# Supplementary material for: Leveraging Noncovalent Interactions for the Binding of CO by a Weakly Lewis Acidic Borane
Source: Angew Chem Int Ed Engl. 2025 Apr 14;64(22):e202501774. doi: 10.1002/anie.202501774 (PMC12105714; doi:10.1002/anie.202501774)
Supplement: Supplementary file 2 — Supporting Information [file ANIE-64-e202501774-s002.zip]

Archive with 11 entries (11 files):
- 10_301aec23.cif
- 11_330aec23.cif
- 1_157aec23.cif
- 2_134aeccm21.cif
- 3_156aec23.cif
- 4_153aec23.cif
- 5_123aec23.cif
- 6_163aec23.cif
- 7_194aec23.cif
- 8_280aec23.cif
- 9_332aec23.cif
