# Supplementary material for: Leveraging Noncovalent Interactions for the Binding of CO by a Weakly Lewis Acidic Borane
Source: Angew Chem Int Ed Engl. 2025 Apr 14;64(22):e202501774. doi: 10.1002/anie.202501774 (PMC12105714; doi:10.1002/anie.202501774)
Supplement: Supplementary file 2 — Supporting Information [file ANIE-64-e202501774-s002.zip › 10_301aec23.cif]

data_301aec23
_audit_creation_date               2024-03-21
_audit_creation_method
;
Olex2 1.5
(compiled 2024.02.16 svn.r378c4104 for OlexSys, GUI svn.r6928)
;
_shelx_SHELXL_version_number       '2018/3'
_audit_contact_author_address      ?
_audit_contact_author_email        ?
_audit_contact_author_name         ''
_audit_contact_author_phone        ?
_publ_contact_author_id_orcid      ?
_publ_section_references
;
Dolomanov, O.V., Bourhis, L.J., Gildea, R.J, Howard, J.A.K. & Puschmann, H.
 (2009), J. Appl. Cryst. 42, 339-341.

Sheldrick, G.M. (2015). Acta Cryst. C71, 3-8.
;
_chemical_name_common              ?
_chemical_name_systematic          ?
_chemical_formula_moiety           'C86 H75 B N O3 P3, 0.25[C6H6], 4.5[C6H6]'
_chemical_formula_sum              'C114.50 H103.50 B N O3 P3'
_chemical_formula_weight           1645.20
_chemical_absolute_configuration   ?
_chemical_melting_point            ?
loop_
  _atom_type_symbol
  _atom_type_description
  _atom_type_scat_dispersion_real
  _atom_type_scat_dispersion_imag
  _atom_type_scat_source
 'C' 'C' 0.0181 0.0091 'International Tables Vol C Tables 4.2.6.8 and 6.1.1.4'
 'H' 'H' 0.0000 0.0000 'International Tables Vol C Tables 4.2.6.8 and 6.1.1.4'
 'B' 'B' 0.0090 0.0039 'International Tables Vol C Tables 4.2.6.8 and 6.1.1.4'
 'N' 'N' 0.0311 0.0180 'International Tables Vol C Tables 4.2.6.8 and 6.1.1.4'
 'O' 'O' 0.0492 0.0322 'International Tables Vol C Tables 4.2.6.8 and 6.1.1.4'
 'P' 'P' 0.2955 0.4335 'International Tables Vol C Tables 4.2.6.8 and 6.1.1.4'

_shelx_space_group_comment
;
The symmetry employed for this shelxl refinement is uniquely defined
by the following loop, which should always be used as a source of
symmetry information in preference to the above space-group names.
They are only intended as comments.
;
_space_group_crystal_system        'trigonal'
_space_group_IT_number             159
_space_group_name_H-M_alt          'P 3 1 c'
_space_group_name_Hall             'P 3 -2c'
loop_
  _space_group_symop_operation_xyz
 'x, y, z'
 '-x+y, -x, z'
 '-x, -x+y, z+1/2'
 'y, x, z+1/2'
 '-y, x-y, z'
 'x-y, -y, z+1/2'

_cell_length_a                     19.1556(4)
_cell_length_b                     19.1556(4)
_cell_length_c                     28.8526(5)
_cell_angle_alpha                  90
_cell_angle_beta                   90
_cell_angle_gamma                  120
_cell_volume                       9168.7(4)
_cell_formula_units_Z              4
_cell_measurement_reflns_used      19949
_cell_measurement_temperature      100.00(10)
_cell_measurement_theta_max        72.2620
_cell_measurement_theta_min        2.7220
_shelx_estimated_absorpt_T_max     0.867
_shelx_estimated_absorpt_T_min     0.862
_exptl_absorpt_coefficient_mu      1.009
_exptl_absorpt_correction_T_max    1.00000
_exptl_absorpt_correction_T_min    0.78985
_exptl_absorpt_correction_type     none
_exptl_absorpt_process_details
;
CrysAlisPro 1.171.42.83a (Rigaku Oxford Diffraction, 2023)
Empirical absorption correction using spherical harmonics,
implemented in SCALE3 ABSPACK scaling algorithm.
;
_exptl_absorpt_special_details     ?
_exptl_crystal_colour              colourless
_exptl_crystal_colour_primary      colourless
_exptl_crystal_density_diffrn      1.192
_exptl_crystal_density_meas        ?
_exptl_crystal_density_method      ?
_exptl_crystal_description         block
_exptl_crystal_F_000               3486
_exptl_crystal_size_max            0.152
_exptl_crystal_size_mid            0.152
_exptl_crystal_size_min            0.145
_exptl_transmission_factor_max     ?
_exptl_transmission_factor_min     ?
_diffrn_reflns_av_R_equivalents    0.0406
_diffrn_reflns_av_unetI/netI       0.0307
_diffrn_reflns_Laue_measured_fraction_full  1.000
_diffrn_reflns_Laue_measured_fraction_max  0.984
_diffrn_reflns_limit_h_max         23
_diffrn_reflns_limit_h_min         -23
_diffrn_reflns_limit_k_max         23
_diffrn_reflns_limit_k_min         -24
_diffrn_reflns_limit_l_max         36
_diffrn_reflns_limit_l_min         -27
_diffrn_reflns_number              71726
_diffrn_reflns_point_group_measured_fraction_full  0.825
_diffrn_reflns_point_group_measured_fraction_max  0.805
_diffrn_reflns_theta_full          67.684
_diffrn_reflns_theta_max           76.221
_diffrn_reflns_theta_min           2.664
_diffrn_ambient_temperature        100.15
_diffrn_detector_area_resol_mean   10.0000
_diffrn_detector_type              'HyPix-Arc 150'
_diffrn_measured_fraction_theta_full  1.000
_diffrn_measured_fraction_theta_max  0.984
_diffrn_measurement_details
;
List of Runs (angles in degrees, time in seconds):

  # Type    Start    End  Width  t~exp~   \w     \q     \k     \f   Frames
--------------------------------------------------------------------------
  1  \w     33.00  96.00   0.50    5.43    --   69.07-119.00-157.00  126
  2  \w    106.00 131.00   0.50    5.43    --   84.11 143.00-165.00   50
  3  \w     83.00 108.00   0.50    5.43    --   84.11 121.00   6.00   50
  4  \w     69.00  95.00   0.50    5.43    --   84.11 143.00-165.00   52
  5  \w      6.00  37.00   0.50    5.43    --   56.49 -30.00 120.00   62
  6  \w     59.00  92.00   0.50    5.43    --   56.49  61.00 120.00   66
  7  \w      4.00  33.00   0.50    5.43    --   56.49 -30.00  90.00   58
  8  \w     31.00  68.00   0.50    5.43    --   69.07 -77.00-150.00   74
  9  \w     18.00  52.00   0.50    5.43    --   69.07 -45.00  30.00   68
 10  \w     48.00  74.00   0.50    5.43    --   84.11-111.00 -90.00   52
 11  \w     43.00  68.00   0.50    5.43    --   84.11 -77.00-120.00   50
 12  \w     53.00  88.00   0.50    5.43    --   84.11 -77.00 -30.00   70
 13  \w    101.00 127.00   0.50    5.43    --   84.11  30.00   0.00   52
 14  \w     47.00  83.00   0.50    5.43    --   84.11 -95.00 -90.00   72
 15  \w     48.00  75.00   0.50    5.43    --   84.11 -77.00 -90.00   54
 16  \w     39.00  64.00   0.50    5.43    --   84.11-118.00 -96.00   50
 17  \w     77.00 103.00   0.50    5.43    --   84.11  15.00 -30.00   52
 18  \w     90.00 115.00   0.50    5.43    --   84.11  45.00   0.00   50
 19  \w     83.00 109.00   0.50    5.43    --   84.11-118.00 -96.00   52
 20  \w     49.00  74.00   0.50    5.43    --   84.11 -95.00  60.00   50
 21  \w     61.00  87.00   0.50    5.43    --   84.11-111.00 120.00   52
 22  \w     82.00 107.00   0.50    5.43    --   84.11-111.00   0.00   50
 23  \w     57.00 126.00   0.50    5.43    --   86.00-144.00   3.30  138
 24  \w     42.00 130.00   0.50    5.43    --   86.75  -1.00 -26.85  176
 25  \w     49.00  74.00   0.50    5.43    --   86.75 -71.00 146.79   50
 26  \w     87.00 116.00   0.50    5.43    --   86.75  74.00 -12.56   58
 27  \w     39.00 105.00   0.50    5.43    --   86.75-121.00 114.51  132
 28  \w     47.00  72.00   0.50    5.43    --   84.11  11.00-176.00   50
 29  \w      3.00  28.00   0.50    5.43    --   56.49 -30.00  30.00   50
 30  \w      7.00  36.00   0.50    5.43    --   56.49 -30.00  60.00   58
 31  \w      5.00  35.00   0.50    5.43    --   56.49 -30.00 -30.00   60
 32  \w      7.00  37.00   0.50    5.43    --   56.49 -30.00-180.00   60
 33  \w      5.00  35.00   0.50    5.43    --   56.49 -30.00   0.00   60
 34  \w      3.00   5.00   0.50    5.43    --   56.49 -30.00 -90.00    4
;
_diffrn_measurement_device         'four-circle diffractometer'
_diffrn_measurement_device_type    'XtaLAB Synergy R, DW system, HyPix-Arc 150'
_diffrn_measurement_method         '\w scans'
_diffrn_radiation_type             CuK\a
_diffrn_radiation_wavelength       1.54184
_diffrn_source                     ?
_reflns_Friedel_coverage           0.632
_reflns_Friedel_fraction_full      0.650
_reflns_Friedel_fraction_max       0.624
_reflns_number_gt                  7768
_reflns_number_total               10320
_reflns_special_details
;
 Reflections were merged by SHELXL according to the crystal
 class for the calculation of statistics and refinement.
 
 Structure factors included contributions from the .fab file.
 
 _reflns_Friedel_fraction is defined as the number of unique
 Friedel pairs measured divided by the number that would be
 possible theoretically, ignoring centric projections and
 systematic absences. Completness statistics refer to single and
 composite reflections containing twin component 1 only.
;
_reflns_threshold_expression       'I > 2\s(I)'
_computing_cell_refinement         'CrysAlisPro 1.171.42.83a (Rigaku OD, 2023)'
_computing_data_collection         'CrysAlisPro 1.171.42.83a (Rigaku OD, 2023)'
_computing_data_reduction          'CrysAlisPro 1.171.42.83a (Rigaku OD, 2023)'
_computing_molecular_graphics      'Olex2 1.5 (Dolomanov et al., 2009)'
_computing_publication_material    'Olex2 1.5 (Dolomanov et al., 2009)'
_computing_structure_refinement    'SHELXL 2018/3 (Sheldrick, 2015)'
_computing_structure_solution      ?
_refine_diff_density_max           0.227
_refine_diff_density_min           -0.218
_refine_diff_density_rms           0.055
_refine_ls_abs_structure_details
;
 Refined as an inversion twin.
;
_refine_ls_abs_structure_Flack     0.28(4)
_refine_ls_extinction_coef         0.00099(13)
_refine_ls_extinction_expression  
 'Fc^*^=kFc[1+0.001xFc^2^\l^3^/sin(2\q)]^-1/4^'
_refine_ls_extinction_method       'SHELXL-2018/3 (Sheldrick 2018)'
_refine_ls_goodness_of_fit_ref     0.968
_refine_ls_hydrogen_treatment      constr
_refine_ls_matrix_type             full
_refine_ls_number_parameters       568
_refine_ls_number_reflns           10320
_refine_ls_number_restraints       1137
_refine_ls_R_factor_all            0.0782
_refine_ls_R_factor_gt             0.0612
_refine_ls_restrained_S_all        0.938
_refine_ls_shift/su_max            0.000
_refine_ls_shift/su_mean           0.000
_refine_ls_structure_factor_coef   Fsqd
_refine_ls_weighting_details      
 'w=1/[\s^2^(Fo^2^)+(0.1230P)^2^+0.2127P] where P=(Fo^2^+2Fc^2^)/3'
_refine_ls_weighting_scheme        calc
_refine_ls_wR_factor_gt            0.1630
_refine_ls_wR_factor_ref           0.1744
_refine_special_details
;
 Refined as a 2-component inversion twin.
;
_olex2_refinement_description
;
1. Twinned data refinement
 Scales: 0.72(4)
 0.28(4)
2. Fixed Uiso
 At 1.2 times of:
  All C(H) groups
 At 1.5 times of:
  All C(H,H,H) groups
3. Restrained distances
 C51-C52 = C54-C49 = C49-C50
 1.37 with sigma of 0.02
 C51-C50
 1.38 with sigma of 0.02
 C52-C53 = C53-C54
 1.36 with sigma of 0.02
 C56A-C57A = C59A-C60A = C60A-C61A
 1.37 with sigma of 0.02
 C56A-C61A
 1.38 with sigma of 0.02
 C57A-C58A = C58A-C59A
 1.36 with sigma of 0.02
 C28-C27 = C25-C30 = C30-C29
 1.37 with sigma of 0.02
 C28-C29
 1.38 with sigma of 0.02
 C27-C26 = C26-C25
 1.36 with sigma of 0.02
 C51-C53 = C53-C49 = C54-C50
 2.37 with sigma of 0.04
 C51-C49
 2.38 with sigma of 0.04
 C52-C54
 2.36 with sigma of 0.04
 C56A-C58A = C58A-C60A = C59A-C61A
 2.37 with sigma of 0.04
 C56A-C60A
 2.38 with sigma of 0.04
 C57A-C59A
 2.36 with sigma of 0.04
 C28-C26 = C26-C30 = C25-C29
 2.37 with sigma of 0.04
 C28-C30
 2.38 with sigma of 0.04
 C27-C25
 2.36 with sigma of 0.04
 C51-C52 \\sim C52-C53 \\sim C53-C54 \\sim C54-C49 \\sim C49-C50 \\sim C50-C51
 with sigma of 0.02
 C51-C49 \\sim C51-C53 \\sim C49-C53 \\sim C54-C52 \\sim C54-C50 \\sim C50-C52
 with sigma of 0.04
 C56A-C57A \\sim C57A-C58A \\sim C58A-C59A \\sim C59A-C60A \\sim C60A-C61A
\\sim C61A-C56A
 with sigma of 0.02
 C56A-C60A \\sim C56A-C58A \\sim C60A-C58A \\sim C59A-C57A \\sim C59A-C61A
\\sim C61A-C57A
 with sigma of 0.04
 C28-C27 \\sim C27-C26 \\sim C26-C25 \\sim C25-C30 \\sim C30-C29 \\sim C29-C28
 with sigma of 0.02
 C28-C30 \\sim C28-C26 \\sim C30-C26 \\sim C25-C27 \\sim C25-C29 \\sim C29-C27
 with sigma of 0.04
 P2-C56A \\sim P2-C55B
 with sigma of 0.02
 C56A-C57A \\sim C55B-C56B
 with sigma of 0.02
 C56A-C61A \\sim C55B-C60B
 with sigma of 0.02
 C57A-C58A \\sim C56B-C57B
 with sigma of 0.02
 C58A-C59A \\sim C57B-C58B
 with sigma of 0.02
 C59A-C60A \\sim C58B-C59B
 with sigma of 0.02
 C60A-C61A \\sim C59B-C60B
 with sigma of 0.02
 P2-C57A \\sim P2-C56B
 with sigma of 0.04
 P2-C61A \\sim P2-C60B
 with sigma of 0.04
 C56A-C58A \\sim C55B-C57B
 with sigma of 0.04
 C56A-C60A \\sim C55B-C59B
 with sigma of 0.04
 C57A-C59A \\sim C56B-C58B
 with sigma of 0.04
 C57A-C61A \\sim C56B-C60B
 with sigma of 0.04
 C58A-C60A \\sim C57B-C59B
 with sigma of 0.04
 C59A-C61A \\sim C58B-C60B
 with sigma of 0.04
 C31-B2 \\sim C1-B1
 with sigma of 0.02
 N2-C31 \\sim N1-C1
 with sigma of 0.02
4. Restrained planarity
 C51, C52, C53, C54, C49, C50
 with sigma of 0.1
 C56A, C57A, C58A, C59A, C60A, C61A
 with sigma of 0.1
 C28, C27, C26, C25, C30, C29
 with sigma of 0.1
 C56B, C57B, C58B, C59B, C60B, C55B
 with sigma of 0.1
 C58B, C57B, C56B, C55B, C60B, C59B
 with sigma of 0.1
5. Uiso/Uaniso restraints and constraints
C24 \\sim C23 \\sim C22 \\sim C21 \\sim C20 \\sim C19: within 2A with sigma of
0.04 and sigma for terminal atoms of 0.08 within 2A
C51 \\sim C52 \\sim C53 \\sim C54 \\sim C49 \\sim C50: within 2A with sigma of
0.04 and sigma for terminal atoms of 0.08 within 2A
C56A \\sim C57A \\sim C58A \\sim C59A \\sim C60A \\sim C61A: within 2A with
sigma of 0.04 and sigma for terminal atoms of 0.08 within 2A
C28 \\sim C27 \\sim C26 \\sim C25 \\sim C30 \\sim C29: within 2A with sigma of
0.04 and sigma for terminal atoms of 0.08 within 2A
C50 \\sim P2 \\sim C45 \\sim C49 \\sim C55B \\sim C44 \\sim C46 \\sim C54 \\sim
C56B \\sim C60B \\sim O2 \\sim C43 \\sim C47 \\sim H46 \\sim C48 \\sim C40
\\sim C53 \\sim H54 \\sim C51 \\sim H50 \\sim C57B \\sim H56B \\sim C59B \\sim
H60B \\sim C39 \\sim C38 \\sim H47 \\sim H48 \\sim C42 \\sim C41 \\sim C52
\\sim H53 \\sim H51 \\sim C58B \\sim H57B \\sim H59B \\sim C34 \\sim B2 \\sim
C37 \\sim H42A \\sim H42B \\sim H42C \\sim H41B \\sim H41A \\sim H41C \\sim H52
\\sim H58B \\sim C35 \\sim C31 \\sim H37 \\sim C36 \\sim H35 \\sim N2 \\sim H36
\\sim C32 \\sim C33 \\sim H33A \\sim H33B \\sim H33C: within 2A with sigma of
0.04 and sigma for terminal atoms of 0.08 within 2A
Uanis(C57A) = Uanis(C56B)
Uanis(C58A) = Uanis(C57B)
Uanis(C59A) = Uanis(C58B)
Uanis(C60A) = Uanis(C59B)
Uanis(C61A) = Uanis(C60B)
Uanis(C56A) = Uanis(C55B)
6. Rigid body (RIGU) restrains
 C24, C23, C22, C21, C20, C19
 with sigma for 1-2 distances of 0.003 and sigma for 1-3 distances of 0.003
 C14, C15, C16, C17, C18, C13, O1, C10, C8, C9, C4, C5, C6, C7
 with sigma for 1-2 distances of 0.001 and sigma for 1-3 distances of 0.001
 C47, C48, C43, C40, C38, C37, C36, C35, C34, C39, O2, C44, C45, C46
 with sigma for 1-2 distances of 0.004 and sigma for 1-3 distances of 0.004
 C36, C37
 with sigma for 1-2 distances of 0.002 and sigma for 1-3 distances of 0.002
 C51, C52, C53, C54, C49, C50
 with sigma for 1-2 distances of 0.003 and sigma for 1-3 distances of 0.003
 C56A, C57A, C58A, C59A, C60A, C61A
 with sigma for 1-2 distances of 0.004 and sigma for 1-3 distances of 0.004
 C28, C27, C26, C25, C30, C29
 with sigma for 1-2 distances of 0.004 and sigma for 1-3 distances of 0.004
7. Others
 Sof(C59B)=Sof(H59B)=Sof(C58B)=Sof(H58B)=Sof(C57B)=Sof(H57B)=Sof(C56B)=
 Sof(H56B)=Sof(C55B)=Sof(C60B)=Sof(H60B)=1-FVAR(1)
 Sof(C56A)=Sof(C57A)=Sof(H57A)=Sof(C58A)=Sof(H58A)=Sof(C59A)=Sof(H59A)=
 Sof(C60A)=Sof(H60A)=Sof(C61A)=Sof(H61A)=FVAR(1)
8.a Aromatic/amide H refined with riding coordinates:
 C7(H7), C6(H6), C16(H16), C48(H48), C18(H18), C37(H37), C17(H17), C47(H47),
 C46(H46), C5(H5), C35(H35), C36(H36), C24(H24), C23(H23), C22(H22), C21(H21),
 C20(H20), C54(H54), C53(H53), C52(H52), C51(H51), C50(H50), C57A(H57A),
 C58A(H58A), C59A(H59A), C60A(H60A), C61A(H61A), C28(H28), C27(H27), C26(H26),
 C30(H30), C29(H29), C59B(H59B), C58B(H58B), C57B(H57B), C56B(H56B), C60B(H60B)
8.b Fitted hexagon refined as free rotating group:
 C24(C23,C22,C21,C20,C19), C54(C53,C52,C51,C50,C49)
8.c Idealised Me refined as rotating group:
 C41(H41A,H41B,H41C), C3(H3A,H3B,H3C), C42(H42A,H42B,H42C), C12(H12A,H12B,
 H12C), C11(H11A,H11B,H11C), C33(H33A,H33B,H33C)
;
_atom_sites_solution_hydrogens     geom
_atom_sites_solution_primary       ?
_atom_sites_solution_secondary     ?
loop_
  _atom_site_label
  _atom_site_type_symbol
  _atom_site_fract_x
  _atom_site_fract_y
  _atom_site_fract_z
  _atom_site_U_iso_or_equiv
  _atom_site_adp_type
  _atom_site_occupancy
  _atom_site_site_symmetry_order
  _atom_site_calc_flag
  _atom_site_refinement_flags_posn
  _atom_site_refinement_flags_adp
  _atom_site_refinement_flags_occupancy
  _atom_site_disorder_assembly
  _atom_site_disorder_group
 P1 P 0.43281(7) 0.20758(7) 0.33986(4) 0.0594(3) Uani 1 1 d . . . . .
 P2 P 0.76646(7) 0.88681(7) 0.57734(5) 0.0604(3) Uani 1 1 d D U . . .
 O1 O 0.54421(17) 0.37031(18) 0.29649(11) 0.0562(7) Uani 1 1 d . . . . .
 C2 C 0.666667 0.333333 0.4039(3) 0.0518(16) Uani 1 3 d S T P . .
 N2 N 1.000000 1.000000 0.5653(3) 0.0614(16) Uani 1 3 d DS TU P . .
 O2 O 0.87933(17) 0.83882(18) 0.62174(11) 0.0572(7) Uani 1 1 d . U . . .
 C9 C 0.5877(2) 0.4183(2) 0.25913(15) 0.0507(8) Uani 1 1 d . . . . .
 C8 C 0.5722(3) 0.4772(3) 0.24199(17) 0.0581(9) Uani 1 1 d . . . . .
 N1 N 0.666667 0.333333 0.3532(2) 0.0523(14) Uani 1 3 d DS T P . .
 C7 C 0.6128(3) 0.5185(3) 0.20339(18) 0.0639(10) Uani 1 1 d . . . . .
 H7 H 0.602896 0.558725 0.191012 0.077 Uiso 1 1 calc R U . . .
 C15 C 0.4111(2) 0.2869(3) 0.32426(16) 0.0557(9) Uani 1 1 d . . . . .
 C43 C 0.7867(3) 0.6958(3) 0.63078(16) 0.0586(10) Uani 1 1 d . U . . .
 B2 B 1.000000 1.000000 0.6593(3) 0.0474(17) Uani 1 3 d DS TU P . .
 C6 C 0.6682(3) 0.5028(3) 0.18186(19) 0.0693(12) Uani 1 1 d . . . . .
 H6 H 0.692932 0.529396 0.153707 0.083 Uiso 1 1 calc R U . . .
 C34 C 0.9833(3) 0.9126(3) 0.67675(17) 0.0571(10) Uani 1 1 d . U . . .
 C41 C 0.8268(3) 0.6129(3) 0.67891(18) 0.0693(13) Uani 1 1 d . U . . .
 H41A H 0.799501 0.617079 0.706599 0.104 Uiso 1 1 calc R U . . .
 H41B H 0.873232 0.607733 0.688216 0.104 Uiso 1 1 calc R U . . .
 H41C H 0.789235 0.565352 0.660941 0.104 Uiso 1 1 calc R U . . .
 C45 C 0.7451(3) 0.7843(3) 0.59563(17) 0.0607(11) Uani 1 1 d . U . . .
 C44 C 0.8043(3) 0.7738(3) 0.61610(16) 0.0552(10) Uani 1 1 d . U . . .
 C31 C 1.000000 1.000000 0.6038(3) 0.0560(17) Uani 1 3 d DS TU P . .
 C39 C 0.9258(3) 0.8370(3) 0.66008(18) 0.0623(11) Uani 1 1 d . U . . .
 C14 C 0.4660(3) 0.3575(3) 0.30277(16) 0.0567(9) Uani 1 1 d . . . . .
 C10 C 0.5153(3) 0.4961(3) 0.2694(2) 0.0676(12) Uani 1 1 d . . . . .
 C3 C 0.6153(3) 0.3688(3) 0.4188(2) 0.0743(14) Uani 1 1 d . . . . .
 H3A H 0.646244 0.427563 0.415597 0.111 Uiso 1 1 calc R U . . .
 H3B H 0.599340 0.354717 0.451286 0.111 Uiso 1 1 calc R U . . .
 H3C H 0.567015 0.347063 0.399333 0.111 Uiso 1 1 calc R U . . .
 C16 C 0.3309(3) 0.2749(3) 0.33159(18) 0.0661(11) Uani 1 1 d . . . . .
 H16 H 0.290451 0.228080 0.346811 0.079 Uiso 1 1 calc R U . . .
 C48 C 0.7102(3) 0.6333(3) 0.62417(18) 0.0646(12) Uani 1 1 d . U . . .
 H48 H 0.697625 0.581080 0.634227 0.078 Uiso 1 1 calc R U . . .
 C40 C 0.8551(3) 0.6873(2) 0.64971(17) 0.0606(11) Uani 1 1 d . U . . .
 C42 C 0.9027(3) 0.6791(3) 0.60777(18) 0.0672(12) Uani 1 1 d . U . . .
 H42A H 0.951075 0.679564 0.619195 0.101 Uiso 1 1 calc R U . . .
 H42B H 0.918330 0.724318 0.586407 0.101 Uiso 1 1 calc R U . . .
 H42C H 0.868285 0.628284 0.591492 0.101 Uiso 1 1 calc R U . . .
 C18 C 0.3699(3) 0.4032(3) 0.29517(19) 0.0669(11) Uani 1 1 d . . . . .
 H18 H 0.355821 0.441984 0.285573 0.080 Uiso 1 1 calc R U . . .
 C4 C 0.6475(3) 0.4032(3) 0.24000(15) 0.0526(9) Uani 1 1 d . . . . .
 C12 C 0.4818(4) 0.5408(4) 0.2415(3) 0.0923(19) Uani 1 1 d . . . . .
 H12A H 0.526604 0.590855 0.229053 0.138 Uiso 1 1 calc R U . . .
 H12B H 0.448613 0.553603 0.261677 0.138 Uiso 1 1 calc R U . . .
 H12C H 0.448889 0.506671 0.215853 0.138 Uiso 1 1 calc R U . . .
 C37 C 0.9556(3) 0.7659(3) 0.71562(18) 0.0690(12) Uani 1 1 d . U . . .
 H37 H 0.944591 0.716384 0.729407 0.083 Uiso 1 1 calc R U . . .
 C17 C 0.3153(3) 0.3340(3) 0.31562(19) 0.0672(11) Uani 1 1 d . . . . .
 H17 H 0.262143 0.325028 0.319391 0.081 Uiso 1 1 calc R U . . .
 C47 C 0.6481(3) 0.6426(3) 0.6029(2) 0.0712(13) Uani 1 1 d . U . . .
 H47 H 0.594975 0.598661 0.598681 0.085 Uiso 1 1 calc R U . . .
 C46 C 0.6704(3) 0.7200(3) 0.58882(17) 0.0632(11) Uani 1 1 d . U . . .
 H46 H 0.631447 0.728607 0.573558 0.076 Uiso 1 1 calc R U . . .
 C13 C 0.4485(3) 0.4165(3) 0.28836(17) 0.0607(9) Uani 1 1 d . . . . .
 C5 C 0.6874(3) 0.4491(3) 0.20107(17) 0.0581(10) Uani 1 1 d . . . . .
 H5 H 0.729095 0.442864 0.187440 0.070 Uiso 1 1 calc R U . . .
 C38 C 0.9123(3) 0.7647(3) 0.67600(17) 0.0613(11) Uani 1 1 d . U . . .
 C35 C 1.0265(3) 0.9090(3) 0.71548(19) 0.0723(13) Uani 1 1 d . U . . .
 H35 H 1.066397 0.958384 0.728739 0.087 Uiso 1 1 calc R U . . .
 C32 C 1.000000 1.000000 0.5160(4) 0.089(3) Uani 1 3 d S TU P . .
 C11 C 0.5634(3) 0.5501(4) 0.3112(2) 0.0842(17) Uani 1 1 d . . . . .
 H11A H 0.588384 0.524166 0.328448 0.126 Uiso 1 1 calc R U . . .
 H11B H 0.526718 0.557393 0.331693 0.126 Uiso 1 1 calc R U . . .
 H11C H 0.605438 0.602766 0.299882 0.126 Uiso 1 1 calc R U . . .
 C36 C 1.0146(3) 0.8384(3) 0.73521(17) 0.0651(12) Uani 1 1 d . U . . .
 H36 H 1.045243 0.838891 0.761204 0.078 Uiso 1 1 calc R U . . .
 C1 C 0.666667 0.333333 0.3124(3) 0.0521(17) Uani 1 3 d DS T P . .
 C33 C 0.9562(5) 1.0458(5) 0.5009(2) 0.107(2) Uani 1 1 d . U . . .
 H33A H 0.912904 1.034685 0.522987 0.160 Uiso 1 1 calc R U . . .
 H33B H 0.933144 1.027863 0.469935 0.160 Uiso 1 1 calc R U . . .
 H33C H 0.994680 1.103843 0.500327 0.160 Uiso 1 1 calc R U . . .
 B1 B 0.666667 0.333333 0.2589(3) 0.0555(19) Uani 1 3 d DS T P . .
 C24 C 0.2756(2) 0.0644(3) 0.33541(11) 0.098(2) Uani 1 1 d G U . . .
 H24 H 0.271069 0.068458 0.367960 0.117 Uiso 1 1 calc R U . . .
 C23 C 0.21399(19) 0.0008(2) 0.31103(16) 0.120(3) Uani 1 1 d G U . . .
 H23 H 0.167386 -0.038514 0.326925 0.144 Uiso 1 1 calc R U . . .
 C22 C 0.2206(2) -0.0051(2) 0.26340(16) 0.105(2) Uani 1 1 d G U . . .
 H22 H 0.178497 -0.048564 0.246742 0.126 Uiso 1 1 calc R U . . .
 C21 C 0.2888(2) 0.0524(2) 0.24015(10) 0.0858(16) Uani 1 1 d G U . . .
 H21 H 0.293290 0.048359 0.207594 0.103 Uiso 1 1 calc R U . . .
 C20 C 0.35037(19) 0.1160(2) 0.26452(11) 0.0700(12) Uani 1 1 d G U . . .
 H20 H 0.396974 0.155332 0.248629 0.084 Uiso 1 1 calc R U . . .
 C19 C 0.34377(19) 0.12195(19) 0.31215(11) 0.0713(13) Uani 1 1 d G U . . .
 C54 C 0.6114(2) 0.8767(2) 0.57739(10) 0.0805(14) Uani 1 1 d DG U . . .
 H54 H 0.610142 0.871749 0.544592 0.097 Uiso 1 1 calc R U . . .
 C53 C 0.54870(18) 0.8787(2) 0.60042(14) 0.0876(16) Uani 1 1 d DG U . . .
 H53 H 0.504628 0.875228 0.583361 0.105 Uiso 1 1 calc R U . . .
 C52 C 0.5505(2) 0.8859(2) 0.64840(15) 0.0918(17) Uani 1 1 d DG U . . .
 H52 H 0.507664 0.887357 0.664137 0.110 Uiso 1 1 calc R U . . .
 C51 C 0.6150(2) 0.8911(2) 0.67335(10) 0.0865(16) Uani 1 1 d DG U . . .
 H51 H 0.616214 0.896008 0.706144 0.104 Uiso 1 1 calc R U . . .
 C50 C 0.67766(19) 0.8890(2) 0.65032(11) 0.0788(14) Uani 1 1 d DG U . . .
 H50 H 0.721729 0.892531 0.667376 0.095 Uiso 1 1 calc R U . . .
 C49 C 0.67586(18) 0.8818(2) 0.60234(12) 0.0626(11) Uani 1 1 d DG U . . .
 C56A C 0.7404(7) 0.8734(5) 0.5151(2) 0.0732(16) Uani 0.900(18) 1 d D U P A 1
 C57A C 0.7415(6) 0.9366(5) 0.4914(3) 0.085(2) Uani 0.900(18) 1 d D U P A 1
 H57A H 0.745156 0.980373 0.508830 0.102 Uiso 0.900(18) 1 calc R U P A 1
 C58A C 0.7375(7) 0.9391(6) 0.4447(3) 0.100(2) Uani 0.900(18) 1 d D U P A 1
 H58A H 0.745763 0.986710 0.429624 0.120 Uiso 0.900(18) 1 calc R U P A 1
 C59A C 0.7215(7) 0.8720(5) 0.4195(3) 0.109(3) Uani 0.900(18) 1 d D U P A 1
 H59A H 0.712115 0.871255 0.387106 0.130 Uiso 0.900(18) 1 calc R U P A 1
 C60A C 0.7187(6) 0.8055(4) 0.4400(2) 0.089(2) Uani 0.900(18) 1 d D U P A 1
 H60A H 0.709552 0.759887 0.422266 0.107 Uiso 0.900(18) 1 calc R U P A 1
 C61A C 0.7301(5) 0.8084(4) 0.4882(2) 0.072(2) Uani 0.900(18) 1 d D U P A 1
 H61A H 0.730677 0.764459 0.503046 0.087 Uiso 0.900(18) 1 calc R U P A 1
 C28 C 0.3785(4) 0.1601(4) 0.4958(2) 0.0844(16) Uani 1 1 d D U . . .
 H28 H 0.366305 0.148208 0.527739 0.101 Uiso 1 1 calc R U . . .
 C27 C 0.3878(3) 0.1074(3) 0.46803(19) 0.0769(14) Uani 1 1 d D U . . .
 H27 H 0.383710 0.060004 0.481118 0.092 Uiso 1 1 calc R U . . .
 C26 C 0.4028(3) 0.1221(3) 0.42169(16) 0.0647(11) Uani 1 1 d D U . . .
 H26 H 0.411018 0.085869 0.403089 0.078 Uiso 1 1 calc R U . . .
 C25 C 0.4062(3) 0.1905(3) 0.40141(17) 0.0613(11) Uani 1 1 d D U . . .
 C30 C 0.3995(3) 0.2435(4) 0.43025(17) 0.0732(13) Uani 1 1 d D U . . .
 H30 H 0.403589 0.291071 0.417453 0.088 Uiso 1 1 calc R U . . .
 C29 C 0.3868(4) 0.2301(4) 0.47760(18) 0.0862(16) Uani 1 1 d D U . . .
 H29 H 0.383958 0.268600 0.497029 0.103 Uiso 1 1 calc R U . . .
 C59B C 0.674(5) 0.801(3) 0.4488(17) 0.089(2) Uani 0.100(18) 1 d D U P A 2
 H59B H 0.639500 0.749498 0.435291 0.107 Uiso 0.100(18) 1 calc R U P A 2
 C58B C 0.688(5) 0.870(4) 0.4260(18) 0.109(3) Uani 0.100(18) 1 d D U P A 2
 H58B H 0.670021 0.867128 0.395135 0.130 Uiso 0.100(18) 1 calc R U P A 2
 C57B C 0.730(6) 0.943(4) 0.4484(18) 0.100(2) Uani 0.100(18) 1 d D U P A 2
 H57B H 0.737688 0.990962 0.433354 0.120 Uiso 0.100(18) 1 calc R U P A 2
 C56B C 0.760(6) 0.948(3) 0.4923(17) 0.085(2) Uani 0.100(18) 1 d D U P A 2
 H56B H 0.787396 0.998259 0.507706 0.102 Uiso 0.100(18) 1 calc R U P A 2
 C55B C 0.749(6) 0.879(3) 0.5141(11) 0.0732(16) Uani 0.100(18) 1 d D U P A 2
 C60B C 0.709(5) 0.806(3) 0.4913(14) 0.072(2) Uani 0.100(18) 1 d D U P A 2
 H60B H 0.706138 0.759142 0.504850 0.087 Uiso 0.100(18) 1 calc R U P A 2

loop_
  _atom_site_aniso_label
  _atom_site_aniso_U_11
  _atom_site_aniso_U_22
  _atom_site_aniso_U_33
  _atom_site_aniso_U_23
  _atom_site_aniso_U_13
  _atom_site_aniso_U_12
 P1 0.0562(6) 0.0633(7) 0.0557(6) 0.0060(5) 0.0064(5) 0.0276(5)
 P2 0.0564(6) 0.0614(7) 0.0626(7) 0.0074(5) 0.0040(5) 0.0289(5)
 O1 0.0542(14) 0.0598(17) 0.0572(16) 0.0121(13) 0.0086(12) 0.0304(13)
 C2 0.055(2) 0.055(2) 0.046(4) 0.000 0.000 0.0273(12)
 N2 0.057(2) 0.057(2) 0.070(5) 0.000 0.000 0.0285(12)
 O2 0.0529(15) 0.0558(16) 0.0577(17) -0.0010(13) 0.0020(13) 0.0233(13)
 C9 0.0481(19) 0.048(2) 0.055(2) 0.0055(15) 0.0054(15) 0.0229(16)
 C8 0.061(2) 0.054(2) 0.065(2) 0.0003(17) -0.0017(17) 0.0332(19)
 N1 0.056(2) 0.056(2) 0.045(3) 0.000 0.000 0.0278(11)
 C7 0.060(2) 0.062(3) 0.072(3) 0.0076(19) 0.0009(19) 0.032(2)
 C15 0.0424(17) 0.063(2) 0.053(2) 0.0009(18) 0.0003(16) 0.0200(16)
 C43 0.055(2) 0.057(2) 0.059(3) 0.001(2) 0.0114(19) 0.0242(19)
 B2 0.044(2) 0.044(2) 0.055(5) 0.000 0.000 0.0218(12)
 C6 0.069(3) 0.072(3) 0.074(3) 0.021(2) 0.015(2) 0.041(2)
 C34 0.059(2) 0.059(2) 0.062(3) 0.001(2) 0.000(2) 0.035(2)
 C41 0.088(3) 0.049(2) 0.064(3) 0.004(2) -0.011(2) 0.029(2)
 C45 0.063(3) 0.058(2) 0.059(3) 0.004(2) 0.005(2) 0.029(2)
 C44 0.056(2) 0.052(2) 0.053(2) -0.0004(18) 0.0045(19) 0.0238(19)
 C31 0.056(3) 0.056(3) 0.057(5) 0.000 0.000 0.0278(13)
 C39 0.062(3) 0.060(2) 0.063(3) 0.010(2) -0.001(2) 0.029(2)
 C14 0.0491(17) 0.064(2) 0.056(2) 0.0002(17) 0.0042(16) 0.0270(16)
 C10 0.064(2) 0.064(2) 0.083(3) 0.006(2) 0.008(2) 0.0380(19)
 C3 0.076(3) 0.072(3) 0.074(3) -0.012(3) 0.011(3) 0.036(3)
 C16 0.050(2) 0.071(3) 0.073(3) 0.002(2) 0.009(2) 0.027(2)
 C48 0.061(2) 0.048(2) 0.074(3) 0.010(2) 0.023(2) 0.0183(19)
 C40 0.068(3) 0.041(2) 0.061(3) 0.0060(18) 0.013(2) 0.0180(19)
 C42 0.078(3) 0.055(2) 0.070(3) 0.000(2) -0.004(3) 0.033(2)
 C18 0.063(2) 0.078(3) 0.067(3) 0.000(2) 0.003(2) 0.041(2)
 C4 0.051(2) 0.053(2) 0.055(2) 0.0011(16) 0.0007(16) 0.0270(18)
 C12 0.083(4) 0.090(4) 0.119(5) 0.020(4) 0.007(4) 0.054(3)
 C37 0.086(3) 0.073(3) 0.064(3) 0.006(2) -0.002(2) 0.050(2)
 C17 0.059(2) 0.070(3) 0.070(3) -0.008(2) -0.002(2) 0.030(2)
 C47 0.066(3) 0.053(2) 0.074(3) -0.005(2) 0.009(2) 0.015(2)
 C46 0.062(2) 0.061(3) 0.065(3) 0.007(2) 0.002(2) 0.030(2)
 C13 0.063(2) 0.065(2) 0.058(2) -0.0022(18) 0.0032(18) 0.0346(18)
 C5 0.059(2) 0.053(2) 0.064(2) 0.0029(17) 0.0093(18) 0.0293(19)
 C38 0.063(3) 0.057(2) 0.060(3) 0.003(2) 0.004(2) 0.027(2)
 C35 0.078(3) 0.074(3) 0.070(3) -0.010(2) -0.020(3) 0.042(3)
 C32 0.108(5) 0.108(5) 0.052(5) 0.000 0.000 0.054(2)
 C11 0.058(3) 0.078(3) 0.109(5) -0.018(3) 0.014(3) 0.028(3)
 C36 0.085(3) 0.066(3) 0.064(3) -0.003(2) -0.003(2) 0.052(2)
 C1 0.045(2) 0.045(2) 0.066(5) 0.000 0.000 0.0225(11)
 C33 0.145(6) 0.125(6) 0.066(4) 0.006(4) -0.020(4) 0.079(5)
 B1 0.056(3) 0.056(3) 0.056(5) 0.000 0.000 0.0278(14)
 C24 0.066(3) 0.080(4) 0.101(4) 0.021(3) -0.018(3) 0.002(3)
 C23 0.083(4) 0.113(5) 0.119(5) 0.020(4) -0.025(4) 0.014(4)
 C22 0.098(4) 0.079(4) 0.126(5) -0.012(4) -0.063(4) 0.035(3)
 C21 0.110(4) 0.075(3) 0.087(4) -0.023(3) -0.044(3) 0.057(3)
 C20 0.081(3) 0.070(3) 0.059(2) -0.005(2) -0.015(2) 0.038(3)
 C19 0.075(3) 0.072(3) 0.061(3) 0.000(2) -0.004(2) 0.033(3)
 C54 0.074(3) 0.090(4) 0.087(4) 0.003(3) -0.005(3) 0.048(3)
 C53 0.073(3) 0.084(4) 0.113(4) 0.017(3) 0.009(3) 0.045(3)
 C52 0.085(4) 0.078(3) 0.123(4) 0.025(4) 0.033(3) 0.049(3)
 C51 0.097(4) 0.076(3) 0.097(4) 0.022(3) 0.025(3) 0.051(3)
 C50 0.078(3) 0.070(3) 0.079(3) 0.005(3) 0.016(3) 0.030(3)
 C49 0.053(2) 0.056(2) 0.077(3) 0.002(2) 0.004(2) 0.025(2)
 C56A 0.078(4) 0.082(3) 0.072(3) 0.006(3) 0.002(3) 0.050(3)
 C57A 0.068(6) 0.101(4) 0.092(4) 0.018(3) 0.005(3) 0.046(4)
 C58A 0.130(6) 0.119(5) 0.078(4) 0.015(4) 0.003(4) 0.083(5)
 C59A 0.157(8) 0.142(6) 0.071(4) 0.011(4) 0.011(5) 0.107(6)
 C60A 0.112(6) 0.098(4) 0.076(4) -0.003(3) -0.007(4) 0.068(4)
 C61A 0.083(5) 0.079(3) 0.064(3) 0.013(3) 0.010(3) 0.047(3)
 C28 0.085(4) 0.120(5) 0.056(3) 0.014(3) 0.011(3) 0.058(4)
 C27 0.068(3) 0.076(3) 0.068(3) 0.019(2) 0.005(2) 0.022(3)
 C26 0.064(3) 0.072(3) 0.054(2) 0.009(2) 0.006(2) 0.031(2)
 C25 0.041(2) 0.072(3) 0.061(3) 0.008(2) -0.003(2) 0.021(2)
 C30 0.069(3) 0.088(3) 0.053(3) -0.001(2) -0.001(2) 0.032(3)
 C29 0.105(4) 0.129(5) 0.050(3) 0.003(3) 0.012(3) 0.078(4)
 C59B 0.112(6) 0.098(4) 0.076(4) -0.003(3) -0.007(4) 0.068(4)
 C58B 0.157(8) 0.142(6) 0.071(4) 0.011(4) 0.011(5) 0.107(6)
 C57B 0.130(6) 0.119(5) 0.078(4) 0.015(4) 0.003(4) 0.083(5)
 C56B 0.068(6) 0.101(4) 0.092(4) 0.018(3) 0.005(3) 0.046(4)
 C55B 0.078(4) 0.082(3) 0.072(3) 0.006(3) 0.002(3) 0.050(3)
 C60B 0.083(5) 0.079(3) 0.064(3) 0.013(3) 0.010(3) 0.047(3)

_geom_special_details
;
 All esds (except the esd in the dihedral angle between two l.s. planes)
 are estimated using the full covariance matrix.  The cell esds are taken
 into account individually in the estimation of esds in distances, angles
 and torsion angles; correlations between esds in cell parameters are only
 used when they are defined by crystal symmetry.  An approximate (isotropic)
 treatment of cell esds is used for estimating esds involving l.s. planes.
;
loop_
  _geom_bond_atom_site_label_1
  _geom_bond_atom_site_label_2
  _geom_bond_distance
  _geom_bond_site_symmetry_2
  _geom_bond_publ_flag
 P1 C15 1.822(5) . ?
 P1 C19 1.855(3) . ?
 P1 C25 1.831(5) . ?
 P2 C45 1.871(5) . ?
 P2 C49 1.837(3) . ?
 P2 C56A 1.848(6) . ?
 P2 C55B 1.85(2) . ?
 O1 C9 1.391(5) . ?
 O1 C14 1.404(5) . ?
 C2 N1 1.462(9) . ?
 C2 C3 1.511(6) 2_665 ?
 C2 C3 1.511(5) 5_655 ?
 C2 C3 1.511(5) . ?
 N2 C31 1.111(9) . ?
 N2 C32 1.423(12) . ?
 O2 C44 1.362(5) . ?
 O2 C39 1.432(6) . ?
 C9 C8 1.393(6) . ?
 C9 C4 1.426(6) . ?
 C8 C7 1.362(7) . ?
 C8 C10 1.530(7) . ?
 N1 C1 1.177(9) . ?
 C7 H7 0.9500 . ?
 C7 C6 1.386(7) . ?
 C15 C14 1.378(6) . ?
 C15 C16 1.449(6) . ?
 C43 C44 1.421(6) . ?
 C43 C48 1.366(6) . ?
 C43 C40 1.502(7) . ?
 B2 C34 1.620(5) 2_675 ?
 B2 C34 1.620(5) . ?
 B2 C34 1.620(5) 5_765 ?
 B2 C31 1.599(10) . ?
 C6 H6 0.9500 . ?
 C6 C5 1.372(7) . ?
 C34 C39 1.395(7) . ?
 C34 C35 1.413(7) . ?
 C41 H41A 0.9800 . ?
 C41 H41B 0.9800 . ?
 C41 H41C 0.9800 . ?
 C41 C40 1.504(6) . ?
 C45 C44 1.379(7) . ?
 C45 C46 1.356(7) . ?
 C39 C38 1.357(6) . ?
 C14 C13 1.392(7) . ?
 C10 C12 1.530(8) . ?
 C10 C13 1.520(7) . ?
 C10 C11 1.557(8) . ?
 C3 H3A 0.9800 . ?
 C3 H3B 0.9800 . ?
 C3 H3C 0.9800 . ?
 C16 H16 0.9500 . ?
 C16 C17 1.387(7) . ?
 C48 H48 0.9500 . ?
 C48 C47 1.427(8) . ?
 C40 C42 1.569(7) . ?
 C40 C38 1.533(7) . ?
 C42 H42A 0.9800 . ?
 C42 H42B 0.9800 . ?
 C42 H42C 0.9800 . ?
 C18 H18 0.9500 . ?
 C18 C17 1.346(7) . ?
 C18 C13 1.410(7) . ?
 C4 C5 1.394(6) . ?
 C4 B1 1.647(5) . ?
 C12 H12A 0.9800 . ?
 C12 H12B 0.9800 . ?
 C12 H12C 0.9800 . ?
 C37 H37 0.9500 . ?
 C37 C38 1.406(7) . ?
 C37 C36 1.398(7) . ?
 C17 H17 0.9500 . ?
 C47 H47 0.9500 . ?
 C47 C46 1.382(7) . ?
 C46 H46 0.9500 . ?
 C5 H5 0.9500 . ?
 C35 H35 0.9500 . ?
 C35 C36 1.377(7) . ?
 C32 C33 1.550(8) 5_765 ?
 C32 C33 1.550(8) 2_675 ?
 C32 C33 1.550(8) . ?
 C11 H11A 0.9800 . ?
 C11 H11B 0.9800 . ?
 C11 H11C 0.9800 . ?
 C36 H36 0.9500 . ?
 C1 B1 1.544(10) . ?
 C33 H33A 0.9800 . ?
 C33 H33B 0.9800 . ?
 C33 H33C 0.9800 . ?
 C24 H24 0.9500 . ?
 C24 C23 1.3900 . ?
 C24 C19 1.3900 . ?
 C23 H23 0.9500 . ?
 C23 C22 1.3900 . ?
 C22 H22 0.9500 . ?
 C22 C21 1.3900 . ?
 C21 H21 0.9500 . ?
 C21 C20 1.3900 . ?
 C20 H20 0.9500 . ?
 C20 C19 1.3900 . ?
 C54 H54 0.9500 . ?
 C54 C53 1.3900 . ?
 C54 C49 1.3900 . ?
 C53 H53 0.9500 . ?
 C53 C52 1.3900 . ?
 C52 H52 0.9500 . ?
 C52 C51 1.3900 . ?
 C51 H51 0.9500 . ?
 C51 C50 1.3900 . ?
 C50 H50 0.9500 . ?
 C50 C49 1.3900 . ?
 C56A C57A 1.381(8) . ?
 C56A C61A 1.393(8) . ?
 C57A H57A 0.9500 . ?
 C57A C58A 1.351(9) . ?
 C58A H58A 0.9500 . ?
 C58A C59A 1.373(9) . ?
 C59A H59A 0.9500 . ?
 C59A C60A 1.380(9) . ?
 C60A H60A 0.9500 . ?
 C60A C61A 1.405(8) . ?
 C61A H61A 0.9500 . ?
 C28 H28 0.9500 . ?
 C28 C27 1.368(7) . ?
 C28 C29 1.373(7) . ?
 C27 H27 0.9500 . ?
 C27 C26 1.367(7) . ?
 C26 H26 0.9500 . ?
 C26 C25 1.407(6) . ?
 C25 C30 1.367(7) . ?
 C30 H30 0.9500 . ?
 C30 C29 1.389(7) . ?
 C29 H29 0.9500 . ?
 C59B H59B 0.9500 . ?
 C59B C58B 1.378(18) . ?
 C59B C60B 1.381(18) . ?
 C58B H58B 0.9500 . ?
 C58B C57B 1.382(19) . ?
 C57B H57B 0.9500 . ?
 C57B C56B 1.376(18) . ?
 C56B H56B 0.9500 . ?
 C56B C55B 1.380(18) . ?
 C55B C60B 1.384(18) . ?
 C60B H60B 0.9500 . ?

loop_
  _geom_angle_atom_site_label_1
  _geom_angle_atom_site_label_2
  _geom_angle_atom_site_label_3
  _geom_angle
  _geom_angle_site_symmetry_1
  _geom_angle_site_symmetry_3
  _geom_angle_publ_flag
 C15 P1 C19 97.96(19) . . ?
 C15 P1 C25 103.3(2) . . ?
 C25 P1 C19 102.08(18) . . ?
 C49 P2 C45 97.4(2) . . ?
 C49 P2 C56A 101.1(4) . . ?
 C56A P2 C45 103.1(3) . . ?
 C55B P2 C45 105.0(18) . . ?
 C55B P2 C49 105(3) . . ?
 C9 O1 C14 116.7(3) . . ?
 N1 C2 C3 106.6(3) . . ?
 N1 C2 C3 106.6(3) . 5_655 ?
 N1 C2 C3 106.6(3) . 2_665 ?
 C3 C2 C3 112.2(3) 2_665 . ?
 C3 C2 C3 112.2(3) 5_655 2_665 ?
 C3 C2 C3 112.2(3) 5_655 . ?
 C31 N2 C32 180.0 . . ?
 C44 O2 C39 117.1(3) . . ?
 O1 C9 C8 120.7(4) . . ?
 O1 C9 C4 116.3(4) . . ?
 C8 C9 C4 123.0(4) . . ?
 C9 C8 C10 118.3(4) . . ?
 C7 C8 C9 118.1(4) . . ?
 C7 C8 C10 123.5(4) . . ?
 C1 N1 C2 180.0 . . ?
 C8 C7 H7 119.5 . . ?
 C8 C7 C6 121.1(4) . . ?
 C6 C7 H7 119.5 . . ?
 C14 C15 P1 123.3(3) . . ?
 C14 C15 C16 116.8(4) . . ?
 C16 C15 P1 119.8(3) . . ?
 C44 C43 C40 117.5(4) . . ?
 C48 C43 C44 117.8(4) . . ?
 C48 C43 C40 124.6(4) . . ?
 C34 B2 C34 110.8(3) . 2_675 ?
 C34 B2 C34 110.8(3) 5_765 2_675 ?
 C34 B2 C34 110.8(3) . 5_765 ?
 C31 B2 C34 108.1(3) . . ?
 C31 B2 C34 108.1(3) . 5_765 ?
 C31 B2 C34 108.1(3) . 2_675 ?
 C7 C6 H6 119.9 . . ?
 C5 C6 C7 120.2(5) . . ?
 C5 C6 H6 119.9 . . ?
 C39 C34 B2 127.7(4) . . ?
 C39 C34 C35 113.5(4) . . ?
 C35 C34 B2 118.6(4) . . ?
 H41A C41 H41B 109.5 . . ?
 H41A C41 H41C 109.5 . . ?
 H41B C41 H41C 109.5 . . ?
 C40 C41 H41A 109.5 . . ?
 C40 C41 H41B 109.5 . . ?
 C40 C41 H41C 109.5 . . ?
 C44 C45 P2 120.6(4) . . ?
 C46 C45 P2 119.3(4) . . ?
 C46 C45 C44 120.0(4) . . ?
 O2 C44 C43 120.8(4) . . ?
 O2 C44 C45 119.1(4) . . ?
 C45 C44 C43 120.1(4) . . ?
 N2 C31 B2 180.0 . . ?
 C34 C39 O2 114.8(4) . . ?
 C38 C39 O2 118.9(4) . . ?
 C38 C39 C34 126.3(4) . . ?
 C15 C14 O1 117.0(4) . . ?
 C15 C14 C13 123.8(4) . . ?
 C13 C14 O1 119.2(4) . . ?
 C8 C10 C12 114.1(5) . . ?
 C8 C10 C11 107.6(4) . . ?
 C12 C10 C11 108.1(5) . . ?
 C13 C10 C8 106.9(4) . . ?
 C13 C10 C12 111.9(4) . . ?
 C13 C10 C11 108.0(5) . . ?
 C2 C3 H3A 109.5 . . ?
 C2 C3 H3B 109.5 . . ?
 C2 C3 H3C 109.5 . . ?
 H3A C3 H3B 109.5 . . ?
 H3A C3 H3C 109.5 . . ?
 H3B C3 H3C 109.5 . . ?
 C15 C16 H16 121.1 . . ?
 C17 C16 C15 117.7(5) . . ?
 C17 C16 H16 121.1 . . ?
 C43 C48 H48 118.4 . . ?
 C43 C48 C47 123.2(5) . . ?
 C47 C48 H48 118.4 . . ?
 C43 C40 C42 108.2(4) . . ?
 C43 C40 C38 108.4(4) . . ?
 C41 C40 C43 112.7(4) . . ?
 C41 C40 C42 106.9(4) . . ?
 C41 C40 C38 112.6(4) . . ?
 C38 C40 C42 107.9(4) . . ?
 C40 C42 H42A 109.5 . . ?
 C40 C42 H42B 109.5 . . ?
 C40 C42 H42C 109.5 . . ?
 H42A C42 H42B 109.5 . . ?
 H42A C42 H42C 109.5 . . ?
 H42B C42 H42C 109.5 . . ?
 C17 C18 H18 120.9 . . ?
 C17 C18 C13 118.3(5) . . ?
 C13 C18 H18 120.9 . . ?
 C9 C4 B1 124.4(4) . . ?
 C5 C4 C9 115.2(4) . . ?
 C5 C4 B1 120.3(4) . . ?
 C10 C12 H12A 109.5 . . ?
 C10 C12 H12B 109.5 . . ?
 C10 C12 H12C 109.5 . . ?
 H12A C12 H12B 109.5 . . ?
 H12A C12 H12C 109.5 . . ?
 H12B C12 H12C 109.5 . . ?
 C38 C37 H37 119.2 . . ?
 C36 C37 H37 119.2 . . ?
 C36 C37 C38 121.5(5) . . ?
 C16 C17 H17 117.6 . . ?
 C18 C17 C16 124.8(5) . . ?
 C18 C17 H17 117.6 . . ?
 C48 C47 H47 122.3 . . ?
 C46 C47 C48 115.5(5) . . ?
 C46 C47 H47 122.3 . . ?
 C45 C46 C47 123.5(5) . . ?
 C45 C46 H46 118.3 . . ?
 C47 C46 H46 118.3 . . ?
 C14 C13 C10 119.9(4) . . ?
 C14 C13 C18 118.7(4) . . ?
 C18 C13 C10 121.2(4) . . ?
 C6 C5 C4 122.0(4) . . ?
 C6 C5 H5 119.0 . . ?
 C4 C5 H5 119.0 . . ?
 C39 C38 C40 120.0(4) . . ?
 C39 C38 C37 116.6(5) . . ?
 C37 C38 C40 123.3(4) . . ?
 C34 C35 H35 117.9 . . ?
 C36 C35 C34 124.1(5) . . ?
 C36 C35 H35 117.9 . . ?
 N2 C32 C33 106.3(4) . . ?
 N2 C32 C33 106.3(4) . 2_675 ?
 N2 C32 C33 106.3(4) . 5_765 ?
 C33 C32 C33 112.5(4) 2_675 . ?
 C33 C32 C33 112.5(4) 2_675 5_765 ?
 C33 C32 C33 112.5(4) 5_765 . ?
 C10 C11 H11A 109.5 . . ?
 C10 C11 H11B 109.5 . . ?
 C10 C11 H11C 109.5 . . ?
 H11A C11 H11B 109.5 . . ?
 H11A C11 H11C 109.5 . . ?
 H11B C11 H11C 109.5 . . ?
 C37 C36 H36 121.2 . . ?
 C35 C36 C37 117.6(5) . . ?
 C35 C36 H36 121.2 . . ?
 N1 C1 B1 180.0 . . ?
 C32 C33 H33A 109.5 . . ?
 C32 C33 H33B 109.5 . . ?
 C32 C33 H33C 109.5 . . ?
 H33A C33 H33B 109.5 . . ?
 H33A C33 H33C 109.5 . . ?
 H33B C33 H33C 109.5 . . ?
 C4 B1 C4 109.6(3) 5_655 . ?
 C4 B1 C4 109.6(3) 2_665 . ?
 C4 B1 C4 109.6(3) 2_665 5_655 ?
 C1 B1 C4 109.3(3) . . ?
 C1 B1 C4 109.3(3) . 5_655 ?
 C1 B1 C4 109.3(3) . 2_665 ?
 C23 C24 H24 120.0 . . ?
 C23 C24 C19 120.0 . . ?
 C19 C24 H24 120.0 . . ?
 C24 C23 H23 120.0 . . ?
 C22 C23 C24 120.0 . . ?
 C22 C23 H23 120.0 . . ?
 C23 C22 H22 120.0 . . ?
 C23 C22 C21 120.0 . . ?
 C21 C22 H22 120.0 . . ?
 C22 C21 H21 120.0 . . ?
 C20 C21 C22 120.0 . . ?
 C20 C21 H21 120.0 . . ?
 C21 C20 H20 120.0 . . ?
 C19 C20 C21 120.0 . . ?
 C19 C20 H20 120.0 . . ?
 C24 C19 P1 125.26(19) . . ?
 C20 C19 P1 114.68(19) . . ?
 C20 C19 C24 120.0 . . ?
 C53 C54 H54 120.0 . . ?
 C53 C54 C49 120.0 . . ?
 C49 C54 H54 120.0 . . ?
 C54 C53 H53 120.0 . . ?
 C54 C53 C52 120.0 . . ?
 C52 C53 H53 120.0 . . ?
 C53 C52 H52 120.0 . . ?
 C51 C52 C53 120.0 . . ?
 C51 C52 H52 120.0 . . ?
 C52 C51 H51 120.0 . . ?
 C52 C51 C50 120.0 . . ?
 C50 C51 H51 120.0 . . ?
 C51 C50 H50 120.0 . . ?
 C51 C50 C49 120.0 . . ?
 C49 C50 H50 120.0 . . ?
 C54 C49 P2 125.7(2) . . ?
 C50 C49 P2 114.2(2) . . ?
 C50 C49 C54 120.0 . . ?
 C57A C56A P2 118.2(5) . . ?
 C57A C56A C61A 116.2(6) . . ?
 C61A C56A P2 125.0(5) . . ?
 C56A C57A H57A 118.4 . . ?
 C58A C57A C56A 123.2(8) . . ?
 C58A C57A H57A 118.4 . . ?
 C57A C58A H58A 120.5 . . ?
 C57A C58A C59A 119.1(7) . . ?
 C59A C58A H58A 120.5 . . ?
 C58A C59A H59A 119.2 . . ?
 C58A C59A C60A 121.6(7) . . ?
 C60A C59A H59A 119.2 . . ?
 C59A C60A H60A 121.5 . . ?
 C59A C60A C61A 117.0(6) . . ?
 C61A C60A H60A 121.5 . . ?
 C56A C61A C60A 122.4(6) . . ?
 C56A C61A H61A 118.8 . . ?
 C60A C61A H61A 118.8 . . ?
 C27 C28 H28 119.9 . . ?
 C27 C28 C29 120.1(5) . . ?
 C29 C28 H28 119.9 . . ?
 C28 C27 H27 119.6 . . ?
 C26 C27 C28 120.9(5) . . ?
 C26 C27 H27 119.6 . . ?
 C27 C26 H26 119.8 . . ?
 C27 C26 C25 120.3(5) . . ?
 C25 C26 H26 119.8 . . ?
 C26 C25 P1 116.7(4) . . ?
 C30 C25 P1 125.4(4) . . ?
 C30 C25 C26 117.4(5) . . ?
 C25 C30 H30 118.9 . . ?
 C25 C30 C29 122.3(5) . . ?
 C29 C30 H30 118.9 . . ?
 C28 C29 C30 118.7(5) . . ?
 C28 C29 H29 120.6 . . ?
 C30 C29 H29 120.6 . . ?
 C58B C59B H59B 120.0 . . ?
 C58B C59B C60B 120(2) . . ?
 C60B C59B H59B 120.0 . . ?
 C59B C58B H58B 120.2 . . ?
 C59B C58B C57B 120(2) . . ?
 C57B C58B H58B 120.2 . . ?
 C58B C57B H57B 120.0 . . ?
 C56B C57B C58B 120(2) . . ?
 C56B C57B H57B 120.0 . . ?
 C57B C56B H56B 119.8 . . ?
 C57B C56B C55B 120(2) . . ?
 C55B C56B H56B 119.8 . . ?
 C56B C55B P2 116(3) . . ?
 C56B C55B C60B 119(2) . . ?
 C60B C55B P2 123(3) . . ?
 C59B C60B H60B 120.1 . . ?
 C55B C60B C59B 120(2) . . ?
 C55B C60B H60B 120.1 . . ?

loop_
  _geom_torsion_atom_site_label_1
  _geom_torsion_atom_site_label_2
  _geom_torsion_atom_site_label_3
  _geom_torsion_atom_site_label_4
  _geom_torsion
  _geom_torsion_site_symmetry_1
  _geom_torsion_site_symmetry_2
  _geom_torsion_site_symmetry_3
  _geom_torsion_site_symmetry_4
  _geom_torsion_publ_flag
 P1 C15 C14 O1 -5.4(6) . . . . ?
 P1 C15 C14 C13 176.2(4) . . . . ?
 P1 C15 C16 C17 -174.7(4) . . . . ?
 P1 C25 C30 C29 -173.5(4) . . . . ?
 P2 C45 C44 O2 -1.8(6) . . . . ?
 P2 C45 C44 C43 178.6(3) . . . . ?
 P2 C45 C46 C47 -177.2(4) . . . . ?
 P2 C56A C57A C58A 168.0(9) . . . . ?
 P2 C56A C61A C60A -173.1(8) . . . . ?
 P2 C55B C60B C59B 158(7) . . . . ?
 O1 C9 C8 C7 -175.5(4) . . . . ?
 O1 C9 C8 C10 8.7(7) . . . . ?
 O1 C9 C4 C5 176.7(4) . . . . ?
 O1 C9 C4 B1 0.7(6) . . . . ?
 O1 C14 C13 C10 -4.5(7) . . . . ?
 O1 C14 C13 C18 -179.6(4) . . . . ?
 O2 C39 C38 C40 6.8(7) . . . . ?
 O2 C39 C38 C37 -175.8(4) . . . . ?
 C9 O1 C14 C15 152.3(4) . . . . ?
 C9 O1 C14 C13 -29.3(6) . . . . ?
 C9 C8 C7 C6 -0.3(7) . . . . ?
 C9 C8 C10 C12 -162.2(5) . . . . ?
 C9 C8 C10 C13 -37.8(6) . . . . ?
 C9 C8 C10 C11 77.9(6) . . . . ?
 C9 C4 C5 C6 -2.0(7) . . . . ?
 C9 C4 B1 C4 -162.4(4) . . . 2_665 ?
 C9 C4 B1 C4 77.3(7) . . . 5_655 ?
 C9 C4 B1 C1 -42.5(4) . . . . ?
 C8 C9 C4 C5 -3.1(7) . . . . ?
 C8 C9 C4 B1 -179.1(4) . . . . ?
 C8 C7 C6 C5 -4.6(8) . . . . ?
 C8 C10 C13 C14 35.9(6) . . . . ?
 C8 C10 C13 C18 -149.1(5) . . . . ?
 C7 C8 C10 C12 22.3(7) . . . . ?
 C7 C8 C10 C13 146.6(5) . . . . ?
 C7 C8 C10 C11 -97.6(6) . . . . ?
 C7 C6 C5 C4 5.9(8) . . . . ?
 C15 P1 C19 C24 -103.2(3) . . . . ?
 C15 P1 C19 C20 79.4(2) . . . . ?
 C15 P1 C25 C26 169.0(3) . . . . ?
 C15 P1 C25 C30 -19.7(5) . . . . ?
 C15 C14 C13 C10 173.8(5) . . . . ?
 C15 C14 C13 C18 -1.3(7) . . . . ?
 C15 C16 C17 C18 -2.4(8) . . . . ?
 C43 C48 C47 C46 0.4(8) . . . . ?
 C43 C40 C38 C39 -36.5(6) . . . . ?
 C43 C40 C38 C37 146.4(5) . . . . ?
 B2 C34 C39 O2 2.9(7) . . . . ?
 B2 C34 C39 C38 -178.8(5) . . . . ?
 B2 C34 C35 C36 176.2(5) . . . . ?
 C34 B2 C34 C39 -163.0(4) 5_765 . . . ?
 C34 B2 C34 C39 73.6(8) 2_675 . . . ?
 C34 B2 C34 C35 -101.4(4) 2_675 . . . ?
 C34 B2 C34 C35 22.0(7) 5_765 . . . ?
 C34 C39 C38 C40 -171.4(5) . . . . ?
 C34 C39 C38 C37 5.9(8) . . . . ?
 C34 C35 C36 C37 -0.2(8) . . . . ?
 C41 C40 C38 C39 -161.9(5) . . . . ?
 C41 C40 C38 C37 21.0(7) . . . . ?
 C45 P2 C49 C54 -110.0(3) . . . . ?
 C45 P2 C49 C50 74.1(2) . . . . ?
 C45 P2 C56A C57A 173.5(6) . . . . ?
 C45 P2 C56A C61A -15.6(10) . . . . ?
 C45 P2 C55B C56B 179(5) . . . . ?
 C45 P2 C55B C60B 15(8) . . . . ?
 C44 O2 C39 C34 -153.6(4) . . . . ?
 C44 O2 C39 C38 27.9(6) . . . . ?
 C44 C43 C48 C47 0.8(7) . . . . ?
 C44 C43 C40 C41 159.8(4) . . . . ?
 C44 C43 C40 C42 -82.3(5) . . . . ?
 C44 C43 C40 C38 34.5(5) . . . . ?
 C44 C45 C46 C47 2.4(8) . . . . ?
 C31 B2 C34 C39 -44.7(5) . . . . ?
 C31 B2 C34 C35 140.3(4) . . . . ?
 C39 O2 C44 C43 -29.4(6) . . . . ?
 C39 O2 C44 C45 150.9(4) . . . . ?
 C39 C34 C35 C36 0.5(8) . . . . ?
 C14 O1 C9 C8 27.1(6) . . . . ?
 C14 O1 C9 C4 -152.7(4) . . . . ?
 C14 C15 C16 C17 1.4(7) . . . . ?
 C10 C8 C7 C6 175.2(5) . . . . ?
 C16 C15 C14 O1 178.7(4) . . . . ?
 C16 C15 C14 C13 0.3(7) . . . . ?
 C48 C43 C44 O2 179.9(4) . . . . ?
 C48 C43 C44 C45 -0.5(7) . . . . ?
 C48 C43 C40 C41 -24.3(7) . . . . ?
 C48 C43 C40 C42 93.7(5) . . . . ?
 C48 C43 C40 C38 -149.5(5) . . . . ?
 C48 C47 C46 C45 -2.0(8) . . . . ?
 C40 C43 C44 O2 -3.9(6) . . . . ?
 C40 C43 C44 C45 175.7(4) . . . . ?
 C40 C43 C48 C47 -175.1(5) . . . . ?
 C42 C40 C38 C39 80.4(6) . . . . ?
 C42 C40 C38 C37 -96.7(6) . . . . ?
 C4 C9 C8 C7 4.3(7) . . . . ?
 C4 C9 C8 C10 -171.5(4) . . . . ?
 C12 C10 C13 C14 161.6(5) . . . . ?
 C12 C10 C13 C18 -23.5(7) . . . . ?
 C17 C18 C13 C14 0.4(7) . . . . ?
 C17 C18 C13 C10 -174.6(5) . . . . ?
 C46 C45 C44 O2 178.6(4) . . . . ?
 C46 C45 C44 C43 -1.1(7) . . . . ?
 C13 C18 C17 C16 1.4(8) . . . . ?
 C5 C4 B1 C4 -98.6(4) . . . 5_655 ?
 C5 C4 B1 C4 21.8(6) . . . 2_665 ?
 C5 C4 B1 C1 141.6(4) . . . . ?
 C38 C37 C36 C35 2.7(8) . . . . ?
 C35 C34 C39 O2 178.1(4) . . . . ?
 C35 C34 C39 C38 -3.5(7) . . . . ?
 C11 C10 C13 C14 -79.6(5) . . . . ?
 C11 C10 C13 C18 95.4(5) . . . . ?
 C36 C37 C38 C39 -5.3(8) . . . . ?
 C36 C37 C38 C40 172.0(5) . . . . ?
 B1 C4 C5 C6 174.2(4) . . . . ?
 C24 C23 C22 C21 0.0 . . . . ?
 C23 C24 C19 P1 -177.2(3) . . . . ?
 C23 C24 C19 C20 0.0 . . . . ?
 C23 C22 C21 C20 0.0 . . . . ?
 C22 C21 C20 C19 0.0 . . . . ?
 C21 C20 C19 P1 177.5(3) . . . . ?
 C21 C20 C19 C24 0.0 . . . . ?
 C19 P1 C15 C14 -128.2(4) . . . . ?
 C19 P1 C15 C16 47.6(4) . . . . ?
 C19 P1 C25 C26 67.7(4) . . . . ?
 C19 P1 C25 C30 -121.0(4) . . . . ?
 C19 C24 C23 C22 0.0 . . . . ?
 C54 C53 C52 C51 0.0 . . . . ?
 C53 C54 C49 P2 -175.7(3) . . . . ?
 C53 C54 C49 C50 0.0 . . . . ?
 C53 C52 C51 C50 0.0 . . . . ?
 C52 C51 C50 C49 0.0 . . . . ?
 C51 C50 C49 P2 176.1(2) . . . . ?
 C51 C50 C49 C54 0.0 . . . . ?
 C49 P2 C45 C44 -133.0(4) . . . . ?
 C49 P2 C45 C46 46.6(4) . . . . ?
 C49 P2 C56A C57A 73.0(7) . . . . ?
 C49 P2 C56A C61A -116.0(9) . . . . ?
 C49 P2 C55B C56B 76(5) . . . . ?
 C49 P2 C55B C60B -88(7) . . . . ?
 C49 C54 C53 C52 0.0 . . . . ?
 C56A P2 C45 C44 123.7(5) . . . . ?
 C56A P2 C45 C46 -56.7(6) . . . . ?
 C56A P2 C49 C54 -5.1(3) . . . . ?
 C56A P2 C49 C50 179.0(3) . . . . ?
 C56A C57A C58A C59A 8.6(12) . . . . ?
 C57A C56A C61A C60A -2.0(12) . . . . ?
 C57A C58A C59A C60A -7.7(15) . . . . ?
 C58A C59A C60A C61A 2.3(14) . . . . ?
 C59A C60A C61A C56A 2.6(12) . . . . ?
 C61A C56A C57A C58A -3.8(11) . . . . ?
 C28 C27 C26 C25 -2.3(8) . . . . ?
 C27 C28 C29 C30 4.1(9) . . . . ?
 C27 C26 C25 P1 176.4(4) . . . . ?
 C27 C26 C25 C30 4.4(7) . . . . ?
 C26 C25 C30 C29 -2.3(8) . . . . ?
 C25 P1 C15 C14 127.4(4) . . . . ?
 C25 P1 C15 C16 -56.9(4) . . . . ?
 C25 P1 C19 C24 2.2(3) . . . . ?
 C25 P1 C19 C20 -175.1(2) . . . . ?
 C25 C30 C29 C28 -1.9(9) . . . . ?
 C29 C28 C27 C26 -2.1(9) . . . . ?
 C59B C58B C57B C56B 3(3) . . . . ?
 C58B C59B C60B C55B 10(7) . . . . ?
 C58B C57B C56B C55B 1(3) . . . . ?
 C57B C56B C55B P2 -164(7) . . . . ?
 C57B C56B C55B C60B 1(6) . . . . ?
 C56B C55B C60B C59B -6(7) . . . . ?
 C55B P2 C45 C44 119(4) . . . . ?
 C55B P2 C45 C46 -61(4) . . . . ?
 C55B P2 C49 C54 -2.3(17) . . . . ?
 C55B P2 C49 C50 -178.2(17) . . . . ?
 C60B C59B C58B C57B -8(5) . . . . ?

_smtbx_masks_special_details
;
A solvent mask was calculated and 803 electrons were 
found in a volume of 3257\%A^3^ in 2 voids per unit cell. 
This is consistent with the presence of 
0.375[C6H6], 4.5[C6H6] per Asymmetric Unit 
which account for 819 electrons 
per unit cell.
;
loop_
  _smtbx_masks_void_nr
  _smtbx_masks_void_average_x
  _smtbx_masks_void_average_y
  _smtbx_masks_void_average_z
  _smtbx_masks_void_volume
  _smtbx_masks_void_count_electrons
  _smtbx_masks_void_content
 1 0.000 0.000 0.372 203.5 28.5 '0.5 benzene'
 2 0.000 0.000 0.872 203.5 28.6 '0.5 benzene'
 3 -0.677 -0.866 -0.331 2848.9 747.4 '18 benzene'

_shelx_fab_file
;
0 0 2 168.8135 -47.0398
0 0 4 -44.5984 63.8416
0 0 6 -85.2081 -9.4827
0 0 8 -23.2542 -22.9561
0 0 10 1.2762 -7.0683
0 0 12 -20.4894 -1.8681
0 0 14 -19.2765 0.1077
0 0 16 8.0946 0.6319
0 0 18 2.2574 -8.6075
0 0 20 -5.8102 -8.2087
0 0 22 -3.9346 -1.2719
0 0 24 4.3609 2.2537
0 0 26 -7.2150 1.2166
0 0 28 -0.6745 6.3971
0 0 30 2.6848 0.1882
0 0 32 2.4309 1.4187
0 0 34 -5.1910 0.8956
0 0 36 -1.7849 0.7492
1 0 0 -147.4446 -0.9922
1 0 1 -120.3893 -59.2462
1 0 2 -66.5941 -41.5426
1 0 3 -64.7246 -23.3164
1 0 4 -31.8563 -13.9388
1 0 5 -30.1401 -50.6536
1 0 6 54.4658 38.1501
1 0 7 10.6569 11.3701
1 0 8 25.6267 -10.1407
1 0 9 -6.9724 1.8157
1 0 10 -11.5546 -0.2083
1 0 11 -23.2793 -7.1757
1 0 12 6.7218 0.0077
1 0 13 2.7316 -7.9083
1 0 14 3.2386 0.1554
1 0 15 14.6975 -4.4893
1 0 16 2.5934 3.3851
1 0 17 3.3898 0.4397
1 0 18 1.7890 -0.5910
1 0 19 -2.5476 2.0793
1 0 20 0.5473 1.0166
1 0 21 -1.9070 2.6687
1 0 22 -0.6470 0.8512
1 0 23 -0.3261 0.9920
1 0 24 0.1050 -1.1071
1 0 25 -4.3149 0.1099
1 0 26 1.4122 -2.9047
1 0 27 2.2263 -0.3082
1 0 28 -0.6375 -0.4875
1 0 29 0.9328 -3.8895
1 0 30 -0.2478 1.3779
1 0 31 -0.1499 0.8499
1 0 32 0.7207 0.4812
1 0 33 -2.3190 2.6907
1 0 34 2.0314 -2.0090
1 0 35 0.1020 0.3332
1 0 36 -0.4372 0.2626
1 1 -36 -0.6515 1.1404
1 1 -34 -0.1364 0.5300
1 1 -32 -1.2084 2.6641
1 1 -30 -1.7148 4.5729
1 1 -28 -1.1078 -0.4838
1 1 -26 -3.5843 0.9324
1 1 -24 4.9275 -2.1041
1 1 -22 -2.7401 -3.2567
1 1 -20 -3.8545 4.3573
1 1 -18 -3.7771 3.5300
1 1 -16 -1.4822 -5.6888
1 1 -14 -2.7760 -14.0738
1 1 -12 8.3906 0.3396
1 1 -10 1.3132 11.1546
1 1 -8 -1.9211 23.2251
1 1 -6 -6.9437 -0.5286
1 1 -4 -17.9918 -56.2926
1 1 -2 -8.4191 -10.6470
1 1 0 161.7984 -17.4322
1 1 2 -7.4113 -22.6079
1 1 4 -43.5326 69.3570
1 1 6 -9.4145 36.6741
1 1 8 16.6586 -22.8694
1 1 10 8.3885 -17.9502
1 1 12 3.1176 0.1714
1 1 14 -17.2884 15.8996
1 1 16 -3.2167 9.3470
1 1 18 -0.5968 -4.6132
1 1 20 -1.7542 -2.9585
1 1 22 2.1003 5.1008
1 1 24 3.8598 4.2648
1 1 26 -5.0374 3.0156
1 1 28 1.0431 4.4243
1 1 30 1.7252 -3.1840
1 1 32 -0.2298 -1.0430
1 1 34 -0.6789 -1.1211
1 1 36 -1.8437 -0.1920
2 0 0 93.7847 0.6203
2 0 1 49.3674 15.4601
2 0 2 79.6173 -37.5533
2 0 3 0.3713 17.7719
2 0 4 -21.4474 -22.3857
2 0 5 -1.8511 24.1837
2 0 6 -6.3864 3.0255
2 0 7 -11.0942 4.6664
2 0 8 -11.7023 -7.6857
2 0 9 5.4590 3.7947
2 0 10 -16.0413 22.4523
2 0 11 7.4733 10.3931
2 0 12 -7.3714 -1.8696
2 0 13 1.2031 2.3814
2 0 14 -6.1487 -17.1719
2 0 15 -9.3631 1.6989
2 0 16 7.9324 -6.1942
2 0 17 -1.5005 -1.1799
2 0 18 4.9146 -1.2980
2 0 19 2.3376 -2.6335
2 0 20 -1.5886 0.0397
2 0 21 1.1097 -4.8394
2 0 22 -1.7349 0.1341
2 0 23 -0.1585 -0.3353
2 0 24 0.8654 -2.1641
2 0 25 2.5539 -0.4624
2 0 26 -0.6683 -1.6958
2 0 27 -1.2800 -0.0517
2 0 28 -1.4240 1.4617
2 0 29 0.8607 2.1205
2 0 30 0.2397 1.9215
2 0 31 1.4895 -1.4391
2 0 32 0.1197 2.7925
2 0 33 0.8208 -1.8382
2 0 34 -0.0032 1.0018
2 0 35 1.5979 0.6051
2 0 36 -0.8029 -0.0329
2 1 -36 -0.3616 -0.2082
2 1 -35 0.0781 0.1335
2 1 -34 0.1852 1.0373
2 1 -33 0.2085 1.0535
2 1 -32 1.1983 -1.0165
2 1 -31 1.3367 -0.2937
2 1 -30 3.0339 -1.1401
2 1 -29 4.7213 -0.3458
2 1 -28 1.1092 -1.4236
2 1 -27 2.9415 0.4274
2 1 -26 0.4885 2.1191
2 1 -25 2.2339 -0.8310
2 1 -24 1.1307 -0.7079
2 1 -23 -1.9109 -2.7152
2 1 -22 0.3569 -0.0320
2 1 -21 -1.7927 -0.2204
2 1 -20 2.7875 -0.1031
2 1 -19 -2.4752 -1.4138
2 1 -18 3.2092 0.2208
2 1 -17 1.2686 -1.9529
2 1 -16 2.4345 -4.7708
2 1 -15 6.6940 -2.4702
2 1 -14 -4.0232 -3.4034
2 1 -13 -0.9879 6.8427
2 1 -12 -3.3210 1.7821
2 1 -11 -12.3068 4.5738
2 1 -10 3.7792 2.2558
2 1 -9 -5.9558 -4.6631
2 1 -8 13.1497 0.3660
2 1 -7 -7.5740 -3.7883
2 1 -6 31.4193 -17.6792
2 1 -5 -25.8237 -18.4862
2 1 -4 -25.2317 -15.2554
2 1 -3 -85.4514 -34.8958
2 1 -2 -31.9389 59.0986
2 1 -1 -9.7307 -11.9149
2 1 0 -23.8674 12.9610
2 1 1 18.3878 -5.3119
2 1 2 -34.4466 -39.1317
2 1 3 65.9715 19.6127
2 1 4 -9.0108 1.7889
2 1 5 38.4996 23.8505
2 1 6 40.4483 -7.2234
2 1 7 20.0218 -9.6871
2 1 8 -0.2843 -7.6372
2 1 9 -0.8009 -15.1461
2 1 10 -10.5352 4.3912
2 1 11 2.7020 -4.6276
2 1 12 3.2879 1.7826
2 1 13 -1.9027 2.3724
2 1 14 8.5883 -2.8305
2 1 15 6.1647 -4.8818
2 1 16 0.2981 1.5044
2 1 17 2.2409 -5.2746
2 1 18 -0.1745 2.8016
2 1 19 -0.5940 2.1303
2 1 20 0.2608 1.6549
2 1 21 -1.0212 3.5169
2 1 22 -2.3713 -2.5821
2 1 23 -2.9973 -1.3400
2 1 24 -0.2832 -2.5742
2 1 25 -0.0868 -2.7904
2 1 26 0.7490 -3.0032
2 1 27 2.8418 -2.7879
2 1 28 1.5471 -1.7061
2 1 29 -0.2021 -1.5827
2 1 30 -0.4206 -1.1983
2 1 31 -2.6895 0.7128
2 1 32 0.0954 0.6298
2 1 33 -2.3831 0.2432
2 1 34 0.6574 -0.3725
2 1 35 -2.8238 1.3907
2 1 36 0.6408 0.1971
2 2 -34 0.3319 -1.5710
2 2 -32 -1.1726 -1.3073
2 2 -30 -5.0295 1.6625
2 2 -28 -2.2077 0.1964
2 2 -26 -2.7540 0.8329
2 2 -24 2.8733 0.8176
2 2 -22 0.1306 -4.6994
2 2 -20 -2.9324 -0.6093
2 2 -18 -0.5395 0.9483
2 2 -16 -3.0926 -2.6435
2 2 -14 0.1371 -6.6235
2 2 -12 4.7819 0.3552
2 2 -10 -8.6431 4.4704
2 2 -8 -17.5445 10.8146
2 2 -6 -6.1959 -3.9008
2 2 -4 26.6655 14.8697
2 2 -2 -0.5874 -3.5423
2 2 0 3.9482 4.6669
2 2 2 -20.4534 -8.4817
2 2 4 -29.1190 10.3524
2 2 6 -20.5081 11.8172
2 2 8 -14.6556 -26.1862
2 2 10 3.6158 3.5510
2 2 12 23.2034 8.2764
2 2 14 2.6982 11.7286
2 2 16 3.7897 3.9638
2 2 18 -1.9688 -3.5018
2 2 20 2.7818 0.2669
2 2 22 4.3472 1.0386
2 2 24 -3.3653 2.4949
2 2 26 -0.9932 5.0478
2 2 28 1.2844 0.4775
2 2 30 2.2065 -1.6445
2 2 32 -1.4703 -1.2144
2 2 34 0.0688 -2.0500
3 0 0 -35.0079 0.7293
3 0 1 -19.0492 30.3985
3 0 2 -58.3167 -1.3159
3 0 3 -95.3231 -40.5290
3 0 4 -10.6458 15.3873
3 0 5 -56.2743 -1.9117
3 0 6 2.3415 12.7701
3 0 7 -8.0469 6.8808
3 0 8 -11.8824 -25.0855
3 0 9 -13.2912 15.9152
3 0 10 -5.0807 -3.5398
3 0 11 -5.4556 -13.9406
3 0 12 18.4990 -2.2217
3 0 13 -0.9632 -11.8052
3 0 14 -2.2963 10.9923
3 0 15 7.3894 8.3471
3 0 16 -4.4274 7.4197
3 0 17 -0.4552 10.4943
3 0 18 -6.4290 -1.4067
3 0 19 -2.6033 6.1089
3 0 20 -0.3616 -0.8355
3 0 21 2.9243 2.4771
3 0 22 2.1854 3.3334
3 0 23 -0.3704 -1.2791
3 0 24 1.5968 1.1579
3 0 25 -1.3156 3.3564
3 0 26 -2.2622 2.2177
3 0 27 0.6260 1.8801
3 0 28 0.8523 2.0534
3 0 29 1.1847 1.0901
3 0 30 -1.4209 -1.4540
3 0 31 1.1109 0.8309
3 0 32 -1.1799 -0.8170
3 0 33 0.0040 0.9210
3 0 34 1.3373 -1.6826
3 0 35 0.0317 -1.4012
3 1 -35 0.2961 1.2506
3 1 -34 1.0568 -1.1166
3 1 -33 1.1612 0.9737
3 1 -32 -1.5745 -0.5174
3 1 -31 2.0602 -0.6728
3 1 -30 -1.1476 1.6955
3 1 -29 -3.2061 -1.8028
3 1 -28 1.4362 1.1082
3 1 -27 -0.3511 -1.7341
3 1 -26 1.6186 -0.1076
3 1 -25 0.4477 -2.8392
3 1 -24 1.5169 1.0859
3 1 -23 -0.3665 2.7054
3 1 -22 -3.3969 -0.3013
3 1 -21 1.1422 1.5765
3 1 -20 -8.4776 2.5623
3 1 -19 -1.3354 -1.6849
3 1 -18 2.3734 3.5285
3 1 -17 -3.8119 -3.5815
3 1 -16 5.9801 5.6222
3 1 -15 -2.3597 -5.1881
3 1 -14 -3.4174 14.2849
3 1 -13 2.2510 -1.0781
3 1 -12 -2.6926 3.3573
3 1 -11 10.1768 4.5190
3 1 -10 -2.4174 -17.7454
3 1 -9 -5.0094 -11.4048
3 1 -8 8.0968 3.1376
3 1 -7 -5.8710 2.0969
3 1 -6 1.9480 7.2547
3 1 -5 -6.2497 -9.2955
3 1 -4 -32.6760 0.4776
3 1 -3 0.2418 32.7805
3 1 -2 50.4685 -26.6508
3 1 -1 -0.9067 3.9287
3 1 0 73.9289 -35.4962
3 1 1 -6.9695 -12.5846
3 1 2 48.8510 18.7673
3 1 3 -0.5376 -12.0037
3 1 4 -0.4049 35.1647
3 1 5 1.3543 -27.0054
3 1 6 24.7554 11.3967
3 1 7 3.4328 -1.3049
3 1 8 13.5897 -4.5490
3 1 9 7.0337 -8.5886
3 1 10 -7.3039 12.5011
3 1 11 -3.9078 12.4268
3 1 12 -15.1782 -4.9848
3 1 13 -1.9151 4.9545
3 1 14 -16.6248 -17.2881
3 1 15 -7.7926 -0.9668
3 1 16 -2.5508 -6.7319
3 1 17 3.2615 -3.9270
3 1 18 2.5063 -0.2572
3 1 19 0.5458 -5.2103
3 1 20 1.4694 0.9583
3 1 21 4.2240 -1.6448
3 1 22 3.9382 -1.2155
3 1 23 4.5597 0.6349
3 1 24 1.8176 -2.9904
3 1 25 -1.8324 2.4722
3 1 26 -1.4928 0.9966
3 1 27 -0.1735 1.5319
3 1 28 -0.2241 3.4944
3 1 29 -0.9979 -1.9396
3 1 30 -0.7877 0.8870
3 1 31 0.8000 -0.0360
3 1 32 0.2490 0.6709
3 1 33 0.9490 -0.0220
3 1 34 -0.3635 2.7704
3 1 35 1.6250 0.4112
3 2 -35 -1.0589 -1.4990
3 2 -34 0.4081 0.2038
3 2 -33 0.2845 -1.6376
3 2 -32 -1.0908 0.6135
3 2 -31 -1.3173 0.6043
3 2 -30 2.5417 0.3240
3 2 -29 0.5680 -0.6907
3 2 -28 0.5737 -0.1364
3 2 -27 -2.0173 2.2845
3 2 -26 -0.3215 0.8968
3 2 -25 -1.2182 -0.1611
3 2 -24 0.7193 -1.5399
3 2 -23 0.4967 -5.7566
3 2 -22 -1.5717 -3.2650
3 2 -21 1.1760 -5.0470
3 2 -20 2.6067 2.5231
3 2 -19 0.4207 1.7054
3 2 -18 2.9295 -1.5911
3 2 -17 0.2181 1.8514
3 2 -16 0.1866 -3.1265
3 2 -15 1.2139 0.2600
3 2 -14 -1.5606 -2.8872
3 2 -13 -2.2791 2.2479
3 2 -12 -0.8769 1.2414
3 2 -11 3.6629 -1.8588
3 2 -10 5.8086 5.3095
3 2 -9 2.8754 -7.1465
3 2 -8 0.6661 -5.5196
3 2 -7 7.8618 -3.3597
3 2 -6 -2.6916 2.4948
3 2 -5 26.6823 11.8586
3 2 -4 -3.5136 -14.3745
3 2 -3 -6.4527 4.6957
3 2 -2 -17.9172 11.5744
3 2 -1 -9.9615 13.6712
3 2 0 -15.7484 -0.3683
3 2 1 -2.1235 -21.5301
3 2 2 -19.6604 -13.4183
3 2 3 1.8505 -19.8493
3 2 4 11.1392 6.4325
3 2 5 -11.4883 11.4495
3 2 6 21.3283 -2.1785
3 2 7 -1.9299 24.9147
3 2 8 -7.0160 4.8933
3 2 9 2.7762 11.1297
3 2 10 -6.8262 6.1250
3 2 11 7.7888 -7.4016
3 2 12 2.6664 -5.5108
3 2 13 12.4847 -10.1326
3 2 14 -0.1136 -3.9365
3 2 15 3.2924 -3.3479
3 2 16 -3.6520 1.7336
3 2 17 -6.8599 4.6291
3 2 18 0.8426 1.6045
3 2 19 -3.7982 3.6514
3 2 20 -2.9065 -0.6405
3 2 21 -5.1086 -3.9595
3 2 22 -1.9055 0.7466
3 2 23 -2.4906 -5.0495
3 2 24 -0.8989 -1.5510
3 2 25 3.4130 -1.5552
3 2 26 -3.9326 1.3501
3 2 27 0.2013 -0.8281
3 2 28 1.9535 1.9297
3 2 29 1.7209 0.8423
3 2 30 0.4481 -1.3773
3 2 31 -1.0265 0.7380
3 2 32 0.3006 0.6029
3 2 33 0.1657 0.6673
3 2 34 0.6284 -0.1744
3 2 35 -0.8621 0.6546
3 3 -34 -0.1472 -2.3189
3 3 -32 -0.1404 -2.9524
3 3 -30 -1.0691 3.1167
3 3 -28 2.8197 -0.2882
3 3 -26 2.6043 0.3324
3 3 -24 3.0900 -1.2433
3 3 -22 -3.3449 3.4873
3 3 -20 -6.9817 4.6317
3 3 -18 -3.3571 8.0870
3 3 -16 -2.3871 6.8583
3 3 -14 -4.0520 0.4332
3 3 -12 -8.9766 2.7859
3 3 -10 9.4880 -3.8146
3 3 -8 16.1461 -16.5732
3 3 -6 7.4787 -14.6336
3 3 -4 15.4601 -0.5063
3 3 -2 30.2816 -1.8534
3 3 0 20.3227 5.0891
3 3 2 -23.2055 20.7918
3 3 4 2.8909 11.5461
3 3 6 5.2773 -32.7013
3 3 8 12.8761 -5.9785
3 3 10 21.2170 2.9606
3 3 12 -2.3024 4.3178
3 3 14 1.7771 0.8859
3 3 16 5.8736 0.2613
3 3 18 -3.8573 2.2238
3 3 20 -1.7355 2.8760
3 3 22 0.4448 -5.3954
3 3 24 -0.7443 -9.2409
3 3 26 2.7436 -1.9312
3 3 28 -0.1890 1.4163
3 3 30 -0.1626 -1.0264
3 3 32 -1.2045 0.3897
3 3 34 1.6520 0.0636
4 0 0 -1.7668 0.0888
4 0 1 29.3792 -30.0924
4 0 2 -28.3741 -44.3590
4 0 3 56.5459 0.0900
4 0 4 18.2356 15.1289
4 0 5 -4.1506 28.2351
4 0 6 13.8717 -10.6227
4 0 7 -0.4312 18.2105
4 0 8 -9.8986 9.0700
4 0 9 14.8244 7.3092
4 0 10 4.5750 -4.2061
4 0 11 15.7643 1.6143
4 0 12 1.5215 6.5565
4 0 13 3.8555 5.6283
4 0 14 5.2475 12.5918
4 0 15 -2.9283 -0.9175
4 0 16 4.8150 3.4271
4 0 17 -4.1492 -0.9992
4 0 18 5.5460 -0.0654
4 0 19 0.3915 0.9464
4 0 20 1.6606 -0.2832
4 0 21 -4.7455 -2.0428
4 0 22 -2.2151 1.1708
4 0 23 -1.5015 -5.1096
4 0 24 -0.9934 -0.4331
4 0 25 0.3528 -2.5409
4 0 26 -3.9747 -2.1425
4 0 27 0.8485 -0.8090
4 0 28 1.2222 -0.5129
4 0 29 -1.6618 -0.8198
4 0 30 3.3609 -4.4343
4 0 31 -0.8354 -0.5236
4 0 32 -1.2217 -0.2002
4 0 33 0.6585 -1.1309
4 0 34 -0.4102 0.4109
4 0 35 0.9379 1.1194
4 1 -35 0.1412 0.5822
4 1 -34 0.0460 -0.3496
4 1 -33 -0.0814 1.2959
4 1 -32 0.4112 -1.7632
4 1 -31 -1.3261 1.4524
4 1 -30 -1.2790 0.2766
4 1 -29 1.7063 1.5658
4 1 -28 2.1638 -2.2689
4 1 -27 -0.2714 -0.4012
4 1 -26 -1.7336 -2.3536
4 1 -25 -0.8542 2.5918
4 1 -24 0.7757 2.7155
4 1 -23 -2.8328 4.0231
4 1 -22 3.4717 -1.5210
4 1 -21 -7.7992 1.9002
4 1 -20 1.9948 -1.5065
4 1 -19 -0.6669 -0.4462
4 1 -18 -4.3468 1.3629
4 1 -17 2.2055 0.7598
4 1 -16 -4.8371 -1.2894
4 1 -15 4.5950 6.8622
4 1 -14 0.1334 -4.3004
4 1 -13 5.5174 -2.7431
4 1 -12 0.5306 6.8311
4 1 -11 0.6750 -9.3374
4 1 -10 3.2596 3.7397
4 1 -9 8.9734 7.8129
4 1 -8 -4.1164 3.3064
4 1 -7 -0.3987 -1.4086
4 1 -6 -4.1590 -13.8342
4 1 -5 -20.6302 -0.4281
4 1 -4 14.8112 9.4640
4 1 -3 24.6744 -38.7116
4 1 -2 8.2896 18.2871
4 1 -1 6.2761 6.8441
4 1 0 -20.0733 18.3620
4 1 1 14.9705 54.6172
4 1 2 -34.8833 0.6721
4 1 3 -13.4866 13.1688
4 1 4 -6.9132 -23.1547
4 1 5 2.8646 0.9158
4 1 6 -15.6042 -33.3238
4 1 7 -7.0523 -17.6233
4 1 8 -19.8163 -24.2235
4 1 9 -18.6086 -5.8073
4 1 10 1.6182 2.4133
4 1 11 -13.6043 -5.9034
4 1 12 15.9877 2.0624
4 1 13 -10.7447 -2.1839
4 1 14 9.4533 2.3662
4 1 15 1.0454 6.9971
4 1 16 1.9506 2.8204
4 1 17 5.6310 0.4924
4 1 18 -6.2897 3.0154
4 1 19 6.4269 -0.2993
4 1 20 -1.5975 3.4994
4 1 21 2.5973 2.2204
4 1 22 -3.1991 -1.0921
4 1 23 -4.1087 4.1158
4 1 24 -1.4548 -2.7313
4 1 25 -1.7231 0.5514
4 1 26 1.4942 -1.9106
4 1 27 0.4941 -0.0544
4 1 28 0.1534 -0.7870
4 1 29 0.2473 1.0996
4 1 30 1.5702 1.2065
4 1 31 0.1350 -1.4804
4 1 32 -1.1653 0.0422
4 1 33 -2.3565 -0.7733
4 1 34 1.3929 -1.1175
4 1 35 -0.5098 -0.6321
4 2 -35 -0.2946 0.6980
4 2 -34 0.5609 -0.8142
4 2 -33 -0.6689 -0.6074
4 2 -32 -1.7974 1.5358
4 2 -31 2.4775 -1.6381
4 2 -30 -2.5519 0.3275
4 2 -29 0.6895 -0.4226
4 2 -28 -1.0728 0.6868
4 2 -27 1.3527 -0.8869
4 2 -26 -0.6036 0.0025
4 2 -25 1.4643 -0.0117
4 2 -24 0.9748 0.0711
4 2 -23 0.5801 -0.9225
4 2 -22 -0.3074 0.9880
4 2 -21 2.3650 4.3220
4 2 -20 -2.2534 3.0852
4 2 -19 2.4326 0.7355
4 2 -18 4.1056 -1.3282
4 2 -17 -3.0642 1.6565
4 2 -16 7.2755 -3.6553
4 2 -15 -3.1150 0.6482
4 2 -14 3.6954 -1.4188
4 2 -13 -1.3342 -4.2574
4 2 -12 2.8365 -0.4548
4 2 -11 -10.8202 6.9055
4 2 -10 -0.4938 -0.5252
4 2 -9 -12.0969 6.0662
4 2 -8 -2.2881 4.1216
4 2 -7 -3.9584 5.7775
4 2 -6 7.1732 5.2514
4 2 -5 8.7289 -14.5607
4 2 -4 -24.5491 12.9603
4 2 -3 -9.3663 -8.5334
4 2 -2 -11.5354 -1.0659
4 2 -1 6.2915 0.5696
4 2 0 0.8548 -37.1678
4 2 1 21.4580 -7.2011
4 2 2 3.4720 6.9339
4 2 3 -7.8306 5.0972
4 2 4 10.1403 36.6303
4 2 5 2.1180 6.6861
4 2 6 11.7618 10.3099
4 2 7 10.0513 -11.3609
4 2 8 -16.4888 -2.6368
4 2 9 19.7829 2.6747
4 2 10 -7.2741 3.3864
4 2 11 16.9753 0.1668
4 2 12 3.0201 0.5678
4 2 13 -6.3767 4.6436
4 2 14 -5.6253 -1.3102
4 2 15 -5.2401 1.5364
4 2 16 -2.6863 -0.3420
4 2 17 3.7464 -0.8616
4 2 18 5.3826 -4.6327
4 2 19 -0.5680 -0.4855
4 2 20 7.9260 -2.9889
4 2 21 1.9854 4.4030
4 2 22 7.4543 0.8044
4 2 23 0.3741 1.8312
4 2 24 0.0801 4.4939
4 2 25 -2.1545 2.6155
4 2 26 -3.8520 2.8652
4 2 27 1.9017 -0.2880
4 2 28 1.0744 0.9598
4 2 29 -0.8352 -0.9197
4 2 30 -0.5846 -0.0349
4 2 31 1.2751 0.2383
4 2 32 0.3542 0.6275
4 2 33 -0.4299 0.3367
4 2 34 -0.7284 0.2053
4 2 35 0.3077 0.4772
4 3 -34 0.4432 0.3069
4 3 -33 -0.9896 0.4699
4 3 -32 -0.6940 -0.1950
4 3 -31 -1.3047 1.9004
4 3 -30 2.1227 -0.0455
4 3 -29 0.8994 -1.6274
4 3 -28 0.9994 -0.9663
4 3 -27 0.4178 -1.4772
4 3 -26 -2.9904 -1.0352
4 3 -25 -1.0530 -2.2315
4 3 -24 -2.5122 1.7835
4 3 -23 -4.2825 2.8899
4 3 -22 0.6373 -7.8769
4 3 -21 0.3240 -0.8555
4 3 -20 1.5335 -4.7342
4 3 -19 5.4896 -1.5981
4 3 -18 4.6388 -2.0102
4 3 -17 6.0629 2.4642
4 3 -16 -1.0879 -3.0432
4 3 -15 5.0445 2.6959
4 3 -14 1.4467 1.2184
4 3 -13 1.1391 -1.1465
4 3 -12 1.9777 1.2606
4 3 -11 4.3232 -6.8118
4 3 -10 -0.0410 7.6038
4 3 -9 8.7747 -1.2143
4 3 -8 -7.6596 5.0429
4 3 -7 -1.4896 10.9597
4 3 -6 -19.1488 3.8360
4 3 -5 -1.7650 -2.2077
4 3 -4 -6.5790 6.9898
4 3 -3 -6.3724 -1.7193
4 3 -2 7.9813 5.7822
4 3 -1 -5.1080 14.7853
4 3 0 0.2631 -8.4325
4 3 1 -9.0144 2.5472
4 3 2 -3.1853 -7.7678
4 3 3 5.1110 -2.3104
4 3 4 6.5800 -2.8225
4 3 5 5.2432 1.2072
4 3 6 -5.4805 -7.9571
4 3 7 -0.4606 4.2463
4 3 8 -25.5571 -0.6104
4 3 9 -26.9261 -17.6978
4 3 10 -5.0482 13.8442
4 3 11 -30.8729 -14.0275
4 3 12 12.0834 -4.6846
4 3 13 -0.9645 -6.1582
4 3 14 1.0776 -4.6444
4 3 15 5.9423 0.7719
4 3 16 -3.8559 -1.1022
4 3 17 0.6227 -0.0447
4 3 18 0.3140 1.4374
4 3 19 3.0593 -4.6012
4 3 20 -1.5120 0.8074
4 3 21 3.0986 -5.6293
4 3 22 -2.7626 3.9285
4 3 23 -0.6698 -2.7793
4 3 24 1.6528 2.1832
4 3 25 0.4307 4.2803
4 3 26 0.0353 -1.7954
4 3 27 -0.4169 2.5300
4 3 28 -1.2475 -1.7634
4 3 29 -0.7792 -1.9607
4 3 30 -0.1541 1.6745
4 3 31 0.0089 -0.9820
4 3 32 1.4298 0.2533
4 3 33 1.2328 -1.2994
4 3 34 0.3428 -0.6608
4 4 -34 0.4777 0.2567
4 4 -32 -0.9774 1.1569
4 4 -30 -3.5155 1.2070
4 4 -28 -0.8341 0.5231
4 4 -26 2.5675 0.4848
4 4 -24 8.2296 0.7097
4 4 -22 0.6541 9.9649
4 4 -20 -4.7150 16.1063
4 4 -18 2.3354 0.2952
4 4 -16 0.1922 -1.5709
4 4 -14 -1.1101 1.4784
4 4 -12 -3.2750 -3.6453
4 4 -10 -0.3653 -13.2121
4 4 -8 11.2230 -19.2121
4 4 -6 8.0939 8.5797
4 4 -4 -0.3503 3.8373
4 4 -2 -14.5737 -4.6290
4 4 0 -2.4843 -5.6735
4 4 2 -0.3448 -6.7480
4 4 4 9.5713 -1.3897
4 4 6 9.0652 -0.1983
4 4 8 14.1205 17.2109
4 4 10 12.5226 1.5060
4 4 12 -6.1963 -2.3848
4 4 14 -3.9489 -0.6906
4 4 16 -5.2406 -0.4672
4 4 18 -4.2646 -0.0825
4 4 20 -0.4047 -6.4830
4 4 22 4.2888 -2.7149
4 4 24 -0.3239 -0.5565
4 4 26 -0.9714 1.5403
4 4 28 -0.0613 0.8140
4 4 30 -2.5812 -0.0604
4 4 32 -0.4385 1.7788
4 4 34 1.4267 -1.0836
5 0 0 14.0976 -0.3811
5 0 1 -11.4933 19.0105
5 0 2 8.7726 33.4722
5 0 3 -6.7782 6.6475
5 0 4 -10.8118 21.6290
5 0 5 -8.2894 -28.4996
5 0 6 21.7683 0.0598
5 0 7 4.3232 -7.7463
5 0 8 1.4088 4.4397
5 0 9 11.7256 -7.8450
5 0 10 -3.7927 11.7507
5 0 11 3.5389 -0.5053
5 0 12 -4.3148 -3.6237
5 0 13 -0.0092 -2.6989
5 0 14 -5.0154 -12.8986
5 0 15 5.7887 -2.8289
5 0 16 -4.7030 -2.1387
5 0 17 -0.1028 0.2652
5 0 18 0.7958 1.0629
5 0 19 -6.2468 1.1756
5 0 20 1.3111 -2.3805
5 0 21 -0.2704 -0.2145
5 0 22 5.9809 -1.4835
5 0 23 0.9424 -1.8318
5 0 24 1.9176 1.7377
5 0 25 -0.9972 1.4929
5 0 26 -0.5897 3.6866
5 0 27 1.2190 1.2518
5 0 28 0.7831 4.5999
5 0 29 -0.2421 -2.6011
5 0 30 -0.6536 1.6097
5 0 31 -0.3602 1.3000
5 0 32 -0.0776 -0.3902
5 0 33 -0.1981 0.4103
5 0 34 -0.1347 0.4211
5 0 35 -0.2301 -0.0430
5 1 -35 -0.1094 0.6980
5 1 -34 -0.0771 -0.3846
5 1 -33 0.8007 -0.3736
5 1 -32 -1.3085 -0.5049
5 1 -31 -0.1898 1.0580
5 1 -30 1.4106 3.0209
5 1 -29 1.6861 -1.3732
5 1 -28 2.3412 1.7275
5 1 -27 -1.6339 -2.7762
5 1 -26 -1.6111 1.4598
5 1 -25 0.5962 0.9597
5 1 -24 -1.4160 2.2290
5 1 -23 1.5488 -3.7838
5 1 -22 -4.8811 -6.5151
5 1 -21 0.4987 1.0479
5 1 -20 -6.5747 -3.1984
5 1 -19 -1.4799 2.0941
5 1 -18 2.2759 2.0547
5 1 -17 -2.7922 -2.3022
5 1 -16 4.0645 4.4166
5 1 -15 0.7469 -1.5609
5 1 -14 -2.0892 -1.3807
5 1 -13 3.4107 5.0539
5 1 -12 -2.4798 -9.5896
5 1 -11 9.6224 -1.3013
5 1 -10 -4.2705 -1.9101
5 1 -9 9.4036 -4.1326
5 1 -8 -8.8634 4.4311
5 1 -7 0.8884 -0.1585
5 1 -6 -9.6886 22.4607
5 1 -5 14.5914 19.4441
5 1 -4 12.3611 -12.0558
5 1 -3 -17.3776 14.8187
5 1 -2 -13.4277 -12.9752
5 1 -1 -39.5987 3.6068
5 1 0 3.2425 -6.0149
5 1 1 -8.5638 -33.5885
5 1 2 3.6340 -7.9156
5 1 3 14.8516 -32.3700
5 1 4 17.5942 17.7415
5 1 5 -1.0204 17.3809
5 1 6 9.1775 3.1634
5 1 7 4.0158 18.8160
5 1 8 -4.4861 8.8777
5 1 9 -12.3845 8.0723
5 1 10 -1.2542 16.3501
5 1 11 -4.9920 -1.6811
5 1 12 1.6469 2.2366
5 1 13 -2.2669 -2.9005
5 1 14 -2.3155 -0.0846
5 1 15 -0.3092 3.0096
5 1 16 -1.2184 -2.5402
5 1 17 -1.3860 0.9006
5 1 18 -0.5074 -0.2803
5 1 19 -3.0350 -1.6194
5 1 20 -3.3733 1.4147
5 1 21 -0.9367 -4.1641
5 1 22 -0.4046 0.8235
5 1 23 4.4751 -3.8093
5 1 24 -1.6448 -6.4139
5 1 25 1.7941 0.7924
5 1 26 -3.8977 -0.2554
5 1 27 -0.9642 0.7865
5 1 28 -0.4931 1.7670
5 1 29 1.4907 0.3478
5 1 30 -0.4475 -2.5943
5 1 31 -0.5635 -0.2833
5 1 32 0.8780 -0.8561
5 1 33 1.3307 1.0689
5 1 34 0.9636 0.7686
5 1 35 0.4054 0.9142
5 2 -34 -0.8977 -0.6171
5 2 -33 1.0755 0.3745
5 2 -32 -0.2910 -0.4090
5 2 -31 -2.7368 -0.1680
5 2 -30 -0.9814 0.9587
5 2 -29 -2.1025 2.1642
5 2 -28 0.6785 0.1570
5 2 -27 -0.6021 1.4525
5 2 -26 0.3843 -1.2105
5 2 -25 -0.3234 -0.3247
5 2 -24 3.8158 1.6052
5 2 -23 1.5071 2.7583
5 2 -22 4.2110 2.2187
5 2 -21 0.0820 -1.1377
5 2 -20 -1.8628 3.9216
5 2 -19 -6.1270 -3.9531
5 2 -18 -2.5268 2.1573
5 2 -17 -1.6247 -1.5829
5 2 -16 -6.9339 -1.5438
5 2 -15 0.2298 -0.5814
5 2 -14 -2.1103 -0.1834
5 2 -13 2.1805 1.9193
5 2 -12 -2.2732 3.6036
5 2 -11 0.4980 -5.1839
5 2 -10 -0.7592 -5.6827
5 2 -9 -6.1453 -5.9709
5 2 -8 4.1058 -11.6238
5 2 -7 3.0051 -5.3590
5 2 -6 5.9839 -12.7012
5 2 -5 -6.7754 4.6147
5 2 -4 10.4863 -4.8420
5 2 -3 2.4149 4.6511
5 2 -2 27.4346 11.8961
5 2 -1 8.5357 5.6747
5 2 0 7.6283 11.8404
5 2 1 2.4791 7.8459
5 2 2 -28.9319 10.7032
5 2 3 -17.4290 -5.2300
5 2 4 2.9805 -10.3145
5 2 5 -6.4498 -5.9101
5 2 6 6.6530 -20.7055
5 2 7 0.9473 -5.1867
5 2 8 12.0448 3.6086
5 2 9 7.7306 -1.0971
5 2 10 7.8105 -3.1311
5 2 11 9.1990 8.9011
5 2 12 -3.5054 -5.4579
5 2 13 4.3998 2.2202
5 2 14 -1.3031 -5.8455
5 2 15 2.3867 0.9464
5 2 16 -0.5809 3.7484
5 2 17 -0.8219 -3.0114
5 2 18 -1.6406 3.6559
5 2 19 -3.2458 1.4921
5 2 20 -3.9321 -0.9253
5 2 21 -3.4364 0.5256
5 2 22 -2.4088 -3.5288
5 2 23 -5.0409 -0.5266
5 2 24 1.4989 -2.8369
5 2 25 -1.3931 -1.5912
5 2 26 1.3546 -0.7096
5 2 27 1.9319 -1.1863
5 2 28 -1.0673 0.9863
5 2 29 -1.0716 0.3678
5 2 30 1.5950 0.7752
5 2 31 -0.5701 1.7166
5 2 32 -0.2990 0.4360
5 2 33 -0.1901 -1.0994
5 2 34 -0.3218 -0.8988
5 3 -34 -0.0183 -1.1999
5 3 -33 0.7325 -1.1112
5 3 -32 1.6090 0.2515
5 3 -31 2.9675 -0.5680
5 3 -30 0.0350 -1.4406
5 3 -29 0.6441 -1.4077
5 3 -28 -0.2446 0.4088
5 3 -27 -1.3711 0.5951
5 3 -26 -0.7231 -0.5586
5 3 -25 -1.2448 1.5060
5 3 -24 -4.1134 0.2181
5 3 -23 0.9490 -1.8127
5 3 -22 -1.6397 -2.7588
5 3 -21 -0.2346 -1.3827
5 3 -20 -0.3112 -0.1709
5 3 -19 -2.9004 4.0915
5 3 -18 0.2262 1.9403
5 3 -17 -0.4781 -2.4907
5 3 -16 1.7812 0.9692
5 3 -15 -0.2332 -2.5139
5 3 -14 -2.2880 -3.2431
5 3 -13 1.4145 0.8781
5 3 -12 0.3227 -0.3450
5 3 -11 2.5140 6.1144
5 3 -10 6.1529 1.0509
5 3 -9 -0.3014 3.6190
5 3 -8 -5.0161 1.3420
5 3 -7 2.2040 -4.8342
5 3 -6 4.0558 -7.2608
5 3 -5 5.9523 0.0678
5 3 -4 5.1550 -1.6231
5 3 -3 -2.1186 -4.7086
5 3 -2 -1.6036 3.1783
5 3 -1 -7.0752 -7.0300
5 3 0 -3.2578 1.4348
5 3 1 10.3293 -6.8195
5 3 2 3.7935 12.0174
5 3 3 4.2654 0.7598
5 3 4 -0.2448 4.0370
5 3 5 -4.9722 4.4726
5 3 6 -7.6178 -7.1067
5 3 7 -5.7984 5.4936
5 3 8 -8.4706 -3.9786
5 3 9 14.1730 21.3888
5 3 10 -1.7688 2.9955
5 3 11 13.4966 5.0795
5 3 12 1.3273 7.2574
5 3 13 -6.9239 3.8227
5 3 14 1.1142 3.4076
5 3 15 -1.4724 1.8882
5 3 16 4.2626 3.5237
5 3 17 0.7451 1.1276
5 3 18 6.3564 1.1763
5 3 19 0.9183 1.8198
5 3 20 1.8500 2.6976
5 3 21 -0.2804 -1.4899
5 3 22 -0.9527 2.5511
5 3 23 1.8463 -1.5520
5 3 24 -0.1250 -0.9077
5 3 25 -0.2422 -1.5877
5 3 26 0.6115 -1.4313
5 3 27 0.5587 -0.2392
5 3 28 -1.2734 -1.0453
5 3 29 0.9505 1.5029
5 3 30 -2.3037 -0.4889
5 3 31 0.1813 0.3175
5 3 32 -0.0540 0.9429
5 3 33 -0.3625 0.3857
5 3 34 0.9720 0.8177
5 4 -33 0.2181 0.1595
5 4 -32 -0.4267 -0.4234
5 4 -31 0.6311 0.0918
5 4 -30 1.4760 -0.7846
5 4 -29 0.7087 -1.0071
5 4 -28 0.0469 0.7669
5 4 -27 -1.4221 1.7990
5 4 -26 0.4672 0.2590
5 4 -25 3.3393 0.6823
5 4 -24 -3.7940 -1.6592
5 4 -23 1.3088 -1.4005
5 4 -22 -2.2367 -1.0812
5 4 -21 1.1745 2.4240
5 4 -20 2.2085 -6.7321
5 4 -19 1.0260 -1.6038
5 4 -18 0.6636 0.1851
5 4 -17 -3.3467 3.9257
5 4 -16 0.6341 -1.7515
5 4 -15 -0.1938 5.3556
5 4 -14 0.6521 0.0199
5 4 -13 -2.1690 0.0398
5 4 -12 1.9457 4.0737
5 4 -11 -0.1233 -3.1291
5 4 -10 1.2222 4.5526
5 4 -9 6.0157 -4.1153
5 4 -8 -6.2537 4.2546
5 4 -7 2.6343 6.3778
5 4 -6 -10.7916 3.5222
5 4 -5 2.9439 -9.8792
5 4 -4 -0.1526 6.7041
5 4 -3 3.1666 -5.2421
5 4 -2 11.0330 1.9379
5 4 -1 9.6221 -6.3120
5 4 0 4.2220 4.5658
5 4 1 -3.7356 -7.1978
5 4 2 1.6968 1.3563
5 4 3 -4.9167 -1.3262
5 4 4 -1.0533 -3.8910
5 4 5 -5.0721 -4.4109
5 4 6 -6.8471 -2.1499
5 4 7 -5.5165 -0.6831
5 4 8 -6.0026 -2.7320
5 4 9 4.8847 -6.2498
5 4 10 0.0455 -2.2804
5 4 11 7.5934 -7.6560
5 4 12 4.3578 -3.7948
5 4 13 3.0164 -0.7941
5 4 14 0.6544 -3.2166
5 4 15 -2.1133 -1.2552
5 4 16 1.3654 -0.9668
5 4 17 -0.2416 0.9046
5 4 18 -0.4842 -1.6729
5 4 19 -0.2164 0.1263
5 4 20 -1.6384 2.2663
5 4 21 -0.8446 3.9768
5 4 22 -1.3768 0.9692
5 4 23 -3.5873 3.0437
5 4 24 1.9015 0.7437
5 4 25 -2.3392 -0.9128
5 4 26 1.7975 -0.3047
5 4 27 -0.8110 -0.7382
5 4 28 1.4010 -1.5167
5 4 29 -1.1304 -1.0153
5 4 30 0.4692 0.1524
5 4 31 0.0942 -0.8628
5 4 32 0.2673 1.0871
5 4 33 0.2491 -0.7269
5 5 -32 -0.3288 1.1061
5 5 -30 -0.1960 2.7659
5 5 -28 -0.0675 -0.5065
5 5 -26 -2.5791 -1.0020
5 5 -24 -0.8575 0.7300
5 5 -22 3.9980 -1.6348
5 5 -20 0.4342 2.8196
5 5 -18 -1.7436 3.1176
5 5 -16 -3.6995 -0.1171
5 5 -14 -3.7658 0.5452
5 5 -12 -4.1012 1.0724
5 5 -10 -1.0824 1.8595
5 5 -8 -2.4294 -8.8743
5 5 -6 -2.2877 -0.3033
5 5 -4 5.9312 -5.7257
5 5 -2 0.0422 2.0285
5 5 0 0.0058 -7.3354
5 5 2 -0.0290 -2.8413
5 5 4 7.3997 -1.2320
5 5 6 3.1871 -6.7447
5 5 8 -1.2504 -3.9314
5 5 10 -2.1219 1.8062
5 5 12 0.0931 -0.2136
5 5 14 -0.9128 4.5308
5 5 16 -0.6465 -1.6457
5 5 18 -0.4870 -0.6950
5 5 20 1.0603 -0.1229
5 5 22 -0.0948 1.5654
5 5 24 0.4027 2.9566
5 5 26 0.7638 -0.6912
5 5 28 -0.4685 0.5897
5 5 30 -0.1133 -1.3588
5 5 32 0.5740 -1.3350
6 0 0 -28.3216 0.6994
6 0 1 1.8878 -4.0033
6 0 2 0.6207 -2.6998
6 0 3 -15.5680 -10.1185
6 0 4 15.2681 -17.9226
6 0 5 1.4852 6.8114
6 0 6 -1.8946 -4.1190
6 0 7 5.6992 5.3359
6 0 8 -5.5139 -16.9835
6 0 9 16.2220 -3.6905
6 0 10 -3.8732 -8.8164
6 0 11 4.8020 -6.8101
6 0 12 7.5309 0.2521
6 0 13 -2.2730 -0.1878
6 0 14 6.6414 2.6145
6 0 15 -5.1664 4.7262
6 0 16 -1.6515 5.2605
6 0 17 2.1904 -0.0263
6 0 18 1.6453 -0.1967
6 0 19 2.3818 -0.9361
6 0 20 -1.6675 -2.7563
6 0 21 -2.1159 5.7106
6 0 22 2.3229 0.1381
6 0 23 -1.0857 4.8367
6 0 24 2.4847 -3.2584
6 0 25 -0.3616 -2.9249
6 0 26 -0.9014 0.8832
6 0 27 0.4818 -0.0653
6 0 28 0.9964 -1.8324
6 0 29 0.5528 1.1822
6 0 30 1.5108 -0.6976
6 0 31 -0.1908 -0.6258
6 0 32 -1.0525 -1.0762
6 0 33 -0.2986 -1.7435
6 0 34 -1.0937 -0.1107
6 1 -34 0.7289 0.3906
6 1 -33 -0.4839 -0.3912
6 1 -32 1.8974 1.5971
6 1 -31 -0.1080 0.8044
6 1 -30 2.0181 -1.9469
6 1 -29 2.1867 -0.6945
6 1 -28 -0.9077 -3.2279
6 1 -27 -0.1370 0.3702
6 1 -26 -0.1609 0.7359
6 1 -25 -1.9505 0.5019
6 1 -24 -1.7542 -2.2314
6 1 -23 -4.0435 -1.3834
6 1 -22 -1.2294 -1.6221
6 1 -21 1.1808 -5.4222
6 1 -20 3.2239 0.2950
6 1 -19 4.1866 -2.5543
6 1 -18 -0.7599 -0.3421
6 1 -17 6.5011 3.1772
6 1 -16 -3.2386 2.0877
6 1 -15 -2.2949 1.2359
6 1 -14 4.3576 6.0150
6 1 -13 0.8805 -0.6949
6 1 -12 9.3723 1.2321
6 1 -11 2.2296 -0.2387
6 1 -10 7.2452 -4.1241
6 1 -9 -2.4015 4.1927
6 1 -8 -5.5249 -4.5715
6 1 -7 -1.6763 11.5443
6 1 -6 3.6285 5.2443
6 1 -5 -1.7815 -19.3903
6 1 -4 -0.6991 1.6402
6 1 -3 -5.8931 -15.1840
6 1 -2 -3.6624 6.2968
6 1 -1 31.4148 4.4513
6 1 0 6.4063 4.0718
6 1 1 20.6228 11.8296
6 1 2 5.1201 3.0110
6 1 3 -5.7605 25.0074
6 1 4 -7.9440 1.6787
6 1 5 -4.1776 3.0894
6 1 6 -8.3306 -18.9187
6 1 7 -0.8916 -3.7560
6 1 8 -18.4433 -6.6176
6 1 9 3.8141 -2.2750
6 1 10 2.5353 2.5018
6 1 11 -0.1117 -7.1668
6 1 12 4.1317 4.1339
6 1 13 -6.2218 -0.1149
6 1 14 2.7443 1.4442
6 1 15 1.2314 0.7830
6 1 16 3.7090 -0.8362
6 1 17 3.5170 0.2976
6 1 18 6.2367 -0.8255
6 1 19 6.2351 -0.3829
6 1 20 2.7769 1.1908
6 1 21 2.8187 -2.0640
6 1 22 -0.3735 5.8461
6 1 23 -1.9686 -1.0878
6 1 24 -1.1163 3.0764
6 1 25 -0.5591 1.0414
6 1 26 -0.7999 -1.2798
6 1 27 0.5096 0.8561
6 1 28 0.3849 -0.2435
6 1 29 -0.7549 -1.4959
6 1 30 -1.4999 1.8138
6 1 31 0.4451 -0.6675
6 1 32 0.3905 2.1169
6 1 33 -1.0261 0.2309
6 1 34 0.4395 -1.3537
6 2 -34 -1.4144 0.2019
6 2 -33 -0.4756 -0.9564
6 2 -32 -1.0503 1.0957
6 2 -31 0.1797 0.6210
6 2 -30 0.5836 1.1013
6 2 -29 0.7281 0.0463
6 2 -28 0.5297 0.1961
6 2 -27 -0.6017 -0.2615
6 2 -26 -0.0580 -0.3208
6 2 -25 2.1918 1.2370
6 2 -24 2.0179 0.4430
6 2 -23 1.2349 0.0848
6 2 -22 -0.5033 -0.0589
6 2 -21 -1.1926 1.8829
6 2 -20 -3.5674 -1.1131
6 2 -19 2.4912 4.9494
6 2 -18 3.0609 0.7177
6 2 -17 -1.9801 1.8145
6 2 -16 6.7845 -3.3749
6 2 -15 -4.7934 -0.2491
6 2 -14 0.5293 1.5708
6 2 -13 -6.1773 0.7420
6 2 -12 -3.8949 -1.4415
6 2 -11 -3.0526 -1.6535
6 2 -10 -4.1812 -0.2634
6 2 -9 -0.7374 0.8177
6 2 -8 2.4197 10.4069
6 2 -7 -0.2754 3.5628
6 2 -6 0.8827 19.9618
6 2 -5 1.9228 -2.1115
6 2 -4 -9.9052 0.3479
6 2 -3 9.9731 2.5184
6 2 -2 -20.6488 -17.5278
6 2 -1 0.3792 -7.2966
6 2 0 -9.0621 -23.5254
6 2 1 -14.9917 -9.0143
6 2 2 8.6540 -11.2025
6 2 3 4.9795 -2.5169
6 2 4 24.3828 6.2340
6 2 5 3.9811 4.8835
6 2 6 2.6322 2.2832
6 2 7 -0.4243 6.4520
6 2 8 -13.1842 5.7387
6 2 9 -5.2226 -7.3937
6 2 10 -1.6604 9.2409
6 2 11 -3.1577 -14.9996
6 2 12 6.5329 -1.8972
6 2 13 -4.2814 -6.2262
6 2 14 -3.4970 -1.5816
6 2 15 -4.4340 2.8630
6 2 16 -8.1367 0.9405
6 2 17 0.2539 0.3739
6 2 18 -3.7283 -1.0199
6 2 19 2.7876 0.2760
6 2 20 2.6972 -4.6622
6 2 21 3.3074 1.1738
6 2 22 3.1058 -1.9128
6 2 23 1.0428 4.1026
6 2 24 2.2491 2.2212
6 2 25 -1.9520 1.9127
6 2 26 0.9832 -0.4334
6 2 27 -2.0244 0.8072
6 2 28 -0.0259 -0.2643
6 2 29 0.3045 -0.6082
6 2 30 0.7527 1.9500
6 2 31 0.1334 0.2039
6 2 32 0.8819 -0.7100
6 2 33 0.2135 1.2758
6 2 34 0.5446 -0.0177
6 3 -33 -2.1509 1.0023
6 3 -32 -0.0200 0.8422
6 3 -31 -2.2035 1.8400
6 3 -30 1.0603 -0.8842
6 3 -29 0.0976 -2.1532
6 3 -28 0.9264 -0.9896
6 3 -27 -1.7650 -2.3398
6 3 -26 -0.6828 -1.0607
6 3 -25 0.2151 1.3701
6 3 -24 1.7750 1.1660
6 3 -23 0.2270 -2.2387
6 3 -22 3.8915 -2.2106
6 3 -21 -3.3542 0.5906
6 3 -20 -0.3652 -1.5971
6 3 -19 2.1791 -2.8986
6 3 -18 1.2674 0.5667
6 3 -17 6.3444 0.3778
6 3 -16 -0.4926 2.4480
6 3 -15 2.2317 -5.0954
6 3 -14 0.3146 0.0245
6 3 -13 0.1813 0.4643
6 3 -12 2.0923 0.9189
6 3 -11 -1.6763 -0.0193
6 3 -10 1.3570 -2.7024
6 3 -9 -8.6712 3.5023
6 3 -8 -6.9816 -6.4642
6 3 -7 1.9890 -0.0933
6 3 -6 -2.2563 3.3359
6 3 -5 -4.2334 -0.7576
6 3 -4 0.1852 -8.2444
6 3 -3 -7.7056 9.2973
6 3 -2 3.9501 8.3393
6 3 -1 4.5479 16.1143
6 3 0 19.6833 2.9600
6 3 1 -0.0560 12.6400
6 3 2 -1.3760 -3.4097
6 3 3 -5.9908 -0.5024
6 3 4 -4.1729 -1.2151
6 3 5 4.6752 -7.0354
6 3 6 -6.0480 -5.6511
6 3 7 2.9716 -1.2689
6 3 8 -1.8882 5.9869
6 3 9 -3.2490 3.3978
6 3 10 1.1229 1.3114
6 3 11 -7.2360 -2.4854
6 3 12 0.8271 -0.3659
6 3 13 -0.9299 -1.3528
6 3 14 3.7440 -3.8185
6 3 15 5.6987 1.2465
6 3 16 -1.0757 -3.1452
6 3 17 1.4527 0.2045
6 3 18 1.6575 -2.6364
6 3 19 -0.7134 -1.1668
6 3 20 -2.4056 -1.7026
6 3 21 -0.4213 -3.4872
6 3 22 -2.0077 0.8843
6 3 23 -0.3953 -4.5607
6 3 24 -1.2676 1.9754
6 3 25 1.4502 2.5508
6 3 26 -0.2255 -1.9243
6 3 27 1.2843 2.6696
6 3 28 -1.5247 -1.1986
6 3 29 1.1475 -0.7065
6 3 30 -0.6471 -0.8749
6 3 31 0.1645 -0.0527
6 3 32 0.5983 -0.2776
6 3 33 0.5878 0.0955
6 4 -33 1.4943 -0.8483
6 4 -32 -1.8597 0.2900
6 4 -31 0.9988 -0.0185
6 4 -30 -1.4360 1.3762
6 4 -29 0.4483 0.2622
6 4 -28 0.0156 0.3306
6 4 -27 0.1809 -0.5509
6 4 -26 3.2220 -1.7315
6 4 -25 -1.6033 -1.0095
6 4 -24 0.4305 0.8186
6 4 -23 -3.9023 2.2602
6 4 -22 0.5396 4.9568
6 4 -21 2.2514 -0.5696
6 4 -20 -6.3561 4.6226
6 4 -19 -0.4865 -1.7469
6 4 -18 -1.6437 2.6640
6 4 -17 -1.6979 -2.3582
6 4 -16 8.5255 -1.2037
6 4 -15 -0.4946 -2.3465
6 4 -14 1.2025 -6.4187
6 4 -13 -0.5254 -0.7814
6 4 -12 -2.6159 -5.0272
6 4 -11 0.5935 -0.4840
6 4 -10 2.3331 -10.1120
6 4 -9 1.1350 0.5036
6 4 -8 4.7261 -1.3161
6 4 -7 0.7342 0.6869
6 4 -6 9.8191 2.9278
6 4 -5 1.4542 5.1654
6 4 -4 -3.8635 2.4901
6 4 -3 -6.7427 -2.8688
6 4 -2 -13.8874 -3.8481
6 4 -1 -10.3303 3.9947
6 4 0 -11.7001 -2.7834
6 4 1 3.5747 -7.3403
6 4 2 -5.2306 1.9216
6 4 3 3.6089 -1.0393
6 4 4 2.3964 -0.0061
6 4 5 4.3209 5.1198
6 4 6 4.4412 4.2327
6 4 7 -3.3274 -0.1325
6 4 8 3.7097 10.0782
6 4 9 -1.9301 -1.6234
6 4 10 3.1585 9.4500
6 4 11 -2.8269 -0.8065
6 4 12 -2.3064 2.1399
6 4 13 -4.3774 1.0083
6 4 14 -3.6900 0.5914
6 4 15 1.0617 2.1199
6 4 16 0.7195 2.3900
6 4 17 0.4142 -1.9058
6 4 18 -2.9559 0.5295
6 4 19 1.1623 -0.3550
6 4 20 -1.4764 -2.7621
6 4 21 1.5055 -2.5512
6 4 22 -2.2694 -1.0519
6 4 23 -0.9720 -1.2187
6 4 24 -1.0941 0.9012
6 4 25 -1.0287 1.1941
6 4 26 0.2053 2.0017
6 4 27 0.9380 -1.0520
6 4 28 -0.4865 1.6178
6 4 29 -0.7190 1.3597
6 4 30 -0.0895 1.8230
6 4 31 -0.1484 1.7331
6 4 32 -0.2281 0.4833
6 4 33 0.4141 -0.8710
6 5 -32 -0.9547 -1.0079
6 5 -31 0.1845 -0.1162
6 5 -30 -0.6915 0.6538
6 5 -29 0.8448 0.3529
6 5 -28 2.0108 1.9235
6 5 -27 0.3810 1.2467
6 5 -26 2.1830 0.1209
6 5 -25 1.2268 -0.6341
6 5 -24 1.5278 -1.7720
6 5 -23 1.3295 -1.9624
6 5 -22 -2.8595 -1.3069
6 5 -21 -1.0183 2.3059
6 5 -20 3.1157 -0.4915
6 5 -19 -1.5830 5.8039
6 5 -18 3.3248 -1.0428
6 5 -17 -0.9429 2.2846
6 5 -16 1.3977 2.6945
6 5 -15 5.1334 1.3962
6 5 -14 2.0024 0.5362
6 5 -13 4.9259 -0.1250
6 5 -12 1.6088 3.7496
6 5 -11 1.3884 5.4151
6 5 -10 3.7914 3.1720
6 5 -9 -2.8528 -5.1877
6 5 -8 -1.8608 0.0575
6 5 -7 -3.1578 -3.6061
6 5 -6 -4.8485 1.4028
6 5 -5 4.3474 -0.2157
6 5 -4 2.6839 1.9373
6 5 -3 -1.1174 1.4423
6 5 -2 6.9067 -2.3543
6 5 -1 0.1561 0.0464
6 5 0 6.1892 3.1902
6 5 1 5.9995 6.1787
6 5 2 1.3330 0.9041
6 5 3 0.2155 0.6223
6 5 4 -4.8041 5.0655
6 5 5 0.3165 -2.8463
6 5 6 -1.8711 1.6941
6 5 7 4.8970 -5.3432
6 5 8 -1.3628 0.2705
6 5 9 -0.8912 2.0269
6 5 10 3.7408 -4.3399
6 5 11 1.4692 2.8885
6 5 12 1.8297 -4.7086
6 5 13 1.1317 4.3471
6 5 14 -0.1267 -2.0926
6 5 15 -1.0682 0.5186
6 5 16 2.2032 -0.0236
6 5 17 -0.1966 1.4516
6 5 18 1.6068 -1.4667
6 5 19 2.8226 2.3168
6 5 20 -0.7236 0.9799
6 5 21 3.5984 -1.1031
6 5 22 -0.3135 0.0335
6 5 23 1.4067 -0.5470
6 5 24 -0.8179 -0.0835
6 5 25 -0.3459 1.4058
6 5 26 -0.0114 0.3006
6 5 27 -0.6214 0.9900
6 5 28 1.6371 -0.9486
6 5 29 0.9686 -1.2361
6 5 30 0.2982 -1.5435
6 5 31 0.7152 0.8426
6 5 32 -0.7199 0.1533
6 6 -30 1.4505 -0.4053
6 6 -28 2.8150 0.8018
6 6 -26 2.4121 1.7316
6 6 -24 -1.0522 -0.0677
6 6 -22 -3.6560 0.4919
6 6 -20 -4.4381 -0.9009
6 6 -18 -1.2695 -1.9341
6 6 -16 -3.0166 -2.1392
6 6 -14 0.3105 -2.7114
6 6 -12 -0.1598 -7.4474
6 6 -10 1.6244 1.3252
6 6 -8 3.1648 -5.8746
6 6 -6 -2.2033 -3.9088
6 6 -4 2.0893 6.5372
6 6 -2 -0.8932 -0.7412
6 6 0 -6.1871 -3.7922
6 6 2 2.0313 -4.2584
6 6 4 -1.7767 -4.1997
6 6 6 0.5386 7.8249
6 6 8 3.2156 0.7342
6 6 10 -1.7943 2.4706
6 6 12 -2.5336 3.8406
6 6 14 -3.2099 6.2654
6 6 16 -3.5449 1.7552
6 6 18 -3.6029 -2.2790
6 6 20 0.4981 0.5444
6 6 22 3.1953 1.0530
6 6 24 0.0876 1.6451
6 6 26 -0.7064 2.0434
6 6 28 -1.6780 0.2880
6 6 30 -1.0379 -0.3511
7 0 0 9.1683 -0.0128
7 0 1 11.0787 4.5557
7 0 2 -9.1027 11.1260
7 0 3 5.7776 -1.2835
7 0 4 3.5786 14.1757
7 0 5 -1.8883 11.9337
7 0 6 11.7459 -1.3314
7 0 7 -3.8413 -5.6009
7 0 8 4.2020 12.5839
7 0 9 -7.5969 -1.1646
7 0 10 -9.7649 14.9429
7 0 11 -0.7597 -2.9565
7 0 12 -5.7650 1.6532
7 0 13 -0.9940 -0.7114
7 0 14 -7.3801 -5.3517
7 0 15 2.1998 0.2829
7 0 16 -2.5417 2.1209
7 0 17 1.9410 -2.8852
7 0 18 -3.2026 0.6620
7 0 19 -0.1472 -0.5218
7 0 20 -2.4646 0.3937
7 0 21 5.8050 -0.3941
7 0 22 2.5872 -2.6812
7 0 23 -0.1772 -1.5088
7 0 24 0.6396 -1.8263
7 0 25 -3.7556 3.2876
7 0 26 0.2228 2.4378
7 0 27 -0.1304 -0.5599
7 0 28 1.0137 0.1976
7 0 29 -0.8665 -0.7508
7 0 30 0.2751 -0.8526
7 0 31 0.4723 0.7639
7 0 32 0.6322 -1.6646
7 0 33 0.2191 0.9976
7 0 34 -2.3147 1.0983
7 1 -33 -0.2052 -1.3611
7 1 -32 -0.7683 0.6114
7 1 -31 0.2214 0.0660
7 1 -30 0.1074 -1.5092
7 1 -29 -1.1286 -1.0375
7 1 -28 0.0040 -0.7756
7 1 -27 -1.8505 1.0156
7 1 -26 -0.9349 -1.3186
7 1 -25 0.0122 -2.2965
7 1 -24 -0.2530 0.2664
7 1 -23 2.6057 -2.3397
7 1 -22 3.1512 -5.1552
7 1 -21 3.6847 3.4496
7 1 -20 -5.8409 -3.3914
7 1 -19 -3.9583 1.9032
7 1 -18 4.2565 4.5132
7 1 -17 -3.1140 2.4481
7 1 -16 3.2485 -0.2797
7 1 -15 5.1120 -3.5594
7 1 -14 -0.0633 -2.4365
7 1 -13 3.4986 3.7129
7 1 -12 1.4015 -2.4712
7 1 -11 2.5399 3.5323
7 1 -10 -3.0526 5.2910
7 1 -9 -9.9661 -1.2252
7 1 -8 -9.4175 10.8403
7 1 -7 0.4908 0.3243
7 1 -6 0.0824 -12.9102
7 1 -5 10.0592 5.5696
7 1 -4 0.3953 -11.2341
7 1 -3 -2.4657 15.3702
7 1 -2 9.0865 5.9882
7 1 -1 -11.1825 2.1520
7 1 0 -3.4355 0.8318
7 1 1 -13.3523 -20.4597
7 1 2 -13.1831 7.5309
7 1 3 -12.4972 -12.7585
7 1 4 3.1611 7.7194
7 1 5 5.6886 -9.4797
7 1 6 4.2714 -0.2987
7 1 7 3.6194 1.8256
7 1 8 -4.0497 -6.4501
7 1 9 9.4046 13.7747
7 1 10 1.2567 -1.0449
7 1 11 -0.3379 8.1078
7 1 12 5.3775 -1.7688
7 1 13 -0.0774 4.2369
7 1 14 2.7384 -3.7407
7 1 15 2.8707 0.9654
7 1 16 0.0929 0.6488
7 1 17 -1.7933 5.1873
7 1 18 1.7643 -0.5046
7 1 19 -7.5806 2.6585
7 1 20 -4.8833 0.0735
7 1 21 -5.5430 -1.9251
7 1 22 -2.4460 -0.6180
7 1 23 1.6797 -6.9680
7 1 24 -0.0404 -2.4939
7 1 25 2.4549 -3.1401
7 1 26 -1.4087 -0.0425
7 1 27 1.3220 0.4807
7 1 28 -1.2729 1.0549
7 1 29 -0.7999 0.9625
7 1 30 -0.9387 -0.3820
7 1 31 -0.1561 2.0605
7 1 32 0.6005 -0.6711
7 1 33 1.3447 -2.0544
7 2 -33 1.4948 -0.5552
7 2 -32 -0.3100 0.1692
7 2 -31 1.0056 -0.1640
7 2 -30 0.3991 2.4427
7 2 -29 1.0378 -1.4722
7 2 -28 0.7204 -0.4703
7 2 -27 1.0326 1.4982
7 2 -26 -1.8540 0.5786
7 2 -25 2.1947 1.9399
7 2 -24 -2.3281 4.6546
7 2 -23 -3.7498 2.7480
7 2 -22 -0.4709 1.3111
7 2 -21 -0.4021 -0.2321
7 2 -20 -3.3521 5.1840
7 2 -19 -2.2501 -6.1053
7 2 -18 -5.3552 2.5413
7 2 -17 0.4438 -3.7098
7 2 -16 -5.4090 0.1393
7 2 -15 0.7200 2.3900
7 2 -14 -0.8742 -3.0089
7 2 -13 -0.7675 -0.8532
7 2 -12 3.2551 -1.0733
7 2 -11 3.8107 -6.5705
7 2 -10 -0.9356 -5.1730
7 2 -9 9.1777 -1.9628
7 2 -8 -3.5758 -1.9168
7 2 -7 5.8134 10.2446
7 2 -6 9.6873 0.7216
7 2 -5 1.7267 1.4868
7 2 -4 14.5662 1.8499
7 2 -3 -10.2170 -10.6262
7 2 -2 -0.6239 11.9626
7 2 -1 -4.9404 -4.5566
7 2 0 -5.0010 20.8896
7 2 1 11.7125 -6.3243
7 2 2 -9.6758 7.1950
7 2 3 6.4811 -2.5290
7 2 4 -11.2447 -2.1112
7 2 5 -7.2505 3.9745
7 2 6 5.9856 -6.7270
7 2 7 -5.4374 2.5624
7 2 8 4.7511 -0.9337
7 2 9 6.1113 -3.4493
7 2 10 3.1950 7.0270
7 2 11 3.2915 -3.1106
7 2 12 -0.3967 -2.2601
7 2 13 -2.3860 4.7993
7 2 14 -4.2301 -1.0201
7 2 15 -0.2815 -0.0836
7 2 16 4.2049 2.9152
7 2 17 -1.2006 -2.1395
7 2 18 4.4772 2.9387
7 2 19 4.6317 -3.6496
7 2 20 -0.0838 0.7211
7 2 21 1.8122 0.4122
7 2 22 -1.7767 1.3669
7 2 23 -1.2259 1.8600
7 2 24 0.4886 -1.5255
7 2 25 -2.4087 -1.3625
7 2 26 1.4052 1.2268
7 2 27 -0.2864 -2.0070
7 2 28 0.0241 0.2480
7 2 29 0.6229 -0.1802
7 2 30 1.1432 -0.4024
7 2 31 -0.9006 -1.7175
7 2 32 -0.3410 0.8123
7 2 33 0.0280 -0.9530
7 3 -32 1.3319 0.2687
7 3 -31 1.1092 -0.7380
7 3 -30 1.5473 -0.7486
7 3 -29 0.2227 1.3114
7 3 -28 -0.4061 -0.4001
7 3 -27 -2.8587 0.1647
7 3 -26 -0.1056 -0.4857
7 3 -25 0.0190 -3.6315
7 3 -24 0.8569 -4.1793
7 3 -23 0.5534 -3.9713
7 3 -22 -3.3310 -2.1960
7 3 -21 3.5910 2.4446
7 3 -20 3.0521 0.4129
7 3 -19 -1.1114 7.7759
7 3 -18 3.7404 1.5205
7 3 -17 -3.1328 6.5387
7 3 -16 0.1889 -2.0028
7 3 -15 -0.4329 1.4356
7 3 -14 0.2800 3.8510
7 3 -13 1.4474 4.9765
7 3 -12 -2.7019 5.6902
7 3 -11 4.9628 3.5834
7 3 -10 -1.3386 6.9078
7 3 -9 -7.5989 -4.7820
7 3 -8 0.7943 -1.9683
7 3 -7 -4.2640 -6.4157
7 3 -6 -5.4472 -0.3986
7 3 -5 2.8026 -15.3861
7 3 -4 3.2380 0.4570
7 3 -3 3.3058 -1.5250
7 3 -2 3.5215 -7.6509
7 3 -1 9.9523 -1.9417
7 3 0 -2.6674 -5.7621
7 3 1 4.0009 2.7299
7 3 2 5.3077 -4.9625
7 3 3 -2.3041 6.6588
7 3 4 9.9176 0.6818
7 3 5 -8.2638 -2.8831
7 3 6 0.3708 -2.1838
7 3 7 0.2225 -2.1008
7 3 8 -5.4285 -4.2378
7 3 9 5.2651 1.0491
7 3 10 2.6520 -8.9998
7 3 11 4.0399 7.0544
7 3 12 2.3154 -3.5756
7 3 13 3.7427 2.2365
7 3 14 0.0224 3.2307
7 3 15 -2.2487 -0.9809
7 3 16 -0.2497 2.8344
7 3 17 -0.1420 0.3756
7 3 18 0.4028 0.4586
7 3 19 -2.2228 5.9796
7 3 20 1.3364 -1.2020
7 3 21 0.8265 2.3428
7 3 22 1.2304 -1.2592
7 3 23 -0.3682 0.8120
7 3 24 0.5547 1.2400
7 3 25 1.1059 -0.4235
7 3 26 0.1629 0.4320
7 3 27 1.0721 0.3149
7 3 28 0.5491 -0.6906
7 3 29 -0.9504 -1.3158
7 3 30 -1.0527 0.3469
7 3 31 0.4744 0.3885
7 3 32 -0.7910 0.2833
7 4 -32 -1.3843 -0.0697
7 4 -31 0.9249 -0.3342
7 4 -30 0.5244 -0.4460
7 4 -29 -0.0835 -3.4261
7 4 -28 1.2417 0.7070
7 4 -27 0.9977 0.0274
7 4 -26 -1.1820 1.1304
7 4 -25 -0.3940 4.0815
7 4 -24 -2.9229 -1.4955
7 4 -23 0.3009 3.4693
7 4 -22 -1.2511 -4.7353
7 4 -21 -7.4293 -1.2808
7 4 -20 -1.8346 -4.6375
7 4 -19 0.6345 -3.2857
7 4 -18 -1.7898 0.7186
7 4 -17 6.1544 -3.9981
7 4 -16 -3.0836 1.3815
7 4 -15 -4.1922 -1.0573
7 4 -14 -2.5743 -2.4682
7 4 -13 -5.2415 0.4886
7 4 -12 -2.0456 -1.7715
7 4 -11 0.1192 -3.9282
7 4 -10 2.0390 6.2383
7 4 -9 8.3388 7.6677
7 4 -8 -2.6810 2.2481
7 4 -7 6.8441 6.5585
7 4 -6 -4.4069 -2.6028
7 4 -5 -8.5000 -0.8548
7 4 -4 1.5922 -3.3035
7 4 -3 -1.7818 1.0401
7 4 -2 3.0752 3.7170
7 4 -1 1.3050 3.2697
7 4 0 -0.8642 -2.0981
7 4 1 -3.2803 1.5430
7 4 2 -1.7279 2.7632
7 4 3 2.1986 -6.0153
7 4 4 -2.2602 0.6491
7 4 5 4.7884 2.9332
7 4 6 -5.8525 0.1461
7 4 7 1.0590 4.2743
7 4 8 1.9413 -2.4979
7 4 9 -4.2831 4.1006
7 4 10 2.0568 -2.3949
7 4 11 -1.8720 -2.5726
7 4 12 -2.0118 -0.7586
7 4 13 -1.1260 -3.1992
7 4 14 1.3823 3.2138
7 4 15 0.3677 -1.7167
7 4 16 1.1678 -2.8297
7 4 17 -4.5897 -0.5223
7 4 18 0.6212 -3.2254
7 4 19 -1.1918 -1.1924
7 4 20 -0.7520 1.7904
7 4 21 -0.4611 0.5214
7 4 22 -0.8738 1.6606
7 4 23 0.1317 0.1355
7 4 24 -0.0288 0.6526
7 4 25 -0.6290 0.2549
7 4 26 0.9898 0.4336
7 4 27 -0.1540 0.6780
7 4 28 1.3820 0.7182
7 4 29 0.5479 0.3006
7 4 30 1.7105 -1.7646
7 4 31 -0.0217 -2.0786
7 4 32 0.5605 -0.7452
7 5 -31 -0.7746 1.4429
7 5 -30 -1.7978 3.2298
7 5 -29 -0.6077 0.6078
7 5 -28 -1.9302 -0.6287
7 5 -27 -1.2316 -1.3017
7 5 -26 -0.6745 -3.4967
7 5 -25 0.2927 -2.2201
7 5 -24 -0.2210 -1.3334
7 5 -23 -0.2613 -3.6245
7 5 -22 1.9791 4.4614
7 5 -21 3.4560 -0.4961
7 5 -20 0.3128 5.0527
7 5 -19 1.2269 1.8850
7 5 -18 -3.4608 0.1225
7 5 -17 0.1531 3.8223
7 5 -16 2.3749 -3.4137
7 5 -15 -2.0955 2.5113
7 5 -14 -0.4645 -1.9441
7 5 -13 0.6289 1.9539
7 5 -12 -4.7711 4.2288
7 5 -11 0.4614 -2.0799
7 5 -10 -6.1469 -5.4082
7 5 -9 -3.0776 -1.4927
7 5 -8 2.6850 -0.9394
7 5 -7 0.3461 -5.4040
7 5 -6 4.9382 3.1212
7 5 -5 2.5224 -7.7468
7 5 -4 -8.1806 3.4206
7 5 -3 -0.1394 1.4210
7 5 -2 -4.4402 4.7343
7 5 -1 -0.5602 4.5625
7 5 0 -0.2557 1.3622
7 5 1 -3.5274 2.0127
7 5 2 -4.4869 -3.1636
7 5 3 -1.7830 2.9903
7 5 4 -0.6590 -4.8543
7 5 5 -2.1437 -4.6949
7 5 6 4.3772 -1.4969
7 5 7 -0.9155 -1.6910
7 5 8 3.7273 1.1274
7 5 9 2.2597 -4.6514
7 5 10 -0.7868 -0.6683
7 5 11 1.4601 -2.4520
7 5 12 -2.8458 -1.8869
7 5 13 -0.4536 -2.3899
7 5 14 -0.1187 -1.4032
7 5 15 2.0212 0.3591
7 5 16 4.1895 0.0095
7 5 17 1.4403 0.3291
7 5 18 -1.1500 0.4345
7 5 19 -1.1151 1.4197
7 5 20 -2.2223 -2.0808
7 5 21 -2.0955 -0.5285
7 5 22 -2.1756 -2.0257
7 5 23 -1.3447 -2.2588
7 5 24 0.1434 -1.0707
7 5 25 -0.0450 -2.5232
7 5 26 0.5677 -0.2408
7 5 27 -0.0981 0.0844
7 5 28 1.8593 0.5178
7 5 29 -1.2990 0.3370
7 5 30 0.1928 0.5565
7 5 31 -0.2689 0.1471
7 6 -30 -1.4748 0.3662
7 6 -29 -0.9104 0.6521
7 6 -28 0.2949 0.2749
7 6 -27 -0.8685 1.6814
7 6 -26 -0.1365 -1.1898
7 6 -25 -1.4038 -0.2738
7 6 -24 -0.9242 -1.2638
7 6 -23 -2.7873 0.5312
7 6 -22 1.0974 -2.6513
7 6 -21 -0.7408 -0.5005
7 6 -20 2.4147 -2.1417
7 6 -19 1.5072 -5.0943
7 6 -18 1.9724 3.8572
7 6 -17 -1.9202 -4.0313
7 6 -16 1.9633 3.6231
7 6 -15 2.4227 -4.0271
7 6 -14 -0.9215 2.5884
7 6 -13 0.4908 -3.5511
7 6 -12 1.5346 0.4527
7 6 -11 2.5222 2.0747
7 6 -10 1.6043 2.6307
7 6 -9 3.6362 -0.9885
7 6 -8 -1.4336 5.4315
7 6 -7 1.0138 5.5144
7 6 -6 -3.5664 -3.3005
7 6 -5 -1.5409 1.1506
7 6 -4 -0.9814 -5.4994
7 6 -3 -3.2928 -9.9936
7 6 -2 4.0633 -0.7460
7 6 -1 0.5919 -3.0790
7 6 0 3.9629 -1.7298
7 6 1 2.9849 -1.3652
7 6 2 2.2609 0.2482
7 6 3 -1.0598 1.5351
7 6 4 -3.2147 2.4992
7 6 5 -4.1338 4.1110
7 6 6 -3.5574 2.0937
7 6 7 -6.2716 0.5336
7 6 8 3.3128 -0.5516
7 6 9 2.4741 3.7246
7 6 10 1.5339 -3.2605
7 6 11 4.0613 3.3473
7 6 12 0.7947 -1.5651
7 6 13 2.2081 2.0917
7 6 14 1.0026 0.0735
7 6 15 2.1947 0.7901
7 6 16 1.9016 -0.4822
7 6 17 1.6555 -1.7716
7 6 18 1.6760 1.4317
7 6 19 1.1388 -1.0120
7 6 20 2.2773 1.5816
7 6 21 2.2308 -0.2051
7 6 22 -1.3918 -0.6203
7 6 23 -3.0205 0.4116
7 6 24 0.4042 0.4539
7 6 25 -1.9726 -0.3663
7 6 26 1.4671 -0.6236
7 6 27 -1.6501 -0.8997
7 6 28 1.3165 -0.5773
7 6 29 1.0089 1.1372
7 6 30 -0.5427 -1.5924
7 7 -28 -1.2017 -0.4248
7 7 -26 0.8495 1.8752
7 7 -24 2.3703 3.0058
7 7 -22 -0.6207 7.9629
7 7 -20 -2.9035 5.8411
7 7 -18 -0.0025 -4.8450
7 7 -16 0.2760 -7.5289
7 7 -14 -0.4198 -2.6982
7 7 -12 -4.8076 -0.8288
7 7 -10 -5.7253 -2.2671
7 7 -8 3.9828 -8.4770
7 7 -6 6.9931 3.8262
7 7 -4 -1.4229 8.9034
7 7 -2 -5.1086 3.5653
7 7 0 -0.3278 6.4251
7 7 2 -0.5748 -0.3132
7 7 4 0.1520 -5.7836
7 7 6 -0.7203 -3.0218
7 7 8 -6.7587 1.2353
7 7 10 -0.3332 2.6366
7 7 12 -2.7730 1.4339
7 7 14 -1.4349 2.9901
7 7 16 2.3150 0.9471
7 7 18 1.1707 -0.6575
7 7 20 0.9506 -3.7564
7 7 22 2.6737 -1.5154
7 7 24 -3.0354 1.0717
7 7 26 -1.3739 1.7554
7 7 28 -0.9030 -0.1618
8 0 0 -1.0681 -0.1047
8 0 1 -9.1292 -6.2582
8 0 2 -8.1784 -13.6377
8 0 3 -8.8661 -8.7618
8 0 4 7.1565 4.2881
8 0 5 -2.5123 2.6585
8 0 6 8.6958 -16.1307
8 0 7 4.6499 12.4906
8 0 8 -1.7512 -12.5079
8 0 9 -0.4064 -4.5862
8 0 10 3.5855 -3.1925
8 0 11 4.3002 -10.5396
8 0 12 2.8036 0.9972
8 0 13 -0.5747 -1.8465
8 0 14 0.3296 3.6194
8 0 15 -1.0722 3.1197
8 0 16 -3.3290 0.3722
8 0 17 -2.1569 -1.3074
8 0 18 0.5053 -1.5094
8 0 19 2.0456 -2.4784
8 0 20 2.0007 -2.0964
8 0 21 -0.1451 1.5634
8 0 22 -1.4109 1.6606
8 0 23 1.2842 4.4440
8 0 24 -0.5485 0.3023
8 0 25 -1.5730 1.3787
8 0 26 1.6610 -2.1586
8 0 27 -1.3673 -0.9936
8 0 28 -0.0192 -1.3907
8 0 29 0.0721 0.9190
8 0 30 1.5395 -0.3079
8 0 31 0.6277 0.5517
8 0 32 0.7142 0.6229
8 0 33 -0.8864 0.2670
8 1 -33 -0.2892 0.9771
8 1 -32 1.2430 -0.1010
8 1 -31 -0.4174 0.1988
8 1 -30 0.8680 -2.3562
8 1 -29 0.4142 1.4686
8 1 -28 -0.7584 -1.1092
8 1 -27 -1.5027 0.1054
8 1 -26 -0.3028 -2.6054
8 1 -25 -0.9985 -1.5026
8 1 -24 1.2532 -1.0271
8 1 -23 1.0561 -3.0172
8 1 -22 -0.7404 1.0374
8 1 -21 0.0771 -2.7901
8 1 -20 -1.5329 0.1185
8 1 -19 4.3169 1.2025
8 1 -18 3.0117 1.4708
8 1 -17 2.2902 0.1639
8 1 -16 6.5392 -3.1702
8 1 -15 -4.1616 -2.1632
8 1 -14 1.1423 7.3232
8 1 -13 -2.0168 0.1996
8 1 -12 3.9855 3.0313
8 1 -11 2.7180 2.7517
8 1 -10 -3.4992 -9.6979
8 1 -9 -8.2683 -2.2921
8 1 -8 3.4672 -5.8739
8 1 -7 -9.5434 -7.4644
8 1 -6 -0.7528 4.6663
8 1 -5 -5.1158 -3.0719
8 1 -4 -11.3060 2.2631
8 1 -3 13.2559 -6.5442
8 1 -2 -0.8790 -14.0327
8 1 -1 12.7270 2.4709
8 1 0 11.4337 -14.2935
8 1 1 9.9861 20.2834
8 1 2 9.3946 1.0313
8 1 3 -2.2813 13.8963
8 1 4 5.0497 -3.5551
8 1 5 -9.1400 6.2731
8 1 6 -10.2899 0.5020
8 1 7 -5.5040 -4.1536
8 1 8 -6.3838 11.7323
8 1 9 2.2128 -4.6866
8 1 10 -1.8511 3.8112
8 1 11 -1.9244 -3.4818
8 1 12 0.7660 -2.9717
8 1 13 -2.9925 -3.2978
8 1 14 0.0013 -3.3519
8 1 15 -1.8520 -3.7134
8 1 16 2.4130 -0.3028
8 1 17 0.9837 -1.5806
8 1 18 0.2939 -1.8772
8 1 19 3.1307 3.3643
8 1 20 0.3315 -2.7158
8 1 21 2.9431 3.2728
8 1 22 -0.4428 0.6257
8 1 23 -0.1274 1.4781
8 1 24 -1.4945 3.9984
8 1 25 -0.6922 1.8203
8 1 26 -1.0574 0.8274
8 1 27 2.9932 3.0257
8 1 28 -0.7480 -1.3306
8 1 29 -0.7058 -1.4891
8 1 30 -0.1385 1.7742
8 1 31 -0.2309 -1.0312
8 1 32 -0.2135 -1.0558
8 1 33 -1.0285 0.6375
8 2 -32 0.2281 1.2165
8 2 -31 -0.2882 0.9471
8 2 -30 -1.0390 -1.2840
8 2 -29 0.7109 -2.5546
8 2 -28 -0.8694 1.1530
8 2 -27 -0.5022 0.7744
8 2 -26 -1.1678 1.7576
8 2 -25 0.6566 3.2257
8 2 -24 -1.4510 0.6711
8 2 -23 -0.4051 0.0499
8 2 -22 2.7940 -2.6877
8 2 -21 -2.1989 0.1536
8 2 -20 2.0161 -4.3022
8 2 -19 0.6109 -2.5965
8 2 -18 2.6548 0.1471
8 2 -17 0.9082 0.2662
8 2 -16 3.0318 1.4653
8 2 -15 0.1704 -4.3198
8 2 -14 -3.5877 -4.1403
8 2 -13 -2.1157 1.0178
8 2 -12 -4.5036 -2.4042
8 2 -11 -0.1835 1.6355
8 2 -10 5.7146 3.9942
8 2 -9 -1.5937 4.7621
8 2 -8 1.7967 10.2779
8 2 -7 4.2447 5.2508
8 2 -6 1.9217 -0.0801
8 2 -5 0.7530 1.0640
8 2 -4 -6.1279 -10.2413
8 2 -3 -6.0489 7.6492
8 2 -2 -6.5292 -2.5594
8 2 -1 -2.5271 8.0097
8 2 0 -0.4199 -4.6955
8 2 1 -8.2274 -5.8613
8 2 2 3.7449 -0.7024
8 2 3 -2.2332 -7.2094
8 2 4 2.9880 6.1855
8 2 5 13.7205 -2.1005
8 2 6 -1.7486 2.6219
8 2 7 2.4243 3.3274
8 2 8 -3.9286 -2.4387
8 2 9 -6.1873 4.8378
8 2 10 -0.3985 2.4992
8 2 11 -2.0452 -7.0397
8 2 12 -0.1424 5.6903
8 2 13 -2.0977 -1.6570
8 2 14 -3.9631 3.6495
8 2 15 2.3853 3.4992
8 2 16 -3.4912 2.3791
8 2 17 -1.0918 2.2654
8 2 18 0.9051 -5.7862
8 2 19 -2.9811 0.6108
8 2 20 -2.2422 -1.3032
8 2 21 0.6925 -3.0481
8 2 22 -1.8130 0.6658
8 2 23 2.3982 -4.3032
8 2 24 -1.5038 0.0303
8 2 25 -0.8503 0.3731
8 2 26 0.5496 -0.3508
8 2 27 -0.8104 0.4832
8 2 28 3.2261 1.3363
8 2 29 2.0299 -0.3606
8 2 30 -0.0145 -1.3950
8 2 31 0.0449 0.9721
8 2 32 1.1595 0.0329
8 3 -32 -0.6760 -0.2697
8 3 -31 0.9738 2.0961
8 3 -30 -0.1450 1.5014
8 3 -29 -0.1026 -0.7110
8 3 -28 0.1748 -1.7024
8 3 -27 -0.6260 -1.0774
8 3 -26 2.9070 -1.2599
8 3 -25 1.8762 -1.4036
8 3 -24 1.6725 3.1896
8 3 -23 -0.6502 -1.3202
8 3 -22 1.6139 5.6929
8 3 -21 2.1470 0.8637
8 3 -20 -5.8863 3.4154
8 3 -19 1.6260 -0.5031
8 3 -18 -2.1646 0.5648
8 3 -17 1.3652 -1.6926
8 3 -16 4.0791 -1.9896
8 3 -15 1.6099 -0.8209
8 3 -14 4.0298 -1.3772
8 3 -13 0.1283 -0.0713
8 3 -12 1.3855 -3.9536
8 3 -11 0.2302 -1.7941
8 3 -10 -5.8863 -5.3528
8 3 -9 0.1979 -8.6575
8 3 -8 3.2963 -1.8182
8 3 -7 3.4931 2.6947
8 3 -6 3.0400 0.9055
8 3 -5 5.9319 5.7514
8 3 -4 -3.3242 8.3357
8 3 -3 -5.8273 4.7227
8 3 -2 4.2432 -0.4919
8 3 -1 -4.3881 2.3915
8 3 0 1.5272 1.6372
8 3 1 -0.8593 -2.3714
8 3 2 -5.1453 3.9042
8 3 3 4.9838 0.3039
8 3 4 -6.3740 -7.6709
8 3 5 1.5217 -6.2091
8 3 6 2.2635 -2.0213
8 3 7 -2.1076 -3.5356
8 3 8 2.5980 5.0854
8 3 9 0.6963 -6.1036
8 3 10 -3.1201 6.3720
8 3 11 -2.2060 -1.9460
8 3 12 0.0306 -4.8239
8 3 13 -1.9789 -1.7892
8 3 14 -0.8657 -6.6212
8 3 15 -0.0379 -1.6644
8 3 16 4.2255 -1.0633
8 3 17 0.3913 0.8318
8 3 18 0.9317 2.5411
8 3 19 2.4878 0.4435
8 3 20 -0.2849 -1.0733
8 3 21 1.2843 -0.4613
8 3 22 -0.9437 0.6734
8 3 23 -1.6282 -0.4981
8 3 24 1.5503 -0.4625
8 3 25 -1.2209 0.3012
8 3 26 -1.7092 -0.5683
8 3 27 0.1503 1.0238
8 3 28 -1.6341 -0.2563
8 3 29 1.0941 0.2604
8 3 30 0.8243 0.1329
8 3 31 -0.5348 -1.2339
8 3 32 -0.1986 -0.4820
8 4 -31 1.0903 -2.0154
8 4 -30 -0.3260 0.5527
8 4 -29 -0.2726 0.1379
8 4 -28 0.6998 0.6473
8 4 -27 -1.2317 1.6047
8 4 -26 -1.2112 0.3294
8 4 -25 -0.2694 -0.8458
8 4 -24 0.6781 -0.3732
8 4 -23 -0.4204 -1.5400
8 4 -22 -0.5956 -2.3648
8 4 -21 0.2669 1.2920
8 4 -20 4.9110 -1.1073
8 4 -19 -0.7350 2.3969
8 4 -18 2.6633 2.0617
8 4 -17 -4.8523 -0.7026
8 4 -16 0.1992 4.3387
8 4 -15 1.3180 -2.7115
8 4 -14 1.4032 1.4955
8 4 -13 3.8132 0.6673
8 4 -12 1.1661 -1.5003
8 4 -11 2.8477 1.6560
8 4 -10 2.1557 7.7491
8 4 -9 -9.1205 -3.3064
8 4 -8 1.3310 2.0170
8 4 -7 -4.9184 -4.2889
8 4 -6 -0.5011 -3.2363
8 4 -5 -2.9206 -5.9565
8 4 -4 6.6501 -4.8119
8 4 -3 -5.6797 -0.9711
8 4 -2 2.7762 -3.8602
8 4 -1 2.7457 -4.2451
8 4 0 1.8180 -2.7916
8 4 1 4.8832 1.3506
8 4 2 1.8797 1.3787
8 4 3 0.2175 6.6043
8 4 4 3.5810 9.9541
8 4 5 -5.9177 3.9517
8 4 6 -2.5370 1.8675
8 4 7 -2.5128 -0.9244
8 4 8 -4.2278 2.2480
8 4 9 3.1006 -0.4188
8 4 10 1.2501 -1.7031
8 4 11 2.2043 1.1878
8 4 12 0.0847 2.6196
8 4 13 1.5038 5.1253
8 4 14 -1.5247 5.3422
8 4 15 -0.2433 0.2404
8 4 16 -0.5038 2.8626
8 4 17 1.6154 -0.8213
8 4 18 1.9437 -0.6479
8 4 19 3.3643 2.1748
8 4 20 1.9523 0.4516
8 4 21 2.8222 -1.7333
8 4 22 1.0811 0.7226
8 4 23 -1.3276 0.6012
8 4 24 0.2328 1.2769
8 4 25 -0.9003 -0.0581
8 4 26 -0.0514 -0.5865
8 4 27 -1.5930 -0.9745
8 4 28 -0.8762 0.6165
8 4 29 1.0334 0.9246
8 4 30 -1.2485 -0.6245
8 4 31 0.3463 1.6519
8 5 -30 2.6048 0.1395
8 5 -29 0.4268 -1.2826
8 5 -28 3.3825 -0.4523
8 5 -27 2.3146 -0.1697
8 5 -26 2.7424 2.4206
8 5 -25 3.7150 0.5530
8 5 -24 -0.0011 1.6326
8 5 -23 -0.1357 2.3347
8 5 -22 -2.8039 1.1142
8 5 -21 -2.4743 2.3828
8 5 -20 -4.3367 -0.5463
8 5 -19 -2.3067 -2.4868
8 5 -18 0.5531 -1.8290
8 5 -17 0.8708 0.8359
8 5 -16 -0.2710 -0.0679
8 5 -15 0.3563 3.7006
8 5 -14 2.2667 -0.9468
8 5 -13 0.9200 5.0405
8 5 -12 0.8421 -2.6803
8 5 -11 1.5312 -5.4925
8 5 -10 1.1717 -1.4017
8 5 -9 4.6534 1.3071
8 5 -8 1.6013 -2.1017
8 5 -7 5.2585 5.4185
8 5 -6 1.8615 -1.7553
8 5 -5 -3.3416 5.3749
8 5 -4 -1.5498 2.0218
8 5 -3 -1.7863 8.0019
8 5 -2 0.7472 2.6552
8 5 -1 0.9811 0.5019
8 5 0 3.9047 -1.2237
8 5 1 -0.8342 -7.4876
8 5 2 0.7698 -4.2735
8 5 3 2.8919 -8.5561
8 5 4 -0.3224 -3.2822
8 5 5 8.3802 -1.4372
8 5 6 0.4015 1.7414
8 5 7 5.5067 3.0452
8 5 8 -3.0902 -0.9405
8 5 9 -2.6698 2.7612
8 5 10 0.0020 1.3857
8 5 11 -4.5932 -1.7973
8 5 12 -1.7812 -1.6442
8 5 13 -3.1058 -1.8405
8 5 14 -4.8485 2.4963
8 5 15 -1.9659 1.0097
8 5 16 -1.9058 0.7874
8 5 17 -4.3093 0.3511
8 5 18 -1.3342 -1.0673
8 5 19 -1.4693 0.4902
8 5 20 1.8940 -0.2446
8 5 21 2.8336 -1.6851
8 5 22 1.3819 -1.5178
8 5 23 2.2797 -0.8058
8 5 24 -2.7638 1.1733
8 5 25 2.2833 3.2959
8 5 26 -1.5220 0.6921
8 5 27 0.8526 0.6755
8 5 28 -0.7769 -2.0260
8 5 29 -0.2161 0.4118
8 5 30 0.6508 -0.5247
8 6 -29 0.4566 1.0029
8 6 -28 0.2837 -0.4905
8 6 -27 -0.5552 0.1657
8 6 -26 -3.2022 -2.1537
8 6 -25 -0.3839 1.0427
8 6 -24 -1.4313 -1.8931
8 6 -23 0.9184 -1.7185
8 6 -22 0.3423 -2.5351
8 6 -21 2.4960 0.1980
8 6 -20 1.8196 -0.6096
8 6 -19 1.8374 3.0024
8 6 -18 -0.8951 0.1958
8 6 -17 -0.2315 1.9682
8 6 -16 -1.6917 -0.7292
8 6 -15 -0.1004 1.4482
8 6 -14 -0.7017 -0.1381
8 6 -13 0.5651 -0.8003
8 6 -12 5.3674 3.4432
8 6 -11 -3.2119 1.1493
8 6 -10 1.7215 -2.6955
8 6 -9 -7.4079 1.0197
8 6 -8 -3.6100 0.0605
8 6 -7 -3.6181 -8.2194
8 6 -6 -0.7025 0.5698
8 6 -5 1.4457 -3.3911
8 6 -4 2.5647 -1.1297
8 6 -3 1.6346 2.1975
8 6 -2 -0.4581 3.0746
8 6 -1 -2.5039 4.0445
8 6 0 -0.7200 0.8596
8 6 1 3.4728 5.6898
8 6 2 0.5279 -0.8938
8 6 3 -1.7016 3.1791
8 6 4 0.2334 -1.6566
8 6 5 -3.6829 3.4463
8 6 6 -0.1149 1.4786
8 6 7 -0.1274 0.9994
8 6 8 4.2569 3.6717
8 6 9 -2.2764 -0.1909
8 6 10 2.0831 -0.7489
8 6 11 2.6985 1.2386
8 6 12 -0.3926 -4.0012
8 6 13 0.0100 -2.7447
8 6 14 -0.6021 -0.6746
8 6 15 -2.4230 -1.1643
8 6 16 0.4422 0.7921
8 6 17 2.4775 -0.5399
8 6 18 -1.0943 0.6568
8 6 19 2.5187 0.8132
8 6 20 -0.6041 1.6364
8 6 21 -0.2821 0.5134
8 6 22 -2.1780 -1.3430
8 6 23 0.8192 0.5711
8 6 24 -0.8576 -0.8221
8 6 25 -0.6237 -1.2106
8 6 26 1.0520 1.6030
8 6 27 -1.0186 -0.0290
8 6 28 0.9707 0.6121
8 6 29 -1.2173 0.1573
8 7 -28 1.1931 -0.6132
8 7 -27 2.8193 -0.3575
8 7 -26 -0.6576 -0.1380
8 7 -25 1.2596 -1.0200
8 7 -24 -1.6292 0.2133
8 7 -23 -0.2375 2.3136
8 7 -22 -2.9121 -2.4408
8 7 -21 -4.1705 -0.1037
8 7 -20 1.3485 -0.0682
8 7 -19 -2.2650 -1.3795
8 7 -18 3.1308 0.9864
8 7 -17 -0.3177 -1.9299
8 7 -16 0.3664 3.1768
8 7 -15 -2.6689 1.1532
8 7 -14 1.0235 1.1440
8 7 -13 -1.8663 -0.4414
8 7 -12 2.0758 -1.7288
8 7 -11 3.1840 -0.8566
8 7 -10 2.0834 -1.6792
8 7 -9 9.2966 -5.3962
8 7 -8 -4.2514 5.2623
8 7 -7 3.2795 1.0450
8 7 -6 -3.8187 0.6037
8 7 -5 -4.1301 3.1182
8 7 -4 -1.3438 -2.9066
8 7 -3 -0.6348 2.5441
8 7 -2 1.2646 -4.4313
8 7 -1 0.6193 2.3156
8 7 0 -0.3732 -2.5228
8 7 1 -0.5301 -1.4216
8 7 2 4.4656 0.0021
8 7 3 0.8400 -7.6533
8 7 4 1.2050 1.0783
8 7 5 1.9764 -6.3208
8 7 6 -2.8818 1.9230
8 7 7 0.0646 -0.3401
8 7 8 -0.3857 -0.1084
8 7 9 0.6662 0.4555
8 7 10 1.2017 -1.3315
8 7 11 0.4073 -1.0820
8 7 12 1.2366 0.5077
8 7 13 3.4516 -2.1558
8 7 14 -1.1404 0.6300
8 7 15 0.4466 -1.9878
8 7 16 -1.3553 0.8611
8 7 17 -1.8529 0.4568
8 7 18 -0.4235 -0.2234
8 7 19 -4.3076 -3.1530
8 7 20 2.5940 0.2086
8 7 21 0.1748 -0.6862
8 7 22 -1.0469 -3.0634
8 7 23 0.3925 -2.0723
8 7 24 -1.4374 0.9711
8 7 25 1.0162 0.1333
8 7 26 1.1447 0.3762
8 7 27 0.3599 -0.2759
8 7 28 1.1768 -1.1894
8 8 -26 1.0150 0.0386
8 8 -24 2.2148 -1.5010
8 8 -22 3.4189 1.8385
8 8 -20 -1.7016 1.9370
8 8 -18 -3.3094 0.7632
8 8 -16 -0.7017 -3.2342
8 8 -14 0.0285 1.8769
8 8 -12 1.4963 3.8903
8 8 -10 -2.2747 1.1203
8 8 -8 1.4625 -4.1548
8 8 -6 7.0348 -3.7499
8 8 -4 0.7446 2.4841
8 8 -2 1.8502 9.3542
8 8 0 -5.5694 6.0348
8 8 2 -10.4262 2.4379
8 8 4 -4.0736 -7.8812
8 8 6 6.1221 -8.3285
8 8 8 5.6845 1.7723
8 8 10 0.4056 1.2807
8 8 12 -3.6667 -2.3749
8 8 14 1.2879 -0.3550
8 8 16 1.2896 -1.7610
8 8 18 2.1255 1.7632
8 8 20 -3.2225 -1.6091
8 8 22 -1.5728 0.9907
8 8 24 -1.7029 0.6622
8 8 26 -0.2968 2.7357
9 0 0 -4.0921 -1.0585
9 0 1 3.9074 -13.6201
9 0 2 -2.6300 -0.5564
9 0 3 17.8834 8.3580
9 0 4 -2.4102 4.9688
9 0 5 7.8888 -1.7262
9 0 6 2.3195 7.5781
9 0 7 -2.8591 1.9933
9 0 8 -1.5353 4.9754
9 0 9 -1.8997 1.1849
9 0 10 8.5840 1.4812
9 0 11 -4.0467 1.8489
9 0 12 -2.2024 0.6674
9 0 13 2.6114 3.0235
9 0 14 -3.1229 3.5941
9 0 15 -0.3928 -0.1943
9 0 16 -0.0922 -0.2319
9 0 17 1.9773 1.5331
9 0 18 -0.3863 -0.9467
9 0 19 1.2858 -2.5282
9 0 20 -1.5692 0.2728
9 0 21 0.6199 -2.5635
9 0 22 2.3206 -0.3088
9 0 23 1.1171 -2.5304
9 0 24 0.1955 -2.6085
9 0 25 -1.2295 -0.6593
9 0 26 -0.4207 -0.7901
9 0 27 -1.1995 0.1357
9 0 28 1.4798 1.7903
9 0 29 0.7361 -2.4063
9 0 30 0.3439 -1.5974
9 0 31 0.1873 -0.8207
9 0 32 -0.0537 -2.4405
9 1 -32 -0.1647 -0.7583
9 1 -31 0.8831 0.4454
9 1 -30 0.6115 0.6181
9 1 -29 -0.3424 1.7902
9 1 -28 -0.3623 -1.2954
9 1 -27 -0.2527 -1.0345
9 1 -26 -0.8616 -0.5625
9 1 -25 -0.8002 -0.0757
9 1 -24 0.3099 0.1981
9 1 -23 -0.1947 3.4275
9 1 -22 -1.4520 0.5093
9 1 -21 2.1477 3.9741
9 1 -20 -2.4999 0.3027
9 1 -19 0.9618 3.4555
9 1 -18 -2.8933 -0.1728
9 1 -17 -1.1019 -1.5623
9 1 -16 -3.9718 -1.5882
9 1 -15 -0.2259 0.9710
9 1 -14 -0.8576 -0.2708
9 1 -13 1.7900 -1.0273
9 1 -12 0.6217 4.0995
9 1 -11 -5.2279 -0.8258
9 1 -10 -4.5687 2.8653
9 1 -9 2.9101 -1.3182
9 1 -8 -6.6139 -2.3977
9 1 -7 4.7929 2.0297
9 1 -6 0.2702 -1.1801
9 1 -5 9.0334 6.7711
9 1 -4 11.7966 0.6564
9 1 -3 2.6836 3.5158
9 1 -2 0.7047 13.3305
9 1 -1 -6.9492 -0.5620
9 1 0 -3.4276 12.0187
9 1 1 -8.1797 -2.6152
9 1 2 -6.9370 -2.5608
9 1 3 -0.4847 -7.8195
9 1 4 0.8157 -5.4028
9 1 5 -1.9445 -4.8096
9 1 6 2.2992 -7.3221
9 1 7 6.1539 0.8309
9 1 8 1.4823 -0.8399
9 1 9 3.8225 2.3312
9 1 10 -0.6725 -1.9493
9 1 11 3.5254 5.3032
9 1 12 2.3707 -5.0748
9 1 13 1.5068 -0.3182
9 1 14 3.8681 -0.7536
9 1 15 -1.8996 -0.2481
9 1 16 2.4991 2.2485
9 1 17 -2.2378 2.9362
9 1 18 1.2754 3.0261
9 1 19 -1.9189 1.7380
9 1 20 -0.4056 1.2507
9 1 21 -3.3106 2.1707
9 1 22 0.8998 -0.7537
9 1 23 -0.4525 1.8267
9 1 24 3.3276 0.2155
9 1 25 1.2072 -1.0091
9 1 26 1.0762 1.4371
9 1 27 -0.5970 -1.0742
9 1 28 -2.7899 0.3972
9 1 29 1.3011 1.1668
9 1 30 0.4944 1.5602
9 1 31 -0.3763 -1.5719
9 1 32 0.2556 0.9631
9 2 -31 -0.7174 -1.8336
9 2 -30 1.2299 -1.0713
9 2 -29 0.1911 -0.3472
9 2 -28 -0.3770 0.3966
9 2 -27 0.1623 -0.1328
9 2 -26 -0.9873 0.0700
9 2 -25 0.1779 -0.0285
9 2 -24 -0.2952 -0.8611
9 2 -23 0.6196 -0.2117
9 2 -22 1.4628 0.0635
9 2 -21 0.1943 0.4316
9 2 -20 1.4779 -0.1137
9 2 -19 -2.1595 -1.9120
9 2 -18 -0.2732 3.3770
9 2 -17 0.3649 -0.4618
9 2 -16 2.2711 -0.8135
9 2 -15 -0.2517 -1.3728
9 2 -14 0.5521 -3.1956
9 2 -13 -2.6692 2.4333
9 2 -12 0.5271 -2.2019
9 2 -11 2.9905 -1.7773
9 2 -10 -2.0537 2.8438
9 2 -9 -4.1829 3.4352
9 2 -8 0.7964 -1.2344
9 2 -7 -3.9133 0.3098
9 2 -6 -1.2346 -2.5693
9 2 -5 -8.9573 -10.8238
9 2 -4 -3.0564 3.1760
9 2 -3 -0.0700 -4.8319
9 2 -2 -0.9441 3.2808
9 2 -1 11.3681 -6.8078
9 2 0 -0.8886 -4.2710
9 2 1 5.0184 1.9276
9 2 2 -2.4903 1.4730
9 2 3 1.3489 15.7807
9 2 4 4.5217 4.5711
9 2 5 0.4757 4.2465
9 2 6 -1.8821 -1.8908
9 2 7 -3.4367 -6.4325
9 2 8 0.5623 0.5876
9 2 9 0.1054 -1.2439
9 2 10 5.3411 -2.9930
9 2 11 0.4244 1.2836
9 2 12 0.7481 1.4188
9 2 13 -3.4280 2.0435
9 2 14 0.7476 0.1740
9 2 15 -1.4478 0.7803
9 2 16 -0.7702 -1.0525
9 2 17 -0.6020 -6.4421
9 2 18 -0.3861 -0.9151
9 2 19 0.9963 1.0965
9 2 20 -0.3370 -0.4497
9 2 21 2.1862 1.0051
9 2 22 -1.7827 -0.0312
9 2 23 -2.1180 1.9154
9 2 24 -1.9804 0.9518
9 2 25 0.6869 1.2140
9 2 26 0.8549 -0.1771
9 2 27 1.4759 1.0750
9 2 28 0.4618 0.4210
9 2 29 -0.6494 -0.9251
9 2 30 0.9651 0.0764
9 2 31 -0.5612 0.1810
9 3 -31 0.0490 0.8479
9 3 -30 1.7757 -0.2415
9 3 -29 1.3428 0.5339
9 3 -28 0.8399 0.0134
9 3 -27 1.3448 -0.3172
9 3 -26 1.2867 -1.0031
9 3 -25 -1.0893 -0.7010
9 3 -24 -2.3983 -2.4285
9 3 -23 -2.2936 -1.0304
9 3 -22 -2.4156 -1.5090
9 3 -21 -2.3901 0.8340
9 3 -20 -1.4887 -1.6830
9 3 -19 3.0144 -0.8932
9 3 -18 -0.5816 -1.4747
9 3 -17 -1.6163 1.9465
9 3 -16 -4.4942 0.5422
9 3 -15 -1.2199 5.5246
9 3 -14 -1.7438 1.7752
9 3 -13 2.9409 -0.2140
9 3 -12 -2.1127 2.6717
9 3 -11 3.8861 -3.1967
9 3 -10 -0.1256 -4.1063
9 3 -9 0.8715 2.0531
9 3 -8 0.8269 0.6613
9 3 -7 -3.1571 2.0743
9 3 -6 3.1947 0.1312
9 3 -5 0.8625 -0.0378
9 3 -4 0.0906 0.4651
9 3 -3 6.1482 -2.3085
9 3 -2 1.6156 5.1589
9 3 -1 -2.0858 3.8705
9 3 0 0.9283 -1.6628
9 3 1 -6.0183 0.7522
9 3 2 1.0096 -6.3020
9 3 3 -5.7880 -5.9562
9 3 4 2.4791 -2.5704
9 3 5 6.8629 -0.1667
9 3 6 1.6068 1.9969
9 3 7 5.4315 -0.0850
9 3 8 -1.9765 -2.3231
9 3 9 -2.5442 4.0047
9 3 10 -2.7653 2.0868
9 3 11 0.2313 -0.9866
9 3 12 0.7336 0.2212
9 3 13 -0.2502 -0.2489
9 3 14 -2.4909 1.7256
9 3 15 1.2455 4.0893
9 3 16 -2.6522 3.3399
9 3 17 -2.0975 4.1173
9 3 18 -2.9570 -3.0053
9 3 19 -2.3779 0.2758
9 3 20 -1.4930 -1.1494
9 3 21 0.9294 -1.1828
9 3 22 1.1575 -2.2433
9 3 23 2.2436 -3.2915
9 3 24 0.1153 0.2502
9 3 25 0.2873 0.8437
9 3 26 0.0241 -0.3131
9 3 27 0.5106 0.6774
9 3 28 -0.4156 -0.3222
9 3 29 -0.0119 -0.4219
9 3 30 1.0288 -0.3048
9 3 31 0.4065 -1.2704
9 4 -30 -2.0844 0.3370
9 4 -29 -0.6924 1.3322
9 4 -28 -0.9475 0.3861
9 4 -27 -1.5764 1.8115
9 4 -26 -0.9172 -1.0817
9 4 -25 0.8707 1.4537
9 4 -24 2.5172 -2.0164
9 4 -23 -0.3584 -0.6561
9 4 -22 1.7245 -2.0887
9 4 -21 2.3508 -1.2115
9 4 -20 -0.3850 1.8586
9 4 -19 0.2921 -1.8797
9 4 -18 -1.2094 -1.8467
9 4 -17 1.3853 -0.9050
9 4 -16 0.1933 -0.8085
9 4 -15 -1.3469 1.0062
9 4 -14 -0.2544 2.8874
9 4 -13 -1.8411 -0.1915
9 4 -12 0.0961 1.4511
9 4 -11 -1.6525 3.4479
9 4 -10 -3.4561 1.6845
9 4 -9 0.6180 -1.6396
9 4 -8 2.7755 4.0643
9 4 -7 2.6984 0.2878
9 4 -6 -0.8381 -0.3339
9 4 -5 3.1134 -0.7421
9 4 -4 -7.0086 0.9119
9 4 -3 -0.6416 1.2047
9 4 -2 -4.0770 0.3367
9 4 -1 1.4999 3.7702
9 4 0 -3.1789 1.3626
9 4 1 3.1110 3.1161
9 4 2 -3.1927 0.9815
9 4 3 2.0497 2.7156
9 4 4 -4.7047 -2.3665
9 4 5 -3.3428 0.9646
9 4 6 4.1679 -3.4087
9 4 7 -3.0832 1.3272
9 4 8 9.0434 -2.7949
9 4 9 -1.4676 -2.7122
9 4 10 3.4256 -2.3118
9 4 11 -0.4258 2.6747
9 4 12 0.2663 -2.7406
9 4 13 2.0357 -1.7647
9 4 14 0.2552 -1.8271
9 4 15 0.4947 -4.3577
9 4 16 4.9846 1.4498
9 4 17 1.8372 -1.6911
9 4 18 3.7752 1.1377
9 4 19 0.4838 0.3025
9 4 20 -1.3067 0.6066
9 4 21 -0.2184 0.7072
9 4 22 -1.4763 2.0073
9 4 23 -2.4920 -2.5767
9 4 24 2.0153 -1.7948
9 4 25 -2.4923 -1.7991
9 4 26 2.2811 0.8828
9 4 27 -1.0167 0.5231
9 4 28 2.0795 1.5526
9 4 29 -1.1546 0.8126
9 4 30 -0.9965 0.4054
9 5 -29 -1.0110 -1.1725
9 5 -28 -0.3264 0.3048
9 5 -27 -0.1645 0.5235
9 5 -26 -0.2978 -0.4488
9 5 -25 -2.3075 -1.8825
9 5 -24 -0.9097 1.9141
9 5 -23 -0.4752 -0.1880
9 5 -22 -1.6845 2.3799
9 5 -21 0.9398 -0.3642
9 5 -20 0.7481 1.7418
9 5 -19 -0.0226 1.1560
9 5 -18 1.7989 0.6117
9 5 -17 -1.9899 0.4045
9 5 -16 -2.5843 -1.9277
9 5 -15 -1.5741 -2.8840
9 5 -14 -1.1177 -0.0414
9 5 -13 -0.6475 -2.9598
9 5 -12 -0.8206 -5.1280
9 5 -11 1.6638 -1.3754
9 5 -10 -0.9665 0.0688
9 5 -9 -1.7176 3.2203
9 5 -8 0.7250 0.5115
9 5 -7 0.1801 0.1342
9 5 -6 -0.2334 -1.5390
9 5 -5 -0.6851 -3.8913
9 5 -4 -1.3978 0.7013
9 5 -3 3.9554 -2.7662
9 5 -2 0.6368 -3.0381
9 5 -1 1.0304 0.0468
9 5 0 -1.8888 1.2285
9 5 1 -3.3716 2.6333
9 5 2 3.6372 2.8836
9 5 3 -3.7655 -1.9515
9 5 4 0.0103 0.6636
9 5 5 -2.0945 -4.5560
9 5 6 -5.5649 0.5376
9 5 7 1.2673 -4.3014
9 5 8 -6.6237 1.1689
9 5 9 2.8667 1.1593
9 5 10 -2.2491 0.3397
9 5 11 3.2506 0.2780
9 5 12 -1.2807 2.4017
9 5 13 1.2065 -0.0570
9 5 14 1.4454 2.4394
9 5 15 -0.0412 2.3988
9 5 16 0.1364 -0.0033
9 5 17 -1.5754 4.0600
9 5 18 -0.0007 -0.4259
9 5 19 -0.0342 2.5121
9 5 20 0.7095 -2.5042
9 5 21 -1.2799 -0.7559
9 5 22 0.8043 -0.9723
9 5 23 -3.5200 0.8735
9 5 24 1.2547 0.7195
9 5 25 -0.4083 -0.2458
9 5 26 -0.3488 -1.3775
9 5 27 0.1110 -0.6692
9 5 28 -0.3237 -0.3803
9 5 29 1.1675 0.5590
9 6 -28 0.5958 -1.8310
9 6 -27 -1.3757 0.4478
9 6 -26 2.4531 -0.0917
9 6 -25 0.0839 -0.1325
9 6 -24 1.6591 -1.9533
9 6 -23 0.2886 -0.5514
9 6 -22 1.2970 1.7676
9 6 -21 -1.5763 -0.6239
9 6 -20 0.2430 0.2454
9 6 -19 -0.2126 0.7202
9 6 -18 -2.0680 -0.4794
9 6 -17 3.2420 -1.9773
9 6 -16 2.4065 1.5949
9 6 -15 1.4290 -0.3845
9 6 -14 -0.5737 2.2160
9 6 -13 3.7135 3.5373
9 6 -12 -2.8576 1.0784
9 6 -11 -0.3637 -0.9627
9 6 -10 -1.9875 -2.7599
9 6 -9 0.4601 1.6766
9 6 -8 -1.1393 -1.8866
9 6 -7 2.4176 3.9648
9 6 -6 1.1260 3.3250
9 6 -5 0.3789 -0.2066
9 6 -4 1.1409 0.5695
9 6 -3 -4.7959 -1.7606
9 6 -2 1.1015 1.2192
9 6 -1 -0.7212 -5.7914
9 6 0 1.5761 3.7893
9 6 1 1.4188 -0.9615
9 6 2 -0.8007 2.9729
9 6 3 4.7158 0.2236
9 6 4 -1.5561 -4.1798
9 6 5 -2.9869 2.3236
9 6 6 0.9315 -5.4266
9 6 7 -3.5247 0.6808
9 6 8 4.1687 -0.4813
9 6 9 -2.8561 0.9535
9 6 10 1.7526 0.1899
9 6 11 1.7930 0.7933
9 6 12 -2.1299 -0.0087
9 6 13 -1.1684 -1.4434
9 6 14 0.5731 1.0045
9 6 15 -2.3048 -0.1406
9 6 16 2.4584 -2.2752
9 6 17 -1.5324 0.4765
9 6 18 1.1597 -0.6298
9 6 19 -0.2293 1.3106
9 6 20 -0.1383 0.2584
9 6 21 1.4996 -1.0995
9 6 22 0.7006 0.9038
9 6 23 0.1867 -1.7530
9 6 24 -1.4055 0.0643
9 6 25 0.6385 0.5432
9 6 26 -0.0000 1.4684
9 6 27 0.1634 -0.2482
9 6 28 0.3490 -0.3124
9 7 -27 -0.3153 0.4521
9 7 -26 -1.3823 0.6394
9 7 -25 -0.2516 0.7618
9 7 -24 0.6577 1.5944
9 7 -23 -0.2491 -1.4621
9 7 -22 0.1300 1.0075
9 7 -21 2.2808 0.7177
9 7 -20 0.4324 -0.1483
9 7 -19 2.7595 1.1389
9 7 -18 -0.2681 -0.5257
9 7 -17 -1.1528 0.4136
9 7 -16 -0.1812 -1.3115
9 7 -15 -1.7209 -2.2171
9 7 -14 -1.3425 -3.8340
9 7 -13 -2.5050 -1.7405
9 7 -12 0.9545 -0.3058
9 7 -11 -1.2812 2.1064
9 7 -10 0.0132 -2.9156
9 7 -9 -2.6155 2.5152
9 7 -8 -2.1188 1.2012
9 7 -7 -1.8747 -2.4567
9 7 -6 -0.5830 2.5122
9 7 -5 1.4875 -3.5359
9 7 -4 -0.8993 1.6223
9 7 -3 -0.0404 -1.4354
9 7 -2 -2.2775 -1.2186
9 7 -1 -2.0774 2.8165
9 7 0 2.7173 -5.0628
9 7 1 0.9933 2.6695
9 7 2 4.3799 -1.7758
9 7 3 1.3743 0.0702
9 7 4 4.8955 3.2321
9 7 5 -0.7266 -1.3133
9 7 6 -4.1167 6.0316
9 7 7 0.7892 -1.8275
9 7 8 -5.1786 1.9012
9 7 9 1.0568 2.4345
9 7 10 -2.0233 0.0945
9 7 11 1.2641 1.5418
9 7 12 1.4848 -0.5858
9 7 13 -2.0089 -0.6251
9 7 14 0.0434 -1.5394
9 7 15 0.3491 1.7306
9 7 16 0.1170 0.2663
9 7 17 1.8052 -0.2946
9 7 18 -2.4496 -0.6141
9 7 19 4.4363 1.8440
9 7 20 0.1392 1.2381
9 7 21 -1.2387 0.6012
9 7 22 0.6944 -0.6207
9 7 23 -1.4061 2.8878
9 7 24 -0.5458 0.0915
9 7 25 -0.3129 -0.0086
9 7 26 0.1989 0.2953
9 7 27 -0.5762 -0.0227
9 8 -25 1.4265 -1.1712
9 8 -24 -1.3992 -0.5038
9 8 -23 0.9951 -0.2945
9 8 -22 -1.0325 -0.9359
9 8 -21 -0.9506 2.2965
9 8 -20 0.1653 -2.5513
9 8 -19 -0.0102 0.4400
9 8 -18 1.1383 0.2294
9 8 -17 1.1610 -1.3249
9 8 -16 1.8848 1.3837
9 8 -15 3.7562 2.0530
9 8 -14 -0.5583 0.1053
9 8 -13 0.7916 2.3277
9 8 -12 -1.1240 -3.0383
9 8 -11 -3.0884 0.3621
9 8 -10 0.6145 -0.0494
9 8 -9 -0.9864 -0.5550
9 8 -8 1.3810 0.1473
9 8 -7 2.0787 -1.0383
9 8 -6 -2.2402 0.8367
9 8 -5 -0.3818 2.4805
9 8 -4 0.3427 -1.9280
9 8 -3 2.3513 1.6882
9 8 -2 2.9813 -3.2559
9 8 -1 -1.2236 -2.2608
9 8 0 2.4278 -3.4227
9 8 1 -0.5828 -3.0278
9 8 2 2.8053 3.3332
9 8 3 -1.0700 -1.6950
9 8 4 3.5667 2.8741
9 8 5 1.9824 1.0888
9 8 6 -2.8787 1.0440
9 8 7 -0.9710 2.9136
9 8 8 -0.3567 -1.8437
9 8 9 0.1323 -0.5441
9 8 10 0.7294 -2.0141
9 8 11 0.5376 -1.5043
9 8 12 1.0485 1.5170
9 8 13 -0.0481 2.2020
9 8 14 0.0358 0.4053
9 8 15 -2.1089 0.7357
9 8 16 -1.1989 -0.0029
9 8 17 -3.1457 0.3395
9 8 18 -0.3556 0.0439
9 8 19 -4.9110 -2.0825
9 8 20 3.1655 1.1855
9 8 21 -0.7217 -0.6692
9 8 22 1.9320 -1.2525
9 8 23 1.4265 0.1872
9 8 24 -0.6191 -1.3496
9 8 25 1.8910 0.1775
9 9 -24 1.5239 1.0392
9 9 -22 0.7612 -0.6015
9 9 -20 -1.7096 -0.1418
9 9 -18 -2.1245 0.2327
9 9 -16 -0.5244 -0.1763
9 9 -14 3.6258 -1.1636
9 9 -12 1.1595 1.2439
9 9 -10 -1.8993 -1.1757
9 9 -8 -3.4666 0.2672
9 9 -6 -0.4740 -2.1443
9 9 -4 -2.1243 3.4002
9 9 -2 0.8113 3.4099
9 9 0 -0.0867 0.4722
9 9 2 -1.2388 -5.4046
9 9 4 -5.9097 -7.6447
9 9 6 0.7114 -2.1682
9 9 8 5.0030 2.3367
9 9 10 2.1652 2.5898
9 9 12 0.9011 -0.7060
9 9 14 -1.1511 0.2147
9 9 16 0.7310 1.0787
9 9 18 0.2131 -0.0861
9 9 20 0.3981 -1.0383
9 9 22 -0.5939 -1.8863
9 9 24 -1.2002 1.7472
10 0 0 1.5009 -0.0587
10 0 1 -10.7472 6.9784
10 0 2 2.8244 6.8350
10 0 3 -13.8673 0.8774
10 0 4 -3.4144 -4.6036
10 0 5 1.1862 -4.6004
10 0 6 -7.5122 -7.8366
10 0 7 -0.3291 0.0466
10 0 8 -0.3345 -7.6188
10 0 9 2.1711 -1.0600
10 0 10 -2.2742 -0.7933
10 0 11 -4.2491 -3.0273
10 0 12 0.2701 5.4512
10 0 13 0.6718 -1.7352
10 0 14 -0.9437 0.0965
10 0 15 -1.0000 -3.3522
10 0 16 -0.1264 -0.6979
10 0 17 -2.9749 -1.5487
10 0 18 1.8130 -1.9336
10 0 19 -0.0716 -2.5584
10 0 20 2.0446 1.0861
10 0 21 2.0197 -0.5787
10 0 22 -1.0199 0.6942
10 0 23 -0.3914 -2.1155
10 0 24 -3.0877 -0.0806
10 0 25 -0.0195 0.5294
10 0 26 1.5742 -2.1334
10 0 27 0.4617 2.2540
10 0 28 0.0928 -2.3344
10 0 29 0.2459 0.2435
10 0 30 0.8225 2.0949
10 0 31 0.2447 0.1972
10 1 -31 0.6796 1.2405
10 1 -30 -0.8268 0.2358
10 1 -29 1.8161 -1.7232
10 1 -28 -2.3334 -1.9023
10 1 -27 -0.4956 -0.8022
10 1 -26 -0.6776 0.1702
10 1 -25 0.5015 0.2912
10 1 -24 1.6155 1.6433
10 1 -23 -0.1041 0.6441
10 1 -22 3.0330 1.1152
10 1 -21 1.2452 -0.4825
10 1 -20 1.2373 0.9127
10 1 -19 1.0368 0.9983
10 1 -18 0.7409 -1.3931
10 1 -17 -0.7838 1.2592
10 1 -16 4.9699 3.3411
10 1 -15 -1.9311 1.6188
10 1 -14 4.8924 0.3041
10 1 -13 0.2870 1.5332
10 1 -12 -2.8129 -0.4775
10 1 -11 0.9501 -1.3480
10 1 -10 3.7864 -8.5259
10 1 -9 -3.9915 0.1893
10 1 -8 1.0119 -6.0487
10 1 -7 -0.4821 2.4994
10 1 -6 2.6034 4.3065
10 1 -5 -0.0223 -0.9896
10 1 -4 -3.1843 -3.1236
10 1 -3 -5.2934 1.3887
10 1 -2 2.1541 -1.9098
10 1 -1 0.8314 -3.4710
10 1 0 14.7934 -3.8511
10 1 1 -0.2297 -6.1157
10 1 2 6.4584 -5.9815
10 1 3 1.6195 2.0554
10 1 4 -0.6489 4.7291
10 1 5 0.8246 3.8799
10 1 6 3.2356 5.2677
10 1 7 -3.1174 0.7777
10 1 8 -2.8342 7.2676
10 1 9 -2.8082 -1.9194
10 1 10 0.9125 7.2428
10 1 11 0.7479 -2.0930
10 1 12 -0.7174 -2.3719
10 1 13 3.4129 1.4555
10 1 14 -4.5003 -3.5755
10 1 15 3.8080 -0.5997
10 1 16 -1.0458 -0.8430
10 1 17 -0.1595 2.2284
10 1 18 -2.3511 -0.1207
10 1 19 -0.1809 0.1758
10 1 20 -0.2711 0.5160
10 1 21 0.7377 -1.1810
10 1 22 2.2972 -0.7613
10 1 23 0.4884 1.3121
10 1 24 -0.6957 0.0107
10 1 25 -1.7647 1.4691
10 1 26 -1.8184 -0.3193
10 1 27 0.9890 0.1048
10 1 28 -1.1300 0.0381
10 1 29 0.8911 -0.5974
10 1 30 -0.9273 -2.4500
10 1 31 -0.0071 -1.0766
10 2 -30 -1.1178 0.6012
10 2 -29 -0.5692 0.8762
10 2 -28 0.0885 0.8893
10 2 -27 -1.2265 0.4313
10 2 -26 -1.3405 2.4597
10 2 -25 0.8220 -0.5251
10 2 -24 -1.2289 2.6073
10 2 -23 -0.9358 -1.9930
10 2 -22 0.9979 -0.5109
10 2 -21 -1.3495 -0.8932
10 2 -20 1.0250 -2.9136
10 2 -19 -1.4126 1.7151
10 2 -18 1.9941 0.4669
10 2 -17 1.6301 -0.0949
10 2 -16 0.3088 -1.4652
10 2 -15 -1.9261 -1.4961
10 2 -14 -2.6469 1.9301
10 2 -13 1.1957 0.5513
10 2 -12 1.5525 0.5667
10 2 -11 -1.7309 1.9948
10 2 -10 0.8283 6.4091
10 2 -9 0.5826 -5.0214
10 2 -8 -2.2632 6.8935
10 2 -7 5.8071 -3.7665
10 2 -6 -5.9450 -0.5321
10 2 -5 5.5883 7.0539
10 2 -4 -0.3491 -3.0379
10 2 -3 2.5376 7.3955
10 2 -2 1.3084 -4.1425
10 2 -1 -1.1489 -0.0415
10 2 0 -2.7093 3.0956
10 2 1 -1.8633 -1.4462
10 2 2 -3.6214 6.8726
10 2 3 0.2127 -4.0441
10 2 4 -3.9049 -1.4957
10 2 5 -1.4832 -1.8338
10 2 6 -1.2902 -4.8025
10 2 7 0.8765 1.2692
10 2 8 -0.3362 -5.0305
10 2 9 0.8659 -1.7785
10 2 10 -2.7693 -2.9253
10 2 11 -1.3383 -0.4227
10 2 12 -0.8102 0.2913
10 2 13 0.0491 -2.3347
10 2 14 3.4503 2.1707
10 2 15 0.7239 -2.5492
10 2 16 4.1133 -2.4706
10 2 17 3.0084 -1.3770
10 2 18 3.2356 2.6423
10 2 19 0.0905 1.2721
10 2 20 1.9092 1.2717
10 2 21 0.0527 -0.0463
10 2 22 -1.8198 2.1009
10 2 23 -0.9705 -3.7481
10 2 24 1.1147 0.9083
10 2 25 -1.1948 -1.3798
10 2 26 0.8307 1.0745
10 2 27 -0.5255 -0.6215
10 2 28 1.9762 1.8288
10 2 29 0.2934 0.6291
10 2 30 0.5227 2.0372
10 3 -30 0.6920 0.3362
10 3 -29 -0.8011 -1.6451
10 3 -28 0.5887 -1.6528
10 3 -27 2.0818 -1.9326
10 3 -26 -0.2755 -0.0104
10 3 -25 0.1705 -0.7474
10 3 -24 1.3593 0.9471
10 3 -23 0.9177 2.8711
10 3 -22 -1.1144 2.3977
10 3 -21 0.6055 1.9016
10 3 -20 0.1100 1.2010
10 3 -19 -0.5271 -0.2440
10 3 -18 -3.8368 0.9406
10 3 -17 -2.2886 -1.1012
10 3 -16 1.4275 -0.2414
10 3 -15 3.2960 -1.4551
10 3 -14 0.8583 -5.1450
10 3 -13 -0.1514 1.9425
10 3 -12 0.1037 -5.5580
10 3 -11 0.0118 -3.9704
10 3 -10 -1.5890 -2.4057
10 3 -9 -1.6678 1.3299
10 3 -8 -0.8101 -3.6545
10 3 -7 0.3390 6.3953
10 3 -6 4.2031 -3.9798
10 3 -5 -2.2972 3.6699
10 3 -4 0.0749 -3.5604
10 3 -3 -1.9870 -2.3548
10 3 -2 -0.7105 1.0142
10 3 -1 -2.9014 -6.9265
10 3 0 5.2526 -1.1775
10 3 1 0.8802 -3.9075
10 3 2 3.2817 -0.5285
10 3 3 -1.8828 -0.2099
10 3 4 2.8658 4.5834
10 3 5 -5.2400 3.6932
10 3 6 -0.7889 2.6396
10 3 7 0.8124 0.9489
10 3 8 -4.5469 1.6531
10 3 9 1.3279 1.4446
10 3 10 1.4881 -0.2372
10 3 11 1.1294 1.3636
10 3 12 -1.0589 -1.5810
10 3 13 -1.5339 0.9199
10 3 14 -2.1923 -0.8256
10 3 15 -1.2144 4.5304
10 3 16 -1.2785 -0.0485
10 3 17 0.1784 -0.8056
10 3 18 0.6728 -0.1947
10 3 19 1.1753 0.8113
10 3 20 -0.3013 -0.7609
10 3 21 3.0486 -0.9509
10 3 22 -0.2263 -0.1440
10 3 23 -2.9461 1.8183
10 3 24 -1.9940 -0.1426
10 3 25 -2.2740 1.5936
10 3 26 -2.4188 -0.4392
10 3 27 -0.4236 1.2109
10 3 28 -0.4866 -1.6652
10 3 29 2.5563 0.6611
10 3 30 -0.2039 -1.1630
10 4 -29 0.4946 1.2676
10 4 -28 0.1018 -1.9261
10 4 -27 0.6115 0.7751
10 4 -26 -0.0710 -0.0234
10 4 -25 1.7195 -0.4742
10 4 -24 -1.4180 -0.8483
10 4 -23 0.8403 -1.5789
10 4 -22 0.3226 -0.7470
10 4 -21 -1.0849 -0.9228
10 4 -20 1.1960 -1.5908
10 4 -19 -1.2328 -0.6627
10 4 -18 0.9101 -0.6849
10 4 -17 -0.1947 2.5937
10 4 -16 -0.6451 3.6048
10 4 -15 1.1292 1.3064
10 4 -14 2.2140 2.0582
10 4 -13 3.2082 -1.6816
10 4 -12 0.9009 4.3953
10 4 -11 -1.9341 -1.7881
10 4 -10 1.2055 -0.4642
10 4 -9 -1.0016 -0.9893
10 4 -8 -0.8000 2.4317
10 4 -7 -2.1002 -3.2797
10 4 -6 0.6369 -2.5695
10 4 -5 -0.4776 0.4857
10 4 -4 0.6554 -0.8524
10 4 -3 0.2985 1.7265
10 4 -2 4.2699 0.7432
10 4 -1 1.5217 -1.7397
10 4 0 -3.2865 1.3662
10 4 1 3.3076 -0.7437
10 4 2 -0.1899 3.1538
10 4 3 2.9703 -3.9683
10 4 4 0.0613 -1.3352
10 4 5 -1.5430 0.3349
10 4 6 -0.9288 1.4813
10 4 7 0.7850 0.6450
10 4 8 1.9575 2.4981
10 4 9 -3.2600 -2.1026
10 4 10 -0.0749 0.7812
10 4 11 2.0744 -0.4071
10 4 12 -0.8418 -2.3817
10 4 13 -1.7249 -1.9442
10 4 14 -1.6256 -1.3419
10 4 15 -1.1565 -0.5542
10 4 16 -0.5547 1.2735
10 4 17 -0.0864 -2.6762
10 4 18 -0.3613 -0.5587
10 4 19 -0.0209 -0.9633
10 4 20 -1.0783 1.4363
10 4 21 1.8024 -2.4910
10 4 22 0.2591 0.6878
10 4 23 2.2849 -1.9269
10 4 24 -1.1325 0.2779
10 4 25 1.7166 1.3363
10 4 26 -1.4353 0.7179
10 4 27 -0.6736 0.1721
10 4 28 -0.5760 0.2442
10 4 29 -0.8544 0.2222
10 5 -28 -0.2591 1.1363
10 5 -27 1.9670 -1.7267
10 5 -26 -2.2396 0.4088
10 5 -25 1.9682 0.2159
10 5 -24 -0.8667 1.1178
10 5 -23 -0.8348 0.4681
10 5 -22 0.6403 -0.4907
10 5 -21 -0.5910 0.9065
10 5 -20 -0.5782 -1.2950
10 5 -19 2.3525 -1.8130
10 5 -18 -1.1073 -0.2301
10 5 -17 -1.3231 -2.9199
10 5 -16 0.9290 -0.6105
10 5 -15 0.2592 3.6554
10 5 -14 0.8641 -0.4533
10 5 -13 -0.0847 0.9369
10 5 -12 3.1967 1.7330
10 5 -11 -0.6251 0.3334
10 5 -10 -0.4991 3.4504
10 5 -9 3.2435 -2.9504
10 5 -8 1.6725 -0.6168
10 5 -7 0.0081 -1.3631
10 5 -6 0.4293 -1.0589
10 5 -5 -3.4569 2.1002
10 5 -4 2.1505 1.1760
10 5 -3 -2.3728 -0.7625
10 5 -2 -2.3977 -0.2192
10 5 -1 -3.5932 0.1314
10 5 0 -2.7113 -6.1462
10 5 1 -0.6118 -0.4316
10 5 2 1.3730 -3.4657
10 5 3 2.6402 -0.1387
10 5 4 8.4062 -2.5897
10 5 5 0.9915 1.3505
10 5 6 -1.1769 2.2602
10 5 7 -1.9688 2.2620
10 5 8 -1.1830 2.4666
10 5 9 0.3362 4.0185
10 5 10 0.8201 -1.5433
10 5 11 1.5477 0.4428
10 5 12 2.7929 0.8189
10 5 13 0.6390 -1.2688
10 5 14 0.3124 0.5621
10 5 15 1.7230 -0.3211
10 5 16 -0.4174 0.8915
10 5 17 1.3522 -1.5768
10 5 18 0.5356 -0.7554
10 5 19 3.2896 -0.6820
10 5 20 -1.0518 -0.6872
10 5 21 1.2724 0.5629
10 5 22 -0.7712 0.2767
10 5 23 -0.5504 2.0705
10 5 24 0.3888 -1.0265
10 5 25 -0.2703 -0.2485
10 5 26 0.6855 -0.2469
10 5 27 -0.1659 0.4159
10 5 28 0.6465 -0.3849
10 6 -26 -0.0836 -0.4095
10 6 -25 -1.1688 -1.2189
10 6 -24 -0.4995 -0.9079
10 6 -23 -0.5769 0.9874
10 6 -22 -1.3073 -1.0183
10 6 -21 0.1360 0.8808
10 6 -20 -0.2731 0.2860
10 6 -19 -1.7448 0.8812
10 6 -18 0.9739 0.5239
10 6 -17 -1.0416 1.9990
10 6 -16 -1.6461 -0.3287
10 6 -15 -1.0505 1.9098
10 6 -14 0.1527 0.3780
10 6 -13 -0.2928 0.0162
10 6 -12 0.1038 -0.8649
10 6 -11 -0.2192 0.1995
10 6 -10 1.1286 1.6881
10 6 -9 -3.0641 1.2858
10 6 -8 2.2920 -0.7844
10 6 -7 0.7883 1.1819
10 6 -6 -0.5659 -2.5061
10 6 -5 3.6179 -1.8342
10 6 -4 -0.2874 -0.7383
10 6 -3 2.6348 0.7000
10 6 -2 2.6951 -1.1857
10 6 -1 1.2072 6.7153
10 6 0 -1.8979 3.3285
10 6 1 4.1126 3.3015
10 6 2 -2.7263 3.1700
10 6 3 -1.1993 -3.5090
10 6 4 -4.0130 -0.8559
10 6 5 1.9261 -3.5403
10 6 6 -0.6579 -1.1713
10 6 7 0.7274 0.4843
10 6 8 2.6114 -0.3456
10 6 9 -1.1751 0.7845
10 6 10 2.4779 0.5566
10 6 11 1.5191 -0.1208
10 6 12 0.1980 -1.5694
10 6 13 1.2178 -0.4866
10 6 14 -1.8224 0.8313
10 6 15 -0.1778 0.0058
10 6 16 0.8222 1.8047
10 6 17 -1.1936 1.3888
10 6 18 -1.5399 0.5002
10 6 19 -2.6545 0.9415
10 6 20 0.6703 1.0155
10 6 21 -0.3666 -1.0486
10 6 22 -0.5120 -0.5187
10 6 23 -0.5209 0.7599
10 6 24 -0.6611 1.3469
10 6 25 1.6270 1.3896
10 6 26 -0.0309 0.9736
10 7 -25 0.9116 -0.3774
10 7 -24 0.2694 -0.7566
10 7 -23 -2.9560 -1.5244
10 7 -22 -0.7003 -1.2192
10 7 -21 -2.1047 -0.4016
10 7 -20 -0.0536 -0.0125
10 7 -19 0.4227 -1.3372
10 7 -18 -1.1782 -1.0430
10 7 -17 1.2334 -0.3461
10 7 -16 -0.5912 -0.0158
10 7 -15 -0.2920 -1.2343
10 7 -14 1.5714 1.0193
10 7 -13 2.1757 0.6729
10 7 -12 0.1013 2.0206
10 7 -11 4.4456 -3.9307
10 7 -10 -1.0810 0.4979
10 7 -9 3.7303 1.1004
10 7 -8 -2.0011 -0.1339
10 7 -7 3.2525 -1.4195
10 7 -6 -0.2992 -0.3828
10 7 -5 -4.3495 -0.2125
10 7 -4 1.7666 4.0746
10 7 -3 -3.3660 -0.9791
10 7 -2 2.6217 1.5772
10 7 -1 0.9847 -0.1422
10 7 0 -4.3269 0.0028
10 7 1 0.7531 1.9726
10 7 2 -3.4271 -2.3533
10 7 3 1.2464 4.4407
10 7 4 -3.8741 -3.9075
10 7 5 -1.5115 0.7323
10 7 6 0.5158 -2.2602
10 7 7 -4.4225 -0.7525
10 7 8 1.3844 1.8493
10 7 9 -0.6232 1.4232
10 7 10 1.4843 1.0413
10 7 11 0.6446 -0.5968
10 7 12 0.5926 0.8009
10 7 13 -1.3758 -2.2058
10 7 14 0.1603 1.1781
10 7 15 0.4183 -1.0711
10 7 16 0.4819 -1.0761
10 7 17 0.8837 -1.5459
10 7 18 0.1802 -0.9075
10 7 19 1.8828 0.9954
10 7 20 -1.8239 0.8875
10 7 21 2.5234 0.0185
10 7 22 1.1286 -0.8371
10 7 23 0.3149 -0.7682
10 7 24 -0.9669 -0.6245
10 7 25 -0.8483 -1.7255
10 8 -24 1.2222 -0.3258
10 8 -23 0.4148 0.2533
10 8 -22 0.5509 0.8514
10 8 -21 0.0589 -0.4438
10 8 -20 -0.1060 2.1451
10 8 -19 0.7159 1.5096
10 8 -18 -1.2486 2.0604
10 8 -17 -0.4733 0.1276
10 8 -16 0.0862 1.9014
10 8 -15 -3.2989 1.2074
10 8 -14 -0.9992 -0.4991
10 8 -13 0.2630 -1.3083
10 8 -12 -1.8136 1.8427
10 8 -11 -1.0439 1.2937
10 8 -10 0.5937 1.2676
10 8 -9 0.5748 0.1409
10 8 -8 0.5917 1.3842
10 8 -7 -0.8214 0.7422
10 8 -6 0.0811 0.8614
10 8 -5 -1.3990 -2.8122
10 8 -4 -2.3457 1.3577
10 8 -3 -1.1865 2.4505
10 8 -2 -2.5183 0.1084
10 8 -1 0.1627 0.2896
10 8 0 -1.4249 1.2119
10 8 1 -0.7022 2.4621
10 8 2 -1.1531 1.1558
10 8 3 2.2685 -2.5902
10 8 4 0.2995 1.5448
10 8 5 -1.6961 -2.7915
10 8 6 -0.1080 2.7919
10 8 7 1.2428 0.2977
10 8 8 -1.4451 1.0680
10 8 9 0.7751 0.4882
10 8 10 -3.8135 -0.8843
10 8 11 -0.0278 -0.6090
10 8 12 -2.0204 -0.9653
10 8 13 1.7529 -1.3813
10 8 14 -0.7377 -1.3352
10 8 15 0.9688 0.6718
10 8 16 1.2270 0.7612
10 8 17 1.4479 1.3895
10 8 18 -1.6260 -0.1715
10 8 19 -0.4009 1.2020
10 8 20 -2.0416 2.0921
10 8 21 -0.7362 1.3480
10 8 22 -0.3931 0.3323
10 8 23 -0.7537 -0.9917
10 8 24 -0.2832 0.3677
10 9 -22 0.4404 -0.7041
10 9 -21 -1.9954 -0.5331
10 9 -20 0.6164 -0.7367
10 9 -19 0.2015 0.8915
10 9 -18 0.4288 -0.1468
10 9 -17 1.7914 0.5311
10 9 -16 0.6562 0.0402
10 9 -15 1.7494 0.1930
10 9 -14 -0.1066 0.7686
10 9 -13 1.5764 0.2709
10 9 -12 1.8725 -2.3508
10 9 -11 1.1212 -0.6695
10 9 -10 -0.9778 -0.8999
10 9 -9 -0.9430 1.4636
10 9 -8 1.8585 0.0809
10 9 -7 0.6140 -0.4075
10 9 -6 1.1096 -0.8435
10 9 -5 0.2574 -1.2232
10 9 -4 0.4952 -0.0484
10 9 -3 -1.6003 -0.6968
10 9 -2 3.4663 1.2149
10 9 -1 -0.5434 -0.2375
10 9 0 1.0574 -2.3433
10 9 1 -1.4472 -0.6921
10 9 2 -0.0653 1.5509
10 9 3 -3.0767 -0.3748
10 9 4 2.3405 1.7503
10 9 5 -1.1585 -0.3120
10 9 6 -2.0823 1.2495
10 9 7 0.2241 -1.1758
10 9 8 -1.2239 1.3131
10 9 9 0.2597 0.4225
10 9 10 2.2323 -0.5343
10 9 11 -0.1247 0.4902
10 9 12 0.8711 -1.1300
10 9 13 -3.2675 -0.0475
10 9 14 -0.2087 -0.5517
10 9 15 -1.5198 -1.5593
10 9 16 -1.3412 1.1567
10 9 17 0.6572 -2.0855
10 9 18 1.0784 1.1305
10 9 19 1.7430 -1.6226
10 9 20 0.6665 -0.2807
10 9 21 0.6534 -1.1492
10 9 22 0.6518 -0.1750
10 10 -20 -2.2241 -1.6211
10 10 -18 -1.8802 0.8136
10 10 -16 0.5969 0.1486
10 10 -14 -1.8653 0.4391
10 10 -12 -1.3059 1.5794
10 10 -10 -1.0494 -0.8633
10 10 -8 -2.9003 1.9397
10 10 -6 -1.3447 2.5480
10 10 -4 -1.0403 0.2616
10 10 -2 -2.5889 -0.8450
10 10 0 -2.1823 -1.8609
10 10 2 0.7800 1.5888
10 10 4 2.7171 -0.7499
10 10 6 -1.0371 -2.3607
10 10 8 0.2173 0.5673
10 10 10 0.8039 1.5643
10 10 12 -1.0218 1.5769
10 10 14 -3.5659 -0.0647
10 10 16 -0.4889 -1.3242
10 10 18 1.9045 -1.1612
10 10 20 0.2613 0.0970
11 0 0 -7.6132 0.3086
11 0 1 7.1415 -1.8578
11 0 2 -4.6316 -4.2713
11 0 3 5.3012 -0.0105
11 0 4 3.9044 -1.0716
11 0 5 -0.6768 5.5567
11 0 6 -1.2960 3.2918
11 0 7 1.5186 -2.9774
11 0 8 -3.9049 -0.5311
11 0 9 -1.5592 -1.1660
11 0 10 -1.9487 -3.4246
11 0 11 2.8097 5.0682
11 0 12 1.3142 -1.0334
11 0 13 -1.1171 0.4450
11 0 14 -0.2856 3.8481
11 0 15 -3.5928 0.0270
11 0 16 -0.1863 1.8117
11 0 17 1.7293 -1.8063
11 0 18 -2.5265 -0.3938
11 0 19 0.4659 1.6655
11 0 20 0.4487 1.4097
11 0 21 -1.0711 0.4878
11 0 22 -1.2966 -2.9822
11 0 23 -0.7313 -1.0599
11 0 24 -1.8752 1.3069
11 0 25 1.3203 0.0422
11 0 26 -1.3088 1.0968
11 0 27 0.2241 -1.7390
11 0 28 1.0903 0.0050
11 0 29 0.5891 0.5053
11 0 30 -0.2102 0.1484
11 1 -30 1.1688 -0.5554
11 1 -29 -0.6734 -0.1567
11 1 -28 0.5898 -0.5428
11 1 -27 1.1102 -0.2053
11 1 -26 1.2592 -1.5979
11 1 -25 -0.8606 -0.4880
11 1 -24 2.6857 0.7489
11 1 -23 -2.1319 0.7178
11 1 -22 1.0441 -0.9473
11 1 -21 -2.1288 0.7896
11 1 -20 -0.5606 -2.0036
11 1 -19 1.1554 -2.6378
11 1 -18 -3.6434 -1.9907
11 1 -17 2.6354 1.2580
11 1 -16 -3.5194 0.3187
11 1 -15 2.5079 -2.0608
11 1 -14 -0.6916 -1.3534
11 1 -13 -1.7476 -1.6634
11 1 -12 2.1654 -2.6933
11 1 -11 3.8121 -2.5328
11 1 -10 -1.5122 -0.9524
11 1 -9 1.7132 2.6234
11 1 -8 1.1626 -0.6112
11 1 -7 -2.2303 7.9230
11 1 -6 3.2071 -1.5591
11 1 -5 -5.1383 -3.3160
11 1 -4 -0.2723 6.2462
11 1 -3 1.8645 -4.4140
11 1 -2 -0.5677 6.5758
11 1 -1 2.1493 -2.6253
11 1 0 -3.4856 -1.3842
11 1 1 -4.5594 1.4634
11 1 2 -0.6194 -4.7084
11 1 3 -3.2196 2.2930
11 1 4 1.0275 -3.5393
11 1 5 2.7406 -2.5637
11 1 6 1.6876 -2.9499
11 1 7 2.8104 2.7111
11 1 8 -0.3884 -1.1194
11 1 9 1.3703 3.4075
11 1 10 2.1198 1.6606
11 1 11 -2.8401 -0.4607
11 1 12 4.7850 0.4746
11 1 13 -2.5586 -0.2192
11 1 14 3.2797 -1.9605
11 1 15 0.6050 3.1379
11 1 16 -2.3423 -0.2690
11 1 17 0.4975 0.7454
11 1 18 -2.2996 -2.7425
11 1 19 0.6481 -0.9226
11 1 20 -1.8337 -0.1023
11 1 21 1.8577 -0.8425
11 1 22 1.4770 1.6622
11 1 23 -0.7119 -1.7347
11 1 24 1.8442 -2.1303
11 1 25 -0.6429 0.4186
11 1 26 0.8801 0.1489
11 1 27 -1.4280 1.8986
11 1 28 -0.0759 -0.2394
11 1 29 0.6373 -0.0972
11 1 30 0.6686 0.0438
11 2 -29 0.9816 1.3824
11 2 -28 -1.6172 0.3034
11 2 -27 -0.3352 0.7545
11 2 -26 -0.0656 0.0893
11 2 -25 -1.3548 0.0310
11 2 -24 -1.0356 -1.4860
11 2 -23 2.0384 -0.7659
11 2 -22 0.5296 1.9035
11 2 -21 0.5353 0.1837
11 2 -20 -0.5503 2.1595
11 2 -19 0.6523 2.6949
11 2 -18 0.9495 0.1735
11 2 -17 -0.1703 -0.4944
11 2 -16 0.2386 2.0884
11 2 -15 0.4719 1.0546
11 2 -14 4.5584 2.3632
11 2 -13 1.3839 -0.4671
11 2 -12 -3.1109 3.5736
11 2 -11 -0.1016 0.2467
11 2 -10 -2.7945 -0.2268
11 2 -9 -4.7903 -1.1129
11 2 -8 0.9456 -0.3550
11 2 -7 -4.9393 -4.0760
11 2 -6 3.1041 6.0143
11 2 -5 3.1313 -4.8787
11 2 -4 0.8797 3.4367
11 2 -3 2.4924 -2.2970
11 2 -2 -1.8867 -0.0775
11 2 -1 0.6394 5.5311
11 2 0 -5.1792 0.1548
11 2 1 1.6143 4.9287
11 2 2 -1.6056 0.3732
11 2 3 0.5159 -0.4853
11 2 4 0.9316 1.8739
11 2 5 -0.6180 3.3486
11 2 6 2.3441 2.6786
11 2 7 2.0092 -1.4171
11 2 8 4.3749 1.5419
11 2 9 -5.1031 -3.3166
11 2 10 -0.0828 -1.6410
11 2 11 2.2761 3.9407
11 2 12 -4.6866 0.6303
11 2 13 2.4930 2.2230
11 2 14 -3.2030 1.9003
11 2 15 0.4139 -1.1775
11 2 16 -2.0342 1.7005
11 2 17 -0.7084 -2.0980
11 2 18 -0.5412 0.2914
11 2 19 -0.5896 -2.3502
11 2 20 -0.6372 -2.6204
11 2 21 -0.4288 -2.2150
11 2 22 -0.5906 -1.3171
11 2 23 0.9399 0.8237
11 2 24 0.4535 -0.7541
11 2 25 0.8327 0.8131
11 2 26 -0.9639 -1.2355
11 2 27 -0.3297 1.9249
11 2 28 -1.7385 1.1521
11 2 29 0.0411 0.5674
11 3 -28 0.7733 0.7800
11 3 -27 -0.1629 -0.4887
11 3 -26 -0.4647 0.2305
11 3 -25 -1.2634 -0.4321
11 3 -24 0.2247 0.8490
11 3 -23 -2.0902 0.2401
11 3 -22 0.9712 -0.1827
11 3 -21 1.0420 -0.6055
11 3 -20 3.2390 -3.1619
11 3 -19 0.3976 -0.0477
11 3 -18 0.4485 -2.0758
11 3 -17 1.5352 0.8509
11 3 -16 1.4510 1.0400
11 3 -15 -2.6139 1.4974
11 3 -14 -1.4470 -0.0866
11 3 -13 0.7480 -2.1550
11 3 -12 2.2679 -2.1399
11 3 -11 -0.2370 -2.5349
11 3 -10 1.4112 1.8718
11 3 -9 -2.8691 1.7651
11 3 -8 1.5632 3.1908
11 3 -7 -1.0254 4.2829
11 3 -6 -0.6540 -0.0445
11 3 -5 -0.6290 -1.3218
11 3 -4 -1.7913 -1.6521
11 3 -3 1.3339 -1.0691
11 3 -2 -4.4653 0.0506
11 3 -1 3.1139 -1.7078
11 3 0 -0.5194 -1.4079
11 3 1 -3.5719 1.0905
11 3 2 -2.1979 -1.4486
11 3 3 -0.4197 0.1195
11 3 4 1.8214 -3.2574
11 3 5 1.7990 -2.0701
11 3 6 0.7803 -2.8344
11 3 7 0.3088 -2.2970
11 3 8 2.5716 -0.4260
11 3 9 1.0293 2.6461
11 3 10 -0.6510 -0.7404
11 3 11 0.5909 -3.1625
11 3 12 3.2995 1.4382
11 3 13 -3.0412 -4.2296
11 3 14 2.1563 2.0787
11 3 15 1.7669 2.3435
11 3 16 1.8851 -0.2784
11 3 17 1.3341 2.0275
11 3 18 -0.1472 -1.9503
11 3 19 -0.6520 3.3424
11 3 20 0.2660 -0.5906
11 3 21 -1.8072 0.2473
11 3 22 0.1602 0.9452
11 3 23 -4.0879 -0.5729
11 3 24 2.1277 0.6784
11 3 25 0.3458 -0.2819
11 3 26 1.3710 -0.0778
11 3 27 0.9007 -0.8376
11 3 28 0.1576 0.8697
11 4 -27 -0.2270 1.7878
11 4 -26 0.6272 -0.3102
11 4 -25 -0.9827 -0.7691
11 4 -24 -0.1429 0.0235
11 4 -23 -0.3589 -0.5040
11 4 -22 -0.4860 1.2402
11 4 -21 -0.2522 1.2589
11 4 -20 -0.7253 0.9336
11 4 -19 0.4631 -0.2925
11 4 -18 -1.9476 0.5448
11 4 -17 -0.9620 -1.7357
11 4 -16 -3.2325 -0.9533
11 4 -15 1.8168 -0.2977
11 4 -14 -1.8936 1.1891
11 4 -13 0.3313 0.8206
11 4 -12 -2.0963 0.0503
11 4 -11 -0.3591 0.4121
11 4 -10 1.4183 -4.3950
11 4 -9 -1.1359 2.9088
11 4 -8 1.3416 -2.9671
11 4 -7 2.2333 -2.3594
11 4 -6 -0.7991 3.0734
11 4 -5 2.4480 2.7739
11 4 -4 -1.2921 2.0174
11 4 -3 6.0188 3.9022
11 4 -2 3.6982 -2.8064
11 4 -1 -3.3579 5.0656
11 4 0 4.6687 1.8330
11 4 1 1.1513 3.7371
11 4 2 -1.2316 4.9750
11 4 3 -1.6754 -0.7883
11 4 4 -6.6197 3.1732
11 4 5 3.2836 0.0501
11 4 6 -1.7535 0.5245
11 4 7 0.6526 -0.2685
11 4 8 0.7296 -3.4768
11 4 9 -2.1159 0.8747
11 4 10 1.5263 0.2680
11 4 11 0.2030 0.4971
11 4 12 -1.6853 -1.9703
11 4 13 1.1338 0.7979
11 4 14 -5.7438 -0.0207
11 4 15 -0.0116 1.8277
11 4 16 1.2863 2.2059
11 4 17 -1.2614 0.9667
11 4 18 1.3054 -2.4144
11 4 19 -1.5030 1.7382
11 4 20 -0.6994 -0.5136
11 4 21 2.0786 -1.9787
11 4 22 1.0617 -0.0369
11 4 23 -0.8468 -0.4727
11 4 24 0.7471 -0.6036
11 4 25 -0.0928 1.9652
11 4 26 0.3776 -0.9203
11 4 27 0.4365 -0.3094
11 5 -26 0.5126 1.1028
11 5 -25 -0.0058 0.2012
11 5 -24 0.4544 1.3038
11 5 -23 -0.4567 -1.1766
11 5 -22 1.9394 1.8614
11 5 -21 0.9303 0.1620
11 5 -20 3.0485 -0.0476
11 5 -19 1.7182 0.5746
11 5 -18 1.3328 -0.7934
11 5 -17 -0.4746 -0.0372
11 5 -16 1.7626 1.0642
11 5 -15 -3.2674 -2.4528
11 5 -14 0.8507 -0.6314
11 5 -13 -0.0951 -2.9594
11 5 -12 -0.1630 -2.6932
11 5 -11 -1.2732 0.2584
11 5 -10 0.3005 -1.6439
11 5 -9 0.5099 2.8110
11 5 -8 -4.1491 0.2718
11 5 -7 1.6542 1.1466
11 5 -6 -3.3896 0.2978
11 5 -5 0.5192 -0.6031
11 5 -4 -0.9422 0.6839
11 5 -3 -1.7426 -2.2783
11 5 -2 -0.0689 0.8242
11 5 -1 -0.8758 -3.0122
11 5 0 -3.4801 0.7510
11 5 1 2.4850 5.4001
11 5 2 2.5791 1.4788
11 5 3 3.7752 2.0613
11 5 4 -0.0029 -2.2686
11 5 5 -6.3615 -3.9412
11 5 6 0.5194 -1.8099
11 5 7 -2.8019 -3.1894
11 5 8 0.0062 0.7167
11 5 9 2.2972 -0.3065
11 5 10 -2.8727 1.0526
11 5 11 1.4221 2.0352
11 5 12 0.3593 0.0921
11 5 13 -1.3018 -3.2950
11 5 14 1.8278 -2.7580
11 5 15 -5.0852 -2.0123
11 5 16 0.7820 -2.6218
11 5 17 -0.4899 0.4912
11 5 18 -0.2662 -2.2692
11 5 19 -0.4559 0.5661
11 5 20 -2.9641 2.0362
11 5 21 -1.9806 0.2522
11 5 22 1.6046 1.2556
11 5 23 -2.2688 -0.0286
11 5 24 -0.3660 -0.7455
11 5 25 0.8907 0.5968
11 5 26 -0.5289 0.8914
11 6 -25 1.0220 -1.6165
11 6 -24 1.6125 0.5112
11 6 -23 -0.4708 0.0034
11 6 -22 -0.8653 -1.0965
11 6 -21 -0.9399 1.8102
11 6 -20 -2.5286 -0.0214
11 6 -19 1.0219 0.7419
11 6 -18 -1.1556 -0.2375
11 6 -17 1.2935 -2.9191
11 6 -16 0.0762 1.8627
11 6 -15 -0.2924 0.7251
11 6 -14 0.6208 1.5848
11 6 -13 0.4405 3.8803
11 6 -12 1.4376 0.2902
11 6 -11 0.1597 -0.4362
11 6 -10 0.4543 -2.3535
11 6 -9 0.6921 -3.2605
11 6 -8 0.9809 1.8385
11 6 -7 -1.2005 -1.5126
11 6 -6 0.5259 -0.0402
11 6 -5 -3.5141 -0.4542
11 6 -4 -2.8725 0.3861
11 6 -3 -3.5196 2.7061
11 6 -2 0.9029 -0.9151
11 6 -1 -3.1021 0.7569
11 6 0 4.3453 -3.7712
11 6 1 -3.2257 -3.9136
11 6 2 1.5832 -0.2251
11 6 3 1.7449 -4.9149
11 6 4 3.6641 3.9703
11 6 5 3.3793 -1.2186
11 6 6 -0.8931 1.6342
11 6 7 0.2872 -0.1740
11 6 8 -5.6532 0.2192
11 6 9 -2.8728 0.4878
11 6 10 -2.0518 1.1722
11 6 11 -0.3606 -2.4221
11 6 12 -0.5214 0.7974
11 6 13 0.4636 0.4030
11 6 14 0.5864 -0.0449
11 6 15 0.5272 1.2534
11 6 16 0.3125 -0.3341
11 6 17 -1.7769 0.4696
11 6 18 -0.6970 -1.6597
11 6 19 0.2888 -1.5637
11 6 20 0.5712 0.9076
11 6 21 -0.5916 -1.2840
11 6 22 1.1880 0.1694
11 6 23 1.3478 -0.4762
11 6 24 0.2241 -0.4768
11 6 25 0.4054 -0.1410
11 7 -23 0.7660 0.3762
11 7 -22 0.8363 -0.0049
11 7 -21 1.1901 0.9685
11 7 -20 0.7072 0.2734
11 7 -19 -0.4455 0.0660
11 7 -18 1.1322 2.2747
11 7 -17 -1.2041 -0.8058
11 7 -16 1.0589 0.0888
11 7 -15 -0.2888 -1.1569
11 7 -14 -0.2919 -0.0497
11 7 -13 -0.6474 0.4815
11 7 -12 2.6246 -2.5096
11 7 -11 -2.5048 2.2595
11 7 -10 -0.3465 -0.7762
11 7 -9 -3.0274 1.6104
11 7 -8 -0.2894 -2.1286
11 7 -7 0.8456 -0.8798
11 7 -6 0.3059 0.2109
11 7 -5 4.8028 -1.1104
11 7 -4 0.5773 -2.3031
11 7 -3 2.0022 -3.0401
11 7 -2 0.2391 1.9052
11 7 -1 -1.6842 -0.6440
11 7 0 2.8618 -0.1850
11 7 1 2.5720 1.5861
11 7 2 3.2500 0.6745
11 7 3 0.5025 1.2519
11 7 4 1.9808 -2.4406
11 7 5 -0.6372 -0.1076
11 7 6 -0.1922 -1.9211
11 7 7 1.0386 -1.5485
11 7 8 3.3489 -0.3456
11 7 9 3.3348 -0.5161
11 7 10 1.5996 0.3667
11 7 11 1.1541 1.9232
11 7 12 0.3307 -0.5858
11 7 13 -1.0420 2.7140
11 7 14 1.4405 -0.9843
11 7 15 -0.2754 0.0751
11 7 16 -0.0172 -1.3071
11 7 17 0.6325 -0.4159
11 7 18 0.0161 -0.8031
11 7 19 -0.3555 -0.1725
11 7 20 -0.2062 -1.1205
11 7 21 0.4501 0.4952
11 7 22 0.6017 0.2303
11 7 23 -0.5265 -0.0453
11 8 -22 -2.2480 -0.4919
11 8 -21 0.6869 0.3878
11 8 -20 -1.8784 -1.9775
11 8 -19 0.9202 0.0733
11 8 -18 -0.8806 -2.0031
11 8 -17 0.6961 -1.8815
11 8 -16 -0.1464 -0.1767
11 8 -15 -1.2896 -1.8504
11 8 -14 1.2352 -1.1205
11 8 -13 -2.8777 1.9907
11 8 -12 0.7350 -0.7026
11 8 -11 2.5846 -1.6858
11 8 -10 1.5964 -2.3717
11 8 -9 0.4167 -1.7633
11 8 -8 -1.0981 1.0251
11 8 -7 0.1214 1.1131
11 8 -6 -0.5964 -0.8224
11 8 -5 -1.1614 1.0505
11 8 -4 1.2874 -0.0286
11 8 -3 -0.7166 -0.7175
11 8 -2 2.1379 -2.5412
11 8 -1 0.3672 2.3449
11 8 0 -0.7154 0.1155
11 8 1 1.6508 -1.1429
11 8 2 1.6180 -0.5666
11 8 3 -0.0512 -0.4504
11 8 4 0.1426 -2.2618
11 8 5 1.1087 3.3328
11 8 6 -1.2916 -1.7544
11 8 7 -0.9181 2.2189
11 8 8 -2.0147 -1.7817
11 8 9 -3.2489 -0.3435
11 8 10 1.1178 -0.0607
11 8 11 -0.2496 -0.9398
11 8 12 1.4330 0.3359
11 8 13 0.6241 -0.4807
11 8 14 -2.8456 1.6626
11 8 15 1.8889 -0.4201
11 8 16 -0.5498 0.3910
11 8 17 -3.0584 -0.7700
11 8 18 1.7450 -0.3171
11 8 19 -0.5256 1.3777
11 8 20 2.2256 0.7520
11 8 21 0.8331 -0.9057
11 8 22 1.1862 0.0529
11 9 -20 1.3061 1.9006
11 9 -19 -0.6564 -0.8147
11 9 -18 1.4345 1.9299
11 9 -17 -0.2537 -0.3194
11 9 -16 1.0751 0.2880
11 9 -15 0.8187 -0.4999
11 9 -14 0.8483 -0.3441
11 9 -13 -0.2161 -1.0406
11 9 -12 -0.4325 1.3343
11 9 -11 -2.9144 1.4350
11 9 -10 -0.3763 0.1787
11 9 -9 0.1489 -1.0428
11 9 -8 -1.2259 -2.0460
11 9 -7 -0.5999 -0.3718
11 9 -6 -0.6217 -0.5067
11 9 -5 2.2823 2.2876
11 9 -4 -0.8181 1.6665
11 9 -3 2.5778 -0.0725
11 9 -2 1.1755 -1.4995
11 9 -1 0.3633 -1.4414
11 9 0 -1.3986 -0.4579
11 9 1 -0.8963 0.2384
11 9 2 -1.0878 1.3352
11 9 3 0.8076 1.0796
11 9 4 -2.7519 -2.1946
11 9 5 2.0816 0.3131
11 9 6 -1.7099 -0.5437
11 9 7 3.1602 -1.6934
11 9 8 1.5201 2.7654
11 9 9 1.8813 -0.9803
11 9 10 -0.3384 -0.7092
11 9 11 1.2390 0.2343
11 9 12 -0.6976 -2.5454
11 9 13 1.2614 -0.0023
11 9 14 2.2078 0.3352
11 9 15 -0.3572 1.6516
11 9 16 2.8025 1.6548
11 9 17 0.8301 0.9674
11 9 18 -1.2227 -0.8804
11 9 19 0.5671 0.5543
11 9 20 -1.2798 -1.3415
11 10 -17 0.8878 0.1145
11 10 -16 -0.5058 -0.9611
11 10 -15 -1.6715 0.0710
11 10 -14 0.0187 -0.5713
11 10 -13 -1.5664 -0.0727
11 10 -12 1.6997 -0.8204
11 10 -11 0.1824 0.0122
11 10 -10 1.1534 -0.4143
11 10 -9 1.9608 0.6423
11 10 -8 0.5040 -0.3625
11 10 -7 -2.2765 0.5439
11 10 -6 -0.8644 -0.3566
11 10 -5 -4.1883 0.7811
11 10 -4 1.8135 1.5681
11 10 -3 -3.0000 1.4153
11 10 -2 2.5761 -0.7366
11 10 -1 -0.2528 -2.0515
11 10 0 -0.4253 0.3167
11 10 1 1.6334 -0.7303
11 10 2 -1.1555 0.8732
11 10 3 1.0876 -0.3374
11 10 4 1.5657 -0.9973
11 10 5 -2.0727 -1.4476
11 10 6 0.0831 -0.2371
11 10 7 -0.9967 0.1000
11 10 8 -0.9361 -0.4529
11 10 9 -0.6555 0.6295
11 10 10 0.4472 -0.4384
11 10 11 -1.4691 1.2555
11 10 12 1.7300 -0.7277
11 10 13 -0.1078 0.2027
11 10 14 -1.1747 -1.1371
11 10 15 0.2129 0.2488
11 10 16 -1.6897 1.8523
11 10 17 0.0884 1.4310
11 11 -14 -1.1994 0.3609
11 11 -12 -0.8213 0.1619
11 11 -10 -0.5919 0.7446
11 11 -8 4.6535 -0.8452
11 11 -6 1.2061 -1.9251
11 11 -4 -1.5329 0.3458
11 11 -2 -1.1648 1.4268
11 11 0 -0.4448 -2.5999
11 11 2 2.8649 0.0034
11 11 4 1.6385 2.4068
11 11 6 -0.0286 0.9696
11 11 8 1.4402 -0.0407
11 11 10 -0.6348 -1.2324
11 11 12 -1.1229 -0.3015
11 11 14 2.2468 -0.0895
12 0 0 8.3069 0.2477
12 0 1 -2.1235 3.8554
12 0 2 -0.2422 7.8458
12 0 3 -4.7471 -2.9820
12 0 4 -5.3589 7.8279
12 0 5 -8.0928 -3.0485
12 0 6 -0.5402 -6.4865
12 0 7 -0.0878 -3.3450
12 0 8 -1.0839 -1.9285
12 0 9 0.5968 -2.8625
12 0 10 0.8718 1.6776
12 0 11 0.1585 0.2808
12 0 12 -3.8205 -0.9713
12 0 13 2.0974 -0.1690
12 0 14 1.9701 -1.3737
12 0 15 1.2060 0.3780
12 0 16 5.1266 -5.4661
12 0 17 -0.5880 1.0760
12 0 18 1.7150 1.2118
12 0 19 1.0086 1.5644
12 0 20 2.1231 0.1491
12 0 21 -0.1185 -0.5424
12 0 22 -0.1250 -0.6586
12 0 23 -1.6350 3.2952
12 0 24 -0.2700 -0.9441
12 0 25 0.8683 -1.2603
12 0 26 -0.1084 -3.2085
12 0 27 -0.8424 0.3469
12 0 28 -0.5146 0.6911
12 0 29 -0.4223 1.3834
12 1 -29 0.1363 -0.5638
12 1 -28 -0.8624 0.8296
12 1 -27 0.8178 -1.7511
12 1 -26 -1.0072 0.8988
12 1 -25 0.3334 1.1215
12 1 -24 -1.6186 -1.6115
12 1 -23 -0.2904 -1.2008
12 1 -22 0.1583 -1.9018
12 1 -21 -0.4480 -0.4479
12 1 -20 0.1791 -0.6910
12 1 -19 -1.2836 2.1472
12 1 -18 -1.5860 2.4633
12 1 -17 -2.2342 -0.4247
12 1 -16 -0.1741 0.1939
12 1 -15 -3.0041 0.1254
12 1 -14 0.1585 -1.7445
12 1 -13 0.9032 -0.7148
12 1 -12 0.3108 -2.7445
12 1 -11 -3.9032 0.0679
12 1 -10 0.9905 -1.2507
12 1 -9 0.4488 -1.8405
12 1 -8 -2.2935 -0.8639
12 1 -7 1.7084 -1.6255
12 1 -6 -3.9410 -5.9415
12 1 -5 2.5889 8.1413
12 1 -4 4.9522 -4.3385
12 1 -3 -2.6588 3.9741
12 1 -2 5.4936 -2.5058
12 1 -1 -4.0312 -3.1463
12 1 0 4.8800 1.9046
12 1 1 2.7327 -3.2856
12 1 2 4.0083 0.7865
12 1 3 2.8492 0.0079
12 1 4 2.4670 -1.0260
12 1 5 -2.1787 3.2480
12 1 6 -2.2807 4.2968
12 1 7 -2.9574 -0.5305
12 1 8 1.5741 1.7179
12 1 9 -0.5721 0.1716
12 1 10 -1.5993 -0.3391
12 1 11 2.4470 -1.3814
12 1 12 0.1875 2.9854
12 1 13 -1.7896 -1.4841
12 1 14 0.9439 0.6337
12 1 15 0.7224 2.5020
12 1 16 0.3241 1.3880
12 1 17 0.3129 -2.1284
12 1 18 0.9944 2.0610
12 1 19 -1.3448 2.4369
12 1 20 0.5287 1.6732
12 1 21 0.7329 -0.0689
12 1 22 -0.0603 -1.2305
12 1 23 -2.5343 -0.7627
12 1 24 -2.2717 3.4167
12 1 25 -0.3158 0.5596
12 1 26 -0.9529 1.8059
12 1 27 0.2793 -2.1833
12 1 28 -0.4810 0.0179
12 1 29 0.7985 0.6346
12 2 -28 0.1961 -1.1368
12 2 -27 0.9240 -0.0092
12 2 -26 1.3692 -0.1715
12 2 -25 0.1153 -0.5958
12 2 -24 -0.3723 1.1713
12 2 -23 0.8133 0.6015
12 2 -22 -0.8764 1.4110
12 2 -21 -2.5177 -1.8616
12 2 -20 0.8603 -1.3815
12 2 -19 0.7147 -0.1995
12 2 -18 -1.2883 -0.8943
12 2 -17 2.3022 0.7097
12 2 -16 -0.1527 0.4365
12 2 -15 4.6251 3.3091
12 2 -14 -1.0386 -1.0060
12 2 -13 2.2091 0.3127
12 2 -12 0.7849 -1.6752
12 2 -11 1.8054 -1.3939
12 2 -10 0.2823 -2.1683
12 2 -9 3.2340 0.8891
12 2 -8 -0.6517 -0.3925
12 2 -7 4.2573 5.4248
12 2 -6 -1.4064 -0.7285
12 2 -5 1.1300 1.4178
12 2 -4 -3.4275 -3.5201
12 2 -3 0.2502 -1.9047
12 2 -2 -1.2428 -0.9019
12 2 -1 -0.3140 -0.4350
12 2 0 3.5028 -0.2998
12 2 1 5.3904 -3.3715
12 2 2 -1.2917 4.1306
12 2 3 -0.4441 -5.5258
12 2 4 -4.3138 5.1642
12 2 5 0.6747 -0.4998
12 2 6 -1.4883 0.7519
12 2 7 2.4400 0.8430
12 2 8 -2.5773 -2.7190
12 2 9 0.6033 -1.1545
12 2 10 0.1674 0.5455
12 2 11 -1.6828 1.4436
12 2 12 1.0828 -2.9078
12 2 13 0.4119 1.5047
12 2 14 -1.0421 -5.1496
12 2 15 -0.1421 0.3112
12 2 16 1.4849 -0.7169
12 2 17 1.3186 -0.9425
12 2 18 1.9018 -1.7365
12 2 19 0.4675 -1.1142
12 2 20 -0.1380 0.5562
12 2 21 0.7841 0.2602
12 2 22 0.0681 0.4757
12 2 23 0.5335 -1.4552
12 2 24 -1.4517 -1.8262
12 2 25 -1.6879 0.2180
12 2 26 -0.0091 0.3699
12 2 27 -1.1905 0.7795
12 2 28 1.2451 0.0406
12 3 -27 0.6849 -0.0315
12 3 -26 -0.8379 0.2442
12 3 -25 1.8292 -0.4920
12 3 -24 0.0428 -0.5059
12 3 -23 -1.1627 -0.0662
12 3 -22 1.7617 0.5887
12 3 -21 0.2576 0.5415
12 3 -20 -1.5497 0.8033
12 3 -19 -1.3768 -0.7116
12 3 -18 -1.1150 0.8977
12 3 -17 -2.2635 -3.0459
12 3 -16 -0.3919 -2.6712
12 3 -15 -3.9622 -4.4143
12 3 -14 0.1772 0.6392
12 3 -13 0.2994 0.0213
12 3 -12 -0.6035 2.1549
12 3 -11 -2.4697 1.0293
12 3 -10 -2.6852 3.2687
12 3 -9 -2.1171 -1.8562
12 3 -8 -0.0682 -1.0931
12 3 -7 0.0730 -1.4126
12 3 -6 1.4186 -6.4976
12 3 -5 -1.2788 2.1676
12 3 -4 2.0096 2.5216
12 3 -3 -3.6989 1.2716
12 3 -2 3.9216 5.3967
12 3 -1 -3.1344 -4.2315
12 3 0 -3.0092 0.7005
12 3 1 0.0379 -0.9284
12 3 2 3.3695 -7.2465
12 3 3 0.8441 3.3090
12 3 4 2.7943 -4.2972
12 3 5 -7.2858 2.3284
12 3 6 1.8035 2.4059
12 3 7 -3.4751 1.0364
12 3 8 0.4643 5.3109
12 3 9 -0.3025 0.7324
12 3 10 0.5972 -1.0109
12 3 11 1.6396 2.8276
12 3 12 -2.2043 0.0552
12 3 13 0.2492 1.4529
12 3 14 0.6429 3.6807
12 3 15 -1.2887 -1.6364
12 3 16 1.0268 3.0475
12 3 17 -0.5547 -1.9503
12 3 18 0.7275 1.5154
12 3 19 1.7406 -2.0882
12 3 20 -1.9513 -0.2530
12 3 21 0.7607 -0.5516
12 3 22 -0.4106 0.0551
12 3 23 -0.2078 0.9204
12 3 24 0.6430 -0.7840
12 3 25 0.6006 -0.3163
12 3 26 -1.7315 -0.4320
12 3 27 0.0370 0.0148
12 4 -26 -0.5398 -0.8777
12 4 -25 0.8147 -1.0612
12 4 -24 0.0985 -0.5756
12 4 -23 -0.6013 0.7961
12 4 -22 -2.1363 -0.5808
12 4 -21 0.1566 1.0191
12 4 -20 0.4507 -0.3903
12 4 -19 0.0456 0.2978
12 4 -18 1.2152 -1.2734
12 4 -17 0.5799 3.7301
12 4 -16 1.2465 0.2539
12 4 -15 0.9196 4.0539
12 4 -14 -0.9003 -0.5871
12 4 -13 -1.5232 2.7243
12 4 -12 2.6536 1.4112
12 4 -11 1.1336 -2.9669
12 4 -10 1.8513 1.5965
12 4 -9 1.5595 2.9788
12 4 -8 -1.8550 -1.6895
12 4 -7 0.2455 3.0463
12 4 -6 -3.8089 1.8150
12 4 -5 -2.0476 -4.0206
12 4 -4 -1.0031 2.7523
12 4 -3 -0.0983 -8.2089
12 4 -2 -2.1441 1.2989
12 4 -1 0.3982 -2.5125
12 4 0 -0.6068 -2.8524
12 4 1 -0.1797 -0.4557
12 4 2 -1.5623 -0.0937
12 4 3 3.7084 -6.0717
12 4 4 3.8807 2.9532
12 4 5 4.0628 -2.5047
12 4 6 -1.7766 -0.3339
12 4 7 1.7036 -1.4252
12 4 8 -2.7590 -0.1432
12 4 9 -1.9080 0.4168
12 4 10 1.8357 0.4704
12 4 11 -0.1081 -1.8376
12 4 12 1.4312 -0.1928
12 4 13 -1.4475 0.5735
12 4 14 1.8242 0.0576
12 4 15 2.6482 0.5224
12 4 16 0.3689 0.5223
12 4 17 -0.0443 -2.0870
12 4 18 -0.1085 0.5656
12 4 19 -0.1937 0.9283
12 4 20 0.9224 0.7936
12 4 21 -0.2178 -0.2740
12 4 22 -0.1304 1.4371
12 4 23 -0.8014 0.0661
12 4 24 -1.5443 1.0752
12 4 25 0.1759 0.5811
12 4 26 -0.0875 0.3679
12 5 -25 0.0833 -0.9386
12 5 -24 -0.8289 -1.9457
12 5 -23 0.6156 -0.3812
12 5 -22 -1.0907 -0.5847
12 5 -21 -1.0482 -1.6559
12 5 -20 0.0574 0.8165
12 5 -19 -1.0551 -0.5728
12 5 -18 -1.4960 0.0497
12 5 -17 1.6765 -3.0826
12 5 -16 -1.9515 -2.0024
12 5 -15 0.7597 -2.2411
12 5 -14 -1.7575 -2.1237
12 5 -13 0.9333 1.5327
12 5 -12 -2.6473 3.9096
12 5 -11 1.6198 1.9836
12 5 -10 1.3374 -0.8308
12 5 -9 -1.4733 -1.9076
12 5 -8 2.2028 -2.0862
12 5 -7 -0.2092 -3.5749
12 5 -6 3.6444 -0.0062
12 5 -5 0.0213 -1.6435
12 5 -4 2.3468 1.4085
12 5 -3 1.1616 2.1329
12 5 -2 2.5786 -0.2480
12 5 -1 -1.6013 0.6463
12 5 0 -0.4665 -0.9091
12 5 1 0.6702 2.1006
12 5 2 -2.3913 -3.1432
12 5 3 -0.1447 1.8291
12 5 4 -2.4111 -3.3008
12 5 5 1.2409 4.1164
12 5 6 2.8769 1.2842
12 5 7 -0.0601 0.6824
12 5 8 4.1001 -0.5055
12 5 9 -3.6854 1.7100
12 5 10 0.8568 1.5791
12 5 11 1.3948 2.0039
12 5 12 2.6332 -0.0300
12 5 13 -0.1309 -0.1006
12 5 14 -1.4758 2.3394
12 5 15 1.1515 1.8314
12 5 16 0.9521 1.2792
12 5 17 0.8556 1.1683
12 5 18 -1.9757 -1.7756
12 5 19 0.7112 0.9112
12 5 20 -2.8818 -0.4851
12 5 21 2.4663 0.5147
12 5 22 0.7234 -0.3498
12 5 23 -0.5115 0.0494
12 5 24 1.7119 -1.7457
12 5 25 -0.9517 0.3103
12 6 -23 -2.4612 -1.6915
12 6 -22 -0.4211 0.7983
12 6 -21 -1.6458 -0.5432
12 6 -20 0.5453 0.0844
12 6 -19 0.6444 2.4220
12 6 -18 -0.3040 -0.0493
12 6 -17 0.7787 3.5482
12 6 -16 0.3790 0.9603
12 6 -15 -2.1524 -0.2258
12 6 -14 0.2864 0.3063
12 6 -13 -2.8983 -2.1993
12 6 -12 0.3958 0.5733
12 6 -11 1.0524 0.3482
12 6 -10 -0.7039 0.2815
12 6 -9 4.2712 2.2341
12 6 -8 -3.2660 0.6038
12 6 -7 0.5473 0.6585
12 6 -6 -2.3045 -1.2223
12 6 -5 -0.5915 0.9251
12 6 -4 -0.4829 0.9345
12 6 -3 0.7682 -1.6829
12 6 -2 2.7481 1.7888
12 6 -1 1.5702 0.6126
12 6 0 -0.8398 -0.1981
12 6 1 0.1966 2.2454
12 6 2 -2.1470 1.5448
12 6 3 -0.6147 1.5450
12 6 4 -1.6790 -0.3954
12 6 5 -1.5982 -1.1342
12 6 6 -3.1338 -1.0283
12 6 7 -1.4965 -0.5944
12 6 8 -1.4861 -1.6432
12 6 9 1.4075 -0.0739
12 6 10 0.1130 -0.9850
12 6 11 0.1275 0.6601
12 6 12 1.3105 1.4274
12 6 13 1.3316 -0.2939
12 6 14 0.4521 -0.0020
12 6 15 3.4485 -1.5342
12 6 16 1.6464 0.0385
12 6 17 1.8961 -2.2707
12 6 18 1.0002 -0.3075
12 6 19 0.8764 0.3072
12 6 20 -1.2951 2.2752
12 6 21 -1.7295 -0.8086
12 6 22 0.8433 2.5472
12 6 23 -1.3882 1.2549
12 7 -21 -1.1804 1.0440
12 7 -20 -1.1298 -1.3770
12 7 -19 0.9517 -0.3758
12 7 -18 -1.4763 0.6627
12 7 -17 2.1334 -0.8758
12 7 -16 2.5557 0.0520
12 7 -15 1.7218 0.8493
12 7 -14 1.4724 -0.5208
12 7 -13 1.6466 0.1976
12 7 -12 -3.5460 1.0644
12 7 -11 0.9129 0.8408
12 7 -10 -1.7248 0.3255
12 7 -9 0.9321 -2.3705
12 7 -8 1.9744 -0.9532
12 7 -7 -0.9263 0.5669
12 7 -6 1.0172 1.6363
12 7 -5 -0.2291 -0.4414
12 7 -4 -2.5494 1.6973
12 7 -3 -1.7364 1.1788
12 7 -2 -3.3418 1.2101
12 7 -1 0.3238 0.1355
12 7 0 -0.9859 0.8797
12 7 1 -1.0405 -0.3737
12 7 2 -0.2337 -0.7608
12 7 3 -0.2355 -0.7251
12 7 4 -1.2862 -1.7863
12 7 5 3.4420 -1.3185
12 7 6 -1.0377 2.0549
12 7 7 2.2887 -0.5508
12 7 8 0.4798 2.9350
12 7 9 -3.1610 0.9701
12 7 10 -0.9074 1.1107
12 7 11 -2.3671 0.3690
12 7 12 0.0949 -0.1650
12 7 13 -0.6139 -0.0715
12 7 14 -0.6193 0.6660
12 7 15 -3.0305 0.6605
12 7 16 1.8079 1.9524
12 7 17 -2.1630 0.9993
12 7 18 -2.5188 -0.8938
12 7 19 -0.4598 0.4597
12 7 20 -1.3279 0.6098
12 7 21 -0.0339 -0.7485
12 8 -20 0.2556 1.4124
12 8 -19 0.5283 0.3388
12 8 -18 -0.5579 0.5844
12 8 -17 -1.4710 1.6056
12 8 -16 -1.3003 1.4069
12 8 -15 0.1247 0.0527
12 8 -14 -0.2184 0.8051
12 8 -13 0.6670 -1.4574
12 8 -12 2.0400 -2.5280
12 8 -11 0.7321 0.9312
12 8 -10 -0.5450 1.3191
12 8 -9 0.3151 2.6939
12 8 -8 0.3837 0.4913
12 8 -7 0.5653 -0.7274
12 8 -6 -2.9270 -1.5391
12 8 -5 0.1530 -1.1074
12 8 -4 0.9196 1.6523
12 8 -3 -1.6793 0.1278
12 8 -2 1.5199 1.4016
12 8 -1 -2.0794 1.5809
12 8 0 1.3119 -0.9313
12 8 1 -0.1575 0.3866
12 8 2 0.0679 -0.2471
12 8 3 -1.0986 2.5727
12 8 4 1.1401 1.6223
12 8 5 -2.0329 1.0262
12 8 6 0.6668 1.1612
12 8 7 -2.5343 -1.6006
12 8 8 0.8018 0.6474
12 8 9 1.6919 -0.0512
12 8 10 0.9179 1.4955
12 8 11 1.0908 0.1134
12 8 12 0.3740 1.1403
12 8 13 -0.3401 0.3529
12 8 14 0.6333 -1.4068
12 8 15 0.8890 -1.4244
12 8 16 -1.2591 -0.6070
12 8 17 1.4703 -0.4790
12 8 18 0.9140 -0.2984
12 8 19 -0.3579 -0.3346
12 8 20 -0.4950 0.0695
12 9 -17 0.0380 -0.3758
12 9 -16 0.4249 -0.6633
12 9 -15 -0.2264 0.4579
12 9 -14 -0.1184 0.7265
12 9 -13 0.9160 1.3751
12 9 -12 -1.8864 0.5768
12 9 -11 1.6304 -0.5225
12 9 -10 -0.5331 0.3264
12 9 -9 -0.0599 -0.6035
12 9 -8 1.5706 1.1457
12 9 -7 0.8229 -1.9082
12 9 -6 0.6963 2.1391
12 9 -5 -0.9021 -3.1401
12 9 -4 -1.1727 0.5623
12 9 -3 1.7640 -1.8120
12 9 -2 -0.8058 1.3706
12 9 -1 0.0180 0.2265
12 9 0 -1.3841 0.6086
12 9 1 0.6869 0.4807
12 9 2 2.2768 -0.2293
12 9 3 -1.2282 -1.8880
12 9 4 2.9033 -0.0630
12 9 5 0.6491 0.4729
12 9 6 0.0303 -0.4573
12 9 7 0.1042 1.4008
12 9 8 -1.2641 1.0162
12 9 9 -3.0920 -1.0860
12 9 10 0.8237 1.1628
12 9 11 -1.8002 -0.4485
12 9 12 -0.6974 -0.3362
12 9 13 1.3991 0.2614
12 9 14 -1.8919 0.0976
12 9 15 -0.2226 -2.2435
12 9 16 -0.1190 -1.1804
12 9 17 -2.4325 -0.2891
12 10 -14 -0.6082 0.9346
12 10 -13 0.5016 0.3599
12 10 -12 0.7216 0.5836
12 10 -11 -0.3813 0.2447
12 10 -10 -0.4264 -0.4587
12 10 -9 -0.3654 0.1970
12 10 -8 -3.2171 0.6289
12 10 -7 2.1873 -0.8508
12 10 -6 -0.8127 -0.7901
12 10 -5 2.2617 1.7092
12 10 -4 0.2500 -1.2238
12 10 -3 1.1853 0.9176
12 10 -2 1.1094 -1.9918
12 10 -1 -0.0620 2.9027
12 10 0 -1.0780 0.2127
12 10 1 -1.3064 1.9268
12 10 2 -1.3035 2.2160
12 10 3 0.9299 0.1563
12 10 4 -2.0650 0.0486
12 10 5 -0.0464 0.9609
12 10 6 -0.6057 -0.7456
12 10 7 0.8059 0.0075
12 10 8 0.5912 -0.1563
12 10 9 1.7990 -0.2868
12 10 10 0.4109 0.6439
12 10 11 0.7179 0.6068
12 10 12 -0.4034 0.7028
12 10 13 -0.9433 -0.1915
12 10 14 -0.2267 1.3139
12 11 -10 -0.9478 -0.1886
12 11 -9 2.3502 -0.6135
12 11 -8 -0.2614 1.1331
12 11 -7 -1.2158 0.1198
12 11 -6 0.1097 0.2940
12 11 -5 -1.5141 0.1136
12 11 -4 -0.5663 1.4455
12 11 -3 -0.3469 -0.0282
12 11 -2 0.4923 -0.4617
12 11 -1 0.4296 -2.3888
12 11 0 -0.6470 0.6707
12 11 1 -0.2794 -1.9876
12 11 2 -0.7667 0.5381
12 11 3 -1.2152 -0.3565
12 11 4 1.4547 -1.7320
12 11 5 -0.0337 0.5316
12 11 6 -0.4454 -1.2722
12 11 7 -0.3647 -0.7956
12 11 8 -1.2521 1.3566
12 11 9 -1.8878 -0.9188
12 11 10 0.7361 -0.0168
12 12 -2 0.4192 0.6758
12 12 0 0.9591 -0.0291
12 12 2 -0.3681 0.3064
13 0 0 -11.3213 0.1718
13 0 1 2.2582 3.0741
13 0 2 -7.1520 -7.6294
13 0 3 6.4856 -2.7417
13 0 4 2.0264 -4.6678
13 0 5 10.4395 -3.4995
13 0 6 4.7302 -0.4721
13 0 7 2.4799 4.3570
13 0 8 0.4818 -1.2158
13 0 9 -0.1286 0.5535
13 0 10 -2.9703 -3.0621
13 0 11 -3.5646 0.8706
13 0 12 -0.0781 0.2010
13 0 13 -0.7268 3.7083
13 0 14 -1.5451 4.2372
13 0 15 -1.0171 -1.1743
13 0 16 0.4874 2.0553
13 0 17 -2.0537 0.6254
13 0 18 -1.6007 -2.7846
13 0 19 0.6451 -0.9715
13 0 20 -1.0947 -0.2327
13 0 21 -1.3319 -2.5072
13 0 22 -0.3659 -0.4797
13 0 23 1.4236 -0.7271
13 0 24 1.3925 -1.9086
13 0 25 2.0155 0.0804
13 0 26 1.1007 1.0192
13 0 27 1.0635 0.9489
13 0 28 0.0227 0.4321
13 1 -27 -0.1187 0.3773
13 1 -26 -0.0878 -0.3743
13 1 -25 0.9982 -0.6790
13 1 -24 0.8990 -1.2194
13 1 -23 0.3207 1.3606
13 1 -22 1.0516 2.6319
13 1 -21 -0.9412 3.6771
13 1 -20 0.6210 -1.3075
13 1 -19 0.0418 -0.0069
13 1 -18 -0.8125 -2.9105
13 1 -17 -0.6200 -0.9552
13 1 -16 0.6113 1.0148
13 1 -15 0.6320 -0.0241
13 1 -14 1.4127 2.3369
13 1 -13 1.6173 -0.8249
13 1 -12 -2.2630 4.4299
13 1 -11 2.3873 -1.7040
13 1 -10 2.6072 3.5465
13 1 -9 -2.1286 -0.8900
13 1 -8 0.6966 0.3438
13 1 -7 -4.0151 -3.9839
13 1 -6 3.4804 7.6843
13 1 -5 1.9715 -3.3858
13 1 -4 -0.7550 3.1917
13 1 -3 1.7278 -4.0179
13 1 -2 -3.7970 -2.8118
13 1 -1 -2.9836 4.6992
13 1 0 -3.6451 -0.4745
13 1 1 -0.6478 5.2570
13 1 2 1.7504 -0.6920
13 1 3 -4.8557 1.3707
13 1 4 -0.7129 -3.2618
13 1 5 -6.1086 0.8951
13 1 6 0.7027 -2.1388
13 1 7 0.4636 -2.6400
13 1 8 1.7794 1.1311
13 1 9 -1.2018 0.5206
13 1 10 2.4052 -2.8788
13 1 11 -0.8412 0.3092
13 1 12 -1.3560 -1.3600
13 1 13 -1.0062 -1.9349
13 1 14 1.4500 1.4511
13 1 15 1.0689 -0.0815
13 1 16 -1.6436 -1.9598
13 1 17 2.1977 -0.3847
13 1 18 -2.4151 0.0491
13 1 19 -0.3121 -1.0734
13 1 20 0.4968 -0.8423
13 1 21 0.5397 -0.2482
13 1 22 -0.3046 0.7605
13 1 23 -1.1991 2.4510
13 1 24 2.1493 -0.0908
13 1 25 0.1654 0.0014
13 1 26 -0.3468 -2.2677
13 1 27 -0.8720 0.3690
13 2 -26 -1.3327 1.1196
13 2 -25 -1.9658 0.0315
13 2 -24 0.3428 0.0062
13 2 -23 0.2186 -0.4067
13 2 -22 -1.9197 -2.4728
13 2 -21 2.3005 0.1507
13 2 -20 1.0491 0.9262
13 2 -19 1.0859 1.0982
13 2 -18 0.3738 0.9028
13 2 -17 0.0779 1.7406
13 2 -16 0.3164 1.6218
13 2 -15 -2.0860 -0.0330
13 2 -14 -0.4141 -2.7474
13 2 -13 -1.5884 0.2390
13 2 -12 0.8487 -0.8947
13 2 -11 -1.8036 -2.4127
13 2 -10 2.0926 -1.9476
13 2 -9 -1.1148 2.6247
13 2 -8 1.4374 -1.1083
13 2 -7 -1.0697 -1.1634
13 2 -6 -1.1363 -1.4823
13 2 -5 -1.8354 -3.3266
13 2 -4 -0.6373 1.8623
13 2 -3 0.6516 1.4534
13 2 -2 3.8922 2.1219
13 2 -1 0.9419 2.9781
13 2 0 1.1229 -3.0479
13 2 1 -3.4151 4.7082
13 2 2 -3.5989 -1.7613
13 2 3 3.0952 -3.6777
13 2 4 0.4510 0.8151
13 2 5 7.5912 -1.8414
13 2 6 -0.6808 -0.7421
13 2 7 3.7080 -0.0528
13 2 8 -0.0674 -3.0814
13 2 9 -1.7453 2.0783
13 2 10 0.0265 -0.1157
13 2 11 2.1330 -0.2788
13 2 12 -2.1913 -0.1710
13 2 13 2.0992 -0.0919
13 2 14 -3.7542 3.8865
13 2 15 3.2810 1.5380
13 2 16 1.1631 3.0450
13 2 17 0.4653 -0.5931
13 2 18 2.5971 0.3647
13 2 19 -2.0315 0.4214
13 2 20 0.1066 -0.5780
13 2 21 -1.1424 -1.0198
13 2 22 -0.0344 0.3794
13 2 23 0.0580 -0.0007
13 2 24 -0.0366 1.7013
13 2 25 2.2085 1.5858
13 2 26 1.5930 0.3252
13 3 -25 -0.2196 -1.0140
13 3 -24 -0.7212 0.1767
13 3 -23 0.0207 0.0221
13 3 -22 0.3060 1.6681
13 3 -21 -1.5924 -0.9347
13 3 -20 1.6207 0.5549
13 3 -19 0.2878 0.8579
13 3 -18 1.9566 -1.5828
13 3 -17 2.5349 -1.1160
13 3 -16 0.1417 1.0558
13 3 -15 0.9617 2.3975
13 3 -14 0.4852 1.7456
13 3 -13 1.5838 0.8838
13 3 -12 -1.1749 1.8036
13 3 -11 -0.0187 1.4815
13 3 -10 1.0204 -2.4786
13 3 -9 0.9004 0.1493
13 3 -8 1.5542 4.3499
13 3 -7 1.0616 -3.5840
13 3 -6 0.1482 3.8931
13 3 -5 0.9441 1.0719
13 3 -4 -2.9325 1.2203
13 3 -3 2.8514 2.5840
13 3 -2 1.8015 -4.4576
13 3 -1 -0.1062 2.7771
13 3 0 2.9923 -2.6827
13 3 1 0.0766 1.8673
13 3 2 -0.8200 5.9589
13 3 3 -3.6330 3.8401
13 3 4 -2.7810 -1.0324
13 3 5 -2.7431 1.6403
13 3 6 0.9509 -3.1631
13 3 7 -2.0283 -0.1188
13 3 8 1.5059 -2.4784
13 3 9 -0.9013 -1.7229
13 3 10 -2.0260 -0.0292
13 3 11 0.1182 -0.6030
13 3 12 0.0021 -0.2001
13 3 13 -0.1083 -3.3833
13 3 14 -0.8239 0.0232
13 3 15 -0.3092 -0.9960
13 3 16 0.7990 -1.1575
13 3 17 -1.5035 0.8089
13 3 18 -0.1253 -4.0088
13 3 19 -0.6513 2.2596
13 3 20 -1.0177 -0.6181
13 3 21 0.7604 1.0070
13 3 22 1.0639 -0.0593
13 3 23 -0.4115 0.3671
13 3 24 1.3271 -2.1235
13 3 25 -1.4295 0.2075
13 4 -24 0.3933 0.5459
13 4 -23 -2.1493 -1.1986
13 4 -22 1.3747 0.5236
13 4 -21 0.1856 1.1931
13 4 -20 0.1886 -1.5693
13 4 -19 0.1843 1.5687
13 4 -18 -2.3866 0.9458
13 4 -17 -0.8328 -1.0010
13 4 -16 0.6100 0.9695
13 4 -15 -1.3269 -3.7842
13 4 -14 -0.1186 1.7650
13 4 -13 1.8827 -3.1238
13 4 -12 2.7049 -0.5380
13 4 -11 -0.4457 0.2676
13 4 -10 0.6509 -3.6672
13 4 -9 0.2754 -2.2170
13 4 -8 -3.0079 -4.6229
13 4 -7 1.9611 2.1723
13 4 -6 -3.1712 -4.6039
13 4 -5 4.5011 3.2333
13 4 -4 -2.9262 -2.6116
13 4 -3 -0.1918 3.9091
13 4 -2 4.2036 2.9355
13 4 -1 -0.7985 1.9343
13 4 0 3.8623 -0.4189
13 4 1 -1.4417 0.8454
13 4 2 -0.9876 -0.9539
13 4 3 0.7293 0.5907
13 4 4 -1.7198 2.6540
13 4 5 0.4180 -2.9755
13 4 6 -0.6076 0.9524
13 4 7 1.1533 -2.2274
13 4 8 -1.8354 0.2003
13 4 9 1.7336 -0.1902
13 4 10 -1.9578 0.9746
13 4 11 1.0503 2.5720
13 4 12 -1.2508 1.5101
13 4 13 3.1290 1.1676
13 4 14 -1.0867 -2.1778
13 4 15 1.1187 0.6996
13 4 16 0.3567 -1.5194
13 4 17 0.4131 0.2307
13 4 18 0.4360 0.1766
13 4 19 -0.2469 -0.3348
13 4 20 -0.7836 0.7784
13 4 21 -1.1978 -2.1675
13 4 22 0.3133 1.3891
13 4 23 -0.4209 0.0672
13 4 24 1.0450 0.5170
13 5 -23 0.5020 1.3997
13 5 -22 -1.3091 -0.9449
13 5 -21 0.5485 1.6618
13 5 -20 -0.1291 -0.1746
13 5 -19 0.6445 0.1522
13 5 -18 1.2861 0.0407
13 5 -17 0.5567 0.7970
13 5 -16 1.0739 2.1373
13 5 -15 -0.3594 1.9692
13 5 -14 1.0179 1.0559
13 5 -13 -3.6260 3.2614
13 5 -12 2.9133 -2.2141
13 5 -11 0.2437 1.1169
13 5 -10 0.3275 0.4028
13 5 -9 -0.7299 -0.1113
13 5 -8 0.6890 2.3925
13 5 -7 -1.0087 0.9650
13 5 -6 -1.7908 3.5234
13 5 -5 -0.7751 -0.4547
13 5 -4 1.5378 4.1915
13 5 -3 -2.5824 -2.3844
13 5 -2 -0.3088 -1.4825
13 5 -1 -0.3383 0.6646
13 5 0 0.0424 -0.7747
13 5 1 2.2650 -0.2214
13 5 2 0.9149 0.5633
13 5 3 -1.0388 1.5617
13 5 4 0.3301 1.1932
13 5 5 -0.4297 1.1736
13 5 6 1.0460 -0.9688
13 5 7 -1.6822 -1.2145
13 5 8 -1.2842 -1.5507
13 5 9 -2.2450 2.0603
13 5 10 -2.4832 -1.5308
13 5 11 0.3418 0.3120
13 5 12 -2.6546 -0.3483
13 5 13 -1.3849 1.1904
13 5 14 0.2923 0.8081
13 5 15 -0.9725 -1.5863
13 5 16 2.1692 -0.2776
13 5 17 -1.8353 -2.6703
13 5 18 0.3643 -3.0616
13 5 19 -0.2879 -0.3147
13 5 20 0.6330 0.3858
13 5 21 0.6296 -0.6365
13 5 22 1.0259 -0.8734
13 5 23 0.0713 0.0083
13 6 -21 1.0939 0.1014
13 6 -20 0.5188 1.5197
13 6 -19 -0.2187 -0.6396
13 6 -18 -0.4964 -0.3745
13 6 -17 -0.8950 -2.6435
13 6 -16 -2.7219 -0.2955
13 6 -15 0.7708 -2.7891
13 6 -14 -0.5621 0.7254
13 6 -13 2.6172 0.8472
13 6 -12 1.8323 -0.4062
13 6 -11 1.1321 -1.2979
13 6 -10 4.2708 -1.5582
13 6 -9 -2.4097 -1.6655
13 6 -8 0.0265 -2.6121
13 6 -7 -0.3535 -0.6817
13 6 -6 -0.9621 -0.7064
13 6 -5 0.1639 1.2642
13 6 -4 0.5630 -1.8785
13 6 -3 0.8908 1.4029
13 6 -2 -0.6781 -0.6096
13 6 -1 -1.2861 -0.1721
13 6 0 -0.3391 1.4877
13 6 1 -0.8360 -1.0424
13 6 2 2.4790 0.3061
13 6 3 1.9363 -2.3011
13 6 4 2.9378 1.0694
13 6 5 0.3818 -2.4924
13 6 6 2.5959 1.1866
13 6 7 -1.4612 -1.0089
13 6 8 1.3380 0.1340
13 6 9 -0.4371 0.1794
13 6 10 -1.5593 1.9699
13 6 11 1.3455 0.4627
13 6 12 0.3806 0.7124
13 6 13 1.5088 -0.9829
13 6 14 0.3191 0.0736
13 6 15 -0.2236 0.1207
13 6 16 -0.8337 -1.1777
13 6 17 0.3147 1.3611
13 6 18 -1.6853 -1.6127
13 6 19 -0.7988 -0.4841
13 6 20 -2.0003 1.0130
13 6 21 0.0560 0.1736
13 7 -19 -0.7353 1.4957
13 7 -18 0.7674 0.2500
13 7 -17 0.9797 0.0203
13 7 -16 -1.0414 0.5988
13 7 -15 -2.3170 -0.2892
13 7 -14 -0.0684 -0.6366
13 7 -13 -3.6170 1.5280
13 7 -12 0.8627 0.7548
13 7 -11 -1.9339 -0.2918
13 7 -10 -0.1744 0.1108
13 7 -9 -1.0375 0.3865
13 7 -8 -2.5519 0.5285
13 7 -7 -0.1217 0.9939
13 7 -6 -0.6101 -1.1110
13 7 -5 -0.7717 -1.3432
13 7 -4 -0.8429 -0.9016
13 7 -3 1.2348 -0.9964
13 7 -2 0.0929 -0.9277
13 7 -1 0.8919 -0.9312
13 7 0 -0.3725 0.5446
13 7 1 0.6310 0.2596
13 7 2 0.0166 -0.0175
13 7 3 -0.8977 0.5765
13 7 4 -1.0588 -1.0186
13 7 5 -0.3981 2.1074
13 7 6 -1.8320 -2.1682
13 7 7 0.0499 -0.8594
13 7 8 -3.3071 -0.9021
13 7 9 0.5959 -1.0668
13 7 10 -0.4187 -0.0133
13 7 11 0.7455 -0.1639
13 7 12 0.2856 -1.1815
13 7 13 0.5476 1.1682
13 7 14 -0.2217 -0.5768
13 7 15 3.4132 0.5127
13 7 16 1.6734 -0.3034
13 7 17 0.9261 -0.4421
13 7 18 1.8563 -0.0921
13 7 19 2.0111 0.0509
13 8 -17 0.9032 -0.5038
13 8 -16 1.5292 -0.6213
13 8 -15 0.5541 -0.1604
13 8 -14 -0.4303 -0.2989
13 8 -13 0.7997 0.0453
13 8 -12 -0.2130 1.4258
13 8 -11 -0.3055 -0.6015
13 8 -10 0.1425 -1.3178
13 8 -9 1.0128 -2.7219
13 8 -8 1.6454 -1.3307
13 8 -7 -0.9711 -0.6213
13 8 -6 2.4415 -0.4293
13 8 -5 0.5436 3.5651
13 8 -4 0.1436 -0.0100
13 8 -3 -1.3081 -0.3957
13 8 -2 2.2508 -0.8366
13 8 -1 -0.1873 -0.9839
13 8 0 0.6666 -0.7392
13 8 1 -1.0583 0.1795
13 8 2 -0.2948 2.4286
13 8 3 0.6220 -0.8699
13 8 4 0.3621 -0.7965
13 8 5 1.9950 -1.6714
13 8 6 -0.7948 -2.4586
13 8 7 2.4727 -1.4684
13 8 8 -0.5157 -1.6189
13 8 9 -0.5753 1.3326
13 8 10 1.2557 -1.5965
13 8 11 -0.6219 2.2552
13 8 12 1.2505 -0.6308
13 8 13 0.1029 -0.1125
13 8 14 -0.3943 0.3885
13 8 15 -1.0544 0.1038
13 8 16 -0.8034 0.0109
13 8 17 -0.0961 -0.8026
13 9 -14 -0.4671 -1.2217
13 9 -13 -1.7184 0.0820
13 9 -12 0.8402 -1.2010
13 9 -11 1.3054 1.0766
13 9 -10 -0.0934 0.0271
13 9 -9 0.6371 -0.1483
13 9 -8 0.2188 -0.3241
13 9 -7 -2.7769 2.6909
13 9 -6 -1.3975 -2.1428
13 9 -5 -0.8384 1.7937
13 9 -4 -0.9323 1.6047
13 9 -3 0.1143 1.2987
13 9 -2 -1.4289 0.0633
13 9 -1 0.8219 -0.8887
13 9 0 0.4343 -1.4863
13 9 1 1.5990 -2.3283
13 9 2 -1.5099 -1.0817
13 9 3 -0.5160 0.0514
13 9 4 -0.3158 0.2889
13 9 5 -0.6689 1.0279
13 9 6 -1.1757 0.9452
13 9 7 -0.0440 -0.1510
13 9 8 -1.2543 1.6993
13 9 9 -0.5037 -1.1870
13 9 10 -0.0614 0.0313
13 9 11 -0.0697 -0.3432
13 9 12 0.0368 -1.4609
13 9 13 0.5291 0.6282
13 9 14 0.9114 -0.6042
13 10 -10 0.0871 1.4313
13 10 -9 -1.8853 -1.1201
13 10 -8 1.7949 -0.5955
13 10 -7 -1.2358 -1.8996
13 10 -6 0.0721 0.6694
13 10 -5 -1.0117 -1.9818
13 10 -4 0.9446 -0.2276
13 10 -3 -0.5789 0.3754
13 10 -2 0.8174 0.1953
13 10 -1 0.1061 0.0089
13 10 0 0.7147 0.4038
13 10 1 0.9713 0.4464
13 10 2 2.2720 -0.5554
13 10 3 -1.0691 0.2281
13 10 4 0.6368 -1.0095
13 10 5 0.5772 0.0019
13 10 6 0.0796 -0.5029
13 10 7 1.1321 -1.0942
13 10 8 0.2981 -0.0265
13 10 9 -0.9203 1.2984
13 10 10 0.5839 -0.2107
13 11 -3 0.2789 -0.5763
13 11 -2 -0.4015 0.9923
13 11 -1 -0.4503 -0.1347
13 11 0 -0.4664 -0.6814
13 11 1 0.2569 -0.7183
13 11 2 0.3753 -0.1976
13 11 3 0.1981 -0.5818
14 0 0 8.6149 -0.1320
14 0 1 -1.2781 -1.1836
14 0 2 5.8407 7.8276
14 0 3 -0.7096 1.7818
14 0 4 -2.7002 7.5849
14 0 5 -3.4333 1.0111
14 0 6 -6.5509 7.0308
14 0 7 -1.5224 -1.6162
14 0 8 2.5465 0.3394
14 0 9 -1.7917 -1.0019
14 0 10 -0.1819 3.0343
14 0 11 2.5216 -0.8879
14 0 12 -1.2863 1.3649
14 0 13 1.3477 0.8109
14 0 14 -1.2889 -2.0351
14 0 15 2.9400 -0.7805
14 0 16 1.3672 -1.1518
14 0 17 -2.2862 -2.3553
14 0 18 1.9444 -0.5093
14 0 19 -1.8147 0.4669
14 0 20 -1.1831 -0.0329
14 0 21 -1.6510 -0.6259
14 0 22 -0.2908 2.1413
14 0 23 -1.1203 -0.1490
14 0 24 -0.7831 0.2590
14 0 25 0.3675 0.5988
14 0 26 -0.6248 -1.2937
14 1 -26 1.4685 -0.1802
14 1 -25 -0.3569 -0.0530
14 1 -24 -0.0915 -0.8960
14 1 -23 -0.4292 1.2655
14 1 -22 -0.1170 0.7085
14 1 -21 0.0546 -2.8979
14 1 -20 0.8816 0.0992
14 1 -19 -0.5825 -1.7173
14 1 -18 -1.9524 0.7296
14 1 -17 -1.2283 -0.4900
14 1 -16 0.3730 0.0445
14 1 -15 -0.3711 0.4797
14 1 -14 -0.1586 -2.7426
14 1 -13 -0.1457 2.2681
14 1 -12 0.5428 1.5470
14 1 -11 2.1213 2.6895
14 1 -10 -0.5290 0.9574
14 1 -9 -1.5803 -1.8932
14 1 -8 -1.6846 0.3501
14 1 -7 4.5572 4.3231
14 1 -6 1.9981 -2.1053
14 1 -5 -0.0571 3.0716
14 1 -4 2.4956 -1.8470
14 1 -3 -6.8077 -0.5280
14 1 -2 1.2208 5.7163
14 1 -1 -1.8786 -1.2676
14 1 0 1.9757 1.5108
14 1 1 9.4733 -4.6302
14 1 2 -1.9862 -1.3788
14 1 3 3.5714 -1.8236
14 1 4 0.7274 -2.0497
14 1 5 -1.0729 2.3994
14 1 6 3.2441 0.2605
14 1 7 -3.5272 -0.1070
14 1 8 0.8859 2.3175
14 1 9 -1.2645 -2.5572
14 1 10 -0.9436 -1.1940
14 1 11 -1.0083 2.3290
14 1 12 -1.4578 -0.4559
14 1 13 -0.2411 0.8805
14 1 14 0.4904 3.5190
14 1 15 -1.6660 0.9604
14 1 16 2.0339 2.3823
14 1 17 0.8859 -0.6925
14 1 18 0.6008 0.8480
14 1 19 2.2804 -0.1583
14 1 20 1.2627 -1.3956
14 1 21 -0.2617 0.6731
14 1 22 -0.6579 -1.9248
14 1 23 -1.1009 0.3070
14 1 24 0.2545 -0.6061
14 1 25 -1.2529 -1.0445
14 1 26 -0.4700 0.9714
14 2 -25 1.4622 -0.0828
14 2 -24 1.0957 -0.6653
14 2 -23 0.3217 -1.0040
14 2 -22 -0.6806 0.3988
14 2 -21 0.7513 0.8129
14 2 -20 -1.0276 -0.6436
14 2 -19 -0.3925 0.2621
14 2 -18 -1.9086 -0.6361
14 2 -17 -0.1214 -1.7101
14 2 -16 -0.5759 -0.2109
14 2 -15 0.1629 -2.3851
14 2 -14 -0.5243 0.8503
14 2 -13 0.7034 -1.2242
14 2 -12 -1.6746 0.1890
14 2 -11 0.1692 -0.3927
14 2 -10 -0.2193 2.2993
14 2 -9 0.3237 -0.6434
14 2 -8 -1.2897 -3.9670
14 2 -7 -0.8248 0.9277
14 2 -6 -3.1132 -4.3629
14 2 -5 0.9466 -0.5353
14 2 -4 -4.8282 2.6553
14 2 -3 3.5598 -1.8800
14 2 -2 -1.5680 1.8321
14 2 -1 1.9493 -1.7168
14 2 0 -1.4561 0.1751
14 2 1 1.3249 0.1665
14 2 2 2.6277 -1.2264
14 2 3 -0.5673 0.7029
14 2 4 1.3197 4.3612
14 2 5 -3.4544 -1.1648
14 2 6 -2.0142 2.5556
14 2 7 0.9205 -2.5480
14 2 8 -2.9798 0.4243
14 2 9 0.9022 -0.6856
14 2 10 -0.5234 0.0692
14 2 11 -1.1206 0.3611
14 2 12 -0.3295 0.8016
14 2 13 -2.3690 1.8736
14 2 14 -0.0406 -3.1663
14 2 15 -0.9139 0.2667
14 2 16 0.4548 -1.8871
14 2 17 -0.2290 -1.1137
14 2 18 -0.6057 -1.5748
14 2 19 -1.8369 -0.4391
14 2 20 -0.4676 0.5666
14 2 21 -0.1027 0.1533
14 2 22 0.9397 1.6536
14 2 23 0.9545 -0.4946
14 2 24 0.4172 0.2360
14 2 25 1.2336 -1.0536
14 3 -23 -0.2241 0.9236
14 3 -22 -1.5986 0.1699
14 3 -21 -0.5412 0.2709
14 3 -20 1.5972 1.9848
14 3 -19 1.7759 -1.3309
14 3 -18 1.4122 0.4385
14 3 -17 0.0589 -0.2382
14 3 -16 -1.6392 -0.5928
14 3 -15 -0.8434 1.5906
14 3 -14 -1.4635 -2.5336
14 3 -13 -0.6469 1.2109
14 3 -12 1.1462 -1.7078
14 3 -11 1.1454 -1.3305
14 3 -10 0.9777 -0.8790
14 3 -9 0.8430 1.4014
14 3 -8 -0.5237 -2.0094
14 3 -7 -1.6319 -0.2081
14 3 -6 -0.1644 1.4739
14 3 -5 -3.6403 -0.7072
14 3 -4 3.6876 3.3319
14 3 -3 -6.0254 -3.6430
14 3 -2 2.8370 4.1095
14 3 -1 -2.3477 -3.8609
14 3 0 -1.2910 -0.8910
14 3 1 2.3853 -3.4509
14 3 2 -2.4868 -2.5122
14 3 3 3.0864 -4.2657
14 3 4 1.2340 -3.4599
14 3 5 3.1237 2.6119
14 3 6 2.6022 0.7541
14 3 7 1.6442 2.6053
14 3 8 3.6216 -0.9752
14 3 9 -1.9558 1.6239
14 3 10 -0.4763 -2.0169
14 3 11 -1.2987 1.3078
14 3 12 0.3326 0.1596
14 3 13 -0.1387 3.2179
14 3 14 1.2218 2.3626
14 3 15 0.7017 -0.5106
14 3 16 0.7058 2.4909
14 3 17 -0.3420 -2.6758
14 3 18 0.9435 0.1975
14 3 19 1.2702 -0.3261
14 3 20 -1.2318 -0.0790
14 3 21 1.0681 -0.2333
14 3 22 -0.6070 -0.2613
14 3 23 -0.5857 0.0576
14 4 -22 0.4157 0.6515
14 4 -21 -2.0087 -0.2201
14 4 -20 -0.8347 0.3627
14 4 -19 -1.0374 2.1083
14 4 -18 -0.5616 -0.4088
14 4 -17 2.2677 0.6197
14 4 -16 1.0862 -1.4949
14 4 -15 -0.1456 -0.6925
14 4 -14 1.5436 0.5795
14 4 -13 -1.0234 1.3501
14 4 -12 -0.8730 3.3593
14 4 -11 0.9159 -0.0107
14 4 -10 1.2536 1.6309
14 4 -9 -0.6072 1.3332
14 4 -8 0.3249 1.5402
14 4 -7 -0.8610 -1.7430
14 4 -6 0.4889 0.3081
14 4 -5 -4.7374 -3.7439
14 4 -4 -1.0625 2.6774
14 4 -3 2.7313 1.0659
14 4 -2 -2.2517 1.4944
14 4 -1 3.3814 -0.0985
14 4 0 -2.3649 -0.5034
14 4 1 -0.9094 -0.2468
14 4 2 1.9873 -1.9575
14 4 3 -0.4187 0.2451
14 4 4 1.3698 0.1279
14 4 5 -0.7997 -2.9773
14 4 6 -1.1854 1.8819
14 4 7 -3.4156 -0.1509
14 4 8 -1.0134 -0.2696
14 4 9 -0.0592 0.3376
14 4 10 0.6227 1.2792
14 4 11 -1.4829 -2.4444
14 4 12 2.4009 -0.1425
14 4 13 -1.0017 -2.0991
14 4 14 1.1303 2.3121
14 4 15 0.3999 -1.3861
14 4 16 1.3155 1.3597
14 4 17 0.5226 1.3789
14 4 18 -2.0796 -1.2798
14 4 19 0.9429 0.1641
14 4 20 -1.9652 1.6885
14 4 21 -0.4911 0.5853
14 4 22 0.6591 2.0358
14 5 -21 -0.1760 -0.4274
14 5 -20 -0.6002 -0.0102
14 5 -19 0.6085 0.1431
14 5 -18 -0.2568 0.2021
14 5 -17 0.7173 -0.0405
14 5 -16 0.0794 -0.8344
14 5 -15 -0.6492 -1.8981
14 5 -14 -2.1193 -1.3132
14 5 -13 0.7802 -1.2382
14 5 -12 -2.6398 1.8279
14 5 -11 -0.1111 -0.0744
14 5 -10 -3.0481 -2.3094
14 5 -9 1.5920 -1.1869
14 5 -8 -2.6708 -2.4392
14 5 -7 0.1873 0.0434
14 5 -6 -0.1998 -1.0319
14 5 -5 2.7853 1.1209
14 5 -4 -3.0342 -2.0072
14 5 -3 0.4745 -1.5323
14 5 -2 -0.7896 0.0827
14 5 -1 -0.8285 -0.7012
14 5 0 0.9241 0.4906
14 5 1 -0.7526 0.1964
14 5 2 -1.8234 1.5536
14 5 3 0.5768 -0.4665
14 5 4 -0.8002 -0.2947
14 5 5 4.1808 -0.2834
14 5 6 1.7424 -3.0638
14 5 7 0.4329 -1.4673
14 5 8 0.5273 -1.1578
14 5 9 -0.8961 0.7222
14 5 10 1.5765 0.1828
14 5 11 1.2525 2.4266
14 5 12 0.0901 1.2771
14 5 13 1.9162 1.3637
14 5 14 1.0694 0.0025
14 5 15 1.1511 2.1171
14 5 16 1.3090 -1.2193
14 5 17 0.2987 0.7947
14 5 18 0.3577 0.3532
14 5 19 -0.2875 -0.9105
14 5 20 -0.1662 -0.0401
14 5 21 -1.4880 -0.3412
14 6 -19 -0.1522 -0.5303
14 6 -18 0.2512 -0.5727
14 6 -17 1.3098 1.0519
14 6 -16 2.7317 0.6029
14 6 -15 -0.1191 0.6741
14 6 -14 1.6368 1.0239
14 6 -13 -0.8852 -0.0565
14 6 -12 0.6542 0.1355
14 6 -11 2.1396 1.3852
14 6 -10 0.1164 0.2685
14 6 -9 1.2081 0.6812
14 6 -8 1.0167 1.4157
14 6 -7 -0.2812 0.7839
14 6 -6 1.4229 1.7552
14 6 -5 1.0940 -0.1387
14 6 -4 1.3865 0.5103
14 6 -3 -1.1141 -0.4360
14 6 -2 1.6866 -0.1896
14 6 -1 -1.3253 1.2259
14 6 0 1.0940 -1.6246
14 6 1 0.2758 1.4013
14 6 2 0.3498 -1.4626
14 6 3 0.6665 2.6796
14 6 4 -2.0449 -0.3485
14 6 5 -0.2807 1.0959
14 6 6 -0.4202 1.1483
14 6 7 -0.5498 -1.2134
14 6 8 -1.6287 -1.8631
14 6 9 -3.1671 0.8413
14 6 10 -0.2800 0.3553
14 6 11 -0.9146 0.6423
14 6 12 0.8917 -0.2443
14 6 13 -1.3416 -0.8083
14 6 14 -1.5496 0.8923
14 6 15 -1.1287 -2.2681
14 6 16 0.2777 0.8800
14 6 17 -0.6184 -1.6110
14 6 18 -0.6724 -1.1454
14 6 19 -0.3002 0.8230
14 7 -16 0.0328 -0.3111
14 7 -15 0.0966 -0.8828
14 7 -14 -0.7333 -0.7592
14 7 -13 0.2319 0.5672
14 7 -12 -1.0365 -0.4620
14 7 -11 2.3653 1.2988
14 7 -10 0.0078 0.2823
14 7 -9 0.1772 -1.0220
14 7 -8 1.4174 0.2269
14 7 -7 -0.5939 -0.7043
14 7 -6 -1.1249 -0.4021
14 7 -5 1.4121 0.3080
14 7 -4 -0.0311 2.6787
14 7 -3 0.9112 0.1751
14 7 -2 -1.0597 2.2300
14 7 -1 1.0034 0.8124
14 7 0 0.4785 1.2371
14 7 1 1.5848 -0.4043
14 7 2 0.5735 -1.4780
14 7 3 0.3762 -0.0383
14 7 4 1.6116 -0.3089
14 7 5 1.8918 -0.5217
14 7 6 1.5124 0.3325
14 7 7 0.3860 0.0326
14 7 8 1.5686 1.8622
14 7 9 -1.9860 -0.4773
14 7 10 -0.1317 2.0075
14 7 11 -0.4487 0.1497
14 7 12 0.2235 0.8376
14 7 13 0.9039 0.4991
14 7 14 1.6150 0.3960
14 7 15 -0.7335 0.6189
14 7 16 0.7788 0.1769
14 8 -13 -0.0969 0.8233
14 8 -12 -1.1176 -0.1175
14 8 -11 0.3050 0.6989
14 8 -10 1.4451 2.0759
14 8 -9 -0.7108 -0.2567
14 8 -8 -0.8501 0.0404
14 8 -7 -1.5927 -0.5137
14 8 -6 -2.9906 -0.6218
14 8 -5 -1.4280 -1.1997
14 8 -4 -1.0260 -0.9485
14 8 -3 0.6704 0.2913
14 8 -2 1.3246 0.7888
14 8 -1 -2.2636 1.6239
14 8 0 -1.0090 -0.1541
14 8 1 -0.3656 2.4738
14 8 2 -0.4005 -1.0517
14 8 3 1.2899 0.2517
14 8 4 -0.8814 0.4701
14 8 5 -0.1926 0.1877
14 8 6 1.0228 0.4122
14 8 7 -1.0260 -1.7520
14 8 8 0.5960 1.3332
14 8 9 -0.2540 -0.6028
14 8 10 -0.0506 1.4339
14 8 11 0.5026 0.8690
14 8 12 -0.7177 0.6991
14 8 13 -0.1533 -0.9933
14 9 -10 -0.3050 -0.2951
14 9 -9 2.4670 -0.1283
14 9 -8 1.2995 -0.1489
14 9 -7 2.7064 -1.4605
14 9 -6 1.3960 -0.0952
14 9 -5 0.5098 0.5891
14 9 -4 -0.7286 0.3048
14 9 -3 0.0128 -0.1198
14 9 -2 0.1744 0.6175
14 9 -1 1.5354 -0.6181
14 9 0 0.5140 -0.0091
14 9 1 -0.4239 -0.7653
14 9 2 0.1986 0.2077
14 9 3 -0.0231 -0.1850
14 9 4 0.2668 -0.4613
14 9 5 -0.8825 0.5624
14 9 6 -0.3532 -0.0121
14 9 7 -0.0266 0.3170
14 9 8 0.1450 -0.7781
14 9 9 -0.6440 -0.5860
14 9 10 0.0558 -0.1175
14 10 -1 0.3004 1.6250
14 10 0 -0.2576 0.6202
14 10 1 -0.0352 0.1987
15 0 0 -11.1525 0.2574
15 0 1 -1.4935 6.9990
15 0 2 -2.6260 -3.3091
15 0 3 -3.9005 -4.8961
15 0 4 0.6273 -5.9940
15 0 5 2.3318 -2.7091
15 0 6 2.1919 -0.9190
15 0 7 9.6188 -0.8481
15 0 8 0.0173 -1.1810
15 0 9 -0.5199 1.3075
15 0 10 2.1642 -3.6591
15 0 11 -0.3398 1.0101
15 0 12 -0.4014 0.4383
15 0 13 0.5939 0.5944
15 0 14 -0.6188 -0.3985
15 0 15 2.5446 1.6891
15 0 16 -3.3281 0.6295
15 0 17 1.4070 -0.3943
15 0 18 0.4059 0.6472
15 0 19 -1.3754 0.0796
15 0 20 0.1240 -0.2578
15 0 21 -0.2961 0.6637
15 0 22 -0.4116 1.2426
15 0 23 1.2622 0.4580
15 0 24 1.1549 0.5941
15 0 25 1.3536 0.2435
15 1 -24 -0.9091 0.7284
15 1 -23 1.4114 1.7177
15 1 -22 -1.1854 1.0606
15 1 -21 -0.0672 0.0417
15 1 -20 1.0955 0.2490
15 1 -19 -1.2782 -0.1520
15 1 -18 1.8483 -1.4994
15 1 -17 0.1625 0.4373
15 1 -16 1.7988 -0.9195
15 1 -15 -2.1907 1.0335
15 1 -14 -1.8214 1.2293
15 1 -13 0.8984 2.1831
15 1 -12 -0.9348 1.4213
15 1 -11 2.2048 -2.6104
15 1 -10 0.0149 -1.6919
15 1 -9 1.2246 0.5112
15 1 -8 7.4216 1.9822
15 1 -7 2.6344 0.6768
15 1 -6 0.3813 0.9707
15 1 -5 3.1453 -2.5936
15 1 -4 -4.8123 -0.8056
15 1 -3 -2.3878 2.2371
15 1 -2 1.6111 -4.6294
15 1 -1 -2.5561 1.7609
15 1 0 4.7807 -4.2191
15 1 1 -3.1357 -0.9930
15 1 2 -0.5548 3.7647
15 1 3 -0.4190 -2.5678
15 1 4 -1.5079 0.4527
15 1 5 0.4325 1.5557
15 1 6 -2.1493 -3.7484
15 1 7 -0.0475 3.7063
15 1 8 3.5731 -0.9081
15 1 9 -1.3001 0.0394
15 1 10 0.7407 0.5639
15 1 11 -1.8551 -0.5212
15 1 12 0.3117 -1.2191
15 1 13 0.7041 0.5617
15 1 14 0.6630 0.1391
15 1 15 1.5361 -1.0902
15 1 16 1.4039 0.3265
15 1 17 -0.3948 0.1949
15 1 18 1.2665 0.9125
15 1 19 -0.9221 -1.2428
15 1 20 -1.4509 0.3266
15 1 21 -1.4697 -0.2010
15 1 22 -2.2138 1.0303
15 1 23 0.2636 2.5358
15 1 24 0.2102 0.7195
15 2 -23 -1.9726 -0.4532
15 2 -22 1.4969 0.6257
15 2 -21 -1.2412 0.2864
15 2 -20 0.9532 -0.2672
15 2 -19 -0.9195 1.5076
15 2 -18 -0.1151 -1.0389
15 2 -17 0.4433 0.3942
15 2 -16 -0.1836 -1.2054
15 2 -15 0.7511 -0.7582
15 2 -14 0.1253 1.6841
15 2 -13 -1.1389 0.2602
15 2 -12 4.0188 3.6732
15 2 -11 -0.6849 1.7536
15 2 -10 3.4464 -0.2913
15 2 -9 -2.4395 -1.6745
15 2 -8 -1.8095 -0.8518
15 2 -7 -0.0308 0.6351
15 2 -6 -2.2341 -0.7498
15 2 -5 1.3699 1.9262
15 2 -4 3.0224 -0.1709
15 2 -3 1.7316 0.7579
15 2 -2 0.6634 0.3484
15 2 -1 -0.7291 4.3724
15 2 0 -1.5920 1.9839
15 2 1 -1.6478 2.3706
15 2 2 0.8441 -0.4803
15 2 3 -2.3383 2.4554
15 2 4 0.8246 -1.9084
15 2 5 0.6001 -0.9283
15 2 6 1.0255 1.3922
15 2 7 0.1076 -2.1882
15 2 8 -1.9167 1.0683
15 2 9 0.5320 -0.9782
15 2 10 -0.8077 0.4183
15 2 11 -0.2267 -0.3392
15 2 12 -0.2774 0.5374
15 2 13 1.5813 -0.2903
15 2 14 -1.2932 2.3459
15 2 15 2.6963 0.1335
15 2 16 -0.3622 2.2576
15 2 17 -0.0497 0.3084
15 2 18 -0.9203 -0.7193
15 2 19 0.4043 1.5182
15 2 20 -0.1890 -0.2937
15 2 21 0.1588 0.6619
15 2 22 0.0156 -0.4557
15 2 23 -0.4047 -0.3540
15 3 -21 1.7679 0.4089
15 3 -20 -0.3130 -1.4665
15 3 -19 -0.0040 -0.3440
15 3 -18 -1.0470 -1.3249
15 3 -17 -1.5301 0.8322
15 3 -16 0.4367 0.6989
15 3 -15 -0.0611 -0.2690
15 3 -14 -1.4365 -0.9897
15 3 -13 0.1881 0.5504
15 3 -12 -3.8327 -0.0886
15 3 -11 -0.6352 0.5158
15 3 -10 -1.2922 -0.3910
15 3 -9 0.4791 -0.5876
15 3 -8 -1.6038 1.2329
15 3 -7 1.1300 -0.0391
15 3 -6 0.1294 3.6272
15 3 -5 1.4995 0.0721
15 3 -4 -3.3213 -1.2407
15 3 -3 1.5311 2.0671
15 3 -2 1.8429 -4.7468
15 3 -1 0.2607 0.7360
15 3 0 4.2599 -2.1230
15 3 1 -1.7797 3.0047
15 3 2 0.0045 2.5822
15 3 3 -1.3376 0.5806
15 3 4 -3.3374 2.9976
15 3 5 -1.7056 0.2011
15 3 6 -0.1856 -2.9877
15 3 7 -0.3939 -2.0506
15 3 8 -0.5419 -2.9538
15 3 9 -1.5549 -1.0881
15 3 10 -1.1662 0.9125
15 3 11 1.9561 1.1924
15 3 12 -1.4556 1.2138
15 3 13 0.8939 -1.1510
15 3 14 0.0802 -1.3851
15 3 15 -1.1271 -0.4912
15 3 16 1.1842 -3.5374
15 3 17 -0.9865 1.4359
15 3 18 0.1794 -1.3659
15 3 19 -1.7434 -0.7857
15 3 20 -0.4633 -0.3123
15 3 21 -0.7465 -0.3572
15 4 -20 2.4393 -0.2113
15 4 -19 -0.4937 0.5020
15 4 -18 1.2051 -0.0764
15 4 -17 1.7300 -0.4020
15 4 -16 -1.2633 0.6481
15 4 -15 2.4122 -1.0765
15 4 -14 -1.0419 0.1504
15 4 -13 0.3501 -1.9897
15 4 -12 3.7899 -0.9704
15 4 -11 -0.2569 -0.9060
15 4 -10 3.1641 -2.1824
15 4 -9 0.4072 -1.9732
15 4 -8 0.4909 -3.0342
15 4 -7 1.2130 -1.4397
15 4 -6 -2.0538 -0.8609
15 4 -5 1.9717 3.1527
15 4 -4 4.0452 0.3307
15 4 -3 -1.3341 2.1508
15 4 -2 2.7103 -1.8698
15 4 -1 -2.5319 0.9923
15 4 0 -1.1332 0.5036
15 4 1 0.7921 -0.4064
15 4 2 -0.0154 2.0432
15 4 3 1.8414 1.6907
15 4 4 0.2848 -1.6918
15 4 5 0.2895 0.6813
15 4 6 1.4338 1.7205
15 4 7 0.5452 -1.1386
15 4 8 1.2754 -0.8731
15 4 9 0.0172 0.1964
15 4 10 -4.1117 0.0640
15 4 11 -0.0783 0.2490
15 4 12 -0.3317 1.6777
15 4 13 0.0981 1.6332
15 4 14 -0.7739 -1.2833
15 4 15 0.5467 0.0507
15 4 16 -0.6401 -0.3630
15 4 17 -0.4871 -0.8584
15 4 18 0.1088 -0.7766
15 4 19 0.5587 1.2057
15 4 20 -0.3155 -0.7994
15 5 -18 -2.2625 0.1208
15 5 -17 -1.1441 0.2106
15 5 -16 -0.7737 1.1517
15 5 -15 -1.2751 0.7796
15 5 -14 0.4426 -1.0681
15 5 -13 -2.1097 2.0445
15 5 -12 -0.0268 -0.7236
15 5 -11 -0.5578 0.6547
15 5 -10 0.6846 0.5393
15 5 -9 -1.4196 0.6492
15 5 -8 -1.1246 2.0959
15 5 -7 -2.8192 1.1377
15 5 -6 1.2103 0.7206
15 5 -5 -2.4091 -0.5869
15 5 -4 2.4016 0.5586
15 5 -3 1.3945 -0.4218
15 5 -2 0.6057 1.1601
15 5 -1 3.6984 -0.7531
15 5 0 -1.9085 1.1960
15 5 1 1.2289 -0.5119
15 5 2 -0.2818 -0.8705
15 5 3 -1.1740 -0.8376
15 5 4 2.4000 0.4948
15 5 5 -1.8733 -1.4845
15 5 6 -0.2477 -0.2732
15 5 7 -0.2245 1.4206
15 5 8 -1.2138 -0.1976
15 5 9 1.1162 0.1445
15 5 10 -1.2566 0.1650
15 5 11 -1.2397 1.1096
15 5 12 -0.2739 -0.8484
15 5 13 1.1431 0.1633
15 5 14 0.5708 1.3052
15 5 15 0.2515 -1.8648
15 5 16 1.6744 0.1524
15 5 17 -0.3496 -0.3599
15 5 18 -0.0511 -0.7546
15 6 -16 -0.9429 0.1145
15 6 -15 0.5126 0.3085
15 6 -14 0.1901 -0.3711
15 6 -13 0.3901 -0.2603
15 6 -12 -0.2480 -0.0564
15 6 -11 -0.4937 -0.4277
15 6 -10 0.0659 -0.7776
15 6 -9 -0.7212 -2.2790
15 6 -8 -0.7580 -1.8232
15 6 -7 -0.0729 0.7853
15 6 -6 -1.3994 -0.1537
15 6 -5 -0.7893 0.5396
15 6 -4 -1.9590 0.1414
15 6 -3 -1.2633 -0.8757
15 6 -2 -1.7778 1.0513
15 6 -1 -3.0058 -1.5552
15 6 0 0.0942 1.0861
15 6 1 -2.8612 0.3738
15 6 2 1.0108 1.6789
15 6 3 -0.2648 -0.0880
15 6 4 -0.5604 0.4359
15 6 5 2.2070 -1.2928
15 6 6 -0.0202 -1.9018
15 6 7 -0.1680 -3.5650
15 6 8 -1.0466 -0.4269
15 6 9 0.7035 -0.2125
15 6 10 0.7680 0.0912
15 6 11 1.2648 0.5367
15 6 12 -0.9311 -0.2007
15 6 13 0.7697 0.5742
15 6 14 -0.1171 0.3426
15 6 15 1.0653 1.2604
15 6 16 0.5107 -0.1606
15 7 -13 0.3626 0.4497
15 7 -12 0.4450 0.7972
15 7 -11 0.5039 -1.1921
15 7 -10 -0.0477 -0.0821
15 7 -9 2.5522 -0.3911
15 7 -8 -0.5363 -2.4295
15 7 -7 1.2985 -0.3121
15 7 -6 -0.7641 0.1882
15 7 -5 1.1543 0.1631
15 7 -4 -1.2665 -0.1252
15 7 -3 0.4301 -0.8181
15 7 -2 0.9959 -1.7912
15 7 -1 2.0351 0.4423
15 7 0 2.0474 -2.1545
15 7 1 0.3352 -1.1013
15 7 2 -1.0076 0.0491
15 7 3 -0.6881 0.1485
15 7 4 -0.2526 1.4264
15 7 5 -1.7314 1.2764
15 7 6 -0.9475 0.9798
15 7 7 -0.5848 0.9417
15 7 8 -2.0325 -1.0769
15 7 9 -1.5394 0.2766
15 7 10 -0.3864 -0.3756
15 7 11 0.0307 0.1243
15 7 12 -0.2501 0.2667
15 7 13 -0.6506 -0.5320
15 8 -9 -1.2552 0.1418
15 8 -8 1.0510 0.6366
15 8 -7 -1.4273 -1.0303
15 8 -6 2.2401 0.6363
15 8 -5 -0.5942 0.5857
15 8 -4 2.2351 0.4984
15 8 -3 0.0769 0.0681
15 8 -2 -0.6540 0.5216
15 8 -1 -0.9018 -1.4084
15 8 0 1.4725 1.1402
15 8 1 -0.1582 -0.1669
15 8 2 0.5109 -1.5182
15 8 3 -1.0016 -0.1459
15 8 4 -0.8385 -0.8457
15 8 5 1.5204 -1.1380
15 8 6 -1.2066 -1.1403
15 8 7 1.1837 0.2386
15 8 8 -0.4252 -0.3216
15 8 9 0.3671 1.1011
16 0 0 -0.4295 -0.1316
16 0 1 4.1235 -1.8888
16 0 2 0.5016 0.0293
16 0 3 -0.4959 1.5396
16 0 4 1.9610 6.0205
16 0 5 -5.0015 5.5609
16 0 6 0.3114 4.9450
16 0 7 -3.5595 -2.4314
16 0 8 -5.2853 2.3033
16 0 9 1.3678 -4.3799
16 0 10 -0.6415 -0.9048
16 0 11 0.3323 0.9807
16 0 12 -0.5217 -1.5370
16 0 13 -0.7996 -0.6651
16 0 14 -0.4914 0.5342
16 0 15 -2.3320 -2.2982
16 0 16 -0.3011 -0.8022
16 0 17 0.6343 -2.6893
16 0 18 -0.1386 -1.8797
16 0 19 0.4693 -1.0197
16 0 20 0.5091 -2.1800
16 0 21 -1.1953 -0.1297
16 0 22 1.2177 -1.3479
16 0 23 -0.7437 -1.2711
16 1 -22 -1.3375 0.1726
16 1 -21 2.1683 -0.9004
16 1 -20 1.3056 0.3776
16 1 -19 1.4685 -1.1885
16 1 -18 0.5494 0.1060
16 1 -17 1.7521 2.2188
16 1 -16 -1.0148 -0.9623
16 1 -15 -0.1353 0.9749
16 1 -14 -0.3942 -1.8535
16 1 -13 -0.8758 0.8679
16 1 -12 -0.4008 -2.4961
16 1 -11 -0.3583 0.3963
16 1 -10 -1.1699 0.6001
16 1 -9 1.2435 1.8977
16 1 -8 -0.1675 1.1874
16 1 -7 -5.2039 -0.1835
16 1 -6 -0.0568 -0.5923
16 1 -5 -5.9382 -0.0056
16 1 -4 -1.8000 3.5528
16 1 -3 0.9114 -5.1215
16 1 -2 0.6812 1.8130
16 1 -1 2.7147 -6.7744
16 1 0 -1.8034 1.8957
16 1 1 0.9385 -0.4231
16 1 2 -1.3500 0.0802
16 1 3 0.8483 -1.6557
16 1 4 -2.0639 -1.8065
16 1 5 -0.4239 -1.5067
16 1 6 0.0180 0.8859
16 1 7 4.9871 0.8097
16 1 8 3.7247 -2.2466
16 1 9 0.8053 -0.5326
16 1 10 0.7880 -1.9701
16 1 11 0.0765 0.2016
16 1 12 -1.3747 -0.8806
16 1 13 0.7992 1.6171
16 1 14 -2.4616 0.2586
16 1 15 -0.0164 1.9874
16 1 16 0.5049 0.1622
16 1 17 0.6448 2.0856
16 1 18 0.0677 -1.0320
16 1 19 0.6803 -2.0820
16 1 20 0.3670 -0.3070
16 1 21 -0.4994 -0.2940
16 1 22 0.2012 0.3882
16 2 -20 1.0774 1.1237
16 2 -19 -0.2549 0.1710
16 2 -18 0.7829 0.4798
16 2 -17 0.0819 -0.3561
16 2 -16 1.7576 1.2452
16 2 -15 1.1691 0.0670
16 2 -14 -0.3589 -1.3631
16 2 -13 2.3541 -2.2326
16 2 -12 -1.5963 0.9343
16 2 -11 1.3433 -3.2115
16 2 -10 -1.6337 -1.2515
16 2 -9 -0.3292 -2.5336
16 2 -8 2.4858 -0.6908
16 2 -7 -0.3925 -0.1149
16 2 -6 4.0513 -4.4346
16 2 -5 3.2722 1.2318
16 2 -4 -0.3742 -1.3355
16 2 -3 -0.3621 1.2031
16 2 -2 -0.9959 3.9840
16 2 -1 -0.4227 0.4146
16 2 0 -0.4837 -2.5261
16 2 1 3.5127 -0.9023
16 2 2 0.3957 -1.4201
16 2 3 3.1582 1.1527
16 2 4 2.2633 -0.1000
16 2 5 1.2694 2.0607
16 2 6 0.5821 1.7329
16 2 7 -2.4421 0.4404
16 2 8 1.0694 0.3428
16 2 9 0.4074 -0.3288
16 2 10 -0.3078 0.9153
16 2 11 -0.5421 -1.3639
16 2 12 2.1320 0.6718
16 2 13 -1.8696 -0.7924
16 2 14 2.3070 -0.9739
16 2 15 -1.1027 -0.0339
16 2 16 1.8947 -1.5765
16 2 17 1.8578 -1.4317
16 2 18 0.7835 0.7089
16 2 19 1.1830 0.1458
16 2 20 0.0949 0.0732
16 3 -19 -0.0498 -0.4816
16 3 -18 -1.2436 1.4143
16 3 -17 -0.5612 1.8009
16 3 -16 1.0655 0.6541
16 3 -15 -0.4291 1.2199
16 3 -14 1.3068 -0.3144
16 3 -13 -0.6728 0.1099
16 3 -12 0.2768 -0.1177
16 3 -11 1.3144 1.6661
16 3 -10 -0.4979 0.7485
16 3 -9 -1.6726 1.9702
16 3 -8 -1.3097 1.1804
16 3 -7 -2.6309 1.8900
16 3 -6 -0.3890 -0.7473
16 3 -5 -3.2715 -2.1406
16 3 -4 0.7480 1.8169
16 3 -3 -0.0752 -3.9315
16 3 -2 0.2146 1.5837
16 3 -1 1.6015 -0.9101
16 3 0 -4.3497 1.6747
16 3 1 -0.1350 -0.4145
16 3 2 -1.9077 -0.4578
16 3 3 -0.4560 0.1518
16 3 4 -0.0870 1.6532
16 3 5 2.5063 -1.2938
16 3 6 1.4156 2.0915
16 3 7 3.3229 2.7125
16 3 8 -1.2319 -0.6003
16 3 9 2.2840 0.2917
16 3 10 0.7052 -1.0046
16 3 11 -2.0321 0.6941
16 3 12 0.2099 -1.5370
16 3 13 0.5728 2.2582
16 3 14 0.0652 1.1393
16 3 15 -0.2466 0.5789
16 3 16 -0.4709 1.3410
16 3 17 -0.2225 0.0400
16 3 18 -0.8851 -1.3723
16 3 19 0.0262 -0.5614
16 4 -17 -1.0366 -0.9911
16 4 -16 2.2738 -0.5881
16 4 -15 0.0059 1.0176
16 4 -14 0.6630 -0.2254
16 4 -13 1.4147 0.8314
16 4 -12 -1.8737 1.8387
16 4 -11 1.2948 0.1000
16 4 -10 -0.1315 1.4109
16 4 -9 1.3359 -1.6154
16 4 -8 -0.0556 1.6845
16 4 -7 -0.5750 1.7484
16 4 -6 -0.5940 3.8402
16 4 -5 1.0289 0.2853
16 4 -4 -1.9876 1.1548
16 4 -3 -2.8387 -0.6836
16 4 -2 -2.7011 -2.1114
16 4 -1 -1.1887 1.7043
16 4 0 -0.3455 -2.5723
16 4 1 0.4030 -0.0643
16 4 2 2.3871 0.3369
16 4 3 -0.4865 -2.1715
16 4 4 0.9746 -0.1364
16 4 5 -1.3647 0.9895
16 4 6 -1.5401 -1.9876
16 4 7 -1.4793 -0.8419
16 4 8 -1.4919 0.7163
16 4 9 -2.3983 -1.4773
16 4 10 1.1834 0.8673
16 4 11 0.8148 -1.0020
16 4 12 -0.0289 1.1213
16 4 13 -0.6491 -2.5601
16 4 14 0.4559 1.5833
16 4 15 -0.2179 -0.5428
16 4 16 0.9176 0.9822
16 4 17 0.3371 -0.0621
16 5 -15 -0.2000 -0.8912
16 5 -14 0.0433 -0.3973
16 5 -13 0.0768 -0.7908
16 5 -12 -0.7811 -0.2641
16 5 -11 0.5766 0.5662
16 5 -10 -0.4806 0.3388
16 5 -9 0.5966 -0.0185
16 5 -8 -0.1130 -1.9715
16 5 -7 1.8328 -1.8332
16 5 -6 0.6571 -1.0128
16 5 -5 2.6864 -0.3167
16 5 -4 1.3109 -1.5558
16 5 -3 1.0622 1.6080
16 5 -2 1.4531 -3.0279
16 5 -1 -0.0650 2.6364
16 5 0 1.9107 0.1280
16 5 1 0.1560 -0.1193
16 5 2 0.0207 0.7831
16 5 3 0.5860 1.2665
16 5 4 -0.3564 0.4116
16 5 5 1.7866 1.9608
16 5 6 0.9887 0.0737
16 5 7 1.2959 0.2544
16 5 8 -0.0286 -0.5670
16 5 9 -2.0635 -0.4633
16 5 10 -0.6202 1.1763
16 5 11 -0.1055 -0.6140
16 5 12 0.9513 0.6805
16 5 13 0.0887 0.0795
16 5 14 -0.1637 -0.4982
16 5 15 -0.4780 -0.0662
16 6 -12 0.2017 -0.0496
16 6 -11 -0.5305 1.5630
16 6 -10 0.8614 0.1117
16 6 -9 -0.6288 1.9897
16 6 -8 -0.1786 2.7450
16 6 -7 -1.8154 0.2055
16 6 -6 -0.2013 2.0972
16 6 -5 -0.8633 0.0215
16 6 -4 2.3084 -0.1082
16 6 -3 -0.1751 0.5576
16 6 -2 -1.0432 0.1417
16 6 -1 0.7524 -0.9407
16 6 0 -1.6569 1.4239
16 6 1 1.5384 0.0858
16 6 2 0.1325 -2.0211
16 6 3 -0.0694 0.1523
16 6 4 1.0020 -1.6616
16 6 5 0.9061 -0.0918
16 6 6 1.2520 -1.1259
16 6 7 0.5041 -0.4515
16 6 8 0.5284 0.1088
16 6 9 0.4999 0.3633
16 6 10 -1.1942 -0.1081
16 6 11 -0.6158 0.7361
16 6 12 0.4470 0.0464
16 7 -7 -0.4178 0.4711
16 7 -6 -0.3780 -1.5919
16 7 -5 -0.8631 1.3882
16 7 -4 -0.7186 0.0743
16 7 -3 0.3299 0.7089
16 7 -2 0.2195 2.6657
16 7 -1 -1.0434 -0.0810
16 7 0 0.7316 -0.2865
16 7 1 -0.6336 0.8067
16 7 2 -0.6573 -1.1703
16 7 3 1.2452 0.1304
16 7 4 -1.8238 0.2756
16 7 5 -0.0896 0.3654
16 7 6 0.8065 0.3078
16 7 7 -0.3944 -0.7101
17 0 0 2.0044 -0.0843
17 0 1 -1.6706 3.6485
17 0 2 -0.7825 -3.0687
17 0 3 -2.2961 2.5200
17 0 4 -0.0902 -0.3572
17 0 5 -0.0240 0.3008
17 0 6 2.3401 -0.1623
17 0 7 -0.6100 3.2040
17 0 8 2.8321 1.1830
17 0 9 0.7378 0.2626
17 0 10 1.2072 2.7283
17 0 11 -1.3637 -0.2541
17 0 12 0.6218 -1.3379
17 0 13 1.6920 -1.4716
17 0 14 0.2453 -0.1026
17 0 15 0.7045 -0.7988
17 0 16 1.7876 1.4115
17 0 17 1.7320 0.1016
17 0 18 0.7429 3.7309
17 0 19 -0.9139 0.5351
17 0 20 0.3343 0.3440
17 0 21 0.2852 1.6019
17 1 -19 -2.4674 -1.2073
17 1 -18 1.3167 0.8417
17 1 -17 -2.7968 -0.2353
17 1 -16 -0.5669 -1.9922
17 1 -15 0.8385 1.6277
17 1 -14 -2.3506 -0.5140
17 1 -13 1.0620 -0.0005
17 1 -12 -1.8374 0.9319
17 1 -11 -0.8170 1.6559
17 1 -10 1.5403 3.3077
17 1 -9 -1.2204 0.4661
17 1 -8 -0.7548 2.2834
17 1 -7 0.1396 0.2832
17 1 -6 -2.3471 2.5483
17 1 -5 3.0293 0.2245
17 1 -4 -1.8330 -1.4390
17 1 -3 1.6166 -1.4642
17 1 -2 1.2404 -4.3156
17 1 -1 -2.1576 3.3616
17 1 0 1.9057 -1.6639
17 1 1 -1.4680 -1.6808
17 1 2 0.9532 0.7201
17 1 3 -2.8981 -4.0090
17 1 4 -3.6129 2.6947
17 1 5 -1.5265 1.1509
17 1 6 0.4320 1.3721
17 1 7 0.7721 0.6309
17 1 8 -3.6694 -1.7428
17 1 9 -2.0530 -0.9301
17 1 10 -1.8163 -0.3560
17 1 11 -2.6842 1.4222
17 1 12 -0.3119 0.6161
17 1 13 -2.0592 1.2839
17 1 14 0.1721 1.4979
17 1 15 -1.7228 0.4752
17 1 16 -0.7836 0.6632
17 1 17 -0.5590 -0.5821
17 1 18 0.6115 -3.2258
17 1 19 0.2768 -0.7509
17 2 -18 0.0118 -2.5514
17 2 -17 1.2146 0.9040
17 2 -16 -0.5632 -1.1462
17 2 -15 2.2555 -1.5120
17 2 -14 -0.1842 -0.7884
17 2 -13 -0.3002 -0.6197
17 2 -12 0.7430 0.5478
17 2 -11 -2.3313 -2.6967
17 2 -10 1.7422 0.5404
17 2 -9 -0.2354 -1.1505
17 2 -8 0.1190 2.2071
17 2 -7 1.3528 1.0352
17 2 -6 0.6230 0.9888
17 2 -5 -0.4868 2.5249
17 2 -4 -2.3196 -0.1902
17 2 -3 -1.9457 3.8659
17 2 -2 -1.4809 -2.3043
17 2 -1 -0.0874 -0.8443
17 2 0 -0.1585 1.7415
17 2 1 -1.4540 -0.3312
17 2 2 1.4615 0.9424
17 2 3 -0.6880 0.0171
17 2 4 0.5917 -3.3717
17 2 5 -1.6919 -0.4406
17 2 6 -1.7835 -3.1947
17 2 7 1.2035 -1.9446
17 2 8 0.9475 2.4976
17 2 9 -0.1726 -1.6679
17 2 10 0.7533 0.6203
17 2 11 0.5207 -1.1932
17 2 12 -1.8210 -0.2237
17 2 13 0.2373 -0.7977
17 2 14 -1.2156 1.1492
17 2 15 2.2006 0.0552
17 2 16 -0.0260 1.2235
17 2 17 -0.3950 1.6905
17 2 18 -0.9148 1.2251
17 3 -16 -0.8952 0.0572
17 3 -15 0.9146 0.2798
17 3 -14 -1.1546 -1.3543
17 3 -13 -0.3735 -1.3854
17 3 -12 -0.7788 0.1701
17 3 -11 -1.2287 -0.3022
17 3 -10 -1.4662 -1.1486
17 3 -9 -0.4756 -0.9786
17 3 -8 -0.6466 -1.6521
17 3 -7 -0.5102 -1.0357
17 3 -6 1.8050 -0.6089
17 3 -5 2.1594 -0.3166
17 3 -4 3.9233 -2.5678
17 3 -3 2.5406 0.6968
17 3 -2 2.0800 -1.2176
17 3 -1 0.3819 -0.7993
17 3 0 0.6851 1.4312
17 3 1 -1.2815 -1.8123
17 3 2 0.3358 2.3507
17 3 3 -1.3621 1.5517
17 3 4 0.5380 -1.5761
17 3 5 1.6303 2.4440
17 3 6 0.3547 -0.9538
17 3 7 -0.0300 -2.1059
17 3 8 0.7767 -1.8206
17 3 9 -1.5216 -0.2511
17 3 10 -0.4979 0.5441
17 3 11 -0.6127 0.6867
17 3 12 1.7049 -0.4164
17 3 13 0.5051 0.1319
17 3 14 -0.5296 -1.3482
17 3 15 -0.4052 -0.8104
17 3 16 1.6832 -1.2702
17 4 -13 -0.4330 -0.6324
17 4 -12 0.3182 -1.4281
17 4 -11 -0.3902 0.1066
17 4 -10 0.0233 -1.9506
17 4 -9 -1.1427 0.5483
17 4 -8 -1.1928 0.3407
17 4 -7 -1.9422 1.3536
17 4 -6 0.2918 0.1574
17 4 -5 0.6330 0.5356
17 4 -4 -0.9264 -1.3202
17 4 -3 0.3354 -2.1256
17 4 -2 -1.9299 2.1701
17 4 -1 0.3761 -1.6509
17 4 0 -1.1513 1.3215
17 4 1 1.5632 1.1714
17 4 2 -0.5618 -1.3650
17 4 3 0.0279 0.4902
17 4 4 -0.8062 -0.9114
17 4 5 0.1641 -1.4715
17 4 6 0.4106 0.2544
17 4 7 1.7725 -1.3221
17 4 8 0.0614 -0.7527
17 4 9 1.8745 0.2138
17 4 10 -1.0367 -0.0010
17 4 11 -0.1885 2.3094
17 4 12 -1.1049 -0.2380
17 4 13 1.1116 1.5559
17 5 -10 -0.2993 -0.3206
17 5 -9 1.9102 -2.8252
17 5 -8 -0.6258 -0.2900
17 5 -7 -0.4349 -0.9392
17 5 -6 -0.3570 1.3237
17 5 -5 -1.2892 1.1886
17 5 -4 0.7817 1.8912
17 5 -3 0.3813 -2.4116
17 5 -2 0.1585 2.2321
17 5 -1 -1.0330 -1.0885
17 5 0 -0.0370 0.0131
17 5 1 -1.4592 -1.1055
17 5 2 -0.6130 0.6892
17 5 3 -1.4748 0.3632
17 5 4 0.4566 1.4895
17 5 5 -1.6239 1.7863
17 5 6 0.8187 -0.1949
17 5 7 -0.6624 1.2312
17 5 8 -1.6033 -1.1668
17 5 9 0.0496 -0.3618
17 5 10 0.1112 0.2478
17 6 -5 1.8589 -0.8834
17 6 -4 -1.1205 -0.4799
17 6 -3 -0.0652 -1.1649
17 6 -2 0.7437 -2.1747
17 6 -1 -0.9776 1.4518
17 6 0 1.4101 -0.4494
17 6 1 0.7595 0.3917
17 6 2 0.2455 0.2418
17 6 3 -0.6056 -1.4559
17 6 4 -0.4725 1.3616
17 6 5 -0.3897 -1.1072
18 0 0 -2.9540 -0.2234
18 0 1 0.6890 -5.4817
18 0 2 0.2504 -1.2722
18 0 3 2.2278 1.1303
18 0 4 1.3409 -2.4809
18 0 5 -1.6088 2.0656
18 0 6 1.8016 1.6969
18 0 7 1.1238 0.0516
18 0 8 1.3835 -0.4740
18 0 9 2.0429 -2.4956
18 0 10 -0.4937 0.3255
18 0 11 1.8536 -2.8371
18 0 12 0.1427 -0.7403
18 0 13 -0.3640 -0.5506
18 0 14 -1.5372 0.1529
18 0 15 -0.6924 0.9573
18 0 16 0.1135 0.0750
18 0 17 -0.0692 2.6259
18 0 18 -0.4403 -0.2171
18 1 -16 1.5562 1.4627
18 1 -15 0.3342 0.4465
18 1 -14 1.5782 -0.4620
18 1 -13 0.0379 -1.2450
18 1 -12 0.0214 1.4395
18 1 -11 1.6407 2.0487
18 1 -10 -1.8614 -1.2887
18 1 -9 0.6710 1.2121
18 1 -8 -2.3964 -3.1388
18 1 -7 -1.3756 2.7690
18 1 -6 -0.9000 -2.3567
18 1 -5 1.0876 -2.2923
18 1 -4 0.4918 0.0586
18 1 -3 1.1079 -3.3770
18 1 -2 0.6461 7.0904
18 1 -1 2.5318 -1.6663
18 1 0 0.9423 2.2514
18 1 1 -0.6231 1.9787
18 1 2 -1.3282 -0.2065
18 1 3 -0.9676 3.5080
18 1 4 -0.6087 1.2067
18 1 5 3.1073 0.5905
18 1 6 -1.3892 0.3182
18 1 7 1.4261 -1.0858
18 1 8 0.1803 -0.8009
18 1 9 0.6799 0.3596
18 1 10 1.9800 -0.5360
18 1 11 0.2553 0.7115
18 1 12 0.5475 -2.1426
18 1 13 1.2943 0.5235
18 1 14 -0.9214 -0.2271
18 1 15 0.4180 0.5306
18 1 16 2.2934 -0.1229
18 2 -14 -0.2428 0.4320
18 2 -13 0.2907 -0.2396
18 2 -12 -1.5351 -2.5244
18 2 -11 1.2434 0.5033
18 2 -10 -0.4744 -0.0454
18 2 -9 -0.7557 -0.0552
18 2 -8 2.9716 0.9050
18 2 -7 -1.2124 -0.8928
18 2 -6 1.5384 1.0366
18 2 -5 -1.2703 -0.3230
18 2 -4 1.1346 -0.1207
18 2 -3 -0.8890 -1.7380
18 2 -2 -0.5563 -3.0226
18 2 -1 0.2134 2.0264
18 2 0 -0.1772 -3.3615
18 2 1 0.5120 -0.5891
18 2 2 2.1956 -1.6817
18 2 3 -0.7998 -0.5717
18 2 4 1.3195 0.3926
18 2 5 -0.8728 0.4503
18 2 6 -0.3555 2.8012
18 2 7 -0.0133 2.3198
18 2 8 -0.2320 1.6055
18 2 9 0.4483 -0.2271
18 2 10 0.3607 -0.3812
18 2 11 -0.0791 0.9766
18 2 12 -1.3770 0.4419
18 2 13 -0.0861 0.5113
18 2 14 -0.1607 1.1706
18 3 -12 0.9928 0.6470
18 3 -11 -0.0013 -0.3536
18 3 -10 1.1936 1.6115
18 3 -9 -0.6969 -0.2371
18 3 -8 -0.8702 1.5899
18 3 -7 1.2995 1.2557
18 3 -6 -0.3950 0.5222
18 3 -5 1.4795 0.7294
18 3 -4 0.6472 0.8727
18 3 -3 -0.2543 -0.2556
18 3 -2 -0.7446 -0.3847
18 3 -1 -1.0276 1.6582
18 3 0 -2.4528 1.4141
18 3 1 0.4132 0.9784
18 3 2 -0.7099 2.6158
18 3 3 -0.5729 0.3091
18 3 4 0.8043 1.2158
18 3 5 0.5862 1.1660
18 3 6 -0.5609 -0.9590
18 3 7 -0.2696 0.2032
18 3 8 -1.6710 1.0562
18 3 9 -1.3397 -0.5795
18 3 10 0.5157 1.0087
18 3 11 -0.5386 -1.7223
18 3 12 0.9434 0.1640
18 4 -8 -0.3111 0.7922
18 4 -7 -0.3506 1.1604
18 4 -6 1.7633 0.6934
18 4 -5 -0.1897 1.1324
18 4 -4 0.4321 -1.2692
18 4 -3 -0.0025 2.0222
18 4 -2 0.5240 -3.8901
18 4 -1 -0.1301 0.6411
18 4 0 0.4568 -1.1917
18 4 1 -0.4885 -1.7658
18 4 2 1.4785 -0.1274
18 4 3 -0.9267 -1.7073
18 4 4 0.5355 -0.1247
18 4 5 0.9715 0.8736
18 4 6 -0.1502 -0.4686
18 4 7 1.7880 -0.3138
18 4 8 -0.2161 0.4136
19 0 0 3.7835 -0.0134
19 0 1 -0.2284 3.5490
19 0 2 1.5350 4.0046
19 0 3 -0.9081 -0.2705
19 0 4 -0.1144 1.7093
19 0 5 1.0499 0.7523
19 0 6 1.3688 -1.2514
19 0 7 -0.3618 -0.8157
19 0 8 1.3874 -1.4495
19 0 9 -0.9027 0.2670
19 0 10 0.2950 -0.0523
19 0 11 0.5964 -0.1701
19 0 12 -1.1611 1.5762
19 0 13 -0.5628 -1.1900
19 0 14 -1.0787 1.5016
19 0 15 -0.9433 -0.3347
19 1 -12 0.5591 1.4350
19 1 -11 -0.6833 -2.1113
19 1 -10 1.5444 0.7361
19 1 -9 -1.7706 -1.6639
19 1 -8 0.1141 1.2822
19 1 -7 0.4461 0.8441
19 1 -6 -0.0123 -0.4166
19 1 -5 2.3577 2.7570
19 1 -4 -2.5708 1.3230
19 1 -3 3.0360 3.2384
19 1 -2 -1.4093 -0.4557
19 1 -1 -0.6291 -3.4696
19 1 0 -3.2510 -0.8552
19 1 1 -1.7692 -3.5767
19 1 2 -2.8927 -1.8949
19 1 3 -1.0431 0.8819
19 1 4 -0.9561 -4.0577
19 1 5 0.1480 0.3707
19 1 6 -0.3358 -1.4851
19 1 7 -1.3916 -0.4717
19 1 8 -0.6224 1.2537
19 1 9 -1.2900 0.8476
19 1 10 -1.2027 0.3339
19 1 11 -1.2089 -0.1634
19 1 12 0.6121 -0.5745
19 2 -10 -0.8805 -0.8106
19 2 -9 0.7463 0.6900
19 2 -8 -1.8855 -0.6059
19 2 -7 -1.1786 1.5113
19 2 -6 -1.0631 -0.7585
19 2 -5 -0.2100 0.3714
19 2 -4 -1.0041 -0.5253
19 2 -3 -1.2239 -0.9744
19 2 -2 2.5060 0.4738
19 2 -1 0.7507 -0.5210
19 2 0 0.9754 0.0118
19 2 1 1.8677 -1.1658
19 2 2 1.6354 2.1613
19 2 3 1.0230 -0.6449
19 2 4 -0.5611 0.8004
19 2 5 0.7211 -0.4557
19 2 6 0.0346 -0.4404
19 2 7 1.6851 -1.2557
19 2 8 0.4993 -1.8420
19 2 9 1.0318 -1.1118
19 2 10 0.4162 -0.3941
19 3 -5 1.4904 -1.1183
19 3 -4 -0.3644 1.1319
19 3 -3 0.2087 -1.4087
19 3 -2 -0.4192 0.7747
19 3 -1 0.4707 -0.6433
19 3 0 -1.9561 0.4936
19 3 1 -0.9652 -0.5722
19 3 2 -1.5800 -0.0124
19 3 3 -1.2094 0.7555
19 3 4 0.9167 -1.4726
19 3 5 -1.0968 0.4764
20 0 0 1.9824 0.1308
20 0 1 0.4730 -1.6188
20 0 2 3.4832 -2.4781
20 0 3 2.1003 -1.5194
20 0 4 0.2683 0.8002
20 0 5 1.2287 -2.0525
20 0 6 -1.3033 1.2545
20 0 7 -0.2396 -0.2835
20 0 8 -1.6810 0.3345
20 0 9 0.5977 1.2589
20 0 10 0.2088 0.2213
20 1 -6 1.3924 0.2738
20 1 -5 -0.0204 -1.2914
20 1 -4 0.8348 0.6886
20 1 -3 -0.5827 0.0217
20 1 -2 -1.3502 -0.7525
20 1 -1 0.9142 2.8976
20 1 0 -1.0964 1.9160
20 1 1 -2.1501 3.2979
20 1 2 1.1351 2.4945
20 1 3 0.0077 1.2503
20 1 4 1.4729 -0.1972
20 1 5 -0.2819 -0.0175
20 1 6 -0.3776 -0.1851
0 0 0 0.0 0.0
;
loop_
  _diffrn_refln_index_h
  _diffrn_refln_index_k
  _diffrn_refln_index_l
  _diffrn_refln_intensity_net
  _diffrn_refln_intensity_u
  _diffrn_refln_scale_group_code
 0 0 2 26425.06 395.04 1
 0 0 2 26595.46 394.86 32
 0 0 3 3.04 5.82 8
 0 0 3 7.14 6.1 1
 0 0 -3 -3.89 4.15 5
 0 0 3 2.39 4.91 32
 0 0 -4 13886.08 223.25 7
 0 0 4 15768.36 223.94 8
 0 0 4 13852.18 223.96 1
 0 0 -4 15095.96 223.38 5
 0 0 5 -9 5.96 31
 0 0 -5 -11.93 5.37 7
 0 0 -5 -13.13 6.58 5
 0 0 5 9.49 9.67 8
 0 0 5 0.73 6.57 9
 0 0 5 -4.29 8.2 32
 0 0 5 -12.64 10.53 1
 0 0 6 98481.21 1464.96 8
 0 0 6 96414.03 1464.14 9
 0 0 6 98633.81 1464.4 32
 0 0 6 99999 1463.97 31
 0 0 6 97630.82 1465.09 1
 0 0 7 13.8 11.78 8
 0 0 7 16.34 7.81 9
 0 0 7 21.03 13.42 16
 0 0 7 11.92 12.48 1
 0 0 7 4.79 6.59 31
 0 0 8 25115.07 374.1 20
 0 0 8 25225.17 374.33 21
 0 0 8 25347.77 374.1 8
 0 0 8 25025.67 374.42 27
 0 0 8 24770.48 374.29 23
 0 0 8 24815.78 372.87 9
 0 0 8 24783.28 374.33 16
 0 0 8 25222.97 374.28 1
 0 0 9 43.96 15.26 21
 0 0 9 30.4 14.27 20
 0 0 9 22.07 13.11 8
 0 0 9 30.03 15.23 27
 0 0 9 35.65 14.84 23
 0 0 9 38.62 14.64 10
 0 0 9 49.58 14.76 16
 0 0 9 30.77 13.35 1
 0 0 10 29737.83 441.65 25
 0 0 10 29249.54 441.96 23
 0 0 10 29718.13 441.66 20
 0 0 10 29604.93 441.91 21
 0 0 10 29646.63 441.67 8
 0 0 10 29544.23 442.06 27
 0 0 10 29515.93 441.93 10
 0 0 10 29385.44 441.91 1
 0 0 10 29156.14 442 16
 0 0 11 13.49 16.1 23
 0 0 11 10.46 16.4 21
 0 0 11 0.47 15.22 20
 0 0 11 26.7 13.81 8
 0 0 11 14.96 16.42 27
 0 0 11 7.47 15.65 10
 0 0 11 -9.49 15.22 25
 0 0 11 -2.17 16.28 16
 0 0 11 3.57 14.52 1
 0 0 12 42662.92 621.81 1
 0 0 12 41290.63 621.83 23
 0 0 12 41550.43 621.74 21
 0 0 12 41385.93 621.4 20
 0 0 12 41589.83 621.49 8
 0 0 12 41241.73 621.39 25
 0 0 12 41473.03 621.77 10
 0 0 12 41372.23 621.83 16
 0 0 12 41576.23 621.9 27
 0 0 13 -16.62 17.09 11
 0 0 13 1.36 18.33 10
 0 0 13 0.73 19.04 23
 0 0 13 -19.97 17.94 20
 0 0 13 -21.45 18.93 21
 0 0 13 -21.55 16.49 8
 0 0 13 -12.21 17.62 25
 0 0 13 -11.31 17.38 1
 0 0 13 -9.41 19.3 27
 0 0 13 -16.9 18.33 14
 0 0 14 837.76 23.31 11
 0 0 14 778.53 24.35 10
 0 0 14 787.33 24.92 23
 0 0 14 796.78 25.04 21
 0 0 14 780.8 23.96 20
 0 0 14 787.16 22.88 8
 0 0 14 807.91 24.12 14
 0 0 14 828.61 23.71 1
 0 0 14 779.63 23.61 25
 0 0 14 809.62 25.25 27
 0 0 15 -16.19 17.12 11
 0 0 15 -12.6 18.05 10
 0 0 15 -12.54 18.81 23
 0 0 15 1.29 17.92 20
 0 0 15 -14.7 19.41 21
 0 0 15 -10.04 16.29 8
 0 0 15 -1.62 17.63 25
 0 0 15 -22.9 19.47 27
 0 0 15 -18.93 18.14 14
 0 0 16 1610.57 35.79 23
 0 0 16 1694.79 36.1 21
 0 0 16 1719.15 34.97 20
 0 0 16 1740.54 35.45 14
 0 0 16 1590.74 35.86 27
 0 0 16 1537.56 34.45 25
 0 0 16 1778.36 35.85 10
 0 0 16 1801.45 34.84 11
 0 0 17 28.08 19.49 23
 0 0 17 14.83 19.94 21
 0 0 17 6.58 18.78 20
 0 0 17 -1.24 18.69 14
 0 0 17 2.14 19.88 27
 0 0 17 12.08 18.02 1
 0 0 17 20.85 16.68 8
 0 0 17 24.02 17.96 25
 0 0 17 6.79 17.64 11
 0 0 17 22.41 19.03 10
 0 0 18 160.53 21.24 23
 0 0 18 156 21.75 21
 0 0 18 126.02 19.51 20
 0 0 18 156.8 20.15 14
 0 0 18 189.98 19.35 15
 0 0 18 142.9 21.36 27
 0 0 18 155.42 19.49 1
 0 0 18 138.52 18.32 8
 0 0 18 137.97 20.52 10
 0 0 18 134.03 18.87 11
 0 0 18 166.39 19.37 25
 0 0 19 47.95 19.71 25
 0 0 19 48.95 21.4 27
 0 0 19 55.24 19.6 1
 0 0 19 41.17 18.95 15
 0 0 19 26.09 17.88 8
 0 0 19 47.31 21.59 23
 0 0 19 26.47 18.87 11
 0 0 20 427.57 23.49 10
 0 0 20 420.15 21.22 8
 0 0 20 478.41 23.02 1
 0 0 21 -17.18 22.37 27
 0 0 21 5.22 20.63 1
 0 0 21 -2.31 19.63 15
 0 0 21 21.17 20.73 14
 0 0 21 -12.11 19.61 11
 0 0 21 -5.7 21.27 10
 0 0 21 1.9 22.37 23
 0 0 21 -39.57 19.06 8
 0 0 22 1627.57 38.59 1
 0 0 22 1742.4 39.45 14
 0 0 22 1661.18 37.88 15
 0 0 22 1645.21 37.77 11
 0 0 22 1834.43 40.69 23
 0 0 22 1761.35 40.26 27
 0 0 23 -4.95 22.12 1
 0 0 23 11.17 20.64 15
 0 0 23 11.24 22.16 14
 0 0 23 3.2 24.49 23
 0 0 23 -6.43 24.54 27
 0 0 23 -10.54 20.65 11
 0 0 24 725.25 27.92 15
 0 0 24 792.26 29.53 14
 0 0 24 781.02 29.62 1
 0 0 24 813.52 31.54 27
 0 0 25 -4.83 25.38 27
 0 0 25 -10.36 25.15 23
 0 0 25 16.24 22.82 14
 0 0 25 49.01 23.07 1
 0 0 26 295.63 27.34 23
 0 0 26 273.46 24.95 14
 0 0 26 278.42 27.56 27
 0 0 26 233.84 25.13 19
 0 0 27 -45.96 25.48 23
 0 0 27 50 23.41 19
 0 0 27 25.09 23.03 14
 0 0 27 -10.6 23.59 22
 0 0 27 27.34 26.25 27
 0 0 28 143.76 24.24 19
 0 0 28 181.11 23.6 14
 0 0 28 126.78 24.15 22
 0 0 28 182.28 26.49 23
 0 0 29 16.4 25.02 23
 0 0 29 4.6 22.73 22
 0 0 29 50.41 23.03 19
 0 0 30 282.63 25.87 23
 0 0 31 6.87 21.8 22
 0 0 31 -40.84 23.32 19
 0 0 32 228.62 24.47 23
 0 0 32 221.37 21.54 22
 0 0 32 168.35 23.25 19
 0 0 33 -28.29 20.49 23
 0 0 33 -15.7 17.79 22
 0 0 33 -12.48 20.06 19
 0 0 34 6.09 18.54 23
 0 0 35 -3.68 16.15 23
 0 1 0 3878.35 58.83 7
 0 -1 0 3840.25 58.83 7
 -1 0 0 3846.64 58.92 29
 1 -1 0 4057.97 58.97 31
 -1 1 0 4001.44 58.95 31
 -1 0 -1 14493.67 218.3 29
 -1 0 1 14724.37 218.14 29
 -1 1 1 14603.37 218.14 31
 1 -1 1 15200.96 218.33 31
 -1 1 -1 14905.87 218.35 31
 -1 0 1 14670.67 218.23 6
 1 0 -1 14544.27 218.2 6
 0 -1 -1 14658.77 218.02 6
 0 1 1 14867.17 218.04 6
 1 0 1 14600.77 218.27 9
 0 1 1 14433.27 218.25 7
 0 -1 1 14588.17 218.04 7
 0 -1 -1 14201.67 218.25 7
 0 1 -1 14459.87 218.04 7
 -1 0 1 14673.77 218.19 8
 -1 0 -2 19617.82 297.11 29
 -1 0 2 20604.41 296.8 29
 -1 0 2 20441.92 297.13 1
 -1 1 2 19388.33 296.92 1
 0 -1 2 20316.12 297.11 1
 1 -1 2 19669.32 296.93 1
 -1 1 -2 19997.42 297.12 31
 1 -1 2 20750.71 297.14 31
 0 1 2 19265.53 297.06 5
 1 0 -2 19761.82 297.02 6
 1 0 2 19791.92 297.11 9
 -1 0 2 20571.81 297.15 8
 0 -1 -2 18905.03 297.07 7
 -1 0 -3 7068.72 110.4 29
 1 0 3 7362.06 110.39 30
 1 -1 3 7404.13 110.46 1
 -1 1 3 7332.74 110.46 1
 -1 0 3 7928.01 110.7 1
 0 -1 3 7871.61 110.68 1
 -1 0 -3 7329.71 110.34 33
 1 -1 3 7304.35 110.45 31
 -1 1 3 6983.08 110.6 32
 0 1 3 7223.55 110.46 5
 1 0 3 7266.24 110.48 9
 1 -1 3 7456.42 110.25 8
 -1 0 3 7554.88 110.63 8
 0 -1 3 7170.7 110.57 8
 1 0 4 5560.22 81.46 30
 1 -1 4 5186.71 81.79 1
 -1 0 4 5511.97 82 1
 0 1 4 5296.51 81.79 1
 1 0 4 5347.2 81.8 1
 0 -1 4 5530.93 81.99 1
 -1 1 4 5092.58 81.77 1
 -1 0 -4 5127.37 81.21 31
 1 -1 4 5764.47 81.58 31
 -1 1 4 5486.5 81.88 32
 0 1 4 5288.4 81.6 5
 1 0 4 5304.95 81.63 9
 0 -1 4 5407.82 81.9 8
 -1 0 4 5679.14 81.96 8
 1 0 4 5246.24 81.3 7
 1 -1 4 5751.54 81.5 8
 1 0 5 1039.01 18.06 30
 1 -1 5 1011.73 19.35 1
 -1 0 5 1001.93 19.46 1
 -1 1 5 975.75 19.37 1
 1 0 5 958.77 19.2 1
 0 -1 5 1048.74 19.49 1
 0 1 5 954.93 19.2 1
 1 -1 5 1091.89 18.02 33
 1 -1 5 1097.89 18.39 31
 -1 1 5 1101.41 19.45 32
 -1 0 -5 930.12 17.04 31
 0 1 5 961.18 18.67 5
 1 0 5 963 18.37 9
 1 0 5 1005.31 17.68 7
 1 -1 5 1106.88 18.52 8
 0 -1 5 1031.06 19.37 8
 -1 0 5 1005.18 19.5 8
 1 -1 6 8287.68 121.1 29
 1 0 6 8129.41 121.27 30
 1 -1 6 8182.83 121.71 8
 0 -1 6 8235.64 122.15 8
 1 0 6 8136.98 121.15 7
 -1 0 6 8185.06 122.16 8
 1 -1 6 7718.69 120.53 7
 1 -1 6 8044.6 122.05 1
 -1 1 6 8113.03 122.05 1
 1 0 6 8036.91 122.14 1
 0 1 6 8015.77 122.14 1
 -1 0 6 8235.57 122.15 1
 0 -1 6 8189.25 122.13 1
 -1 1 6 8391.56 121.89 32
 1 -1 6 8154.14 121.36 31
 1 -1 6 8103.79 121.23 33
 1 0 6 8269.85 120.81 32
 0 -1 -6 7899.6 120.6 33
 0 1 -6 7932.25 120.46 5
 1 0 6 8249.73 121.09 5
 0 1 6 8044.11 121.55 5
 1 0 6 7856.8 121.46 9
 1 -1 7 1292.06 22.7 29
 1 -1 7 1262.84 22.03 30
 1 -1 7 1354.25 25.53 14
 -1 1 7 1328.73 25.89 16
 1 0 7 1476.3 25.37 1
 0 -1 7 1375.54 25.31 1
 0 1 7 1417.17 25.3 1
 1 -1 7 1377.87 25.26 1
 -1 0 7 1474.46 25.43 1
 -1 1 7 1369.89 25.35 1
 -1 1 7 1295.46 24.59 32
 1 -1 7 1260.53 23.05 33
 1 0 7 1342.42 22.24 32
 1 -1 7 1296.03 23.25 31
 0 1 7 1371.99 23.84 32
 1 0 7 1456.31 22.95 5
 0 1 -7 1265.32 21.34 5
 0 -1 7 1329.42 25.5 11
 0 -1 7 1392.92 25.74 10
 1 0 7 1451.95 25.6 10
 1 -1 7 1334.18 25.62 10
 1 0 7 1432.21 23.63 9
 1 0 7 1414.88 25.93 23
 1 -1 7 1310 25.78 23
 -1 0 7 1466.3 25.88 21
 -1 1 7 1300.02 26.26 21
 1 0 7 1428.47 26.08 20
 0 1 7 1400.76 25.89 20
 0 1 7 1347.43 26.14 21
 1 -1 7 1333.98 24.42 8
 0 -1 7 1358.83 24.99 8
 -1 0 7 1420.99 25.25 8
 1 0 7 1420.63 22.84 7
 -1 0 7 1386.5 25.82 16
 1 0 7 1424.32 25.67 16
 0 1 7 1398.41 25.87 16
 1 -1 7 1318.45 25.51 2
 1 0 7 1434.76 25.5 2
 1 -1 8 5844.26 90.6 30
 0 1 8 5982.52 93.02 27
 1 0 8 5855.56 92.97 27
 1 -1 8 5918.92 92.92 27
 -1 1 8 6056.84 92.96 27
 -1 0 8 6055.04 92.77 27
 0 -1 8 5977 92.78 27
 1 0 8 6118.21 91.12 5
 -1 1 8 6022.85 92.9 25
 0 -1 8 5961.33 92.85 14
 1 -1 8 6068.15 92.74 14
 -1 0 8 6277.45 92.69 1
 1 0 8 6155 92.68 1
 0 -1 8 6204.11 92.62 1
 0 1 8 6169.95 92.68 1
 1 -1 8 6260 92.7 1
 -1 1 8 6304.28 92.74 1
 1 -1 8 5982.45 91.19 33
 -1 1 8 6059.42 92.15 32
 1 0 8 5817.34 90.88 32
 1 -1 8 5922.97 91.29 31
 0 1 8 5981.47 91.7 32
 0 -1 8 6006.3 92.64 11
 1 -1 8 6047.07 91.5 9
 1 -1 8 6089.81 92.82 10
 1 0 8 5997.16 91.58 9
 1 0 8 6031.71 92.7 10
 0 -1 8 6071.54 92.83 10
 1 -1 8 6073.79 92.38 11
 0 1 8 5969.48 92.78 23
 -1 0 8 6071.78 92.71 21
 0 -1 8 5964.15 92.82 23
 -1 1 8 6095.48 92.95 21
 1 0 8 5898.69 92.78 23
 1 -1 8 5988.14 92.82 23
 -1 1 8 6014.96 92.81 23
 0 1 8 6170.77 92.81 20
 1 0 8 5985.52 92.85 20
 -1 1 8 6190.83 92.34 20
 0 1 8 5781.68 92.93 21
 0 -1 8 6151.63 92.57 8
 -1 0 8 6079.33 92.6 8
 1 -1 8 6078.28 92.25 8
 -1 1 8 6142.44 92.65 8
 1 0 8 6019.13 92.15 8
 -1 0 8 5938.44 92.81 16
 1 0 8 6026.9 92.8 16
 0 1 8 6078.26 92.84 16
 -1 1 8 6107.44 92.89 16
 1 -1 8 5996.82 92.79 2
 -1 1 9 3280.26 51.6 25
 -1 0 9 3246.43 51.08 25
 0 -1 9 3071.71 51.43 14
 1 -1 9 3114.09 51.23 14
 1 -1 9 3054.89 50.99 1
 -1 1 9 3109.59 51.09 1
 1 0 9 3010.18 50.99 1
 0 1 9 3077.75 51.05 1
 -1 0 9 3063.63 50.97 1
 0 -1 9 3045.98 50.95 1
 -1 1 9 3252.95 51.8 27
 1 0 9 3111.36 51.8 27
 -1 0 9 3252.9 51.6 27
 0 -1 9 3186.03 51.54 27
 0 1 9 3220.36 51.84 27
 1 -1 9 3109.09 51.62 27
 0 1 9 3212.97 49.65 32
 0 -1 9 3119.54 49.06 31
 1 -1 9 3231.22 48.78 33
 0 -1 9 3066.57 48.33 33
 -1 1 9 3272.45 50.32 32
 1 -1 9 3099.48 51.32 10
 1 0 9 3131.65 51.22 10
 1 -1 9 3168.66 49.21 9
 0 -1 9 3104.84 48.46 9
 0 -1 9 3112.12 51.33 10
 0 -1 9 3033.09 51.04 11
 1 0 9 3046.56 49.4 9
 1 -1 9 3110.52 50.75 11
 0 -1 9 3157.06 51.52 23
 -1 1 9 3200.71 51.48 23
 -1 0 9 3244.18 51.45 21
 1 0 9 3102.87 51.42 23
 0 1 9 3169.3 51.46 23
 -1 1 9 3245.41 51.73 21
 1 -1 9 3148.38 51.48 23
 1 0 9 3177.85 51.49 20
 0 1 9 3169.28 51.67 21
 -1 0 9 3255.7 50.6 20
 0 -1 9 3190.03 51.25 21
 -1 1 9 3305.84 50.87 20
 0 1 9 3258.05 51.42 20
 1 0 9 3122.46 50.39 8
 1 -1 9 3100.42 50.36 8
 -1 0 9 3159.32 51.05 8
 -1 1 9 3177.91 51.04 8
 0 -1 9 3128.09 50.79 8
 1 -1 9 2961.35 51.18 2
 0 1 9 3155.4 51.54 16
 -1 0 9 3143.46 51.43 16
 -1 1 9 3162.93 51.54 16
 1 0 9 3123.24 51.4 16
 -1 0 10 258.3 15.34 1
 0 1 10 267.85 15.63 1
 1 0 10 278.18 15.56 1
 1 -1 10 253.81 15.27 1
 0 -1 10 259.47 15.27 1
 -1 1 10 270.64 15.39 1
 1 -1 10 280.97 16.18 14
 0 -1 10 241.3 16.44 14
 -1 1 10 260.05 13.97 32
 0 1 10 256.58 12.75 32
 0 -1 10 241.85 8.84 33
 0 -1 10 235.31 11.12 31
 1 0 10 249.79 16.35 23
 -1 1 10 299.24 16.95 21
 -1 0 10 239.25 16.53 21
 0 1 10 268.35 16.71 23
 0 -1 10 246.76 16.82 23
 -1 0 10 238.63 16.67 23
 1 -1 10 298.99 16.74 23
 -1 1 10 275.57 16.8 23
 0 1 10 288.75 16.52 20
 -1 0 10 221.14 15.17 20
 -1 1 10 289.5 15.64 20
 1 0 10 244.4 16.65 20
 0 1 10 277.57 17.06 21
 0 -1 10 247.86 16.65 21
 0 -1 10 243.57 14.98 8
 0 1 10 266.01 14.63 8
 -1 1 10 279.5 15.39 8
 -1 0 10 251.07 15.32 8
 1 -1 10 252.07 14.44 8
 1 0 10 264.96 14.33 8
 0 -1 10 255.6 14.65 25
 -1 1 10 279.73 16.95 25
 -1 0 10 248.35 15.77 25
 0 1 10 274.33 17.24 27
 1 0 10 260.63 17.15 27
 1 -1 10 273.5 17.05 27
 0 -1 10 237.54 16.65 27
 -1 0 10 239.54 16.9 27
 -1 1 10 277.33 17.2 27
 -1 1 10 289.4 16.76 16
 1 0 10 269.11 16.48 16
 -1 0 10 238.04 16.62 16
 0 1 10 261.69 16.73 16
 1 0 10 267.32 16.19 10
 1 -1 10 262.36 14.94 11
 0 -1 10 245.98 9.59 9
 0 -1 10 239.51 15.84 11
 1 -1 10 275.71 16.34 10
 0 -1 10 259.46 16.13 10
 -1 0 10 236.7 16.29 10
 1 -1 10 261.36 11.36 9
 -1 1 11 2107.21 38.05 1
 0 1 11 2285.3 38.34 1
 -1 0 11 2225.64 38.27 1
 1 -1 11 2144.75 38.06 1
 0 -1 11 2228.73 38.34 1
 1 0 11 2296.55 38.41 1
 1 -1 11 2228.58 38.46 14
 0 -1 11 2285.55 38.78 14
 1 0 11 2292.61 38.34 14
 0 1 11 2146.51 36 32
 0 -1 11 2135.36 34.95 31
 1 0 11 2251.09 38.86 23
 -1 0 11 2281.51 39.05 23
 1 -1 11 2197.89 38.85 23
 -1 1 11 2138.49 38.95 21
 -1 1 11 2087.12 38.71 23
 0 1 11 2181.75 38.64 23
 -1 0 11 2288.23 38.86 21
 0 -1 11 2220.14 38.88 23
 -1 0 11 2291.14 37.64 20
 -1 1 11 2181.73 37.97 20
 0 1 11 2216.27 38.53 20
 0 1 11 2214.94 38.99 21
 1 0 11 2273.89 38.75 20
 0 -1 11 2256.23 38.62 21
 0 -1 11 2235.46 37.92 8
 0 1 11 2229 37.81 8
 1 -1 11 2136.99 37.31 8
 -1 1 11 2195.71 38.05 8
 -1 0 11 2281.8 38.23 8
 1 0 11 2293.71 37.53 8
 -1 1 11 2168.49 38.8 25
 0 -1 11 2163.05 37.48 25
 1 -1 11 2157.36 37.56 25
 -1 0 11 2209.92 38.21 25
 -1 1 11 2146.82 38.95 27
 -1 0 11 2308.85 38.97 27
 0 1 11 2220.37 39.23 27
 1 0 11 2331 39.26 27
 1 -1 11 2177.09 38.99 27
 0 -1 11 2293.24 38.83 27
 -1 1 11 2062.46 38.61 16
 -1 0 11 2184.2 38.76 16
 1 0 11 2215.1 38.81 16
 0 1 11 2158.14 38.72 16
 1 0 11 2273.25 38.63 10
 0 -1 11 2272.81 38.25 11
 1 -1 11 2175.38 38.63 10
 0 -1 11 2099.35 34.31 9
 1 -1 11 2149.64 35.31 9
 0 -1 11 2211.21 38.68 10
 1 -1 11 2200.04 37.81 11
 -1 0 11 2248.37 38.66 10
 1 -1 12 1914.88 35.03 1
 -1 0 12 1948.74 35.29 1
 0 -1 12 1956.04 35.32 1
 1 0 12 2000.51 35.29 1
 -1 1 12 1932.79 35.1 1
 0 1 12 2042.56 35.41 1
 1 -1 12 1922.26 35.38 14
 0 -1 12 1940.71 35.66 14
 1 0 12 1955.64 35.11 14
 0 -1 12 1719.85 30.75 31
 1 0 12 1876.03 35.69 23
 1 -1 12 1884.16 35.76 23
 0 -1 12 1898.22 35.88 23
 -1 1 12 1884.59 36.03 21
 0 1 12 1905.52 35.7 23
 -1 1 12 1902.58 35.8 23
 -1 0 12 1915.69 35.81 21
 -1 0 12 1901.7 35.86 23
 -1 1 12 1899.09 35.01 20
 0 1 12 1915.91 35.57 20
 0 -1 12 1877.57 35.41 21
 1 0 12 1919.93 36.01 21
 1 -1 12 1853.98 35.19 20
 1 0 12 1887.33 35.63 20
 0 -1 12 1847.02 34.82 20
 0 1 12 1905.51 36.01 21
 -1 0 12 1885.39 34.38 20
 1 0 12 1903.48 34.02 8
 -1 1 12 1928.14 35.02 8
 0 1 12 1920.79 34.66 8
 1 -1 12 1857.41 34.1 8
 0 -1 12 1897.45 34.76 8
 -1 0 12 1961.49 34.96 8
 -1 0 12 1856.42 35.74 16
 -1 1 12 1910.41 35.58 16
 0 1 12 1913.3 35.6 16
 1 0 12 1880.63 35.77 16
 1 -1 12 1854.14 34.37 25
 0 -1 12 1832.69 34.22 25
 -1 1 12 1859.61 35.6 25
 -1 0 12 1848.25 34.87 25
 0 1 12 1912.1 36.16 27
 1 -1 12 1907.78 35.85 27
 1 0 12 1934.56 36.16 27
 -1 0 12 1868.77 35.82 27
 0 -1 12 1856.42 35.76 27
 -1 1 12 1908.65 36.16 27
 1 -1 12 1798.81 31.39 9
 0 -1 12 1895.39 35.66 10
 1 -1 12 1896.97 35.67 10
 -1 0 12 1935.17 35.48 10
 0 -1 12 1935.58 35.19 11
 1 0 12 1899.37 35.53 10
 1 -1 12 1872.44 34.73 11
 0 1 12 1911.15 35.48 10
 1 -1 13 2731.42 46.74 27
 1 0 13 2527.23 46.64 27
 -1 0 13 2530.09 46.39 27
 0 1 13 2590.8 46.91 27
 0 -1 13 2639.07 46.54 27
 -1 1 13 2704.24 46.88 27
 -1 1 13 2628.72 46.2 16
 0 1 13 2575.68 46.19 16
 1 0 13 2510 46.21 23
 -1 0 13 2556.04 46.32 21
 -1 1 13 2712.53 46.84 21
 0 1 13 2604.15 46.37 23
 0 1 13 2608.73 46.65 21
 -1 1 13 2653.05 46.6 23
 -1 0 13 2517.22 46.45 23
 0 -1 13 2588.17 46.55 23
 1 -1 13 2646.83 46.42 23
 0 -1 13 2563.09 46.19 21
 1 -1 13 2653.21 46.45 21
 1 0 13 2516 46.42 21
 0 1 13 2633.41 46.14 20
 -1 0 13 2469.45 44.87 20
 0 -1 13 2578.83 45.3 20
 1 0 13 2528.71 46.01 20
 1 -1 13 2621.41 45.89 20
 -1 1 13 2658.3 45.6 20
 -1 0 13 2594.81 46.06 1
 0 -1 13 2626.45 46.04 1
 1 0 13 2582.48 45.77 1
 -1 1 13 2646.4 45.93 1
 1 -1 13 2633.5 45.78 1
 0 1 13 2661.42 45.87 1
 0 -1 13 2657.69 46.25 14
 1 -1 13 2717.78 46.04 14
 1 -1 13 2800.78 45.72 15
 1 0 13 2552.81 45.76 14
 -1 0 13 2519.76 45.54 25
 0 -1 13 2461.04 44.82 25
 1 -1 13 2553.18 44.85 25
 0 1 13 2588.37 46.03 25
 -1 1 13 2645.71 46.15 25
 1 -1 13 2644.2 44.95 8
 1 0 13 2520.85 44.7 8
 -1 0 13 2569.68 45.54 8
 0 -1 13 2601.64 45.32 8
 -1 1 13 2663 45.65 8
 0 1 13 2682.03 45.42 8
 1 -1 13 2722.65 45.39 11
 0 -1 13 2610.48 46.19 10
 -1 1 13 2635.06 46.12 10
 1 -1 13 2657.2 46.36 10
 0 -1 13 2655.09 45.71 11
 -1 0 13 2543.53 46.09 10
 -1 0 13 2608.76 45.81 11
 0 1 13 2593.53 46.09 10
 1 0 13 2577.99 44.99 11
 1 0 13 2517.49 46.02 10
 1 -1 14 1566.84 33.08 27
 0 1 14 1623.87 33.55 27
 -1 0 14 1548.85 33.14 27
 -1 1 14 1423.79 33.61 27
 1 0 14 1607.63 33.39 27
 0 -1 14 1580.63 32.94 27
 0 1 14 1541.22 32.84 16
 -1 1 14 1382.5 32.85 16
 1 0 14 1607.42 32.29 14
 1 -1 14 1551.11 32.42 14
 1 -1 14 1629.53 32.01 15
 0 -1 14 1537.45 32.45 14
 -1 0 14 1511.29 31.86 25
 0 -1 14 1476.9 31.11 25
 -1 1 14 1493.94 32.69 25
 1 -1 14 1510 31.15 25
 0 1 14 1599.41 32.58 25
 1 0 14 1488.7 31.9 25
 1 0 14 1547.64 32.88 23
 1 -1 14 1547.11 32.98 23
 0 1 14 1477.04 32.8 23
 0 1 14 1602.03 33.21 21
 -1 0 14 1513.59 33.07 21
 0 -1 14 1533.38 33.01 23
 -1 0 14 1521.67 32.97 23
 -1 1 14 1489.96 33.13 23
 -1 1 14 1456.43 33.62 21
 -1 0 14 1529.08 31.25 20
 1 -1 14 1534.53 32.92 21
 1 0 14 1571.34 32.63 20
 0 1 14 1582.72 32.44 20
 -1 1 14 1522.4 31.98 20
 0 -1 14 1540.17 31.65 20
 1 -1 14 1527.64 32.28 20
 0 -1 14 1571.57 32.59 21
 1 0 14 1591.95 33.11 21
 -1 1 14 1493.56 32.48 1
 0 1 14 1621.25 32.25 1
 1 -1 14 1558.86 32.17 1
 1 0 14 1577.19 32.2 1
 0 -1 14 1539.45 32.28 1
 -1 0 14 1541.74 32.41 1
 -1 1 14 1433.8 31.81 8
 1 0 14 1571.92 31 8
 1 -1 14 1497.66 31.09 8
 0 -1 14 1490.87 31.42 8
 -1 0 14 1505.91 31.71 8
 0 1 14 1564.7 31.41 8
 -1 1 14 1413.05 32.6 10
 0 -1 14 1539.38 32.01 11
 1 0 14 1636.26 31.27 11
 0 1 14 1524.89 32.53 10
 1 0 14 1588.46 32.66 10
 1 -1 14 1578.76 31.59 11
 -1 0 14 1557.86 32.06 11
 0 -1 14 1522.88 32.6 10
 -1 0 14 1519.89 32.41 10
 1 -1 14 1503.88 32.82 10
 1 0 15 1784 33.85 12
 1 0 15 1808.79 35.34 14
 -1 0 15 1693.21 35.45 14
 0 -1 15 1748.22 35.49 14
 1 0 15 1859.78 34.36 15
 1 -1 15 1811.11 34.8 15
 1 -1 15 1799.41 35.43 14
 -1 1 15 1686.24 35.59 16
 0 1 15 1777.97 35.78 16
 0 1 15 1749.47 35.81 23
 1 -1 15 1792.11 35.93 23
 1 0 15 1751.49 35.87 23
 0 -1 15 1779.99 35.89 21
 -1 1 15 1766.79 35.91 23
 0 1 15 1820.65 36.32 21
 0 -1 15 1774.02 36.02 23
 -1 0 15 1734.52 36.01 23
 -1 1 15 1783.34 36.45 21
 -1 0 15 1733.62 36.02 21
 1 -1 15 1763.61 35.19 20
 1 0 15 1776.86 35.94 21
 -1 0 15 1712.64 34.18 20
 0 1 15 1793.73 35.46 20
 1 0 15 1739.15 35.44 20
 0 -1 15 1779.32 34.72 20
 1 -1 15 1774.99 35.8 21
 1 -1 15 1755.47 36.05 27
 0 1 15 1736.57 36.29 27
 -1 0 15 1791.83 36.18 27
 1 0 15 1764.75 36.22 27
 0 -1 15 1800.29 35.97 27
 -1 1 15 1800.03 36.36 27
 0 -1 15 1652.36 34.14 8
 1 0 15 1700.39 33.86 8
 1 -1 15 1689.35 34.05 8
 1 -1 15 1697.16 34.03 25
 0 1 15 1793.93 35.68 25
 -1 0 15 1715.02 34.92 25
 -1 1 15 1757.73 35.36 25
 1 0 15 1767.9 34.93 25
 0 -1 15 1671.39 34.1 25
 1 -1 15 1752.52 35.56 10
 -1 0 15 1766.25 35.12 11
 1 -1 15 1781.12 34.59 11
 -1 0 15 1687.61 35.43 10
 1 0 15 1812.32 35.78 10
 0 -1 15 1716.15 35.58 10
 0 -1 15 1743.35 35.02 11
 -1 1 15 1691.62 35.3 10
 0 1 15 1766.96 35.39 10
 1 0 15 1773.03 34.21 11
 0 -1 16 381.94 21.24 27
 1 0 16 411.57 21.74 27
 1 -1 16 368.1 21.63 27
 -1 0 16 377 21.41 27
 -1 1 16 400.18 22.2 27
 0 1 16 401.78 21.94 27
 0 1 16 393.49 20.86 16
 -1 1 16 372.31 21.47 16
 0 1 16 426.93 17.67 12
 1 0 16 373.3 18.5 12
 1 -1 16 390.91 19.59 15
 0 1 16 438.85 20.33 14
 0 -1 16 406.81 20.62 14
 1 0 16 386.28 19.1 15
 1 0 16 406.15 20.24 14
 -1 0 16 378 20.74 14
 1 -1 16 375.71 20.54 14
 0 -1 16 424.1 20.43 15
 -1 1 16 411.76 20.79 25
 0 1 16 412.88 20.61 25
 0 -1 16 370.14 19.42 25
 1 -1 16 336.63 19.04 25
 1 0 16 377.49 20.25 25
 1 0 16 372.69 21.39 23
 1 -1 16 361.44 21.23 23
 0 1 16 420.03 21.49 23
 0 -1 16 376.44 21.53 21
 -1 1 16 387.69 22.18 21
 -1 0 16 390.39 21.57 23
 -1 1 16 420.36 21.59 23
 0 1 16 400.14 21.84 21
 -1 0 16 382.03 21.57 21
 0 -1 16 397.04 21.78 23
 1 0 16 402.12 20.82 20
 0 -1 16 368.94 19.63 20
 1 0 16 415.14 21.46 21
 1 -1 16 370.88 20.36 20
 -1 0 16 369.08 19.63 20
 1 -1 16 397.99 21.42 21
 1 0 16 374.05 19.53 1
 0 1 16 374.77 19.64 1
 -1 0 16 411.33 20.07 1
 1 -1 16 393.58 19.95 1
 -1 1 16 468.08 20.23 1
 0 -1 16 418.97 20.07 1
 -1 1 16 431.16 19.18 8
 0 -1 16 400.75 20.06 11
 0 1 16 388.13 20.58 10
 1 0 16 415.6 20.77 10
 1 0 16 395.47 19.08 11
 -1 1 16 386.3 20.59 10
 1 -1 16 364.27 20.82 10
 1 -1 16 373.97 19.39 11
 -1 0 16 397.56 19.95 11
 0 1 16 425.01 19.31 11
 -1 0 16 375.33 20.53 10
 0 -1 16 396.21 20.86 10
 1 0 17 231.14 17.63 12
 1 0 17 227.15 18.18 15
 0 -1 17 227.15 19.28 15
 -1 0 17 203.16 19.71 14
 1 0 17 231.17 19.48 14
 0 1 17 255.59 19.51 14
 1 -1 17 221.85 18.66 15
 0 -1 17 226.52 19.98 14
 -1 1 17 261.44 19.59 14
 1 -1 17 240.84 20 14
 0 1 17 251.62 17.9 8
 -1 1 17 224.27 17.95 8
 0 -1 17 235.72 17.95 8
 -1 0 17 230.64 18.57 8
 1 -1 17 222.77 17.07 8
 1 0 17 216.81 17.21 8
 1 -1 17 248.86 20.6 23
 0 1 17 236.84 20.79 23
 1 0 17 227.61 20.67 23
 0 1 17 226.23 21.25 21
 0 -1 17 259.45 20.85 23
 -1 0 17 265 21.22 23
 -1 1 17 263.44 21.41 21
 0 -1 17 229.43 20.51 21
 -1 0 17 249.39 21.03 21
 1 0 17 238.92 20.79 21
 -1 1 17 273.3 20.82 23
 -1 0 17 259.65 18.94 20
 0 -1 17 204.83 18.8 20
 1 -1 17 259.94 20.53 21
 1 -1 17 227.93 19.44 20
 1 0 17 234.01 19.98 20
 1 0 17 259.14 21.14 27
 1 -1 17 220.93 20.76 27
 0 1 17 239.95 21.27 27
 0 -1 17 218.8 20.58 27
 -1 0 17 230.56 21.24 27
 -1 1 17 240.56 21 27
 0 1 17 234.8 19.07 1
 1 -1 17 226.98 18.99 1
 0 -1 17 231.59 19.39 1
 -1 0 17 254.25 19.6 1
 -1 1 17 231.98 19.26 1
 1 0 17 218.43 18.8 1
 1 0 17 234.34 18.98 25
 -1 1 17 231.19 19.97 25
 1 -1 17 221.13 18.25 25
 0 1 17 245.26 19.89 25
 0 -1 17 233.48 20.1 10
 -1 0 17 237.99 19.32 11
 1 0 17 223.26 18.32 11
 1 0 17 226.85 19.88 10
 -1 1 17 234.35 18.64 11
 0 1 17 217.61 18.16 11
 0 -1 17 221.19 19.4 11
 1 -1 17 243.59 18.72 11
 -1 1 17 233.37 19.62 10
 -1 0 17 214.99 20.08 10
 1 -1 17 221.9 20.11 10
 0 1 17 261.59 20.02 10
 1 -1 18 1569.37 34.04 12
 1 0 18 1524.96 33.21 12
 -1 1 18 1665.01 35.23 14
 0 1 18 1603.11 34.87 14
 1 0 18 1568.93 33.73 15
 0 -1 18 1601.86 35.51 14
 -1 0 18 1597.28 35.26 14
 1 0 18 1642.02 35.17 14
 1 -1 18 1630.41 34.45 15
 0 -1 18 1637.2 34.9 15
 1 -1 18 1618.19 35.51 14
 -1 0 18 1503.89 33.59 8
 1 0 18 1490.14 32.84 8
 -1 1 18 1635.59 34.17 8
 0 1 18 1547.48 33.42 8
 1 -1 18 1506.93 32.92 8
 0 -1 18 1536.44 33.5 8
 1 -1 18 1635.03 36.09 23
 0 -1 18 1648.41 36.19 23
 0 1 18 1649.25 36.15 23
 -1 1 18 1651.39 36.36 23
 1 0 18 1626.97 36.19 23
 0 1 18 1674.72 36.48 21
 -1 0 18 1626 36.17 23
 1 0 18 1616.29 35.96 21
 1 -1 18 1618.95 35.64 21
 0 -1 18 1660.16 35.95 21
 1 0 18 1640.78 35.37 20
 1 -1 18 1597.22 34.55 20
 0 -1 18 1583.8 34.06 20
 -1 0 18 1609.07 35.9 27
 0 1 18 1650.91 36.75 27
 -1 1 18 1684.61 36.73 27
 1 -1 18 1639.65 36.11 27
 0 -1 18 1600.21 35.81 27
 1 0 18 1641.75 36.45 27
 1 0 18 1583.04 34.39 1
 0 1 18 1575.62 34.49 1
 -1 0 18 1610.53 34.96 1
 0 -1 18 1574.7 34.58 1
 1 -1 18 1593.74 34.68 1
 -1 1 18 1590.89 34.88 1
 1 0 18 1540.6 33.95 25
 -1 1 18 1617.65 35.28 25
 0 1 18 1582.73 34.66 25
 -1 0 18 1624.31 34.79 11
 -1 0 18 1574.26 35.47 10
 1 -1 18 1604.07 35.34 10
 0 1 18 1607.22 33.88 11
 1 0 18 1589.4 33.63 11
 1 -1 18 1595.08 34.26 11
 0 -1 18 1586.6 34.53 11
 1 0 18 1599.37 35.54 10
 -1 1 18 1633.6 35.35 10
 0 1 18 1639.69 35.32 10
 -1 1 18 1632.77 34.49 11
 0 -1 18 1562.9 35.33 10
 1 -1 19 766.11 24.86 12
 1 0 19 805.6 26.25 14
 0 -1 19 746.25 25.59 15
 1 -1 19 788.9 25.21 15
 1 0 19 780.36 24.75 15
 0 1 19 778.67 25.75 14
 -1 0 19 797.98 26.04 15
 0 1 19 766.64 24.78 15
 -1 0 19 768.16 24.46 8
 -1 1 19 785.07 24.77 8
 0 1 19 738.63 24.28 8
 1 0 19 725.78 23.5 8
 1 0 19 797.89 27.56 23
 1 -1 19 822.5 27.59 23
 0 1 19 808.68 27.4 23
 -1 0 19 785.02 27.4 23
 0 -1 19 800.63 27.31 23
 -1 1 19 794.76 27.28 23
 0 -1 19 817.87 27.36 21
 1 -1 19 762.96 25.96 20
 0 -1 19 733.02 25.06 20
 1 -1 19 798.53 25.88 1
 1 0 19 761.32 25.42 1
 -1 1 19 826.25 26 1
 0 -1 19 800.94 25.67 1
 0 1 19 751.92 25.52 1
 -1 0 19 798.78 25.95 1
 -1 0 19 799.98 27.39 27
 -1 1 19 862 28.05 27
 1 0 19 824.58 27.69 27
 1 -1 19 815.63 27.54 27
 0 1 19 792.63 27.59 27
 0 -1 19 773.02 26.94 27
 0 1 19 775.62 25.69 25
 1 0 19 754.22 25.32 25
 -1 0 19 842.81 25.89 11
 1 0 19 769.47 24.5 11
 1 -1 19 795.31 25.23 11
 0 -1 19 757.3 25.48 11
 -1 1 19 793.07 25.18 11
 0 1 19 775.43 24.92 11
 1 0 20 1313.4 33.6 21
 -1 1 20 1276.75 32.31 1
 0 1 20 1307.29 32.08 1
 0 -1 20 1291.32 31.99 1
 1 -1 20 1341.97 32.49 1
 1 0 20 1313.47 31.96 1
 -1 0 20 1297.17 32.09 1
 0 1 20 1246.9 30.62 8
 -1 0 20 1285.02 31.06 8
 1 0 20 1178.25 29.66 8
 -1 1 20 1298.68 31.23 8
 0 1 20 1264.6 31.94 25
 1 0 20 1246.01 30.95 15
 0 -1 20 1319.77 32.7 14
 0 1 20 1280.4 31.17 15
 -1 0 20 1317.67 32.43 14
 1 -1 20 1242.01 31.03 12
 -1 1 20 1266.94 31.97 10
 0 1 20 1272.37 32.28 10
 -1 0 20 1299.82 32.52 10
 1 0 20 1229.76 32.23 10
 1 -1 21 228.2 23.84 21
 1 0 21 264.8 24.07 21
 -1 1 21 224.5 22.12 1
 1 -1 21 256.28 21.87 1
 -1 0 21 234.24 22.34 1
 1 0 21 267.73 22.42 1
 0 -1 21 262.72 22.28 1
 0 1 21 245.62 22.12 1
 -1 1 21 269.11 24.2 27
 -1 0 21 257.32 23.84 27
 0 -1 21 262.65 23.67 27
 1 -1 21 245.41 23.93 27
 0 1 21 224.05 24.12 27
 1 0 21 278.98 24.45 27
 -1 1 21 288.51 20.58 8
 1 0 21 252.23 19.88 8
 0 1 21 224.03 20.18 8
 0 -1 21 224.72 21.32 11
 -1 0 21 275.47 22.71 14
 1 0 21 260.41 22.47 14
 -1 0 21 253.42 21.58 15
 1 -1 21 259.77 22.7 14
 -1 1 21 200.88 21.02 15
 1 -1 21 251.39 21.37 15
 0 -1 21 259.37 23 14
 -1 1 21 232.32 21.79 14
 0 1 21 277.07 22.04 14
 0 -1 21 237.05 21.59 15
 1 0 21 277.77 24.38 23
 1 -1 21 252.14 24.08 23
 -1 1 21 254.87 24 23
 0 1 21 246.1 24.3 23
 -1 0 21 268.16 24.14 23
 0 -1 21 255.54 24.25 23
 -1 0 21 248.01 22.63 10
 -1 0 21 247.1 21.86 11
 0 1 21 224.67 22.63 10
 -1 1 21 230.64 22.41 10
 0 1 21 231.65 20.63 11
 -1 1 21 248.79 21.18 11
 1 -1 22 481.74 26.48 21
 1 0 22 458.58 26.81 21
 -1 1 22 416.79 24.49 1
 -1 0 22 464.81 25.02 1
 0 -1 22 421.43 24.56 1
 1 0 22 470.92 24.47 1
 1 -1 22 443.84 24.44 1
 0 1 22 460.33 24.88 1
 -1 1 22 452.9 26.67 27
 0 -1 22 472.81 26.05 27
 0 1 22 480.36 27 27
 -1 0 22 459.41 26.4 27
 1 -1 22 462.62 26.5 27
 1 0 22 459.83 26.48 27
 -1 1 22 426.62 23.33 8
 0 1 22 405.14 22.48 8
 1 0 22 441.3 22.57 11
 -1 0 22 444.41 23.88 15
 1 0 22 451.67 24.72 14
 0 -1 22 421.14 24.03 15
 0 -1 22 468.55 25.12 14
 -1 1 22 442.29 24.57 14
 -1 0 22 441.86 25.09 14
 -1 1 22 435.55 23.33 15
 0 1 22 436.85 24.31 14
 1 -1 22 451.47 24.66 14
 1 -1 22 431.58 23.66 15
 0 -1 22 465.29 26.79 23
 -1 1 22 457.5 26.35 23
 1 0 22 451.1 26.64 23
 1 -1 22 489.44 26.69 23
 0 1 22 480.53 26.68 23
 -1 0 22 446.2 26.4 23
 0 1 22 437.3 22.86 11
 -1 1 22 451.87 24.9 10
 -1 1 22 436.29 23.21 11
 -1 0 22 456.51 23.93 11
 0 1 22 441.68 24.85 10
 -1 0 23 219.71 25.51 23
 1 -1 23 227.72 23.6 1
 1 0 23 219.27 23.28 1
 -1 0 23 213.9 23.98 1
 -1 1 23 217.58 23.58 1
 0 1 23 189.39 23.25 1
 0 -1 23 227.49 23.99 1
 -1 0 23 238.71 25.46 27
 0 -1 23 217.09 25.09 27
 1 0 23 258.75 26.03 27
 1 -1 23 258.83 25.57 27
 0 1 23 203.61 25.81 27
 -1 1 23 242.97 26.03 27
 0 1 23 183.72 21.24 8
 -1 0 23 221.7 22.49 11
 -1 1 23 206.71 22.08 15
 0 -1 23 232.87 24.22 14
 -1 0 23 221.49 22.6 15
 0 -1 23 231.89 22.78 15
 1 0 23 228.2 23.42 14
 0 1 23 238.86 23.48 14
 1 -1 23 231.19 22.68 15
 1 -1 23 206.77 23.66 14
 -1 0 23 235.99 23.85 14
 -1 1 23 240.43 23.61 14
 -1 1 23 239.07 22.32 11
 -1 1 23 219.57 23.77 10
 0 1 23 219.58 21.52 11
 0 1 23 228.22 23.72 10
 1 -1 23 261.49 25.79 23
 0 1 23 242.73 25.67 23
 1 0 23 240.69 25.76 23
 0 -1 23 237.22 25.86 23
 -1 1 23 268.44 25.91 23
 -1 1 24 45.93 23.47 1
 1 0 24 81.05 22.57 1
 0 1 24 91.07 22.8 1
 1 -1 24 57.14 23.15 1
 1 -1 24 86.2 23.68 19
 0 -1 24 88.12 23.58 19
 -1 1 24 48.7 24.96 23
 -1 0 24 87.58 25.29 23
 1 0 24 41.49 25.2 23
 1 -1 24 58.39 25.08 23
 0 -1 24 89.7 25.15 23
 0 1 24 70.7 25.13 23
 0 -1 24 67.06 22.07 15
 1 -1 24 49.06 21.47 15
 -1 0 24 62.41 21.81 15
 -1 1 24 63.35 21.2 15
 0 -1 24 72.44 23.35 14
 1 -1 24 86.66 23.61 14
 1 0 24 122.92 22.97 14
 -1 0 24 13.83 22.88 14
 -1 1 24 101.78 22.92 14
 0 1 24 107.65 23.15 14
 0 1 24 80.55 20.94 11
 -1 1 24 86.38 21.43 11
 0 1 24 81.08 25.58 27
 0 -1 24 74.67 24.95 27
 -1 1 24 64.39 25.83 27
 1 -1 24 60.75 25 27
 1 0 24 108.75 25.57 27
 -1 0 24 111.9 25.42 27
 1 -1 25 80.55 25.52 27
 -1 1 25 112.8 26.67 27
 -1 0 25 97.71 26.02 27
 1 0 25 65.65 25.85 27
 0 -1 25 139.33 25.69 27
 0 1 25 63.93 26.07 27
 1 -1 25 81.56 23.78 19
 0 -1 25 94.11 23.84 19
 1 -1 25 103.98 23.75 1
 1 0 25 94.73 23.84 1
 0 1 25 83.89 23.58 1
 -1 1 25 92.61 23.93 1
 -1 1 25 84.98 25.43 23
 0 1 25 76.88 25.63 23
 -1 0 25 91.59 25.27 23
 1 0 25 110.16 24.03 22
 1 -1 25 71.85 25.68 23
 0 -1 25 73.39 25.57 23
 0 -1 25 110.22 23.96 14
 -1 0 25 47.84 22.26 15
 -1 0 25 95.91 23.86 14
 0 -1 25 110.55 22.5 15
 1 -1 25 76.96 23.73 14
 1 0 25 109.06 23.25 14
 -1 1 25 66.95 23.11 14
 0 1 25 82.27 22.87 14
 -1 1 25 60.3 21.8 11
 1 0 25 95.38 25.82 23
 1 -1 26 19.32 23.83 19
 0 -1 26 38.12 23.83 19
 1 0 26 -4.64 23.49 1
 0 1 26 52.99 23.52 1
 1 0 26 16.37 23.36 19
 -1 0 26 28.86 23.62 19
 1 0 26 23.58 23.73 22
 -1 1 26 31.08 25.25 23
 0 1 26 62.01 23.1 22
 -1 0 26 30.93 25.31 23
 0 -1 26 42.04 25.4 23
 0 1 26 78.14 22.99 14
 1 -1 26 29.99 23.29 14
 -1 0 26 28.45 23.19 14
 -1 1 26 36.34 23.1 14
 0 -1 26 47.33 23.54 14
 1 0 26 54.62 23.05 14
 0 -1 26 46.62 22.08 15
 -1 0 26 45.9 21.8 15
 1 0 26 31.9 25.5 23
 1 -1 26 -11.54 25.75 23
 0 1 26 24.51 25.41 23
 1 -1 26 29.14 25.59 27
 0 1 26 6.34 26.01 27
 0 -1 26 42.3 25.31 27
 1 0 26 21.49 25.78 27
 1 -1 27 59.8 25.99 27
 0 -1 27 96.18 26.2 27
 1 0 27 103.59 26.39 27
 -1 1 27 70.68 23.85 19
 0 1 27 106.09 23.93 19
 -1 1 27 117.51 25.94 23
 0 1 27 74.3 23.42 22
 -1 1 27 86.95 23.59 22
 -1 0 27 70.37 25.8 23
 1 -1 27 91.83 24.05 22
 1 0 27 91.7 24.24 22
 0 -1 27 68.96 26 23
 -1 1 27 93.71 23.3 14
 0 -1 27 65.72 23.78 14
 -1 0 27 98.99 22.11 15
 0 1 27 91.05 23.23 14
 -1 0 27 74.5 23.64 14
 1 -1 27 79.8 23.55 14
 1 0 27 81.33 23 14
 0 1 27 68.75 26.16 23
 1 -1 27 71.13 26.18 23
 1 0 27 101.94 26.23 23
 1 -1 27 74.34 23.85 19
 0 -1 27 58.82 23.94 19
 1 0 27 82.23 24.02 19
 -1 0 27 99.14 24.26 19
 1 0 28 41.94 26.16 27
 1 -1 28 55.35 25.72 27
 -1 1 28 -1.67 23.06 19
 0 1 28 40.39 22.89 19
 1 -1 28 31.56 23.74 22
 -1 1 28 53.82 22.8 22
 1 0 28 47.71 23.41 22
 -1 0 28 29.25 25.28 23
 0 1 28 11.37 23.04 22
 0 -1 28 24.08 25.42 23
 1 -1 28 59.41 25.19 23
 0 1 28 43.13 25.22 23
 -1 1 28 86.71 25.23 23
 1 0 28 22.39 25.42 23
 -1 0 28 26.1 23.38 19
 0 -1 28 11.77 23.69 19
 1 0 28 19.84 23.38 19
 1 -1 28 51.26 23.77 19
 -1 1 28 39.23 22.7 14
 -1 0 28 95.18 23.2 14
 0 1 28 29.48 22.38 14
 0 -1 28 24.8 23.07 14
 -1 0 29 24.62 22.67 22
 1 -1 29 59.96 23.18 22
 0 -1 29 56.42 23.15 22
 0 1 29 74.51 22.58 22
 -1 1 29 37.13 22.31 22
 1 0 29 26.92 22.83 22
 0 1 29 87.27 25.17 23
 -1 0 29 78.98 25.08 23
 1 0 29 21.16 25.17 23
 1 -1 29 44.45 25.08 23
 0 -1 29 7.89 24.64 23
 -1 1 29 45.16 24.81 23
 -1 0 29 54.77 23.04 19
 1 -1 29 28.66 23.59 19
 -1 1 29 49.93 23.16 19
 0 -1 29 82.43 23.8 19
 0 1 29 70.43 23 19
 1 0 29 35.94 22.95 19
 -1 1 29 59.05 22.38 14
 0 1 29 62.78 21.82 14
 -1 0 29 48.93 22.45 14
 -1 1 30 50.54 24.09 23
 -1 0 30 73.52 24.27 23
 0 1 30 95.3 24.41 23
 1 0 30 71.5 24.45 23
 0 -1 30 63.26 24.2 23
 1 -1 30 71.37 24.22 23
 0 1 31 72.55 23.12 19
 1 -1 31 24.34 23.93 19
 -1 0 31 80.48 23.53 19
 0 -1 31 36.64 24.02 19
 -1 1 31 55.95 23.12 19
 1 0 31 45.51 23.5 19
 -1 1 31 29.11 21.61 22
 1 0 31 36.18 22.19 22
 1 -1 31 57.91 22.78 22
 -1 0 31 102.58 22.43 22
 0 1 31 56.73 21.53 22
 0 -1 31 92.11 23.1 22
 0 -1 32 0.28 20.33 22
 1 0 32 16.92 19.99 22
 1 -1 32 12.02 20.46 22
 0 1 32 18.65 19.17 22
 -1 1 32 37.37 19.12 22
 -1 0 32 2.86 19.89 22
 -1 1 32 11.13 21.22 19
 0 -1 32 13.06 22.23 19
 -1 0 32 -13.63 22.09 19
 1 0 32 -10.36 21.66 19
 0 1 32 10.18 21.26 19
 1 -1 32 -33.13 22.42 19
 -1 1 32 -14.6 22.87 23
 1 -1 32 28.26 22.81 23
 -1 0 32 -11.39 22.79 23
 1 0 32 8.79 22.86 23
 0 -1 32 15.32 22.74 23
 0 1 32 25.51 22.9 23
 0 -1 33 10.69 17.97 22
 1 -1 33 2.79 18.15 22
 -1 0 33 19.74 17.25 22
 0 -1 33 28.36 20.42 19
 1 0 33 17.07 19.98 19
 0 1 33 -14.56 19.75 19
 1 -1 33 3.68 20.28 19
 -1 1 33 36.26 19.6 19
 -1 0 33 21.85 20.15 19
 0 -1 33 10.64 20.22 23
 -1 1 33 29.63 20.44 23
 0 1 33 1.6 20.76 23
 1 -1 33 -8.65 20.65 23
 1 0 33 31.25 20.64 23
 -1 0 33 27.89 20.47 23
 0 -1 34 -15.62 15.68 22
 0 1 34 5.6 18.02 19
 -1 1 34 -2.98 18.05 19
 1 -1 34 2.22 18.39 23
 -1 0 34 -8.19 18.24 23
 -1 1 34 1.68 18.36 23
 1 0 34 13.62 18.66 23
 0 -1 34 -5.77 18.35 23
 0 1 34 9.91 18.48 23
 -1 0 35 -10.52 15.79 23
 0 -1 35 15.6 15.82 23
 -1 1 35 8.52 15.81 23
 -2 1 35 14.65 15.37 23
 1 -2 34 -5.48 16 22
 -2 1 34 11.88 18.02 19
 1 1 34 -4.56 17.68 19
 -2 1 34 7.92 17.95 23
 1 -2 34 -10.07 18.19 23
 1 -2 33 -8.01 18.5 22
 -2 1 33 -1.16 19.7 19
 1 1 33 31.95 19.51 19
 1 -2 33 -12.4 20.21 23
 1 1 33 -8.9 20.71 23
 -2 1 33 -15.66 20.51 23
 1 -2 32 30.03 21.12 22
 1 -2 32 61.63 23.08 19
 -2 1 32 78.92 21.59 19
 1 1 32 83.07 21.54 19
 1 1 32 81.74 23.28 23
 1 -2 32 87.76 22.84 23
 -2 1 32 57.71 22.8 23
 1 1 31 -0.14 21.19 22
 1 -2 31 9.6 22.5 22
 -2 1 31 -6.01 20.79 22
 1 1 31 7.67 22.42 19
 -2 1 31 -2.32 22.58 19
 1 -2 31 13.63 24.08 19
 1 -2 31 0.51 24.4 23
 1 -2 30 4.25 23.55 23
 -2 1 30 31.74 23.65 23
 1 1 30 1.2 23.68 23
 -2 1 30 12.2 22.8 22
 -2 1 29 35.68 21.89 22
 1 -2 29 -9.49 23.07 22
 -2 1 29 13.67 24.42 23
 1 1 29 64.89 22.17 22
 -2 1 29 5.67 22.16 14
 1 -2 29 -6.34 24.46 23
 1 1 29 22.11 24.79 23
 1 -2 29 -17.95 23.65 19
 1 1 29 -13.54 22.3 19
 -2 1 29 8.88 22.56 19
 1 -2 28 211.3 26.43 27
 -2 1 28 177.44 24.6 19
 1 1 28 167.37 24.19 22
 -2 1 28 189.66 24.27 22
 -2 1 28 209.11 26.45 23
 1 -2 28 251.14 25.45 22
 1 1 28 257.64 23.35 14
 -2 1 28 214.12 24.28 14
 1 -2 28 193.77 26.55 23
 1 1 28 249.48 26.86 23
 1 1 28 191.12 24.34 19
 1 -2 28 205.46 25.63 19
 1 1 27 57.72 26.22 27
 1 -2 27 57.83 25.12 27
 -2 1 27 33.11 23.3 19
 1 1 27 31.88 23.24 19
 1 -2 27 37.69 24.38 19
 -2 1 27 -5.8 21.39 15
 -2 1 27 30.74 23 14
 1 1 27 25.04 22.49 14
 -2 1 27 -12.75 25.33 23
 1 1 27 35.08 23.45 22
 1 1 27 60.39 25.7 23
 1 -2 27 18.41 25.45 23
 1 1 26 315.21 28.38 27
 1 -2 26 351.48 27.23 27
 1 1 26 290.61 25.45 1
 1 -2 26 241.19 26.23 19
 1 1 26 280.87 24.62 14
 -2 1 26 267.2 23.68 15
 1 -2 26 271.85 25.66 14
 -2 1 26 298.38 25.27 14
 1 1 26 255.72 24.98 22
 1 1 26 287.99 27.62 23
 -2 1 26 328.24 27.36 23
 1 -2 26 298.36 27.62 23
 1 1 25 2.33 23.2 22
 -2 1 25 -10.34 25.3 23
 1 -2 25 2.11 25.42 23
 1 -2 25 33.15 24.74 27
 1 1 25 -12.44 25.87 27
 1 1 25 6.34 22.31 1
 1 -2 25 -20.59 24.12 19
 1 -2 25 -3.95 23.7 14
 -2 1 25 -1.96 21.51 15
 -2 1 25 9.52 23.2 14
 1 1 25 3.3 22.52 14
 -2 1 25 11.86 21.69 11
 1 1 25 42.4 25.28 23
 1 -2 24 33.65 24.89 23
 1 1 24 20.27 22.88 22
 -2 1 24 19.04 24.48 23
 1 -2 24 37.6 23.5 19
 1 1 24 28.97 22.61 1
 1 1 24 39.09 25.22 27
 1 -2 24 -2.68 24.51 27
 1 1 24 24.23 24.92 23
 1 -2 24 17.06 22.08 15
 -2 1 24 22.07 22.65 14
 1 -2 24 25.9 23.28 14
 1 1 24 15.03 21.84 14
 -2 1 24 4.51 21.23 15
 -2 1 24 13.35 21.57 11
 -2 1 23 58.62 21.56 11
 -2 1 23 31.13 22.22 10
 1 1 23 63.28 24.45 23
 -2 1 23 21.29 23.85 23
 1 1 23 39.76 22.85 22
 1 -2 23 39.99 24.49 23
 1 1 23 22.78 22.09 1
 -2 1 23 1.73 22.73 1
 1 1 23 1.89 19.57 8
 1 -2 23 19.38 23.09 19
 1 -2 23 37.97 21.19 12
 1 1 23 4.07 21.64 14
 -2 1 23 49.36 22.14 14
 1 -2 23 53.06 22.98 14
 -2 1 23 7.83 21.01 15
 1 -2 23 17.89 21.64 15
 1 -2 23 19.89 23.61 27
 -2 1 23 56.81 25.04 27
 1 1 23 13.29 24.58 27
 1 1 22 7.17 20.91 25
 -2 1 22 49.91 20.49 15
 -2 1 22 43.75 21.44 14
 1 -2 22 58.14 21.19 15
 1 1 22 54.1 21.28 14
 1 -2 22 87.19 22.42 14
 1 -2 22 41.62 22.45 19
 1 -2 22 59.62 23.38 23
 1 1 22 51 23.7 23
 -2 1 22 71.81 23.31 23
 1 -2 22 57.28 22.89 21
 1 -2 22 63.23 21.28 20
 -2 1 22 38.68 21.8 1
 1 1 22 34.9 21.3 1
 1 -2 22 53.39 22.03 1
 1 1 22 36.64 21.69 10
 -2 1 22 65.9 20.66 11
 -2 1 22 41.33 21.53 10
 1 -2 22 49.02 20.6 12
 1 1 22 35.41 18.67 8
 1 1 22 31.03 23.72 27
 1 -2 22 52.91 22.84 27
 -2 1 22 39.87 23.66 27
 1 1 21 -26.72 20.18 14
 1 -2 21 1.85 21.37 14
 1 -2 21 -26.82 20.44 15
 -2 1 21 4.07 20.64 14
 1 -2 21 -22.56 21.55 19
 1 -2 21 28.15 19.8 12
 1 -2 21 1.47 21.87 21
 1 -2 21 -7.9 20.24 20
 1 1 21 -0.32 22.4 21
 -2 1 21 -10.56 20.83 1
 1 1 21 9.04 20.1 1
 1 -2 21 29.09 20.72 1
 1 1 21 -8.62 22.8 23
 1 -2 21 1.61 22.6 23
 -2 1 21 4.59 21.83 23
 -2 1 21 19.57 20.48 10
 -2 1 21 4.11 20 11
 1 1 21 -24.97 20.73 10
 1 1 21 5.47 18.1 8
 -2 1 21 9.51 19.53 8
 -2 1 21 -6.36 22.72 27
 1 1 21 -11.49 22.4 27
 1 -2 21 -1.4 21.83 27
 1 1 20 246.83 19.48 8
 -2 1 20 256.71 20.82 8
 -2 1 20 293.28 21.74 1
 1 1 20 283.33 21.02 1
 1 -2 20 288.22 21.77 1
 1 1 20 266.77 23.53 21
 -2 1 20 276.93 21.96 10
 1 1 20 247.12 21.63 10
 1 -2 20 273.85 22.6 14
 -2 1 20 291.1 21.7 14
 1 1 20 247.72 21.64 25
 1 1 19 29.11 19.64 25
 1 -2 19 6.28 19.22 20
 1 1 19 25.95 18.7 1
 1 -2 19 46.21 18.88 1
 -2 1 19 -4.16 18.93 1
 1 1 19 39.63 17.19 8
 -2 1 19 42.12 18.66 8
 1 1 19 48.3 17.62 11
 1 1 19 45.43 21.61 27
 1 -2 19 35.01 20.8 27
 -2 1 19 15.9 21.43 27
 1 -2 19 28.87 19.62 15
 1 1 19 27.91 18.89 14
 -2 1 18 25.27 19.27 14
 1 -2 18 24.01 19.8 14
 1 -2 18 44.84 19.12 15
 1 1 18 14.3 18.56 14
 1 1 18 31.4 16.95 15
 1 1 18 35.27 16.24 8
 -2 1 18 47.37 18.1 8
 -2 1 18 37.22 20.59 23
 1 1 18 30.26 20.24 23
 1 -2 18 35.29 20.38 23
 1 -2 18 10.07 18.76 20
 1 -2 18 37.49 19.97 21
 1 1 18 27.76 20.5 21
 1 1 18 41.29 20.39 27
 -2 1 18 44.96 20.91 27
 1 -2 18 32.25 19.84 27
 1 -2 18 31.33 18.32 11
 -2 1 18 25.96 19.42 10
 -2 1 18 27.19 18.55 11
 1 1 18 46.11 17.07 11
 1 1 18 40.65 19.41 10
 1 1 18 32.76 17.93 1
 1 -2 18 1.98 18.36 1
 -2 1 18 33.34 18.66 1
 1 1 18 27.28 18.96 25
 -2 1 17 26.83 18.12 11
 -2 1 17 30.65 18.52 10
 1 1 17 26.76 18.45 10
 1 1 17 12.09 16.4 11
 1 -2 17 -10.67 17.85 11
 1 1 17 -1.33 19.59 23
 1 -2 17 -6.21 19.71 23
 -2 1 17 24.86 19.96 23
 1 1 17 2.54 20.19 21
 1 -2 17 3.19 18.35 20
 1 -2 17 25.18 19.03 21
 1 1 17 -5.49 17.08 1
 1 -2 17 -13.38 17.85 1
 -2 1 17 0.12 17.99 1
 1 1 17 26.12 15.92 8
 -2 1 17 28.07 17.34 8
 1 1 17 17.93 18.38 25
 1 1 17 17.52 16.37 15
 1 1 17 -0.86 17.64 14
 1 -2 17 -11.82 18.49 15
 1 -2 17 -3.5 19.18 14
 1 -2 17 14.02 19.49 27
 -2 1 17 23.32 19.99 27
 1 1 17 18.68 20.13 27
 1 1 16 121.49 15.37 12
 1 1 16 96.74 17.82 14
 1 -2 16 127.87 18.97 15
 1 1 16 88.08 16.28 15
 1 -2 16 116.43 19.68 14
 -2 1 16 106.63 17.5 8
 1 1 16 102.71 18.61 25
 1 -2 16 142.76 20.13 23
 -2 1 16 111.03 19.8 23
 1 1 16 105.84 19.75 23
 1 1 16 98.15 19.95 21
 1 -2 16 128.25 18.7 20
 1 -2 16 105.88 19.75 21
 1 1 16 90.16 17.66 1
 1 -2 16 73.5 18.6 1
 -2 1 16 85.55 18.4 1
 -2 1 16 98.09 20.11 27
 1 -2 16 120.83 19.99 27
 1 1 16 130.03 19.95 27
 -2 1 16 109.85 18.43 11
 1 -2 16 120.21 18.41 11
 1 1 16 87.52 18.35 10
 -2 1 16 123.58 18.68 10
 1 1 16 115.69 16.64 11
 1 1 15 68.94 18.33 10
 -2 1 15 71.08 18.34 10
 1 -2 15 69.09 17.95 11
 -2 1 15 64.75 19.68 23
 1 1 15 28.71 19.12 23
 1 -2 15 66.72 19.67 23
 1 -2 15 69.13 19.25 21
 1 1 15 49.01 19.35 21
 1 -2 15 64.82 18.34 20
 1 1 15 43.64 19.13 20
 1 1 15 54.21 16.15 8
 1 -2 15 64.61 19.06 14
 1 -2 15 57.65 18.59 15
 1 1 15 60.51 17.5 14
 1 1 15 63.19 15.19 12
 -2 1 15 75.9 19.83 27
 1 -2 15 58.33 19.36 27
 1 1 15 38.26 19.57 27
 -2 1 15 74.09 19.07 16
 1 1 15 71.71 19.1 16
 1 -2 15 43.33 15.58 25
 -2 1 15 66.31 18.88 25
 -2 1 14 2496.45 46.09 25
 1 -2 14 2303.88 43.63 25
 -2 1 14 2516.51 46.6 27
 1 -2 14 2515.85 46.2 27
 1 1 14 2713.89 47.03 27
 1 -2 14 2566.46 45.75 15
 1 1 14 2720.61 45.54 14
 1 -2 14 2569.2 46.29 14
 1 1 14 2569.52 43.77 12
 1 1 14 2638.96 46.49 23
 -2 1 14 2587.65 46.53 23
 1 -2 14 2512.66 46.23 23
 1 -2 14 2511.86 45.89 21
 1 1 14 2651.97 46.7 21
 1 1 14 2711.21 46.48 20
 1 1 14 2577.28 44.75 8
 1 -2 14 2466.42 44.83 8
 -2 1 14 2473.99 45.71 8
 1 1 14 2622.05 46.34 16
 -2 1 14 2553.2 46.21 16
 1 -2 14 2526.43 45.56 11
 -2 1 14 2528.23 45.92 10
 1 1 14 2691.13 46.01 10
 1 -2 14 2459.47 46.21 10
 1 1 13 25.1 14.49 12
 1 -2 13 40.15 17.12 1
 1 1 13 29.74 16.82 1
 -2 1 13 43.31 17.39 1
 1 1 13 44.02 18.99 27
 -2 1 13 34.27 18.57 27
 1 -2 13 50.19 18.36 27
 1 -2 13 31.13 17.31 15
 1 -2 13 53.85 18.33 14
 1 -2 13 28.44 17.99 10
 1 -2 13 31.62 17.21 11
 1 1 13 44.63 17.49 10
 -2 1 13 50.51 18.41 23
 1 -2 13 39.91 18.44 23
 1 1 13 25.7 18.29 23
 1 1 13 41.22 18.44 20
 1 -2 13 31.29 17.98 21
 1 1 13 42.23 18.87 21
 -2 1 13 34.66 16.88 8
 1 -2 13 36.1 15.93 8
 1 1 13 28.41 15.53 8
 -2 1 13 28.84 17.81 16
 1 1 13 42.23 17.99 16
 1 -2 13 35.14 14.78 25
 -2 1 13 23.63 18.11 25
 1 -2 12 955.36 19.89 31
 1 -2 12 923.4 18.73 33
 1 1 12 906.1 19.02 32
 -2 1 12 969.7 24.66 25
 1 -2 12 922.45 21.83 25
 1 1 12 940.42 23.61 1
 1 -2 12 971.96 23.66 1
 -2 1 12 971.34 24.07 1
 -2 1 12 968.61 25.12 27
 1 1 12 1040.53 25.25 27
 1 -2 12 998.12 24.95 27
 1 -2 12 979.31 24.68 14
 1 -2 12 986 24.37 15
 1 1 12 967.83 21.95 12
 1 1 12 961.7 24.86 23
 1 -2 12 1008.87 24.84 23
 -2 1 12 994.77 24.95 23
 -2 1 12 971.73 22.9 20
 1 1 12 992.38 25.18 21
 1 1 12 991.59 24.9 20
 1 -2 12 932.07 22.79 8
 1 1 12 923.05 22.63 8
 -2 1 12 979.02 23.82 8
 1 -2 12 947.09 24.62 10
 1 -2 12 962.92 23.72 11
 1 -2 12 890.25 19.15 9
 1 1 12 982.78 24.21 10
 -2 1 12 963.01 24.44 16
 1 1 12 988.4 24.58 16
 -2 1 11 55.08 16.67 27
 1 1 11 43.12 16.94 27
 -2 1 11 55.55 16.2 25
 1 -2 11 49.65 16.35 27
 1 -2 11 46.13 13.38 25
 -2 1 11 48.2 15.02 1
 1 -2 11 54 15.07 1
 1 1 11 27.19 14.73 1
 1 1 11 52.53 13.41 12
 1 -2 11 66.36 16.17 10
 1 1 11 65.24 15.82 10
 1 -2 11 52.59 15.08 11
 1 1 11 55.56 16.31 23
 1 -2 11 57.23 16.49 23
 1 1 11 54.47 16.96 21
 1 1 11 66.54 16.8 20
 -2 1 11 58.61 14.52 20
 1 -2 11 61.38 14.07 8
 1 -2 11 65.66 10.76 9
 -2 1 11 71.3 14.94 8
 1 1 11 48.25 10.3 32
 1 -2 11 54.9 10.3 33
 1 -2 11 61.27 11.71 31
 1 -2 11 79.28 15.97 14
 -2 1 11 64.49 16.16 16
 1 -2 11 72.51 15.76 15
 1 1 11 55.45 16 16
 1 -2 10 1009.55 23.28 2
 1 -2 10 1161.16 19.88 33
 1 -2 10 1130.82 20.85 31
 1 1 10 1149.26 19.78 32
 1 -2 10 1115.41 18.31 29
 1 -2 10 1097.45 23.87 15
 1 -2 10 1102.14 23.96 14
 1 1 10 1014.64 22.89 1
 -2 1 10 1059.93 23.14 1
 1 -2 10 1016.2 22.88 1
 1 1 10 1229.04 24.84 27
 -2 1 10 1176.19 24.61 27
 1 -2 10 1123.43 24.22 27
 -2 1 10 1119.99 24.26 25
 1 1 10 1081.49 20.68 5
 1 1 10 1142.67 21.53 12
 1 1 10 1165.41 24.31 23
 1 -2 10 1139.5 24.2 23
 1 1 10 1167.53 24.74 20
 1 1 10 1206.48 24.67 21
 -2 1 10 1196.05 22.46 20
 -2 1 10 1115.47 23.18 8
 1 -2 10 1087.33 22.31 8
 -2 1 10 1168.38 23.84 16
 1 1 10 1214.7 24.25 16
 1 -2 10 1060.12 23.27 11
 1 -2 10 1100.25 23.95 10
 1 -2 9 76.02 5.45 30
 -2 1 9 102.14 15.65 27
 1 1 9 59.78 16.07 27
 1 -2 9 95.48 15.39 27
 1 1 9 77.75 14.13 1
 -2 1 9 80.03 14.1 1
 1 -2 9 85.73 13.97 1
 1 -2 9 94.73 12.12 31
 -2 1 9 93.02 15.57 25
 1 1 9 100.87 12.51 12
 1 1 9 103.14 11.78 5
 1 -2 9 107.13 14.5 11
 1 -2 9 105.73 15.03 10
 1 1 9 92.03 15.49 23
 1 -2 9 70.52 15.36 23
 1 1 9 82.33 15.92 20
 1 -2 9 111.56 14.56 2
 -2 1 9 84.8 14.35 8
 1 -2 9 102.24 13.2 8
 1 -2 9 85.29 15.16 15
 -2 1 9 82.2 15.27 16
 1 -2 9 106.25 15.13 14
 1 1 9 79.4 15.33 16
 1 -2 8 19300.33 294.41 2
 1 -2 8 19671.82 294.41 27
 1 1 8 19572.82 294.59 27
 -2 1 8 20279.72 294.48 27
 1 -2 8 20357.72 293.78 31
 -2 1 8 20111.82 294.53 25
 1 1 8 19426.53 293.54 5
 1 1 8 19341.53 294.39 16
 -2 1 8 19559.32 294.36 16
 1 1 8 19476.32 294.39 23
 1 -2 8 19659.42 294.38 23
 1 1 8 19583.82 294.52 20
 1 -2 8 19598.32 294.48 14
 1 -2 8 19588.12 294.45 15
 1 1 8 19340.73 294.33 1
 1 -2 8 19545.22 294.24 1
 -2 1 8 19473.62 294.26 1
 1 -2 8 19555.42 294.04 8
 -2 1 8 19641.82 294.52 8
 1 -2 8 19463.62 294.27 11
 1 -2 8 19406.63 294.41 10
 1 1 7 159.72 15.13 27
 1 1 7 156.2 13.16 1
 1 -2 7 158.39 13.15 1
 -2 1 7 147.42 12.94 1
 -2 1 7 135.72 13.78 32
 -1 -1 -7 155.29 7.68 31
 1 -2 7 151.98 12.03 31
 1 1 7 160.96 14.6 23
 1 -2 7 160.49 13.64 2
 1 1 7 143.45 15.09 20
 1 1 7 154.22 11.49 7
 -2 1 7 124.84 13.44 8
 -2 1 7 160.21 14.07 16
 1 1 7 163.6 14.28 16
 1 1 7 161.33 11.68 5
 1 -2 7 173.21 14.38 10
 1 -2 7 165.3 13.65 11
 1 -2 7 173.38 14.39 14
 1 -2 7 142.94 14.41 15
 1 1 6 5697.91 86.32 20
 1 -2 6 5714.27 86.22 14
 1 -2 6 5519.15 86.12 15
 -2 1 6 5603.79 86.14 32
 -2 1 6 5591.91 86.12 8
 1 1 6 5529.19 85.4 7
 -2 1 6 5723.8 85.93 1
 1 -2 6 5580.56 85.87 1
 1 1 6 5633.7 85.97 1
 1 1 6 5577.35 85.37 5
 1 1 5 896.42 17.23 7
 -2 1 5 897.94 18.12 8
 2 -1 -5 788.83 14.36 29
 1 -2 5 844.21 17.71 1
 -2 1 5 814.67 17.65 1
 -2 1 5 828.58 14.43 33
 -2 1 5 801.23 18.39 32
 1 -2 4 2774.61 42.21 1
 -2 1 4 2774.71 42.25 1
 -2 1 4 2703.85 41.07 33
 -2 1 4 2573.34 42.7 32
 1 1 4 2583.03 42.05 7
 -2 1 4 2668.8 42.3 8
 -2 1 3 38.99 8.35 8
 -2 1 3 32.96 7.02 33
 -2 1 3 32.07 10.07 32
 1 -2 3 41.37 8.16 1
 -2 1 3 42.76 8.4 1
 1 1 3 38.12 9.17 30
 1 1 3 41.47 8.82 7
 -2 1 3 42.91 6.64 6
 1 1 2 2571.92 40.24 7
 -2 1 2 2617.09 39.95 8
 1 1 2 2682.49 40.4 30
 -2 1 2 2611.43 39.69 6
 1 -2 2 2549.62 39.47 5
 -2 1 2 2552.67 40.63 32
 -2 1 1 86.7 5.63 8
 -2 1 1 70.39 7.84 32
 2 -1 -1 67.99 7.21 33
 -1 -1 -1 85.38 6.97 6
 1 -2 1 86.88 6.32 5
 -1 2 -1 80.71 6.56 5
 1 1 1 71.1 7.59 30
 2 -1 0 180.86 8.06 33
 -2 1 0 173.15 7.58 32
 -1 2 0 178.1 7.62 5
 -1 -1 0 198.4 7.56 6
 1 1 0 193.9 7.74 30
 2 -1 1 67.64 5.95 32
 2 -1 1 71 7.9 33
 -1 2 1 78.2 7.82 5
 1 1 -1 60.96 6.76 30
 2 -1 2 360.24 8.18 32
 2 -1 2 443.66 10.99 33
 -1 2 2 414.09 11.05 5
 -1 -1 2 359.57 8.97 30
 1 1 -2 395.88 9.16 30
 2 -1 3 72.98 4.53 32
 1 -2 -3 67.65 6.45 31
 2 -1 3 71.87 9.37 33
 2 -1 3 80.11 9.19 29
 -1 -1 3 59.24 6.12 30
 -1 2 3 76.49 9.99 5
 2 -1 4 2116.29 33.13 33
 2 -1 4 2071.94 32.75 1
 -1 2 4 2008.08 32.73 1
 2 -1 4 2135.86 33.11 29
 2 -1 4 2125.38 31.76 8
 2 -1 5 430.46 13.14 33
 2 -1 5 447.21 13.2 29
 2 -1 5 404.34 13.08 1
 -1 -1 5 438.39 14.74 1
 -1 2 5 384.44 13.18 1
 2 -1 5 490.2 11.18 8
 2 -1 5 458.96 13.33 9
 -1 -1 5 471.71 14.22 8
 -1 2 6 44106.6 663.99 21
 2 -1 6 43709.81 663.87 2
 2 -1 6 44035 663.21 8
 -1 -1 6 44872.2 663.95 8
 2 -1 6 43516.91 663.68 9
 -1 -1 6 44395.2 663.96 11
 2 -1 6 45787.69 663.46 29
 2 -1 6 44346.7 663.42 33
 2 -1 6 44605.3 663.75 1
 -1 -1 6 46342.78 664.01 1
 -1 2 6 44215.1 663.77 1
 -1 -1 7 122.73 13.72 10
 2 -1 7 109.34 11.46 9
 2 -1 7 123.5 13.35 10
 -1 -1 7 97.49 13.86 11
 -1 2 7 112.07 14.75 21
 2 -1 7 110.45 14.31 23
 -1 2 7 125.83 14.77 27
 2 -1 7 119.5 14.53 27
 2 -1 7 114.84 13.04 14
 2 -1 7 99.75 12.99 2
 2 -1 7 101.85 11.07 29
 2 -1 7 102.6 10 30
 -1 -1 7 93.74 13.47 1
 -1 2 7 88.69 12.59 1
 2 -1 7 90.44 12.42 1
 2 -1 7 130.19 10.66 8
 -1 -1 7 122.01 13.16 8
 2 -1 8 4439.15 69.64 27
 -1 2 8 4517.13 69.75 27
 2 -1 8 4467.55 68.64 15
 2 -1 8 4421.81 69.03 14
 2 -1 8 4498 67.74 30
 -1 -1 8 4400.84 69.27 1
 2 -1 8 4246.06 68.95 1
 -1 2 8 4257.16 69 1
 -1 2 8 4626.73 68.84 32
 2 -1 8 4348.96 66.88 5
 2 -1 8 4459.29 69.51 23
 -1 2 8 4591.78 69.3 23
 -1 2 8 4485.72 69.7 21
 -1 -1 8 4725.9 69 21
 2 -1 8 4125.23 69.17 2
 2 -1 8 4400.83 69.2 10
 -1 -1 8 4311.66 69.41 11
 -1 -1 8 4555.39 69.33 10
 2 -1 8 4296.59 68.38 9
 2 -1 8 4350.58 68.15 8
 -1 -1 8 4581.37 69.31 8
 2 -1 8 4311.27 67.24 7
 -1 2 9 171.17 13.67 32
 2 -1 9 200.47 8.52 5
 2 -1 9 194.94 16.05 23
 -1 2 9 179.77 15.45 23
 -1 -1 9 232.19 15.33 21
 -1 2 9 199.17 16.35 21
 2 -1 9 201.32 12.34 8
 2 -1 9 195.9 9.47 7
 -1 -1 9 214.17 14.64 8
 2 -1 9 189.63 14.63 2
 2 -1 9 211.62 13.74 15
 2 -1 9 214.71 14.54 14
 2 -1 9 166.01 10.55 30
 -1 2 9 155.83 16.27 27
 2 -1 9 178.05 15.9 27
 -1 -1 9 204.42 15.3 27
 -1 -1 9 200.76 14.94 1
 -1 2 9 177.42 14.38 1
 2 -1 9 193.79 14.15 1
 -1 -1 9 221.92 15.17 10
 2 -1 9 205.89 12.41 9
 2 -1 9 209.98 15.19 10
 2 -1 9 226.56 13.44 11
 -1 -1 9 213.12 15.41 11
 -1 2 10 259.87 14.46 32
 2 -1 10 264 10.96 30
 2 -1 10 288.12 17.25 27
 -1 -1 10 299.42 16.4 27
 -1 2 10 263.03 17.58 27
 -1 2 10 267.15 15.83 1
 2 -1 10 292.68 15.72 1
 -1 -1 10 284.36 15.97 1
 -1 2 10 259.49 16.77 16
 2 -1 10 284.68 17.24 23
 -1 -1 10 320.57 16.63 21
 -1 2 10 282.02 17.71 21
 -1 2 10 256.58 16.64 23
 -1 -1 10 292.8 15.96 8
 2 -1 10 280.97 13.59 8
 2 -1 10 254.26 15.91 2
 -1 -1 10 307.76 16.31 11
 2 -1 10 295.22 13.1 9
 2 -1 10 281.12 16.59 10
 2 -1 10 293.64 14.42 11
 -1 -1 10 308.73 16.55 10
 2 -1 10 284.91 15.26 15
 2 -1 10 283.66 15.92 14
 -1 -1 11 45.33 15.99 27
 -1 2 11 58.64 17.11 27
 2 -1 11 40.87 15 1
 -1 -1 11 31.83 15.28 1
 -1 2 11 62.47 15.19 1
 -1 2 11 51.45 13.72 32
 2 -1 11 40.51 16.65 27
 -1 2 11 46.17 16.7 25
 2 -1 11 54.97 13.81 11
 2 -1 11 62.11 11.82 9
 -1 -1 11 57.29 16.06 10
 2 -1 11 57.2 15.71 10
 -1 -1 11 46.45 15.71 11
 -1 -1 11 63.89 16.67 23
 -1 2 11 56.51 16.13 23
 2 -1 11 61.3 16.26 23
 -1 2 11 53.04 17.19 21
 -1 -1 11 59.47 15.87 21
 2 -1 11 57.44 15.21 2
 -1 2 11 65.43 14.64 8
 2 -1 11 60.61 12.85 8
 -1 -1 11 54.15 14.83 8
 2 -1 11 63.37 15.15 14
 -1 2 11 51.41 16.23 16
 2 -1 11 58.5 14.41 15
 -1 -1 11 47.59 16.22 14
 -1 2 12 776.23 22.34 1
 2 -1 12 808.06 22.5 1
 -1 -1 12 769.58 22.76 1
 2 -1 12 863.16 24.07 27
 -1 2 12 830.48 24.15 27
 -1 -1 12 879.4 23.44 27
 -1 2 12 826.78 20.51 32
 -1 2 12 844.46 23.66 25
 -1 -1 12 893.57 23.56 14
 2 -1 12 822.96 22.73 14
 2 -1 12 852.34 21.91 15
 2 -1 12 892.56 24.04 23
 -1 -1 12 841.53 24.04 23
 -1 -1 12 861.35 23.25 21
 -1 2 12 838.75 23.42 23
 -1 2 12 831.01 24.26 21
 2 -1 12 842.88 23.42 20
 -1 -1 12 798.95 21.63 20
 -1 -1 12 802.47 22.47 8
 -1 2 12 790.47 22.06 8
 2 -1 12 795.53 20.63 8
 -1 2 12 808.81 23.27 16
 -1 -1 12 883.56 23.31 10
 2 -1 12 765.99 18.83 9
 2 -1 12 813 21.31 11
 2 -1 12 847.47 23.37 10
 -1 -1 12 840.56 22.88 11
 2 -1 13 91.43 16.85 12
 -1 -1 13 94.45 18.18 14
 2 -1 13 90.22 17.43 14
 -1 2 13 80.42 18.19 16
 2 -1 13 84.8 16.31 15
 -1 2 13 57.25 14.31 32
 -1 2 13 66.98 18.79 25
 -1 -1 13 96.14 17.73 11
 2 -1 13 98.52 18.37 10
 -1 -1 13 77.05 18.18 10
 2 -1 13 87.96 12.49 9
 2 -1 13 75.65 15.84 11
 2 -1 13 77.78 18.87 23
 -1 2 13 65.4 18.52 23
 -1 -1 13 71.1 18.91 23
 -1 2 13 71.89 19.59 21
 -1 -1 13 86.2 18.29 21
 2 -1 13 80.8 18.48 20
 -1 -1 13 88.21 16.46 20
 2 -1 13 66.01 17.12 1
 -1 2 13 72.34 17.39 1
 -1 -1 13 49.54 17.4 1
 -1 -1 13 73.6 16.82 8
 2 -1 13 65 15 8
 -1 2 13 75.01 16.88 8
 -1 -1 13 79.26 18.34 27
 -1 2 13 67.05 19.57 27
 2 -1 13 85.7 19.09 27
 -1 2 14 1774.82 35.14 25
 -1 -1 14 1648.53 34.52 14
 2 -1 14 1761.56 33.26 15
 2 -1 14 1740.02 34.2 14
 -1 2 14 1759.63 34.62 16
 2 -1 14 1726.64 33.46 12
 2 -1 14 1682.83 34.93 23
 -1 -1 14 1634.98 34.4 21
 -1 2 14 1804.93 35.64 21
 -1 -1 14 1666.77 34.98 23
 -1 2 14 1802.62 34.99 23
 -1 -1 14 1544.33 32.78 20
 2 -1 14 1710.71 34.65 20
 2 -1 14 1736.25 35.18 27
 -1 -1 14 1600.86 34.55 27
 -1 2 14 1797.54 35.62 27
 -1 -1 14 1619.66 33.62 8
 -1 2 14 1733.39 33.88 8
 2 -1 14 1713.42 32.46 8
 -1 -1 14 1637.47 34.48 10
 2 -1 14 1690.02 32.95 11
 -1 -1 14 1647.39 34.26 11
 2 -1 14 1734.89 34.59 10
 2 -1 15 48.62 16.85 11
 2 -1 15 49.85 18.65 10
 -1 2 15 56.76 18.28 10
 -1 -1 15 54.4 18.15 11
 -1 -1 15 40.15 18.73 10
 -1 -1 15 32.23 19.61 23
 2 -1 15 42.87 19.43 23
 -1 2 15 62.95 19.04 23
 2 -1 15 60.27 19.28 21
 -1 2 15 61.12 20.04 21
 -1 -1 15 34.02 19.2 21
 -1 -1 15 28.78 16.72 20
 2 -1 15 51.28 18.84 20
 -1 2 15 65.16 19.9 27
 -1 -1 15 49.37 18.99 27
 2 -1 15 58.26 19.55 27
 2 -1 15 45.67 15.57 8
 2 -1 15 57.83 18.1 14
 -1 2 15 50.45 18.36 16
 2 -1 15 54.27 16.78 15
 -1 -1 15 33.9 18.61 14
 2 -1 15 59.74 17 12
 -1 2 15 70.81 19.09 25
 2 -1 15 49.9 16.87 25
 -1 2 16 931.41 26.24 25
 2 -1 16 884.89 24.51 25
 2 -1 16 943.4 25.82 14
 -1 -1 16 961.38 26.25 14
 2 -1 16 925.94 24.45 15
 -1 -1 16 945.93 25.19 1
 2 -1 16 939.72 24.97 1
 -1 2 16 970.21 24.99 1
 -1 -1 16 914.1 26.3 27
 2 -1 16 932.17 26.77 27
 -1 2 16 962.58 27.09 27
 2 -1 16 902.26 24.48 12
 -1 2 16 924.8 26.56 23
 2 -1 16 928.86 26.79 23
 -1 -1 16 931.8 26.61 23
 -1 -1 16 928.64 26.4 21
 -1 2 16 940.34 27.3 21
 -1 -1 16 901.37 24.15 20
 2 -1 16 919.06 26.14 20
 2 -1 16 921.41 26.84 21
 -1 -1 16 938.41 24.87 8
 -1 2 16 944.7 24.43 8
 -1 2 16 911.13 26.28 16
 -1 2 16 928.39 25.84 10
 -1 -1 16 952.22 26.12 10
 2 -1 16 919.2 25.97 10
 2 -1 16 921.72 24.41 11
 -1 -1 16 932.07 25.71 11
 2 -1 17 18.53 17.23 12
 -1 -1 17 5.38 18.65 14
 2 -1 17 25.15 18.61 14
 2 -1 17 14.5 17.05 15
 -1 -1 17 14.6 18.18 1
 2 -1 17 5.23 17.45 1
 -1 2 17 5.16 17.54 1
 -1 -1 17 15.07 19.49 27
 -1 2 17 13.26 20.4 27
 2 -1 17 10.26 20 27
 2 -1 17 -1.63 18.86 10
 -1 -1 17 1.07 19.07 10
 -1 -1 17 -1.51 18.56 11
 2 -1 17 5.15 16.89 11
 -1 2 17 6.36 18.67 10
 -1 -1 17 -5.86 19.95 23
 2 -1 17 14.01 20.05 23
 -1 2 17 22.5 19.52 23
 2 -1 17 5.01 18.95 20
 -1 -1 17 -0.56 16.98 20
 2 -1 17 35.44 19.74 21
 -1 -1 17 10.79 19.67 21
 -1 2 17 15.1 16.91 8
 -1 2 17 16.16 19.26 16
 2 -1 17 17.92 17.23 25
 -1 2 17 -1.39 19.17 25
 -1 2 18 1987.64 40.88 25
 2 -1 18 2050.94 39.37 15
 -1 2 18 1965.79 40.39 14
 -1 -1 18 2009.28 40.59 15
 2 -1 18 2086.82 40.78 14
 -1 -1 18 2032.47 40.89 14
 -1 -1 18 2185.58 40.71 1
 2 -1 18 2163.74 40.43 1
 -1 2 18 2136.56 40.35 1
 -1 2 18 2000.45 41.72 27
 -1 -1 18 2020.02 41.11 27
 2 -1 18 1994.03 41.58 27
 2 -1 18 2005.1 39.47 12
 -1 2 18 1952.55 41.29 23
 2 -1 18 2042.77 41.72 23
 -1 -1 18 2108.02 41.61 23
 -1 -1 18 1918.69 38.85 20
 2 -1 18 2072.27 41.21 21
 2 -1 18 2028.35 40.74 20
 -1 2 18 1993.81 39.58 8
 2 -1 18 1914.08 38.2 8
 -1 -1 18 2046.43 40.63 11
 -1 2 18 2015.94 40.68 10
 2 -1 18 1991.22 39.08 11
 -1 -1 18 1956.49 40.69 10
 -1 2 18 1940.81 40.98 16
 -1 2 19 7.99 20.26 25
 2 -1 19 27.4 18.71 15
 -1 2 19 35.98 18.1 8
 2 -1 19 28.44 16.52 8
 -1 2 19 30.97 19.16 1
 2 -1 19 34.79 19.11 1
 -1 -1 19 67.15 20.06 1
 2 -1 19 38.91 21.79 27
 -1 -1 19 53.63 21.27 27
 -1 2 19 12.12 22.02 27
 2 -1 19 35.96 18.29 11
 -1 2 19 46.46 18.86 11
 2 -1 19 4.83 18.71 12
 -1 -1 20 266.23 22.48 14
 2 -1 20 287.94 23.25 21
 -1 -1 20 273.89 21.98 1
 -1 2 20 295.11 21.76 1
 2 -1 20 284.94 21.89 1
 -1 2 20 282.98 21.8 10
 -1 2 20 295.73 20.84 8
 2 -1 21 33.98 22.82 23
 -1 2 21 -13.27 22.96 23
 -1 -1 21 28.24 22.8 23
 2 -1 21 9.74 22.39 21
 -1 2 21 -35.89 20.51 14
 -1 -1 21 20.11 20.88 15
 -1 -1 21 18.92 21.43 14
 2 -1 21 34.97 21.21 14
 -1 2 21 25.59 19.43 8
 -1 2 21 -4.07 21.01 1
 2 -1 21 8.68 20.69 1
 -1 2 21 4.17 23.34 27
 2 -1 21 9.33 22.77 27
 -1 -1 21 15.38 22.46 27
 -1 2 21 0.55 19.52 11
 -1 -1 21 23.19 20.61 11
 -1 2 21 18.63 20.91 10
 2 -1 22 213.07 24.97 23
 -1 -1 22 200.36 24.49 23
 -1 2 22 171.6 24.21 23
 2 -1 22 183.86 24.61 21
 -1 2 22 154.41 21.45 14
 -1 -1 22 191.62 22.23 15
 -1 -1 22 205.15 23.25 14
 2 -1 22 173.6 22.67 14
 -1 2 22 147.33 20.91 8
 2 -1 22 148.01 22.33 1
 -1 2 22 152.52 22.5 1
 -1 2 22 177.46 24.99 27
 -1 -1 22 188.52 23.9 27
 2 -1 22 191.71 24.71 27
 -1 -1 22 190.71 22.22 11
 -1 2 22 169.48 20.88 11
 -1 2 22 191.65 22.87 10
 2 -1 23 31.96 24.46 21
 2 -1 23 7.72 24.69 27
 -1 2 23 33.29 25.21 27
 -1 -1 23 20.58 24.04 27
 2 -1 23 24.12 22.5 14
 -1 -1 23 47.31 22.04 15
 -1 2 23 77.84 21.83 14
 -1 -1 23 4.64 22.94 14
 -1 2 23 -0.79 20.21 8
 2 -1 23 59.19 22.16 1
 -1 2 23 35.06 22.12 1
 -1 2 23 3.02 20.48 11
 -1 2 23 45.99 22.02 10
 2 -1 23 42.16 24.87 23
 -1 -1 23 42.81 24.46 23
 -1 2 23 30.38 24.04 23
 2 -1 24 199.2 26.51 23
 -1 -1 24 243.36 25.99 23
 -1 2 24 240.15 26.14 23
 2 -1 24 228.69 24.73 19
 -1 2 24 221.83 22.14 8
 -1 -1 24 193.56 26.09 27
 2 -1 24 248.05 26.27 27
 -1 2 24 263.93 27.44 27
 -1 -1 24 211.19 23.79 15
 -1 2 24 243.21 23.64 14
 -1 -1 24 186.06 24.53 14
 2 -1 24 240.47 24.55 14
 -1 2 24 200.68 23.92 1
 2 -1 24 209.51 23.74 1
 -1 -1 24 179.09 24.45 19
 -1 2 24 259.8 22.64 11
 -1 2 24 209.33 24.03 10
 -1 2 25 -15.58 25.48 23
 2 -1 25 6.21 23.84 22
 -1 2 25 -14.42 22.8 22
 -1 -1 25 0.19 25.15 23
 2 -1 25 0.56 23.54 19
 -1 -1 25 31.11 25.49 27
 2 -1 25 36.01 25.49 27
 -1 -1 25 11.81 23.44 14
 -1 2 25 34.92 22.94 14
 -1 -1 25 8.74 22.22 15
 2 -1 25 3.4 22.95 14
 2 -1 25 4.06 25.47 23
 2 -1 25 6.36 23.17 1
 -1 2 25 -0.55 23.28 1
 -1 -1 25 4.9 23.44 19
 -1 2 25 23.93 20.94 11
 -1 -1 26 127.35 25.79 23
 2 -1 26 79.31 24.93 22
 -1 2 26 140.22 25.93 23
 -1 2 26 102.04 23.37 22
 2 -1 26 124.07 26.09 27
 -1 -1 26 107.38 23.01 15
 -1 2 26 81.95 23.3 14
 -1 -1 26 158.1 24.69 14
 -1 -1 26 87.22 24.39 19
 2 -1 26 55.7 24.16 19
 2 -1 26 111.26 26.27 23
 -1 2 26 81.26 21.67 11
 2 -1 26 109.84 23.65 1
 -1 2 26 135.09 24.2 1
 -1 2 27 33.25 22.22 14
 -1 -1 27 -0.73 23.61 14
 -1 -1 27 2.54 22.25 15
 -1 -1 27 19.68 25.35 23
 -1 2 27 -39.53 23.41 22
 2 -1 27 11.18 24.31 22
 2 -1 27 13.24 25.98 23
 -1 2 27 20.05 25.47 23
 2 -1 27 29.08 23.92 19
 -1 -1 27 -19.19 24.49 19
 2 -1 27 -20.91 25.76 27
 2 -1 28 176.35 26.02 27
 -1 2 28 167.72 23.36 14
 -1 -1 28 164.3 24.38 14
 -1 2 28 120.26 23.08 22
 2 -1 28 196.96 25 22
 -1 -1 28 162.45 26.34 23
 -1 2 28 179.83 26.11 23
 2 -1 28 193.09 26.73 23
 2 -1 28 141.6 24.65 19
 -1 -1 28 138.59 24.63 19
 -1 2 28 139.82 23.89 19
 2 -1 29 -27.74 25.17 27
 -1 2 29 18.47 21.58 14
 2 -1 29 11.36 24.79 23
 -1 2 29 -8.14 24.6 23
 -1 -1 29 -14.02 24.57 23
 -1 2 29 37.04 22.26 19
 2 -1 29 35.61 23.19 19
 -1 -1 29 -6.41 23.2 19
 2 -1 29 12.44 22.77 22
 -1 -1 30 82.18 24.12 23
 -1 2 30 46.9 23.95 23
 2 -1 30 21.14 24.19 23
 -1 2 31 29.74 24.55 23
 2 -1 31 15.74 23.42 19
 -1 -1 31 -11.04 23.79 19
 -1 2 31 8.77 22.14 19
 -1 -1 31 -14.83 22.11 22
 2 -1 31 -14.31 22.08 22
 -1 -1 32 68.88 22.54 23
 -1 2 32 53.17 22.7 23
 2 -1 32 75.62 23.03 23
 -1 -1 32 0.15 22.11 19
 2 -1 32 32.29 22.14 19
 -1 2 32 89.05 21.14 19
 2 -1 32 -20.36 20.85 22
 -1 -1 32 37.67 20.34 22
 -1 2 33 13.54 20.5 23
 2 -1 33 27.07 20.56 23
 -1 -1 33 13.57 20.14 23
 -1 2 33 3.86 19.17 19
 -1 -1 33 20.27 17.89 22
 -1 2 34 20.73 18.32 23
 -1 -1 34 6.77 18.04 23
 -1 2 34 25.32 17.66 19
 -1 -1 34 1.74 15.27 22
 -1 -1 35 11.71 15.44 23
 2 0 0 1732.71 28.59 9
 2 -2 0 1898.99 29.2 31
 2 0 -1 2625.37 40.44 9
 2 0 1 2589.25 40.82 9
 2 -2 1 2586.81 41.14 31
 -2 0 1 2712.43 40.79 6
 2 -2 2 2595.34 39.63 31
 -2 0 2 2568.23 39.17 6
 0 2 2 2491.68 38.41 6
 2 -2 2 2457.13 38.17 1
 -2 2 2 2509.9 38.21 1
 2 0 2 2471.16 39.31 9
 -2 0 2 2499.24 39.15 8
 2 -2 3 19253.33 279.24 31
 0 -2 -3 18907.03 278.43 6
 0 2 3 17989.34 279.09 5
 2 0 3 19255.83 279.17 30
 -2 2 3 18614.93 278.62 1
 2 -2 3 18944.53 278.6 1
 2 0 3 18190.64 279.13 9
 0 -2 3 18229.94 278.37 7
 -2 0 3 18931.43 279.1 8
 2 -2 -4 10231.51 153.01 33
 2 -2 4 11041 153.99 31
 -2 2 4 10482.81 154.16 32
 0 2 4 10170.81 153.86 5
 0 -2 -4 9612.88 152.84 6
 2 0 4 10642.9 153.85 30
 -2 0 4 10156.51 153.06 29
 2 -2 4 10509.81 153.48 1
 -2 2 4 10226.61 153.46 1
 2 0 4 9902.64 153.86 9
 -2 0 4 10524.61 153.99 8
 2 -2 -5 12196.39 185.73 33
 -2 2 5 12214.39 185.81 31
 2 -2 5 12436.39 186.75 31
 2 -2 5 12524.89 186.69 33
 -2 2 5 12353.99 187.08 32
 -2 0 5 12401.99 186.97 8
 0 2 5 12345.59 186.76 5
 2 0 5 12236.69 186.66 30
 -2 2 5 12509.69 186.6 1
 -2 0 5 13159.98 187.05 1
 2 -2 5 12748.79 186.58 1
 0 -2 5 13267.38 187.04 1
 2 0 5 12149.29 186.75 9
 -2 0 6 872.63 19.53 1
 -2 2 6 786.62 18.44 1
 2 -2 6 874.92 18.71 1
 0 2 6 777.84 18.72 1
 0 -2 6 881.49 19.76 1
 2 0 6 750.1 18.5 1
 2 0 6 842.94 18.38 30
 0 2 6 856.11 18.92 5
 -2 2 6 796.72 18.99 3
 2 0 6 802.99 18.28 9
 0 -2 6 936.5 20.31 10
 0 -2 6 855.08 20.3 11
 0 2 6 835.94 19.91 21
 2 0 6 875.21 20.29 20
 2 0 6 832.05 17.48 7
 -2 0 6 866.37 19.44 8
 -2 2 6 802.93 14.92 31
 2 -2 6 963.41 18.65 33
 -2 2 6 869.69 19.89 32
 2 -2 6 936.56 18.69 31
 0 -2 6 906.23 20.05 14
 2 -2 6 934.42 20.08 14
 -2 2 7 12379.59 194.69 31
 2 -2 7 13628.08 196.16 33
 -2 2 7 13547.78 196.8 32
 2 -2 7 13708.08 196.25 31
 2 0 7 13297.38 196.09 30
 0 -2 7 13579.38 196.81 14
 2 -2 7 13259.48 196.68 14
 2 -2 7 13261.98 196.59 15
 -2 2 7 13281.48 196.88 27
 2 0 7 13347.68 196.81 27
 0 2 7 13182.88 196.86 27
 -2 2 7 13506.38 197.02 25
 2 -2 7 13287.78 196.82 27
 -2 0 7 13439.98 196.7 1
 -2 2 7 12987.78 196.42 1
 0 -2 7 13769.98 196.71 1
 2 -2 7 13181.08 196.44 1
 0 2 7 12806.98 196.48 1
 2 0 7 12771.49 196.49 1
 0 2 7 13209.38 196.25 5
 2 -2 -7 12179.19 194.83 6
 2 -2 7 13402.98 196.68 23
 0 2 7 13368.18 196.49 23
 2 0 7 13121.08 196.79 23
 0 -2 7 13535.28 196.76 10
 0 -2 7 13185.78 196.83 11
 2 0 7 12963.88 196.22 9
 2 0 7 13037.38 196.34 10
 0 2 7 12885.08 196.79 21
 2 0 7 12967.78 196.83 20
 2 0 7 12867.18 195.8 7
 -2 0 7 13350.18 196.81 8
 2 -2 7 13203.68 195.9 8
 2 0 7 12584.99 196.49 2
 2 -2 7 12831.18 196.67 2
 -2 0 7 13324.28 196.54 16
 2 0 7 13245.18 196.48 16
 2 -2 8 2897.2 49.04 2
 2 0 8 2809.93 48.96 2
 2 -2 8 3114.02 48.14 31
 2 -2 8 3017.22 47.98 33
 -2 2 8 3084.66 49.11 32
 2 0 8 3111.43 47.97 30
 2 -2 8 3030.16 47.6 29
 2 -2 8 2963.7 49.03 15
 2 -2 8 3059.6 49.3 14
 2 0 8 3088.13 48.38 14
 0 -2 8 3059.05 49.37 14
 2 0 8 2935.78 48.82 1
 0 2 8 2877.75 48.8 1
 0 -2 8 3037.24 49.01 1
 2 -2 8 2965.82 48.65 1
 -2 2 8 2909.42 48.66 1
 -2 0 8 3096.93 49.17 1
 2 -2 8 3031.24 49.57 27
 -2 2 8 3053.51 49.77 27
 0 -2 8 3160.22 48.96 27
 2 0 8 3006.52 49.61 27
 -2 0 8 3269.47 49.14 27
 0 2 8 2989.54 49.72 27
 -2 2 8 2991.81 49.77 25
 0 2 8 2895.7 48.38 5
 2 0 8 3108.02 48.64 12
 2 -2 8 2965.63 49.33 23
 2 0 8 3051.56 49.62 23
 0 2 8 2925.68 49.07 23
 0 2 8 2958.1 49.54 21
 2 0 8 3019.35 49.59 20
 -2 0 8 3126.83 49.26 8
 2 0 8 2985.83 47.52 7
 2 -2 8 2982.97 47.96 8
 2 0 8 3004.88 49.11 16
 -2 0 8 3075.37 49.14 16
 2 0 8 3045.15 48.18 9
 2 0 8 2938.82 48.88 10
 0 -2 8 2939.98 49.28 11
 2 -2 8 3024.59 48.54 11
 0 -2 8 3039.88 49.35 10
 2 0 9 667.07 18.27 2
 2 -2 9 616.77 18.67 2
 -2 2 9 651.63 18.56 32
 2 0 9 593.52 12.59 32
 2 -2 9 616.57 16.09 33
 2 -2 9 643.72 15.39 29
 2 0 9 723.94 16.59 15
 2 -2 9 635.06 18.63 15
 2 0 9 690.1 17.91 14
 0 -2 9 671.84 19.09 14
 2 -2 9 644.51 18.98 14
 -2 2 9 635.64 18.03 1
 2 -2 9 628.01 17.77 1
 0 2 9 700.29 18.46 1
 -2 0 9 671.66 18.6 1
 2 0 9 658.84 18.3 1
 0 -2 9 672.96 18.57 1
 0 2 9 706.43 20.23 27
 0 -2 9 682.04 18.8 27
 -2 0 9 671.68 19.03 27
 2 -2 9 629.91 19.73 27
 2 0 9 687.26 19.77 27
 -2 2 9 668.85 20.08 27
 -2 2 9 662.53 19.82 25
 2 0 9 689.61 15.2 5
 0 2 9 709.52 17.32 5
 2 0 9 701.99 17.79 12
 2 -2 9 632.64 19.25 23
 2 0 9 675.1 19.83 23
 -2 0 9 701.16 19.55 21
 0 -2 9 668.08 19.4 23
 0 2 9 722.68 19.03 23
 2 0 9 690.33 19.79 20
 0 2 9 705.09 19.96 21
 -2 0 9 664.68 18.61 8
 2 -2 9 644.95 16.4 8
 -2 2 9 664.59 18.54 8
 2 0 9 700.72 15.47 7
 -2 0 9 658.34 19.27 16
 2 0 9 677.29 19.24 16
 2 -2 9 666.02 17.91 11
 0 -2 9 682.24 19.26 10
 2 0 9 698.48 18.71 10
 0 -2 9 663.61 19.07 11
 2 0 9 678.2 16.82 9
 2 0 10 328.41 16.35 2
 2 -2 10 293.46 16.41 2
 2 -2 10 331.35 13.18 33
 -2 2 10 345.54 16.12 32
 0 2 10 344.96 13.93 32
 2 -2 10 341.13 12.34 29
 2 -2 10 300.64 10.3 30
 -2 0 10 384.94 17.08 27
 -2 2 10 351.89 18.11 27
 0 2 10 352.8 18.2 27
 2 0 10 382.17 17.91 27
 0 -2 10 366.17 17.08 27
 2 -2 10 319.88 17.66 27
 2 0 10 320.67 12.08 5
 0 2 10 339.68 17.07 16
 -2 2 10 322.9 17.12 16
 -2 0 10 339.15 17.13 16
 2 0 10 338.97 17.42 16
 -2 2 10 332.52 17.82 25
 2 0 10 350.55 15.52 12
 -2 0 10 341.5 16.22 1
 2 0 10 293.99 15.52 1
 0 -2 10 319.35 16.17 1
 2 -2 10 280.39 15.47 1
 0 2 10 289.79 15.62 1
 -2 2 10 274.79 15.56 1
 2 -2 10 300.98 17.13 23
 2 0 10 371.77 17.89 23
 0 2 10 368.21 16.89 23
 -2 2 10 344.41 17.3 23
 0 -2 10 339.53 17.63 23
 -2 0 10 383.01 17.31 21
 0 -2 10 353.55 16.4 21
 2 0 10 372.13 17.84 20
 0 2 10 364.45 17.9 21
 -2 0 10 363.44 14.51 20
 2 0 10 344.14 14.58 15
 2 -2 10 314.44 17.12 14
 2 -2 10 320.6 16.22 15
 2 0 10 339.21 15.72 14
 0 -2 10 352.85 16.98 14
 -2 0 10 326.53 16.45 8
 -2 2 10 308.7 16.13 8
 2 -2 10 305.56 14.4 8
 2 0 10 335.28 14.09 8
 2 0 10 328.78 16.47 10
 0 -2 10 360.5 16.95 11
 2 0 10 371.65 13.91 9
 2 -2 10 318.4 13.8 9
 2 -2 10 323.31 15.55 11
 -2 0 10 360.22 16.88 10
 2 -2 10 329.96 16.98 10
 0 -2 10 360.34 17.23 10
 2 -2 11 1861.86 34.13 2
 2 -2 11 1888.09 34.35 14
 2 -2 11 1872.19 33.9 15
 2 0 11 1813.22 32.39 15
 2 0 11 1831.08 33.43 14
 0 -2 11 1834.57 34.27 14
 2 0 11 1722.95 30.5 5
 2 -2 11 1858.5 34.73 27
 0 -2 11 1866.43 34.28 27
 2 0 11 1783.93 34.7 27
 -2 0 11 1834 34.35 27
 0 2 11 1815.08 35.02 27
 -2 2 11 1821.31 34.97 27
 -2 2 11 1935.55 33.77 1
 2 -2 11 1913.87 33.61 1
 2 0 11 1915.41 33.86 1
 0 2 11 1895.26 33.92 1
 0 -2 11 1940.03 34.17 1
 -2 0 11 1913.69 34.2 1
 -2 2 11 1877.34 34.85 25
 0 2 11 1742.16 31.9 32
 2 -2 11 1790.38 31.11 33
 -2 2 11 1867.95 33.37 32
 0 -2 11 1793.99 31.62 31
 0 2 11 1794.77 31.48 12
 2 0 11 1773.18 33.1 12
 0 2 11 1787.48 34.22 23
 2 0 11 1754.38 34.63 23
 2 -2 11 1863.8 34.52 23
 -2 2 11 1842.82 34.32 23
 0 2 11 1803.78 34.81 21
 -2 0 11 1849.22 34.49 21
 0 -2 11 1837.8 34.56 23
 2 0 11 1827.52 34.65 20
 0 -2 11 1896.49 33.92 21
 -2 0 11 1811.6 32.35 20
 2 0 11 1836.3 32.55 8
 2 -2 11 1799.82 32.42 8
 -2 2 11 1891.49 34.05 8
 -2 0 11 1860.43 34.06 8
 -2 0 11 1785.77 34.29 16
 0 2 11 1752 34.39 16
 2 0 11 1826.32 34.38 16
 -2 2 11 1806.83 34.41 16
 -2 0 11 1863.27 34.22 10
 2 0 11 1847.55 32.43 11
 2 0 11 1842.91 34.05 10
 2 -2 11 1874.57 34.38 10
 2 -2 11 1849.17 33.28 11
 2 -2 11 1858.05 31.75 9
 0 -2 11 1894.24 34.26 11
 0 -2 11 1862.66 34.42 10
 2 -2 12 4771.05 75.03 2
 -2 2 12 4910.44 74.86 1
 -2 0 12 4858.38 75.1 1
 2 -2 12 4900.78 74.76 1
 0 -2 12 4714.65 74.92 1
 2 0 12 4918.25 74.89 1
 0 2 12 4949.87 74.97 1
 -2 2 12 4698.01 75.31 25
 2 -2 12 4575.51 73.45 25
 2 0 12 4681.73 73.68 15
 2 -2 12 4765.97 74.68 15
 2 -2 12 4711.18 75.1 14
 0 -2 12 4634.2 75.14 14
 2 0 12 4675.1 74.38 14
 0 2 12 4507.24 72.94 32
 -2 2 12 4579.82 74.14 32
 0 -2 12 4811.59 72.89 31
 0 -2 12 4246.24 71.49 33
 0 2 12 4592.71 72.84 12
 2 0 12 4623.3 74.08 12
 -2 2 12 4668.35 75.1 16
 -2 0 12 4742.51 75.03 16
 0 2 12 4652.24 75.04 16
 2 -2 12 4616.04 75.09 23
 0 2 12 4573.65 74.91 23
 2 0 12 4537.73 75.23 23
 0 -2 12 4734.55 75.18 23
 -2 2 12 4666.16 75.05 23
 0 2 12 4634.92 75.27 21
 2 0 12 4684.56 75.26 20
 0 -2 12 4782.66 74.7 21
 -2 0 12 4680.52 73.5 20
 -2 2 12 4580.08 75.51 27
 0 2 12 4655.68 75.55 27
 2 0 12 4691.07 75.46 27
 0 -2 12 4717.25 74.87 27
 -2 0 12 4728.51 74.97 27
 2 -2 12 4716.54 75.26 27
 2 0 12 4636.2 73.78 8
 -2 2 12 4855.75 75.05 8
 2 -2 12 4659.88 73.69 8
 -2 0 12 4779.27 75.01 8
 2 -2 12 4716.33 72.83 9
 2 0 12 4730.06 73.71 11
 -2 0 12 4726.52 74.98 10
 2 -2 12 4717.81 74.37 11
 0 -2 12 4662.46 75.16 10
 0 -2 12 4776.95 75 11
 2 0 12 4731.96 74.77 10
 0 2 13 5928.72 92.04 1
 0 -2 13 5716.45 91.91 1
 -2 0 13 5706.69 91.97 1
 2 -2 13 5810.91 91.74 1
 2 0 13 5868.57 91.98 1
 -2 2 13 5885.22 91.91 1
 2 -2 13 5718.68 90.48 25
 -2 2 13 5913.46 92.31 25
 0 -2 13 5917.59 92.23 14
 2 0 13 5721.71 91.33 14
 0 -2 13 6063.02 92.25 15
 2 0 13 5801.76 90.65 15
 2 -2 13 5895.39 91.6 15
 2 -2 13 5871.93 92.05 14
 0 2 13 5592.28 89.86 32
 2 0 13 5711.62 90.93 12
 0 2 13 5752.36 89.8 12
 -2 2 13 5814.02 92.61 27
 2 -2 13 5931.24 92.39 27
 0 2 13 5841.94 92.56 27
 0 -2 13 5933.69 92.01 27
 -2 0 13 5869.32 92.12 27
 2 0 13 5779.85 92.42 27
 2 0 13 5606.89 92.21 23
 0 2 13 5833.15 92.01 23
 2 -2 13 5794.55 92.15 23
 -2 0 13 5772.47 92.29 23
 0 2 13 5926.25 92.48 21
 0 -2 13 5985.08 92.32 23
 -2 2 13 5982.6 92.25 23
 0 -2 13 5977.48 91.69 21
 -2 0 13 5696.95 90.5 20
 2 0 13 5714.64 92.1 20
 0 2 13 5690.72 91.44 8
 -2 0 13 5808.94 91.98 8
 2 0 13 5679.67 90.69 8
 -2 2 13 5953.08 92.07 8
 2 -2 13 5646.89 90.73 8
 0 2 13 5846.1 92.07 16
 -2 2 13 5901.25 92.14 16
 2 -2 13 5728.65 89.62 9
 2 0 13 5788.03 90.68 11
 2 -2 13 5794.79 91.36 11
 0 -2 13 5860.77 92.19 10
 0 -2 13 5949.84 92.05 11
 -2 0 13 5974.21 92.12 11
 -2 0 13 5795.62 91.97 10
 2 0 13 5784.33 91.8 10
 0 2 14 493.65 21.13 16
 -2 2 14 509.82 21.32 16
 2 0 14 492.83 19.08 12
 0 2 14 487.43 22.46 27
 2 -2 14 467.96 21.77 27
 -2 2 14 506.31 22.86 27
 0 -2 14 478.79 21.49 27
 2 0 14 472.23 21.95 27
 -2 0 14 473.68 21.86 27
 0 -2 14 471.95 21.18 14
 0 -2 14 509.06 21.61 15
 2 0 14 485.05 20.18 14
 2 -2 14 489.35 21.27 14
 2 0 14 484.69 18.71 15
 2 -2 14 510.18 20.25 15
 -2 2 14 465.5 21.91 25
 2 -2 14 451.12 18.26 25
 2 0 14 481.44 21.79 23
 0 2 14 474.61 21.3 23
 2 -2 14 497.54 21.82 23
 0 2 14 505.63 22.34 21
 -2 0 14 484.39 21.85 23
 -2 2 14 500.36 21.6 23
 0 -2 14 453.45 22.01 23
 0 -2 14 468.89 20.83 21
 2 0 14 488.15 21.7 20
 -2 0 14 460.98 18.57 20
 2 0 14 479.07 22 21
 2 -2 14 520.73 20.33 1
 -2 2 14 515.14 20.54 1
 2 -2 14 467.56 18.45 8
 2 0 14 482.5 18.11 8
 0 2 14 491.79 19.52 8
 2 -2 14 475.93 19.63 11
 2 0 14 482.62 18.59 11
 0 -2 14 456.47 21.17 10
 -2 0 14 469.33 20.93 11
 2 0 14 501.6 20.94 10
 -2 0 14 483.27 21.05 10
 0 -2 14 495.17 20.96 11
 2 0 15 3215.05 55.34 12
 2 -2 15 3403.37 56.09 11
 -2 0 15 3321.91 57.16 27
 2 0 15 3263.22 57.43 27
 2 -2 15 3437.39 57.72 27
 0 2 15 3260.03 57.53 27
 0 -2 15 3381.07 57.12 27
 -2 2 15 3391.44 57.78 27
 0 -2 15 3380.6 57.35 14
 0 -2 15 3372.35 57.05 15
 2 -2 15 3390.71 57.19 14
 2 -2 15 3443.19 56.56 15
 2 0 15 3234.57 55.09 15
 2 0 15 3254.11 56.17 14
 2 -2 15 3131.12 54.78 25
 0 2 15 3231.38 57.09 25
 -2 2 15 3381.37 57.24 25
 0 2 15 3255.59 57.01 23
 2 0 15 3251.26 57.43 23
 2 -2 15 3359.56 57.56 23
 -2 0 15 3383.33 57.47 23
 0 2 15 3285.84 57.48 21
 -2 2 15 3442.85 57.36 23
 0 -2 15 3360.8 56.76 21
 0 -2 15 3369.13 57.55 23
 2 -2 15 3393.39 57.29 21
 -2 0 15 3187.01 55.07 20
 2 0 15 3290.13 57.4 21
 2 -2 15 3390.76 57.02 20
 0 -2 15 3299.03 55.97 20
 2 0 15 3287.01 57.15 20
 2 -2 15 3174.8 55.33 8
 2 0 15 3088.65 55.05 8
 -2 2 15 3294.5 56.99 16
 0 2 15 3189.43 56.69 16
 2 0 15 3249.72 55.23 11
 0 -2 15 3281.27 57.15 10
 0 -2 15 3376.44 57.03 11
 -2 0 15 3344.05 56.98 10
 2 0 15 3293.85 56.86 10
 -2 0 15 3320.15 56.82 11
 0 2 15 3278.33 56.58 10
 -2 2 16 761.29 24.53 16
 0 2 16 792.05 24.74 16
 2 0 16 789.67 22.54 12
 2 -2 16 759.37 23.29 11
 2 0 16 789.83 25.6 27
 0 2 16 769.7 25.91 27
 0 -2 16 789.99 25.39 27
 -2 0 16 773.89 25.49 27
 -2 2 16 754.22 25.63 27
 2 -2 16 766.67 25.28 27
 2 -2 16 792.26 24.85 14
 2 -2 16 771.22 24.01 15
 2 0 16 792.69 23.78 14
 0 -2 16 790.56 24.83 15
 -2 0 16 789.55 24.88 14
 2 0 16 748.39 22.19 15
 0 -2 16 752.38 25.25 14
 0 2 16 738.26 24.76 25
 -2 2 16 757.83 25.01 25
 2 -2 16 772.97 25.45 23
 0 2 16 776.01 25.06 23
 2 0 16 822.7 25.69 23
 0 -2 16 715.52 25.68 23
 0 2 16 736.62 25.73 21
 -2 0 16 820.68 26 23
 -2 2 16 795.09 25.27 23
 0 -2 16 765.41 25.09 21
 -2 0 16 812.38 22.66 20
 2 -2 16 782.91 25.23 21
 0 -2 16 777.46 23.38 20
 2 -2 16 750.16 24.68 20
 2 0 16 813.86 25.36 21
 2 0 16 802.41 25.14 20
 0 2 16 807.86 23.52 1
 0 -2 16 730.08 23.85 1
 -2 2 16 788.5 23.71 1
 2 -2 16 775.97 23.79 1
 2 0 16 793.95 23.41 1
 -2 0 16 817.39 24.31 1
 -2 0 16 764.09 23.69 8
 -2 2 16 743.28 23.3 8
 -2 0 16 793.89 24.91 10
 0 -2 16 784.87 24.93 11
 -2 0 16 812.78 24.54 11
 0 2 16 801.59 24.14 10
 2 0 16 783.59 24.52 10
 -2 2 16 746.95 24.36 10
 2 0 16 745.17 22.15 11
 0 2 17 1064.58 28.39 16
 -2 2 17 1077.66 28.24 16
 2 0 17 1033.25 25.86 12
 2 -2 17 1070.14 27.44 12
 2 -2 17 1133.76 28.95 27
 -2 0 17 1029.13 28.65 27
 -2 2 17 1108.75 29.43 27
 2 0 17 1065.75 29.19 27
 0 2 17 1093.91 29.18 27
 0 -2 17 1070.98 28.36 27
 -2 0 17 1086.34 28.19 14
 2 -2 17 1097.72 28.28 14
 0 -2 17 1121.23 28.64 14
 0 2 17 1079.09 27.52 14
 2 0 17 1070.06 27.49 14
 2 0 17 1063.5 25.9 15
 2 -2 17 1037.56 27.52 15
 0 -2 17 1055.28 28.06 15
 2 0 17 1079.9 27.27 25
 -2 2 17 1121.69 28.64 25
 0 2 17 1033.39 28.23 25
 2 0 17 1113.84 28.9 23
 2 -2 17 1083.98 28.98 23
 0 2 17 1125.3 28.73 23
 -2 0 17 1057.17 28.83 23
 0 2 17 1083.31 29.5 21
 0 -2 17 1101.32 28.14 21
 -2 2 17 1086.75 28.78 23
 0 -2 17 1086.04 28.93 23
 2 -2 17 1079.69 28.02 20
 2 -2 17 1109.14 28.87 21
 2 0 17 1053.96 29.07 21
 2 0 17 1082.9 28.48 20
 0 -2 17 1070.09 26.89 20
 -2 2 17 1062.92 27.45 1
 2 -2 17 1134.24 27.61 1
 2 0 17 1102.13 27.16 1
 -2 0 17 1062.26 27.63 1
 0 2 17 1068.22 27.14 1
 0 -2 17 1055.5 27.57 1
 -2 2 17 1021.43 26.82 8
 -2 0 17 1041.28 26.95 8
 0 2 17 1062.17 26.41 8
 -2 2 17 1019.78 27.72 10
 2 0 17 1097.75 28.14 10
 0 2 17 1098.72 27.82 10
 2 0 17 1043.35 25.64 11
 -2 0 17 1042.16 28.12 10
 -2 0 17 1071.25 27.85 11
 0 -2 17 1074.22 27.91 11
 -2 2 18 232.6 20.8 16
 0 2 18 201.93 21.03 16
 0 -2 18 223.96 19.98 11
 2 -2 18 213.45 19.53 12
 2 0 18 209.15 17.85 12
 -2 0 18 257.48 21.75 27
 0 2 18 250.17 21.98 27
 2 0 18 219.91 21.74 27
 0 -2 18 204.74 20.81 27
 2 -2 18 230.07 21.9 27
 -2 2 18 227.93 22.09 27
 0 -2 18 262.19 20.27 15
 2 0 18 241.49 19.79 14
 0 2 18 201.5 19.92 14
 2 -2 18 237.39 19.48 15
 -2 0 18 237.44 20.45 14
 2 -2 18 238.35 20.63 14
 0 -2 18 259.03 21.22 14
 2 0 18 225.29 19.43 25
 -2 2 18 229.58 21.06 25
 0 2 18 241.92 20.53 25
 2 0 18 242.31 21.74 23
 0 2 18 237.36 21.78 23
 2 -2 18 222.72 21.67 23
 -2 0 18 242.84 21.74 23
 0 -2 18 237.4 21.51 23
 0 -2 18 236.62 20.88 21
 -2 2 18 224.25 21.44 23
 0 2 18 224.41 22.27 21
 2 -2 18 229.21 21.42 21
 2 0 18 231.73 21.28 20
 2 -2 18 222.91 20.76 20
 2 0 18 232.35 21.46 21
 0 -2 18 211.28 19.26 20
 0 2 18 230.95 19.04 1
 -2 2 18 246.66 19.8 1
 -2 0 18 252.75 19.94 1
 2 0 18 233.66 18.95 1
 0 -2 18 245.01 19.75 1
 2 -2 18 235.18 19.91 1
 -2 2 18 202.69 19.12 8
 0 2 18 227.73 18.27 8
 2 0 18 182.97 17.06 8
 -2 0 18 211.89 18.94 8
 2 0 18 222.52 18.18 11
 -2 2 18 212.53 20.53 10
 -2 0 18 224.65 20.43 10
 2 0 18 243.94 20.62 10
 -2 0 18 243.67 20.14 11
 0 2 18 225.25 18.7 11
 0 2 18 248.95 20.52 10
 0 2 19 60.84 19.31 14
 2 -2 19 85.92 19.64 12
 0 -2 19 66.37 18.96 20
 0 -2 19 81.48 20.98 21
 0 2 19 71.08 18.94 1
 2 -2 19 59.76 19.86 1
 0 -2 19 36.06 19.46 1
 -2 0 19 79.38 19.78 1
 -2 2 19 79.89 19.68 1
 2 0 19 79.39 18.87 1
 2 -2 19 74.28 19.52 15
 2 0 19 65 19.97 14
 0 2 19 91.86 18.15 8
 -2 2 19 68.34 18.85 8
 2 0 19 51.79 17.02 8
 -2 0 19 88.61 18.83 8
 0 2 19 77.98 20.55 25
 2 0 19 79.05 19.28 25
 -2 0 19 96.09 21.55 27
 -2 2 19 77.85 22.43 27
 0 2 19 77.7 22.21 27
 2 -2 19 77.24 21.79 27
 2 0 19 110.15 22.01 27
 0 -2 19 63.26 20.95 27
 0 2 19 67.07 18.42 11
 -2 2 20 293.25 21.2 8
 2 0 20 273.92 18.91 8
 0 2 20 265.92 19.9 8
 0 -2 20 298.28 22.15 1
 -2 0 20 274.97 22.38 1
 0 2 20 280.27 21.24 1
 2 0 20 310.02 21.35 1
 2 -2 20 306.53 22.06 1
 -2 2 20 270.89 22.01 1
 2 -2 20 266.63 22.68 14
 -2 2 20 273.07 21.78 14
 0 -2 20 300.89 23.22 14
 -2 0 20 292.63 22.38 14
 0 2 20 293.9 22.02 10
 -2 0 20 326.4 22.38 10
 -2 2 20 294.58 22.32 10
 -2 0 20 275.4 21.72 11
 2 0 20 268.37 23.7 21
 2 -2 20 256.76 22.8 21
 0 -2 21 316.38 23.77 19
 2 -2 21 317.16 21.75 12
 2 0 21 320.16 24.78 27
 2 -2 21 332.81 24.46 27
 0 -2 21 309.58 24.04 27
 -2 2 21 320.28 25 27
 -2 0 21 314.14 24.37 27
 0 2 21 342.31 25.13 27
 2 0 21 300.19 22.37 14
 -2 0 21 279.14 22.94 14
 0 2 21 303.82 21.85 14
 0 -2 21 309.87 23.76 14
 2 -2 21 316.52 23.51 14
 2 -2 21 310.08 22.14 15
 0 -2 21 297.88 22.68 15
 -2 0 21 293.25 22.11 15
 -2 2 21 325.5 22.54 14
 2 0 21 296.54 24.42 23
 0 -2 21 329.05 24.67 23
 0 2 21 309.89 24.08 23
 2 -2 21 310.05 24.81 23
 -2 2 21 367.35 24.44 23
 2 -2 21 289.48 23.95 21
 -2 0 21 314.86 24.54 23
 2 0 21 291.28 24.49 21
 2 -2 21 300.23 23.48 19
 2 -2 21 302.88 22.93 20
 -2 2 21 277.99 22.64 1
 0 2 21 273.79 22.05 1
 2 0 21 271.88 22.5 1
 2 -2 21 268.76 22.19 1
 -2 0 21 284.73 23.05 10
 0 2 21 287.97 20.45 11
 0 2 21 282.09 22.71 10
 -2 0 21 318.54 22.67 11
 -2 2 21 291.9 21.87 11
 -2 2 21 286.32 22.67 10
 0 2 21 274.75 20.45 8
 2 0 21 267.8 19.79 8
 -2 2 21 311.6 21.95 8
 0 -2 22 79.41 21.6 12
 2 -2 22 58.85 20.72 12
 -2 0 22 106.01 23.78 27
 -2 2 22 74.36 24.71 27
 0 2 22 61.87 24.25 27
 2 0 22 69.71 24.04 27
 2 -2 22 94.87 23.77 27
 0 -2 22 85.32 23.05 27
 -2 0 22 104.03 21.58 15
 2 -2 22 78.08 22.54 14
 0 -2 22 87.13 22.79 14
 -2 2 22 58.93 21.45 14
 2 0 22 82.76 21.43 14
 -2 0 22 101.29 22.49 14
 0 -2 22 53.4 21.64 15
 2 -2 22 90.18 21 15
 0 2 22 89.35 21.18 14
 -2 2 22 77.88 20.42 15
 0 2 22 109.98 21.86 25
 -2 2 22 81.61 20.92 11
 0 2 22 82.68 21.87 10
 -2 0 22 64.94 22.2 10
 -2 2 22 90.55 22 10
 0 2 22 76.42 19.54 11
 -2 0 22 89.24 21.51 11
 -2 2 22 83.18 23.5 23
 0 -2 22 79.1 24.01 23
 -2 0 22 83.57 23.53 23
 2 -2 22 72.67 24.08 23
 0 2 22 74.76 23.49 23
 2 0 22 101.86 24.14 23
 2 -2 22 95.95 22.16 20
 2 -2 22 88.34 23.62 21
 2 0 22 80.98 23.91 21
 0 2 22 72.33 19.73 8
 -2 2 22 71.69 20.33 8
 -2 2 22 77.56 21.77 1
 0 2 22 86.29 21.59 1
 2 -2 22 126.93 21.96 1
 2 0 22 115.22 21.85 1
 0 -2 22 112.6 22.98 19
 2 -2 22 36.83 22.69 19
 0 -2 23 246.93 25.57 23
 0 2 23 248.76 25.94 23
 -2 2 23 250.22 25.39 23
 2 0 23 226.71 26.18 23
 0 2 23 232.9 23.5 22
 2 0 23 244.58 24.53 22
 -2 0 23 241.27 25.5 23
 2 -2 23 248.36 26.26 23
 2 0 23 225.95 26.19 21
 2 -2 23 238.6 25.59 21
 2 -2 23 250.63 24.7 19
 0 -2 23 249.57 24.67 19
 2 0 23 242.8 23.97 1
 -2 2 23 230.63 23.54 1
 0 2 23 225.31 23.62 1
 2 -2 23 292.35 24.06 1
 -2 0 23 253.2 24.35 14
 0 2 23 226.46 23.18 14
 -2 2 23 236.28 23.34 14
 0 -2 23 248.06 23.66 15
 2 -2 23 264.06 24.45 14
 0 -2 23 240.82 24.72 14
 2 0 23 268.88 23.48 14
 -2 0 23 242.22 23.35 15
 -2 2 23 243.12 22.07 15
 0 -2 23 246.22 22.92 12
 -2 0 23 221.58 26 27
 2 0 23 232.41 25.97 27
 0 2 23 255.4 26.48 27
 0 -2 23 242.05 25.34 27
 2 -2 23 255.57 25.95 27
 0 2 23 225.15 21.09 8
 -2 2 23 220.41 22.41 8
 -2 0 23 238.19 23.21 11
 -2 2 23 206.62 22.43 11
 0 2 23 216.07 23.62 10
 -2 2 23 231.52 23.74 10
 0 2 23 194.73 21.12 11
 0 -2 24 87.09 25.12 23
 -2 2 24 37.58 24.8 23
 -2 0 24 25.54 24.49 23
 0 2 24 58.32 22.78 22
 2 -2 24 16.85 25.08 23
 2 0 24 37.55 23.41 22
 0 2 24 5.55 24.82 23
 2 -2 24 19.53 23.65 19
 0 -2 24 22.32 23.6 19
 2 -2 24 36.91 22.75 1
 2 0 24 22.77 22.29 1
 -2 2 24 60.89 22.9 1
 0 2 24 28.06 22.64 1
 -2 0 24 -17.07 22.03 15
 0 -2 24 30.98 22.78 15
 2 -2 24 42.89 23.28 14
 -2 0 24 33.73 22.82 14
 0 -2 24 41.08 23.43 14
 -2 2 24 6.8 20.67 15
 2 0 24 45.3 22.2 14
 0 2 24 24.84 21.86 14
 -2 2 24 -8.04 22.39 14
 2 0 24 30.59 25.01 23
 0 2 24 29.5 25.39 27
 0 -2 24 14.24 24.08 27
 2 0 24 30.02 25.22 27
 2 -2 24 36.88 24.42 27
 0 2 24 22.48 19.89 8
 -2 0 24 23.95 22.01 11
 -2 2 24 24.78 21.18 11
 0 2 24 47.75 22.78 10
 -2 2 24 19.76 22.64 10
 2 -2 25 48.4 25.58 27
 0 2 25 66.01 26.56 27
 2 0 25 84.93 25.67 27
 0 -2 25 58.39 25.06 27
 0 2 25 105.11 22.79 14
 -2 2 25 67.55 21.71 15
 0 -2 25 65.31 24.22 14
 -2 0 25 77.07 23.74 14
 2 0 25 63.31 22.71 14
 0 -2 25 91.69 23.01 15
 -2 2 25 89.64 23.42 14
 -2 0 25 86.62 22.74 15
 2 -2 25 87.02 24.02 14
 2 -2 25 46.62 24.33 19
 0 -2 25 79.6 24.73 19
 2 0 25 91.3 23.11 1
 0 2 25 55.38 23.03 1
 -2 0 25 78.01 25.26 23
 0 2 25 72.84 23.49 22
 0 -2 25 73.67 25.65 23
 -2 2 25 77.56 25.55 23
 2 0 25 60.3 24.33 22
 2 0 25 41.04 25.65 23
 0 2 25 55.37 25.66 23
 2 -2 25 83.52 26.01 23
 -2 2 25 63.58 23.39 10
 -2 2 25 62.47 21.85 11
 -2 0 25 90.24 23.91 19
 2 0 25 55.15 23.66 19
 0 -2 26 57.09 25.28 27
 2 -2 26 75.69 25.99 27
 2 0 26 58.79 26.2 27
 0 2 26 96.74 22.8 14
 0 -2 26 63.98 24.22 14
 -2 2 26 82.83 23.31 14
 -2 0 26 83.05 23.87 14
 2 0 26 86.76 23.1 14
 0 -2 26 48.67 22.72 15
 -2 0 26 58.82 22.5 15
 2 -2 26 71.5 24.92 19
 0 -2 26 93.31 24.54 19
 2 0 26 83.34 23.6 1
 0 2 26 36.46 23.44 1
 2 0 26 78.21 24.41 22
 -2 2 26 110.12 25.77 23
 0 -2 26 108.64 25.92 23
 -2 0 26 99.88 25.78 23
 0 2 26 66.35 23.26 22
 0 2 26 110.17 25.97 23
 2 0 26 71.35 25.8 23
 2 -2 26 93.25 26.31 23
 -2 2 26 60.83 21.89 11
 -2 0 26 93.53 24.09 19
 2 0 26 74.51 23.95 19
 -2 0 27 54.53 23.63 14
 0 2 27 41.97 22.37 14
 -2 0 27 11.1 21.96 15
 -2 2 27 41.41 23.02 14
 0 -2 27 57.03 24.04 14
 2 -2 27 9.46 24.36 22
 -2 0 27 30.46 25.56 23
 2 0 27 45.16 24.11 22
 0 2 27 40.34 22.86 22
 -2 2 27 54.53 22.94 22
 -2 2 27 49.73 25.49 23
 0 -2 27 48.96 25.79 23
 2 0 27 51.11 26.11 23
 0 2 27 20.94 25.58 23
 2 -2 27 77.75 26.03 23
 0 -2 27 33.79 25.31 27
 2 0 27 58.96 25.94 27
 2 -2 27 40.01 25.67 27
 2 -2 27 75.22 24.63 19
 0 -2 27 17.18 24.42 19
 2 0 27 40.19 23.67 19
 -2 0 27 30.55 23.74 19
 -2 2 28 46.14 23.11 19
 0 2 28 13.29 22.67 19
 -2 2 28 -0.17 22.31 14
 -2 0 28 44.29 21.92 15
 0 2 28 -3.03 21.79 14
 -2 0 28 33.73 23.12 14
 -2 0 28 32.36 25.04 23
 -2 2 28 28.06 24.78 23
 0 2 28 -29.41 22.38 22
 2 -2 28 42.69 23.93 22
 2 0 28 -8.21 23.38 22
 0 -2 28 29.58 25.09 23
 2 -2 28 18.34 25.27 23
 0 2 28 -12.96 25.08 23
 2 0 28 -0.57 25.43 23
 2 0 28 0.57 25.57 27
 2 -2 28 -26.8 25.07 27
 0 -2 28 -16.99 24.29 19
 2 -2 28 38.53 24.14 19
 -2 0 28 18.25 23.36 19
 2 0 28 15.15 22.93 19
 -2 2 29 46.58 22.71 19
 0 2 29 39.7 22.34 19
 -2 0 29 54.58 20.91 15
 0 2 29 31.88 21.31 14
 -2 0 29 67.15 22.85 14
 -2 2 29 69.88 22.12 14
 0 -2 29 30.22 23 22
 -2 0 29 52.92 24.64 23
 2 0 29 43.81 22.79 22
 2 -2 29 78.05 23.37 22
 2 0 29 70.63 25.09 23
 0 -2 29 86.22 24.71 23
 0 2 29 92.06 24.99 23
 -2 2 29 48.49 24.83 23
 2 -2 29 -2.54 24.85 23
 -2 0 29 34.24 23.36 19
 2 0 29 58.08 23.1 19
 2 -2 29 49 23.86 19
 0 -2 29 30.05 23.91 19
 2 -2 29 50.8 25.12 27
 2 0 30 48.94 24.16 23
 0 -2 30 57.46 23.95 23
 -2 0 30 13.83 23.5 23
 0 2 30 0.17 23.6 23
 -2 2 30 44.09 23.75 23
 2 -2 30 0.85 24.14 23
 2 0 31 161.16 23.04 22
 0 -2 31 193.99 23.85 22
 -2 0 31 128.54 22.58 22
 2 -2 31 214.49 24.11 22
 -2 2 31 156.02 22.63 14
 0 -2 31 148.14 25.16 19
 2 0 31 127.58 24.02 19
 2 -2 31 132.16 25.13 19
 -2 0 31 150.51 24.28 19
 0 2 31 137.13 23.26 19
 -2 2 31 132.36 23.16 19
 0 2 31 175.29 25.7 23
 -2 0 31 220.06 25.49 23
 0 -2 31 159.77 25.42 23
 2 -2 31 163.53 25.76 23
 2 0 31 238.48 26.32 23
 -2 2 31 192.55 25.65 23
 -2 0 32 45.31 19.54 22
 2 -2 32 6.5 20.75 22
 0 -2 32 35.52 20.75 22
 0 -2 32 32.02 22.49 19
 -2 2 32 33.41 20.72 19
 2 0 32 37.56 21.55 19
 0 2 32 47.33 20.97 19
 -2 0 32 5.16 21.72 19
 2 0 32 32.81 23 23
 0 -2 32 46.43 22.29 23
 -2 2 32 30.11 22.3 23
 -2 0 32 16.57 22.33 23
 0 2 32 54.96 22.79 23
 2 -2 32 57.56 22.71 23
 2 -2 33 70.71 18.75 22
 -2 0 33 18.34 17.31 22
 0 -2 33 40.05 18.52 22
 2 0 33 50.85 20.07 19
 0 2 33 57.48 19.54 19
 -2 2 33 29.54 19.47 19
 -2 0 33 29.91 20.33 19
 0 2 33 68.85 20.82 23
 -2 0 33 47.11 20.47 23
 -2 2 33 58.53 20.61 23
 2 0 33 49.43 20.99 23
 0 -2 33 79.61 20.56 23
 2 -2 33 48.7 20.8 23
 0 -2 34 33.67 15.87 22
 0 2 34 28.59 17.56 19
 -2 2 34 21.97 17.59 19
 0 2 34 30.44 18.37 23
 0 -2 34 49.27 17.81 23
 -2 0 34 37.58 18.11 23
 -2 2 34 19.69 18.11 23
 -2 2 35 18.34 15.69 23
 0 -2 35 29.94 15.46 23
 -2 0 35 27.03 15.63 23
 -2 0 36 7.33 12 23
 -3 1 36 9.63 11.67 23
 -3 1 35 9.94 15.06 23
 -3 2 35 17.87 14.96 23
 2 -3 34 7.41 16.13 22
 1 -3 34 15.53 15.89 22
 1 2 34 11.44 16.92 19
 -3 1 34 24.67 17.45 19
 -3 2 34 -3.2 17.21 19
 -3 1 34 12.74 17.66 23
 -3 2 34 -5.15 17.83 23
 1 -3 34 27.05 17.52 23
 1 -3 33 -9.01 18.47 22
 2 -3 33 23.38 18.45 22
 -3 2 33 25.82 19.32 19
 1 2 33 -16.99 19.12 19
 -3 1 33 12.1 19.87 19
 2 1 33 56.83 19.42 19
 1 -3 33 38.08 20.12 23
 2 -3 33 60.22 19.93 23
 -3 2 33 30.28 20.29 23
 -3 1 33 28.53 20.05 23
 1 2 33 62.83 20.63 23
 2 -3 32 60.15 20.85 22
 1 -3 32 38.45 20.95 22
 -3 2 32 66.05 21.18 19
 2 1 32 -6.85 20.96 19
 -3 1 32 44.31 21.45 19
 1 2 32 36.17 20.7 19
 1 2 32 77.78 22.7 23
 1 -3 32 67.56 21.96 23
 2 1 32 69.91 22.83 23
 -3 1 32 52.89 22.06 23
 2 -3 32 48.12 22.37 23
 -3 2 32 36.69 22.27 23
 2 -3 31 0.16 22.57 22
 1 -3 31 41.8 22.61 22
 -3 2 31 63.42 21.47 14
 -3 1 31 -20.19 21.78 14
 2 1 31 36.98 22.28 19
 1 2 31 19.78 21.91 19
 -3 2 31 26.6 22.17 19
 -3 1 31 14.45 22.46 19
 1 2 31 26.52 24.24 23
 1 -3 31 -5.82 23.77 23
 -3 2 31 52.78 23.87 23
 2 1 31 60.51 24.63 23
 -3 1 31 8 23.91 23
 2 -3 31 36.54 23.93 23
 -3 1 30 117.09 23.35 22
 2 1 30 197.27 23.93 22
 -3 2 29 6.29 22.13 19
 -3 1 29 -11.63 22.32 14
 -3 2 29 49.13 22.31 14
 2 1 29 49.17 22.21 22
 -3 2 29 34.38 24.61 23
 1 -3 29 38.67 23.34 22
 -3 1 29 62.06 24.6 23
 2 -3 29 26.93 23.18 22
 2 1 29 34.06 24.79 23
 2 -3 29 40.78 24.44 23
 1 -3 29 50.54 24.23 23
 1 2 29 26.55 24.68 23
 2 -3 29 58.98 24.44 27
 1 -3 29 27.67 24.59 19
 -3 1 29 0.52 22.44 19
 1 2 29 42.82 22.06 19
 2 1 29 61.8 22.84 19
 2 -3 29 7.54 24.63 19
 1 -3 28 37.83 24.86 19
 2 1 28 67.98 23.2 19
 2 -3 28 64.74 24.72 19
 -3 1 28 66.56 23.23 19
 1 2 28 114.86 25.05 1
 2 1 28 68.12 24.74 1
 -3 1 28 6.1 21.56 15
 -3 1 28 66.77 22.95 14
 -3 2 28 81.51 22.88 14
 2 -3 28 52.2 24.31 22
 -3 2 28 35.67 24.98 23
 -3 1 28 42.36 25.01 23
 2 1 28 45.5 22.93 22
 1 2 28 20.4 22.2 22
 1 2 28 59.2 25.51 23
 2 1 28 57.31 25.46 23
 1 -3 28 87.34 25.2 23
 2 -3 28 45.81 25.09 23
 2 1 28 30.89 26.08 27
 2 -3 28 70.47 24.84 27
 1 -3 28 70.38 24.59 27
 -3 2 28 80.45 23.35 19
 1 2 28 58.6 23.03 19
 -3 1 27 20.98 23.33 19
 2 1 27 -12.93 23.21 19
 -3 1 27 -3.33 21.8 15
 1 2 27 2.5 21.68 14
 -3 2 27 40.38 22.81 14
 -3 2 27 -4.95 21.39 15
 -3 1 27 7.24 23.19 14
 1 -3 27 29.94 24.9 19
 2 -3 27 10.36 24.59 19
 -3 2 27 13.73 24.86 23
 2 1 27 42.35 23.37 22
 1 2 27 19.49 22.72 22
 -3 1 27 43.91 24.78 23
 2 1 27 22.58 25.53 23
 1 -3 27 12.18 25.26 23
 2 -3 27 3.43 25.58 23
 1 2 27 -2.48 25.58 23
 2 -3 27 -2.38 24.87 27
 1 -3 27 59.2 24.75 27
 2 1 27 25.62 26.12 27
 2 1 26 151.09 26.84 23
 1 2 26 179.27 26.45 23
 2 -3 26 166.46 26.79 23
 1 -3 26 137.77 25.68 19
 2 -3 26 162.16 25.76 19
 2 1 26 174.54 24.05 1
 1 2 26 176.32 24.13 1
 2 1 26 93.84 22.96 14
 -3 2 26 124.29 22.44 15
 -3 1 26 158.17 22.94 15
 1 2 26 151.93 22.99 14
 -3 1 26 135.93 24.22 14
 -3 2 26 123.62 23.84 14
 2 1 26 133.72 24.54 22
 -3 2 26 180.31 26.2 23
 1 2 26 156.94 24.07 22
 1 -3 26 135.59 26.53 23
 -3 1 26 142.98 26.12 23
 -3 2 26 151.27 23.3 11
 2 -3 26 154.14 25.73 27
 1 2 26 169.78 27.24 27
 1 -3 26 153.73 25.49 27
 2 1 26 187.51 26.93 27
 -3 2 25 309.68 27.27 23
 2 -3 25 313.54 27.93 23
 2 1 25 337.53 27.67 23
 1 -3 25 308.98 27.38 23
 -3 1 25 302.4 27.04 23
 1 2 25 349.12 27.41 23
 2 1 25 256.54 25.78 22
 1 2 25 281.09 25.19 22
 2 -3 25 270.25 26.41 19
 1 -3 25 296.72 26.63 19
 1 2 25 252.51 25.01 1
 2 1 25 284.96 25.2 1
 -3 1 25 290.44 24.12 15
 1 -3 25 274.09 26.19 14
 -3 2 25 249.47 23.39 15
 -3 2 25 282.32 25.14 14
 2 1 25 249.57 23.82 14
 1 2 25 283.96 24 14
 -3 1 25 282.01 25.29 14
 2 -3 25 312.83 26.86 27
 1 -3 25 300.64 26.6 27
 2 1 25 243.89 27.56 27
 1 2 25 294.61 27.96 27
 -3 1 25 263.88 24.41 11
 1 -3 25 253.25 24.46 12
 2 -3 25 241.42 23.84 12
 -3 2 25 285.5 24.16 11
 -3 2 25 272.41 25.16 10
 2 -3 24 452.81 25.27 12
 1 -3 24 418.87 25.72 12
 1 2 24 463.81 28.79 27
 2 -3 24 499.78 27.89 27
 2 1 24 430.43 28.33 27
 1 -3 24 495.03 27.41 27
 2 1 24 379.08 24.86 14
 1 -3 24 441.86 27.05 14
 -3 2 24 405.51 25.78 14
 1 -3 24 446.33 26.06 15
 -3 1 24 455.23 25.48 15
 1 2 24 401.77 24.88 14
 -3 2 24 446.22 24.9 15
 -3 1 24 436.08 26.22 14
 1 2 24 404.4 25.62 25
 -3 1 24 509.26 28.04 23
 2 1 24 439.85 28.35 23
 1 2 24 445.77 28.56 23
 2 -3 24 499.14 28.61 23
 1 -3 24 470.42 28.34 23
 -3 2 24 475 27.95 23
 2 1 24 436.48 26.42 22
 1 2 24 426.96 25.97 22
 1 -3 24 388.25 27.19 19
 2 -3 24 413.89 27.3 19
 1 2 24 462.88 26.52 1
 2 1 24 478.52 26.38 1
 1 2 24 402.69 23.12 8
 -3 1 24 469.96 25.71 11
 -3 2 24 443.75 26.05 10
 -3 2 24 476.48 25.37 11
 1 -3 23 56.38 22.3 12
 2 -3 23 32.3 21.75 12
 1 2 23 70.51 25.07 27
 1 -3 23 47.78 23.87 27
 2 -3 23 37.34 24 27
 2 1 23 24.08 24.91 27
 -3 2 23 32.86 21.25 15
 -3 2 23 47.61 22.2 14
 -3 1 23 74.49 22.57 14
 2 1 23 19.6 21.5 14
 -3 1 23 49.99 21.99 15
 1 2 23 58.06 21.51 14
 1 -3 23 44.86 23.5 14
 1 -3 23 48.6 22.5 15
 2 -3 23 50.49 23.63 14
 1 2 23 54.24 22.07 25
 1 2 23 6.59 24.4 23
 2 1 23 38.13 24.87 23
 -3 2 23 74.74 24.33 23
 2 -3 23 37.09 24.77 23
 1 2 23 40.5 22.48 22
 1 -3 23 17.48 24.59 23
 2 1 23 15.39 22.95 22
 -3 1 23 24.54 24.03 23
 2 -3 23 47.18 23.7 21
 2 -3 23 45.05 22.71 20
 1 -3 23 14.76 23.62 19
 2 -3 23 23.89 23.7 19
 1 2 23 55.51 22.19 1
 2 1 23 48.34 22.43 1
 -3 2 23 66.44 21.98 8
 1 2 23 35.77 19.7 8
 1 2 23 44.14 22.36 10
 -3 1 23 59.22 22.6 10
 -3 1 23 11.33 22.09 11
 -3 2 23 66.5 21.68 11
 -3 2 23 38.42 22.55 10
 1 -3 22 79.37 21.77 12
 -3 2 22 50.94 21.55 14
 2 -3 22 53.52 21.6 12
 1 -3 22 72.5 23.13 27
 2 -3 22 60.45 23.13 27
 2 1 22 65.64 24.17 27
 1 2 22 91.56 24.26 27
 1 2 22 77.35 21.25 14
 1 -3 22 60.65 23.09 14
 -3 1 22 40.68 21.48 14
 2 -3 22 85.06 21.65 15
 2 -3 22 40.54 22.75 14
 2 1 22 67.95 20.86 14
 1 -3 22 56.46 21.99 15
 2 1 22 33.04 20.81 25
 1 2 22 58.68 21.64 25
 2 1 22 65.03 23.94 23
 1 -3 22 49.93 23.77 23
 1 2 22 40.83 21.68 22
 2 -3 22 39.07 23.72 23
 -3 2 22 66.76 23.32 23
 2 1 22 56.78 22.25 22
 1 2 22 46.79 23.73 23
 -3 1 22 69.14 23.53 23
 1 -3 22 33.35 22.72 21
 1 -3 22 29.46 21.15 20
 2 -3 22 26.93 22.91 19
 2 1 22 77.29 24.45 21
 2 -3 22 70.64 21.73 20
 1 -3 22 9.78 22.79 19
 2 -3 22 49.72 22.81 21
 -3 2 22 67.33 22.07 1
 1 2 22 48.44 21.09 1
 2 1 22 58.77 21.13 1
 2 -3 22 59.63 21.79 1
 -3 2 22 72.32 21.04 8
 1 2 22 23.64 19 8
 -3 1 22 86.38 21.49 11
 -3 2 22 37.44 21.69 10
 -3 1 22 38.51 21.77 10
 -3 2 22 35.57 21.01 11
 1 2 22 67.6 21.63 10
 1 -3 21 164.17 21.79 12
 -3 2 21 178.83 21.85 14
 -3 1 21 181.58 21.86 14
 2 -3 21 181.45 21.6 12
 1 -3 21 191.12 23.03 27
 2 1 21 158.57 23.59 27
 2 -3 21 210.36 23.33 27
 1 2 21 145.28 23.57 27
 2 1 21 154.52 23.73 23
 -3 1 21 179.01 23.57 23
 2 -3 21 183.03 23.84 23
 1 -3 21 191.4 22.75 21
 -3 2 21 181.95 23.12 23
 1 2 21 157.04 21.69 22
 1 2 21 149.75 23.77 23
 2 1 21 151.98 22.21 22
 1 -3 21 178.41 23.92 23
 1 -3 21 168.22 21.33 20
 1 -3 21 160.31 22.83 19
 2 -3 21 165.84 21.9 20
 2 1 21 203.95 23.84 21
 2 -3 21 161.95 22.89 21
 2 -3 21 143.1 22.94 19
 -3 2 21 166.87 21.97 1
 2 1 21 171.46 20.84 1
 1 2 21 154.12 20.74 1
 2 -3 21 180.14 21.85 1
 2 -3 21 156.78 21.7 15
 1 2 21 149.84 20.74 14
 1 -3 21 189.84 23.06 14
 2 -3 21 160.95 22.86 14
 2 1 21 154.32 20.92 14
 1 -3 21 137.04 22.02 15
 2 1 21 161.6 21.86 10
 -3 2 21 180.3 22 10
 -3 1 21 173.66 22.05 10
 -3 2 21 144.83 20.87 11
 -3 1 21 199.42 21.3 11
 1 2 21 154.95 21.32 10
 1 2 21 130.64 21.57 25
 1 2 21 191.29 19.12 8
 -3 2 21 188.73 21.06 8
 2 1 21 156.52 18.67 8
 2 -3 20 109.19 21.32 14
 1 -3 20 100.7 21.56 14
 1 -3 20 124.27 21.06 15
 -3 1 20 71.01 20.67 14
 -3 2 20 102.88 20.7 14
 -3 2 20 74.65 19.89 11
 -3 2 20 67.89 20.46 10
 2 1 20 68.43 20.57 10
 -3 1 20 69.52 20.16 11
 1 2 20 116.35 20.54 10
 -3 1 20 81.74 20.84 10
 2 1 20 96.79 22.67 23
 -3 2 20 84.24 21.78 23
 2 1 20 76.89 20.92 22
 1 2 20 85.03 22.52 23
 -3 1 20 44.8 22.05 23
 2 -3 20 94.71 21.48 21
 1 2 20 83.33 22.75 21
 2 1 20 84.1 22.64 21
 -3 2 20 89.41 19.7 8
 -3 1 20 70.23 19.75 8
 2 1 20 97.5 17.7 8
 1 2 20 74.04 17.9 8
 -3 1 20 48.26 20.71 1
 -3 2 20 52.42 20.35 1
 1 2 20 79.37 19.6 1
 2 -3 20 66.43 20.05 1
 2 1 20 93.84 20 1
 2 -3 20 102.52 21.6 19
 1 -3 20 59.92 21.36 19
 1 2 19 38.92 17.43 11
 1 -3 19 -0.87 19.58 20
 2 -3 19 11.6 18.82 1
 -3 2 19 -9.08 19.39 1
 -3 1 19 12.82 19.39 1
 1 -3 19 17.94 19.35 1
 1 2 19 18.47 18.37 1
 2 1 19 1.9 18.31 1
 1 2 19 24 18.56 14
 2 1 19 11.3 18.82 14
 2 1 19 46.82 19.5 25
 -3 2 19 -0.86 22.07 27
 1 -3 19 26.3 20.68 27
 2 -3 19 45.7 21.32 27
 -3 1 19 10.12 21.6 27
 1 2 19 34.68 17.07 8
 -3 1 19 32.11 18.93 8
 2 1 19 20.03 16.47 8
 -3 2 19 19.93 18.98 8
 1 2 19 9.19 20.28 25
 1 2 18 299.01 21.07 25
 2 1 18 289.67 20.42 25
 2 1 18 289.01 19.88 14
 -3 1 18 263.4 20.97 14
 2 -3 18 300.54 21.77 14
 2 -3 18 345.02 20.93 15
 1 -3 18 327.07 21.48 15
 1 2 18 299.33 19.73 14
 1 -3 18 316.61 21.99 14
 1 2 18 299.31 21.93 23
 1 -3 18 293.52 21.8 23
 2 1 18 302.59 22.34 23
 2 -3 18 302.15 22.32 23
 -3 1 18 301.12 22.28 23
 1 -3 18 301.27 21.08 21
 -3 2 18 312.8 22.42 23
 1 -3 18 296.12 20.57 20
 2 -3 18 297.92 21.59 21
 2 -3 18 266.2 20.78 20
 1 -3 18 299.45 21.7 19
 2 -3 18 287.12 21.37 19
 2 1 18 306.17 19.87 1
 1 2 18 334.54 20.15 1
 -3 2 18 300.58 20.16 1
 2 -3 18 301.72 20.12 1
 -3 1 18 313.6 20.8 1
 1 -3 18 279.58 20.32 1
 -3 2 18 278.85 22.92 27
 -3 1 18 261.32 22.26 27
 2 1 18 297.94 22.44 27
 1 -3 18 311.25 21.65 27
 1 2 18 306.1 22.58 27
 2 -3 18 291.07 22.15 27
 -3 2 18 314.7 21.05 10
 -3 1 18 313.99 21.03 10
 1 2 18 304.81 20.41 10
 2 1 18 271.06 20.84 10
 1 2 18 300.94 18.38 11
 -3 1 18 273.5 20.65 11
 2 1 18 296.17 17.82 8
 1 2 18 270.5 17.91 8
 -3 1 18 281.85 19.7 8
 -3 2 18 306.75 20.17 8
 1 2 17 142.56 19.3 25
 1 2 17 128.02 18.89 10
 -3 2 17 152.16 19.25 10
 -3 1 17 166.43 19.26 11
 -3 1 17 132.33 19.33 10
 2 1 17 144.05 16.71 11
 2 1 17 148.24 19.05 10
 -3 1 17 153.43 20.7 23
 -3 2 17 158.77 20.66 23
 1 2 17 140.45 20.18 23
 2 1 17 151.72 20.77 23
 1 -3 17 149.95 20.26 23
 2 -3 17 146.2 20.37 23
 2 1 17 124.62 20.63 21
 2 -3 17 146.08 19.32 20
 1 2 17 122.88 20.68 21
 1 -3 17 142.69 19.32 21
 2 -3 17 148.49 19.85 21
 1 -3 17 133.57 18.77 20
 1 2 17 164.56 16.84 8
 2 1 17 158.53 16.02 8
 -3 1 17 133.79 18.3 8
 -3 2 17 151.03 18.4 8
 -3 2 17 163.17 18.76 1
 1 2 17 145.17 18.24 1
 1 -3 17 147.08 18.56 1
 -3 1 17 161.65 18.83 1
 2 1 17 141.23 18.23 1
 2 -3 17 138.98 18.53 1
 -3 1 17 154.48 20.54 27
 1 -3 17 119.78 20.19 27
 -3 2 17 167.4 21.01 27
 1 2 17 180.19 21.1 27
 2 -3 17 151.68 20.17 27
 2 1 17 128.61 20.77 27
 1 2 17 141.68 18.18 14
 1 2 17 165.64 19.92 16
 2 -3 17 151.76 19.85 19
 -3 2 17 132.77 19.49 16
 1 -3 17 152.72 20.05 19
 2 1 17 171.48 18.12 14
 1 -3 17 151.94 20.18 14
 1 -3 17 136.81 19.58 15
 2 -3 17 157.45 20.25 14
 2 -3 17 138.26 19.19 15
 2 1 16 227.7 18.07 14
 1 2 16 244.99 18.32 14
 1 -3 16 238.39 20.01 15
 2 -3 16 257.96 20.21 14
 1 -3 16 241.32 20.58 14
 2 -3 16 242.41 19.49 15
 1 2 16 203.26 20.31 23
 1 -3 16 244.7 20.74 23
 2 -3 16 221.35 20.3 23
 2 1 16 209.91 20.52 23
 1 2 16 214.56 21.23 21
 -3 1 16 232.36 20.59 23
 -3 2 16 235.65 20.37 23
 2 1 16 217.84 20.83 21
 1 -3 16 224.21 19.56 21
 2 -3 16 245.25 20.04 21
 -3 2 16 240.05 18.63 8
 -3 1 16 254.26 18.77 8
 1 -3 16 252.06 18.79 1
 2 1 16 262.92 18.77 1
 2 -3 16 262.93 18.5 1
 -3 2 16 261.72 19.03 1
 1 2 16 255.92 18.86 1
 -3 1 16 276.28 19.15 1
 1 2 16 217.09 21.01 27
 -3 1 16 269.54 21.25 27
 1 -3 16 237.03 20.13 27
 2 -3 16 253.79 20.28 27
 2 1 16 239.61 20.84 27
 -3 2 16 226.43 20.92 27
 1 2 16 229.05 19.7 16
 -3 2 16 232.43 20.09 16
 1 2 16 232.75 19.02 10
 2 1 16 230.86 16.58 11
 -3 2 16 222.69 19.39 10
 -3 1 16 247.5 19.71 11
 2 1 16 219.65 19.3 10
 -3 1 16 268.25 19.34 10
 1 -3 15 1619.27 32.78 15
 2 -3 15 1530.22 32.31 15
 2 1 15 1433.78 30.89 14
 1 -3 15 1520.43 32.91 14
 1 2 15 1555.82 31.33 14
 2 -3 15 1493.35 32.68 14
 1 2 15 1550.47 32.95 23
 2 1 15 1509.04 32.9 23
 2 -3 15 1502.69 32.68 23
 -3 1 15 1492.3 32.94 23
 1 2 15 1469.41 33.21 21
 -3 2 15 1486.56 32.69 23
 1 -3 15 1567.51 32.89 23
 2 1 15 1507.21 32.91 20
 1 -3 15 1503.92 31.97 21
 2 1 15 1515.58 33.05 21
 2 1 15 1414.99 30.13 8
 -3 1 15 1491.32 31.91 8
 -3 2 15 1431.62 31.59 8
 2 1 15 1444.35 31.52 1
 1 2 15 1440.65 31.6 1
 2 1 15 1432.08 29.53 12
 -3 2 15 1482.42 33.34 27
 1 2 15 1526.45 33.42 27
 1 -3 15 1569.76 32.64 27
 2 -3 15 1518.09 32.83 27
 2 1 15 1518.88 33.21 27
 -3 1 15 1511.07 33 27
 -3 2 15 1443.28 32 16
 1 2 15 1481.54 32.44 16
 -3 1 15 1464.21 32.28 16
 2 1 15 1463.36 31.83 10
 -3 1 15 1400.14 32.17 10
 2 1 15 1432.92 29.76 11
 1 2 15 1535.66 31.78 10
 2 1 14 1428.6 29.22 14
 2 1 14 1338.87 27.19 15
 2 -3 14 1369.33 30.95 14
 1 -3 14 1387.48 30.57 15
 2 -3 14 1360.29 30.31 15
 1 -3 14 1326.6 31.01 14
 1 2 14 1422.96 31.55 27
 2 1 14 1418.15 31.41 27
 -3 1 14 1289.71 31.14 27
 -3 2 14 1350.51 31.55 27
 1 -3 14 1342.58 30.5 27
 2 -3 14 1373.51 30.94 27
 2 1 14 1313.49 27.85 12
 2 1 14 1384.35 31.17 23
 2 -3 14 1326.46 30.67 23
 1 2 14 1412.47 30.94 23
 -3 2 14 1430.2 31.07 23
 1 -3 14 1336.05 30.89 23
 -3 1 14 1320.81 31.04 23
 1 -3 14 1299.94 29.89 21
 1 2 14 1385.58 31.24 21
 2 1 14 1347.07 31.27 21
 2 1 14 1403.99 31.22 20
 1 2 14 1345.6 28.8 8
 2 1 14 1367.55 28.23 8
 2 1 14 1443.83 30.83 16
 1 2 14 1401.02 30.59 16
 -3 2 14 1345.02 30.36 16
 -3 1 14 1272.21 30.25 16
 -3 1 14 1325.65 30.57 10
 2 1 14 1395.65 30.1 10
 1 2 14 1448.84 30.2 10
 -3 2 13 46.12 19.43 27
 -3 1 13 54.96 18.75 27
 1 2 13 59.58 19 27
 2 1 13 61.06 19.04 27
 1 -3 13 57.75 17.96 27
 2 1 13 37.89 13.83 15
 2 -3 13 66.16 18.26 14
 2 -3 13 26.76 17.52 15
 -3 2 13 63.02 17.85 16
 1 -3 13 57.51 18 15
 1 -3 13 48.3 18.48 14
 1 2 13 35.59 17.76 16
 -3 2 13 57.63 18.9 25
 2 -3 13 71.48 18.49 27
 1 2 13 27.69 16.55 1
 1 -3 13 33.98 16.99 1
 -3 1 13 52.85 17.37 1
 2 -3 13 35.74 17.15 1
 -3 2 13 36.47 17.28 1
 2 1 13 59.55 16.75 1
 2 1 13 61.22 14.87 12
 2 1 13 58.3 16.27 14
 1 2 13 44.84 13.37 12
 2 1 13 43.52 17.29 10
 1 2 13 53.43 17.16 10
 1 2 13 33.76 18.27 23
 2 1 13 37.15 18.65 23
 2 -3 13 65.06 18.11 23
 -3 2 13 55.37 18.43 23
 1 -3 13 47.62 18.24 23
 2 1 13 58.96 18.91 21
 2 1 13 31.47 18.68 20
 1 -3 13 25.97 17.41 21
 1 2 13 47.3 18.94 21
 2 1 13 46.21 14.74 8
 -3 2 13 42.77 16.97 8
 -3 1 13 55.5 17.19 8
 2 -3 13 42.24 12.38 9
 2 1 13 47.69 17.82 16
 -3 1 13 45.14 17.74 16
 1 -3 13 43.83 13.55 31
 2 -3 12 544.18 19.8 2
 2 -3 12 532.53 16.96 31
 1 2 12 490.04 15.33 32
 1 -3 12 487.96 15.19 33
 2 -3 12 508.09 16.04 33
 1 -3 12 531.73 17.16 31
 2 -3 12 506.39 14.09 29
 2 -3 12 528.11 20.33 15
 2 1 12 505.87 16.63 15
 1 -3 12 523.42 20.9 14
 2 -3 12 552.09 20.98 14
 1 -3 12 549.19 20.62 15
 2 1 12 551.78 18.67 14
 -3 1 12 533.45 19.93 1
 2 1 12 551.59 19.27 1
 -3 2 12 604.75 20.03 1
 2 -3 12 559.83 19.73 1
 1 -3 12 534.46 19.82 1
 1 2 12 532.92 19.23 1
 -3 1 12 540.28 21.34 27
 1 -3 12 556.22 20.43 27
 2 1 12 546.59 21.29 27
 1 2 12 571.9 21.57 27
 2 -3 12 537.16 20.78 27
 -3 2 12 508.27 21.6 27
 -3 2 12 545.24 21.5 25
 2 1 12 496.36 15.89 5
 2 1 12 503.79 17.72 12
 1 2 12 500.43 16.33 12
 2 1 12 567.85 21.28 23
 1 2 12 517.89 20.87 23
 2 -3 12 537.95 20.53 23
 1 -3 12 519.27 20.65 23
 1 2 12 546.25 21.44 21
 2 1 12 566.56 21.35 20
 2 1 12 541.75 21.28 21
 -3 2 12 576.89 19.93 8
 -3 1 12 536.23 19.89 8
 -3 2 12 538.22 20.44 16
 2 1 12 542 20.34 16
 -3 1 12 513.97 20.16 16
 1 2 12 543.55 20.41 16
 2 1 12 541.36 19.78 10
 2 -3 11 198.48 16.41 2
 2 -3 11 214.47 14.41 31
 2 -3 11 225.38 13.27 33
 1 -3 11 225.67 15.05 31
 2 1 11 190.17 10.39 32
 2 -3 11 159.84 8.07 30
 2 -3 11 212.88 11.52 29
 2 -3 11 212.02 16.95 15
 2 1 11 192.74 15.22 14
 1 -3 11 225.42 17.61 14
 2 -3 11 232.85 17.53 14
 1 -3 11 221.63 17.49 15
 2 1 11 183.86 13.3 15
 2 1 11 191.62 16.16 1
 2 -3 11 210.56 16.09 1
 1 -3 11 208.82 16.33 1
 -3 1 11 211.04 16.25 1
 -3 2 11 188.56 16.23 1
 1 2 11 176.99 16.18 1
 2 1 11 210.76 18.08 27
 2 -3 11 233.32 17.71 27
 1 -3 11 232.9 17.21 27
 1 2 11 231.69 18.31 27
 -3 1 11 208.06 17.87 27
 -3 2 11 211.08 18.42 27
 -3 2 11 204.6 18.36 25
 2 1 11 198.56 13.33 5
 1 2 11 171.64 14.42 5
 1 2 11 179.66 13.08 12
 2 1 11 182.91 14.85 12
 2 -3 11 202.94 17.26 23
 1 2 11 202.7 17.71 23
 2 1 11 204.78 17.91 23
 1 -3 11 220.09 17.45 23
 1 2 11 201.58 18.16 21
 2 1 11 211.24 17.9 20
 -3 2 11 216.85 16.7 8
 -3 1 11 208.01 16.52 8
 2 1 11 205.58 16.98 16
 1 2 11 206.82 17.31 16
 -3 1 11 217.04 17.02 16
 -3 2 11 230.58 16.94 16
 2 1 11 196.61 16.46 10
 1 -3 10 86.94 13.76 31
 2 -3 10 75.36 13.52 31
 -3 2 10 74.92 16.93 27
 -3 1 10 86.5 16.28 27
 1 2 10 83.72 16.66 27
 2 1 10 72.99 16.59 27
 1 2 10 81.77 14.73 1
 -3 2 10 68.37 14.58 1
 2 1 10 70.51 14.67 1
 1 -3 10 71.35 14.52 1
 -3 1 10 77.87 14.92 1
 2 -3 10 70.34 14.48 1
 2 -3 10 76.52 12.89 33
 2 -3 10 88.09 16.31 27
 1 -3 10 95.33 15.85 27
 -3 2 10 78.15 16.87 25
 1 2 10 67.64 12.12 12
 2 1 10 55.26 13.66 14
 2 1 10 51.55 13.67 12
 1 2 10 69.63 13.43 5
 2 1 10 73.04 12.71 5
 2 1 10 68.09 14.91 10
 1 -3 10 102.82 15.91 23
 1 2 10 71.99 16.27 23
 2 1 10 82.21 16.53 23
 2 -3 10 79.02 15.85 23
 1 2 10 76.31 16.82 21
 2 1 10 78.74 16.88 20
 2 -3 10 61.92 15.15 2
 1 -3 10 83.38 14.92 2
 -3 2 10 75.4 15.69 16
 1 -3 10 87.91 16.24 14
 1 2 10 83.38 15.69 16
 2 -3 10 88.36 15.99 14
 2 -3 10 73.79 15.45 15
 -3 1 10 109.05 15.64 16
 2 1 10 77.44 15.6 16
 1 -3 10 83.57 16.03 15
 -3 2 10 69.11 14.88 8
 -3 1 10 84.46 14.85 8
 2 -3 9 828.38 20.26 2
 1 -3 9 916.79 20.43 2
 2 -3 9 859.8 19.43 31
 -3 2 9 787.17 21.05 32
 2 -3 9 861.03 20.98 15
 1 -3 9 917.32 21.38 14
 2 -3 9 867.48 21.09 14
 1 -3 9 938.48 21.26 15
 2 1 9 823.45 19.91 1
 2 -3 9 884.03 19.73 1
 -3 2 9 817.53 19.92 1
 1 -3 9 901.09 20 1
 1 2 9 828.08 19.79 1
 -3 1 9 889.65 20.27 1
 -3 1 9 901.64 21.23 27
 1 -3 9 899.86 20.7 27
 2 1 9 819.95 21.53 27
 1 2 9 815.29 21.73 27
 2 -3 9 871.15 21.17 27
 -3 2 9 854.95 21.74 27
 -3 2 9 893.28 22.01 25
 1 2 9 812.36 19.3 5
 2 1 9 803.5 18.49 5
 2 1 9 850.53 18.9 12
 2 -3 9 846.36 20.7 23
 1 2 9 862.11 21.16 23
 2 1 9 813.73 21.44 23
 1 -3 9 898.63 20.83 23
 1 2 9 803.45 21.7 21
 2 1 9 855.13 21.9 20
 2 1 9 776.72 18.57 7
 -3 1 9 890.21 20.51 8
 -3 2 9 836.6 20.59 8
 -3 1 9 863.61 20.76 16
 2 -3 9 912.21 21.15 19
 2 1 9 798.44 20.65 16
 2 1 9 793.65 20.11 10
 2 -3 8 4570.7 67.62 31
 -3 2 8 4465.19 68.43 32
 3 -2 -8 4394.25 65.13 29
 -3 2 8 4528.97 68.39 27
 1 2 8 4440.68 68.24 27
 -3 1 8 4573.44 68.14 27
 1 -3 8 4432.27 67.77 27
 2 1 8 4442.96 68.27 27
 1 2 8 4037.49 67.56 1
 -3 2 8 4258.31 67.52 1
 1 -3 8 4178.7 67.53 1
 2 1 8 4031.64 67.52 1
 2 -3 8 4188.64 67.33 1
 -3 1 8 4163.02 67.57 1
 2 -3 8 4271.57 68.1 14
 1 -3 8 4314.37 68.2 14
 1 -3 8 4251.01 68.24 15
 2 -3 8 4234.49 68.08 15
 -3 2 8 4426.15 68.6 25
 2 -3 8 4313.99 68.02 27
 1 2 8 4223.24 67.25 5
 2 1 8 4338.88 67 12
 2 1 8 4317.51 68.25 23
 1 2 8 4382.26 68.08 23
 2 -3 8 4316.79 67.65 23
 1 -3 8 4453.84 67.76 23
 2 -3 8 4296.04 68.24 19
 1 -3 8 4388.4 68.3 19
 1 2 8 4269.45 68.18 21
 2 1 8 4297.16 68.37 20
 -3 1 8 4235.56 67.96 8
 2 1 8 4164.54 67.02 7
 -3 2 8 4243.27 67.99 8
 -3 1 8 4300.38 67.75 16
 2 1 8 4292.24 67.68 16
 2 1 8 4090.71 67.42 2
 2 -3 8 4125.02 67.67 2
 1 -3 8 4210.7 67.65 2
 2 -3 7 5778.86 88.54 15
 1 -3 7 5707.36 88.64 15
 1 -3 7 5788.45 88.6 14
 2 -3 7 5719.81 88.55 14
 2 -3 7 6031.69 88.29 31
 -3 2 7 5771.05 88.86 32
 -3 2 7 5895.91 88.71 27
 2 1 7 5620.36 88.54 27
 1 2 7 5609.61 88.55 27
 -3 2 7 5850.15 88.98 25
 -3 1 7 5647.24 88.06 16
 2 1 7 5728.99 88.12 16
 1 2 7 5581.19 87.89 5
 2 1 7 5769.56 88.66 23
 2 -3 7 5759.28 88.06 23
 1 2 7 5717.78 88.39 23
 2 1 7 5758.21 88.5 22
 1 2 7 5896.95 88.25 22
 2 1 7 5577.94 88.73 20
 1 -3 7 5883.57 88.73 19
 1 2 7 5416.67 88.49 21
 2 -3 7 5687.84 88.59 19
 1 -3 7 5777.68 88.1 2
 2 1 7 5502.68 87.89 2
 2 -3 7 5696.74 88.24 2
 -3 1 7 5622.02 88.38 8
 2 1 7 5589.3 87.75 7
 -3 2 7 5552.53 88.39 8
 -3 2 7 5672.12 88 1
 1 -3 7 5885.19 88.15 1
 -3 1 7 5756.61 88.16 1
 2 -3 7 5801.28 87.9 1
 -3 2 6 51729.63 751.54 25
 -3 2 6 50944.04 751.59 32
 2 -3 6 53284.32 751.35 31
 2 1 6 51538.04 751.31 23
 2 1 6 52608.83 751.36 22
 2 1 6 50679.14 751.37 20
 1 -3 6 50712.24 751.39 19
 2 -3 6 51007.84 751.4 19
 -3 2 6 49095.56 751.13 3
 1 -3 6 50317.45 750.95 2
 1 2 6 50147.25 750.98 5
 1 2 6 49520.15 751.02 7
 2 1 6 50793.14 750.98 7
 -3 1 6 50709.64 751.25 8
 -3 2 6 49822.45 751.21 8
 1 -3 6 47016.38 749.65 7
 1 -3 6 49585.95 751.25 14
 1 -3 6 49727.85 751.34 15
 2 -3 6 49665.55 751.27 14
 2 -3 6 50644.54 751.32 15
 -3 1 6 53171.32 751.18 1
 -3 2 6 52220.83 750.97 1
 2 -3 6 51831.83 750.9 1
 1 -3 6 52309.43 751.11 1
 2 1 6 51232.54 751.16 30
 2 -3 5 18607.33 285.43 19
 2 1 5 18471.43 285.39 20
 1 -3 5 19407.43 285.5 19
 3 -1 -5 19028.23 284.42 29
 2 1 5 19040.63 285.37 30
 2 -3 5 19330.83 284.91 1
 -3 2 5 19697.82 284.98 1
 -3 2 5 19045.23 285.72 32
 2 -3 5 19913.12 285.58 31
 2 1 5 18481.83 285.08 7
 -3 1 5 19015.53 285.27 8
 1 2 5 18863.93 285.21 7
 1 -3 5 19232.53 285.49 15
 2 -3 5 18564.53 285.41 15
 1 -3 5 19014.63 285.41 14
 -3 2 4 31358.62 446.26 1
 2 -3 4 31015.02 446.2 1
 2 -3 4 30989.22 446.88 31
 -3 2 4 30409.03 447.04 32
 3 -1 -4 29130.74 445.64 9
 -1 -2 -4 28625.64 446.13 6
 -3 2 4 29568.83 445.81 6
 -3 1 4 29657.03 446.2 6
 -1 3 -4 29907.23 445.7 5
 3 -1 -4 30441.63 446.12 29
 2 1 4 30399.33 446.79 30
 1 2 4 29465.23 446.65 7
 -3 1 4 29896.93 446.54 8
 2 1 4 29354.94 446.53 7
 -3 2 3 15201.36 217.68 1
 2 -3 3 14631.87 217.59 1
 3 -2 -3 14648.67 217.92 33
 2 -3 3 14330.57 218.45 31
 -3 2 3 14344.07 218.55 32
 3 -1 -3 14633.47 217.46 9
 -1 3 -3 14383.77 217.51 5
 -1 -2 -3 14164.77 217.8 6
 -3 1 3 14943.87 218 6
 2 1 3 14400.27 218.41 30
 3 -1 -3 14863.67 217.9 29
 -3 1 3 14214.67 217.97 8
 1 2 3 14145.17 218.28 7
 2 -3 2 4405.52 66 31
 3 -2 -2 4290.65 65.57 33
 -3 2 2 4416.38 66.11 32
 3 -1 -2 4099.58 64.91 9
 -1 3 -2 4018.26 65 5
 -3 1 2 4344.92 65.33 6
 -1 -2 -2 4246.82 65.3 6
 3 -1 -2 4155.42 65.42 29
 2 1 2 4493.9 66 30
 -3 1 2 4317.42 65.16 8
 1 2 2 4424.55 65.76 7
 -3 2 1 4513.85 70.71 32
 3 -2 -1 4675.84 70.59 33
 2 -3 1 4614.48 70.76 31
 3 -1 -1 4658.09 70.11 9
 -1 3 -1 4709.26 70.24 5
 -2 -1 -1 4602.79 70.47 6
 -1 -2 -1 4677.14 70.37 6
 3 -1 -1 4721.26 70.53 29
 2 1 1 4474.04 70.71 30
 1 2 1 4488.21 70.49 7
 -3 1 1 4539.92 69.75 8
 -3 2 0 2777.68 44.01 32
 3 -2 0 2800.61 44.35 33
 2 -3 0 2956.32 44.47 31
 3 -1 0 2787.89 43.89 9
 -2 -1 0 2869.04 44.27 6
 -1 3 0 2781.62 44.02 5
 2 1 0 2848.56 44.18 30
 3 -1 0 2792.17 44.21 29
 1 2 0 2670.51 43.88 7
 3 -2 1 792.45 16.93 33
 -3 2 -1 761.73 15.65 32
 2 -3 -1 761.35 16.43 31
 3 -1 1 802.39 16.31 9
 -2 -1 1 827.39 16.46 6
 -1 3 1 811.94 16.7 5
 3 -1 1 750.11 16.88 29
 2 1 -1 724.15 16.2 30
 1 2 -1 769.6 15.71 7
 3 -2 2 2040.53 31.62 33
 -3 2 -2 1822.37 30.12 32
 2 -3 -2 1835.88 30.76 31
 3 -1 2 1961.01 31.22 9
 -1 3 2 1985.12 31.52 5
 2 1 -2 1784.25 30.56 30
 3 -1 2 2018.28 31.59 29
 1 2 -2 1745.16 30.18 7
 3 -2 3 11053.4 165.66 1
 -2 3 3 11028.9 165.68 1
 2 -3 -3 11511.5 166.05 31
 3 -2 3 11573.5 166.66 33
 3 -1 3 11265.6 166.56 9
 -1 3 3 11015.3 166.57 5
 -1 3 3 10532.51 165.33 6
 2 1 -3 11453.1 166 30
 3 -1 3 11550.1 166.65 29
 1 2 -3 10788.8 165.8 7
 3 -2 4 1562.67 26.22 1
 -2 3 4 1582.37 26.39 1
 1 2 -4 1552.46 25.65 7
 2 -3 -4 1587.77 26.23 31
 3 -2 4 1530.2 27.99 33
 3 -1 4 1683.85 27.79 9
 -1 3 4 1619.17 28.14 5
 3 -1 4 1642.8 28.19 29
 2 1 -4 1554.15 26.1 30
 3 -2 5 4636.16 72.92 12
 -1 3 5 4614.6 72.8 5
 3 -2 5 4878.24 72.81 33
 3 -1 5 4732.42 72.63 9
 -2 -1 5 4654.86 72.71 11
 -1 -2 5 4624.45 72.87 11
 -2 3 5 4477.32 72.46 3
 3 -2 5 4536.84 71.86 1
 -2 3 5 4504.97 72 1
 1 2 -5 4733.41 70.94 7
 2 1 -5 4905.05 71.17 30
 3 -1 5 4834.07 72.69 29
 1 -3 -6 2426.76 40.04 31
 3 -2 6 2771.03 42.62 33
 -2 3 6 2643.71 43.37 27
 -1 3 6 2569.53 43.06 27
 3 -2 6 2741.7 42.47 14
 -1 -2 6 2730.34 42.71 14
 3 -1 6 2621.68 42.36 29
 3 -2 6 2748.26 42.33 29
 -2 3 6 2701.92 43.37 25
 -1 3 6 2643.68 42.87 5
 3 -2 6 2787.08 43 12
 3 -1 6 2618.72 42.64 12
 3 -1 6 2606.43 43.12 23
 -1 3 6 2595.02 43.17 21
 -1 3 6 2645.58 42.32 3
 -2 3 6 2591.57 42.39 3
 -2 3 6 2620.09 41.79 1
 3 -2 6 2684.67 41.85 1
 -1 3 6 2609.22 42.08 1
 3 -1 6 2569.02 41.92 1
 1 2 -6 2369.86 39.8 7
 3 -2 6 2678.67 40.44 8
 3 -1 6 2537.71 40.45 8
 -1 -2 6 2699.6 42.51 10
 3 -1 6 2594.12 42.41 9
 -1 -2 6 2632.55 43.03 11
 -2 -1 6 2568.17 42.79 11
 3 -2 7 2310.95 37.11 33
 3 -1 7 2290.01 37.94 27
 -2 3 7 2302.38 38.34 25
 3 -2 7 2273.12 36.74 29
 3 -1 7 2272.15 36.62 30
 3 -2 7 2249.41 37.31 14
 -1 -2 7 2180.34 37.55 14
 -2 3 7 2247.7 38.29 27
 -1 3 7 2292.65 38.1 27
 3 -2 7 2210.23 37.71 12
 3 -1 7 2218.81 37.52 12
 3 -1 7 2288.4 38.16 23
 3 -2 7 2264.71 37.93 23
 -1 3 7 2208.21 38.09 21
 -2 3 7 2316.9 37 23
 -2 3 7 2130.02 37.21 3
 3 -1 7 2066.87 37.18 2
 3 -2 7 2087.04 36.55 1
 -2 3 7 2129.22 36.65 1
 3 -1 7 2116.52 36.76 1
 -1 3 7 2099.4 36.88 1
 3 -1 7 2123.55 35.22 8
 -2 -1 7 2206.8 37.71 8
 3 -2 7 2189.36 35.18 8
 -1 -2 7 2128.95 37.83 11
 3 -1 7 2230.49 36.86 10
 -2 -1 7 2232.79 37.12 10
 3 -1 7 2178.11 36.99 9
 -1 -2 7 2231.78 37.25 10
 -2 -1 7 2162.49 37.7 11
 3 -2 8 500.58 16.02 33
 -2 3 8 491.13 17.21 32
 3 -1 8 501.93 14.87 30
 3 -2 8 502.34 15.81 29
 3 -2 8 536.05 16.41 15
 -1 -2 8 503.77 17.45 14
 3 -1 8 532.65 16.15 14
 3 -2 8 512.42 16.8 14
 -2 3 8 475.83 18.52 27
 3 -1 8 499.86 18.02 27
 -1 3 8 471.2 18.06 27
 3 -2 8 480.25 17.89 27
 -2 3 8 498.53 18.64 25
 3 -1 8 513.04 17.25 12
 3 -2 8 510.34 17.62 12
 3 -1 8 507.63 18.41 23
 3 -2 8 499.14 17.92 23
 -2 3 8 519.56 16.82 23
 -1 3 8 499.01 18.42 21
 -1 3 8 503.65 16.67 23
 -1 -2 8 566.51 15.81 21
 3 -1 8 447.48 13.34 8
 -2 -1 8 519.11 17.17 8
 3 -2 8 459.29 13.39 8
 3 -2 8 531.94 15.85 9
 3 -1 8 476.78 16.52 2
 3 -2 8 477 16.68 2
 -2 -1 8 515.12 17.3 11
 -2 -1 8 544.67 16.91 10
 3 -1 8 496.71 16.19 10
 -1 -2 8 513.28 17.18 10
 -1 -2 8 485.93 17.49 11
 3 -1 8 488.56 15.82 9
 3 -2 8 462.37 15.79 1
 -1 3 8 486.81 16.07 1
 3 -1 8 492.58 15.95 1
 -2 3 8 466.11 15.78 1
 -2 3 9 65.53 14.36 32
 3 -2 9 68.76 12.83 29
 3 -1 9 71.14 11.97 30
 3 -1 9 61.34 12.66 15
 3 -2 9 73.73 14.5 14
 3 -1 9 67.62 13.77 14
 3 -2 9 71.23 14.11 15
 3 -1 9 76.75 10.76 7
 -1 3 9 78.93 16.23 27
 -2 -1 9 105.1 14.49 27
 -1 -2 9 98.86 14.14 27
 -2 3 9 88.75 16.38 27
 3 -2 9 69.97 15.85 27
 3 -1 9 68.11 15.81 27
 -1 -2 9 102.38 15.08 14
 3 -2 9 93.35 15.47 12
 3 -1 9 72.15 14.45 12
 -2 3 9 88.15 16.22 25
 -2 -1 9 100.12 15.12 11
 -2 -1 9 98.44 14.7 10
 -1 -2 9 98.02 15.15 11
 3 -1 9 83.54 14.32 10
 -1 -2 9 108.35 15.17 10
 -2 3 9 86.85 14.88 23
 -1 3 9 87.46 14.71 23
 3 -2 9 62.22 15.91 23
 3 -1 9 61.69 16.2 23
 -1 3 9 87.81 16.31 21
 -1 -2 9 83.38 13.78 21
 3 -2 9 73.98 12.96 9
 3 -1 9 72.66 11.27 8
 -2 -1 9 98.2 14.67 8
 3 -1 9 64.91 12.9 9
 3 -2 9 59.8 11.07 8
 -2 -1 9 86.6 14.69 1
 3 -1 9 76.01 13.53 1
 3 -2 9 101.29 13.66 1
 -2 3 9 107.06 13.74 1
 -1 3 9 88.76 13.37 1
 3 -1 9 79.57 14 2
 3 -2 9 81.39 14.42 2
 3 -1 10 1010.54 20.46 30
 3 -2 10 1009.42 19.71 30
 3 -2 10 1043.88 20.72 29
 3 -1 10 1026.53 21.38 15
 3 -1 10 1003.19 22.45 14
 3 -2 10 1041.47 22.32 15
 -1 -2 10 1024.27 23.62 14
 3 -2 10 1065.1 22.96 14
 -1 3 10 1028.97 22.33 1
 3 -1 10 1003.95 22.46 1
 -2 -1 10 1059.36 23.32 1
 3 -2 10 1091.22 22.6 1
 -2 3 10 1089.59 22.68 1
 -1 -2 10 1042.19 23.31 1
 3 -2 10 1035.38 24.08 27
 -2 -1 10 1031.82 22.82 27
 -2 3 10 1044.68 24.55 27
 -1 -2 10 1008.03 22.77 27
 -1 3 10 996.27 24.25 27
 3 -1 10 985.51 24.09 27
 -2 3 10 1067.42 24.56 25
 3 -1 10 983.02 18.6 5
 3 -1 10 998.97 22.86 12
 3 -2 10 1049.28 23.27 12
 3 -2 10 997.45 23.91 23
 3 -1 10 955.85 24.34 23
 -1 3 10 1033.23 24.39 21
 -2 3 10 1052.59 23.08 23
 -1 -2 10 1033.91 22.41 21
 -1 3 10 1024.54 23.22 23
 3 -2 10 1023.84 22.91 2
 3 -1 10 1015.75 23.13 2
 3 -1 10 1009.44 20.28 8
 3 -2 10 998.46 18.24 7
 -2 -1 10 1029.56 23.23 8
 3 -2 10 1030.12 20.34 8
 3 -1 10 988.98 19.47 7
 -2 3 10 1015.23 22.95 32
 -2 -1 10 1037.96 23.55 11
 -1 -2 10 1027.12 23.4 10
 3 -1 10 1015.84 22.86 10
 3 -1 10 1031.5 20.59 11
 -2 -1 10 1046.76 23.17 10
 -1 -2 10 1041.23 23.56 11
 3 -2 10 1072.45 21.44 9
 3 -1 10 1039.4 21.76 9
 3 -2 11 1138.62 25.51 2
 3 -1 11 1111.35 25.28 2
 -1 3 11 1106.93 24.3 32
 -2 3 11 1116.73 24.72 32
 3 -2 11 1083.64 21.32 30
 3 -1 11 1081.18 22.09 30
 3 -1 11 1129.98 24.93 14
 3 -2 11 1106.26 24.6 15
 3 -2 11 1128.71 25.4 14
 3 -1 11 1115.65 23.73 15
 -1 -2 11 1218.6 26.07 14
 3 -1 11 1208.04 25 1
 -2 3 11 1242.53 25.04 1
 -1 3 11 1175.22 25 1
 -1 -2 11 1240.33 25.89 1
 3 -2 11 1227.99 24.96 1
 -2 -1 11 1224.69 25.93 1
 -1 -2 11 1151.39 25.39 27
 3 -1 11 1085.11 26.51 27
 -2 -1 11 1180.97 25.54 27
 -1 3 11 1080.52 26.83 27
 3 -2 11 1109.2 26.46 27
 -2 3 11 1051.7 26.64 27
 -2 3 11 1109.08 26.76 25
 3 -1 11 1033.29 20.24 5
 3 -1 11 1101.39 25.07 12
 3 -2 11 1135.21 25.6 12
 3 -1 11 1108.18 26.37 23
 3 -2 11 1082.8 26.44 23
 -2 3 11 1110.93 25.66 23
 -1 3 11 1127.2 26.9 21
 -1 -2 11 1194.93 25.01 21
 -1 3 11 1133.4 25.57 23
 3 -1 11 1106.08 26.36 20
 -2 -1 11 1193.78 25.63 8
 3 -1 11 1122.77 22.78 8
 3 -2 11 1095.37 22.76 8
 3 -2 11 1076.03 19.88 7
 3 -1 11 1108.41 21.2 7
 2 1 -11 1166.24 22.49 17
 -1 -2 11 1189.16 25.98 10
 -1 -2 11 1219.79 26.05 11
 -2 -1 11 1218.33 26.02 11
 3 -1 11 1133.04 25.45 10
 3 -2 11 1153.4 23.45 9
 -2 -1 11 1199.76 25.73 10
 3 -1 11 1142.88 23.41 9
 3 -1 11 1123.35 23.17 11
 3 -1 12 1284.75 27.75 2
 3 -2 12 1257.83 27.69 2
 3 -2 12 1194.26 22.9 30
 -1 3 12 1247.54 29.32 27
 -2 -1 12 1243.42 27.86 27
 3 -2 12 1226.81 28.72 27
 -2 3 12 1217.61 29.37 27
 -1 -2 12 1249.02 27.88 27
 3 -1 12 1270.52 28.89 27
 -2 3 12 1308.94 27.4 1
 -1 -2 12 1218.54 28.12 1
 3 -1 12 1388.04 27.74 1
 -2 -1 12 1195.63 28.22 1
 -1 3 12 1292.23 27.58 1
 3 -2 12 1291.14 27.19 1
 3 -2 12 1243.57 26.89 15
 3 -1 12 1303.3 26.32 15
 3 -1 12 1285.86 27.58 14
 -1 -2 12 1249.16 28.36 14
 3 -2 12 1283.28 27.77 14
 -2 3 12 1233.29 29.01 25
 -1 3 12 1175.81 26.12 32
 -2 3 12 1237.72 27.06 32
 3 -2 12 1259.37 27.75 12
 3 -1 12 1321.73 27.56 12
 -2 -1 12 1230.9 28.28 14
 3 -1 12 1314.16 29.27 23
 3 -2 12 1236.14 28.7 23
 -1 3 12 1259.38 27.89 23
 -1 -2 12 1263.66 27.36 21
 -1 -2 12 1253.01 28.59 23
 -2 3 12 1295.07 28.17 23
 -1 3 12 1257.71 29.33 21
 -2 -1 12 1167.71 25.29 20
 3 -1 12 1319.05 29.03 20
 3 -2 12 1198.55 24.98 8
 -2 -1 12 1222.21 27.75 8
 -2 3 12 1241.65 27.29 8
 3 -1 12 1264.55 25.08 8
 -2 3 12 1229.12 28 16
 -1 3 12 1214.92 28.24 16
 3 -2 12 1244.48 25.27 9
 -2 -1 12 1224.26 28.01 10
 -2 -1 12 1261.91 28.17 11
 3 -1 12 1331.4 27.99 10
 -1 -2 12 1279.19 28.39 11
 -1 -2 12 1241.57 28.22 10
 3 -1 12 1315.44 25.52 11
 3 -1 12 1304.19 25.58 9
 3 -2 13 1988.85 38.34 2
 3 -1 13 2063.45 38.26 1
 -2 -1 13 1931.86 38.71 1
 -1 3 13 2015.74 38.29 1
 3 -2 13 1990.43 37.8 1
 -2 3 13 2030.87 38.03 1
 -1 -2 13 1915.91 38.62 1
 -2 3 13 2085.48 39.74 27
 -1 3 13 2146.55 39.81 27
 -2 -1 13 2103.56 38.66 27
 3 -1 13 2125 39.55 27
 -1 -2 13 2096.58 38.41 27
 3 -2 13 2074.81 39.19 27
 -1 3 13 2062.18 36.74 32
 -1 3 13 2094.68 39.36 25
 -2 3 13 2137.19 39.49 25
 -2 3 13 2091.4 38.82 16
 -1 3 13 2049.28 38.78 16
 3 -2 13 2078.58 39.12 23
 3 -1 13 2101.92 39.51 23
 -1 3 13 2124.44 39.81 21
 -2 3 13 2099.5 38.73 23
 -1 -2 13 2056.4 39.06 23
 -1 -2 13 2081.02 38.15 21
 -1 3 13 2079.51 38.56 23
 -2 -1 13 1966.5 36.3 20
 3 -1 13 2107.31 39.32 20
 3 -1 13 2121.87 38.18 14
 3 -1 13 2102.62 36.99 15
 3 -2 13 2016.54 38.34 14
 -2 -1 13 2027.89 38.85 14
 3 -2 13 2106.18 37.67 15
 -1 -2 13 2053.21 38.82 14
 3 -2 13 2039.87 38.19 12
 3 -1 13 2051.7 38 12
 -2 3 13 2028.83 38.17 8
 3 -1 13 2009.48 36.07 8
 -2 -1 13 1981.27 38.42 8
 3 -2 13 1978.07 35.98 8
 3 -1 13 2062.48 36.46 11
 -2 -1 13 2049.56 38.8 11
 -1 -2 13 2052.1 38.83 11
 3 -1 13 2091.27 38.58 10
 -1 -2 13 2006.12 38.75 10
 3 -1 13 2011.16 36.02 9
 3 -2 13 1964.02 35.72 9
 -2 -1 13 2007.21 38.59 10
 -2 3 14 833.91 25.06 25
 -1 3 14 799.45 24.86 25
 -2 -1 14 810.22 24.2 27
 3 -2 14 805.75 24.8 27
 3 -1 14 820.11 25.17 27
 -1 3 14 791.79 25.46 27
 -1 -2 14 810.88 23.98 27
 -2 3 14 786.6 25.46 27
 -1 3 14 805.2 24.24 16
 -2 3 14 795.45 24.06 16
 3 -1 14 799.79 22.87 12
 3 -2 14 779.58 23.38 12
 3 -2 14 779.24 24.65 23
 3 -1 14 813.62 24.91 23
 -1 3 14 794 23.91 23
 -2 3 14 824.89 24.19 23
 -1 3 14 817.75 25.5 21
 -2 -1 14 828.02 24.85 23
 -1 -2 14 812.06 23.9 21
 -1 -2 14 786.93 24.74 23
 -2 -1 14 761.01 20.93 20
 3 -2 14 779.88 24.44 20
 3 -1 14 850.12 24.77 20
 3 -1 14 795.29 20.63 8
 3 -2 14 758.44 20.48 8
 -2 -1 14 785.26 24.03 11
 3 -2 14 767.62 19.71 9
 -1 -2 14 841.65 24.38 11
 3 -1 14 802.26 21.31 11
 -2 -1 14 832.6 24.23 10
 -1 -2 14 836.86 24.26 10
 3 -1 14 849.84 24.04 10
 3 -2 14 804.95 23.69 14
 3 -2 14 815.14 22.61 15
 -2 -1 14 842.11 24.35 14
 3 -1 14 792.96 23.42 14
 -1 -2 14 813.45 24.25 14
 3 -1 14 788.59 21.89 15
 -2 3 15 165.33 20.14 25
 -2 -1 15 150.39 19.18 14
 3 -2 15 139.2 18.34 12
 3 -1 15 118.99 17.67 12
 3 -2 15 171.27 20.26 27
 3 -1 15 110.79 20.3 27
 -2 -1 15 112.14 19.39 27
 -1 -2 15 132.96 19.25 27
 -1 3 15 151.25 20.81 27
 -2 3 15 134.73 21.14 27
 -2 3 15 166.36 19.18 16
 3 -2 15 143.04 16.3 25
 -1 3 15 137.78 19.9 25
 -1 -2 15 152.08 19.3 10
 -2 -1 15 126.87 19.08 10
 3 -1 15 99.26 16.1 11
 -1 -2 15 125.25 19.21 11
 -2 -1 15 135.02 18.82 11
 3 -2 15 161.9 20.4 23
 -1 3 15 140.41 19.24 23
 3 -1 15 103.32 19.94 23
 -2 3 15 164.36 19.87 23
 -2 -1 15 128.85 20.11 23
 -1 -2 15 146.65 20.03 23
 3 -1 15 130.41 19.94 20
 3 -2 15 161.27 19.79 20
 -2 -1 15 99.21 15.72 20
 -1 -2 15 149.37 19.34 21
 -1 -2 15 126.53 17.12 20
 -1 -2 15 120.26 18.84 1
 -2 -1 15 81.42 18.73 1
 -1 3 15 147.42 19.19 16
 3 -1 15 102.57 16.47 15
 3 -2 15 170.69 18.91 14
 3 -2 15 171.59 17.86 15
 3 -1 15 122.96 18.23 14
 -1 -2 15 156.71 19.64 14
 3 -1 15 116.82 15.22 8
 3 -2 15 137.06 15.32 8
 3 -1 16 768.68 22.53 15
 -1 -2 16 833.07 25.43 15
 -1 -2 16 768.07 25.01 14
 3 -1 16 786.49 24.07 14
 3 -2 16 821.95 24.65 14
 3 -2 16 792.1 23.37 15
 -2 -1 16 789.43 25.16 14
 -1 3 16 794.39 24.62 16
 -2 3 16 837.79 25.23 16
 -1 3 16 789.06 25.62 25
 -2 3 16 836.43 25.66 25
 -1 3 16 813.94 26.41 27
 -1 -2 16 789.83 24.86 27
 3 -1 16 809.05 25.8 27
 -2 -1 16 742.58 24.76 27
 -2 3 16 853.48 26.6 27
 3 -2 16 811.55 25.96 27
 3 -1 16 755.38 23.34 12
 3 -2 16 784.67 24.06 12
 3 -1 16 768.17 21.97 11
 -1 3 16 784.09 24.8 23
 3 -1 16 843.01 25.94 23
 3 -2 16 792.27 25.86 23
 -1 -2 16 770.75 25.89 23
 -2 3 16 862.63 25.71 23
 -1 -2 16 778.4 24.77 21
 -2 -1 16 798.48 25.72 23
 3 -1 16 798.25 25.91 21
 -1 -2 16 708.28 22.7 20
 3 -2 16 812.85 25.32 20
 3 -1 16 837.29 25.48 20
 -1 3 16 780.31 23.67 1
 3 -2 16 768.01 23.38 1
 -1 -2 16 753.31 24.32 1
 -2 3 16 743.87 23.32 1
 3 -1 16 779.41 23.42 1
 -2 -1 16 774.07 24.37 1
 -2 3 16 782.53 23.71 8
 3 -1 16 726.93 21.41 8
 -1 3 16 759.66 23.21 8
 -2 -1 16 799.05 24.88 11
 -2 -1 16 753.39 24.71 10
 -1 -2 16 783.17 25.15 11
 -1 -2 16 748.26 24.96 10
 -2 3 17 60.07 20.14 25
 -1 3 17 64.38 19.68 25
 3 -2 17 71.29 18.25 12
 3 -1 17 56.72 17.55 12
 3 -2 17 56.66 20.36 27
 -2 3 17 88.66 20.86 27
 -2 -1 17 52.32 19.7 27
 3 -1 17 88.48 20.63 27
 -1 3 17 85.95 21.06 27
 -1 -2 17 80.66 19.46 27
 -1 3 17 59.87 18.88 16
 3 -1 17 60.17 17.34 25
 -2 -1 17 51.97 19.35 10
 -2 3 17 62.01 18.99 10
 -1 -2 17 74.7 19.14 11
 -2 -1 17 36.34 18.91 11
 -1 3 17 62.6 18.94 10
 -2 3 17 81.39 19.68 23
 3 -2 17 53.52 20.84 23
 -1 3 17 63.48 19.95 23
 -2 -1 17 60.23 20.53 23
 3 -1 17 69.38 20.67 23
 -1 -2 17 57.44 20.51 23
 3 -2 17 82.2 20.16 21
 3 -2 17 60.77 19.85 20
 -1 -2 17 50.01 19.35 21
 -1 -2 17 33.54 17.07 20
 3 -1 17 67.82 19.99 20
 3 -1 17 97.14 20.29 21
 -2 3 17 46.48 17.62 8
 -1 3 17 81.99 17.61 8
 -1 3 17 72.35 17.6 1
 3 -2 17 58.09 17.68 1
 3 -1 17 67.49 17.5 1
 -2 3 17 54.3 17.78 1
 -2 -1 17 59.44 19.51 14
 3 -2 17 32.55 17.95 15
 3 -1 17 48.81 16.7 15
 3 -2 17 44.18 19 14
 -1 -2 17 50.2 19.16 15
 -1 -2 17 73.79 19.7 14
 -2 3 17 63.28 19.24 16
 3 -1 17 72.04 18.35 14
 3 -2 18 802.29 25.32 12
 3 -1 18 845.69 24.8 12
 3 -1 18 857.26 26.17 14
 -1 -2 18 865.69 26.62 15
 -2 -1 18 866.16 26.46 14
 3 -2 18 829.38 26.48 14
 -1 -2 18 852.32 26.99 14
 3 -2 18 851.68 25.12 15
 3 -1 18 886.31 25.35 1
 -1 3 18 899.92 25.65 1
 3 -2 18 862.06 25.28 1
 -2 3 18 846.39 25.54 1
 -1 3 18 844.5 26.86 25
 -2 3 18 874.09 27.39 25
 -2 3 18 873.5 27.06 23
 3 -1 18 903.1 27.84 23
 3 -2 18 832.65 27.76 23
 -1 3 18 830.3 26.87 23
 -2 -1 18 899.79 27.74 23
 -1 -2 18 875 27.73 23
 3 -2 18 857.44 26.93 20
 3 -1 18 881.37 27.09 20
 3 -2 18 870.1 27.42 21
 3 -1 18 881.13 27.73 21
 -2 3 18 830.8 25.01 8
 -1 3 18 802.5 24.53 8
 -1 -2 18 908.08 26.77 11
 -2 3 18 845.01 26.27 10
 -2 -1 18 848.74 26.52 10
 -2 -1 18 873.07 26.5 11
 -1 3 18 841.66 25.86 10
 -2 -1 18 833.43 26.6 27
 3 -1 18 882.91 27.72 27
 3 -2 18 862.17 27.52 27
 -2 3 18 846.7 28.17 27
 -1 -2 18 849.08 26.8 27
 -1 3 18 833.91 28.16 27
 -2 3 19 362.76 20.63 8
 -1 3 19 276.29 20.04 8
 3 -2 19 296.28 20.67 1
 3 -1 19 335.84 20.87 1
 -1 3 19 306.96 20.68 1
 -2 3 19 293.46 21.23 1
 -2 3 19 294.57 22.77 25
 -1 3 19 263.78 22.49 25
 3 -2 19 289.03 20.32 15
 3 -1 19 295.91 21.43 14
 3 -2 19 278.08 21.08 12
 3 -1 19 255.57 20.27 12
 -2 -1 19 293.5 22.4 27
 -1 -2 19 297.89 22.68 27
 3 -2 20 129.6 20.83 1
 -2 3 20 111.09 21.25 1
 3 -1 20 101.52 20.21 1
 -1 3 20 93.14 20.6 1
 -2 3 20 82.56 20.77 14
 -1 3 20 115.44 20.25 14
 -2 -1 20 154.45 22.2 14
 -1 -2 20 111.38 21.56 15
 -2 -1 20 144.65 21.6 15
 -1 -2 20 147.04 22.81 14
 3 -2 20 114.93 21.6 14
 3 -1 20 81.57 23.17 23
 3 -2 20 93 23.36 23
 -2 -1 20 162.13 23.3 23
 -1 -2 20 146.09 23.11 23
 3 -1 20 84.61 22.05 20
 3 -1 20 104.24 22.73 21
 3 -2 20 119.66 22.61 21
 3 -2 20 112.12 22.06 20
 -2 3 20 112.46 19.98 8
 -1 3 20 86.45 19.47 8
 3 -2 20 91.19 22.13 19
 -2 -1 20 131.23 21.58 11
 -2 3 20 123.95 21 10
 -2 3 20 138.45 20.16 11
 -1 3 20 104.24 20.87 10
 -1 3 21 183.17 25.05 27
 -1 -2 21 168.89 22.92 27
 -2 3 21 197.38 25.11 27
 -2 -1 21 146.85 23.18 27
 3 -1 21 192.83 23.96 27
 3 -2 21 168.55 23.88 27
 -1 3 21 160 21.73 1
 3 -2 21 181.32 21.89 1
 3 -1 21 182.4 21.48 1
 -2 3 21 159.7 21.92 1
 -1 3 21 147.66 21.38 14
 3 -2 21 199.96 20.84 12
 -2 3 21 165.19 21.38 14
 3 -2 21 179.19 22.29 14
 -2 -1 21 153.64 21.83 15
 -2 -1 21 185.73 22.84 14
 3 -1 21 153.85 21.72 14
 -1 -2 21 159.27 22.3 15
 -1 -2 21 199.69 23.05 14
 -1 3 21 135.63 22.82 25
 3 -1 21 164.98 23.89 23
 -1 3 21 186.07 23.42 23
 3 -2 21 184.31 24.47 23
 -2 3 21 169.5 23.71 23
 3 -2 21 200.89 23.68 21
 -2 -1 21 144.08 23.82 23
 -1 -2 21 184.75 24.03 23
 3 -1 21 170.72 23.82 21
 3 -2 21 178.52 22.93 20
 -1 3 21 173.73 20.45 8
 -2 3 21 163.51 21.12 8
 3 -2 21 148.77 22.53 19
 -1 -2 21 143.45 22.69 19
 -1 3 21 177.26 22.19 10
 -1 3 21 173.8 20.19 11
 -2 3 21 181.57 20.7 11
 -2 -1 21 144.38 22.15 11
 -2 3 21 199.39 22.18 10
 -2 -1 22 488.83 25.6 11
 3 -2 22 497.4 24.49 12
 3 -1 22 531.78 27.86 23
 -1 -2 22 535.01 27.26 23
 -2 3 22 584.36 27.4 23
 -1 3 22 522.79 27.26 23
 3 -2 22 520.5 28.29 23
 -2 -1 22 556.28 27.63 23
 3 -2 22 568.78 27.52 21
 3 -1 22 542.39 26.89 22
 3 -1 22 562.82 27.99 21
 3 -2 22 488.52 26.57 20
 -1 -2 22 521.27 26.65 19
 3 -2 22 502.34 26.56 19
 -2 3 22 548.51 24.75 8
 -1 3 22 503.48 24.11 8
 3 -1 22 516.5 25.75 1
 3 -2 22 509.18 25.42 1
 -1 3 22 528.65 25.58 1
 -2 3 22 503.31 25.55 1
 -2 3 22 493.3 24.83 14
 3 -1 22 470.15 25.35 14
 -2 -1 22 562.24 26.57 14
 -1 3 22 506.91 24.8 14
 -2 -1 22 518.03 25.97 15
 -1 -2 22 493.15 26.59 14
 -1 -2 22 538.82 26.13 15
 3 -2 22 529.94 26.06 14
 -1 3 22 486.12 26.18 25
 3 -2 22 562.61 27.77 27
 -2 -1 22 502.26 27.09 27
 -1 -2 22 517.44 26.78 27
 3 -1 22 475.76 27.58 27
 -1 3 22 512.91 28.26 27
 -2 3 22 518.07 24.42 11
 -1 3 22 541.11 25.77 10
 -2 3 22 530.09 25.74 10
 -1 3 22 464.59 23.49 11
 -2 3 23 46.95 22.14 1
 3 -2 23 22.41 21.78 1
 3 -1 23 85.21 22.58 1
 -1 3 23 51.23 22.44 1
 3 -1 23 40.14 24.92 23
 3 -2 23 49.02 25.26 23
 3 -1 23 8.8 23.56 22
 -1 3 23 32.16 24.48 23
 -1 -2 23 70.72 25.02 23
 -1 3 23 16.01 21.69 22
 -2 -1 23 26.83 24.41 23
 -2 3 23 36.89 24.34 23
 3 -2 23 29.69 24.57 21
 3 -2 23 62.79 23.56 19
 3 -1 23 56.01 24.92 21
 -1 -2 23 60.32 23.24 19
 -1 3 23 46.83 20.72 8
 -2 3 23 40.72 21.49 8
 -2 -1 23 33.36 23.11 19
 3 -1 23 22.98 23.17 19
 -1 -2 23 46.39 24.13 27
 -1 3 23 60.29 26.07 27
 -2 -1 23 18.13 24.31 27
 3 -2 23 10.51 24.71 27
 3 -1 23 13.88 24.7 27
 -1 3 23 34.21 21.61 14
 3 -1 23 55.28 22.53 14
 -2 -1 23 12.17 22.5 15
 -1 -2 23 37.1 23.63 14
 -1 -2 23 32.92 22.71 15
 -2 -1 23 -4.75 23.36 14
 3 -2 23 41.71 22.99 14
 -2 3 23 52.53 22.08 14
 -2 3 23 7.57 22.4 10
 -1 3 23 35.41 22.31 10
 -1 3 23 46.17 20.33 11
 -2 3 23 25.27 20.93 11
 -1 3 24 186.57 23.63 1
 -2 3 24 182.22 23.59 1
 3 -1 24 217.72 24.15 1
 3 -2 24 179.18 23.67 1
 3 -2 24 189.83 26.2 27
 -1 -2 24 174.62 25.37 27
 3 -1 24 203.05 26.51 27
 -2 -1 24 208.85 26.12 27
 3 -1 24 187.28 24.66 19
 -2 -1 24 178.43 24.51 19
 3 -2 24 202.09 26.75 23
 -1 -2 24 216.46 26.26 23
 3 -1 24 205.69 26.76 23
 -2 -1 24 184.1 26.17 23
 -1 3 24 153.24 25.87 23
 3 -2 24 231.28 26.25 21
 -1 3 24 144.55 23.03 22
 3 -1 24 180.83 25.05 22
 -2 3 24 217.16 25.79 23
 3 -1 24 186.64 26.49 21
 -1 -2 24 141.79 24.93 19
 3 -2 24 167.41 25.09 19
 -1 -2 24 177.71 24.77 14
 -1 -2 24 192.75 24.12 15
 -2 3 24 184.91 23.27 14
 3 -1 24 196.4 23.97 14
 -2 -1 24 181.86 23.86 15
 -2 -1 24 145.63 24.4 14
 -1 3 24 166.18 23.32 14
 -1 -2 24 167.76 22.81 12
 -1 3 24 182.43 22.16 8
 -2 3 24 194.49 22.33 8
 -1 3 24 177.21 21.66 11
 -2 3 24 180.82 23.95 10
 -2 3 24 193.08 22.32 11
 -1 3 24 199.7 23.91 10
 3 -1 25 53 24.29 22
 3 -2 25 37.71 24.62 22
 -2 3 25 40.22 25.29 23
 -1 3 25 45.35 25.41 23
 -2 -1 25 35.94 25.43 23
 -1 -2 25 42.12 25.32 23
 -1 -2 25 54.3 24.23 19
 3 -2 25 31.17 24.24 19
 -2 -1 25 60.52 23.93 19
 3 -2 25 54.32 25.44 21
 3 -1 25 33.23 23.86 19
 -2 3 25 53.15 22.77 14
 -1 3 25 44.39 22.32 14
 -1 -2 25 16.74 23.25 15
 -1 -2 25 26.72 23.89 14
 -2 -1 25 17.32 23.46 14
 -2 -1 25 40.81 22.93 15
 3 -2 25 40.27 25.39 27
 3 -1 25 33.81 25.46 27
 -1 -2 25 53.53 24.83 27
 3 -1 25 75.47 25.65 23
 3 -2 25 23.29 25.83 23
 -2 3 25 51.38 21.81 8
 -1 3 25 37.92 21.16 8
 3 -1 25 44.66 22.62 1
 3 -2 25 9.68 23.45 1
 -2 3 25 22.07 23.09 1
 -1 3 25 51.42 23.16 1
 -2 3 25 31.15 23.19 10
 -1 3 25 20.31 21.12 11
 -1 3 25 29.13 22.89 10
 -2 3 25 48.47 21.53 11
 3 -2 26 75.63 26.63 23
 -1 3 26 47.02 25.69 23
 3 -1 26 110.97 26.6 23
 -1 -2 26 74.73 23.44 15
 -2 3 26 119.85 23.38 14
 -1 -2 26 54.29 24.1 14
 -2 -1 26 66.37 23.14 15
 -1 3 26 39.88 22.91 14
 -2 -1 26 82.02 24.16 14
 -2 -1 26 103.77 26.2 23
 3 -1 26 70.09 25.06 22
 3 -2 26 80.9 25.2 22
 -2 3 26 42.78 25.57 23
 -1 -2 26 73.75 25.98 23
 -1 3 26 33.33 23.51 1
 -2 3 26 62.83 23.79 1
 3 -1 26 49.66 23.38 1
 3 -2 26 78.28 24.71 19
 3 -1 26 80.42 24.2 19
 -1 -2 26 71.07 24.66 19
 -2 -1 26 52 24.08 19
 -2 3 26 92.89 21.9 11
 -2 3 26 88.01 23.58 10
 3 -2 26 36.07 25.61 27
 3 -1 26 107.65 26.11 27
 3 -2 27 17.92 24.72 22
 -1 -2 27 51.04 25.44 23
 3 -1 27 66.36 24.6 22
 -2 3 27 26.91 25.46 23
 -2 -1 27 64.03 25.52 23
 3 -2 27 72.78 26.12 23
 3 -1 27 22.13 25.76 23
 -1 3 27 30.1 25.54 23
 -1 3 27 30.32 22.28 14
 -2 -1 27 45.06 22.73 15
 -2 -1 27 45.21 23.98 14
 -2 3 27 49.23 22.67 14
 -1 -2 27 57.72 23.95 14
 -1 -2 27 36.51 22.9 15
 -2 -1 27 33.71 24.18 19
 3 -1 27 5.02 23.9 19
 -1 -2 27 48 24.63 19
 3 -2 27 35.93 24.48 19
 -2 3 27 52.93 21.23 11
 3 -1 27 42.49 25.94 27
 3 -2 27 23.36 25.64 27
 -2 -1 28 54.39 24.12 19
 3 -1 28 22.77 23.6 19
 -1 -2 28 57.52 24.44 19
 3 -2 28 61.98 24.34 19
 3 -2 28 64.87 25.55 23
 3 -1 28 59.58 25.93 23
 -1 3 28 39.42 25.03 23
 -2 3 28 34.27 25.14 23
 -2 -1 28 44.61 23.56 14
 -2 -1 28 59.19 22.35 15
 -1 3 28 17.68 21.67 14
 -2 3 28 59.95 22.24 14
 3 -2 28 75.94 24.32 22
 -1 -2 28 69.36 25.23 23
 3 -1 28 60.68 23.86 22
 -2 -1 28 79.72 25.04 23
 3 -1 28 58.43 25.6 27
 3 -2 28 55.43 25.25 27
 3 -1 29 30.73 23 19
 3 -2 29 7.72 23.52 19
 -2 -1 29 -8.38 22.91 19
 -1 -2 29 11.49 23.61 19
 3 -1 29 51.66 24.96 23
 -1 -2 29 -5.33 23.97 23
 3 -2 29 37.06 24.8 23
 -1 3 29 32.24 24.1 23
 -2 3 29 3.89 24.31 23
 -2 3 29 15.83 21.45 14
 -2 -1 29 3.41 22.26 14
 -1 3 29 22.86 21.31 14
 3 -1 29 19.64 22.74 22
 -2 -1 29 27.97 24.06 23
 3 -2 29 -3.02 23.25 22
 -1 3 29 -14.79 22.1 19
 -2 3 29 -1.95 22.26 19
 3 -2 29 23.15 24.53 27
 3 -1 29 8.12 24.88 27
 -1 3 30 49.89 21.76 14
 3 -1 31 16.26 22.18 22
 3 -2 31 16.55 22.2 22
 -1 -2 31 13.58 22.42 22
 -2 -1 31 2.43 21.68 22
 3 -1 31 32.08 23.1 19
 3 -2 31 3.06 23.67 19
 -1 3 31 41.24 21.85 19
 -1 -2 31 49.9 23.95 19
 -2 -1 31 21.53 23.4 19
 -2 3 31 45.04 21.98 19
 -1 -2 31 26.14 24.01 23
 -1 3 31 72.44 23.96 23
 3 -1 31 43.4 24.58 23
 -2 -1 31 41.2 23.86 23
 -2 3 31 16.15 23.8 23
 3 -2 31 39.36 24.32 23
 -2 3 31 29.71 20.68 14
 -1 -2 32 56.22 20.69 22
 3 -2 32 36.26 20.77 22
 -2 -1 32 69.71 20.24 22
 3 -1 32 86.25 23.01 23
 -1 -2 32 65.33 22.16 23
 3 -2 32 60.72 23.04 23
 -2 3 32 83.76 22.71 23
 -1 3 32 106.88 22.59 23
 -2 -1 32 49.3 22.12 23
 -1 3 32 39.93 20.62 19
 3 -1 32 65.85 21.9 19
 -2 -1 32 39.41 22.42 19
 -2 3 32 72.67 20.82 19
 -2 -1 33 34.63 17.51 22
 -1 -2 33 24.24 18.06 22
 -2 3 33 1.24 20.23 23
 -1 -2 33 51.54 19.91 23
 -2 -1 33 41.99 19.94 23
 -1 3 33 35.01 20.13 23
 -2 3 33 20.15 18.74 19
 -1 3 33 16.91 18.55 19
 -1 -2 34 20.1 15.48 22
 -2 3 34 -13.36 16.86 19
 -1 3 34 25.7 17.03 19
 -2 -1 34 40.78 17.73 23
 -1 -2 34 -1.75 17.43 23
 -2 3 34 16.3 17.61 23
 -1 3 34 27.31 17.92 23
 -1 3 35 6.17 14.73 19
 -2 3 35 10.81 14.61 19
 -2 -1 35 6.1 14.91 23
 -1 -2 35 30.47 14.83 23
 3 0 0 1629.87 27.94 9
 -3 0 0 1629.48 28.36 6
 3 0 1 16652.05 250.47 9
 3 0 -1 16699.65 250.23 9
 -3 0 1 16656.25 250.47 6
 3 -3 1 16944.25 250.77 31
 3 0 2 1396.44 25.81 9
 3 -3 2 1499.51 23.04 1
 -3 3 2 1506.29 23.1 1
 0 3 2 1422.05 25.91 5
 -3 0 2 1396.54 25.8 6
 3 -3 2 1332.42 26.51 31
 3 -3 3 35451.78 525.87 31
 -3 3 3 35086.98 524.74 1
 3 -3 3 34905.29 524.7 1
 3 0 3 35339.58 525.72 9
 3 0 3 35573.48 525.8 30
 -3 0 3 36004.48 525.6 6
 0 3 3 34854.79 525.65 5
 3 -3 4 7403.71 113.55 12
 3 0 4 7702.42 113.61 30
 -3 3 4 7424.42 112.47 1
 3 -3 4 7362.85 112.39 1
 3 0 4 7470.6 113.58 9
 3 0 4 7669.58 113.78 22
 3 -3 4 7375.05 113.34 4
 -3 0 4 7311.32 113.43 8
 3 -3 -4 7472.36 112.76 33
 3 -3 4 7649.94 113.72 31
 -3 3 4 7504.81 113.9 32
 0 3 4 7428.23 113.59 5
 3 -3 -5 1195.31 22.76 33
 -3 3 5 1308.45 25.71 32
 3 -3 5 1301.19 25.06 33
 3 -3 5 1363.05 25.32 31
 0 -3 5 1286.83 25.13 15
 0 -3 5 1299.04 25.05 14
 3 -3 5 1306.34 23.02 1
 -3 3 5 1278 23.14 1
 3 -3 5 1305.85 24.5 4
 0 -3 -5 1246.49 21.96 6
 0 3 5 1314.37 25.26 5
 3 0 5 1323.92 24.86 30
 3 -3 5 1314.29 25.43 12
 3 0 5 1378.71 25.93 23
 3 0 5 1381.67 25.77 22
 3 -3 5 1357.25 25.16 19
 0 -3 5 1328.69 25.24 19
 3 0 5 1331.66 25.35 20
 -3 3 5 1281.94 24.18 3
 -3 0 5 1331.56 24.79 8
 3 0 5 1363.26 25.01 9
 3 -3 6 1321.77 24.2 33
 3 -3 6 1300.14 24.47 31
 -3 3 6 1164.67 25.08 32
 3 0 6 1228.41 24.09 30
 3 -3 6 1216.42 22.58 1
 0 -3 6 1297.6 24.8 15
 0 -3 6 1282.42 24.52 14
 -3 3 6 1272.18 25.37 25
 0 3 6 1292.16 24.42 5
 0 -3 -6 1181.44 20.67 6
 3 0 6 1322.13 24.16 12
 3 0 6 1326.77 25.41 23
 3 0 6 1331.9 25.11 22
 0 3 6 1110.7 24.41 21
 3 0 6 1238.63 24.88 20
 3 -3 6 1279.24 24.54 19
 0 -3 6 1310.6 24.65 19
 3 0 6 1146.29 23.24 2
 -3 0 6 1210.14 24.2 8
 3 0 6 1268.7 23.84 9
 3 0 7 3532.19 57.55 2
 -3 3 7 3573.68 57.85 3
 0 -3 7 3748.04 57.53 2
 3 -3 7 3801.55 57.84 33
 -3 3 7 3680.23 58.67 32
 3 -3 7 3733.8 58.06 31
 3 -3 -7 3563.53 55.75 33
 3 0 7 3680.57 57.72 30
 3 -3 7 3589.65 58.16 14
 0 -3 7 3663.48 58.42 15
 0 -3 7 3723.25 58.27 14
 3 -3 7 3560.97 57.11 1
 -3 3 7 3578.96 57.29 1
 0 3 7 3582.24 58.28 27
 3 0 7 3595.79 58.15 27
 -3 3 7 3633.37 58.69 25
 0 3 7 3646.59 58.01 5
 0 -3 -7 3741.81 55.67 6
 3 0 7 3671.66 57.78 12
 3 -3 7 3660.37 57.99 23
 3 0 7 3583.99 58.57 23
 0 3 7 3562.34 57.69 23
 3 0 7 3651.38 58.51 22
 0 3 7 3554.01 58.24 21
 3 0 7 3582.56 58.36 20
 0 -3 7 3730.27 58.29 19
 3 -3 7 3618.8 58.22 19
 -3 0 7 3681.8 58.25 8
 -3 0 7 3661.89 57.53 16
 3 0 7 3653.16 57.49 16
 3 0 7 3600.24 57.1 10
 3 0 7 3651.61 57.8 9
 3 0 8 1493.89 27.49 2
 3 -3 8 1487.2 27.21 33
 3 -3 8 1413.44 27.36 31
 -3 3 8 1326.31 28.4 32
 3 0 -8 1421.04 23.52 30
 3 0 8 1364.9 26.93 30
 3 0 8 1518.38 26.26 14
 3 -3 8 1433.38 28.18 14
 3 -3 8 1448.45 28.01 15
 0 -3 8 1554.53 28.58 14
 0 -3 8 1616.42 28.64 15
 -3 3 8 1481.3 26.84 1
 3 -3 8 1553.34 27.95 2
 0 3 8 1576.63 27.37 1
 3 -3 8 1569.87 26.76 1
 3 0 8 1588.37 27.48 1
 3 0 8 1399.12 28.38 27
 0 -3 8 1549.04 27.2 27
 0 3 8 1386.1 28.49 27
 -3 0 8 1490.7 27.48 27
 -3 3 8 1368.42 28.89 25
 0 -3 -8 1524.94 23.9 6
 0 3 8 1535.07 27.82 5
 3 0 8 1486.49 27.5 12
 3 0 8 1392.57 28.92 23
 3 -3 8 1468.29 28.13 23
 0 3 8 1410.5 27.59 23
 0 3 8 1432.94 28.55 21
 0 -3 8 1541.16 28.43 19
 3 -3 8 1472.12 28.18 19
 3 0 8 1461.1 28.78 20
 -3 0 8 1470.02 28.07 8
 3 0 8 1514.43 26.32 7
 -3 0 8 1437.67 27.42 16
 3 0 8 1438.62 27.53 16
 3 0 8 1464.48 27.37 9
 3 0 8 1497.45 26.94 10
 3 0 9 4773.33 76.69 2
 3 -3 9 4814.09 76.94 2
 3 -3 9 5041.09 76.41 33
 -3 3 9 4874.31 77.4 32
 3 0 9 4988.8 76.28 30
 3 0 9 4932.72 75.99 14
 3 -3 9 4817.57 76.93 15
 3 -3 9 4837.15 77.09 14
 0 -3 9 4952.02 77.48 15
 0 -3 9 4981.75 77.38 14
 3 0 9 4964.26 76.69 1
 -3 3 9 4928.51 76.51 1
 0 3 9 5002.68 76.75 1
 3 -3 9 4862.25 76.38 1
 3 0 9 4856.63 77.26 27
 -3 3 9 4809.92 77.52 27
 -3 0 9 5097.87 76.74 27
 0 3 9 4830.32 77.33 27
 0 -3 9 4949.4 76.58 27
 -3 3 9 4899.11 77.61 25
 3 -3 9 4769.33 77.29 27
 0 3 9 4876.05 76.63 5
 3 0 9 4891.86 76.52 12
 3 0 9 4922.2 77.54 23
 3 -3 9 4771.84 77.07 23
 0 3 9 4924 76.78 23
 0 -3 9 4916.21 77.01 23
 0 3 9 4892.69 77.35 21
 3 -3 9 4784.02 77.22 19
 0 -3 9 4972.18 77.4 19
 3 0 9 4951.84 77.46 20
 3 0 9 4818.07 75.83 7
 -3 0 9 4924.89 77.14 8
 3 0 9 4958.86 76.68 16
 -3 0 9 4882.04 76.73 16
 3 0 9 4801.33 76.46 10
 3 0 9 4883.13 76.54 9
 3 0 10 2282.55 39 2
 3 -3 10 2134.81 38.83 2
 -3 3 10 2111.87 39.49 32
 3 -3 10 2156.84 37.75 33
 3 0 10 2224.86 37.64 30
 3 -3 10 2162.46 37.1 29
 3 0 10 2316.27 36.95 15
 3 0 10 2312.62 38.19 14
 0 -3 10 2191.78 39.64 14
 0 -3 10 2138.36 39.62 15
 3 -3 10 2178.25 38.97 15
 3 -3 10 2155.15 39.15 14
 3 0 10 2308.97 38.98 1
 0 3 10 2209.92 38.69 1
 -3 0 10 2242.85 39.22 1
 -3 3 10 2248.64 38.41 1
 3 -3 10 2167.37 38.05 1
 0 3 10 2126.78 39.85 27
 0 -3 10 2119.83 38.6 27
 -3 0 10 2186.51 38.88 27
 -3 3 10 2173.57 39.97 27
 3 0 10 2307.19 39.93 27
 3 -3 10 2147.08 39.56 27
 -3 3 10 2154.03 39.94 25
 3 0 10 2244.23 36.58 5
 0 3 10 2147.14 38.36 5
 3 0 10 2355.44 38.71 12
 0 -3 10 2178.17 39.39 11
 0 3 10 2168.11 38.99 23
 3 -3 10 2138.31 39.28 23
 3 0 10 2384.39 40.32 23
 0 3 10 2209.1 39.86 21
 0 -3 10 2156.04 39.16 23
 3 0 10 2358.29 40.2 20
 0 -3 10 2182.77 38.12 21
 3 -3 10 2141.68 39.46 19
 -3 0 10 2172.87 39.21 8
 3 0 10 2223.43 37.19 7
 -3 3 10 2213.97 39.09 8
 -3 0 10 2142.37 38.86 16
 3 0 10 2316.1 38.71 10
 -3 0 10 2227.98 38.88 10
 3 0 10 2329.15 36.72 11
 3 0 10 2346.03 38.2 9
 3 -3 11 5500.32 84 33
 3 -3 11 5401.42 83.43 29
 3 0 11 5383.79 83.41 15
 0 -3 11 5328.77 85.61 14
 3 -3 11 5484.99 85.1 15
 3 -3 11 5319.84 85.29 14
 3 0 11 5441.61 84.35 14
 0 -3 11 5349.77 85.56 15
 0 -3 11 5336.41 85.18 1
 -3 3 11 5434.27 84.9 1
 0 3 11 5462.03 85.1 1
 -3 0 11 5404.55 85.31 1
 3 -3 11 5408.84 84.74 1
 3 0 11 5496.07 85.12 1
 -3 0 11 5399.81 84.99 27
 3 0 11 5446.81 85.71 27
 0 3 11 5546.73 85.9 27
 -3 3 11 5415.57 85.93 27
 0 -3 11 5459.18 84.88 27
 3 -3 11 5374.33 85.58 27
 -3 3 11 5402.22 85.94 25
 3 0 11 5316.36 83.02 5
 3 0 11 5348.11 84.53 12
 0 -3 11 5366.38 85.44 11
 0 3 11 5369.18 85.08 23
 3 0 11 5401.69 85.7 23
 3 -3 11 5370.46 85.39 23
 -3 3 11 5418.82 85.22 23
 0 -3 11 5402.15 85.26 23
 0 3 11 5575.93 85.79 21
 -3 0 11 5256.22 83.07 20
 3 0 11 5386.67 85.59 20
 0 -3 11 5431.42 84.48 21
 3 -3 11 5259.39 85.21 2
 3 0 11 5363.95 84.95 2
 -3 0 11 5338.68 85.03 10
 3 0 11 5533.28 84.83 10
 3 0 11 5453.74 83.39 11
 3 0 11 5401.21 83.36 7
 -3 3 11 5419.15 85.36 8
 3 -3 11 5547.6 84.17 9
 3 0 11 5405.68 83.72 8
 -3 0 11 5223.12 85.29 8
 3 -3 12 82.48 12.34 29
 -3 3 12 96.81 19.84 27
 0 3 12 97.79 19.26 27
 3 0 12 86.9 18.88 27
 0 -3 12 104.39 17.55 27
 -3 0 12 96 18.1 27
 3 0 12 88.73 11.99 5
 3 -3 12 82.08 18.27 27
 -3 3 12 98.04 19.01 25
 3 -3 12 108.97 13.6 33
 0 3 12 105.93 14.27 32
 3 0 12 77.21 16.44 12
 3 0 12 87.54 14.09 8
 -3 0 12 82.86 17.19 8
 3 -3 12 109.11 14.17 9
 -3 3 12 105.24 17.09 8
 3 0 12 59.68 13.76 11
 -3 0 12 93.49 17.73 11
 -3 0 12 77.28 17.41 10
 3 0 12 67.11 17.36 10
 0 -3 12 92.72 17.84 11
 0 3 12 101.17 18.02 23
 0 -3 12 93.1 18.24 23
 3 0 12 106.63 19.13 23
 -3 3 12 124.9 17.79 23
 3 -3 12 114.01 18.19 23
 0 3 12 99.11 19.2 21
 0 -3 12 93.78 16.74 21
 -3 0 12 71.32 13.51 20
 3 0 12 103.39 19.02 20
 0 -3 12 126.04 17.91 1
 -3 3 12 114.06 16.6 1
 3 0 12 85.75 16.43 1
 -3 0 12 80.05 17.47 1
 0 3 12 65.89 16.43 1
 3 -3 12 113.16 15.87 1
 0 -3 12 129.32 18.01 14
 3 -3 12 90.76 17.02 15
 0 -3 12 108.35 18.14 15
 3 0 12 74.47 16.28 14
 3 0 12 51.44 13.74 15
 -3 3 12 101.15 17.94 16
 0 3 12 106.09 18.02 16
 3 -3 12 104.23 17.89 14
 3 -3 12 100.44 17.03 2
 3 -3 13 7828.41 118.58 2
 0 3 13 7599.15 119 27
 0 -3 13 7715.44 118.13 27
 3 -3 13 7606.38 118.75 27
 -3 0 13 7577.52 118.26 27
 3 0 13 7466.75 118.8 27
 -3 3 13 7462.21 118.94 27
 0 3 13 7785.05 118.44 1
 0 -3 13 7705.5 118.57 1
 -3 0 13 7733.31 118.64 1
 -3 3 13 7935.71 118.3 1
 3 -3 13 7893.15 118.16 1
 3 0 13 7934.59 118.45 1
 -3 3 13 7585.24 118.94 25
 0 -3 13 7336.07 116.73 31
 0 3 13 7094.75 116.76 32
 0 -3 13 7583.65 118.6 11
 3 0 13 7450.13 117.56 12
 3 0 13 7331.16 116.58 15
 3 -3 13 7717.9 118.24 15
 3 0 13 7731.19 117.65 14
 3 -3 13 7686.6 118.53 14
 0 -3 13 7779.55 118.86 15
 0 -3 13 7613.84 118.82 14
 3 -3 13 7713.13 118.62 23
 3 0 13 7531.05 118.84 23
 0 3 13 7505 118.29 23
 0 -3 13 7603.23 118.55 23
 0 3 13 7669.16 118.9 21
 -3 3 13 7564.88 118.4 23
 3 0 13 7567.42 118.81 20
 0 -3 13 7785.11 117.79 21
 3 0 13 7542.01 116.97 8
 -3 3 13 7705.72 118.69 8
 -3 0 13 7505.75 118.52 8
 -3 3 13 7472.77 118.39 16
 0 3 13 7512.21 118.47 16
 -3 0 13 7607.76 118.65 11
 3 0 13 7467.34 116.64 11
 3 0 13 7708.93 118.11 10
 -3 0 13 7564.82 118.3 10
 3 -3 13 7705.08 116.84 9
 0 3 14 1160.5 28.32 16
 -3 3 14 1170.7 28.25 16
 0 -3 14 1170.4 28.02 27
 -3 0 14 1149.89 28.42 27
 0 3 14 1199.58 29.5 27
 3 0 14 1193.65 29.22 27
 3 -3 14 1235.83 29.09 27
 -3 3 14 1182.98 30.09 27
 3 0 14 1119.42 26.61 12
 0 -3 14 1197.5 28.44 11
 3 -3 14 1184.24 28.12 12
 3 -3 14 1216.47 27.95 15
 3 0 14 1172.23 27 14
 0 -3 14 1231.65 28.94 15
 0 -3 14 1171.73 28.84 14
 3 -3 14 1182.61 28.46 14
 3 0 14 1066.09 24.93 15
 -3 3 14 1202.32 29.42 25
 3 -3 14 1180.73 28.72 23
 3 0 14 1184.58 29.18 23
 0 3 14 1173 28.46 23
 -3 3 14 1194.23 28.61 23
 0 -3 14 1162.6 28.67 23
 0 3 14 1195.08 29.86 21
 0 -3 14 1175.03 27.5 21
 3 0 14 1218.13 29.06 20
 3 -3 14 1185.67 27.86 2
 3 0 14 1129.62 25.02 11
 3 -3 14 1117.14 24.25 9
 3 0 14 1192 27.86 10
 -3 0 14 1158.94 28.12 10
 -3 0 14 1132.1 28.2 11
 3 0 14 1125.53 25.23 8
 3 -3 15 101.63 18.65 12
 3 0 15 93.9 16.78 12
 -3 0 15 112.52 19.56 27
 0 -3 15 97.59 18.82 27
 3 0 15 110.33 19.96 27
 0 3 15 117.21 20.37 27
 -3 3 15 119.67 20.96 27
 -3 0 15 77.84 18.67 1
 3 0 15 96.82 17.82 1
 0 3 15 82.6 17.57 1
 0 -3 15 83.62 18.2 1
 -3 0 15 109.72 18.66 11
 3 0 15 102.12 18.46 10
 -3 0 15 100.26 18.75 10
 3 -3 15 111.63 19.72 23
 0 -3 15 96.78 19.8 23
 -3 3 15 139.58 19.38 23
 0 3 15 117.25 19.12 23
 -3 0 15 87.87 19.58 23
 3 0 15 112.24 19.99 23
 0 3 15 123.75 20.53 21
 3 0 15 106.79 19.7 21
 0 -3 15 81.92 18.62 21
 3 0 15 107.02 19.75 20
 -3 0 15 76.66 17.84 8
 -3 3 15 101.37 17.49 8
 3 0 15 99.55 14.9 8
 3 -3 15 118.62 19.88 27
 -3 3 15 151.65 20.15 25
 0 -3 15 94.22 19.53 14
 3 -3 15 114.15 19.11 14
 3 0 15 88.06 17.36 14
 0 -3 15 109.15 19.38 15
 3 -3 15 113.11 18.14 15
 0 3 15 108.89 18.92 16
 -3 3 15 125.55 19.04 16
 -3 3 16 95.92 20.06 25
 3 -3 16 113.41 18.76 12
 -3 0 16 102.73 19.07 14
 3 0 16 121.08 16.97 12
 0 -3 16 108.08 19.37 27
 3 0 16 91.75 20.33 27
 3 -3 16 81.03 19.94 27
 -3 0 16 94.41 19.6 27
 -3 3 16 95.63 21.04 27
 0 3 16 95.41 20.45 27
 3 0 16 106.85 17.7 1
 3 -3 16 77.01 17.66 1
 -3 3 16 117.34 17.9 1
 0 3 16 120.57 17.78 1
 0 3 16 116.39 19.57 25
 -3 0 16 94.68 19.12 10
 3 0 16 105.7 18.66 10
 -3 0 16 121.05 18.84 11
 0 3 16 108.68 18.66 10
 -3 3 16 97.03 19.7 23
 0 3 16 110.66 19.63 23
 3 -3 16 121.38 19.91 23
 0 -3 16 74.23 20.1 23
 -3 0 16 111.77 20.19 23
 3 0 16 124.55 20.34 23
 3 -3 16 117.88 19.34 20
 3 0 16 119.54 20.26 21
 3 0 16 118.43 20.12 20
 0 -3 16 92.27 18.7 21
 0 3 16 123 20.83 21
 -3 3 16 89.21 17.63 8
 -3 0 16 116.93 18.32 8
 3 0 16 93.6 15.32 8
 0 3 16 102.65 17.07 8
 0 -3 16 103.93 19.44 19
 3 -3 16 109.69 19.68 19
 3 -3 16 121.81 19.44 14
 3 -3 16 109.22 18.67 15
 0 -3 16 98.68 19.55 15
 0 3 16 141.17 19.1 16
 -3 3 16 113.48 19.07 16
 0 -3 16 92.1 19.86 14
 3 0 16 132.13 17.94 14
 3 0 17 2175.58 41.73 14
 3 -3 17 2203.96 42.88 14
 0 -3 17 2224.53 43.47 14
 -3 0 17 2189.21 42.87 14
 0 -3 17 2176.16 42.99 15
 3 -3 17 2228.23 42.32 15
 3 0 17 2149.54 41.61 1
 -3 3 17 2274.36 42.36 1
 0 3 17 2196.21 41.89 1
 3 -3 17 2196.06 41.89 1
 3 0 17 2123.45 40.72 12
 3 -3 17 2166.59 42.42 12
 3 -3 17 2260.14 43.54 27
 3 0 17 2190.78 43.41 27
 0 3 17 2196.97 43.62 27
 -3 3 17 2228.24 43.92 27
 -3 0 17 2175.13 42.73 27
 0 -3 17 2197.36 42.47 27
 0 3 17 2190.24 43.01 25
 3 0 17 2271.37 43.67 23
 0 3 17 2223.76 43.04 23
 3 -3 17 2216.92 43.33 23
 0 -3 17 2227.24 43.25 23
 0 -3 17 2195.85 42.17 21
 -3 3 17 2321.2 43.43 23
 -3 0 17 2253.67 43.56 23
 0 3 17 2249.55 43.9 21
 3 0 17 2295.28 43.52 20
 3 -3 17 2202.4 42.8 20
 3 -3 17 2194.24 43.55 19
 0 -3 17 2148.07 43.18 19
 0 -3 17 2122.25 41.15 20
 3 -3 17 2269.96 43.01 21
 3 0 17 2237.87 43.57 21
 -3 0 17 2116.23 42.13 8
 0 3 17 2123.28 41.11 8
 -3 3 17 2126.86 41.99 8
 0 3 17 2130.46 42.45 16
 -3 3 17 2158.4 42.52 16
 3 0 17 2225.32 42.46 10
 -3 0 17 2192.96 42.71 11
 -3 0 17 2136.68 42.46 10
 0 3 17 2169.85 42.06 10
 3 -3 18 458.28 22.59 12
 3 0 18 453.5 24.41 27
 -3 0 18 468.35 23.74 27
 0 -3 18 454.08 22.76 27
 -3 3 18 449.07 24.99 27
 0 3 18 447.4 24.5 27
 3 -3 18 478.94 23.84 27
 3 0 18 463.17 21.61 1
 0 3 18 478.96 21.47 1
 -3 3 18 442.03 21.86 1
 3 -3 18 484.66 21.98 1
 0 3 18 447.95 23.27 25
 -3 3 18 448.87 23.48 23
 -3 0 18 500.98 24 23
 0 -3 18 443.56 23.84 23
 0 -3 18 468.47 22.94 21
 3 -3 18 462.78 23.35 20
 3 -3 18 460.87 23.58 21
 0 -3 18 467.01 21.64 20
 3 0 18 478.86 23.61 20
 -3 3 18 443.31 21.86 8
 0 3 18 454.72 20.7 8
 3 0 18 459.75 24.12 23
 0 3 18 488.06 23.46 23
 3 -3 18 462.12 24.14 23
 0 3 18 490.11 22.42 10
 3 -3 18 458.21 23.06 14
 0 3 18 478.46 21.61 14
 3 -3 18 451.15 22.23 15
 3 0 18 441.62 21.4 14
 0 -3 18 484.13 23.3 15
 0 -3 19 989.63 28.01 20
 3 -3 19 1053.25 29.12 15
 3 0 19 1049.46 28.47 14
 -3 3 19 1062.49 28.79 1
 3 0 19 1071.85 28.49 1
 3 -3 19 1072.02 28.87 1
 0 3 19 1061.2 28.53 1
 -3 3 19 1065.92 28.84 8
 0 3 19 1071.4 27.67 8
 0 3 19 1093.46 30.27 25
 3 0 19 1064.5 28.61 25
 0 -3 19 1030.67 29.67 21
 -3 0 19 1059.7 30.24 27
 0 -3 19 1067.55 29.73 27
 3 0 20 591.38 26.26 27
 0 3 20 542.16 26.74 27
 0 3 20 532.57 23.69 1
 -3 3 20 514.87 24.06 1
 3 -3 20 497.32 23.48 1
 3 0 20 533.49 23.61 1
 3 0 20 561.84 26.33 23
 0 -3 20 523.94 25.71 23
 -3 3 20 567.6 25.51 23
 3 -3 20 539.51 26.24 23
 0 3 20 544.47 25.62 23
 3 0 20 554.79 25.85 21
 3 0 20 548.47 25.16 22
 -3 0 20 534.82 26.22 23
 0 -3 20 503.3 25.37 19
 3 -3 20 490.08 25.38 19
 3 -3 20 561.2 25.1 21
 3 -3 20 493.98 24.58 20
 0 3 20 524.46 22.45 8
 -3 3 20 523.89 23.58 8
 3 -3 20 516.88 25.03 14
 0 -3 20 499.56 25.29 14
 -3 0 20 549.25 24.78 14
 0 -3 20 518.05 24.72 15
 -3 3 20 535.88 23.68 11
 -3 3 20 549.35 24.05 10
 -3 0 20 503.53 24.43 11
 -3 0 20 541.18 24.58 10
 0 3 20 490.3 23.84 10
 3 -3 21 371.4 23.52 12
 3 0 21 360.78 25.28 27
 0 3 21 362.92 26.26 27
 0 -3 21 375.35 24.48 27
 -3 0 21 334.74 25.28 27
 3 -3 21 403.89 25.56 27
 3 -3 21 404.69 23.43 1
 3 0 21 388.4 22.92 1
 -3 3 21 395.4 23.32 1
 0 3 21 433.95 23.42 1
 0 3 21 387.8 24.25 25
 0 3 21 416.43 25.63 23
 3 -3 21 390.66 25.97 23
 -3 3 21 427.96 25.23 23
 0 -3 21 370.56 25.22 23
 3 0 21 382.84 25.64 23
 3 0 21 408.92 24.66 22
 3 0 21 366.51 25.75 21
 0 3 21 350.62 23.5 22
 -3 0 21 406.44 25.7 23
 3 -3 21 427.98 24.66 21
 3 -3 21 403.44 24.5 20
 0 -3 21 360.22 24.56 19
 3 -3 21 374.09 24.96 19
 0 3 21 376.25 21.83 8
 -3 3 21 396.28 23.05 8
 0 3 21 372.83 22.66 14
 0 -3 21 371.21 25.09 14
 -3 3 21 409.99 23.37 14
 0 -3 21 408.02 24.33 15
 -3 0 21 355.93 23.84 14
 3 -3 21 443.81 24.6 14
 3 0 21 332.18 22.83 14
 0 3 21 345.18 21.21 11
 -3 3 21 384 22.9 11
 -3 0 21 368.13 23.97 11
 0 3 21 391.88 23.4 10
 -3 3 21 377.07 23.75 10
 -3 0 21 407.01 24.21 10
 3 -3 22 628.85 26.7 12
 0 -3 22 646.78 27.87 27
 3 0 22 676.67 29.32 27
 0 3 22 653.26 29.72 27
 3 -3 22 708.17 29.02 27
 0 3 22 688.37 26.79 1
 3 -3 22 682.49 26.79 1
 3 0 22 689.15 27.02 1
 -3 3 22 696.89 27.26 1
 0 3 22 688.7 27.44 25
 -3 3 22 681.16 28.63 23
 3 0 22 694.52 29.59 23
 0 -3 22 683.02 29.16 23
 3 -3 22 728.03 29.56 23
 0 3 22 699.74 29.1 23
 3 0 22 706.49 29.48 21
 3 -3 22 730.12 28.51 21
 0 3 22 672.72 26.61 22
 -3 0 22 683.09 29.05 23
 3 0 22 712.15 28.42 22
 0 -3 22 590.24 28.3 19
 3 -3 22 686.16 27.7 20
 3 -3 22 680.93 28.52 19
 -3 3 22 673.7 26.55 8
 0 3 22 660.4 25.26 8
 -3 0 22 608.12 27.07 15
 0 -3 22 725.18 28.07 15
 -3 3 22 634.67 26.68 14
 -3 0 22 621.85 27.43 14
 0 3 22 631.61 25.99 14
 3 0 22 653.81 26.45 14
 0 -3 22 693.71 28.6 14
 -3 0 22 643.67 27.16 11
 -3 3 22 690.61 26.35 11
 -3 3 22 642.71 27.25 10
 0 3 22 650.22 27.02 10
 -3 0 22 680.03 27.73 10
 -3 3 23 79.7 22.19 14
 3 -3 23 49.73 22.25 12
 0 -3 23 94.03 22.89 12
 0 -3 23 96.54 24.18 27
 3 -3 23 91.05 25.12 27
 3 0 23 72.67 25.03 27
 0 3 23 30.74 25.66 27
 -3 3 23 71.64 22.86 1
 3 -3 23 104.55 22.85 1
 0 3 23 70.89 22.59 1
 3 0 23 70.03 22.39 1
 0 3 23 58.35 22.97 25
 3 -3 23 105.58 25.46 23
 3 0 23 58.58 24.99 23
 0 -3 23 87.69 25 23
 0 3 23 50.19 22.07 22
 3 0 23 57.08 23.51 22
 -3 0 23 96.86 24.61 23
 0 3 23 54.16 24.58 23
 -3 3 23 63.69 24.54 23
 3 0 23 72.37 25.42 21
 3 -3 23 49.06 23.41 20
 3 -3 23 61.6 24.2 19
 3 -3 23 110.08 24.56 21
 0 -3 23 96.35 24.27 19
 -3 3 23 51.88 21.59 8
 0 3 23 41.51 20.25 8
 3 0 23 26.61 21.79 14
 0 3 23 107.97 21.67 14
 0 -3 23 64.3 24.04 14
 -3 0 23 72.39 23.21 14
 -3 0 23 88.47 22.45 15
 0 -3 23 98.66 23.33 15
 0 3 23 74.88 22.72 10
 -3 3 23 60.72 21.77 11
 -3 3 23 72.58 22.93 10
 -3 0 23 75.34 22.83 11
 3 -3 24 73.57 25.76 23
 3 0 24 68.1 25.81 23
 0 3 24 56.81 25.43 23
 0 -3 24 82.09 25.48 23
 -3 3 24 87.28 25.09 23
 0 3 24 68.01 22.66 22
 3 0 24 46.67 23.94 22
 -3 0 24 50.63 24.66 23
 3 -3 24 62.26 25.26 21
 3 -3 24 43.22 24.6 19
 3 0 24 33.61 25.78 21
 0 -3 24 68.85 24.52 19
 -3 3 24 94.41 22.29 8
 0 3 24 63.11 20.71 8
 3 0 24 90.57 23.57 1
 0 3 24 37.06 23 1
 -3 3 24 72.2 23.36 1
 3 -3 24 62.8 22.98 1
 3 -3 24 96.46 22.32 12
 0 -3 24 74.96 22.91 12
 0 -3 24 107.56 24.29 27
 3 -3 24 52.47 25.04 27
 3 0 24 40.64 25.75 27
 0 3 24 34.46 26.34 27
 0 -3 24 62.62 24.14 14
 -3 3 24 56.58 22.67 14
 0 -3 24 55.72 23.55 15
 3 0 24 75.42 22.2 14
 -3 0 24 52.02 22.66 15
 -3 3 24 89.74 21.56 15
 0 3 24 43.65 21.92 14
 -3 0 24 89.91 23.82 14
 0 3 24 30.42 22.61 10
 -3 0 24 63.39 23.19 11
 -3 3 24 72.36 22.18 11
 -3 3 24 77.72 23.18 10
 0 -3 25 91.36 24.12 15
 -3 3 25 97.51 23.44 14
 -3 0 25 107.03 23.15 15
 0 -3 25 102.56 24.78 14
 -3 0 25 111.97 24.28 14
 -3 3 25 120.86 21.71 15
 0 3 25 68.44 22.56 14
 0 3 25 97.4 23.55 1
 3 0 25 112.3 23.71 1
 3 0 25 45.85 25.96 23
 3 -3 25 101.04 26.46 23
 0 3 25 97.22 25.87 23
 0 3 25 93.32 23.1 22
 -3 3 25 123.05 25.97 23
 0 -3 25 134.82 25.9 23
 3 0 25 89.5 24.73 22
 -3 0 25 83.92 25.47 23
 3 -3 25 72.37 25.29 19
 3 -3 25 132.27 25.46 21
 0 -3 25 115.95 25.31 19
 0 3 25 68.64 21.12 8
 0 -3 25 66.19 22.76 12
 3 0 25 88.58 25.94 27
 0 -3 25 98.94 25.1 27
 3 -3 25 98.24 26.17 27
 3 0 25 78.18 24.14 19
 -3 0 25 88.17 24.29 19
 -3 3 25 100.02 23.65 10
 -3 3 25 75.55 22.26 11
 3 -3 26 307.64 26.78 22
 -3 0 26 266.16 27.05 23
 3 0 26 262.21 25.83 22
 3 -3 26 260.15 26.99 19
 3 0 26 236.99 25.34 19
 0 -3 26 254.33 26.94 19
 -3 0 26 243.66 25.7 19
 0 3 26 228.48 22.53 8
 3 0 26 239.15 24.94 1
 0 3 26 203.29 24.65 1
 0 -3 26 323.41 27.28 23
 3 0 26 295.93 28.04 23
 0 3 26 299.87 27.67 23
 3 -3 26 250.57 27.53 23
 -3 3 26 314.9 27.6 23
 0 3 26 227.24 23.93 14
 -3 3 26 252.46 24.61 14
 -3 0 26 306.61 24.5 15
 -3 0 26 276.46 25.35 14
 3 -3 26 278.35 27.41 27
 0 -3 26 283.64 26.55 27
 3 0 26 277.74 27.6 27
 -3 3 26 295.47 23.86 11
 -3 3 26 261.98 25.4 10
 3 -3 27 6.28 24.96 19
 0 -3 27 24.77 24.83 19
 3 0 27 18.49 23.23 19
 -3 0 27 35.22 23.59 19
 -3 0 27 9.48 22.24 15
 -3 3 27 25.86 22.78 14
 0 3 27 18.09 21.77 14
 -3 0 27 -2.01 23.35 14
 0 -3 27 12.28 24.97 23
 -3 3 27 -6.43 25.1 23
 -3 0 27 3.64 25.12 23
 3 -3 27 48.11 24.67 22
 3 0 27 -9.14 23.41 22
 3 -3 27 6.1 25.75 23
 3 0 27 -20.65 26.08 23
 0 3 27 67.97 25.16 23
 -3 3 27 47.71 21.78 11
 0 -3 27 -11.72 24.49 27
 3 -3 27 6.39 25.22 27
 3 0 27 0.78 25.83 27
 0 3 28 71.56 21.76 14
 -3 3 28 76.7 22.78 14
 -3 0 28 65.96 23.36 14
 -3 0 28 54.69 22.1 15
 3 0 28 68.67 24.94 1
 0 3 28 55.9 24.8 1
 0 -3 28 97.64 25.39 23
 0 3 28 126.72 25.66 23
 3 0 28 91.39 26.09 23
 3 -3 28 88.3 25.73 23
 3 -3 28 126.95 25.34 27
 3 0 28 96.36 25.99 27
 3 -3 28 59.52 24.59 22
 3 0 28 114.24 23.62 22
 -3 0 28 84.32 25.22 23
 -3 3 28 103.83 25.19 23
 -3 0 28 56.17 23.58 19
 0 -3 28 59.78 25.2 19
 3 -3 28 84.4 25.24 19
 3 0 28 82.35 23.58 19
 3 0 29 168.88 23.55 22
 -3 0 29 203.81 25.23 23
 3 -3 29 185.75 24.82 22
 3 -3 29 154.51 25.79 19
 -3 0 29 125.59 23.63 19
 3 0 29 154.57 23.48 19
 0 -3 29 126.58 25.45 19
 -3 3 29 185.56 25.3 23
 3 -3 29 132.99 25.75 23
 0 -3 29 159.32 25.15 23
 0 3 29 173.74 25.5 23
 3 0 29 163.06 25.99 23
 -3 0 29 188.49 23.6 14
 -3 3 29 165.71 22.98 14
 3 -3 29 179.96 25.61 27
 3 0 29 118 26.27 27
 -3 3 29 144.33 23.34 19
 0 3 29 141.15 22.9 19
 -3 0 30 100.11 23.12 22
 -3 0 31 9.63 23.16 19
 0 3 31 26.07 21.63 19
 3 0 31 26.3 22.52 19
 -3 3 31 67.09 22.1 19
 -3 3 31 50.88 21.25 14
 3 -3 31 53.62 22.7 22
 0 -3 31 56.96 22.5 22
 -3 0 31 47.61 21.32 22
 3 -3 31 43.98 24.38 23
 3 0 31 62.07 24.66 23
 0 3 31 61.33 23.95 23
 -3 0 31 57.54 23.84 23
 0 -3 31 31.48 23.45 23
 -3 3 31 63.38 23.82 23
 -3 0 32 47.05 19.13 22
 0 -3 32 8.15 20.84 22
 3 -3 32 23.4 20.52 22
 3 0 32 15.06 21.36 19
 0 3 32 14.96 20.15 19
 -3 0 32 26.21 21.48 19
 -3 3 32 57.87 20.69 19
 0 -3 32 39.73 21.72 23
 0 3 32 68.9 22.36 23
 -3 0 32 38.06 21.93 23
 3 0 32 41.71 22.82 23
 3 -3 32 43.16 22.3 23
 -3 3 32 83.94 22.13 23
 0 -3 33 80.94 18.95 22
 3 -3 33 107.84 19.14 22
 0 3 33 55.29 19.06 19
 -3 0 33 84.05 20.23 19
 -3 3 33 110.37 19.54 19
 -3 0 33 158.23 20.43 23
 -3 3 33 130.55 20.77 23
 3 -3 33 150.1 20.85 23
 0 -3 33 114.79 20.39 23
 0 3 33 117.61 20.89 23
 0 -3 34 10.32 15.72 22
 0 3 34 13.69 16.5 19
 -3 3 34 -1.74 16.76 19
 -3 0 34 33.11 17.4 23
 -3 3 34 24.4 17.38 23
 0 -3 34 21.28 17.01 23
 0 -3 35 24.65 12.87 22
 -3 3 35 19.03 14.69 19
 0 3 35 7.85 14.28 19
 0 -3 35 56.83 14.52 23
 -3 3 35 44 14.68 23
 -3 0 35 22.55 14.78 23
 -4 2 35 3.71 14.24 23
 2 -4 34 13.62 15.69 22
 -4 2 34 2.18 16.6 19
 2 2 34 27.8 16.22 19
 -4 2 34 11.54 17.01 23
 2 -4 33 -9.76 18.21 22
 2 2 33 6.67 18.16 19
 -4 2 33 9.34 18.55 19
 2 -4 33 7.89 19.06 23
 -4 2 33 -2.07 19.54 23
 2 -4 32 7.51 20.26 22
 -4 2 32 9.67 20.35 19
 2 2 32 1.85 20.04 19
 -4 2 32 8.82 21.36 23
 2 -4 32 -15.69 21.57 23
 2 2 31 -15.05 21.39 19
 -4 2 31 -23.93 21.68 19
 2 2 31 8.76 23.91 23
 2 -4 31 -4.15 23.41 23
 -4 2 31 23.09 23.32 23
 2 -4 31 30.81 22.19 22
 -4 2 31 -2.87 21.51 14
 -4 2 30 2.46 20.91 15
 -4 2 29 -20.92 21.9 14
 2 2 29 -12.33 23.4 1
 2 -4 29 45.75 24.89 19
 2 2 29 -8.48 21.6 19
 -4 2 29 30.08 21.92 19
 2 -4 29 -10.23 23.67 23
 2 2 29 1.92 24.37 23
 2 -4 29 23.92 23.28 27
 -4 2 29 30.93 23.72 23
 2 -4 29 -27.17 23.45 22
 -4 2 28 61.26 24.69 23
 2 2 28 17.43 22.14 22
 2 -4 28 19.23 25.28 19
 -4 2 28 5.56 22.84 19
 2 2 28 33.73 22.74 19
 2 2 28 25.84 24.03 1
 2 -4 28 63.76 24.02 27
 2 -4 28 30.17 24.62 23
 2 2 28 44.71 25.37 23
 -4 2 28 57.98 22.73 14
 -4 2 28 4.74 20.99 15
 2 -4 27 -5.99 25.76 19
 2 2 27 5.1 22.92 19
 2 2 27 29.72 22.71 22
 -4 2 27 43.47 25 23
 2 2 27 -21.22 26.43 27
 2 -4 27 -12.69 24.17 27
 2 -4 27 23.6 21.91 12
 2 -4 27 21.01 25.1 23
 2 2 27 21.72 25.54 23
 -4 2 27 11.08 21.46 15
 -4 2 27 -5.45 23.3 14
 2 -4 26 66.65 25.66 23
 2 2 26 63.8 25.84 23
 2 2 26 55.31 23.26 22
 -4 2 26 61.93 25.36 23
 2 -4 26 71.51 26.15 19
 -4 2 26 44.64 23.59 14
 -4 2 26 28.82 22.15 15
 2 -4 26 16.81 22.87 12
 2 -4 26 -6.11 25.05 27
 2 2 26 31.56 26.34 27
 -4 2 26 15.24 23.01 11
 2 2 25 10.82 25.73 23
 2 -4 25 37.07 25.56 23
 2 2 25 12.14 22.75 22
 -4 2 25 48.29 25.19 23
 2 -4 25 26.65 25.17 19
 -4 2 25 36.06 21.91 15
 -4 2 25 29.65 23.06 14
 2 2 25 -31 22.99 1
 2 -4 25 26.65 22.81 12
 2 2 25 -26.48 25.76 27
 2 -4 25 30.02 24.38 27
 2 2 25 -31.11 22.75 25
 -4 2 25 25.29 23.44 10
 -4 2 25 26.11 23.02 11
 2 2 24 79.31 25.49 23
 2 2 24 65.69 23.48 22
 -4 2 24 68.91 24.66 23
 2 -4 24 81.2 25.32 23
 2 -4 24 36.57 24.97 19
 2 -4 24 60.96 22.98 20
 -4 2 24 51.57 22.21 15
 -4 2 24 46.64 22.85 14
 2 2 24 52.75 22.87 1
 2 -4 24 66.62 22.87 12
 2 2 24 62.69 25.74 27
 2 -4 24 52.08 24.41 27
 2 2 24 78.83 22.51 25
 -4 2 24 53.6 22.7 11
 -4 2 24 44.59 23.04 10
 2 2 23 11.82 24.42 23
 2 -4 23 -42.06 25.09 23
 -4 2 23 7.5 23.98 23
 2 2 23 15.19 22.4 22
 2 -4 23 15.78 23.31 21
 2 -4 23 2.41 24.33 19
 2 -4 23 10.25 22.19 20
 -4 2 23 29.79 22.41 14
 2 2 23 -5.07 21.84 1
 2 -4 23 2.55 22.53 12
 2 2 23 -7.53 24.95 27
 2 -4 23 4.47 23.78 27
 2 2 23 17.87 22.05 25
 -4 2 23 15.16 21.9 11
 -4 2 23 -16.9 22.5 10
 2 2 22 16.94 23.98 23
 -4 2 22 38.38 23.6 23
 2 2 22 43.88 22.16 22
 2 -4 22 30.33 23.88 23
 2 2 22 13.4 24.22 21
 2 -4 22 -6.09 22.69 21
 2 -4 22 52.77 21.64 20
 2 -4 22 14.11 23.66 19
 2 -4 22 28.32 23.34 14
 2 2 22 21.84 21.16 1
 -4 2 22 9.99 22.05 14
 2 -4 22 25.88 22.32 12
 2 -4 22 13.36 23.13 27
 2 2 22 30.32 24.12 27
 2 2 22 34.15 21.65 25
 2 2 22 35 21.78 10
 -4 2 22 32.84 21.54 11
 -4 2 22 55.26 22.06 10
 2 2 21 11.71 20.88 25
 2 -4 21 22.92 22.2 27
 2 2 21 8.87 22.84 27
 2 2 21 7.24 20.02 1
 2 -4 21 23.65 21.5 12
 -4 2 21 -1.43 21.01 14
 2 2 21 0.15 21.14 22
 -4 2 21 -0.66 22.71 23
 2 -4 21 20.81 22.85 23
 2 -4 21 -4.42 22.8 19
 2 -4 21 -13.71 21.64 21
 2 2 21 -24.19 23.34 21
 2 -4 21 -21.99 20.99 20
 -4 2 21 -1.15 20.58 8
 2 2 21 -14.33 17.83 8
 2 2 21 -7.96 22.53 23
 2 -4 21 24.22 22.56 14
 2 -4 21 16.49 21.6 15
 2 2 21 -0.15 20.69 10
 -4 2 21 8.25 20.83 11
 -4 2 21 -1.72 21.23 10
 2 2 20 19.66 22.5 27
 2 2 20 24.14 19.65 1
 -4 2 20 21.52 22.27 23
 2 2 20 18.8 20.83 22
 2 -4 20 25.79 22.13 23
 2 2 20 30.36 22.83 21
 2 -4 20 45.65 21.8 19
 2 -4 20 24.34 20.91 21
 2 -4 20 8.9 20.3 20
 -4 2 20 41.46 20.07 8
 2 2 20 -0.12 17.18 8
 -4 2 20 15.64 20.62 14
 2 -4 20 24.89 20.98 12
 2 2 20 18.26 20.31 10
 -4 2 20 26.07 20.24 11
 -4 2 20 23.35 20.35 10
 2 2 20 7.19 22.39 23
 2 -4 20 26.41 20.9 15
 2 -4 20 28.51 21.94 14
 2 2 19 17.25 21.69 21
 2 -4 19 11.94 21.04 19
 -4 2 19 19.39 19.4 8
 2 2 19 17.54 16.39 8
 2 2 19 19.91 20.38 25
 2 2 19 -25.85 18.77 14
 2 2 19 5.93 18.68 1
 -4 2 19 26.69 19.79 10
 -4 2 18 144.42 21.18 23
 2 -4 18 100.53 21.1 23
 2 2 18 99.39 19.79 22
 2 -4 18 106.32 20.07 21
 2 -4 18 108.98 19.83 20
 2 2 18 94.06 18.19 14
 2 -4 18 132.32 20.46 15
 2 2 18 114.73 18.65 1
 -4 2 18 99.6 19.48 1
 2 -4 18 106.75 19.06 1
 2 2 18 133.87 21.19 23
 2 2 18 110.17 16.67 8
 -4 2 18 97.24 18.99 8
 2 2 18 104.1 21.55 27
 2 -4 18 115.17 20.44 27
 2 2 18 100 19.33 10
 2 -4 17 -22.31 19.83 27
 2 2 17 12.35 20.35 27
 2 2 17 17.66 17.55 1
 -4 2 17 9.05 18.19 1
 2 -4 17 13.05 17.72 1
 2 2 17 28.25 18.61 22
 -4 2 17 -4.08 20.36 23
 2 -4 17 20.14 19.85 23
 2 -4 17 35.67 18.79 21
 2 2 17 32.17 20.23 21
 2 -4 17 3.77 19.9 19
 2 2 17 22.41 15.74 8
 -4 2 17 19.07 18.06 8
 2 2 17 16.89 19.91 23
 -4 2 17 27.89 18.91 16
 2 2 17 19.94 17.17 14
 2 -4 17 2.6 20.14 14
 2 -4 17 33.56 19.23 15
 2 2 17 13.29 18.28 10
 -4 2 17 26.26 18.83 10
 2 -4 16 2349.12 43.35 27
 2 2 16 2292.92 43.85 27
 -4 2 16 2163.89 42.25 1
 2 -4 16 2139.68 41.94 1
 2 2 16 2071.57 41.84 1
 -4 2 16 2330.05 43.69 23
 2 2 16 2179.97 43.47 21
 2 2 16 2272.6 42.88 22
 2 -4 16 2331.24 42.6 21
 2 -4 16 2296.66 43.88 19
 -4 2 16 2267.27 42.67 8
 2 2 16 2229.19 43.45 23
 2 -4 16 2345.16 43.67 23
 2 2 16 2202.89 42.83 16
 -4 2 16 2283.56 43.06 16
 2 -4 16 2324.03 43.53 15
 2 2 16 2188.08 41.15 14
 2 -4 16 2331.89 43.88 14
 -4 2 16 2286.75 42.81 10
 2 2 16 2198.01 42.26 10
 2 -4 15 141.64 20.36 27
 2 2 15 143.03 20.93 27
 -4 2 15 133.75 19.01 1
 2 -4 15 123.07 18.5 1
 2 2 15 106.5 18.14 1
 2 -4 15 130.29 20.55 19
 2 2 15 162.62 21.18 21
 -4 2 15 140.53 19.16 8
 -4 2 15 156.32 21.33 23
 2 2 15 168.48 20.22 22
 -4 2 15 165.73 20.33 16
 2 2 15 161.18 19.88 16
 2 2 15 154.37 21.13 23
 2 -4 15 136.36 20.19 23
 2 2 15 141.35 19.17 10
 2 -4 15 132 21 14
 2 2 15 148.32 17.64 14
 2 -4 15 179.33 20.29 15
 2 -4 14 6205.52 99.78 23
 2 2 14 6195.47 100.06 23
 2 2 14 6262.63 99.65 22
 2 2 14 6206.94 100.18 21
 2 -4 14 6238.19 100.37 19
 2 2 14 6291.17 98.58 14
 2 -4 14 6310.37 100.36 14
 2 -4 14 6413 100.21 15
 2 2 14 6408.53 99.37 10
 2 -4 14 6391.27 99.84 27
 2 2 14 6159.07 100.22 27
 -4 2 14 6272.64 99.72 16
 2 2 14 6346.1 99.7 16
 2 2 13 18.67 13.77 12
 2 2 13 16.97 15.67 14
 2 2 13 15.26 16.85 10
 2 -4 13 -24.22 18.39 23
 2 2 13 13.65 18.74 23
 2 2 13 0.96 17.51 22
 2 2 13 7.37 18.78 21
 2 -4 13 9.95 19.16 19
 2 -4 13 2.06 19.11 14
 2 2 13 7.66 17.62 16
 -4 2 13 6.2 17.71 16
 2 -4 13 8.84 19.16 15
 -4 2 13 4.78 17.42 1
 2 -4 13 1.08 17.31 1
 2 2 13 24.21 19.04 27
 2 -4 13 19.38 18.52 27
 2 -4 12 4026.67 65.07 2
 2 -4 12 3836.56 63.37 33
 2 -4 12 4090.74 64.22 31
 2 -4 12 4135.9 65.72 15
 2 -4 12 3978 65.64 14
 2 2 12 4030.74 65.86 27
 2 -4 12 4078.32 65.17 27
 2 2 12 3935.36 63.47 5
 2 2 12 3841.71 64.99 1
 -4 2 12 3980.21 65 1
 2 -4 12 3928.68 64.76 1
 2 2 12 3827.52 63.09 12
 2 2 12 3963.12 65.59 23
 2 -4 12 4056.62 65.05 23
 2 2 12 4076.8 65.21 22
 2 -4 12 4003.42 65.86 19
 2 2 12 3912.25 65.66 21
 -4 2 12 4033.73 65.47 8
 2 2 12 4024.69 65.08 16
 -4 2 12 4020.88 65.05 16
 2 2 12 3976.25 64.64 10
 2 2 11 63.43 18.16 27
 2 -4 11 85.79 17.69 14
 2 2 11 82.71 16.87 16
 2 -4 11 70.11 17.47 15
 -4 2 11 74.94 16.8 16
 2 2 11 59.07 15.68 1
 -4 2 11 64.36 16.12 1
 2 -4 11 64.16 15.8 1
 2 -4 11 80.56 16.96 27
 2 2 11 40.37 13.63 12
 2 -4 11 60.12 15.42 31
 4 -2 -11 47.15 14.58 24
 2 2 11 54.18 17.02 22
 2 -4 11 66.06 16.92 23
 2 2 11 69.08 17.86 23
 2 -4 11 61.77 17.97 19
 2 2 11 84.2 17.9 21
 -4 2 11 62.85 16.29 8
 2 2 11 88.64 14.54 5
 2 -4 11 79.91 16.18 2
 2 -4 10 2541.87 42.5 31
 2 -4 10 2526.08 42.77 27
 2 2 10 2454.25 42.99 27
 2 2 10 2444.88 41.94 1
 2 -4 10 2389.14 41.86 1
 -4 2 10 2427.56 42.05 1
 2 2 10 2305.23 41.2 5
 2 -4 10 2347 43.21 14
 2 -4 10 2466.05 43.29 15
 2 2 10 2332.3 40.38 12
 2 2 10 2422.86 42.86 23
 2 -4 10 2465.67 42.36 23
 2 2 10 2422.3 42.64 22
 2 -4 10 2332.21 43.43 19
 2 2 10 2406.65 42.91 21
 -4 2 10 2451.17 42.38 8
 2 2 10 2470.45 42.27 16
 -4 2 10 2468.89 42.25 16
 2 -4 10 2441.66 42.37 2
 2 -4 9 209 16.97 14
 2 -4 9 229.54 16.91 15
 2 -4 9 203.19 16.32 31
 2 -4 9 196.85 16.03 27
 -4 2 9 188.07 14.94 1
 2 2 9 189.04 15.12 1
 2 -4 9 208.42 15.09 1
 2 2 9 216.7 15.83 16
 -4 2 9 216.84 15.72 16
 2 -4 9 216.35 15.91 23
 2 2 9 212.16 16.59 22
 2 -4 9 226.84 17.13 19
 2 -4 9 197.27 15.2 2
 2 2 9 207.73 16.99 27
 2 2 9 222.06 14.57 7
 -4 2 9 232.7 15.81 8
 2 2 9 205.55 14.66 5
 2 2 9 209 17.15 23
 2 -4 8 278.48 14.8 1
 -4 2 8 284.13 15.03 1
 2 2 8 220.32 16.75 27
 2 2 8 218.62 16.9 23
 2 2 8 226.67 16.36 22
 2 -4 8 287.9 15.74 23
 2 -4 8 293.41 17 19
 2 -4 8 242.79 7.79 7
 2 2 8 227.17 14.8 7
 -4 2 8 294.04 15.58 8
 2 -4 8 274.59 16.2 31
 2 -4 8 287.48 15.02 2
 2 -4 8 292.46 16.85 15
 2 -4 8 298.36 16.92 14
 2 -4 7 112.97 13.36 1
 -4 2 7 116.71 13.95 1
 2 2 7 122.29 15.79 23
 2 2 7 115.27 15.5 22
 2 -4 7 112.95 15.66 19
 2 2 7 150.34 14.21 7
 -4 2 7 133.96 13.9 8
 2 -4 7 131.74 15.46 15
 2 -4 7 122.64 15.69 14
 2 -4 7 114.3 14.82 31
 2 2 7 136.94 15.36 27
 4 -2 -7 115.03 10.57 29
 2 -4 7 117.4 13.4 2
 2 -4 6 2108.5 37.81 15
 2 -4 6 2080.74 37.62 31
 2 2 6 2231.93 37.54 22
 2 -4 6 2096.93 37.86 19
 -4 2 6 2342.02 36.52 3
 2 2 6 2104.75 37.55 23
 4 -2 -6 2195.57 33.99 9
 -4 2 6 2234.89 36.95 8
 2 2 6 2265.69 37.25 7
 4 -2 -6 2122.52 35.36 29
 2 2 5 77.12 13.77 7
 -4 2 5 91.49 10.62 6
 2 -4 5 105.58 15.38 19
 -4 2 5 107.25 11.61 3
 4 -2 -5 93.25 8.54 9
 -4 2 5 100.4 12.9 8
 4 -2 -5 94.33 11.24 29
 2 2 5 104.01 14.41 22
 -4 2 5 94.68 15.26 32
 4 -2 -4 1266.24 23.42 29
 -4 2 4 1233.77 25.45 32
 -2 -2 -4 1218.12 23.47 6
 -4 2 4 1258.91 22.81 6
 2 2 4 1298 24.6 7
 -4 2 4 1289.22 23.56 8
 4 -2 -3 154.97 12.93 29
 -4 2 3 146.77 14.74 32
 -2 -2 -3 177.87 12.51 6
 -4 2 3 162.97 11.55 6
 2 2 3 170.35 13.87 7
 -4 2 3 175.63 11.36 8
 -4 2 2 7350.31 107.15 32
 -2 -2 -2 7045.2 106.64 6
 -4 2 2 7012.8 105.81 8
 -2 -2 -1 486.03 14.86 6
 -4 2 1 456.19 11.67 8
 2 2 1 477.42 14.96 7
 -2 -2 0 31341.62 467.74 6
 -4 2 0 31319.02 466.59 8
 4 -2 1 334.72 14.63 29
 4 -2 1 326.45 14.78 33
 4 -2 2 284.53 14.59 29
 4 -2 2 284.81 14.73 33
 2 -4 -2 267.67 13.15 31
 4 -2 3 55.8 13.52 29
 2 -4 -3 53.5 11.44 31
 -2 4 3 66.17 14.26 13
 4 -2 3 69.64 13.93 12
 4 -2 3 46.06 13.58 33
 4 -2 4 2389.47 36.9 22
 2 -4 -4 2462.99 35.85 31
 4 -2 4 2356.21 37.14 33
 4 -2 4 2364.03 37.02 29
 -2 -2 4 2367.43 36.65 11
 4 -2 4 2308.56 37.17 12
 -2 -2 5 132.85 12.89 14
 2 -4 -5 113.04 10.82 31
 4 -2 5 146.42 13.06 4
 4 -2 5 154.94 14.54 12
 2 2 -5 134.57 13.47 17
 4 -2 5 154.02 15.32 23
 4 -2 5 143.34 14.42 22
 4 -2 5 156.9 13.64 9
 4 -2 5 113.87 10.81 1
 -2 4 5 113.16 10.96 1
 4 -2 5 127.06 14.01 29
 -2 4 5 131.94 12.37 3
 -2 -2 5 132.43 13.91 11
 -2 -2 6 2634.78 44.69 14
 4 -2 6 2867.05 45.28 29
 4 -2 6 2692.88 45.36 12
 2 -4 -6 2822.77 43.16 31
 2 2 -6 2681.78 44.73 17
 4 -2 6 2785.03 45.62 23
 -2 -2 6 2634.34 44.33 10
 -2 -2 6 2654.2 45.31 11
 4 -2 6 2768.37 44.5 19
 4 -2 6 2788.83 44.01 1
 -2 4 6 2782.56 44.09 1
 4 -2 6 2860.88 45.3 9
 -2 4 6 2685.84 44.71 3
 4 -2 7 144.12 15.27 12
 -2 -2 7 117.57 14.47 14
 4 -2 7 115.3 14.63 29
 4 -2 7 119.37 15.95 23
 4 -2 7 125.84 13.9 9
 -2 -2 7 131.33 13.8 10
 -2 -2 7 129.47 14.94 11
 -2 4 7 118.29 13.27 3
 4 -2 7 130.75 8.32 8
 -2 4 7 105.21 12.52 1
 4 -2 7 120.81 12.58 1
 2 2 -7 114.26 13.46 17
 2 2 -8 1078.9 21.63 17
 4 -2 8 1033.72 22.45 29
 -2 -2 8 1009.79 23.01 14
 -2 4 8 977.7 24.06 27
 4 -2 8 1057.54 23.31 12
 4 -2 8 1043.77 23.96 23
 -2 4 8 1013.91 22.01 23
 -2 4 8 1030.11 22.33 3
 4 -2 8 1044.61 18.78 8
 2 2 -8 1001.53 18 7
 -2 -2 8 1025.89 23.42 11
 -2 -2 8 1033.29 22.53 10
 4 -2 8 1087.04 22.48 9
 -2 4 8 1068.67 21.86 1
 4 -2 8 1048.8 21.49 1
 4 -2 9 10.83 15.81 27
 4 -2 9 -18.3 13.79 29
 4 -2 9 17.26 13.93 14
 -2 -2 9 -1.9 13.44 27
 -2 4 9 -3.02 16.64 27
 4 -2 9 12.36 15.1 12
 -2 -2 9 12.42 14.98 14
 4 -2 9 7.12 16.13 23
 -2 4 9 -12.47 14.37 23
 -2 4 9 -5.35 13.35 1
 4 -2 9 9.14 12.92 1
 4 -2 9 9.14 14.54 2
 4 -2 9 1.87 13.93 9
 4 -2 9 8.89 9.66 8
 2 2 -9 4.15 6.59 7
 2 2 -9 -0.66 13.02 17
 -2 -2 9 17.2 15.21 11
 -2 -2 9 6.03 14.58 10
 2 2 -10 250.83 14.28 17
 4 -2 10 272.95 14.1 30
 -2 -2 10 275.01 17.41 14
 4 -2 10 242.43 16.23 14
 -2 -2 10 283 15.98 27
 4 -2 10 246.61 18.02 27
 -2 4 10 262.58 18.88 27
 -2 4 10 234.86 18.33 25
 4 -2 10 259.97 16.96 12
 4 -2 10 269.41 18.44 23
 -2 4 10 258.85 16.36 23
 4 -2 10 233.06 16.27 2
 4 -2 10 213.47 15.21 1
 -2 4 10 205.21 15.37 1
 4 -2 10 218.74 11.71 8
 -2 -2 10 277.03 17.51 11
 4 -2 10 257.46 15.3 9
 -2 -2 10 258.21 16.85 10
 2 2 -11 86.07 13.34 17
 4 -2 11 72.02 13.01 30
 4 -2 11 66.83 16.17 14
 4 -2 11 83.71 11.07 7
 -2 4 11 64.66 19.12 27
 -2 -2 11 88.25 15.87 27
 4 -2 11 78.51 18.08 27
 -2 4 11 83.25 18.39 25
 4 -2 11 56.15 18.15 23
 -2 4 11 75.37 16.47 23
 4 -2 11 87.74 15.22 9
 4 -2 11 69.3 11.93 8
 4 -2 11 80.95 16.87 12
 -2 -2 11 105.15 17.22 14
 -2 4 11 43.3 15.49 1
 4 -2 11 84.55 15.4 1
 -2 -2 11 81.03 17.34 11
 -2 -2 11 97.7 16.9 10
 4 -2 11 69.77 16.22 2
 -2 -2 12 7353.91 110.46 27
 -2 4 12 7168.82 111.8 27
 4 -2 12 7009.24 111.46 27
 -2 -2 12 7217.63 111.29 14
 4 -2 12 7183.14 110.56 14
 -2 4 12 7172.94 111.78 25
 -2 4 12 7340.18 110.88 1
 4 -2 12 7374.04 110.79 1
 4 -2 12 7105.34 110.95 12
 4 -2 12 7072.76 111.42 23
 -2 4 12 7183.57 110.79 23
 4 -2 12 6841 108.77 8
 4 -2 12 6994.85 111.07 2
 4 -2 12 6850.81 109.05 30
 -2 -2 12 7240.24 111.44 11
 4 -2 12 7075.37 110.14 9
 -2 -2 12 7198.53 111 10
 -2 4 13 54.84 20.47 27
 -2 -2 13 58.54 17.42 27
 4 -2 13 67.25 16.97 1
 -2 4 13 64.43 17.04 1
 4 -2 13 76.67 19.4 27
 4 -2 13 65.84 17.5 12
 -2 -2 13 65.01 18.28 14
 4 -2 13 109.3 17.44 14
 -2 4 13 78.55 19.51 25
 4 -2 13 73.72 19.46 23
 -2 4 13 71.98 17.93 23
 4 -2 13 80.67 18.99 20
 4 -2 13 95.22 17.5 2
 4 -2 13 87.23 12.93 8
 -2 -2 13 57.23 18.29 11
 4 -2 13 81.51 15.07 9
 -2 -2 13 93.39 18.33 10
 -2 -2 14 1302.12 29.01 27
 -2 4 14 1313.96 31.32 27
 4 -2 14 1296.02 30.46 27
 -2 4 14 1275.94 27.95 32
 -2 4 14 1337.83 30.91 25
 -2 -2 14 1237.73 29.69 14
 4 -2 14 1304.76 29.01 14
 4 -2 14 1302.01 29.17 12
 4 -2 14 1339.79 30.69 23
 -2 -2 14 1266.63 30.16 23
 -2 4 14 1309.64 29.33 23
 4 -2 14 1349.1 30.45 20
 4 -2 14 1272.33 29.4 2
 -2 4 14 1311.68 29.58 16
 4 -2 14 1298.54 26.94 9
 -2 -2 14 1278.21 29.87 11
 -2 -2 14 1215.64 29.37 10
 4 -2 15 39.03 19.42 27
 -2 4 15 19.27 19.55 25
 -2 4 15 21.48 16.93 1
 4 -2 15 28.57 16.82 1
 -2 4 15 43.17 18.51 16
 4 -2 15 30.86 18.06 14
 -2 -2 15 11.35 18.59 14
 -2 4 15 27.89 15.66 32
 4 -2 15 11.44 17.46 12
 4 -2 15 27.65 19.79 23
 -2 -2 15 31.23 19.19 23
 -2 4 15 24.56 18.29 23
 4 -2 15 25.06 19.49 20
 -2 4 15 27.19 20.61 27
 -2 -2 15 62.62 18.31 27
 -2 4 15 32.08 16.8 8
 -2 -2 15 34.03 18.46 10
 -2 -2 15 18.24 18.48 11
 4 -2 15 18.49 14.27 9
 -2 4 16 531.73 23.06 25
 4 -2 16 468.53 20.16 1
 -2 4 16 477.76 20.16 1
 -2 -2 16 529.02 22.27 14
 4 -2 16 528.55 21.54 14
 -2 4 16 480.03 22.37 16
 4 -2 16 498.29 21.12 12
 -2 4 16 518.4 21.96 23
 4 -2 16 518.29 23.12 23
 -2 -2 16 535.75 22.78 23
 4 -2 16 552.17 22.98 20
 4 -2 16 514.94 23.14 27
 -2 4 16 501.74 24.09 27
 -2 -2 16 547.48 21.45 27
 -2 4 16 489.61 20.53 8
 -2 -2 16 512.07 22.08 10
 -2 -2 16 528.44 22.21 11
 4 -2 17 6.3 17.84 12
 4 -2 17 -1.27 17.17 1
 -2 4 17 8.29 17.01 1
 -2 -2 17 29.99 19.35 15
 -2 4 17 3.23 18.57 16
 4 -2 17 16.25 18.32 14
 -2 -2 17 -6.99 19.41 14
 -2 4 17 23.08 17.51 8
 4 -2 17 26.37 20.24 23
 -2 4 17 12.35 18.93 23
 -2 -2 17 -3.45 19.81 23
 4 -2 17 12.37 19.61 20
 -2 4 17 1.57 19.86 25
 -2 -2 17 15.49 19.24 11
 4 -2 17 36.34 20.07 27
 -2 4 17 17.13 21.17 27
 -2 -2 17 32.56 18.79 27
 -2 -2 18 196.96 22.02 23
 -2 4 18 268.47 23.58 27
 -2 -2 18 216.06 20.61 27
 4 -2 18 233.13 22.06 27
 -2 4 18 240.76 19.42 8
 4 -2 18 217.91 20.29 14
 -2 4 18 235.3 22.12 25
 4 -2 18 225.6 19.68 12
 4 -2 18 230.42 19.27 1
 -2 4 18 227.03 19.35 1
 -2 4 18 264.64 21.47 23
 4 -2 18 216.46 22.44 23
 -2 -2 19 8.6 20.69 27
 -2 4 19 10.29 20.23 16
 -2 4 19 -0.28 18.97 8
 -2 4 19 -19.59 19.05 1
 4 -2 19 3.09 18.7 1
 -2 -2 19 -32.01 21.22 14
 -2 4 19 -2.59 19.68 10
 4 -2 20 143.38 21.4 14
 -2 -2 20 143.34 22.45 14
 -2 -2 20 165.9 21.96 15
 -2 -2 20 138.91 22.09 19
 -2 4 20 139.77 21.86 16
 4 -2 20 131.55 21.77 19
 -2 4 20 116.65 20.75 1
 4 -2 20 119.43 20.33 1
 4 -2 20 146.95 23.5 23
 -2 -2 20 146.98 23.07 23
 -2 4 20 137.76 22.62 23
 4 -2 20 136.36 23.01 21
 4 -2 20 128.57 22.59 20
 4 -2 20 145.95 22.86 27
 -2 4 20 129.8 20.09 8
 -2 4 20 157.5 21.19 10
 -2 4 21 57.73 22.89 25
 -2 4 21 48.6 21 1
 4 -2 21 42.92 21.06 1
 -2 -2 21 53.19 22.47 14
 -2 -2 21 51.46 21.94 15
 4 -2 21 41.61 22.25 19
 -2 4 21 83.91 22.28 16
 -2 -2 21 38.32 22.02 19
 4 -2 21 19.73 23.63 23
 -2 4 21 81.2 23.33 23
 4 -2 21 66.79 22.82 22
 -2 -2 21 52.71 23.3 23
 4 -2 21 42.81 23.27 21
 4 -2 21 25.17 23.04 20
 -2 -2 21 39.58 22.24 27
 4 -2 21 17.57 23.18 27
 -2 4 21 52.46 20.78 14
 4 -2 21 52.26 20.67 12
 -2 4 21 75.12 20.54 8
 -2 4 21 52.13 21.52 10
 -2 -2 22 246.86 25.59 23
 4 -2 22 147.4 25.74 23
 4 -2 22 132.4 24.54 22
 -2 4 22 181.71 24.69 23
 4 -2 22 152.79 23.99 19
 4 -2 22 183.94 25.09 21
 4 -2 22 176.41 24.46 20
 -2 -2 22 203.12 24.37 19
 -2 -2 22 154.35 24.44 27
 4 -2 22 184.8 25.39 27
 -2 4 22 118.16 21.72 8
 -2 4 22 156.18 22.42 14
 4 -2 22 135.35 21.84 12
 -2 -2 22 175.31 24.03 15
 -2 -2 22 227.48 24.71 14
 -2 4 22 165 22.75 1
 4 -2 22 146.96 22.81 1
 -2 4 22 172.45 21.53 11
 -2 4 22 143.76 23.03 10
 4 -2 23 36.57 25.26 23
 -2 -2 23 9.97 24.56 23
 4 -2 23 19.78 24.28 22
 -2 4 23 20.92 24.39 23
 -2 -2 23 -3.39 23.6 19
 4 -2 23 47.37 23.88 19
 4 -2 23 39.59 24.94 21
 -2 -2 23 31.66 24.12 27
 4 -2 23 7.78 25 27
 -2 4 23 1.87 21.23 8
 -2 4 23 31.32 21.78 14
 -2 -2 23 16.17 23.05 15
 -2 -2 23 2.68 23.63 14
 -2 4 23 -6.36 22.32 1
 4 -2 23 15.63 22.11 1
 -2 4 23 19.41 20.75 11
 -2 4 23 52.99 22.69 10
 4 -2 24 802.34 31.23 22
 4 -2 24 808.39 31.88 21
 4 -2 24 749.71 30.65 19
 -2 -2 24 707.15 30.49 19
 4 -2 24 798.76 31.85 27
 -2 4 24 798.72 28.71 8
 4 -2 24 778.19 32.11 23
 -2 -2 24 761.22 31.66 23
 -2 4 24 832.59 31.78 23
 -2 -2 24 780.34 29.93 15
 -2 -2 24 783.88 30.52 14
 -2 4 24 779.03 28.51 14
 4 -2 24 757.4 28.78 1
 -2 4 24 792.66 29.41 1
 -2 4 24 767.53 29.4 10
 -2 4 24 719.35 27.69 11
 4 -2 25 -1.74 24.66 22
 -2 -2 25 40.06 24.98 23
 -2 4 25 18.01 25.01 23
 -2 -2 25 -8.98 24.59 19
 4 -2 25 7.66 24.18 19
 4 -2 25 -0.94 25.47 21
 4 -2 25 -0.59 25.92 27
 -2 4 25 1.4 21.54 8
 4 -2 25 -17.61 26.05 23
 -2 -2 25 14.63 23.55 15
 -2 4 25 4.7 22.12 14
 -2 -2 25 23.03 23.93 14
 -2 4 25 29.69 23.02 10
 -2 4 25 23.38 20.91 11
 4 -2 25 7.94 22.33 1
 -2 4 25 -23.53 22.86 1
 4 -2 26 132.06 25.18 19
 -2 -2 26 102.38 24.91 19
 4 -2 26 179.32 26.88 21
 -2 -2 26 99.97 26.01 23
 4 -2 26 128.82 25.59 22
 -2 4 26 144.44 25.89 23
 4 -2 26 109.27 26.72 23
 4 -2 26 115.79 26.4 27
 -2 -2 26 135.84 24.06 15
 -2 4 26 108.12 23.13 14
 -2 -2 26 145.94 24.95 14
 -2 4 26 128.15 21.87 11
 -2 4 26 108.5 23.55 10
 4 -2 27 18.27 24.56 19
 -2 -2 27 7.24 24.39 19
 4 -2 27 -4.4 24.53 22
 -2 -2 27 26.32 25.21 23
 -2 4 27 12.39 25.19 23
 4 -2 27 -4.22 26.13 23
 4 -2 27 71 25.84 27
 -2 -2 27 -23.23 24.01 14
 -2 4 27 -0.83 22.15 14
 -2 -2 27 -28.41 23.22 15
 -2 4 27 20.97 20.9 11
 4 -2 28 29.49 24.88 27
 4 -2 28 29.66 25.52 23
 -2 4 28 32.63 24.64 23
 -2 4 28 -20.31 21.68 14
 -2 -2 28 30.37 23.2 14
 -2 -2 28 57.87 22.28 15
 -2 -2 28 38.73 24.73 23
 4 -2 28 32.07 23.93 22
 4 -2 28 -4.12 24.03 19
 -2 -2 28 18.54 23.92 19
 4 -2 29 33.33 24.84 23
 -2 4 29 -11.24 23.84 23
 -2 -2 29 -36.68 23.84 19
 4 -2 29 19.59 23.87 19
 4 -2 29 -8.86 23.09 22
 -2 -2 29 -20.94 23.8 23
 4 -2 29 -28.23 24.32 27
 -2 4 30 128.91 22.49 14
 -2 -2 31 -8.28 23.69 19
 4 -2 31 -22.59 23.27 19
 -2 4 31 5.84 21.13 19
 -2 4 31 12.97 19.72 14
 -2 -2 31 3.79 21.57 22
 4 -2 31 -1.09 21.7 22
 4 -2 31 16.25 24.4 23
 -2 -2 31 3.65 23.42 23
 -2 4 31 12.52 22.99 23
 -2 4 32 14.4 19.61 19
 -2 -2 32 4.75 19.71 22
 -2 4 32 21.19 21.37 23
 -2 -2 32 14.82 21.32 23
 -2 4 33 -8.99 18.03 19
 -2 -2 33 -2.94 17.39 22
 -2 4 33 -16.19 19.14 23
 -2 -2 33 -1.56 18.99 23
 -2 4 34 16.71 16.16 19
 -2 -2 34 23.79 14.68 22
 -2 -2 34 11.95 16.86 23
 -2 4 34 43.97 17.04 23
 -2 4 35 14.04 13.76 19
 -2 -2 35 2.69 14 23
 1 -4 35 7.63 12.58 22
 -4 3 35 -1.03 14.04 23
 -4 1 35 6.61 14.25 23
 1 3 34 8.41 15.96 19
 -4 3 34 24.41 16.35 19
 1 -4 34 29.85 15.54 22
 1 -4 34 24.34 16.32 23
 -4 3 34 8.15 16.86 23
 -4 1 34 20.34 16.99 23
 1 3 33 -8.38 17.94 19
 3 1 33 -25.91 18.58 19
 -4 3 33 6.53 18.25 19
 -4 1 33 29.23 18.84 19
 1 -4 33 12.98 17.84 22
 3 -4 33 6.49 17.84 22
 -4 1 33 25.51 19.4 23
 1 -4 33 19.19 18.8 23
 -4 3 33 35.25 19.35 23
 -4 1 32 52.33 20.89 19
 1 3 32 5.19 19.6 19
 3 1 32 7.95 20.27 19
 -4 3 32 27.32 20.05 19
 -4 3 32 41.59 19.37 14
 3 -4 32 -19.35 20.6 22
 1 -4 32 13.06 20.38 22
 3 -4 32 3.6 21.22 23
 1 3 32 28.27 22.03 23
 -4 3 32 -7.38 21.32 23
 -4 1 32 -3.42 21.42 23
 1 -4 32 51.32 21.15 23
 1 3 31 34.49 21.35 19
 -4 1 31 21.58 21.89 19
 3 1 31 17.18 21.8 19
 -4 3 31 21.86 21.62 19
 -4 3 31 34.41 21.31 14
 -4 1 31 27.27 21.6 14
 3 -4 31 19.53 22.26 22
 1 -4 31 33.3 22.36 22
 1 3 31 30.23 23.7 23
 3 1 31 15.2 24.18 23
 -4 3 31 10.29 23.5 23
 1 -4 31 63.49 23.15 23
 -4 1 31 43.25 23.45 23
 3 -4 31 12.72 23.42 23
 -4 1 30 15.29 23.4 19
 3 1 30 30.03 22.86 19
 -4 1 30 33.56 21.66 15
 -4 3 29 31.82 24.04 23
 -4 1 29 7.2 24.29 23
 3 -4 29 19.24 23.38 22
 3 -4 29 17.26 23.62 27
 1 3 29 2.68 21.69 19
 -4 3 29 1.54 22.05 19
 1 -4 29 26.3 23.79 23
 3 1 29 39.41 24.8 23
 3 -4 29 7.15 23.88 23
 1 3 29 17.54 24.19 23
 1 3 29 2.71 23.32 1
 3 1 29 -0.9 23.35 1
 -4 1 29 1.51 22.31 14
 -4 3 29 25.9 21.74 14
 3 1 29 37.74 21.86 19
 -4 1 29 8.55 22.29 19
 1 -4 29 3.7 24.98 19
 3 -4 29 0.88 24.99 19
 3 1 28 22.76 22.41 22
 -4 3 28 26.75 24.33 23
 -4 1 28 3.87 24.19 23
 3 -4 28 -21.87 24.06 22
 3 -4 28 34.53 25.31 19
 1 -4 28 35.5 25.61 19
 3 1 28 33.48 22.47 19
 -4 1 28 -9.37 22.8 19
 3 1 28 7.67 25.71 27
 1 -4 28 36.85 23.83 27
 3 -4 28 7.2 24.2 27
 1 3 28 41.55 24.87 23
 1 -4 28 16.24 24.52 23
 3 1 28 23.54 25.3 23
 3 -4 28 0.54 24.79 23
 1 3 28 -10.79 23.65 1
 3 1 28 9.8 23.78 1
 -4 1 28 -4.06 22.62 14
 -4 1 28 40.88 21.44 15
 -4 3 28 -19.02 22.61 14
 1 -4 27 22.9 22.12 12
 -4 3 27 19.36 21.13 15
 -4 3 27 39.45 23.11 14
 -4 1 27 2.92 23.09 14
 -4 1 27 25.17 22.04 15
 -4 1 27 -1.09 23.21 19
 3 -4 27 24.83 24.53 22
 -4 1 27 27.68 25.06 23
 -4 3 27 66.57 25.05 23
 3 1 27 9.97 23.15 22
 3 -4 27 41.61 25.88 19
 1 -4 27 42.78 25.88 19
 3 1 27 27.6 23.07 19
 1 -4 27 48.61 24.23 27
 3 1 27 50.15 25.93 27
 3 -4 27 32.67 24.69 27
 3 1 27 54.58 25.87 23
 3 -4 27 43.74 25.39 23
 1 3 27 23.85 25.18 23
 1 -4 27 52.5 25.26 23
 1 3 27 51.36 24.51 1
 3 1 27 30.21 24.23 1
 -4 3 27 42.51 22 11
 1 -4 26 141.55 23.72 12
 3 -4 26 138.89 23.67 12
 1 3 26 201.69 26.53 23
 3 -4 26 171.13 26.6 23
 3 1 26 195 26.92 23
 -4 1 26 189.45 25.95 23
 1 3 26 134.39 23.23 22
 -4 3 26 146.42 26.03 23
 3 1 26 146.74 24.61 22
 1 -4 26 204.65 26.49 23
 1 -4 26 142.12 26.49 19
 3 -4 26 138.14 27.13 19
 3 1 26 158.42 26.98 27
 1 -4 26 157.08 25.37 27
 3 -4 26 229.64 26.08 27
 -4 1 26 136.92 24.58 19
 3 1 26 148.33 24.23 19
 -4 1 26 117.22 23.52 15
 -4 3 26 178.57 24.04 14
 -4 3 26 152.89 22.71 15
 -4 1 26 181.9 24.85 14
 -4 3 26 169.63 24.36 10
 -4 3 26 170.39 23.55 11
 -4 1 25 254.08 24.84 11
 1 -4 25 209.01 24.76 12
 3 -4 25 264.2 24.83 12
 3 1 25 272.03 25.21 1
 1 3 25 251.24 25.21 1
 -4 1 25 248.34 25.19 14
 -4 3 25 276.13 24.85 14
 -4 1 25 281.07 24.44 15
 -4 3 25 267.45 23.73 15
 -4 3 25 317.37 27.14 23
 3 -4 25 278.06 27.49 23
 3 1 25 264.5 27.57 23
 1 -4 25 282.64 27.21 23
 -4 1 25 267.32 26.72 23
 1 3 25 323.8 27.55 23
 3 1 25 253.56 25.52 22
 1 3 25 263.66 24.21 22
 1 -4 25 226.71 27.54 19
 3 -4 25 228.58 27.21 19
 3 -4 25 325.98 27.6 27
 1 -4 25 260.74 26.21 27
 1 3 25 273.54 28.2 27
 3 1 25 243.06 27.68 27
 1 3 25 293.41 25.17 25
 -4 3 25 278.64 25.05 10
 -4 3 25 276.47 24.44 11
 3 -4 24 78.27 23.29 12
 1 -4 24 66.16 23.44 12
 3 1 24 80.63 23.04 1
 1 3 24 100.74 23.1 1
 -4 1 24 98.14 23.63 14
 -4 3 24 63.35 22.98 14
 -4 1 24 101.9 23.04 15
 1 3 24 82.36 20.36 8
 3 -4 24 94.79 25.81 23
 1 3 24 80.85 25.25 23
 3 1 24 72.35 25.91 23
 -4 3 24 65.36 24.97 23
 -4 1 24 109.94 24.73 23
 1 3 24 65.32 22.53 22
 1 -4 24 97.68 25.59 23
 3 1 24 62.34 23.71 22
 1 -4 24 42.96 25.83 19
 3 -4 24 76.97 24.42 21
 3 -4 24 58.98 25.94 19
 3 -4 24 116.52 23.94 20
 3 1 24 70.89 25.7 27
 3 -4 24 74.93 25.05 27
 1 -4 24 74.09 24.1 27
 1 3 24 70.31 26.37 27
 1 3 24 79.83 23.24 25
 -4 1 24 86.34 23.05 11
 1 3 24 71.65 22.97 10
 -4 3 24 67.29 22.35 11
 -4 3 24 106.42 23.56 10
 3 -4 23 32.57 22.87 12
 1 -4 23 42.44 22.99 12
 -4 3 23 25.58 22.42 14
 3 1 23 38.67 21.87 1
 1 3 23 51.73 22.03 1
 -4 1 23 46.83 22.78 14
 1 3 23 12.73 21.23 14
 1 -4 23 67.36 24.15 14
 1 -4 23 61.17 23.51 15
 -4 1 23 59.41 22.44 15
 1 3 23 42.22 19.99 8
 -4 3 23 58.27 22.1 8
 3 -4 23 40.06 24.96 23
 3 1 23 67.99 25.27 23
 1 3 23 79.37 24.7 23
 1 3 23 47.4 22.08 22
 3 1 23 33.45 23.25 22
 1 -4 23 32.43 24.57 23
 -4 3 23 26.53 23.99 23
 -4 1 23 63.82 24.49 23
 3 -4 23 55.49 24.75 19
 1 -4 23 52.99 24.75 19
 3 -4 23 77.96 23.15 20
 3 1 23 38.89 25.35 21
 3 -4 23 15.73 23.66 21
 1 -4 23 31.97 23.97 27
 3 1 23 74.36 25.29 27
 1 3 23 35.75 25.3 27
 3 -4 23 36.93 24.25 27
 1 3 23 49.65 22.57 25
 1 3 23 65.87 22.26 10
 -4 3 23 69.72 22.84 10
 -4 3 23 26.56 22.03 11
 -4 1 23 43.11 22.81 11
 -4 1 23 47.87 23.03 10
 3 -4 22 -3.6 22.35 12
 -4 3 22 5.95 21.81 14
 1 -4 22 21.5 22.34 12
 1 3 22 29.86 21.31 1
 3 1 22 -12.31 21.22 1
 -4 1 22 24.76 22.24 14
 1 -4 22 -12.82 22.79 15
 1 3 22 25.2 20.54 14
 1 -4 22 -12.52 23.61 14
 1 3 22 21.17 19.15 8
 -4 3 22 5.13 21.13 8
 3 1 22 25.34 24.08 23
 1 3 22 10.51 23.64 23
 1 -4 22 10.22 24.05 23
 1 3 22 22.59 21.63 22
 -4 3 22 -4.24 23.42 23
 3 1 22 35.89 22.88 22
 3 -4 22 10.14 24.3 23
 -4 1 22 0.35 24.05 23
 3 -4 22 7.09 22.23 20
 3 1 22 25.43 24.69 21
 3 -4 22 12.69 24.03 19
 3 -4 22 8.34 23.02 21
 1 -4 22 9.98 23.91 19
 3 -4 22 12.29 23.3 27
 1 -4 22 24.74 22.77 27
 3 1 22 19.05 24.17 27
 1 3 22 -2.65 24.75 27
 1 3 22 24.09 22.14 25
 3 1 22 33.83 21.15 25
 -4 1 22 22.64 21.75 11
 -4 1 22 26.63 21.99 10
 1 3 22 17.43 21.6 10
 -4 3 22 23.8 21.33 11
 -4 3 22 4.28 21.98 10
 3 -4 21 8.2 21.53 12
 -4 3 21 54.67 21.41 14
 -4 1 21 22.84 21.3 14
 3 -4 21 -14.17 21.03 1
 3 1 21 31.28 20.14 1
 -4 3 21 33.7 21.28 1
 1 3 21 14.04 19.94 1
 1 -4 21 20.65 21.86 15
 1 -4 21 31.23 22.82 14
 1 3 21 26.15 19.66 14
 1 3 21 30.3 18.59 8
 -4 3 21 16.72 20.84 8
 3 1 21 28.3 23.52 23
 1 3 21 38.74 22.99 23
 1 3 21 16.87 21.04 22
 1 -4 21 45.95 23.12 23
 -4 1 21 -7.79 23.21 23
 3 -4 21 28.88 23.26 23
 3 1 21 41.52 21.74 22
 -4 3 21 24.77 22.84 23
 1 -4 21 18.92 21.88 21
 3 -4 21 49.68 21.83 20
 3 -4 21 32.87 23.03 19
 1 -4 21 0.14 20.3 20
 3 1 21 15.77 23.61 21
 1 -4 21 23.94 22.98 19
 3 -4 21 55.64 22.01 21
 1 -4 21 65.24 21.94 27
 3 1 21 62.98 23.46 27
 1 3 21 -10.06 23.74 27
 3 -4 21 24.68 22.72 27
 3 1 21 10.43 20.92 25
 1 3 21 13.47 21.74 25
 -4 3 21 20.19 21.36 10
 -4 1 21 5.31 20.86 11
 1 3 21 42.71 20.81 10
 -4 1 21 24.89 21.54 10
 -4 3 21 45.69 20.76 11
 -4 1 20 29.92 20.92 14
 3 -4 20 4.81 20.9 12
 3 -4 20 15.65 20.12 1
 -4 3 20 11.87 20.4 1
 3 1 20 43.8 19.45 1
 1 3 20 -1.04 19.36 1
 3 -4 20 24.89 21.06 20
 3 -4 20 28.03 22.1 19
 1 -4 20 1.61 22 19
 3 1 20 -1.09 22.56 21
 3 -4 20 36.84 21.05 21
 1 3 20 27.14 22.48 27
 3 -4 20 14.74 22 27
 3 1 20 48.29 22.61 27
 1 3 20 29.71 17.84 8
 -4 3 20 19.29 20.09 8
 3 -4 20 -0.77 22.29 23
 1 3 20 13.17 20 22
 3 1 20 8.87 21.07 22
 -4 3 20 5.05 21.77 23
 -4 1 20 19.25 22.67 23
 1 -4 20 34.06 22.19 23
 3 1 20 26.35 22.63 23
 1 3 20 0.6 22.21 23
 -4 1 20 14.21 20.53 11
 -4 3 20 23.62 20.1 10
 -4 3 20 7.76 20.08 11
 -4 1 20 44.97 20.6 10
 1 3 20 13.73 20.11 10
 1 -4 20 33.13 21.46 15
 1 -4 20 26.64 21.93 14
 1 3 19 284.31 23.44 21
 3 1 19 230.72 22.73 21
 1 -4 19 260.66 22.11 19
 3 -4 19 220.94 22.17 19
 1 3 19 229.76 19.89 14
 -4 1 19 226.64 21.12 14
 1 -4 19 292.02 22.57 14
 -4 1 19 257.92 21.08 8
 1 3 19 247.85 18.92 8
 -4 3 19 256.87 20.64 8
 1 -4 19 244.32 22.18 27
 3 -4 19 229.06 20.33 1
 -4 3 19 210.54 20.64 1
 1 3 19 234.48 20.48 1
 3 1 19 254.72 20.33 1
 -4 1 19 249.91 21.16 11
 -4 3 19 226.61 20.96 10
 1 3 18 378.26 20.7 1
 3 1 18 366.68 20.54 1
 3 -4 18 370.13 20.64 1
 -4 3 18 389.28 20.82 1
 3 1 18 333.94 19.91 14
 1 3 18 377.68 20.13 14
 -4 3 18 340.91 21.08 8
 1 3 18 362.47 19.36 8
 -4 1 18 343.46 21.07 8
 1 3 18 344.15 22.65 23
 1 -4 18 326.88 22.51 23
 3 -4 18 366.89 22.8 23
 3 1 18 343.25 22.96 23
 -4 1 18 370.98 23.01 23
 -4 3 18 325.75 22.57 23
 1 3 18 327.11 21.3 22
 1 -4 18 313.11 21.19 21
 3 -4 18 346.02 22.32 21
 3 -4 18 363.46 22.27 20
 1 -4 18 357.21 21.03 20
 3 1 18 338.35 23.31 27
 1 3 18 343.14 23.66 27
 3 -4 18 344.15 22.9 27
 1 -4 18 353.83 22.07 27
 1 3 18 317.51 21.98 25
 1 3 18 327.73 21.01 10
 3 1 18 323.86 21.1 10
 3 -4 17 157.16 18.2 1
 1 3 17 179.45 18.77 1
 3 1 17 156.74 18.71 1
 -4 3 17 151.95 18.6 1
 1 3 17 146.11 20.02 16
 -4 3 17 170.59 19.77 16
 3 1 17 177.92 21.45 23
 1 3 17 139.77 19.04 22
 -4 1 17 166.8 20.97 23
 -4 3 17 156.88 20.57 23
 1 -4 17 164.52 19.28 21
 3 1 17 183.04 19.9 22
 3 -4 17 131.49 20.67 23
 1 -4 17 165.13 20.47 23
 1 3 17 177.01 20.67 23
 3 -4 17 159.64 20.1 21
 1 3 17 164.96 21.54 21
 3 1 17 179.66 21.13 21
 1 -4 17 142.67 20.38 19
 3 -4 17 169.44 20.81 19
 1 3 17 156.54 17.87 14
 3 -4 17 184.13 20.44 12
 1 3 17 167.21 17.35 8
 -4 1 17 149.61 18.68 8
 -4 3 17 143.9 18.76 8
 3 1 17 139.45 18.27 14
 1 -4 17 184.46 20.51 15
 3 -4 17 159.6 19.72 15
 3 -4 17 166.38 20.46 14
 1 -4 17 188.81 20.77 14
 3 1 17 184.89 21.19 27
 3 -4 17 150.21 20.55 27
 1 -4 17 151.46 20.06 27
 1 3 17 161.49 21.58 27
 -4 1 17 162.34 19.32 10
 1 3 17 169.13 19.4 10
 -4 1 17 116.14 19.69 11
 3 1 17 164.62 19.43 10
 -4 3 16 297.99 19.66 1
 3 1 16 303.93 19.43 1
 3 -4 16 296.5 19.46 1
 1 3 16 322.61 19.64 1
 1 3 16 360.62 20.89 16
 -4 3 16 342.84 20.8 16
 3 1 16 358.9 22.01 23
 1 3 16 360.36 21.89 23
 3 -4 16 326.8 21.61 23
 -4 3 16 357.05 21.68 23
 3 1 16 342.4 21.35 22
 1 3 16 397.79 22.51 21
 1 3 16 360.47 20.24 22
 1 -4 16 333.01 21.64 23
 -4 1 16 368.7 21.89 23
 1 -4 16 308.57 20.04 21
 1 -4 16 315.6 21.65 19
 3 -4 16 325.69 21.62 19
 3 1 16 360.05 22.24 21
 1 -4 16 307.97 20.94 27
 3 1 16 356.68 21.99 27
 1 3 16 356.63 22.72 27
 3 -4 16 320.62 21.35 27
 3 -4 16 333.65 20.87 15
 3 1 16 325.41 18.76 14
 1 -4 16 336.25 21.52 14
 1 -4 16 322.93 21.2 15
 3 -4 16 319.74 21.41 14
 1 3 16 362.1 19.31 14
 -4 1 16 331.15 19.8 8
 -4 3 16 315.99 19.85 8
 1 3 16 334.78 18.25 8
 -4 1 16 342.86 21 11
 3 1 16 325.05 20.04 10
 1 3 16 361.6 20.18 10
 -4 1 16 316.54 20.34 10
 3 1 15 561.6 21.36 1
 1 3 15 579.15 21.5 1
 1 3 15 668.22 23.83 23
 3 -4 15 661.64 23.8 23
 3 1 15 631.11 23.99 23
 1 3 15 651.76 22.49 22
 3 1 15 617.08 22.98 22
 -4 3 15 713.76 23.99 23
 1 -4 15 590.33 23.24 23
 1 3 15 648.24 24.28 21
 1 -4 15 624.43 23.71 19
 1 -4 15 599.82 22.09 21
 3 -4 15 657.07 23.85 19
 3 1 15 637.65 24.12 21
 -4 3 15 663.55 22.39 8
 -4 1 15 629.06 22.36 8
 3 1 15 557.2 19.72 8
 3 -4 15 649.48 23.27 15
 3 1 15 619.21 20.82 14
 1 -4 15 608.45 23.4 15
 1 -4 15 601.84 23.72 14
 3 -4 15 635.07 23.83 14
 -4 3 15 673.79 23.3 16
 1 3 15 664.97 23.27 16
 -4 1 15 611.45 24 27
 1 -4 15 626.58 22.84 27
 3 -4 15 673.9 23.77 27
 3 1 15 662.07 23.96 27
 1 3 15 664.58 24.48 27
 3 1 15 596.79 19.97 12
 1 3 15 652.59 22.37 10
 3 1 15 620.17 22.18 10
 -4 1 15 641.53 23.01 11
 -4 1 15 613.09 22.5 10
 3 1 14 999.43 24.1 12
 3 -4 14 1093.04 27.44 27
 1 -4 14 1093.79 26.57 27
 -4 1 14 1033.56 27.66 27
 1 3 14 1073.46 28.04 27
 3 1 14 1034.06 27.53 27
 3 -4 14 1050.42 26.91 15
 1 -4 14 1047.62 27.13 15
 3 -4 14 1058.69 27.27 14
 1 -4 14 1031.5 27.34 14
 3 1 14 1019.64 24.57 14
 -4 3 14 1034.97 26.88 16
 -4 1 14 1005.35 26.5 16
 1 3 14 1052.85 26.75 16
 3 -4 14 1048.12 27.33 23
 3 1 14 1053.53 27.91 23
 1 3 14 1062.49 27.25 23
 -4 3 14 1068.72 27.36 23
 3 1 14 1074.92 26.9 22
 1 3 14 1049.51 27.86 21
 1 -4 14 1091.33 27.29 23
 1 3 14 1087.57 26.1 22
 1 -4 14 1049.78 27.49 19
 3 1 14 1054.42 28.06 20
 3 -4 14 1039.17 27.66 19
 3 1 14 998.17 27.46 21
 1 -4 14 1021.52 25.82 21
 3 -4 14 1011.47 26.26 2
 3 1 14 923.17 23.58 8
 -4 1 14 985.2 26.26 10
 3 -4 14 988.47 22.92 9
 3 1 14 1034.37 25.83 10
 3 -4 13 318.47 18.82 2
 1 -4 13 305 20.32 14
 3 -4 13 313.3 19.72 15
 3 1 13 304.08 16.92 14
 1 -4 13 332.92 20.02 15
 3 -4 13 293.41 20.17 14
 -4 1 13 296.22 20.76 27
 1 3 13 310.31 20.77 27
 3 -4 13 321.14 20.2 27
 1 -4 13 332.39 19.28 27
 3 1 13 320.77 20.46 27
 3 1 13 272.3 16.64 12
 3 -4 13 269.32 15.55 33
 -4 3 13 314.35 18.9 1
 3 -4 13 293 18.33 1
 1 3 13 269.72 19.81 23
 3 -4 13 327.29 19.78 23
 3 1 13 296.71 20.52 23
 1 3 13 318.53 20.68 21
 1 -4 13 299.91 19.83 23
 1 3 13 305.4 18.71 22
 3 1 13 321.65 19.63 22
 1 -4 13 320.12 18.63 21
 3 1 13 290.62 20.57 20
 3 -4 13 319.32 20.3 19
 1 -4 13 322.06 20.36 19
 3 1 13 283.79 15.66 8
 -4 1 13 308.54 19.25 16
 3 1 13 307.29 19.37 16
 -4 3 13 299.93 19.28 16
 1 3 13 272.26 19.34 16
 3 1 13 307.47 18.33 10
 -4 1 13 315.12 19.03 10
 3 -4 12 235.96 17.78 2
 3 -4 12 204.83 14.95 33
 3 -4 12 192.67 16.17 31
 1 -4 12 199.16 16.08 31
 3 -4 12 205.85 13.4 29
 3 -4 12 205.69 18.93 27
 3 1 12 201.21 19.47 27
 1 -4 12 204.64 17.95 27
 1 3 12 202.71 19.58 27
 -4 1 12 218.16 19.57 27
 3 1 12 252.29 17.36 1
 1 3 12 245.56 17.46 1
 -4 3 12 233.35 17.52 1
 3 -4 12 232.57 17.31 1
 3 1 12 215.47 16.04 12
 -4 3 12 192.01 18.19 16
 3 1 12 201.75 18.13 16
 -4 1 12 219.61 18.02 16
 1 3 12 219.64 18.18 16
 3 1 12 220.12 14.32 5
 3 -4 12 192.71 18.45 23
 1 3 12 190.09 18.64 23
 3 1 12 204.93 19.51 23
 1 -4 12 206.82 18.48 23
 1 3 12 220.52 17.5 22
 3 1 12 201.91 18.67 22
 1 3 12 192.21 19.19 21
 3 1 12 203.52 19.34 20
 3 -4 12 219.67 19.33 19
 1 -4 12 222.17 19.47 19
 3 -4 12 201.01 18.4 15
 3 -4 12 221.31 18.8 14
 3 1 12 215.58 15.58 14
 1 -4 12 193.45 19.16 14
 1 -4 12 216.48 18.91 15
 -4 3 12 209.69 17.96 8
 -4 1 12 232.94 18.08 8
 3 1 12 211.09 17.06 10
 3 -4 11 282.02 17.62 2
 3 -4 11 271.96 17 1
 -4 3 11 298.44 17.29 1
 1 3 11 222.84 17.07 1
 3 1 11 234.5 17.21 1
 1 -4 11 376.18 17.28 31
 3 -4 11 337.25 16.94 31
 3 -4 11 321.55 15.84 33
 1 -4 11 302.14 18.79 14
 3 -4 11 284.74 18.29 15
 3 1 11 189.74 15.59 14
 1 -4 11 352.6 19.25 15
 3 -4 11 306.21 19.07 14
 1 -4 11 331.37 18.04 27
 3 -4 11 312.73 18.97 27
 3 1 11 230.48 19.56 27
 1 3 11 288.55 19.6 27
 3 1 11 199.8 16.48 12
 3 1 11 241.55 15 5
 4 -1 -11 325.27 16.23 24
 3 -4 11 343.5 18.67 23
 1 3 11 264.08 18.64 23
 4 -3 -11 335.25 16.09 24
 3 1 11 245.39 19.81 23
 3 1 11 261.65 19.31 22
 1 -4 11 324.58 18.69 23
 1 3 11 288.17 17.73 22
 3 -4 11 284.87 19.23 19
 1 3 11 272.16 19.37 21
 1 -4 11 314.95 19.34 19
 3 1 11 249.28 19.64 20
 3 1 11 253.99 15.36 7
 -4 1 11 296.29 18.16 8
 -4 3 11 298.98 17.92 8
 3 1 11 257.6 18.31 16
 -4 1 11 285.97 17.9 16
 1 3 11 275.87 18.22 16
 3 1 11 218.04 17.02 10
 3 -4 10 824.98 21.5 2
 1 -4 10 820.09 21.1 2
 3 -4 10 837.94 20.78 1
 1 3 10 867.74 20.84 1
 3 1 10 858.09 21.05 1
 -4 3 10 817.22 21.06 1
 3 -4 10 809.8 20.63 33
 3 -4 10 821.16 21.06 31
 4 -3 -10 715.38 15.63 29
 1 -4 10 809.88 22.44 15
 3 -4 10 830.72 22.27 15
 3 -4 10 845.72 22.61 14
 1 -4 10 780.94 22.5 14
 3 1 10 847.74 19.27 14
 1 3 10 821.51 21 5
 1 3 10 833.86 22.83 27
 1 -4 10 790.34 21.57 27
 3 1 10 868.87 22.75 27
 3 -4 10 828.12 22.49 27
 4 -1 -10 839.78 20.42 24
 3 1 10 867.79 21.54 16
 -4 1 10 814.8 21.46 16
 3 -4 10 839.37 22.12 23
 3 1 10 890 22.9 23
 4 -3 -10 805.14 20.62 24
 1 3 10 814.6 22.17 23
 1 3 10 781.92 21.3 22
 3 1 10 862.8 22.55 22
 1 -4 10 798.11 21.72 23
 3 1 10 869.84 23.12 20
 3 -4 10 813.7 22.77 19
 1 -4 10 802.3 22.65 19
 1 3 10 801.02 22.5 21
 3 1 10 826 20.45 12
 -4 1 10 831.52 21.62 8
 3 1 10 838.9 20.09 7
 -4 3 10 854.63 21.87 8
 3 1 10 855.84 20.59 10
 3 -4 9 3330.42 53.96 2
 1 -4 9 3417.49 53.73 2
 3 1 9 3357.02 53.55 2
 3 1 9 3315.51 52.3 14
 1 -4 9 3305.52 54.61 15
 1 -4 9 3318.52 54.53 14
 3 1 9 3446.23 53.97 1
 -4 3 9 3258.7 53.4 1
 1 3 9 3319.71 53.73 1
 3 -4 9 3334.01 53.34 1
 -4 3 9 3097.71 54.86 32
 3 -4 9 3273.94 53.82 31
 3 -4 9 3266.65 53.53 33
 1 3 9 3156.62 54.4 27
 3 1 9 3407.19 54.59 27
 1 -4 9 3296.63 53.68 27
 3 1 9 3322.59 53.37 12
 1 3 9 3265.13 53.7 5
 -1 -3 -9 3137.82 51.65 6
 4 -1 -9 3184.33 53.39 24
 4 -3 -9 3180.71 53.46 24
 3 -4 9 3301.26 53.89 23
 3 1 9 3458.81 54.93 23
 1 3 9 3216.79 54.08 23
 1 3 9 3246.2 53.72 22
 3 1 9 3459.06 54.8 22
 1 -4 9 3279.2 53.79 23
 1 3 9 3229.15 54.34 21
 3 1 9 3461.54 54.98 20
 3 -4 9 3200.46 54.53 19
 1 -4 9 3310.9 54.68 19
 3 1 9 3330.83 53.41 7
 -4 1 9 3289.99 54.16 8
 -4 3 9 3254.8 54.14 8
 -4 1 9 3209.85 53.52 16
 3 1 9 3416.18 53.81 16
 3 1 9 3402 53.2 10
 -4 3 8 2620.56 44.62 3
 3 1 8 2738.51 44.48 2
 1 -4 8 2750.44 44.56 2
 1 -4 8 2674.37 45.54 14
 1 -4 8 2708.66 45.67 15
 -4 3 8 2581.48 46.05 32
 3 -4 8 2714.33 45.14 31
 1 -4 8 2620.39 44.43 27
 3 1 8 2791.36 45.39 27
 1 3 8 2552.22 45.21 27
 1 3 8 2649.55 44.83 5
 -1 -3 -8 2746.79 42.9 6
 4 -1 -8 2696.94 44.71 24
 -4 3 8 2681.16 44.35 1
 3 -4 8 2652.82 44.08 1
 1 3 8 2594.26 45.04 23
 3 -4 8 2631.24 44.66 23
 3 1 8 2808.4 46.15 23
 3 1 8 2861.01 45.99 22
 1 3 8 2679.21 44.86 22
 1 -4 8 2705.93 44.55 23
 3 -4 8 2626.67 45.6 19
 1 -4 8 2705.94 45.76 19
 3 1 8 2843.98 46.1 20
 1 3 8 2582.78 45.19 21
 3 1 8 2639.92 44.49 7
 -4 1 8 2628.28 44.9 8
 -4 3 8 2628.85 44.95 8
 3 1 8 2814.69 44.6 16
 -4 1 8 2524.21 44.38 16
 3 1 8 2823.39 44.06 10
 1 3 7 660.5 19.16 27
 3 1 7 669.69 19.31 27
 -1 -3 -7 591.29 15.41 6
 1 3 7 636.06 18.85 5
 3 1 7 678.72 18.99 30
 -4 3 7 668.45 17.43 1
 3 -4 7 676.48 17.4 1
 1 -4 7 613.8 19.83 14
 1 -4 7 648.76 19.94 15
 -4 3 7 714.42 21 32
 3 -4 7 753.38 19.92 31
 3 -4 7 742.49 18.88 23
 1 3 7 662.75 19.18 23
 3 1 7 747.45 20.78 23
 1 3 7 698.76 18.8 22
 3 1 7 779.04 20.24 22
 3 -4 7 725.07 20.07 19
 1 -4 7 677.01 20.21 19
 3 1 7 680.2 20.28 20
 1 3 7 660.1 19.37 21
 -4 1 7 659.71 18.69 8
 3 1 7 640.95 18.21 7
 -4 3 7 680.81 18.76 8
 -4 1 7 639.36 17.91 16
 3 1 7 713.68 17.89 16
 -4 3 7 668.85 18.14 3
 3 1 7 666.1 17.47 2
 1 -4 7 620.26 17.65 2
 -4 3 6 881.59 22.04 32
 3 -4 6 894.44 21.28 31
 1 3 6 881.6 20.58 23
 3 1 6 905.8 22.14 23
 3 1 6 928.36 21.71 22
 1 3 6 936.82 20.26 22
 3 -4 6 881.85 21.7 19
 1 -4 6 885.61 21.53 19
 1 3 6 888.29 20.46 21
 3 1 6 906.6 21.54 20
 1 -4 6 844.73 18.98 2
 -4 3 6 881.74 19.61 3
 3 1 6 910.41 19.02 2
 -4 3 6 867.59 18.8 1
 3 -4 6 846.09 18.71 1
 1 3 6 860.94 20.64 5
 -1 -3 -6 881.85 17.99 6
 -1 4 -6 872.11 16.44 5
 3 1 6 911.99 21.18 30
 3 1 6 882.92 20.05 7
 -4 1 6 882.19 20.16 8
 1 -4 6 878.85 21.38 15
 1 -4 6 861.56 21.02 14
 4 -3 -5 1510.63 27.85 33
 3 -4 5 1625.37 30.1 31
 -4 3 5 1599.74 30.46 32
 3 1 5 1615.27 30.4 23
 3 1 5 1632.11 30.03 22
 1 -4 5 1656.27 30.36 19
 3 1 5 1547.68 29.73 20
 3 -4 5 1666.49 30.35 19
 -4 3 5 1631.16 28.56 3
 3 -4 5 1740.12 27.65 1
 -4 3 5 1711.71 27.84 1
 1 3 5 1539.15 29.41 7
 -4 1 5 1605.3 29.02 8
 3 1 5 1569.72 29.73 30
 -1 -3 -5 1530.63 27.64 6
 -1 4 -5 1548.06 26.74 5
 3 -4 5 1679.97 28.94 4
 -4 1 5 1556.48 28.16 6
 -4 3 5 1621.38 26.48 6
 1 -4 5 1616.98 29.92 15
 -1 4 -4 2015.06 32.1 5
 -4 1 4 1980.41 33.03 6
 -1 -3 -4 1952.77 32.51 6
 3 1 4 1885.91 34.35 30
 -4 3 4 2094.95 32.22 1
 4 -1 -4 2095.65 31.86 9
 3 1 4 1895.78 33.92 20
 3 -4 4 1867.56 33.24 4
 3 -4 4 1894.96 34.55 31
 4 -3 -4 1920.26 33.16 33
 -4 3 4 1825.02 34.58 32
 -4 1 4 1978.46 33.4 8
 1 3 4 1843.16 33.96 7
 1 -4 4 1922.43 34.3 15
 3 1 4 1973.94 34.46 23
 -1 4 -3 5754.19 86.61 5
 -4 1 3 5927.96 87.14 6
 -1 -3 -3 5765.62 86.82 6
 4 -1 -3 5797.78 86.4 9
 4 -3 -3 5570.45 87.14 33
 -4 3 3 5390.1 87.74 32
 3 -4 3 5584.68 87.8 31
 4 -1 -3 5586.67 87.01 29
 3 1 3 5663.03 87.73 30
 -4 1 3 5701.57 86.87 8
 1 3 3 5650.61 87.53 7
 -3 -1 -2 5691.24 86.06 6
 -1 4 -2 5637.76 85.43 5
 -4 1 2 5770.04 85.78 6
 4 -1 -2 5757.78 85.32 9
 4 -3 -2 5491.67 85.9 33
 3 -4 2 5472.13 86.42 31
 -4 3 2 5430.1 86.26 32
 4 -1 -2 5607.07 85.9 29
 3 1 2 5602.27 86.3 30
 1 3 2 5392.87 85.97 7
 -1 4 -1 7471.74 115.71 5
 -3 -1 -1 7623.62 116.1 6
 4 -1 -1 7658.7 115.66 9
 3 -4 1 7656.26 116.36 31
 4 -3 -1 7770.37 116.16 33
 -4 3 1 7528.12 116.15 32
 3 1 1 7831.84 116.28 30
 4 -1 -1 7718.25 116.16 29
 1 3 1 7539.94 116.03 7
 -1 4 0 9597.41 142.67 5
 -3 -1 0 9633.7 142.93 6
 4 -1 0 9450.31 142.55 9
 3 -4 0 9460.72 142.96 31
 4 -3 0 9307.57 142.87 33
 -4 3 0 9326.53 142.69 32
 3 1 0 9432.07 142.87 30
 4 -1 0 9292.18 142.91 29
 1 3 0 9520.07 142.66 7
 -1 4 1 4209.29 66.91 5
 -3 -1 1 4222.43 67 6
 4 -1 1 4235.51 66.76 9
 -4 3 -1 4379.02 66.54 32
 4 -3 1 4288.69 67.21 33
 3 -4 -1 4352.33 67.07 31
 4 -1 1 4247.81 67.3 29
 3 1 -1 4415.97 66.9 30
 1 3 -1 4334.08 66.55 7
 1 3 -2 8816.01 134.78 7
 4 -3 2 8825.88 133.58 1
 -3 4 2 9030.38 133.65 1
 -3 -1 2 9123.22 135.38 6
 -1 4 2 8761.65 135.33 5
 -4 3 -2 9060.34 134.72 32
 4 -3 2 8888.6 135.48 33
 3 -4 -2 9091.23 135.19 31
 4 -1 2 8775.15 135.26 9
 4 -1 2 8816.47 135.54 29
 3 1 -2 9127.25 135.09 30
 4 -3 3 3252.36 50.81 1
 -3 4 3 3197.55 50.88 1
 -1 4 3 3320.87 53.26 5
 -4 3 -3 3450.15 51.77 32
 4 -3 3 3433.57 53.39 33
 3 -4 -3 3303.28 52.5 31
 4 -3 3 3383.21 53.21 12
 -1 4 3 3365.54 53.09 13
 4 -1 3 3279.05 52.94 9
 4 -1 3 3366.53 53.15 22
 1 3 -3 3377.54 51.91 7
 4 -3 3 3249.74 52.6 4
 4 -1 3 3320.16 53.29 29
 3 1 -3 3380.2 52.32 30
 -1 4 3 3400.33 53.13 18
 3 1 -4 5711.86 88.78 30
 4 -1 4 5860.53 89.87 29
 -3 4 4 5803.38 88.12 1
 4 -3 4 5836.37 88.05 1
 4 -3 4 6158.9 89.97 33
 -4 3 -4 5847.89 88.09 32
 -1 -3 4 5690.02 89.25 15
 -1 4 4 5847.06 89.83 26
 4 -3 4 5949.94 89.8 12
 -1 4 4 5799.25 89.66 13
 -1 4 4 5756.58 89.78 5
 4 -1 4 5989.93 89.9 23
 4 -1 4 5977.99 89.8 22
 4 -1 4 5737.68 89.06 4
 -1 4 4 5670.64 88.96 3
 4 -3 4 5922.25 89.42 4
 1 3 -4 5533.81 88.36 7
 -1 4 4 5769.46 89.56 18
 4 -1 4 5955.63 89.67 9
 4 -3 5 5155.19 77.61 33
 4 -1 5 5061.07 77.54 29
 3 1 -5 5110.92 76.15 30
 -3 4 5 4970.6 76.04 1
 4 -3 5 4971.6 75.93 1
 -1 -3 5 4811.88 76.94 14
 -1 -3 5 4727.15 77.14 15
 -1 4 5 4969.77 77.59 26
 -3 4 5 5047.58 77.57 25
 -1 4 5 4960.16 77.51 5
 4 -1 5 4884.3 76.77 4
 -1 4 5 4791.43 77.27 13
 4 -1 5 5025.91 77.49 12
 4 -3 5 4914.5 77.51 12
 4 -1 5 5021.74 77.74 23
 4 -1 5 5057.82 77.58 22
 -1 -3 5 4996.86 76.99 19
 4 -3 5 5062.98 77.05 19
 -1 4 5 4891.55 76.69 3
 -3 4 5 4908.06 77.04 3
 4 -3 5 4921.64 77.17 4
 1 3 -5 4953.01 75.69 7
 4 -1 5 5149.37 77.43 9
 -3 -1 5 5017.07 77.12 11
 3 1 -6 4721.29 71.1 30
 -1 -3 6 4581.24 72.55 14
 4 -3 6 4615.07 71.51 1
 -3 4 6 4594.39 71.61 1
 -1 4 6 4579.32 72.8 27
 -3 4 6 4746.59 73.25 25
 -1 4 6 4634.32 72.99 5
 4 -3 6 4587.77 72.64 4
 4 -1 6 4558 72.82 12
 4 -3 6 4604.63 73.01 12
 4 -1 6 4631.77 73.19 23
 4 -3 6 4824.75 72.8 23
 4 -1 6 4670.77 73.08 22
 4 -3 6 4636.98 72.51 19
 -1 -3 6 4821.93 72.66 19
 -1 4 6 4507.46 72.2 3
 -3 4 6 4478.96 72.46 3
 4 -3 6 4934.77 72.97 33
 -3 -1 6 4615.2 71.85 10
 4 -1 6 4693.54 72.72 9
 -3 -1 6 4573.28 72.69 11
 4 -1 7 1839.13 33.12 30
 -1 -3 7 1836.95 33.49 14
 4 -1 7 1896.26 32.54 1
 -1 4 7 1900.64 32.67 1
 4 -3 7 1864.27 32.05 1
 -3 4 7 1853.96 32.38 1
 -1 4 7 1875.91 34.13 27
 -3 4 7 1887.93 34.54 25
 4 -1 7 1852.42 33.87 27
 -1 4 7 1955.44 34.13 5
 4 -1 7 1854.43 33.79 12
 4 -3 7 1887.74 34.05 12
 -1 4 7 1944.72 32.7 23
 4 -3 7 1918.47 34 23
 4 -1 7 1902.51 34.53 23
 4 -1 7 1915.42 34.29 22
 4 -3 7 1918.18 33.36 19
 -1 -3 7 1930.88 33.56 19
 -3 4 7 1771.8 33.11 3
 -1 4 7 1875.44 32.8 3
 4 -3 7 1948.97 33.78 33
 -3 -1 7 1838.19 33.7 11
 -3 -1 7 1839.08 32.64 10
 4 -1 7 1955.68 33.51 9
 1 -4 -8 228.03 8.8 31
 4 -3 8 269.8 15.5 33
 -3 4 8 219.82 16.62 32
 3 -4 -8 218.14 10.15 33
 4 -3 8 290.3 15.13 29
 4 -1 8 226.9 14.37 30
 -1 -3 8 277.2 16.09 14
 4 -1 8 273.35 13.68 14
 4 -3 8 308.38 13.91 1
 4 -1 8 305.75 13.86 1
 -3 4 8 270.73 13.75 1
 -1 4 8 292.17 14.17 1
 4 -1 8 253.56 16.36 27
 -1 4 8 253.08 16.73 27
 -3 4 8 261.79 17.14 25
 -1 4 8 281.46 16.18 5
 4 -3 8 287.92 16.45 12
 4 -1 8 245.51 16.01 12
 -1 4 8 254.92 14.74 23
 4 -3 8 287.59 16.84 23
 4 -1 8 243.95 17.18 23
 -1 4 8 274.89 13.4 22
 4 -1 8 240.21 16.58 22
 4 -3 8 260.64 15.49 19
 -1 -3 8 292.49 15.9 19
 -3 4 8 239.47 14.46 3
 4 -1 8 260.23 14.87 2
 4 -1 8 276.53 10.35 8
 -3 -1 8 266.21 14.82 10
 4 -1 8 281.53 14.8 9
 -3 -1 8 270.47 16.03 11
 4 -3 9 107.76 14.42 29
 4 -1 9 50.04 13.92 30
 -1 -3 9 113.65 16.03 14
 4 -1 9 73.89 13.75 14
 3 -4 -9 36.64 8.45 33
 -3 4 9 10.42 16.87 32
 4 -3 9 99.49 14.92 33
 -1 -3 9 124.85 14.08 27
 -3 -1 9 105.99 14.76 27
 -1 4 9 75.5 17.03 27
 -3 4 9 59.63 17.26 25
 4 -1 9 85.77 16.45 27
 -1 -3 9 113.07 16.34 11
 4 -3 9 117.38 16.27 12
 4 -1 9 66.57 15.45 12
 4 -3 9 74.43 13.42 1
 -1 4 9 77.69 14.27 1
 4 -1 9 63.41 13.92 1
 4 -3 9 73.27 15.25 2
 -3 4 9 23.58 14.42 1
 4 -1 9 45.01 16.8 23
 4 -3 9 107.63 16.57 23
 -3 4 9 37.91 15.49 23
 -1 -3 9 142.31 13.62 21
 4 -1 9 67.7 16.32 22
 -1 4 9 61.6 14.75 23
 4 -1 9 81.72 16.58 20
 -1 -3 9 105.49 15.91 19
 4 -3 9 75.02 15.43 19
 4 -1 9 71.56 14.51 2
 4 -1 9 70.79 10.32 8
 4 -1 9 68.58 14.33 9
 -3 -1 9 115.96 15.85 11
 -3 -1 9 107.71 15.06 10
 4 -1 10 204.63 14.39 30
 4 -3 10 220.11 14.99 29
 -1 -3 10 234.8 17.44 14
 4 -1 10 211.72 14.89 14
 4 -3 10 218.58 15.31 33
 -1 4 10 205.39 18.33 27
 -3 -1 10 228.78 15.96 27
 4 -1 10 210.01 17.55 27
 -1 -3 10 209.36 15.64 27
 -3 4 10 217.15 18.38 25
 4 -3 10 229.45 17.94 27
 4 -1 10 193.51 16.5 12
 -1 -3 10 245.75 17.39 11
 4 -3 10 223.61 17.19 12
 4 -1 10 231.24 15.37 1
 4 -3 10 216.04 15.08 1
 -3 4 10 234.39 15.19 1
 -1 4 10 233.78 15.57 1
 4 -3 10 223.13 17.69 23
 -1 4 10 221.56 16.33 23
 4 -1 10 218.02 18.12 23
 -3 4 10 222.47 16.38 23
 -1 -3 10 227.84 15.15 21
 4 -3 10 203.67 16.81 19
 4 -1 10 227.76 17.94 20
 -1 -3 10 221.65 17.07 19
 4 -3 10 200.3 16.37 2
 4 -1 10 223.12 15.82 2
 4 -1 10 216.32 11.88 8
 4 -3 10 243.97 15.24 9
 4 -1 10 212.41 12.87 7
 4 -1 10 206.14 15.23 9
 -3 -1 10 250.45 17 11
 -3 -1 10 250.5 16.43 10
 4 -3 11 421.99 16.53 29
 4 -1 11 446 16.54 30
 4 -1 11 480.91 17.47 14
 -1 -3 11 465.45 19.9 14
 4 -3 11 412.61 19.21 14
 3 1 -11 430.62 16.78 17
 4 -3 11 427.34 20.25 27
 -3 -1 11 469.25 18.92 27
 -1 -3 11 481.23 18.21 27
 4 -1 11 462.75 20.12 27
 -1 4 11 437.09 21.02 27
 -3 4 11 418.9 20.79 25
 4 -3 11 453.77 19.72 12
 -1 -3 11 457.5 19.84 11
 4 -1 11 462.74 18.62 12
 -3 4 11 443.35 18.07 1
 4 -1 11 465.19 18.03 1
 -1 4 11 473.77 17.99 1
 4 -3 11 446.46 17.59 1
 4 -1 11 469.17 20.83 23
 -1 4 11 434.98 18.9 23
 4 -3 11 458.62 20.19 23
 -3 4 11 414.94 19.06 23
 -1 -3 11 484.19 18.04 21
 4 -1 11 461.66 20.03 20
 -1 -3 11 456.75 19.77 19
 4 -3 11 422.01 19.48 19
 4 -3 11 449.2 18.77 2
 4 -1 11 485.97 18.58 2
 4 -1 11 451.32 15.03 7
 4 -1 11 447.41 14.44 8
 4 -1 11 480.21 17.66 9
 -3 -1 11 463.54 18.81 10
 4 -3 11 447.38 17.56 9
 -3 -1 11 474.15 19.66 11
 4 -1 12 368.46 15.79 30
 4 -3 12 377.18 16.08 29
 4 -3 12 373.03 14.14 30
 4 -1 12 388.65 20.68 27
 4 -3 12 417.83 21.07 27
 -1 -3 12 394.52 18.68 27
 -1 4 12 404.9 21.47 27
 -3 -1 12 395.81 19.11 27
 4 -3 12 403.7 18.11 1
 -1 4 12 384.23 18.31 1
 4 -1 12 381.7 18.4 1
 -3 4 12 401.01 18.36 1
 -1 -3 12 369.69 20.47 14
 4 -3 12 407.37 19.96 14
 -1 -3 12 413.16 20.42 15
 4 -1 12 390.41 18.14 14
 -3 4 12 394.57 21.16 25
 3 1 -12 338 16.31 17
 4 -3 12 416.09 20.01 12
 -1 -3 12 394.85 20.38 11
 4 -1 12 378.87 18.76 12
 4 -1 12 378.63 21.07 23
 4 -3 12 407.52 20.74 23
 -1 4 12 395.81 19.44 23
 -1 -3 12 391.76 20.23 23
 -3 4 12 375.34 19.77 23
 -1 -3 12 407.07 18.57 21
 4 -3 12 412.56 20.17 19
 4 -1 12 387.57 20.78 20
 4 -3 12 405.65 19.28 2
 4 -1 12 388.1 19.08 2
 4 -1 12 395.87 14.83 8
 4 -1 12 373.03 14.67 7
 -3 -1 12 401.23 20.06 11
 -3 -1 12 386.91 19.47 10
 4 -3 12 391.96 17.37 9
 4 -1 12 416.44 17.57 9
 4 -3 13 3379.99 58.76 27
 -3 -1 13 3332.51 57.72 27
 -1 4 13 3353.37 59.12 27
 4 -1 13 3363.7 58.8 27
 -1 -3 13 3535.46 57.58 27
 4 -1 13 3508.89 57.75 1
 4 -3 13 3529.11 57.49 1
 -3 4 13 3517.87 57.62 1
 -1 4 13 3474.92 57.81 1
 -3 4 13 3394.87 59.06 25
 -3 4 13 3375.92 57.81 32
 4 -3 13 3489.61 58.39 12
 -1 -3 13 3473.03 58.7 11
 4 -1 13 3400.11 57.6 12
 4 -1 13 3368.33 55.47 8
 -1 4 13 3341.23 57.78 23
 4 -3 13 3471.25 58.8 23
 4 -1 13 3393.2 58.95 23
 -1 -3 13 3477.13 58.52 23
 -1 -3 13 3549.39 57.3 21
 -3 4 13 3373.16 58.06 23
 4 -3 13 3495.89 58.6 19
 4 -1 13 3415.53 58.79 20
 -3 -1 13 3447.46 58.54 14
 -1 -3 13 3462.88 58.73 14
 4 -1 13 3473.89 57.11 14
 -1 -3 13 3572.54 58.86 15
 4 -3 13 3442.32 58.08 14
 4 -1 13 3416.73 58 2
 4 -3 13 3500.3 58.4 2
 4 -3 13 3472.74 56.68 9
 4 -1 13 3418.5 56.84 9
 -3 -1 13 3426.02 58.48 11
 -3 -1 13 3406.5 58.05 10
 4 -1 14 1463.51 32.73 27
 -3 -1 14 1502.74 31.53 27
 -1 -3 14 1485.95 31.39 27
 -1 4 14 1526.42 33.59 27
 4 -3 14 1447.43 32.78 27
 -1 -3 14 1510.08 32.61 15
 4 -1 14 1452.96 30.53 14
 4 -3 14 1445.2 31.82 14
 -1 -3 14 1496.28 32.58 14
 -3 -1 14 1521.83 32.34 14
 -3 4 14 1448.13 32.98 25
 -1 4 14 1446.28 32.84 25
 -3 4 14 1455.3 30.98 32
 4 -3 14 1440.42 31.75 12
 -1 -3 14 1471.66 32.42 11
 4 -1 14 1451.62 30.96 12
 4 -3 14 1464.63 32.68 23
 4 -1 14 1490.16 32.96 23
 -1 4 14 1483.19 31.81 23
 -1 -3 14 1486.06 32.46 23
 -1 -3 14 1501.26 31.05 21
 -3 4 14 1525.37 32.01 23
 4 -3 14 1490.31 32.38 19
 4 -1 14 1499.89 32.74 20
 -1 -3 14 1492.12 32.25 19
 4 -3 14 1417.45 31.63 2
 -1 4 14 1494.62 31.99 16
 -3 4 14 1487.2 32.09 16
 4 -3 14 1415.97 29.33 9
 -3 -1 14 1499 32.28 11
 -3 -1 14 1450.04 31.72 10
 4 -3 15 2146.35 42.05 2
 -3 4 15 2093.19 40.77 32
 -1 -3 15 2315.51 42.77 15
 -3 -1 15 2234.35 42.39 14
 4 -1 15 2184.52 40.88 14
 -1 -3 15 2256.16 42.82 14
 4 -3 15 2241.69 41.95 14
 -1 4 15 2196.58 41.29 1
 4 -1 15 2284.82 41.45 1
 4 -3 15 2210.36 42 12
 4 -1 15 2143.63 41.11 12
 4 -3 15 2257.64 42.92 27
 -1 -3 15 2258.89 41.48 27
 -3 -1 15 2238.14 41.73 27
 4 -1 15 2214.17 42.98 27
 -1 4 15 2256.28 43.61 27
 -3 4 15 2269.19 43.1 25
 -1 4 15 2264.05 43.01 25
 4 -1 15 2254.76 43.01 23
 4 -3 15 2250.6 42.85 23
 -1 4 15 2231.08 42.12 23
 -1 -3 15 2218.81 42.66 23
 -3 4 15 2289.3 42.25 23
 -3 -1 15 2266.43 42.8 23
 -1 -3 15 2221.53 41.16 21
 -1 -3 15 2209.27 42.34 19
 4 -1 15 2250.2 42.79 20
 4 -3 15 2254.54 42.47 19
 -3 4 15 2259.3 41.74 8
 -3 4 15 2235.63 42.4 16
 -1 4 15 2248.22 42.27 16
 -3 -1 15 2211.34 42.54 11
 -3 -1 15 2160.98 41.91 10
 4 -1 16 936.44 25.37 14
 -1 -3 16 993.05 27.69 14
 -1 -3 16 1006.51 27.55 15
 4 -3 16 977.3 26.64 14
 -3 -1 16 1002.33 26.87 14
 -3 4 16 998.67 25.51 1
 4 -3 16 1011.1 25.27 1
 4 -1 16 1019.43 25.55 1
 -1 4 16 982.1 25.54 1
 4 -3 16 977.84 26.57 12
 4 -1 16 921.53 25.29 12
 -1 -3 16 956.82 26.2 27
 4 -3 16 958.08 27.62 27
 -3 -1 16 929.57 26.33 27
 -1 4 16 959.83 28.5 27
 4 -1 16 924.26 27.76 27
 -1 4 16 936.23 27.44 25
 -3 4 16 990.71 27.99 25
 4 -3 16 961.12 27.61 23
 -1 4 16 977.16 26.7 23
 4 -1 16 950.24 27.67 23
 -3 4 16 972.93 26.9 23
 -1 -3 16 990.26 26.13 21
 -3 -1 16 999.56 27.47 23
 -1 -3 16 984.54 27.37 23
 4 -3 16 987.42 27.62 20
 -1 -3 16 989.12 27.33 19
 4 -1 16 975.52 27.5 20
 4 -3 16 985.28 27.2 19
 -1 4 16 962.76 25.23 8
 -3 4 16 972.19 26.17 8
 -3 4 16 928.33 26.72 16
 -1 4 16 968.78 26.86 16
 -3 -1 16 960.49 26.87 11
 -3 -1 16 989.51 26.6 10
 -1 -3 17 261 21.25 14
 -1 -3 17 233.81 20.75 15
 -3 -1 17 252 20.38 14
 4 -3 17 247.21 20.17 14
 4 -1 17 218.39 18.87 14
 -1 4 17 232.25 18.72 1
 4 -1 17 223.57 18.92 1
 4 -3 17 216.92 18.4 1
 -3 4 17 213.02 19 1
 4 -3 17 258.21 19.86 12
 4 -1 17 217.59 18.5 12
 4 -1 17 236.15 21.51 27
 -1 -3 17 227.2 19.83 27
 4 -3 17 236.04 21.52 27
 -3 -1 17 225.8 20.47 27
 -1 4 17 259.97 22.31 27
 -3 4 17 254.5 21.44 25
 -1 4 17 207.75 21.2 25
 4 -1 17 213.38 21.36 23
 4 -3 17 224.71 21.43 23
 -1 4 17 243.57 20.58 23
 -3 -1 17 258.8 21.48 23
 -1 -3 17 257.48 21.44 23
 -3 4 17 228.82 20.53 23
 4 -1 17 232.02 21.49 20
 4 -3 17 216.81 20.83 19
 4 -3 17 231.97 20.89 20
 4 -1 17 246.74 21.33 21
 -1 -3 17 240.26 20.68 19
 -1 4 17 261.73 18.71 8
 -3 4 17 237.86 19.4 8
 -3 -1 17 225.66 20.36 11
 -3 -1 17 248.28 20.12 10
 -3 4 17 207.6 20.46 16
 -1 4 17 244.61 20.34 16
 -1 -3 18 1009.92 29.44 23
 -3 -1 18 1022.58 29.65 23
 -3 4 18 989.15 28.78 23
 4 -3 18 971.52 28.62 14
 4 -1 18 964.28 27.51 14
 -3 4 18 1027.63 27.4 1
 -1 4 18 1032.35 27.16 1
 4 -3 18 1056.21 27.47 1
 4 -1 18 1052.55 27.28 1
 -3 4 18 1015.18 27.66 8
 -1 4 18 1003.62 27.01 8
 -1 4 18 990.42 29.25 25
 -3 4 18 1004.65 29.68 25
 -1 4 18 986.99 30.53 27
 -1 -3 18 993.96 28.28 27
 4 -3 18 1078.84 29.74 27
 4 -1 18 1010.5 29.6 27
 -3 -1 18 1017.04 28.46 27
 4 -3 18 913.29 28.11 12
 4 -1 18 996.17 27.19 12
 4 -3 18 956.75 29.54 23
 4 -1 18 1030.21 29.95 23
 -1 4 18 1025.64 29.1 23
 4 -1 19 1900.58 40.55 12
 -3 -1 19 2020.9 42.03 27
 -1 -3 19 2019.64 41.87 27
 4 -3 19 2102.97 41.46 1
 4 -1 19 2083.77 41.07 1
 -1 4 19 2048.95 41.05 1
 -3 4 19 2068.02 41.57 1
 -3 -1 19 1986.87 42.07 11
 -3 4 19 2027.29 41.34 10
 4 -1 19 2009.69 42.33 22
 4 -1 19 2026.32 42.65 21
 -1 4 19 2057.07 41.06 8
 -3 4 19 2019.15 41.41 8
 -1 4 19 2018.54 41.8 16
 -3 4 19 2045.63 41.78 16
 -1 -3 19 2033.52 42.59 14
 -3 -1 19 2034.62 41.97 14
 -1 -3 19 1993.43 42.21 15
 -1 -3 20 296.41 23.78 14
 -1 -3 20 323.5 23.5 15
 -1 4 20 316.15 21.79 14
 -3 -1 20 316.62 23.39 14
 -3 -1 20 321.24 23.25 15
 4 -1 20 344.28 21.76 1
 -3 4 20 302.48 22.62 1
 -1 4 20 338.45 22.1 1
 4 -3 20 294.78 22.17 1
 4 -3 20 288.04 22.2 12
 4 -3 20 306.47 24.39 27
 -1 4 20 328.54 25.78 27
 4 -1 20 283.28 24.44 27
 -1 4 20 315.95 23.82 25
 4 -3 20 336.21 24.89 23
 -3 4 20 345.51 23.79 23
 -1 4 20 343.62 24.13 23
 4 -1 20 350.13 25.17 23
 -3 -1 20 295.88 24.4 23
 4 -1 20 345.15 23.86 22
 -1 -3 20 295.18 24.01 23
 4 -3 20 326.1 24.2 21
 4 -3 20 328.67 23.83 19
 4 -1 20 345.75 24.29 20
 -1 -3 20 267.91 23.58 19
 4 -3 20 309.02 23.78 20
 4 -1 20 371.33 24.74 21
 -1 4 20 311.09 20.93 8
 -3 4 20 335.9 22.35 8
 -3 4 20 344.46 23.09 16
 -1 4 20 375.66 23.51 16
 -3 -1 20 275.54 23.06 11
 -1 4 20 333.19 22.56 10
 -3 4 20 305.16 22.56 10
 4 -1 21 87.37 21.19 14
 -1 -3 21 106.13 22.57 15
 -3 -1 21 92.53 22.14 15
 -3 -1 21 77.29 22.36 14
 -1 -3 21 82.77 22.89 14
 4 -1 21 70.79 20.85 1
 4 -3 21 105.84 21.47 1
 -3 4 21 117.15 21.74 1
 -1 4 21 105.57 20.91 1
 4 -3 21 79.73 21.33 12
 -1 4 21 84.22 20.65 14
 -1 -3 21 97.42 22.2 27
 -3 -1 21 62.14 22.92 27
 -1 4 21 97.6 25.05 27
 4 -1 21 90.16 23.72 27
 4 -3 21 75.94 23.52 27
 -1 4 21 73.27 22.78 25
 4 -3 21 106.11 24.3 23
 4 -1 21 106.94 24.09 23
 4 -1 21 91.53 23.08 22
 -3 4 21 102.89 23.38 23
 -3 -1 21 99.03 23.63 23
 -1 4 21 89.75 23.2 23
 -1 -3 21 90.31 23.39 23
 4 -3 21 102.92 23.32 21
 4 -3 21 88.5 23.15 19
 4 -3 21 96.34 22.99 20
 4 -1 21 94.77 23.59 21
 -1 -3 21 62.96 22.56 19
 -3 4 21 105.88 20.84 8
 -1 4 21 112.42 20.41 8
 -3 4 21 133.68 22.5 16
 -1 4 21 62.53 22.18 16
 -1 4 21 104.02 21.57 10
 -3 -1 21 86.84 22.07 11
 -1 4 21 102.57 19.63 11
 -3 4 21 104.75 21.72 10
 -1 -3 22 92.64 23.19 15
 -1 -3 22 140.55 24.04 14
 -3 -1 22 116.31 22.99 15
 -3 -1 22 139.53 23.62 14
 4 -3 22 104.31 21.55 1
 -3 4 22 96.53 22.05 1
 4 -1 22 116.39 22.01 1
 -1 4 22 100.45 22.19 1
 4 -3 22 141.59 21.94 12
 -1 4 22 133.5 21.52 14
 -3 4 22 133.12 22.24 14
 4 -1 22 121.25 24.87 27
 -1 -3 22 112.6 23.22 27
 4 -3 22 109.28 24.65 27
 -1 4 22 115.12 23.71 25
 4 -1 22 108.11 25.17 23
 4 -3 22 124.01 25.05 23
 -3 4 22 108.97 23.96 23
 -3 -1 22 82.92 24.22 23
 -1 4 22 109.3 24.26 23
 -1 -3 22 129.91 24.39 23
 4 -1 22 108.76 23.56 22
 4 -3 22 115.14 24.03 21
 4 -1 22 113.75 24.81 21
 4 -3 22 161.65 24.36 19
 -1 -3 22 104.62 23.98 19
 4 -3 22 122.87 23.84 20
 -1 4 22 119.96 21.14 8
 -3 4 22 137.75 21.98 8
 -3 -1 22 80.91 23.16 19
 4 -1 22 162.06 23.73 19
 -3 4 22 100.68 21.47 11
 -1 4 22 107.8 22.45 10
 -1 4 22 116.55 20.37 11
 -3 4 22 131.29 22.67 10
 -3 -1 22 88.25 22.98 11
 -3 -1 23 142.47 23.55 15
 -1 -3 23 152.9 24.56 14
 -1 4 23 130.82 21.81 14
 -3 -1 23 148.23 24.27 14
 -1 -3 23 161.71 24.22 15
 -1 4 23 134.45 23.17 1
 -3 4 23 118.73 22.81 1
 4 -1 23 119.26 22.79 1
 4 -3 23 127.23 22.79 1
 4 -3 23 138.41 22.81 12
 -3 4 23 159.18 23.09 14
 -1 -3 23 142.69 24.59 27
 4 -3 23 147.5 25.64 27
 4 -1 23 124.42 25.78 27
 -1 4 23 147.75 24.72 25
 4 -1 23 147.95 26 23
 4 -3 23 164.12 26.46 23
 -3 -1 23 126.25 25.07 23
 4 -1 23 145.18 24.56 22
 -1 4 23 134.14 25.33 23
 -1 -3 23 142.06 25.51 23
 -3 4 23 144.27 25.25 23
 4 -1 23 142.98 25.81 21
 -1 -3 23 169.23 25.16 19
 4 -3 23 174.38 24.78 20
 4 -3 23 138.19 25.26 21
 4 -3 23 147.72 25.13 19
 -3 4 23 159.73 22.8 8
 -1 4 23 140.56 21.63 8
 4 -1 23 142.08 23.89 19
 -3 -1 23 144.54 23.96 19
 -1 4 23 137.13 23.33 10
 -3 4 23 137.07 22.16 11
 -3 4 23 175.85 23.67 10
 -1 4 23 135.11 20.82 11
 4 -3 24 209.36 24.27 1
 4 -1 24 213.74 24.11 1
 -3 4 24 229.96 24.3 1
 -1 4 24 237.54 24.56 1
 -1 -3 24 201.05 26.13 23
 4 -1 24 188.8 25.79 22
 -3 4 24 246.58 26.19 23
 4 -3 24 202.39 25.91 22
 4 -1 24 227.21 27.17 21
 4 -3 24 161.88 25.79 19
 -3 -1 24 176.81 24.99 19
 4 -3 24 248.57 26.39 21
 4 -1 24 189.83 24.89 19
 -1 -3 24 197.32 25.88 19
 -1 -3 24 229.19 25.5 14
 -3 -1 24 205.02 24.7 15
 -3 -1 24 209.11 25.01 14
 -3 4 24 219.64 23.69 14
 -1 -3 24 242.39 25.04 15
 -1 4 24 216.72 23.23 14
 -1 4 24 240.6 22.76 8
 -3 4 24 230.17 23.57 8
 4 -3 24 206.86 27.02 23
 4 -1 24 202.88 27.34 23
 -1 4 24 216.44 26.28 23
 -3 -1 24 233.12 26.2 23
 4 -3 24 173.13 23.29 12
 4 -3 24 225.41 26.5 27
 4 -1 24 219.93 26.71 27
 -1 -3 24 188.37 25.07 27
 -1 4 24 204.04 24.09 10
 -3 4 24 205.98 22.86 11
 -3 4 24 251.11 24.61 10
 -1 4 24 189.17 21.8 11
 -1 4 25 157.91 23.47 1
 4 -3 25 138.54 23.41 1
 4 -1 25 154.7 23.92 1
 -3 4 25 169.43 23.94 1
 4 -3 25 133.15 25.62 22
 -3 4 25 168.83 25.83 23
 -3 -1 25 155.52 25.84 23
 -1 -3 25 132.84 26.46 23
 4 -1 25 164.04 25.33 22
 -1 -3 25 137.02 25.59 19
 4 -1 25 160.54 26.77 21
 -3 -1 25 120.52 24.79 19
 4 -3 25 116.78 26.07 21
 4 -1 25 138.94 24.76 19
 4 -3 25 124.34 25.77 19
 -3 -1 25 120.83 24.14 15
 -1 -3 25 143.67 24.78 15
 -1 4 25 150.7 22.74 14
 -3 -1 25 172.63 24.9 14
 -3 4 25 117.96 23.34 14
 -1 -3 25 172.01 25.42 14
 -1 4 25 134.45 22.29 8
 -3 4 25 127.15 22.47 8
 -1 4 25 156.92 23.78 10
 -3 4 25 132.97 22.44 11
 -3 4 25 136.24 24.05 10
 4 -3 25 134.99 26.84 23
 -1 4 25 177.06 26.26 23
 4 -1 25 170.42 27.04 23
 4 -3 25 170 26.88 27
 -1 -3 25 115.34 25.48 27
 4 -1 25 152.34 26.23 27
 -1 -3 25 118.1 23.68 12
 -3 -1 26 43.4 24.23 19
 4 -3 26 38.61 25.09 19
 4 -1 26 15.08 23.75 19
 4 -3 26 31.16 25.11 21
 -1 -3 26 22.46 25.01 19
 4 -3 26 72.61 25.8 27
 4 -1 26 6.87 25.7 27
 -3 -1 26 40.47 22.99 15
 -1 -3 26 51.53 23.77 15
 -1 4 26 29.19 22.2 14
 -1 -3 26 67.64 24.56 14
 -3 -1 26 75.76 24.16 14
 -3 4 26 55.28 22.84 14
 -3 -1 26 80.68 25.26 23
 4 -3 26 50.13 25.06 22
 -1 -3 26 48.39 25.51 23
 4 -1 26 57.07 24.74 22
 -3 4 26 33.82 25.14 23
 4 -1 26 62.59 26.45 23
 4 -3 26 32.94 26.31 23
 -1 4 26 38.28 25.34 23
 -3 4 26 49.87 21.69 11
 -1 4 26 44.45 23.17 10
 -3 4 26 39.67 23.09 10
 -1 -3 26 54.17 22.46 12
 4 -1 27 160.11 25.79 1
 -1 4 27 192.3 25.72 1
 4 -3 27 186.31 26.53 27
[truncated: 1,632,184 more chars]
