# Supplementary material for: Leveraging Noncovalent Interactions for the Binding of CO by a Weakly Lewis Acidic Borane
Source: Angew Chem Int Ed Engl. 2025 Apr 14;64(22):e202501774. doi: 10.1002/anie.202501774 (PMC12105714; doi:10.1002/anie.202501774)
Supplement: Supplementary file 2 — Supporting Information [file ANIE-64-e202501774-s002.zip › 11_330aec23.cif]

data_330aec23
_audit_creation_date               2024-03-21
_audit_creation_method
;
Olex2 1.5
(compiled 2024.02.16 svn.r378c4104 for OlexSys, GUI svn.r6928)
;
_shelx_SHELXL_version_number       '2018/3'
_audit_contact_author_address      ?
_audit_contact_author_email        ?
_audit_contact_author_name         ''
_audit_contact_author_phone        ?
_publ_contact_author_id_orcid      ?
_publ_section_references
;
Dolomanov, O.V., Bourhis, L.J., Gildea, R.J, Howard, J.A.K. & Puschmann, H.
 (2009), J. Appl. Cryst. 42, 339-341.

Sheldrick, G.M. (2015). Acta Cryst. C71, 3-8.
;
_chemical_name_common              ?
_chemical_name_systematic          ?
_chemical_formula_moiety           'C82 H66 B N O3 P3, C16 H36 N'
_chemical_formula_sum              'C98 H102 B N2 O3 P3'
_chemical_formula_weight           1459.53
_chemical_absolute_configuration   ?
_chemical_melting_point            ?
loop_
  _atom_type_symbol
  _atom_type_description
  _atom_type_scat_dispersion_real
  _atom_type_scat_dispersion_imag
  _atom_type_scat_source
 'C' 'C' 0.0181 0.0091 'International Tables Vol C Tables 4.2.6.8 and 6.1.1.4'
 'H' 'H' 0.0000 0.0000 'International Tables Vol C Tables 4.2.6.8 and 6.1.1.4'
 'B' 'B' 0.0090 0.0039 'International Tables Vol C Tables 4.2.6.8 and 6.1.1.4'
 'N' 'N' 0.0311 0.0180 'International Tables Vol C Tables 4.2.6.8 and 6.1.1.4'
 'O' 'O' 0.0492 0.0322 'International Tables Vol C Tables 4.2.6.8 and 6.1.1.4'
 'P' 'P' 0.2955 0.4335 'International Tables Vol C Tables 4.2.6.8 and 6.1.1.4'

_shelx_space_group_comment
;
The symmetry employed for this shelxl refinement is uniquely defined
by the following loop, which should always be used as a source of
symmetry information in preference to the above space-group names.
They are only intended as comments.
;
_space_group_crystal_system        'monoclinic'
_space_group_IT_number             4
_space_group_name_H-M_alt          'P 1 21 1'
_space_group_name_Hall             'P 2yb'
loop_
  _space_group_symop_operation_xyz
 'x, y, z'
 '-x, y+1/2, -z'

_cell_length_a                     12.53360(10)
_cell_length_b                     21.26540(10)
_cell_length_c                     15.29760(10)
_cell_angle_alpha                  90
_cell_angle_beta                   93.4700(10)
_cell_angle_gamma                  90
_cell_volume                       4069.82(5)
_cell_formula_units_Z              2
_cell_measurement_reflns_used      66623
_cell_measurement_temperature      100.00(10)
_cell_measurement_theta_max        74.7760
_cell_measurement_theta_min        2.8440
_shelx_estimated_absorpt_T_max     0.969
_shelx_estimated_absorpt_T_min     0.900
_exptl_absorpt_coefficient_mu      1.072
_exptl_absorpt_correction_T_max    1.00000
_exptl_absorpt_correction_T_min    0.74116
_exptl_absorpt_correction_type     multi-scan
_exptl_absorpt_process_details
;
CrysAlisPro 1.171.42.83a (Rigaku Oxford Diffraction, 2023)
Empirical absorption correction using spherical harmonics,
implemented in SCALE3 ABSPACK scaling algorithm.
;
_exptl_absorpt_special_details     ?
_exptl_crystal_colour              colourless
_exptl_crystal_colour_primary      colourless
_exptl_crystal_density_diffrn      1.191
_exptl_crystal_density_meas        ?
_exptl_crystal_density_method      ?
_exptl_crystal_description         block
_exptl_crystal_F_000               1556
_exptl_crystal_size_max            0.1
_exptl_crystal_size_mid            0.08
_exptl_crystal_size_min            0.03
_exptl_transmission_factor_max     ?
_exptl_transmission_factor_min     ?
_diffrn_reflns_av_R_equivalents    0.0835
_diffrn_reflns_av_unetI/netI       0.0340
_diffrn_reflns_Laue_measured_fraction_full  1.000
_diffrn_reflns_Laue_measured_fraction_max  0.989
_diffrn_reflns_limit_h_max         14
_diffrn_reflns_limit_h_min         -15
_diffrn_reflns_limit_k_max         26
_diffrn_reflns_limit_k_min         -26
_diffrn_reflns_limit_l_max         19
_diffrn_reflns_limit_l_min         -19
_diffrn_reflns_number              120883
_diffrn_reflns_point_group_measured_fraction_full  0.993
_diffrn_reflns_point_group_measured_fraction_max  0.963
_diffrn_reflns_theta_full          67.684
_diffrn_reflns_theta_max           75.514
_diffrn_reflns_theta_min           2.894
_diffrn_ambient_temperature        100.15
_diffrn_detector_area_resol_mean   10.0000
_diffrn_detector_type              'HyPix-Arc 150'
_diffrn_measured_fraction_theta_full  1.000
_diffrn_measured_fraction_theta_max  0.989
_diffrn_measurement_details
;
List of Runs (angles in degrees, time in seconds):

  # Type    Start    End  Width  t~exp~   \w     \q     \k     \f   Frames
--------------------------------------------------------------------------
  1  \w    -16.00   9.00   0.50    0.75    --   -6.75  90.00-141.00   50
  2  \w     15.00  41.00   0.50    0.75    --   56.89 -90.00 103.00   52
  3  \w     32.00  77.00   0.50    0.75    --   69.68 -90.00 103.00   90
  4  \w     42.00  96.00   0.50    0.75    --   84.12 -90.00 103.00  108
  5  \w      4.00  36.00   0.50    0.75    --   56.89 -30.00  90.00   64
  6  \w     10.00  37.00   0.50    0.75    --   56.89 -30.00 120.00   54
  7  \w     77.00 104.00   0.50    0.75    --   56.89  45.00 -60.00   54
  8  \w      4.00  29.00   0.50    0.75    --   56.89 -30.00-180.00   50
  9  \w      9.00  35.00   0.50    0.75    --   56.89 -30.00 -60.00   52
 10  \w     11.00  36.00   0.50    0.75    --   56.89 -30.00  30.00   50
 11  \w      4.00  33.00   0.50    0.75    --   56.89 -30.00 -30.00   58
 12  \w     28.00  53.00   0.50    0.75    --   69.68 -45.00 -30.00   50
 13  \w     75.00 107.00   0.50    0.75    --   69.68  77.00 150.00   64
 14  \w     23.00  49.00   0.50    0.75    --   69.68 -45.00-180.00   52
 15  \w     27.00  53.00   0.50    0.75    --   69.68 -45.00   0.00   52
 16  \w     20.00  45.00   0.50    0.75    --   69.68 -45.00 150.00   50
 17  \w     21.00  47.00   0.50    0.75    --   69.68 -45.00-150.00   52
 18  \w     34.00  67.00   0.50    0.75    --   69.68 -95.00-180.00   66
 19  \w    105.00 137.00   0.50    0.75    --   84.12  30.00 150.00   64
 20  \w     53.00 108.00   0.50    0.75    --   84.12-111.00-180.00  110
 21  \w    102.00 133.00   0.50    0.75    --   84.12  30.00 -90.00   62
 22  \w     98.00 124.00   0.50    0.75    --   84.12  45.00 -60.00   52
 23  \w     47.00  73.00   0.50    0.75    --   84.12 -61.00  30.00   52
 24  \w     38.00  67.00   0.50    0.75    --   84.12 -61.00   0.00   58
 25  \w     92.00 135.00   0.50    0.75    --   84.12  45.00  60.00   86
 26  \w     82.00 129.00   0.50    0.75    --   84.12  30.00-150.00   94
 27  \w     46.00  73.00   0.50    0.75    --   84.12 -77.00 120.00   54
 28  \w     43.00  68.00   0.50    0.75    --   84.12 -77.00 150.00   50
 29  \w     87.00 129.00   0.50    0.75    --   84.12  30.00-180.00   84
 30  \w     90.00 121.00   0.50    0.75    --   84.12  45.00-150.00   62
 31  \w     79.00 104.00   0.50    0.75    --   84.12 178.00  30.00   50
 32  \w     49.00  87.00   0.50    0.75    --   84.12 -77.00-180.00   76
 33  \w     95.00 128.00   0.50    0.75    --   84.12   0.00-150.00   66
 34  \w     37.00  68.00   0.50    0.75    --   84.12 -61.00 -60.00   62
 35  \w     46.00  71.00   0.50    0.75    --   84.12 -61.00-180.00   50
 36  \w    101.00 129.00   0.50    0.75    --   84.12 178.00 -90.00   56
 37  \w     48.00  84.00   0.50    0.75    --   84.12 178.00 -90.00   72
 38  \w     93.00 121.00   0.50    0.75    --   84.12  45.00  90.00   56
 39  \w    112.00 137.00   0.50    0.75    --   84.12  30.00  90.00   50
 40  \w     45.00  70.00   0.50    0.75    --   84.12   0.00-150.00   50
 41  \w     89.00 115.00   0.50    0.75    --   84.12  30.00 -60.00   52
 42  \w     37.00  62.00   0.50    0.75    --   84.12 -61.00-150.00   50
 43  \w     37.00  62.00   0.50    0.75    --   84.12 -61.00  90.00   50
 44  \w     39.00  71.00   0.50    0.75    --   84.12 -61.00 -90.00   64
 45  \w     44.00  70.00   0.50    0.75    --   84.12 -61.00 -30.00   52
 46  \w     53.00  82.00   0.50    0.75    --   84.12 -95.00-180.00   58
 47  \w     44.00  69.00   0.50    0.75    --   84.12 -95.00   0.00   50
 48  \w     47.00  80.00   0.50    0.75    --   84.12-111.00-120.00   66
 49  \w     42.00  67.00   0.50    0.75    --   84.12 -61.00-120.00   50
 50  \w     30.00  55.00   0.50    0.75    --   69.68 -90.00 103.00   50
 51  \w     11.00  37.00   0.50    0.75    --   56.89 -30.00 150.00   52
 52  \w      9.00  37.00   0.50    0.75    --   56.89 -30.00  60.00   56
 53  \w     78.00 117.00   0.50    0.75    --   69.68  45.00  60.00   78
 54  \w     92.00 118.00   0.50    0.75    --   69.68  45.00 -90.00   52
 55  \w     76.00 116.00   0.50    0.75    --   69.68  45.00 -30.00   80
 56  \w     40.00  85.00   0.50    0.75    --   69.68 -95.00 -90.00   90
 57  \w     70.00 100.00   0.50    0.75    --   69.68-125.00 -90.00   60
 58  \w     47.00  79.00   0.50    0.75    --   69.68 -95.00  60.00   64
 59  \w     72.00  97.00   0.50    0.75    --   69.68  61.00 -60.00   50
 60  \w     37.00  81.00   0.50    0.75    --   69.68 -95.00   0.00   88
 61  \w     55.00 108.00   0.50    0.75    --   84.12-111.00 -90.00  106
 62  \w     45.00  71.00   0.50    0.75    --   84.12 -77.00 -60.00   52
 63  \w     69.00 108.00   0.50    0.75    --   84.12-111.00 -30.00   78
 64  \w     75.00 107.00   0.50    0.75    --   84.12-111.00  30.00   64
 65  \w     79.00 108.00   0.50    0.75    --   84.12-111.00  60.00   58
 66  \w     74.00 108.00   0.50    0.75    --   84.12-111.00  90.00   68
 67  \w     45.00  74.00   0.50    0.75    --   84.12 -95.00 -90.00   58
 68  \w     89.00 115.00   0.50    0.75    --   84.12   0.00-180.00   52
 69  \w     45.00  71.00   0.50    0.75    --   84.12-111.00 150.00   52
 70  \w     83.00 108.00   0.50    0.75    --   84.12-111.00-120.00   50
 71  \w     79.00 115.00   0.50    0.75    --   84.12   0.00 -90.00   72
 72  \w    109.00 136.00   0.50    0.75    --   84.12  30.00 -30.00   54
 73  \w    106.00 135.00   0.50    0.75    --   84.12  30.00 120.00   58
 74  \w     54.00  80.00   0.50    0.75    --   84.12 -95.00  90.00   52
 75  \w     42.00  72.00   0.50    0.75    --   84.12   0.00-180.00   60
 76  \w     45.00  71.00   0.50    0.75    --   84.12 -77.00  30.00   52
 77  \w     73.00  99.00   0.50    0.75    --   84.12 -95.00-180.00   52
 78  \w    105.00 131.00   0.50    0.75    --   84.12  45.00-120.00   52
 79  \w     54.00  93.00   0.50    0.75    --   84.12 -95.00  60.00   78
 80  \w     70.00 117.00   0.50    0.75    --   84.12 178.00-180.00   94
 81  \w     95.00 124.00   0.50    0.75    --   84.12  30.00   0.00   58
 82  \w     70.00  96.00   0.50    0.75    --   84.12 -95.00   0.00   52
 83  \w    109.00 135.00   0.50    0.75    --   84.12  30.00 -60.00   52
 84  \w    103.00 135.00   0.50    0.75    --   84.12  30.00-120.00   64
 85  \w     83.00 108.00   0.50    0.75    --   84.12-111.00-150.00   50
 86  \w     83.00 109.00   0.50    0.75    --   84.12  30.00  90.00   52
 87  \w     50.00 107.00   0.50    0.75    --   84.12-111.00   0.00  114
 88  \w     60.00  97.00   0.50    0.75    --   86.75  21.00  64.04   74
 89  \w     68.00  93.00   0.50    0.75    --   86.75 -84.00-160.55   50
 90  \w     75.00 110.00   0.50    0.75    --   86.75-123.00 -44.46   70
 91  \w     94.00 122.00   0.50    0.75    --   86.75-138.00-164.51   56
 92  \w    100.00 139.00   0.50    0.75    --   86.75  21.00  64.04   78
 93  \w     77.00 113.00   0.50    0.75    --   69.68   0.00  30.00   72
 94  \w     11.00  40.00   0.50    0.75    --   -6.75  61.00 120.00   58
 95  \w     -3.00  40.00   0.50    0.75    --   -6.75  61.00  30.00   86
 96  \w     -2.00  37.00   0.50    0.75    --   -6.75  45.00   0.00   78
 97  \w     -9.00  16.00   0.50    0.75    --   10.00 101.00-151.56   50
 98  \w     -9.00  16.00   0.50    0.75    --   10.00 101.00  22.96   50
 99  \w      7.00  32.00   0.50    0.75    --   22.00  94.00-149.41   50
100  \w     13.00  38.00   0.50    0.75    --   26.00  92.00  81.80   50
101  \w     13.00  38.00   0.50    0.75    --   26.00  92.00-149.11   50
102  \w     13.00  38.00   0.50    0.75    --   26.00  92.00  28.67   50
103  \w     14.00  40.00   0.50    0.75    --   26.00  91.00 -63.94   52
104  \w     14.00  39.00   0.50    0.75    --   26.00  90.00 127.05   50
105  \w     27.00  52.00   0.50    0.75    --   30.00  77.00   5.26   50
106  \w     27.00  52.00   0.50    0.75    --   30.00  77.00-148.04   50
107  \w     31.00  56.00   0.50    0.75    --   34.00  77.00  98.52   50
108  \w     31.00  56.00   0.50    0.75    --   34.00  76.00  75.87   50
109  \w     36.00  61.00   0.50    0.75    --   38.00  74.00 174.63   50
110  \w     36.00  61.00   0.50    0.75    --   38.00  74.00-120.76   50
111  \w     35.00  60.00   0.50    0.75    --   38.00  77.00 -24.51   50
112  \w     35.00  63.00   0.50    0.75    --   38.00  77.00 -73.57   56
113  \w     35.00  60.00   0.50    0.75    --   38.00  76.00  43.01   50
114  \w     35.00  60.00   0.50    0.75    --   38.00  76.00 141.08   50
115  \w     39.00  64.00   0.50    0.75    --   42.00  76.00-159.00   50
116  \w     39.00  64.00   0.50    0.75    --   42.00  77.00  20.70   50
117  \w     39.00  64.00   0.50    0.75    --   42.00  77.00 -96.05   50
118  \w     44.00  69.00   0.50    0.75    --   46.00  75.00 121.68   50
119  \w     43.00  68.00   0.50    0.75    --   46.00  77.00  50.82   50
120  \w     43.00  68.00   0.50    0.75    --   46.00  76.00 179.62   50
121  \w     43.00  68.00   0.50    0.75    --   46.00  76.00 104.40   50
122  \w     43.00  68.00   0.50    0.75    --   46.00  77.00  84.43   50
123  \w     47.00  72.00   0.50    0.75    --   50.00  76.00 -28.55   50
124  \w     47.00  72.00   0.50    0.75    --   50.00  77.00 -94.80   50
125  \w     47.00  72.00   0.50    0.75    --   50.00  77.00-122.02   50
126  \w     47.00  72.00   0.50    0.75    --   50.00  77.00-166.07   50
127  \w     47.00  72.00   0.50    0.75    --   50.00  77.00 -68.41   50
128  \w     50.00  75.00   0.50    0.75    --   50.00  72.00-135.68   50
129  \w     47.00  72.00   0.50    0.75    --   50.00  77.00  -9.31   50
130  \w     55.00  80.00   0.50    0.75    --   54.00  70.00  83.43   50
131  \w     51.00  76.00   0.50    0.75    --   54.00  77.00 -54.39   50
132  \w     51.00  76.00   0.50    0.75    --   54.00  77.00   3.79   50
133  \w     54.00  79.00   0.50    0.75    --   54.00  71.00 142.30   50
134  \w     52.00  77.00   0.50    0.75    --   54.00  74.00  55.75   50
135  \w      6.00  35.00   0.50    0.75    --   56.89 -30.00   0.00   58
136  \w      7.00  48.00   0.50    0.75    --   56.89 -45.00 -90.00   82
137  \w      4.00  30.00   0.50    0.75    --   56.89 -30.00-120.00   52
138  \w      6.00  34.00   0.50    0.75    --   56.89 -30.00 -90.00   56
139  \w     58.00  83.00   0.50    0.75    --   58.00  71.00  27.39   50
140  \w     58.00  83.00   0.50    0.75    --   58.00  72.00 -43.80   50
141  \w     60.00  85.00   0.50    0.75    --   58.00  65.00  99.24   50
142  \w     59.00  84.00   0.50    0.75    --   58.00  70.00-179.07   50
143  \w     58.00  83.00   0.50    0.75    --   58.00  71.00 157.14   50
144  \w     59.00  84.00   0.50    0.75    --   58.00  69.00 -18.26   50
145  \w     57.00  82.00   0.50    0.75    --   58.00  73.00-103.88   50
146  \w     56.00  81.00   0.50    0.75    --   58.00  74.00 116.76   50
147  \w     62.00  87.00   0.50    0.75    --   62.00  71.00  60.55   50
148  \w     59.00  84.00   0.50    0.75    --   62.00  77.00-153.78   50
149  \w     64.00  89.00   0.50    0.75    --   66.00  74.00 141.57   50
150  \w     64.00  89.00   0.50    0.75    --   66.00  74.00 -85.39   50
151  \w     66.00  91.00   0.50    0.75    --   66.00  71.00  96.39   50
152  \w     66.00  91.00   0.50    0.75    --   66.00  72.00 165.30   50
153  \w     64.00  82.50   0.50    0.75    --   66.00  74.00-163.10   37
;
_diffrn_measurement_device         'four-circle diffractometer'
_diffrn_measurement_device_type    'XtaLAB Synergy R, DW system, HyPix-Arc 150'
_diffrn_measurement_method         '\w scans'
_diffrn_radiation_type             CuK\a
_diffrn_radiation_wavelength       1.54184
_diffrn_source                     ?
_reflns_Friedel_coverage           0.895
_reflns_Friedel_fraction_full      0.986
_reflns_Friedel_fraction_max       0.936
_reflns_number_gt                  15561
_reflns_number_total               16261
_reflns_special_details
;
 Reflections were merged by SHELXL according to the crystal
 class for the calculation of statistics and refinement.
 
 _reflns_Friedel_fraction is defined as the number of unique
 Friedel pairs measured divided by the number that would be
 possible theoretically, ignoring centric projections and
 systematic absences. Completness statistics refer to single and
 composite reflections containing twin component 1 only.
;
_reflns_threshold_expression       'I > 2\s(I)'
_computing_cell_refinement         'CrysAlisPro 1.171.42.83a (Rigaku OD, 2023)'
_computing_data_collection         'CrysAlisPro 1.171.42.83a (Rigaku OD, 2023)'
_computing_data_reduction          'CrysAlisPro 1.171.42.83a (Rigaku OD, 2023)'
_computing_molecular_graphics      'Olex2 1.5 (Dolomanov et al., 2009)'
_computing_publication_material    'Olex2 1.5 (Dolomanov et al., 2009)'
_computing_structure_refinement    'SHELXL 2018/3 (Sheldrick, 2015)'
_computing_structure_solution      'SHELXT 2018/2 (Sheldrick, 2018)'
_refine_diff_density_max           0.393
_refine_diff_density_min           -0.291
_refine_diff_density_rms           0.042
_refine_ls_abs_structure_details
;
 Refined as an inversion twin.
;
_refine_ls_abs_structure_Flack     0.141(14)
_refine_ls_extinction_coef         .
_refine_ls_extinction_method       none
_refine_ls_goodness_of_fit_ref     1.024
_refine_ls_hydrogen_treatment      constr
_refine_ls_matrix_type             full
_refine_ls_number_parameters       975
_refine_ls_number_reflns           16261
_refine_ls_number_restraints       1
_refine_ls_R_factor_all            0.0407
_refine_ls_R_factor_gt             0.0388
_refine_ls_restrained_S_all        1.024
_refine_ls_shift/su_max            0.001
_refine_ls_shift/su_mean           0.000
_refine_ls_structure_factor_coef   Fsqd
_refine_ls_weighting_details      
 'w=1/[\s^2^(Fo^2^)+(0.0685P)^2^+0.6488P] where P=(Fo^2^+2Fc^2^)/3'
_refine_ls_weighting_scheme        calc
_refine_ls_wR_factor_gt            0.0996
_refine_ls_wR_factor_ref           0.1009
_refine_special_details
;
 Refined as a 2-component inversion twin.
;
_olex2_refinement_description
;
1. Twinned data refinement
 Scales: 0.859(14)
 0.141(14)
2. Fixed Uiso
 At 1.2 times of:
  All C(H) groups, All C(H,H) groups
 At 1.5 times of:
  All C(H,H,H) groups
3.a Secondary CH2 refined with riding coordinates:
 C95(H95A,H95B), C87(H87A,H87B), C88(H88A,H88B), C84(H84A,H84B), C85(H85A,
 H85B), C83(H83A,H83B), C92(H92A,H92B), C96(H96A,H96B), C91(H91A,H91B),
 C97(H97A,H97B), C93(H93A,H93B), C89(H89A,H89B)
3.b Aromatic/amide H refined with riding coordinates:
 C32(H32), C5(H5), C24(H24), C33(H33), C55(H55), C60(H60), C34(H34), C67(H67),
 C40(H40), C7(H7), C68(H68), C81(H81), C59(H59), C15(H15), C6(H6), C42(H42),
 C69(H69), C82(H82), C78(H78), C49(H49), C61(H61), C47(H47), C53(H53), C54(H54),
  C80(H80), C13(H13), C41(H41), C45(H45), C76(H76), C52(H52), C74(H74),
 C51(H51), C79(H79), C22(H22), C18(H18), C28(H28), C21(H21), C72(H72), C48(H48),
  C25(H25), C14(H14), C46(H46), C75(H75), C20(H20), C27(H27), C73(H73),
 C26(H26), C19(H19)
3.c Idealised Me refined as rotating group:
 C11(H11A,H11B,H11C), C86(H86A,H86B,H86C), C64(H64A,H64B,H64C), C38(H38A,H38B,
 H38C), C94(H94A,H94B,H94C), C90(H90A,H90B,H90C), C37(H37A,H37B,H37C), C10(H10A,
 H10B,H10C), C98(H98A,H98B,H98C), C65(H65A,H65B,H65C)
;
_atom_sites_solution_hydrogens     geom
_atom_sites_solution_primary       ?
_atom_sites_solution_secondary     ?
loop_
  _atom_site_label
  _atom_site_type_symbol
  _atom_site_fract_x
  _atom_site_fract_y
  _atom_site_fract_z
  _atom_site_U_iso_or_equiv
  _atom_site_adp_type
  _atom_site_occupancy
  _atom_site_site_symmetry_order
  _atom_site_calc_flag
  _atom_site_refinement_flags_posn
  _atom_site_refinement_flags_adp
  _atom_site_refinement_flags_occupancy
  _atom_site_disorder_assembly
  _atom_site_disorder_group
 P2 P 0.27179(5) 0.56288(3) 0.81943(4) 0.02160(14) Uani 1 1 d . . . . .
 P3 P 0.73737(5) 0.54644(3) 0.37989(4) 0.02077(13) Uani 1 1 d . . . . .
 P1 P 0.71854(5) 0.54333(3) 0.86913(4) 0.02315(14) Uani 1 1 d . . . . .
 O2 O 0.45656(13) 0.62308(8) 0.74046(12) 0.0207(4) Uani 1 1 d . . . . .
 O3 O 0.51260(13) 0.55744(9) 0.42846(11) 0.0225(4) Uani 1 1 d . . . . .
 O1 O 0.73900(13) 0.49211(8) 0.69046(12) 0.0210(4) Uani 1 1 d . . . . .
 N1 N 0.47923(18) 0.46144(11) 0.76637(15) 0.0242(5) Uani 1 1 d . . . . .
 N2 N 0.42269(19) 0.29320(10) 0.62884(15) 0.0252(5) Uani 1 1 d . . . . .
 C56 C 0.5190(2) 0.57453(12) 0.34277(17) 0.0203(5) Uani 1 1 d . . . . .
 C57 C 0.41316(18) 0.55095(12) 0.46458(17) 0.0202(5) Uani 1 1 d . . . . .
 C32 C 0.67148(19) 0.61208(12) 0.59161(17) 0.0199(5) Uani 1 1 d . . . . .
 H32 H 0.695807 0.584675 0.547989 0.024 Uiso 1 1 calc R U . . .
 C23 C 0.6476(2) 0.49215(13) 0.94262(18) 0.0245(5) Uani 1 1 d . . . . .
 C1 C 0.49768(19) 0.49104(12) 0.70633(17) 0.0203(5) Uani 1 1 d . . . . .
 C29 C 0.44300(19) 0.64849(12) 0.82155(17) 0.0206(5) Uani 1 1 d . . . . .
 C5 C 0.5801(2) 0.43917(12) 0.49928(17) 0.0212(5) Uani 1 1 d . . . . .
 H5 H 0.510743 0.445189 0.471921 0.025 Uiso 1 1 calc R U . . .
 C24 C 0.5676(2) 0.52031(15) 0.9885(2) 0.0309(6) Uani 1 1 d . . . . .
 H24 H 0.553937 0.564029 0.981639 0.037 Uiso 1 1 calc R U . . .
 C30 C 0.54997(19) 0.63751(12) 0.69866(16) 0.0191(5) Uani 1 1 d . . . . .
 C9 C 0.8964(2) 0.41080(13) 0.61916(18) 0.0238(5) Uani 1 1 d . . . . .
 C2 C 0.82034(19) 0.46855(12) 0.74596(17) 0.0201(5) Uani 1 1 d . . . . .
 C4 C 0.60951(19) 0.47430(12) 0.57425(17) 0.0186(5) Uani 1 1 d . . . . .
 C39 C 0.5006(2) 0.70189(12) 0.85136(17) 0.0219(5) Uani 1 1 d . . . . .
 C12 C 0.8969(2) 0.42738(12) 0.71601(18) 0.0231(5) Uani 1 1 d . . . . .
 C3 C 0.7115(2) 0.46018(12) 0.61264(17) 0.0191(5) Uani 1 1 d . . . . .
 C35 C 0.6038(2) 0.69407(12) 0.71886(17) 0.0204(5) Uani 1 1 d . . . . .
 C33 C 0.7249(2) 0.66857(13) 0.60723(18) 0.0221(5) Uani 1 1 d . . . . .
 H33 H 0.783587 0.679640 0.573860 0.027 Uiso 1 1 calc R U . . .
 C43 C 0.3643(2) 0.62116(13) 0.87092(17) 0.0223(5) Uani 1 1 d . . . . .
 C55 C 0.2728(2) 0.46514(13) 0.93638(18) 0.0249(5) Uani 1 1 d . . . . .
 H55 H 0.327328 0.449891 0.901444 0.030 Uiso 1 1 calc R U . . .
 C8 C 0.7833(2) 0.41829(12) 0.57774(18) 0.0221(5) Uani 1 1 d . . . . .
 C16 C 0.8223(2) 0.48910(12) 0.83301(18) 0.0234(5) Uani 1 1 d . . . . .
 C66 C 0.4280(2) 0.58664(12) 0.28762(17) 0.0219(5) Uani 1 1 d . . . . .
 C62 C 0.31804(19) 0.55856(12) 0.41266(17) 0.0208(5) Uani 1 1 d . . . . .
 C31 C 0.58313(19) 0.59387(12) 0.63759(17) 0.0188(5) Uani 1 1 d . . . . .
 C58 C 0.41765(19) 0.53563(11) 0.55421(17) 0.0198(5) Uani 1 1 d . . . . .
 C36 C 0.5638(2) 0.73875(12) 0.78744(18) 0.0218(5) Uani 1 1 d . . . . .
 C60 C 0.22239(19) 0.54200(14) 0.54290(18) 0.0244(5) Uani 1 1 d . . . . .
 H60 H 0.156751 0.540692 0.570818 0.029 Uiso 1 1 calc R U . . .
 C34 C 0.6922(2) 0.70870(12) 0.67175(19) 0.0229(5) Uani 1 1 d . . . . .
 H34 H 0.730370 0.746589 0.683967 0.027 Uiso 1 1 calc R U . . .
 C67 C 0.4436(2) 0.61060(13) 0.20446(18) 0.0253(5) Uani 1 1 d . . . . .
 H67 H 0.383140 0.622115 0.167470 0.030 Uiso 1 1 calc R U . . .
 C70 C 0.6229(2) 0.57805(12) 0.31186(17) 0.0218(5) Uani 1 1 d . . . . .
 C40 C 0.4868(2) 0.72218(13) 0.93639(19) 0.0265(6) Uani 1 1 d . . . . .
 H40 H 0.527327 0.756950 0.958927 0.032 Uiso 1 1 calc R U . . .
 C50 C 0.2235(2) 0.52268(13) 0.91578(18) 0.0231(5) Uani 1 1 d . . . . .
 C7 C 0.7492(2) 0.38616(13) 0.50143(18) 0.0243(5) Uani 1 1 d . . . . .
 H7 H 0.796095 0.357413 0.475617 0.029 Uiso 1 1 calc R U . . .
 C68 C 0.5447(2) 0.61803(14) 0.17441(18) 0.0269(6) Uani 1 1 d . . . . .
 H68 H 0.553441 0.635819 0.118334 0.032 Uiso 1 1 calc R U . . .
 C81 C 0.9900(2) 0.64736(14) 0.48065(19) 0.0276(6) Uani 1 1 d . . . . .
 H81 H 1.033728 0.644682 0.533426 0.033 Uiso 1 1 calc R U . . .
 C59 C 0.3179(2) 0.53167(12) 0.59100(17) 0.0220(5) Uani 1 1 d . . . . .
 H59 H 0.315858 0.521495 0.651350 0.026 Uiso 1 1 calc R U . . .
 C71 C 0.8006(2) 0.49851(13) 0.29722(18) 0.0238(5) Uani 1 1 d . . . . .
 C44 C 0.1597(2) 0.61530(14) 0.78607(17) 0.0245(5) Uani 1 1 d . . . . .
 C15 C 0.9047(2) 0.46696(14) 0.8908(2) 0.0296(6) Uani 1 1 d . . . . .
 H15 H 0.908437 0.480496 0.950109 0.035 Uiso 1 1 calc R U . . .
 C6 C 0.6476(2) 0.39596(13) 0.46317(18) 0.0244(5) Uani 1 1 d . . . . .
 H6 H 0.624178 0.373098 0.412215 0.029 Uiso 1 1 calc R U . . .
 C95 C 0.5249(2) 0.32263(13) 0.66910(19) 0.0266(6) Uani 1 1 d . . . . .
 H95A H 0.573994 0.329833 0.621804 0.032 Uiso 1 1 calc R U . . .
 H95B H 0.506878 0.364272 0.693137 0.032 Uiso 1 1 calc R U . . .
 C42 C 0.3529(2) 0.64392(14) 0.95544(18) 0.0258(6) Uani 1 1 d . . . . .
 H42 H 0.301435 0.625429 0.990585 0.031 Uiso 1 1 calc R U . . .
 C69 C 0.6329(2) 0.59937(13) 0.22657(18) 0.0244(5) Uani 1 1 d . . . . .
 H69 H 0.701676 0.601115 0.203858 0.029 Uiso 1 1 calc R U . . .
 C82 C 0.9012(2) 0.60867(13) 0.46782(19) 0.0255(6) Uani 1 1 d . . . . .
 H82 H 0.884659 0.579952 0.512600 0.031 Uiso 1 1 calc R U . . .
 C78 C 0.8594(2) 0.65510(13) 0.32774(19) 0.0258(5) Uani 1 1 d . . . . .
 H78 H 0.814645 0.658562 0.275563 0.031 Uiso 1 1 calc R U . . .
 C49 C 0.0631(2) 0.58683(14) 0.75640(19) 0.0276(6) Uani 1 1 d . . . . .
 H49 H 0.055725 0.542457 0.759894 0.033 Uiso 1 1 calc R U . . .
 C17 C 0.8019(2) 0.59030(13) 0.94949(19) 0.0255(5) Uani 1 1 d . . . . .
 C87 C 0.3737(2) 0.34199(13) 0.56585(19) 0.0276(6) Uani 1 1 d . . . . .
 H87A H 0.362408 0.381146 0.599069 0.033 Uiso 1 1 calc R U . . .
 H87B H 0.425936 0.351520 0.521697 0.033 Uiso 1 1 calc R U . . .
 C77 C 0.8359(2) 0.61086(13) 0.39098(18) 0.0224(5) Uani 1 1 d . . . . .
 C61 C 0.22266(19) 0.55422(13) 0.45409(18) 0.0235(5) Uani 1 1 d . . . . .
 H61 H 0.156736 0.559732 0.420973 0.028 Uiso 1 1 calc R U . . .
 C63 C 0.3181(2) 0.56584(14) 0.31363(17) 0.0254(5) Uani 1 1 d . . . . .
 C88 C 0.2684(2) 0.32395(14) 0.5179(2) 0.0297(6) Uani 1 1 d . . . . .
 H88A H 0.275220 0.282046 0.490612 0.036 Uiso 1 1 calc R U . . .
 H88B H 0.211626 0.321518 0.560055 0.036 Uiso 1 1 calc R U . . .
 C47 C -0.0109(2) 0.68763(16) 0.7155(2) 0.0347(7) Uani 1 1 d . . . . .
 H47 H -0.068617 0.712342 0.691523 0.042 Uiso 1 1 calc R U . . .
 C53 C 0.1637(2) 0.45208(14) 1.05918(18) 0.0284(6) Uani 1 1 d . . . . .
 H53 H 0.143775 0.428319 1.108184 0.034 Uiso 1 1 calc R U . . .
 C84 C 0.5208(2) 0.23458(13) 0.50679(19) 0.0272(6) Uani 1 1 d . . . . .
 H84A H 0.513812 0.276623 0.479253 0.033 Uiso 1 1 calc R U . . .
 H84B H 0.496140 0.203264 0.462127 0.033 Uiso 1 1 calc R U . . .
 C54 C 0.2427(2) 0.43003(14) 1.00744(19) 0.0282(6) Uani 1 1 d . . . . .
 H54 H 0.276375 0.390843 1.020586 0.034 Uiso 1 1 calc R U . . .
 C80 C 1.0144(2) 0.68966(14) 0.4167(2) 0.0310(6) Uani 1 1 d . . . . .
 H80 H 1.076071 0.715482 0.424426 0.037 Uiso 1 1 calc R U . . .
 C85 C 0.6395(2) 0.22259(14) 0.5309(2) 0.0301(6) Uani 1 1 d . . . . .
 H85A H 0.669784 0.258903 0.564438 0.036 Uiso 1 1 calc R U . . .
 H85B H 0.646950 0.184898 0.568747 0.036 Uiso 1 1 calc R U . . .
 C13 C 0.9769(2) 0.40647(14) 0.7765(2) 0.0288(6) Uani 1 1 d . . . . .
 H13 H 1.029940 0.378411 0.757858 0.035 Uiso 1 1 calc R U . . .
 C11 C 0.9376(2) 0.34343(14) 0.6069(2) 0.0302(6) Uani 1 1 d . . . . .
 H11A H 1.011590 0.340338 0.631228 0.045 Uiso 1 1 calc R U . . .
 H11B H 0.934748 0.333169 0.544378 0.045 Uiso 1 1 calc R U . . .
 H11C H 0.892766 0.313855 0.637398 0.045 Uiso 1 1 calc R U . . .
 C41 C 0.4156(2) 0.69312(14) 0.98896(18) 0.0274(6) Uani 1 1 d . . . . .
 H41 H 0.409694 0.706729 1.047619 0.033 Uiso 1 1 calc R U . . .
 C86 C 0.7020(2) 0.21271(15) 0.4495(2) 0.0333(6) Uani 1 1 d . . . . .
 H86A H 0.700093 0.251362 0.414561 0.050 Uiso 1 1 calc R U . . .
 H86B H 0.669631 0.178279 0.414513 0.050 Uiso 1 1 calc R U . . .
 H86C H 0.776264 0.202132 0.467125 0.050 Uiso 1 1 calc R U . . .
 C45 C 0.1688(2) 0.68015(14) 0.7794(2) 0.0324(6) Uani 1 1 d . . . . .
 H45 H 0.233504 0.700168 0.799268 0.039 Uiso 1 1 calc R U . . .
 C76 C 0.9111(2) 0.49864(14) 0.28954(19) 0.0281(6) Uani 1 1 d . . . . .
 H76 H 0.954492 0.527146 0.323719 0.034 Uiso 1 1 calc R U . . .
 C52 C 0.1139(2) 0.50908(15) 1.03907(19) 0.0281(6) Uani 1 1 d . . . . .
 H52 H 0.059827 0.524294 1.074535 0.034 Uiso 1 1 calc R U . . .
 C74 C 0.8968(3) 0.41569(17) 0.1828(2) 0.0396(7) Uani 1 1 d . . . . .
 H74 H 0.929063 0.387799 0.143666 0.047 Uiso 1 1 calc R U . . .
 C51 C 0.1427(2) 0.54394(14) 0.96737(17) 0.0257(5) Uani 1 1 d . . . . .
 H51 H 0.107207 0.582440 0.953365 0.031 Uiso 1 1 calc R U . . .
 C79 C 0.9481(2) 0.69433(14) 0.3406(2) 0.0317(6) Uani 1 1 d . . . . .
 H79 H 0.963420 0.724403 0.297139 0.038 Uiso 1 1 calc R U . . .
 C22 C 0.8208(2) 0.57616(14) 1.03805(19) 0.0277(6) Uani 1 1 d . . . . .
 H22 H 0.787503 0.540580 1.062286 0.033 Uiso 1 1 calc R U . . .
 C64 C 0.2978(3) 0.50026(17) 0.2725(2) 0.0380(7) Uani 1 1 d . . . . .
 H64A H 0.228350 0.484404 0.288853 0.057 Uiso 1 1 calc R U . . .
 H64B H 0.354302 0.471291 0.293935 0.057 Uiso 1 1 calc R U . . .
 H64C H 0.297884 0.503468 0.208589 0.057 Uiso 1 1 calc R U . . .
 C18 C 0.8508(3) 0.64317(15) 0.9155(2) 0.0334(6) Uani 1 1 d . . . . .
 H18 H 0.837382 0.653803 0.855538 0.040 Uiso 1 1 calc R U . . .
 C83 C 0.4457(2) 0.23181(12) 0.58180(19) 0.0268(6) Uani 1 1 d . . . . .
 H83A H 0.376637 0.214235 0.558374 0.032 Uiso 1 1 calc R U . . .
 H83B H 0.476181 0.201719 0.625939 0.032 Uiso 1 1 calc R U . . .
 C92 C 0.3052(2) 0.33206(14) 0.7504(2) 0.0305(6) Uani 1 1 d . . . . .
 H92A H 0.259623 0.359385 0.711265 0.037 Uiso 1 1 calc R U . . .
 H92B H 0.366504 0.357358 0.774297 0.037 Uiso 1 1 calc R U . . .
 C28 C 0.6639(2) 0.42767(14) 0.9518(2) 0.0312(6) Uani 1 1 d . . . . .
 H28 H 0.717849 0.407670 0.920750 0.037 Uiso 1 1 calc R U . . .
 C21 C 0.8882(2) 0.61399(16) 1.0910(2) 0.0335(7) Uani 1 1 d . . . . .
 H21 H 0.900403 0.604217 1.151421 0.040 Uiso 1 1 calc R U . . .
 C38 C 0.6564(2) 0.77541(15) 0.8341(2) 0.0311(6) Uani 1 1 d . . . . .
 H38A H 0.693475 0.799971 0.790969 0.047 Uiso 1 1 calc R U . . .
 H38B H 0.706644 0.745820 0.863467 0.047 Uiso 1 1 calc R U . . .
 H38C H 0.628139 0.803819 0.877508 0.047 Uiso 1 1 calc R U . . .
 C96 C 0.5839(2) 0.28519(14) 0.74088(19) 0.0291(6) Uani 1 1 d . . . . .
 H96A H 0.595608 0.241602 0.720860 0.035 Uiso 1 1 calc R U . . .
 H96B H 0.541446 0.283605 0.793359 0.035 Uiso 1 1 calc R U . . .
 C72 C 0.7398(2) 0.45548(16) 0.2472(2) 0.0340(7) Uani 1 1 d . . . . .
 H72 H 0.664592 0.453956 0.251838 0.041 Uiso 1 1 calc R U . . .
 C48 C -0.0221(2) 0.62297(15) 0.72189(19) 0.0303(6) Uani 1 1 d . . . . .
 H48 H -0.087507 0.603389 0.702818 0.036 Uiso 1 1 calc R U . . .
 C25 C 0.5077(2) 0.48514(16) 1.0441(2) 0.0364(7) Uani 1 1 d . . . . .
 H25 H 0.454748 0.505115 1.076266 0.044 Uiso 1 1 calc R U . . .
 C91 C 0.3458(2) 0.27687(14) 0.69833(19) 0.0284(6) Uani 1 1 d . . . . .
 H91A H 0.381741 0.246868 0.739918 0.034 Uiso 1 1 calc R U . . .
 H91B H 0.283406 0.255000 0.669562 0.034 Uiso 1 1 calc R U . . .
 C14 C 0.9808(2) 0.42557(15) 0.8628(2) 0.0327(6) Uani 1 1 d . . . . .
 H14 H 1.035655 0.410380 0.902922 0.039 Uiso 1 1 calc R U . . .
 C46 C 0.0839(2) 0.71629(16) 0.7438(2) 0.0376(7) Uani 1 1 d . . . . .
 H46 H 0.091359 0.760598 0.739103 0.045 Uiso 1 1 calc R U . . .
 C97 C 0.6914(3) 0.31755(16) 0.7631(2) 0.0348(7) Uani 1 1 d . . . . .
 H97A H 0.732589 0.318658 0.709886 0.042 Uiso 1 1 calc R U . . .
 H97B H 0.678079 0.361555 0.780540 0.042 Uiso 1 1 calc R U . . .
 C94 C 0.3095(3) 0.27808(18) 0.8991(2) 0.0418(8) Uani 1 1 d . . . . .
 H94A H 0.343254 0.240084 0.877244 0.063 Uiso 1 1 calc R U . . .
 H94B H 0.264669 0.266853 0.947028 0.063 Uiso 1 1 calc R U . . .
 H94C H 0.364954 0.307734 0.920571 0.063 Uiso 1 1 calc R U . . .
 C75 C 0.9585(2) 0.45760(16) 0.2325(2) 0.0339(7) Uani 1 1 d . . . . .
 H75 H 1.033763 0.458481 0.227894 0.041 Uiso 1 1 calc R U . . .
 C93 C 0.2408(2) 0.30846(15) 0.8253(2) 0.0308(6) Uani 1 1 d . . . . .
 H93A H 0.201344 0.344244 0.849318 0.037 Uiso 1 1 calc R U . . .
 H93B H 0.187462 0.277442 0.801978 0.037 Uiso 1 1 calc R U . . .
 C20 C 0.9375(3) 0.66570(16) 1.0565(2) 0.0395(7) Uani 1 1 d . . . . .
 H20 H 0.984107 0.691097 1.092854 0.047 Uiso 1 1 calc R U . . .
 C27 C 0.6018(3) 0.39216(16) 1.0061(2) 0.0376(7) Uani 1 1 d . . . . .
 H27 H 0.612529 0.348034 1.010877 0.045 Uiso 1 1 calc R U . . .
 C90 C 0.1317(3) 0.35855(18) 0.3989(2) 0.0423(8) Uani 1 1 d . . . . .
 H90A H 0.114806 0.392398 0.356843 0.063 Uiso 1 1 calc R U . . .
 H90B H 0.075527 0.355925 0.440577 0.063 Uiso 1 1 calc R U . . .
 H90C H 0.136198 0.318528 0.367562 0.063 Uiso 1 1 calc R U . . .
 C37 C 0.4864(2) 0.78670(14) 0.7409(2) 0.0299(6) Uani 1 1 d . . . . .
 H37A H 0.458676 0.815230 0.784468 0.045 Uiso 1 1 calc R U . . .
 H37B H 0.426877 0.764171 0.710572 0.045 Uiso 1 1 calc R U . . .
 H37C H 0.524799 0.811016 0.698386 0.045 Uiso 1 1 calc R U . . .
 C10 C 0.9721(2) 0.45663(15) 0.5755(2) 0.0318(6) Uani 1 1 d . . . . .
 H10A H 0.951849 0.499992 0.588507 0.048 Uiso 1 1 calc R U . . .
 H10B H 0.966966 0.450022 0.512019 0.048 Uiso 1 1 calc R U . . .
 H10C H 1.045765 0.449033 0.598323 0.048 Uiso 1 1 calc R U . . .
 C98 C 0.7584(3) 0.28528(17) 0.8362(2) 0.0395(7) Uani 1 1 d . . . . .
 H98A H 0.772052 0.241656 0.819474 0.059 Uiso 1 1 calc R U . . .
 H98B H 0.719745 0.285836 0.889970 0.059 Uiso 1 1 calc R U . . .
 H98C H 0.826489 0.307538 0.846141 0.059 Uiso 1 1 calc R U . . .
 C73 C 0.7877(3) 0.41468(17) 0.1904(2) 0.0429(8) Uani 1 1 d . . . . .
 H73 H 0.744875 0.385762 0.156485 0.052 Uiso 1 1 calc R U . . .
 C26 C 0.5247(2) 0.42111(16) 1.0530(2) 0.0370(7) Uani 1 1 d . . . . .
 H26 H 0.483568 0.397136 1.091107 0.044 Uiso 1 1 calc R U . . .
 B1 B 0.5277(2) 0.52538(13) 0.61616(19) 0.0177(5) Uani 1 1 d . . . . .
 C89 C 0.2381(3) 0.37217(17) 0.4480(3) 0.0492(9) Uani 1 1 d . . . . .
 H89A H 0.294650 0.373564 0.405578 0.059 Uiso 1 1 calc R U . . .
 H89B H 0.234632 0.414146 0.475651 0.059 Uiso 1 1 calc R U . . .
 C65 C 0.2303(2) 0.61153(19) 0.2788(2) 0.0400(8) Uani 1 1 d . . . . .
 H65A H 0.229656 0.613308 0.214751 0.060 Uiso 1 1 calc R U . . .
 H65B H 0.244734 0.653552 0.303033 0.060 Uiso 1 1 calc R U . . .
 H65C H 0.160698 0.596842 0.296417 0.060 Uiso 1 1 calc R U . . .
 C19 C 0.9188(3) 0.68038(16) 0.9687(3) 0.0410(8) Uani 1 1 d . . . . .
 H19 H 0.952464 0.715934 0.944739 0.049 Uiso 1 1 calc R U . . .

loop_
  _atom_site_aniso_label
  _atom_site_aniso_U_11
  _atom_site_aniso_U_22
  _atom_site_aniso_U_33
  _atom_site_aniso_U_23
  _atom_site_aniso_U_13
  _atom_site_aniso_U_12
 P2 0.0209(3) 0.0232(3) 0.0209(3) -0.0005(3) 0.0029(2) 0.0005(2)
 P3 0.0183(3) 0.0223(3) 0.0218(3) 0.0011(3) 0.0024(2) -0.0005(3)
 P1 0.0254(3) 0.0221(3) 0.0216(3) -0.0013(3) -0.0007(2) 0.0043(3)
 O2 0.0191(8) 0.0216(9) 0.0216(9) -0.0025(7) 0.0025(7) -0.0020(7)
 O3 0.0155(7) 0.0312(10) 0.0209(8) 0.0063(8) 0.0008(6) -0.0012(7)
 O1 0.0209(8) 0.0201(9) 0.0218(9) -0.0021(7) -0.0017(7) 0.0042(7)
 N1 0.0276(11) 0.0212(11) 0.0241(12) 0.0014(9) 0.0032(9) -0.0009(9)
 N2 0.0314(12) 0.0172(11) 0.0272(12) -0.0013(9) 0.0032(9) -0.0040(9)
 C56 0.0208(11) 0.0193(12) 0.0206(12) -0.0002(10) 0.0011(9) -0.0002(9)
 C57 0.0160(10) 0.0193(12) 0.0253(12) -0.0027(10) 0.0020(9) -0.0015(9)
 C32 0.0181(11) 0.0197(12) 0.0217(12) 0.0012(10) -0.0006(9) 0.0016(9)
 C23 0.0235(12) 0.0272(14) 0.0223(13) -0.0021(11) -0.0034(10) -0.0020(11)
 C1 0.0185(11) 0.0178(12) 0.0246(13) -0.0036(11) 0.0004(9) 0.0012(9)
 C29 0.0203(11) 0.0189(12) 0.0224(12) -0.0016(10) -0.0011(9) 0.0044(10)
 C5 0.0217(12) 0.0197(12) 0.0224(12) 0.0003(10) 0.0023(9) -0.0038(10)
 C24 0.0244(13) 0.0307(14) 0.0375(16) -0.0050(13) 0.0008(12) -0.0011(11)
 C30 0.0178(11) 0.0195(12) 0.0198(12) 0.0028(10) 0.0002(9) 0.0002(9)
 C9 0.0208(12) 0.0209(13) 0.0299(14) -0.0003(11) 0.0048(10) 0.0032(10)
 C2 0.0173(11) 0.0186(12) 0.0239(13) 0.0016(10) -0.0019(9) -0.0008(9)
 C4 0.0184(11) 0.0169(11) 0.0209(12) 0.0022(10) 0.0035(9) -0.0022(9)
 C39 0.0200(11) 0.0212(12) 0.0242(13) -0.0017(10) -0.0021(9) 0.0041(10)
 C12 0.0196(12) 0.0182(12) 0.0314(14) -0.0010(11) 0.0006(10) -0.0020(10)
 C3 0.0226(12) 0.0160(11) 0.0189(12) -0.0019(10) 0.0028(9) -0.0020(9)
 C35 0.0216(11) 0.0168(12) 0.0225(12) -0.0012(10) -0.0019(9) 0.0013(9)
 C33 0.0183(11) 0.0214(13) 0.0265(13) 0.0032(11) 0.0010(9) -0.0006(9)
 C43 0.0200(11) 0.0230(13) 0.0237(13) 0.0002(11) -0.0008(9) 0.0050(10)
 C55 0.0212(12) 0.0267(14) 0.0268(14) -0.0001(11) 0.0017(10) -0.0007(10)
 C8 0.0223(12) 0.0183(12) 0.0263(13) 0.0019(10) 0.0053(10) -0.0003(10)
 C16 0.0220(12) 0.0197(12) 0.0284(14) 0.0002(11) 0.0005(10) 0.0029(10)
 C66 0.0214(12) 0.0211(12) 0.0230(13) 0.0001(10) -0.0002(10) -0.0007(10)
 C62 0.0197(11) 0.0197(12) 0.0229(12) -0.0006(10) -0.0012(9) -0.0009(9)
 C31 0.0183(11) 0.0171(11) 0.0207(12) 0.0019(10) -0.0019(9) 0.0005(9)
 C58 0.0204(11) 0.0157(12) 0.0232(12) -0.0016(10) 0.0006(9) -0.0017(9)
 C36 0.0216(12) 0.0185(12) 0.0249(13) -0.0030(11) -0.0024(10) 0.0015(10)
 C60 0.0185(11) 0.0263(13) 0.0287(13) -0.0020(12) 0.0039(9) -0.0020(10)
 C34 0.0222(12) 0.0152(12) 0.0309(14) 0.0019(10) -0.0017(10) -0.0018(10)
 C67 0.0260(13) 0.0251(13) 0.0241(13) 0.0010(11) -0.0037(10) 0.0009(11)
 C70 0.0213(12) 0.0209(12) 0.0234(12) -0.0029(10) 0.0019(9) -0.0014(10)
 C40 0.0257(13) 0.0254(13) 0.0279(14) -0.0048(11) -0.0033(10) 0.0033(10)
 C50 0.0223(12) 0.0261(13) 0.0207(12) 0.0009(10) 0.0008(10) -0.0022(10)
 C7 0.0271(13) 0.0197(12) 0.0266(13) -0.0045(11) 0.0075(10) 0.0012(10)
 C68 0.0305(13) 0.0299(14) 0.0202(13) 0.0016(11) 0.0013(10) -0.0022(11)
 C81 0.0221(12) 0.0294(14) 0.0308(15) -0.0025(12) -0.0020(10) 0.0027(11)
 C59 0.0220(11) 0.0225(13) 0.0215(12) -0.0029(10) 0.0020(9) -0.0020(10)
 C71 0.0262(13) 0.0217(13) 0.0236(13) 0.0009(11) 0.0024(10) 0.0019(10)
 C44 0.0242(12) 0.0280(14) 0.0215(13) 0.0019(11) 0.0028(10) 0.0029(11)
 C15 0.0306(14) 0.0283(15) 0.0290(15) -0.0035(12) -0.0046(11) 0.0038(12)
 C6 0.0292(13) 0.0212(13) 0.0228(13) -0.0047(11) 0.0032(10) -0.0038(10)
 C95 0.0296(13) 0.0197(13) 0.0307(14) -0.0035(11) 0.0033(11) -0.0054(10)
 C42 0.0251(13) 0.0286(14) 0.0240(13) -0.0007(11) 0.0032(10) 0.0040(11)
 C69 0.0232(12) 0.0253(13) 0.0252(13) -0.0013(11) 0.0047(10) -0.0015(10)
 C82 0.0235(12) 0.0254(13) 0.0279(14) 0.0025(11) 0.0041(10) 0.0025(10)
 C78 0.0266(13) 0.0222(13) 0.0282(14) -0.0013(11) -0.0008(10) 0.0009(11)
 C49 0.0267(13) 0.0290(14) 0.0268(14) 0.0008(12) -0.0009(11) -0.0018(11)
 C17 0.0241(12) 0.0249(13) 0.0276(14) -0.0047(11) 0.0021(10) 0.0031(10)
 C87 0.0359(15) 0.0183(12) 0.0288(14) 0.0012(11) 0.0041(11) -0.0020(11)
 C77 0.0201(11) 0.0218(13) 0.0252(13) -0.0025(11) 0.0020(10) 0.0031(10)
 C61 0.0189(11) 0.0231(13) 0.0283(13) -0.0015(11) -0.0010(9) -0.0012(10)
 C63 0.0208(12) 0.0322(14) 0.0229(13) 0.0023(12) -0.0014(9) -0.0019(11)
 C88 0.0334(15) 0.0246(14) 0.0311(15) 0.0009(12) 0.0019(12) -0.0010(12)
 C47 0.0281(14) 0.0384(17) 0.0368(17) 0.0055(14) -0.0053(12) 0.0053(12)
 C53 0.0290(13) 0.0342(15) 0.0219(13) 0.0019(12) -0.0001(11) -0.0047(12)
 C84 0.0302(14) 0.0210(13) 0.0298(14) -0.0047(11) -0.0023(11) -0.0004(11)
 C54 0.0278(13) 0.0270(14) 0.0292(14) 0.0015(12) -0.0026(11) 0.0019(11)
 C80 0.0273(13) 0.0228(13) 0.0423(17) 0.0007(12) -0.0025(12) -0.0037(11)
 C85 0.0317(14) 0.0247(14) 0.0332(16) -0.0021(12) -0.0032(12) 0.0019(11)
 C13 0.0224(12) 0.0245(13) 0.0388(16) -0.0040(12) -0.0031(11) 0.0065(10)
 C11 0.0317(14) 0.0255(14) 0.0337(15) -0.0027(12) 0.0047(12) 0.0093(11)
 C41 0.0298(13) 0.0311(15) 0.0210(13) -0.0049(11) -0.0003(10) 0.0044(11)
 C86 0.0305(14) 0.0323(15) 0.0363(16) -0.0064(13) -0.0046(12) 0.0062(12)
 C45 0.0263(13) 0.0289(15) 0.0412(17) 0.0037(13) -0.0045(12) -0.0011(11)
 C76 0.0228(13) 0.0308(14) 0.0310(15) 0.0007(12) 0.0024(11) 0.0023(11)
 C52 0.0234(12) 0.0375(16) 0.0237(13) -0.0050(12) 0.0042(10) -0.0005(11)
 C74 0.0413(17) 0.0403(18) 0.0373(17) -0.0122(14) 0.0038(13) 0.0126(14)
 C51 0.0239(12) 0.0280(13) 0.0250(12) -0.0034(12) 0.0010(9) 0.0020(11)
 C79 0.0347(15) 0.0238(14) 0.0362(16) 0.0050(12) -0.0018(12) -0.0032(11)
 C22 0.0271(13) 0.0291(14) 0.0272(14) -0.0033(12) 0.0037(10) -0.0010(11)
 C64 0.0401(17) 0.0466(19) 0.0272(15) -0.0059(14) 0.0004(12) -0.0205(15)
 C18 0.0402(16) 0.0284(15) 0.0318(15) -0.0012(13) 0.0053(12) 0.0009(13)
 C83 0.0313(13) 0.0167(12) 0.0322(15) -0.0027(11) 0.0006(11) -0.0043(10)
 C92 0.0341(15) 0.0273(15) 0.0303(15) 0.0016(12) 0.0040(12) 0.0023(12)
 C28 0.0334(15) 0.0272(14) 0.0329(15) -0.0007(12) 0.0018(12) 0.0002(12)
 C21 0.0293(14) 0.0431(17) 0.0278(15) -0.0095(13) 0.0001(11) 0.0015(13)
 C38 0.0313(14) 0.0285(14) 0.0334(15) -0.0093(13) 0.0008(12) -0.0054(12)
 C96 0.0318(14) 0.0259(14) 0.0297(14) -0.0014(12) 0.0016(11) -0.0067(11)
 C72 0.0277(14) 0.0353(16) 0.0393(17) -0.0090(14) 0.0041(12) -0.0015(12)
 C48 0.0257(13) 0.0372(16) 0.0274(14) 0.0003(12) -0.0030(11) 0.0003(12)
 C25 0.0253(14) 0.0436(18) 0.0406(17) -0.0059(15) 0.0046(12) -0.0064(13)
 C91 0.0297(14) 0.0256(14) 0.0300(14) 0.0020(12) 0.0032(11) -0.0047(11)
 C14 0.0271(14) 0.0312(15) 0.0384(16) -0.0012(13) -0.0083(12) 0.0056(12)
 C46 0.0330(15) 0.0298(15) 0.0490(19) 0.0072(14) -0.0051(13) 0.0020(13)
 C97 0.0357(16) 0.0379(16) 0.0307(15) -0.0001(13) 0.0011(12) -0.0133(13)
 C94 0.0488(19) 0.0437(19) 0.0330(17) 0.0038(15) 0.0032(14) 0.0105(15)
 C75 0.0272(14) 0.0392(17) 0.0359(16) -0.0008(14) 0.0063(12) 0.0067(13)
 C93 0.0271(14) 0.0348(16) 0.0304(15) -0.0025(12) 0.0010(11) -0.0008(12)
 C20 0.0336(15) 0.0374(17) 0.0472(19) -0.0160(15) 0.0013(13) -0.0050(13)
 C27 0.0400(17) 0.0298(16) 0.0424(18) 0.0021(14) -0.0017(14) -0.0044(13)
 C90 0.0434(18) 0.0436(19) 0.0393(18) 0.0023(15) -0.0016(14) 0.0127(15)
 C37 0.0362(15) 0.0236(14) 0.0299(14) -0.0001(12) 0.0010(11) 0.0058(12)
 C10 0.0244(13) 0.0320(15) 0.0395(16) 0.0060(13) 0.0054(12) 0.0003(12)
 C98 0.0381(16) 0.0396(18) 0.0401(18) -0.0027(15) -0.0023(13) -0.0082(14)
 C73 0.0401(17) 0.0425(19) 0.0456(19) -0.0176(16) -0.0025(14) 0.0018(15)
 C26 0.0311(15) 0.0411(18) 0.0387(17) 0.0042(14) 0.0001(12) -0.0111(13)
 B1 0.0193(12) 0.0162(13) 0.0178(12) 0.0002(10) 0.0027(10) -0.0014(10)
 C89 0.057(2) 0.0332(18) 0.055(2) 0.0082(16) -0.0133(18) -0.0022(16)
 C65 0.0232(13) 0.063(2) 0.0340(16) 0.0208(16) -0.0002(12) 0.0046(14)
 C19 0.0420(17) 0.0282(16) 0.054(2) -0.0021(15) 0.0114(15) -0.0092(13)

_geom_special_details
;
 All esds (except the esd in the dihedral angle between two l.s. planes)
 are estimated using the full covariance matrix.  The cell esds are taken
 into account individually in the estimation of esds in distances, angles
 and torsion angles; correlations between esds in cell parameters are only
 used when they are defined by crystal symmetry.  An approximate (isotropic)
 treatment of cell esds is used for estimating esds involving l.s. planes.
;
loop_
  _geom_bond_atom_site_label_1
  _geom_bond_atom_site_label_2
  _geom_bond_distance
  _geom_bond_site_symmetry_2
  _geom_bond_publ_flag
 P2 C43 1.842(3) . ?
 P2 C50 1.838(3) . ?
 P2 C44 1.842(3) . ?
 P3 C70 1.848(3) . ?
 P3 C71 1.840(3) . ?
 P3 C77 1.845(3) . ?
 P1 C23 1.833(3) . ?
 P1 C16 1.848(3) . ?
 P1 C17 1.856(3) . ?
 O2 C29 1.373(3) . ?
 O2 C30 1.402(3) . ?
 O3 C56 1.367(3) . ?
 O3 C57 1.400(3) . ?
 O1 C2 1.381(3) . ?
 O1 C3 1.396(3) . ?
 N1 C1 1.149(4) . ?
 N2 C95 1.522(3) . ?
 N2 C87 1.520(4) . ?
 N2 C83 1.527(3) . ?
 N2 C91 1.518(3) . ?
 C56 C66 1.401(4) . ?
 C56 C70 1.413(3) . ?
 C57 C62 1.401(3) . ?
 C57 C58 1.407(4) . ?
 C32 H32 0.9500 . ?
 C32 C33 1.389(4) . ?
 C32 C31 1.402(3) . ?
 C23 C24 1.393(4) . ?
 C23 C28 1.392(4) . ?
 C1 B1 1.625(4) . ?
 C29 C39 1.407(4) . ?
 C29 C43 1.404(4) . ?
 C5 H5 0.9500 . ?
 C5 C4 1.399(4) . ?
 C5 C6 1.386(4) . ?
 C24 H24 0.9500 . ?
 C24 C25 1.387(5) . ?
 C30 C35 1.404(4) . ?
 C30 C31 1.398(4) . ?
 C9 C12 1.523(4) . ?
 C9 C8 1.526(4) . ?
 C9 C11 1.538(4) . ?
 C9 C10 1.540(4) . ?
 C2 C12 1.396(4) . ?
 C2 C16 1.400(4) . ?
 C4 C3 1.407(3) . ?
 C4 B1 1.649(4) . ?
 C39 C36 1.514(4) . ?
 C39 C40 1.391(4) . ?
 C12 C13 1.396(4) . ?
 C3 C8 1.395(4) . ?
 C35 C36 1.523(4) . ?
 C35 C34 1.392(4) . ?
 C33 H33 0.9500 . ?
 C33 C34 1.386(4) . ?
 C43 C42 1.396(4) . ?
 C55 H55 0.9500 . ?
 C55 C50 1.398(4) . ?
 C55 C54 1.389(4) . ?
 C8 C7 1.397(4) . ?
 C16 C15 1.400(4) . ?
 C66 C67 1.395(4) . ?
 C66 C63 1.523(4) . ?
 C62 C61 1.390(3) . ?
 C62 C63 1.523(4) . ?
 C31 B1 1.638(4) . ?
 C58 C59 1.405(3) . ?
 C58 B1 1.641(4) . ?
 C36 C38 1.537(4) . ?
 C36 C37 1.550(4) . ?
 C60 H60 0.9500 . ?
 C60 C59 1.384(4) . ?
 C60 C61 1.383(4) . ?
 C34 H34 0.9500 . ?
 C67 H67 0.9500 . ?
 C67 C68 1.383(4) . ?
 C70 C69 1.394(4) . ?
 C40 H40 0.9500 . ?
 C40 C41 1.382(4) . ?
 C50 C51 1.396(4) . ?
 C7 H7 0.9500 . ?
 C7 C6 1.385(4) . ?
 C68 H68 0.9500 . ?
 C68 C69 1.381(4) . ?
 C81 H81 0.9500 . ?
 C81 C82 1.388(4) . ?
 C81 C80 1.377(4) . ?
 C59 H59 0.9500 . ?
 C71 C76 1.397(4) . ?
 C71 C72 1.390(4) . ?
 C44 C49 1.404(4) . ?
 C44 C45 1.388(4) . ?
 C15 H15 0.9500 . ?
 C15 C14 1.385(4) . ?
 C6 H6 0.9500 . ?
 C95 H95A 0.9900 . ?
 C95 H95B 0.9900 . ?
 C95 C96 1.513(4) . ?
 C42 H42 0.9500 . ?
 C42 C41 1.388(4) . ?
 C69 H69 0.9500 . ?
 C82 H82 0.9500 . ?
 C82 C77 1.392(4) . ?
 C78 H78 0.9500 . ?
 C78 C77 1.394(4) . ?
 C78 C79 1.395(4) . ?
 C49 H49 0.9500 . ?
 C49 C48 1.393(4) . ?
 C17 C22 1.394(4) . ?
 C17 C18 1.395(4) . ?
 C87 H87A 0.9900 . ?
 C87 H87B 0.9900 . ?
 C87 C88 1.520(4) . ?
 C61 H61 0.9500 . ?
 C63 C64 1.545(4) . ?
 C63 C65 1.538(4) . ?
 C88 H88A 0.9900 . ?
 C88 H88B 0.9900 . ?
 C88 C89 1.514(5) . ?
 C47 H47 0.9500 . ?
 C47 C48 1.386(5) . ?
 C47 C46 1.381(4) . ?
 C53 H53 0.9500 . ?
 C53 C54 1.386(4) . ?
 C53 C52 1.390(4) . ?
 C84 H84A 0.9900 . ?
 C84 H84B 0.9900 . ?
 C84 C85 1.533(4) . ?
 C84 C83 1.528(4) . ?
 C54 H54 0.9500 . ?
 C80 H80 0.9500 . ?
 C80 C79 1.392(4) . ?
 C85 H85A 0.9900 . ?
 C85 H85B 0.9900 . ?
 C85 C86 1.525(4) . ?
 C13 H13 0.9500 . ?
 C13 C14 1.378(4) . ?
 C11 H11A 0.9800 . ?
 C11 H11B 0.9800 . ?
 C11 H11C 0.9800 . ?
 C41 H41 0.9500 . ?
 C86 H86A 0.9800 . ?
 C86 H86B 0.9800 . ?
 C86 H86C 0.9800 . ?
 C45 H45 0.9500 . ?
 C45 C46 1.395(4) . ?
 C76 H76 0.9500 . ?
 C76 C75 1.392(4) . ?
 C52 H52 0.9500 . ?
 C52 C51 1.390(4) . ?
 C74 H74 0.9500 . ?
 C74 C75 1.379(5) . ?
 C74 C73 1.379(5) . ?
 C51 H51 0.9500 . ?
 C79 H79 0.9500 . ?
 C22 H22 0.9500 . ?
 C22 C21 1.391(4) . ?
 C64 H64A 0.9800 . ?
 C64 H64B 0.9800 . ?
 C64 H64C 0.9800 . ?
 C18 H18 0.9500 . ?
 C18 C19 1.389(5) . ?
 C83 H83A 0.9900 . ?
 C83 H83B 0.9900 . ?
 C92 H92A 0.9900 . ?
 C92 H92B 0.9900 . ?
 C92 C91 1.523(4) . ?
 C92 C93 1.526(4) . ?
 C28 H28 0.9500 . ?
 C28 C27 1.394(4) . ?
 C21 H21 0.9500 . ?
 C21 C20 1.382(5) . ?
 C38 H38A 0.9800 . ?
 C38 H38B 0.9800 . ?
 C38 H38C 0.9800 . ?
 C96 H96A 0.9900 . ?
 C96 H96B 0.9900 . ?
 C96 C97 1.533(4) . ?
 C72 H72 0.9500 . ?
 C72 C73 1.389(5) . ?
 C48 H48 0.9500 . ?
 C25 H25 0.9500 . ?
 C25 C26 1.384(5) . ?
 C91 H91A 0.9900 . ?
 C91 H91B 0.9900 . ?
 C14 H14 0.9500 . ?
 C46 H46 0.9500 . ?
 C97 H97A 0.9900 . ?
 C97 H97B 0.9900 . ?
 C97 C98 1.520(5) . ?
 C94 H94A 0.9800 . ?
 C94 H94B 0.9800 . ?
 C94 H94C 0.9800 . ?
 C94 C93 1.522(4) . ?
 C75 H75 0.9500 . ?
 C93 H93A 0.9900 . ?
 C93 H93B 0.9900 . ?
 C20 H20 0.9500 . ?
 C20 C19 1.386(5) . ?
 C27 H27 0.9500 . ?
 C27 C26 1.383(5) . ?
 C90 H90A 0.9800 . ?
 C90 H90B 0.9800 . ?
 C90 H90C 0.9800 . ?
 C90 C89 1.517(5) . ?
 C37 H37A 0.9800 . ?
 C37 H37B 0.9800 . ?
 C37 H37C 0.9800 . ?
 C10 H10A 0.9800 . ?
 C10 H10B 0.9800 . ?
 C10 H10C 0.9800 . ?
 C98 H98A 0.9800 . ?
 C98 H98B 0.9800 . ?
 C98 H98C 0.9800 . ?
 C73 H73 0.9500 . ?
 C26 H26 0.9500 . ?
 C89 H89A 0.9900 . ?
 C89 H89B 0.9900 . ?
 C65 H65A 0.9800 . ?
 C65 H65B 0.9800 . ?
 C65 H65C 0.9800 . ?
 C19 H19 0.9500 . ?

loop_
  _geom_angle_atom_site_label_1
  _geom_angle_atom_site_label_2
  _geom_angle_atom_site_label_3
  _geom_angle
  _geom_angle_site_symmetry_1
  _geom_angle_site_symmetry_3
  _geom_angle_publ_flag
 C43 P2 C44 99.29(12) . . ?
 C50 P2 C43 101.51(12) . . ?
 C50 P2 C44 102.77(12) . . ?
 C71 P3 C70 99.58(12) . . ?
 C71 P3 C77 99.26(12) . . ?
 C77 P3 C70 105.92(12) . . ?
 C23 P1 C16 100.92(13) . . ?
 C23 P1 C17 100.83(13) . . ?
 C16 P1 C17 98.94(12) . . ?
 C29 O2 C30 118.59(19) . . ?
 C56 O3 C57 120.68(19) . . ?
 C2 O1 C3 118.87(19) . . ?
 C95 N2 C83 111.4(2) . . ?
 C87 N2 C95 105.9(2) . . ?
 C87 N2 C83 111.4(2) . . ?
 C91 N2 C95 111.4(2) . . ?
 C91 N2 C87 110.5(2) . . ?
 C91 N2 C83 106.3(2) . . ?
 O3 C56 C66 122.2(2) . . ?
 O3 C56 C70 116.4(2) . . ?
 C66 C56 C70 121.4(2) . . ?
 O3 C57 C62 120.8(2) . . ?
 O3 C57 C58 115.0(2) . . ?
 C62 C57 C58 124.2(2) . . ?
 C33 C32 H32 118.7 . . ?
 C33 C32 C31 122.7(2) . . ?
 C31 C32 H32 118.7 . . ?
 C24 C23 P1 116.4(2) . . ?
 C28 C23 P1 124.9(2) . . ?
 C28 C23 C24 118.6(3) . . ?
 N1 C1 B1 173.4(3) . . ?
 O2 C29 C39 121.4(2) . . ?
 O2 C29 C43 116.9(2) . . ?
 C43 C29 C39 121.5(2) . . ?
 C4 C5 H5 118.5 . . ?
 C6 C5 H5 118.5 . . ?
 C6 C5 C4 122.9(2) . . ?
 C23 C24 H24 119.7 . . ?
 C25 C24 C23 120.7(3) . . ?
 C25 C24 H24 119.7 . . ?
 O2 C30 C35 119.4(2) . . ?
 C31 C30 O2 116.7(2) . . ?
 C31 C30 C35 123.9(2) . . ?
 C12 C9 C8 109.2(2) . . ?
 C12 C9 C11 110.6(2) . . ?
 C12 C9 C10 108.0(2) . . ?
 C8 C9 C11 110.9(2) . . ?
 C8 C9 C10 109.6(2) . . ?
 C11 C9 C10 108.4(2) . . ?
 O1 C2 C12 121.5(2) . . ?
 O1 C2 C16 116.2(2) . . ?
 C12 C2 C16 122.3(2) . . ?
 C5 C4 C3 114.6(2) . . ?
 C5 C4 B1 122.1(2) . . ?
 C3 C4 B1 123.3(2) . . ?
 C29 C39 C36 119.1(2) . . ?
 C40 C39 C29 117.6(2) . . ?
 C40 C39 C36 122.9(2) . . ?
 C2 C12 C9 120.1(2) . . ?
 C13 C12 C9 122.1(2) . . ?
 C13 C12 C2 117.5(3) . . ?
 O1 C3 C4 115.0(2) . . ?
 C8 C3 O1 120.4(2) . . ?
 C8 C3 C4 124.6(2) . . ?
 C30 C35 C36 120.8(2) . . ?
 C34 C35 C30 117.7(2) . . ?
 C34 C35 C36 121.5(2) . . ?
 C32 C33 H33 120.2 . . ?
 C34 C33 C32 119.7(2) . . ?
 C34 C33 H33 120.2 . . ?
 C29 C43 P2 119.6(2) . . ?
 C42 C43 P2 122.2(2) . . ?
 C42 C43 C29 118.0(2) . . ?
 C50 C55 H55 119.7 . . ?
 C54 C55 H55 119.7 . . ?
 C54 C55 C50 120.6(3) . . ?
 C3 C8 C9 120.8(2) . . ?
 C3 C8 C7 117.5(2) . . ?
 C7 C8 C9 121.7(2) . . ?
 C2 C16 P1 120.45(19) . . ?
 C15 C16 P1 121.8(2) . . ?
 C15 C16 C2 117.8(2) . . ?
 C56 C66 C63 120.4(2) . . ?
 C67 C66 C56 117.5(2) . . ?
 C67 C66 C63 121.5(2) . . ?
 C57 C62 C63 121.6(2) . . ?
 C61 C62 C57 117.4(2) . . ?
 C61 C62 C63 120.8(2) . . ?
 C32 C31 B1 118.9(2) . . ?
 C30 C31 C32 115.3(2) . . ?
 C30 C31 B1 125.8(2) . . ?
 C57 C58 B1 125.2(2) . . ?
 C59 C58 C57 114.9(2) . . ?
 C59 C58 B1 119.9(2) . . ?
 C39 C36 C35 109.2(2) . . ?
 C39 C36 C38 111.9(2) . . ?
 C39 C36 C37 107.4(2) . . ?
 C35 C36 C38 111.4(2) . . ?
 C35 C36 C37 108.5(2) . . ?
 C38 C36 C37 108.3(2) . . ?
 C59 C60 H60 120.0 . . ?
 C61 C60 H60 120.0 . . ?
 C61 C60 C59 119.9(2) . . ?
 C35 C34 H34 119.7 . . ?
 C33 C34 C35 120.7(2) . . ?
 C33 C34 H34 119.7 . . ?
 C66 C67 H67 119.1 . . ?
 C68 C67 C66 121.8(3) . . ?
 C68 C67 H67 119.1 . . ?
 C56 C70 P3 119.5(2) . . ?
 C69 C70 P3 122.3(2) . . ?
 C69 C70 C56 117.8(2) . . ?
 C39 C40 H40 119.1 . . ?
 C41 C40 C39 121.8(3) . . ?
 C41 C40 H40 119.1 . . ?
 C55 C50 P2 115.2(2) . . ?
 C51 C50 P2 126.0(2) . . ?
 C51 C50 C55 118.8(3) . . ?
 C8 C7 H7 119.8 . . ?
 C6 C7 C8 120.4(2) . . ?
 C6 C7 H7 119.8 . . ?
 C67 C68 H68 120.3 . . ?
 C69 C68 C67 119.5(3) . . ?
 C69 C68 H68 120.3 . . ?
 C82 C81 H81 120.1 . . ?
 C80 C81 H81 120.1 . . ?
 C80 C81 C82 119.8(3) . . ?
 C58 C59 H59 118.7 . . ?
 C60 C59 C58 122.7(2) . . ?
 C60 C59 H59 118.7 . . ?
 C76 C71 P3 121.8(2) . . ?
 C72 C71 P3 119.9(2) . . ?
 C72 C71 C76 117.9(3) . . ?
 C49 C44 P2 117.2(2) . . ?
 C45 C44 P2 123.9(2) . . ?
 C45 C44 C49 118.5(3) . . ?
 C16 C15 H15 119.5 . . ?
 C14 C15 C16 120.9(3) . . ?
 C14 C15 H15 119.5 . . ?
 C5 C6 H6 120.0 . . ?
 C7 C6 C5 120.0(2) . . ?
 C7 C6 H6 120.0 . . ?
 N2 C95 H95A 108.3 . . ?
 N2 C95 H95B 108.3 . . ?
 H95A C95 H95B 107.4 . . ?
 C96 C95 N2 116.1(2) . . ?
 C96 C95 H95A 108.3 . . ?
 C96 C95 H95B 108.3 . . ?
 C43 C42 H42 119.5 . . ?
 C41 C42 C43 121.1(3) . . ?
 C41 C42 H42 119.5 . . ?
 C70 C69 H69 119.3 . . ?
 C68 C69 C70 121.3(2) . . ?
 C68 C69 H69 119.3 . . ?
 C81 C82 H82 119.2 . . ?
 C81 C82 C77 121.7(3) . . ?
 C77 C82 H82 119.2 . . ?
 C77 C78 H78 119.8 . . ?
 C77 C78 C79 120.4(3) . . ?
 C79 C78 H78 119.8 . . ?
 C44 C49 H49 119.7 . . ?
 C48 C49 C44 120.7(3) . . ?
 C48 C49 H49 119.7 . . ?
 C22 C17 P1 125.7(2) . . ?
 C22 C17 C18 118.9(3) . . ?
 C18 C17 P1 115.4(2) . . ?
 N2 C87 H87A 108.3 . . ?
 N2 C87 H87B 108.3 . . ?
 H87A C87 H87B 107.4 . . ?
 C88 C87 N2 116.1(2) . . ?
 C88 C87 H87A 108.3 . . ?
 C88 C87 H87B 108.3 . . ?
 C82 C77 P3 114.1(2) . . ?
 C82 C77 C78 118.1(2) . . ?
 C78 C77 P3 127.3(2) . . ?
 C62 C61 H61 119.5 . . ?
 C60 C61 C62 120.9(2) . . ?
 C60 C61 H61 119.5 . . ?
 C66 C63 C62 110.1(2) . . ?
 C66 C63 C64 106.6(2) . . ?
 C66 C63 C65 111.4(2) . . ?
 C62 C63 C64 107.7(2) . . ?
 C62 C63 C65 111.4(2) . . ?
 C65 C63 C64 109.4(3) . . ?
 C87 C88 H88A 109.6 . . ?
 C87 C88 H88B 109.6 . . ?
 H88A C88 H88B 108.2 . . ?
 C89 C88 C87 110.1(3) . . ?
 C89 C88 H88A 109.6 . . ?
 C89 C88 H88B 109.6 . . ?
 C48 C47 H47 119.9 . . ?
 C46 C47 H47 119.9 . . ?
 C46 C47 C48 120.3(3) . . ?
 C54 C53 H53 120.1 . . ?
 C54 C53 C52 119.7(3) . . ?
 C52 C53 H53 120.1 . . ?
 H84A C84 H84B 107.3 . . ?
 C85 C84 H84A 108.2 . . ?
 C85 C84 H84B 108.2 . . ?
 C83 C84 H84A 108.2 . . ?
 C83 C84 H84B 108.2 . . ?
 C83 C84 C85 116.5(2) . . ?
 C55 C54 H54 119.9 . . ?
 C53 C54 C55 120.1(3) . . ?
 C53 C54 H54 119.9 . . ?
 C81 C80 H80 120.2 . . ?
 C81 C80 C79 119.6(3) . . ?
 C79 C80 H80 120.2 . . ?
 C84 C85 H85A 109.3 . . ?
 C84 C85 H85B 109.3 . . ?
 H85A C85 H85B 108.0 . . ?
 C86 C85 C84 111.4(2) . . ?
 C86 C85 H85A 109.3 . . ?
 C86 C85 H85B 109.3 . . ?
 C12 C13 H13 119.2 . . ?
 C14 C13 C12 121.6(3) . . ?
 C14 C13 H13 119.2 . . ?
 C9 C11 H11A 109.5 . . ?
 C9 C11 H11B 109.5 . . ?
 C9 C11 H11C 109.5 . . ?
 H11A C11 H11B 109.5 . . ?
 H11A C11 H11C 109.5 . . ?
 H11B C11 H11C 109.5 . . ?
 C40 C41 C42 119.5(3) . . ?
 C40 C41 H41 120.2 . . ?
 C42 C41 H41 120.2 . . ?
 C85 C86 H86A 109.5 . . ?
 C85 C86 H86B 109.5 . . ?
 C85 C86 H86C 109.5 . . ?
 H86A C86 H86B 109.5 . . ?
 H86A C86 H86C 109.5 . . ?
 H86B C86 H86C 109.5 . . ?
 C44 C45 H45 119.6 . . ?
 C44 C45 C46 120.8(3) . . ?
 C46 C45 H45 119.6 . . ?
 C71 C76 H76 119.5 . . ?
 C75 C76 C71 121.0(3) . . ?
 C75 C76 H76 119.5 . . ?
 C53 C52 H52 119.8 . . ?
 C51 C52 C53 120.3(3) . . ?
 C51 C52 H52 119.8 . . ?
 C75 C74 H74 120.4 . . ?
 C75 C74 C73 119.3(3) . . ?
 C73 C74 H74 120.4 . . ?
 C50 C51 H51 119.8 . . ?
 C52 C51 C50 120.4(3) . . ?
 C52 C51 H51 119.8 . . ?
 C78 C79 H79 119.8 . . ?
 C80 C79 C78 120.4(3) . . ?
 C80 C79 H79 119.8 . . ?
 C17 C22 H22 119.9 . . ?
 C21 C22 C17 120.2(3) . . ?
 C21 C22 H22 119.9 . . ?
 C63 C64 H64A 109.5 . . ?
 C63 C64 H64B 109.5 . . ?
 C63 C64 H64C 109.5 . . ?
 H64A C64 H64B 109.5 . . ?
 H64A C64 H64C 109.5 . . ?
 H64B C64 H64C 109.5 . . ?
 C17 C18 H18 119.7 . . ?
 C19 C18 C17 120.6(3) . . ?
 C19 C18 H18 119.7 . . ?
 N2 C83 C84 117.6(2) . . ?
 N2 C83 H83A 107.9 . . ?
 N2 C83 H83B 107.9 . . ?
 C84 C83 H83A 107.9 . . ?
 C84 C83 H83B 107.9 . . ?
 H83A C83 H83B 107.2 . . ?
 H92A C92 H92B 108.1 . . ?
 C91 C92 H92A 109.6 . . ?
 C91 C92 H92B 109.6 . . ?
 C91 C92 C93 110.4(2) . . ?
 C93 C92 H92A 109.6 . . ?
 C93 C92 H92B 109.6 . . ?
 C23 C28 H28 119.7 . . ?
 C23 C28 C27 120.6(3) . . ?
 C27 C28 H28 119.7 . . ?
 C22 C21 H21 119.8 . . ?
 C20 C21 C22 120.5(3) . . ?
 C20 C21 H21 119.8 . . ?
 C36 C38 H38A 109.5 . . ?
 C36 C38 H38B 109.5 . . ?
 C36 C38 H38C 109.5 . . ?
 H38A C38 H38B 109.5 . . ?
 H38A C38 H38C 109.5 . . ?
 H38B C38 H38C 109.5 . . ?
 C95 C96 H96A 110.1 . . ?
 C95 C96 H96B 110.1 . . ?
 C95 C96 C97 108.0(2) . . ?
 H96A C96 H96B 108.4 . . ?
 C97 C96 H96A 110.1 . . ?
 C97 C96 H96B 110.1 . . ?
 C71 C72 H72 119.6 . . ?
 C73 C72 C71 120.8(3) . . ?
 C73 C72 H72 119.6 . . ?
 C49 C48 H48 120.1 . . ?
 C47 C48 C49 119.7(3) . . ?
 C47 C48 H48 120.1 . . ?
 C24 C25 H25 119.8 . . ?
 C26 C25 C24 120.3(3) . . ?
 C26 C25 H25 119.8 . . ?
 N2 C91 C92 115.9(2) . . ?
 N2 C91 H91A 108.3 . . ?
 N2 C91 H91B 108.3 . . ?
 C92 C91 H91A 108.3 . . ?
 C92 C91 H91B 108.3 . . ?
 H91A C91 H91B 107.4 . . ?
 C15 C14 H14 120.1 . . ?
 C13 C14 C15 119.9(3) . . ?
 C13 C14 H14 120.1 . . ?
 C47 C46 C45 120.0(3) . . ?
 C47 C46 H46 120.0 . . ?
 C45 C46 H46 120.0 . . ?
 C96 C97 H97A 108.9 . . ?
 C96 C97 H97B 108.9 . . ?
 H97A C97 H97B 107.7 . . ?
 C98 C97 C96 113.5(3) . . ?
 C98 C97 H97A 108.9 . . ?
 C98 C97 H97B 108.9 . . ?
 H94A C94 H94B 109.5 . . ?
 H94A C94 H94C 109.5 . . ?
 H94B C94 H94C 109.5 . . ?
 C93 C94 H94A 109.5 . . ?
 C93 C94 H94B 109.5 . . ?
 C93 C94 H94C 109.5 . . ?
 C76 C75 H75 119.9 . . ?
 C74 C75 C76 120.3(3) . . ?
 C74 C75 H75 119.9 . . ?
 C92 C93 H93A 108.9 . . ?
 C92 C93 H93B 108.9 . . ?
 C94 C93 C92 113.3(3) . . ?
 C94 C93 H93A 108.9 . . ?
 C94 C93 H93B 108.9 . . ?
 H93A C93 H93B 107.7 . . ?
 C21 C20 H20 120.1 . . ?
 C21 C20 C19 119.8(3) . . ?
 C19 C20 H20 120.1 . . ?
 C28 C27 H27 120.0 . . ?
 C26 C27 C28 120.0(3) . . ?
 C26 C27 H27 120.0 . . ?
 H90A C90 H90B 109.5 . . ?
 H90A C90 H90C 109.5 . . ?
 H90B C90 H90C 109.5 . . ?
 C89 C90 H90A 109.5 . . ?
 C89 C90 H90B 109.5 . . ?
 C89 C90 H90C 109.5 . . ?
 C36 C37 H37A 109.5 . . ?
 C36 C37 H37B 109.5 . . ?
 C36 C37 H37C 109.5 . . ?
 H37A C37 H37B 109.5 . . ?
 H37A C37 H37C 109.5 . . ?
 H37B C37 H37C 109.5 . . ?
 C9 C10 H10A 109.5 . . ?
 C9 C10 H10B 109.5 . . ?
 C9 C10 H10C 109.5 . . ?
 H10A C10 H10B 109.5 . . ?
 H10A C10 H10C 109.5 . . ?
 H10B C10 H10C 109.5 . . ?
 C97 C98 H98A 109.5 . . ?
 C97 C98 H98B 109.5 . . ?
 C97 C98 H98C 109.5 . . ?
 H98A C98 H98B 109.5 . . ?
 H98A C98 H98C 109.5 . . ?
 H98B C98 H98C 109.5 . . ?
 C74 C73 C72 120.8(3) . . ?
 C74 C73 H73 119.6 . . ?
 C72 C73 H73 119.6 . . ?
 C25 C26 H26 120.1 . . ?
 C27 C26 C25 119.7(3) . . ?
 C27 C26 H26 120.1 . . ?
 C1 B1 C4 102.45(19) . . ?
 C1 B1 C31 110.3(2) . . ?
 C1 B1 C58 108.7(2) . . ?
 C31 B1 C4 113.4(2) . . ?
 C31 B1 C58 109.2(2) . . ?
 C58 B1 C4 112.6(2) . . ?
 C88 C89 C90 113.3(3) . . ?
 C88 C89 H89A 108.9 . . ?
 C88 C89 H89B 108.9 . . ?
 C90 C89 H89A 108.9 . . ?
 C90 C89 H89B 108.9 . . ?
 H89A C89 H89B 107.7 . . ?
 C63 C65 H65A 109.5 . . ?
 C63 C65 H65B 109.5 . . ?
 C63 C65 H65C 109.5 . . ?
 H65A C65 H65B 109.5 . . ?
 H65A C65 H65C 109.5 . . ?
 H65B C65 H65C 109.5 . . ?
 C18 C19 H19 120.0 . . ?
 C20 C19 C18 120.1(3) . . ?
 C20 C19 H19 120.0 . . ?

loop_
  _geom_torsion_atom_site_label_1
  _geom_torsion_atom_site_label_2
  _geom_torsion_atom_site_label_3
  _geom_torsion_atom_site_label_4
  _geom_torsion
  _geom_torsion_site_symmetry_1
  _geom_torsion_site_symmetry_2
  _geom_torsion_site_symmetry_3
  _geom_torsion_site_symmetry_4
  _geom_torsion_publ_flag
 P2 C43 C42 C41 -172.3(2) . . . . ?
 P2 C50 C51 C52 -179.7(2) . . . . ?
 P2 C44 C49 C48 -173.6(2) . . . . ?
 P2 C44 C45 C46 172.3(3) . . . . ?
 P3 C70 C69 C68 174.7(2) . . . . ?
 P3 C71 C76 C75 173.7(2) . . . . ?
 P3 C71 C72 C73 -173.8(3) . . . . ?
 P1 C23 C24 C25 178.5(2) . . . . ?
 P1 C23 C28 C27 -176.6(2) . . . . ?
 P1 C16 C15 C14 179.0(2) . . . . ?
 P1 C17 C22 C21 177.6(2) . . . . ?
 P1 C17 C18 C19 -177.2(2) . . . . ?
 O2 C29 C39 C36 10.9(3) . . . . ?
 O2 C29 C39 C40 -176.1(2) . . . . ?
 O2 C29 C43 P2 -9.4(3) . . . . ?
 O2 C29 C43 C42 176.6(2) . . . . ?
 O2 C30 C35 C36 1.9(4) . . . . ?
 O2 C30 C35 C34 -175.8(2) . . . . ?
 O2 C30 C31 C32 174.8(2) . . . . ?
 O2 C30 C31 B1 -4.9(4) . . . . ?
 O3 C56 C66 C67 172.9(2) . . . . ?
 O3 C56 C66 C63 -15.3(4) . . . . ?
 O3 C56 C70 P3 10.9(3) . . . . ?
 O3 C56 C70 C69 -175.8(2) . . . . ?
 O3 C57 C62 C61 -177.1(2) . . . . ?
 O3 C57 C62 C63 7.9(4) . . . . ?
 O3 C57 C58 C59 177.5(2) . . . . ?
 O3 C57 C58 B1 0.0(4) . . . . ?
 O1 C2 C12 C9 4.0(4) . . . . ?
 O1 C2 C12 C13 179.3(2) . . . . ?
 O1 C2 C16 P1 1.3(3) . . . . ?
 O1 C2 C16 C15 -179.0(2) . . . . ?
 O1 C3 C8 C9 -5.4(4) . . . . ?
 O1 C3 C8 C7 177.7(2) . . . . ?
 N2 C95 C96 C97 171.8(2) . . . . ?
 N2 C87 C88 C89 -171.3(3) . . . . ?
 C56 O3 C57 C62 3.4(4) . . . . ?
 C56 O3 C57 C58 -177.6(2) . . . . ?
 C56 C66 C67 C68 4.6(4) . . . . ?
 C56 C66 C63 C62 23.5(4) . . . . ?
 C56 C66 C63 C64 -93.0(3) . . . . ?
 C56 C66 C63 C65 147.7(3) . . . . ?
 C56 C70 C69 C68 1.6(4) . . . . ?
 C57 O3 C56 C66 0.4(4) . . . . ?
 C57 O3 C56 C70 -178.2(2) . . . . ?
 C57 C62 C61 C60 -0.9(4) . . . . ?
 C57 C62 C63 C66 -20.1(4) . . . . ?
 C57 C62 C63 C64 95.7(3) . . . . ?
 C57 C62 C63 C65 -144.3(3) . . . . ?
 C57 C58 C59 C60 0.0(4) . . . . ?
 C57 C58 B1 C1 -165.4(2) . . . . ?
 C57 C58 B1 C4 -52.6(3) . . . . ?
 C57 C58 B1 C31 74.3(3) . . . . ?
 C32 C33 C34 C35 -2.4(4) . . . . ?
 C32 C31 B1 C1 138.3(2) . . . . ?
 C32 C31 B1 C4 24.1(3) . . . . ?
 C32 C31 B1 C58 -102.3(3) . . . . ?
 C23 P1 C16 C2 112.2(2) . . . . ?
 C23 P1 C16 C15 -67.4(3) . . . . ?
 C23 P1 C17 C22 14.1(3) . . . . ?
 C23 P1 C17 C18 -167.5(2) . . . . ?
 C23 C24 C25 C26 -1.8(5) . . . . ?
 C23 C28 C27 C26 -1.4(5) . . . . ?
 C29 O2 C30 C35 -26.2(3) . . . . ?
 C29 O2 C30 C31 154.5(2) . . . . ?
 C29 C39 C36 C35 -31.5(3) . . . . ?
 C29 C39 C36 C38 -155.3(2) . . . . ?
 C29 C39 C36 C37 86.0(3) . . . . ?
 C29 C39 C40 C41 -2.9(4) . . . . ?
 C29 C43 C42 C41 1.6(4) . . . . ?
 C5 C4 C3 O1 -176.2(2) . . . . ?
 C5 C4 C3 C8 4.5(4) . . . . ?
 C5 C4 B1 C1 109.6(3) . . . . ?
 C5 C4 B1 C31 -131.5(2) . . . . ?
 C5 C4 B1 C58 -6.9(3) . . . . ?
 C24 C23 C28 C27 -0.3(4) . . . . ?
 C24 C25 C26 C27 0.0(5) . . . . ?
 C30 O2 C29 C39 19.8(3) . . . . ?
 C30 O2 C29 C43 -164.1(2) . . . . ?
 C30 C35 C36 C39 25.3(3) . . . . ?
 C30 C35 C36 C38 149.4(3) . . . . ?
 C30 C35 C36 C37 -91.5(3) . . . . ?
 C30 C35 C34 C33 0.1(4) . . . . ?
 C30 C31 B1 C1 -42.0(3) . . . . ?
 C30 C31 B1 C4 -156.3(2) . . . . ?
 C30 C31 B1 C58 77.3(3) . . . . ?
 C9 C12 C13 C14 175.1(3) . . . . ?
 C9 C8 C7 C6 -177.2(2) . . . . ?
 C2 O1 C3 C4 160.6(2) . . . . ?
 C2 O1 C3 C8 -20.0(3) . . . . ?
 C2 C12 C13 C14 0.0(4) . . . . ?
 C2 C16 C15 C14 -0.7(4) . . . . ?
 C4 C5 C6 C7 -0.1(4) . . . . ?
 C4 C3 C8 C9 173.9(2) . . . . ?
 C4 C3 C8 C7 -3.0(4) . . . . ?
 C39 C29 C43 P2 166.71(19) . . . . ?
 C39 C29 C43 C42 -7.3(4) . . . . ?
 C39 C40 C41 C42 -2.6(4) . . . . ?
 C12 C9 C8 C3 26.8(3) . . . . ?
 C12 C9 C8 C7 -156.5(2) . . . . ?
 C12 C2 C16 P1 -179.7(2) . . . . ?
 C12 C2 C16 C15 0.0(4) . . . . ?
 C12 C13 C14 C15 -0.6(5) . . . . ?
 C3 O1 C2 C12 20.8(3) . . . . ?
 C3 O1 C2 C16 -160.2(2) . . . . ?
 C3 C4 B1 C1 -67.2(3) . . . . ?
 C3 C4 B1 C31 51.7(3) . . . . ?
 C3 C4 B1 C58 176.3(2) . . . . ?
 C3 C8 C7 C6 -0.3(4) . . . . ?
 C35 C30 C31 C32 -4.4(4) . . . . ?
 C35 C30 C31 B1 175.9(2) . . . . ?
 C33 C32 C31 C30 2.0(4) . . . . ?
 C33 C32 C31 B1 -178.3(2) . . . . ?
 C43 P2 C50 C55 -99.7(2) . . . . ?
 C43 P2 C50 C51 81.5(3) . . . . ?
 C43 P2 C44 C49 -169.5(2) . . . . ?
 C43 P2 C44 C45 18.0(3) . . . . ?
 C43 C29 C39 C36 -165.0(2) . . . . ?
 C43 C29 C39 C40 7.9(4) . . . . ?
 C43 C42 C41 C40 3.3(4) . . . . ?
 C55 C50 C51 C52 1.6(4) . . . . ?
 C8 C9 C12 C2 -26.1(3) . . . . ?
 C8 C9 C12 C13 158.9(2) . . . . ?
 C8 C7 C6 C5 1.8(4) . . . . ?
 C16 P1 C23 C24 174.6(2) . . . . ?
 C16 P1 C23 C28 -9.1(3) . . . . ?
 C16 P1 C17 C22 -88.9(3) . . . . ?
 C16 P1 C17 C18 89.5(2) . . . . ?
 C16 C2 C12 C9 -174.9(2) . . . . ?
 C16 C2 C12 C13 0.4(4) . . . . ?
 C16 C15 C14 C13 1.0(5) . . . . ?
 C66 C56 C70 P3 -167.7(2) . . . . ?
 C66 C56 C70 C69 5.5(4) . . . . ?
 C66 C67 C68 C69 2.2(4) . . . . ?
 C62 C57 C58 C59 -3.5(4) . . . . ?
 C62 C57 C58 B1 179.0(2) . . . . ?
 C31 C32 C33 C34 1.3(4) . . . . ?
 C31 C30 C35 C36 -178.9(2) . . . . ?
 C31 C30 C35 C34 3.4(4) . . . . ?
 C58 C57 C62 C61 3.9(4) . . . . ?
 C58 C57 C62 C63 -171.1(2) . . . . ?
 C36 C39 C40 C41 169.8(2) . . . . ?
 C36 C35 C34 C33 -177.5(2) . . . . ?
 C34 C35 C36 C39 -157.1(2) . . . . ?
 C34 C35 C36 C38 -33.0(3) . . . . ?
 C34 C35 C36 C37 86.1(3) . . . . ?
 C67 C66 C63 C62 -165.0(3) . . . . ?
 C67 C66 C63 C64 78.5(3) . . . . ?
 C67 C66 C63 C65 -40.8(4) . . . . ?
 C67 C68 C69 C70 -5.4(4) . . . . ?
 C70 P3 C71 C76 136.2(2) . . . . ?
 C70 P3 C71 C72 -51.3(3) . . . . ?
 C70 P3 C77 C82 151.7(2) . . . . ?
 C70 P3 C77 C78 -36.7(3) . . . . ?
 C70 C56 C66 C67 -8.5(4) . . . . ?
 C70 C56 C66 C63 163.3(2) . . . . ?
 C40 C39 C36 C35 155.9(2) . . . . ?
 C40 C39 C36 C38 32.1(3) . . . . ?
 C40 C39 C36 C37 -86.6(3) . . . . ?
 C50 P2 C43 C29 160.2(2) . . . . ?
 C50 P2 C43 C42 -26.1(2) . . . . ?
 C50 P2 C44 C49 -65.4(2) . . . . ?
 C50 P2 C44 C45 122.1(3) . . . . ?
 C50 C55 C54 C53 -0.5(4) . . . . ?
 C81 C82 C77 P3 169.9(2) . . . . ?
 C81 C82 C77 C78 -2.5(4) . . . . ?
 C81 C80 C79 C78 -2.0(5) . . . . ?
 C59 C58 B1 C1 17.2(3) . . . . ?
 C59 C58 B1 C4 130.0(2) . . . . ?
 C59 C58 B1 C31 -103.1(3) . . . . ?
 C59 C60 C61 C62 -2.3(4) . . . . ?
 C71 P3 C70 C56 130.9(2) . . . . ?
 C71 P3 C70 C69 -42.0(2) . . . . ?
 C71 P3 C77 C82 -105.5(2) . . . . ?
 C71 P3 C77 C78 66.1(3) . . . . ?
 C71 C76 C75 C74 -0.3(5) . . . . ?
 C71 C72 C73 C74 0.4(6) . . . . ?
 C44 P2 C43 C29 -94.7(2) . . . . ?
 C44 P2 C43 C42 79.1(2) . . . . ?
 C44 P2 C50 C55 157.9(2) . . . . ?
 C44 P2 C50 C51 -20.9(3) . . . . ?
 C44 C49 C48 C47 1.0(4) . . . . ?
 C44 C45 C46 C47 0.6(5) . . . . ?
 C6 C5 C4 C3 -2.8(4) . . . . ?
 C6 C5 C4 B1 -179.9(2) . . . . ?
 C95 N2 C87 C88 -179.0(2) . . . . ?
 C95 N2 C83 C84 -59.2(3) . . . . ?
 C95 N2 C91 C92 62.4(3) . . . . ?
 C95 C96 C97 C98 178.8(3) . . . . ?
 C82 C81 C80 C79 1.7(4) . . . . ?
 C49 C44 C45 C46 -0.1(5) . . . . ?
 C17 P1 C23 C24 73.2(2) . . . . ?
 C17 P1 C23 C28 -110.5(3) . . . . ?
 C17 P1 C16 C2 -144.8(2) . . . . ?
 C17 P1 C16 C15 35.5(3) . . . . ?
 C17 C22 C21 C20 -0.3(4) . . . . ?
 C17 C18 C19 C20 -0.9(5) . . . . ?
 C87 N2 C95 C96 174.7(2) . . . . ?
 C87 N2 C83 C84 58.7(3) . . . . ?
 C87 N2 C91 C92 -55.0(3) . . . . ?
 C87 C88 C89 C90 -178.2(3) . . . . ?
 C77 P3 C70 C56 -126.5(2) . . . . ?
 C77 P3 C70 C69 60.5(2) . . . . ?
 C77 P3 C71 C76 28.1(3) . . . . ?
 C77 P3 C71 C72 -159.3(2) . . . . ?
 C77 C78 C79 C80 0.1(4) . . . . ?
 C61 C62 C63 C66 165.1(2) . . . . ?
 C61 C62 C63 C64 -79.1(3) . . . . ?
 C61 C62 C63 C65 40.9(4) . . . . ?
 C61 C60 C59 C58 2.8(4) . . . . ?
 C63 C66 C67 C68 -167.1(3) . . . . ?
 C63 C62 C61 C60 174.2(3) . . . . ?
 C53 C52 C51 C50 -1.3(4) . . . . ?
 C54 C55 C50 P2 -179.6(2) . . . . ?
 C54 C55 C50 C51 -0.7(4) . . . . ?
 C54 C53 C52 C51 0.1(4) . . . . ?
 C80 C81 C82 C77 0.6(4) . . . . ?
 C85 C84 C83 N2 92.2(3) . . . . ?
 C11 C9 C12 C2 -148.4(2) . . . . ?
 C11 C9 C12 C13 36.6(3) . . . . ?
 C11 C9 C8 C3 149.0(2) . . . . ?
 C11 C9 C8 C7 -34.3(3) . . . . ?
 C45 C44 C49 C48 -0.7(4) . . . . ?
 C76 C71 C72 C73 -1.0(5) . . . . ?
 C52 C53 C54 C55 0.7(4) . . . . ?
 C79 C78 C77 P3 -169.1(2) . . . . ?
 C79 C78 C77 C82 2.1(4) . . . . ?
 C22 C17 C18 C19 1.3(4) . . . . ?
 C22 C21 C20 C19 0.7(5) . . . . ?
 C18 C17 C22 C21 -0.7(4) . . . . ?
 C83 N2 C95 C96 -64.0(3) . . . . ?
 C83 N2 C87 C88 59.8(3) . . . . ?
 C83 N2 C91 C92 -176.1(2) . . . . ?
 C83 C84 C85 C86 167.9(2) . . . . ?
 C28 C23 C24 C25 1.9(4) . . . . ?
 C28 C27 C26 C25 1.6(5) . . . . ?
 C21 C20 C19 C18 -0.1(5) . . . . ?
 C72 C71 C76 C75 1.0(4) . . . . ?
 C48 C47 C46 C45 -0.3(5) . . . . ?
 C91 N2 C95 C96 54.5(3) . . . . ?
 C91 N2 C87 C88 -58.2(3) . . . . ?
 C91 N2 C83 C84 179.2(2) . . . . ?
 C91 C92 C93 C94 71.8(3) . . . . ?
 C46 C47 C48 C49 -0.5(5) . . . . ?
 C75 C74 C73 C72 0.3(6) . . . . ?
 C93 C92 C91 N2 -172.6(2) . . . . ?
 C10 C9 C12 C2 93.1(3) . . . . ?
 C10 C9 C12 C13 -82.0(3) . . . . ?
 C10 C9 C8 C3 -91.3(3) . . . . ?
 C10 C9 C8 C7 85.4(3) . . . . ?
 C73 C74 C75 C76 -0.3(5) . . . . ?
 B1 C4 C3 O1 0.8(3) . . . . ?
 B1 C4 C3 C8 -178.5(2) . . . . ?
 B1 C58 C59 C60 177.7(2) . . . . ?

loop_
  _diffrn_refln_index_h
  _diffrn_refln_index_k
  _diffrn_refln_index_l
  _diffrn_refln_intensity_net
  _diffrn_refln_intensity_u
 -7 -5 -5 0.8 2.26
 6 -5 -5 18.53 2.57
 5 3 -3 19.05 2.19
 -7 0 -4 22.75 2.76
 -7 -6 -6 6.53 2.44
 3 -1 -1 56.46 2.15
 4 3 -2 247.34 4.11
 -5 6 -3 252.45 4.87
 6 5 -5 18 2.24
 -1 -1 0 1054.72 3.77
 3 1 -1 55.9 2.15
 5 -4 -3 291.69 5.3
 -6 -3 -3 209.93 5.09
 4 8 -4 656.19 7
 -4 -6 -2 334.41 4.84
 -1 0 0 4157.15 7.38
 3 -2 -1 1045.1 6.76
 4 -4 -2 16.62 1.89
 -4 -8 -3 446.16 5.75
 -3 4 -1 138.14 2.75
 -5 -3 -2 97.55 3.27
 6 -6 -5 22.63 2.54
 -6 -2 -3 76.22 3.41
 5 4 -3 287.71 5.09
 -5 -6 -3 236.58 4.9
 4 -7 -3 3.47 1.44
 3 2 -1 970.05 6.45
 5 -7 -4 172.5 4.22
 -6 0 -3 2.05 2.02
 7 0 -5 2 2.24
 3 8 -3 450.92 4.79
 3 6 -2 1590.3 8.51
 -4 5 -2 1622.51 10.02
 -5 1 -2 235.68 4.67
 6 6 -5 15.4 2.41
 -5 7 -4 184.12 4.33
 5 -5 -3 1068.91 9.51
 -3 -4 -1 137.14 2.76
 7 -2 -5 29.68 3.03
 -2 5 -1 2473.41 8.39
 3 -3 -1 839.41 6.01
 -5 0 -2 480.44 6.48
 -2 -8 -2 331.95 3.34
 2 -5 -1 384.46 3.37
 -3 -7 -2 9.57 1.33
 -4 7 -3 553.58 6.15
 4 -5 -2 445.72 5.4
 -7 3 -6 16.62 2.69
 4 7 -3 2.94 1.59
 6 -7 -5 98.91 3.83
 -6 -8 -7 -1.38 2.13
 -3 3 -1 93.78 2.46
 -5 -5 -3 934.57 9.2
 3 3 -1 832.69 6.02
 -7 -3 -6 14.75 2.76
 -5 -7 -4 171.99 4.36
 5 0 -2 23.6 2.29
 5 -1 -2 310.99 5.24
 5 1 -2 348.9 5.5
 6 1 -3 223.58 5.16
 1 -6 -1 24.56 0.86
 -6 5 -5 316.89 6.39
 3 -7 -2 1023.29 6.67
 -5 4 -3 194.76 4.36
 -4 4 -2 32.4 2.08
 -7 1 -6 19.59 2.8
 -3 -3 -1 83.6 2.28
 4 5 -2 463.85 5.43
 -4 -7 -3 544.98 6.36
 5 -6 -3 112.2 3.39
 -7 -1 -6 17.38 2.81
 -6 7 -7 2.52 2.08
 -7 0 -6 3.45 2.5
 -3 6 -2 647.97 5.54
 -7 3 -7 25.23 3.35
 5 -8 -4 385.61 5.89
 3 -4 -1 518.32 4.82
 -5 6 -4 680.87 7.98
 -2 -5 -1 2575.42 8.69
 -1 -6 -1 906.57 3.82
 -5 -4 -3 201.96 4.54
 5 -3 -2 661.09 7.32
 4 -8 -3 883.08 7.46
 -6 -7 -7 0.86 2.34
 -5 3 -3 809.17 8.36
 -3 -2 -1 63.53 2.23
 4 0 -1 147.18 3.31
 -5 -6 -4 656.91 8.21
 4 -6 -2 665.77 6.4
 -5 7 -5 413.75 6.6
 -4 6 -3 693.83 6.95
 -2 7 -2 658.77 4.67
 -7 0 -7 25.67 3.19
 3 4 -1 496.18 4.67
 -4 3 -2 617.27 6.26
 4 1 -1 498.84 5.56
 -5 -3 -3 849.58 8.65
 -3 1 -1 541.78 4.93
 -3 -6 -2 619.16 5.6
 -4 -8 -4 549.43 6.73
 1 0 0 4343.59 7.37
 -6 6 -7 11.51 2.42
 -6 5 -6 182.07 5.23
 -3 -1 -1 588.22 5.11
 4 -2 -1 333.57 4.66
 5 -4 -2 716.08 7.6
 3 7 -2 989.92 6.58
 -5 2 -3 772.79 8.15
 -4 -3 -2 625.34 6.36
 -5 5 -4 215.45 4.63
 -2 4 -1 419.68 3.6
 -5 -2 -3 781.24 8.27
 -5 -7 -5 423.13 7.02
 4 2 -1 317.19 4.46
 1 -1 0 1182.85 3.93
 5 -7 -3 607.03 7.08
 1 8 -2 278.53 2.02
 -4 -6 -3 681.23 7.03
 6 -7 -4 150.89 4.32
 -6 -6 -7 7.97 2.47
 -4 2 -2 478.96 5.58
 -5 1 -3 630.07 7.39
 -5 -1 -3 615.65 7.34
 -5 0 -3 11.62 2.03
 3 -5 -1 487.33 4.7
 -4 -2 -2 493.71 5.72
 4 -3 -1 498.56 5.48
 6 -5 -3 12.9 2.16
 -6 4 -6 233.12 5.79
 -6 1 -5 289.95 6.16
 -3 5 -2 547.62 5.17
 -4 1 -2 212.63 3.91
 -6 5 -7 24.66 2.76
 2 -6 -1 143.24 2.16
 -4 7 -4 843.4 7.97
 -5 6 -5 512.23 7.27
 5 -5 -2 497.83 6.3
 -4 0 -2 115.46 3.08
 4 3 -1 470.69 5.26
 -4 5 -3 804.12 7.47
 -5 4 -4 391.43 6.16
 -5 7 -6 22.47 2.35
 6 5 -3 18.67 2.08
 -2 -4 -1 420.02 3.67
 -6 -5 -7 28.07 3.1
 -2 -7 -2 736.59 5.01
 -6 3 -6 48.23 3.21
 6 0 -2 3.03 1.99
 -1 -8 -2 498.63 3.15
 7 0 -3 3.39 2.27
 4 -7 -2 1197.47 8.31
 3 5 -1 492.21 4.64
 2 0 0 155.35 2.26
 -6 4 -7 38.73 3.07
 -3 -5 -2 564.17 5.29
 4 -4 -1 44.62 2.19
 -4 -5 -3 816.02 7.72
 -4 -7 -4 795.56 8.13
 2 -1 0 467.37 3.5
 3 -8 -2 267.08 3.38
 6 -6 -3 456.75 6.85
 -6 2 -6 526.39 8.48
 1 -2 0 572.48 2.87
 -1 5 -1 2922.33 7.25
 -5 3 -4 56.66 2.85
 6 -8 -4 10.8 1.99
 2 1 0 471.51 3.56
 -5 5 -5 353.24 6.16
 -6 1 -6 12.75 2.42
 -2 3 -1 902.3 5.31
 5 -8 -3 237.05 4.43
 -5 -3 -4 70.59 3.07
 -6 -1 -6 8.06 2.28
 -5 7 -7 195.15 5.14
 -6 4 -8 9.96 2.27
 1 6 -1 23.23 0.81
 -4 -8 -5 597.32 7.42
 -6 3 -7 176.63 5.36
 5 0 -1 107.6 3.31
 -4 4 -3 285.92 4.59
 5 -6 -2 848.68 8.05
 -5 6 -6 48.88 2.85
 5 1 -1 59.05 2.72
 -6 -4 -8 10.71 2.77
 -3 4 -2 912.82 6.64
 2 -2 0 2428.71 7.75
 -4 6 -4 2606.52 13.85
 -5 -2 -4 165.21 4.31
 5 -2 -1 395.55 5.57
 -2 8 -3 167.53 2.68
 -6 2 -7 57.46 3.43
 7 -4 -3 14.85 2.44
 -5 1 -4 666.58 7.95
 -6 3 -8 183.06 5.74
 3 -6 -1 286.17 3.49
 -5 7 -8 181.16 5.23
 -2 -3 -1 962.66 5.41
 6 -4 -2 16.18 2.22
 1 2 0 576.58 2.75
 -6 1 -7 103.89 4.36
 4 -5 -1 261.4 3.98
 -2 6 -2 989.55 5.92
 -5 4 -5 756.88 8.84
 -6 -1 -7 107.49 4.55
 2 2 0 2181.05 7.5
 -3 -4 -2 961.53 6.83
 7 4 -3 11.81 2.2
 6 -7 -3 50.62 2.73
 -6 2 -8 10.47 2.5
 6 4 -2 15.55 2.11
 -4 7 -5 250.84 4.73
 -4 3 -3 1163.85 8.94
 5 -3 -1 41.11 2.44
 3 0 0 3.68 1.48
 -6 -2 -8 10.78 2.7
 3 -1 0 904.57 6.04
 -5 6 -7 24.46 2.45
 -6 1 -8 158.29 5.46
 -5 5 -6 16 2.09
 -6 -1 -8 157.88 5.5
 3 1 0 918.94 6.12
 -4 -3 -3 1178.18 9.01
 -2 2 -1 448.62 3.8
 -3 -8 -4 147.35 3.28
 -5 3 -5 191.29 4.7
 -3 3 -2 983.16 6.86
 6 -5 -2 406.14 6.38
 -5 -6 -7 17.64 2.63
 3 -2 0 567.65 4.84
 -5 -5 -6 8.17 2.19
 -4 2 -3 18.95 1.97
 -4 -8 -6 52.53 2.93
 2 -3 0 860.91 4.72
 3 6 -1 285.71 3.56
 4 -8 -2 440.46 5.01
 -4 5 -4 116.98 3.33
 -1 -5 -1 3358.79 7.41
 -5 -3 -5 200.83 4.97
 -2 -2 -1 455.4 3.82
 -5 6 -8 183.54 5.35
 5 -7 -2 192.05 4.02
 5 -4 -1 532.28 6.34
 -2 -8 -3 169.59 2.78
 -3 -3 -2 1028.31 7.05
 3 2 0 531.53 4.79
 -2 -6 -2 1073.51 6.1
 -5 2 -5 198.13 4.79
 -4 1 -3 622.68 6.58
 -5 4 -6 30.29 2.52
 -5 -2 -5 213.27 4.97
 -4 -1 -3 651.33 6.79
 -2 1 -1 491.08 3.95
 -4 -5 -4 135.79 3.69
 -5 5 -7 93.18 3.86
 -5 1 -5 143.27 4.15
 -5 -1 -5 157.64 4.4
 -2 -1 -1 545.28 4.07
 -3 2 -2 71.11 2.29
 4 -6 -1 65.28 2.3
 -5 0 -5 86.46 3.46
 -4 6 -5 579.5 7.07
 6 0 -1 20.61 2.36
 3 -3 0 378.83 4.01
 6 -1 -1 10.86 2.09
 7 -3 -2 10.38 2.29
 -4 7 -6 30.6 2.29
 6 1 -1 5.46 2.1
 6 -6 -2 480.36 6.82
 -3 -2 -2 65.34 2.23
 4 0 0 1896.82 10.15
 -5 5 -8 192.4 5.46
 -3 7 -4 570.45 5.91
 -4 -8 -7 5.25 2.01
 4 -1 0 192.41 3.62
 -1 7 -2 524.97 3.49
 -5 3 -6 194.39 4.92
 -4 4 -4 919.23 8.31
 7 3 -2 9.9 2.35
 6 -2 -1 81.44 3.28
 4 1 0 194.85 3.64
 5 -5 -1 23.17 2.06
 2 -7 -1 147.07 2
 -5 4 -7 149.58 4.64
 -3 -1 -2 763.16 6
 -4 -4 -4 1023.45 9.05
 4 -2 0 426.22 5.01
 -4 -7 -6 38.7 2.67
 -3 0 -2 1.98 1.46
 -5 2 -6 406.43 6.93
 6 -3 -1 301.21 5.51
 3 -7 -1 173.91 2.74
 -5 -2 -6 443.23 7.38
 -2 5 -2 99.74 2.16
 -5 4 -8 92.14 4.01
 -3 -7 -4 584.98 6.23
 -4 -8 -9 80.26 4.07
 -5 1 -6 78.97 3.61
 -5 -1 -6 78.91 3.54
 -5 4 -9 131.34 4.96
 -5 3 -7 95.35 3.97
 -4 7 -7 279.49 5.7
 -4 3 -4 124.4 3.4
 2 -4 0 3037.23 9.18
 5 -8 -2 354.52 5.08
 -4 5 -5 477.45 6.5
 -2 7 -3 3.78 1.14
 -5 -3 -7 99.51 4.16
 -5 -4 -9 134.83 5.32
 1 3 0 1730.08 4.67
 4 -3 0 261.03 4.05
 3 -4 0 11.56 1.44
 -3 -8 -5 118.12 3.27
 -4 6 -6 75.14 3.09
 6 -4 -1 25.01 2.29
 6 -7 -2 34.41 2.32
 -5 2 -7 95.17 3.93
 -5 3 -8 115.77 4.52
 -4 -7 -7 254.04 5.85
 -4 -5 -5 464.6 6.66
 -4 7 -8 14.28 2.17
 -5 3 -9 17.1 2.7
 -5 -2 -7 93.98 4.05
 -5 -3 -8 146.09 5.04
 -4 2 -4 592.6 6.79
 5 -6 -1 24.01 1.97
 -2 -5 -2 85.39 2.05
 -4 7 -9 38.21 2.94
 -5 -3 -9 22.57 2.88
 -5 -1 -7 45.91 3.1
 -5 0 -7 25.68 2.71
 5 -1 0 282.48 4.8
 -5 2 -8 20.44 2.71
 4 -7 -1 69.07 2.26
 3 4 0 8.75 1.44
 -5 2 -9 109.87 4.6
 -5 -2 -8 23.07 2.83
 -3 6 -4 123.78 3.06
 -1 -7 -2 570.79 3.62
 -7 2 -4 105.6 4.51
 6 0 -4 590.64 8.71
 -7 -2 -4 112.6 4.64
 6 -1 -4 747.03 9.75
 -6 -4 -3 613.32 8.59
 -7 1 -4 39.08 3.27
 -7 -1 -4 39.29 3.26
 3 0 -1 1062.38 7.03
 6 -2 -4 131.12 4.45
 -7 4 -5 190.23 5.73
 -6 3 -3 210.27 5.28
 -6 7 -5 112.02 4.28
 -6 -6 -4 54.66 3.28
 6 2 -4 126.01 4.39
 5 6 -4 340.23 6.12
 -5 3 -2 90.61 3.28
 -7 -4 -5 207.73 6.4
 6 -3 -4 134.62 4.44
 -5 -8 -4 131.12 4.14
 -7 5 -6 127.76 5.05
 -6 2 -3 70.32 3.55
 -7 3 -5 29.87 3.03
 -6 5 -4 94.4 3.89
 6 3 -4 133.24 4.49
 -6 -7 -5 100.42 4.31
 -7 -3 -5 28.99 3.13
 -5 2 -2 788.94 8.32
 -7 -5 -6 115.18 5.11
 -6 -8 -6 245.41 6.5
 -6 1 -3 256.57 5.64
 -6 -1 -3 260.92 5.88
 6 -4 -4 82.17 3.82
 -7 2 -5 84.69 4.32
 -5 -2 -2 768.03 8.32
 -6 -5 -4 101.86 4.08
 4 4 -2 19.41 1.83
 7 -1 -5 135.89 5.19
 -7 -2 -5 96.92 4.6
 -7 4 -6 117.25 5.02
 7 1 -5 128.94 5.21
 -7 1 -5 38.07 3.22
 -5 -1 -2 262.96 4.99
 -6 6 -5 58.61 3.35
 6 4 -4 94.59 3.89
 -7 -1 -5 38.1 3.28
 -5 5 -3 933.08 9.38
 -7 0 -5 430.48 8.58
 7 2 -5 31.69 3.23
 -6 4 -4 167.87 5.02
 -7 -4 -6 123.66 5.27
 -6 7 -6 394.92 7.78
 7 -3 -5 203.21 6.06
 5 7 -4 189.4 4.64
 6 -5 -4 95.28 3.88
 -4 -5 -2 1711.61 10.85
 5 5 -3 1030.66 9.88
 -6 -4 -4 176.29 5.12
 -6 -6 -5 58.37 3.51
 7 3 -5 209.45 6.21
 -6 -7 -6 412.3 8.28
 6 0 -3 52.29 3.2
 -6 3 -4 349.63 6.89
 -7 2 -6 182.6 5.99
 6 -1 -3 201.83 5.11
 6 5 -4 98.75 3.78
 -7 -2 -6 203.49 6.43
 -6 -3 -4 309.94 6.54
 5 -2 -2 96.29 3.35
 6 -2 -3 119.65 4.09
 -5 -8 -5 396.35 7.05
 6 7 -5 103.99 4.18
 6 2 -3 118.01 4.09
 -6 2 -4 96.83 3.99
 5 2 -2 85.68 3.2
 -6 6 -6 50.14 3.29
 -6 -5 -5 321.39 7.02
 -6 -2 -4 102.37 4.15
 6 -6 -4 126.12 4.33
 6 -3 -3 71.79 3.37
 -3 2 -1 60.14 2.1
 -6 1 -4 628.66 8.92
 -4 -4 -2 35.55 2.14
 7 0 -4 306.04 7.14
 7 -1 -4 128.75 4.99
 -7 2 -7 134.67 5.55
 -6 -1 -4 624.01 9.08
 -6 0 -4 241.07 5.8
 7 1 -4 124.59 4.75
 -7 -2 -7 125.56 5.34
 6 3 -3 67.77 3.39
 5 6 -3 101.43 3.43
 -6 4 -5 164.15 5.05
 -6 -6 -6 44.69 3.31
 7 -2 -4 116.58 4.76
 -7 1 -7 265.3 7.45
 5 3 -2 655.88 7.6
 -7 -1 -7 275.59 7.53
 4 -1 -1 511.45 5.8
 7 2 -4 111.25 4.52
 6 6 -4 129.9 4.34
 -6 -4 -5 183.29 5.5
 6 -4 -3 473.43 7.53
 7 -3 -4 258.82 6.42
 -3 0 -1 341.99 4.13
 -6 3 -5 225.9 5.72
 7 3 -4 238.99 6.25
 6 4 -3 494.18 7.6
 -5 -8 -6 106.08 4.27
 -6 -3 -5 225.62 5.86
 -6 -5 -6 181.59 5.63
 4 8 -3 888.75 7.85
 4 6 -2 677.2 6.72
 7 -4 -4 151.69 5.16
 5 4 -2 739.95 7.96
 -6 2 -5 133.45 4.58
 -5 -5 -4 209.26 5.03
 -6 -2 -5 136.32 4.77
 7 4 -4 133.08 4.78
 -6 -1 -5 308.36 6.79
 -6 0 -5 313.4 6.72
 -4 -1 -2 238.19 4.25
 -6 -4 -6 208.9 5.95
 6 7 -4 145.58 4.46
 5 7 -3 574.34 7.27
 7 -5 -4 128.81 4.72
 -5 -8 -7 106.45 4.55
 6 -1 -2 474.85 7.24
 -5 -6 -5 526.68 8.08
 -5 -4 -4 405.49 6.64
 6 1 -2 492.39 7.45
 7 -1 -3 40.77 3.23
 -6 -3 -6 54.73 3.69
 5 5 -2 544.02 6.88
 7 5 -4 139.79 4.83
 7 1 -3 31.47 3.03
 6 -2 -2 40.86 2.72
 -5 -7 -6 31.44 2.81
 7 -2 -3 51.23 3.39
 6 2 -2 40.16 2.78
 7 2 -3 47.16 3.21
 -6 -4 -7 41.36 3.4
 -6 -2 -6 522.6 8.99
 -5 -8 -8 69.59 4.07
 6 -3 -2 108.73 3.78
 7 -6 -4 101.35 4.17
 7 -3 -3 519.3 8.51
 4 4 -1 41.6 2.03
 -6 0 -6 462.57 8.45
 6 6 -3 457.37 7.24
 5 -1 -1 56.74 2.79
 7 3 -3 551.36 8.74
 -5 2 -4 163.49 4.35
 6 3 -2 93.83 3.63
 -6 -3 -7 165.1 5.67
 -5 -5 -5 382.09 6.99
 4 7 -2 1262.12 8.96
 7 6 -4 120.66 4.4
 -4 -4 -3 290.7 4.97
 -5 -7 -7 206.81 5.95
 -6 -2 -7 59.38 3.86
 -5 -1 -4 679.07 8.36
 5 2 -1 374.2 5.62
 -5 -6 -6 52.08 3.24
 -5 0 -4 271.97 5.5
 -6 -3 -8 188.38 6.42
 5 6 -2 838.73 8.41
 -6 0 -7 59.65 3.84
 5 8 -3 238.35 4.75
 -4 -6 -4 2684.92 15.24
 3 8 -2 283.44 3.66
 -5 -4 -5 760.29 9.55
 -5 -7 -8 198.21 6.2
 5 3 -1 45.1 2.43
 -6 0 -8 430.05 9.05
 7 -5 -3 131.57 4.52
 4 5 -1 244.48 4.09
 6 7 -3 49.2 2.82
 -4 -7 -5 249.62 5.28
 7 5 -3 140.76 4.69
 -4 -2 -3 20.01 2.09
 7 0 -2 47.87 3.38
 7 -1 -2 49.98 3.31
 6 5 -2 411.39 6.66
 7 1 -2 48.27 3.17
 -5 -6 -8 193.89 6.23
 7 -2 -2 215.61 5.72
 5 4 -1 526.17 6.56
 -4 0 -3 1349.97 9.92
 7 2 -2 236.61 5.93
 7 -6 -3 53.48 3.27
 2 3 0 843.62 4.93
 -5 -4 -6 27.84 2.85
 5 7 -2 205.25 4.34
 -5 -5 -7 84.59 4.04
 6 -8 -3 262.84 5.46
 -2 0 -1 41.6 1.61
 7 6 -3 50.99 3.01
 4 8 -2 448.58 5.34
 -3 1 -2 726.82 6.07
 -5 -3 -6 200.99 5.38
 6 2 -1 73.86 3.34
 -4 -6 -5 570.36 7.69
 3 3 0 385.14 4.27
 -5 -5 -8 203.85 6.31
 6 6 -2 467.97 7.05
 4 6 -1 62.55 2.4
 7 -4 -2 133.17 4.47
 -5 -4 -7 153.82 5.27
 -4 -8 -8 203.89 5.94
 5 5 -1 22.41 1.91
 4 2 0 384.97 4.98
 7 4 -2 146.77 4.69
 7 -7 -3 138.58 4.61
 6 3 -1 300.83 5.75
 -5 0 -6 586.03 8.7
 -5 -4 -8 83.13 4.37
 -4 -3 -4 141.15 3.81
 7 -5 -2 211.26 5.56
 7 7 -3 126.89 4.4
 4 3 0 280.41 4.33
 6 4 -1 30.4 2.4
 -5 1 -7 46.68 3.21
 7 5 -2 209.37 5.38
 5 0 0 815.21 8.2
 -4 -2 -4 581.7 7.28
 -4 -6 -6 90.26 3.72
 3 7 -1 183.05 2.98
 5 1 0 269.77 4.85
 5 8 -2 354.23 5.44
 2 4 0 3266.37 9.47
 0 0 16 60.17 4.35
 -1 -1 15 27.6 3.82
 -3 -1 11 219.94 6.92
 -1 1 15 34.96 3.65
 0 -1 16 48.5 4
 -3 1 11 205.45 6.44
 0 1 16 53.42 3.85
 1 -5 16 19.07 2.82
 -3 -2 11 67.69 4.66
 0 -2 16 113.97 5.53
 -3 4 9 48.16 3.31
 -1 2 15 34.41 3.75
 -3 2 11 75.68 4.28
 1 5 16 11.57 2.45
 0 2 16 103.84 4.85
 -1 7 13 60.31 4.04
 -2 4 13 19.83 3.37
 -3 3 6 376.86 6.09
 -2 5 4 1.16 1.67
 -3 4 7 19.39 2.39
 -3 4 10 70.84 4.01
 -1 3 15 16.04 3.16
 0 6 15 47.82 3.7
 -2 1 14 300.55 8.7
 -3 3 11 81.6 4.48
 0 3 16 19.79 3.01
 -2 3 3 98.03 2.54
 -2 7 11 129.33 4.96
 1 0 17 1.31 2.14
 -3 0 12 9.5 2.97
 1 -1 17 38.68 3.25
 -3 -1 12 119.6 5.76
 1 1 17 41.91 3.21
 -2 2 14 21.82 3.48
 -1 6 14 161.51 6.05
 -3 1 12 105.95 5.08
 -2 8 8 62.03 3.14
 -3 5 8 29.47 2.64
 -2 8 9 7.79 2.14
 -3 5 9 0.12 2.09
 -2 5 13 95.26 4.97
 1 -2 17 55.58 3.61
 -1 4 15 65.19 4.27
 -3 2 12 80.73 4.5
 1 2 17 51.39 3.27
 -3 4 11 2.75 2.41
 -3 4 6 480.91 6.59
 0 4 16 29.5 3.21
 1 6 16 19.05 2.57
 -2 3 14 35.26 3.79
 -3 5 10 28.34 3.11
 -2 8 7 18.43 2.11
 -3 5 7 104.53 3.82
 -2 8 10 141.88 4.87
 1 -3 17 30.94 3.04
 -1 0 1 142.8 1.85
 -3 3 12 196.7 6.73
 1 3 17 35.29 2.97
 -1 8 13 95.9 4.67
 -1 5 2 2158.9 7.21
 0 7 15 35.04 3.24
 -2 4 14 32.21 3.73
 -1 5 15 40.57 3.54
 -1 0 16 29.49 3.65
 -3 0 13 1.44 2.74
 -2 6 13 19.14 3.13
 -3 5 11 187.84 6.16
 -1 7 14 43.89 3.61
 0 5 16 33.72 3.29
 -1 1 16 32.21 3.62
 -3 1 13 15.05 3.18
 -3 6 9 9.82 2.34
 -3 6 8 7.98 2.19
 -2 8 11 72.83 4.04
 -1 1 1 25 1.03
 -2 4 3 401.27 4.41
 -1 7 3 37.87 1.62
 -2 0 15 54.98 4.58
 -3 2 13 59.22 4.61
 -1 2 16 8.21 2.85
 -2 -1 15 43.67 4.34
 -3 5 6 153.28 4.11
 -2 1 15 42.25 3.97
 -3 6 10 306.05 7.22
 0 0 17 22.82 2.94
 -2 8 6 10.86 1.76
 1 5 0 1397.75 3.95
 0 -1 17 45.38 3.57
 0 1 17 46 3.33
 1 7 16 81.41 3.65
 -2 5 14 26.3 3.49
 -2 2 15 150.24 6.04
 -3 0 4 126.77 3.37
 -4 0 9 104.32 4.55
 -3 6 7 68.56 3.2
 -3 3 13 22.55 3.35
 -4 -1 9 202.9 6.16
 -1 3 16 67.94 4.24
 0 -2 17 14.8 2.74
 -3 -1 4 150.42 3.88
 -4 1 9 185.12 5.75
 -4 0 8 188.06 5.57
 0 2 17 23 2.86
 -3 1 4 129.68 3.42
 -4 -1 8 52.67 3.5
 -1 6 15 51.8 3.74
 -4 0 10 111.97 4.91
 -4 1 8 56.72 3.39
 -4 -1 10 18.13 2.87
 -4 -2 9 135.25 5.46
 -4 1 10 15.69 2.83
 -3 6 11 190.7 6.06
 -2 3 15 34.03 3.69
 -4 2 9 132.76 5.06
 0 6 16 14.68 2.58
 -4 -2 8 27.3 2.91
 -2 7 13 29.81 3.33
 -4 -2 10 161.16 5.94
 -3 -2 4 290.51 4.95
 -4 2 8 24.59 2.69
 -4 2 10 159.79 5.78
 -3 4 13 275.25 7.97
 -4 0 7 8.5 2.27
 0 3 17 53.55 3.4
 -3 2 4 271.49 4.65
 -3 0 14 0.54 2.84
 -1 4 16 13.23 2.78
 -4 0 11 21.62 3.13
 -4 -1 7 109.88 4.14
 -4 -3 9 163.41 5.75
 -3 -1 14 219.81 7.36
 -3 7 9 2.84 2.11
 -4 -1 11 12.68 2.84
 -4 1 7 110.05 4.06
 -3 1 14 210.92 7.25
 -4 1 11 8.82 2.74
 -4 3 9 155.67 5.27
 -2 6 14 110.8 5.19
 -4 -3 8 2.63 2.25
 -4 -3 10 69.61 4.57
 -3 7 8 31.39 2.67
 -3 -2 14 77.59 5.18
 -3 7 10 127.04 4.93
 -2 4 15 4.31 2.67
 -4 -2 11 62.5 4.25
 -4 -2 7 43.44 3.12
 -3 2 14 93.08 5.08
 -4 3 10 66.81 3.95
 -4 2 11 71.23 4.3
 -4 2 7 42.83 2.99
 -3 6 6 577.25 7.14
 -2 0 2 88.91 2.35
 -1 2 1 294.31 2.32
 -2 -1 2 566.09 4.86
 -4 -4 9 22.06 2.96
 -4 -3 11 29.95 3.65
 -3 5 13 68.32 4.55
 -1 7 15 37.57 3.27
 -2 1 2 561.16 4.71
 -3 3 14 112.79 5.58
 -3 3 4 150.36 3.61
 -4 -3 7 9.55 2.41
 -4 -4 10 52.8 4.04
 -4 3 11 23.86 3.19
 -1 5 16 99.05 4.52
 -3 7 11 34.09 3.31
 -4 4 9 20.37 2.67
 -4 -4 8 17.48 2.62
 -3 7 7 12.7 2.12
 -2 5 3 792.76 6.07
 -4 3 7 18.1 2.42
 -2 0 16 102.62 5.29
 -4 4 10 42.37 3.53
 -4 0 6 107.38 3.92
 -2 -1 16 64.84 4.41
 -2 5 15 67.19 4.24
 0 7 16 8.56 2.37
 -4 -1 6 269.59 5.58
 -4 4 8 14.52 2.48
 -2 1 16 60.07 4.08
 -1 0 17 16.52 2.7
 -4 1 6 286.26 5.65
 -1 1 17 13.74 2.59
 -4 -4 11 39.85 3.93
 -2 2 16 57.46 4.04
 -3 4 14 8.66 2.84
 -2 7 14 59.52 4.05
 -4 -2 6 453.51 7.32
 -4 4 11 43.12 3.61
 -4 -5 9 10.14 2.64
 -4 2 6 426.6 6.89
 -1 2 17 1.7 2.25
 -4 -4 7 17.38 2.61
 -2 2 2 1310.67 6.79
 -2 7 4 203.05 3.58
 -3 0 15 9.17 3
 -3 6 13 45.34 3.76
 -3 8 9 63.03 3.45
 -3 7 12 15.7 2.88
 -4 5 9 9.77 2.42
 -4 4 7 14.76 2.33
 -4 -5 8 24.18 2.97
 -3 1 15 39.75 4
 -2 3 16 14.39 2.85
 -4 0 13 -1.45 2.64
 -4 5 10 0.87 2.31
 -3 8 10 77.42 4.08
 -4 -1 13 5.1 2.73
 -4 1 13 7.93 2.76
 -1 6 16 15.74 2.6
 -4 -3 6 29.69 2.85
 -3 8 8 34.48 2.81
 -1 3 17 2.66 2.14
 -4 5 8 24.48 2.68
 -3 2 15 35.01 3.82
 -4 -5 11 51.46 4.33
 -2 6 15 2.59 2.5
 -4 -2 13 19.9 3.46
 -4 3 6 31.23 2.62
 -3 5 14 62.38 4.36
 -4 2 13 10.9 3.04
 -3 7 6 313.12 5.49
 -4 5 11 42.77 3.6
 -2 4 16 21.62 2.93
 -3 3 15 14.17 3.01
 -4 -3 13 97.7 5.68
 -4 -5 7 400.17 8
 -4 3 13 99.17 5.27
 -4 0 5 69.12 3.12
 -1 4 17 12.79 2.3
 -4 -4 6 232.47 5.67
 -4 5 7 389.71 6.85
 -1 6 2 822.51 4.48
 -3 0 3 1.62 1.8
 -4 -1 5 416.8 6.52
 -3 8 7 112.87 3.75
 -4 6 9 23.36 2.81
 -4 1 5 395.51 6.1
 -4 6 10 165.95 5.7
 -4 -6 8 10.91 2.64
 -3 7 13 59.94 4.13
 -3 -1 3 943.27 7.43
 -4 4 6 207.46 4.82
 -3 1 3 970.04 7.45
 -2 3 2 4815.54 12.65
 -4 -4 13 74.87 5.5
 -3 4 15 46.17 3.98
 -4 0 14 1.08 2.69
 -4 -2 5 178.49 4.57
 -3 6 14 25.62 3.25
 -4 -1 14 12.11 3.07
 -4 6 8 9.73 2.35
 -4 1 14 4.84 2.88
 -4 4 13 91.89 4.85
 -4 2 5 170.86 4.25
 -4 6 11 25.47 3.1
 -1 7 16 70.87 3.61
 -2 5 16 21.74 2.96
 -2 7 15 12.03 2.63
 -4 -2 14 39.67 4.22
 -1 3 1 127.8 1.68
 -3 -2 3 70.17 2.77
 -5 0 10 482.22 9.59
 -2 0 17 8.45 2.4
 -5 0 9 12.51 2.7
 -4 2 14 35.62 3.71
 -3 5 4 659.09 6.75
 -5 -1 10 18 3.16
 -5 -1 9 24.94 3.25
 -5 1 10 25.05 3.27
 -2 6 3 1095.95 6.96
 -2 1 17 8.78 2.47
 -5 1 9 28.68 3.29
 -3 2 3 73.71 2.63
 -3 0 16 6.8 2.66
 -4 -6 7 -1.1 2.2
 -3 -1 16 47.46 3.79
 -5 -2 10 60.26 4.21
 -5 0 11 661.96 11.83
 -4 -3 5 380.21 6.31
 -3 1 16 38.36 3.66
 -5 -2 9 151.72 5.77
 -4 -3 14 63.87 4.72
 -4 -5 6 335.59 6.77
 -4 -5 13 22.09 3.65
 -5 -1 11 58.49 4.38
 -5 0 8 11.5 2.66
 -5 2 10 67.07 4.14
 -5 2 9 142.23 5.42
 -5 1 11 64.41 4.49
 -2 2 17 28.92 3.02
 -1 8 3 123.97 2.21
 -5 -1 8 182.93 5.71
 -4 3 14 71.17 4.61
 -3 5 15 39.76 3.57
 -5 1 8 179.05 5.46
 -4 3 5 357.42 5.89
 -3 -2 16 9.9 2.73
 -4 6 12 66.64 4.36
 -4 5 13 21.58 3.24
 -4 6 7 5.2 2.03
 -5 -2 11 135.29 5.96
 -3 2 16 8.61 2.61
 -4 5 6 323.77 5.83
 -5 2 11 121.51 5.61
 -5 -2 8 23.19 2.93
 -5 -3 10 11.11 2.95
 -4 7 10 222.53 6.34
 -4 7 9 22.1 2.78
 -5 -3 9 7.33 2.64
 -5 2 8 20.93 2.77
 -4 -7 8 80.27 4.34
 -5 3 10 12.51 2.76
 -3 -3 3 1098.65 8.33
 -5 3 9 5.91 2.54
 -2 3 17 28.08 2.95
 -3 8 6 196.94 4.38
 -3 7 14 10.26 2.72
 -3 7 5 27.66 2.16
 -2 6 16 13.67 2.71
 -5 -1 12 322.02 9.04
 -5 -3 11 59.54 4.46
 -5 1 12 324.99 8.75
 -3 3 16 10.89 2.65
 -4 4 14 40.96 3.94
 -3 3 3 1017.78 7.39
 -5 3 11 61.66 4.3
 -5 -3 8 152.17 5.48
 -5 0 7 43.89 3.3
 -4 -4 5 35.05 2.71
 -4 7 8 90.53 3.86
 -5 -2 12 316.61 9.11
 -4 0 15 0.17 2.6
 -5 -1 7 2.65 2.22
 -5 2 12 300.24 8.32
 -4 -1 15 119.69 5.74
 -5 3 8 150.98 5.05
 -5 -4 10 5.86 2.75
 -4 1 15 122.89 5.48
 -5 -4 9 -0.74 2.32
 -4 4 5 33.11 2.54
 -2 8 4 317.11 4.29
 -5 4 10 4.47 2.52
 -3 6 15 36.45 3.39
 -5 -2 7 46.21 3.35
 -4 -2 15 9.22 2.91
 -4 6 13 76.4 4.64
 -5 4 9 0.56 2.24
 -5 -4 11 25.17 3.61
 -5 -3 12 24.27 3.64
 -2 4 2 773.72 5.29
 -4 2 15 11.76 2.89
 -5 2 7 53.78 3.26
 -4 -6 6 90.23 3.91
 -5 3 12 27.94 3.55
 -3 4 16 53.77 3.7
 -5 4 11 25.39 3.37
 -4 -7 7 147.25 5.22
 -4 7 12 74.46 4.43
 -5 0 13 80.27 4.89
 -5 -4 8 32.17 3.38
 -5 -1 13 5.51 2.83
 -4 5 14 83.99 4.67
 -5 1 13 9.8 2.95
 -4 -3 15 55.72 4.47
 -3 6 4 130.86 3.34
 -5 -3 7 88.91 4.16
 -5 4 8 36.38 3.09
 -4 6 6 88.31 3.45
 -4 3 15 68.89 4.32
 -5 -2 13 66.37 4.82
 -5 -5 10 117.91 5.64
 -4 7 7 142.42 4.37
 -5 3 7 91.42 3.83
 -5 2 13 70.8 4.66
 -5 -4 12 233.15 7.95
 -5 -5 9 58.25 4.1
 -4 8 10 36.87 3.26
 -5 5 10 115.08 5.08
 -5 4 12 257.06 7.6
 -4 -5 5 875.97 10.01
 -2 7 16 39.86 2.98
 -4 8 9 128.96 4.67
 -5 5 9 56.85 3.67
 -5 0 6 128.98 4.39
 -3 4 3 638.77 6.09
 -5 -3 13 43.07 4.23
 -4 -8 8 25.52 3
 -4 -4 15 19.52 3.37
 -5 -1 6 15.66 2.5
 1 -4 0 3375.45 6.17
 -5 1 6 9.09 2.27
 -5 3 13 36.7 3.96
 -3 5 16 3.5 2.28
 -3 0 17 16.4 2.68
 -4 5 5 881.93 8.82
 -3 -1 17 59.94 3.65
 -4 4 15 19.34 2.92
 -5 -5 8 305.56 7.59
 -5 -4 7 70.06 3.83
 -3 1 17 54.74 3.64
 -4 7 13 36.89 3.48
 -3 7 15 12.39 2.58
 -5 -2 6 83.38 3.73
 -4 6 14 2.71 2.53
 -5 4 7 63.69 3.53
 -5 -5 12 109.98 5.79
 -5 5 8 312.69 7.04
 -4 8 8 25.23 2.58
 -5 2 6 71.35 3.39
 -3 -2 17 29.18 2.97
 -5 0 14 173.23 6.56
 -4 -3 4 157.82 4.05
 -5 -1 14 14.03 3.26
 -3 2 17 30.51 3.04
 -5 -4 13 105.05 5.73
 -5 1 14 11.6 3.14
 -5 -6 10 32.65 3.61
 -5 5 12 95.63 5.14
 -4 0 16 148.15 5.82
 -4 -1 16 31.12 3.17
 -5 4 13 102.56 5.16
 -4 1 16 19.08 2.98
 -5 -6 9 340.68 8.39
 -5 -2 14 12.92 3.21
 -4 -7 6 343.17 6.87
 -4 -5 15 19.91 3.21
 -5 2 14 13.71 3.07
 -5 -3 6 15.46 2.5
 -5 6 10 27.32 3.03
 -2 7 3 71.61 2.14
 -4 -2 16 115.52 5.2
 -5 3 6 16.95 2.33
 -5 6 9 316.62 7.31
 -4 5 15 19.92 2.92
 -4 2 16 127.36 5.18
 -4 -8 7 23.99 2.77
 -5 -5 7 90.22 4.37
 -5 -3 14 3.68 2.77
 -4 7 6 346.69 6.11
 -3 6 16 5.27 2.15
 1 7 1 501.4 2.11
 -5 3 14 5.11 2.71
 -5 -6 8 8.93 2.58
 -5 -5 13 13.78 3.14
 -4 -6 5 88.52 3.59
 0 -8 2 336.06 2.14
 -5 5 7 85.06 3.82
 -4 -3 16 16.79 2.92
 -5 -6 12 58.27 4.71
 -4 -4 4 131.43 3.94
 -6 0 10 429.46 9.36
 -4 3 16 16.25 2.74
 -5 5 13 11.21 3.01
 -4 8 7 26.92 2.47
 -6 -1 10 50.93 4.07
 -1 4 1 972.06 3.97
 -6 1 10 50.02 4.06
 -5 6 8 11.74 2.44
 -5 -4 6 30.14 2.8
 -6 0 9 6.06 2.65
 -5 6 12 53.58 3.92
 -4 7 14 45.97 3.65
 -4 6 5 88.3 3.22
 -6 -1 9 120.53 5.29
 -2 5 2 818.93 5.35
 -3 5 3 105.86 2.82
 -6 1 9 131.35 5.26
 -5 -4 14 86.75 5.17
 -6 -2 10 42.31 3.91
 -3 7 4 106.24 3.05
 -5 4 6 23.48 2.59
 -5 0 5 9.18 2.06
 -6 2 10 42.6 3.79
 -5 -7 10 48.3 4
 -5 4 14 86.5 4.77
 -5 -1 5 45.53 3.03
 -5 0 15 35.43 3.65
 -6 -2 9 62.66 4.23
 -5 1 5 43.2 2.93
 -5 -1 15 64.89 4.37
 -6 2 9 63.1 3.99
 -4 -4 16 26.72 3.23
 -5 -7 9 50.36 3.95
 -5 1 15 55.23 4.1
 -3 0 2 0.25 1.63
 -6 0 12 219.82 7.38
 -4 6 15 10.42 2.58
 -6 -1 12 106.03 5.61
 -5 7 10 47.8 3.58
 -6 0 8 27.06 3.12
 -6 -3 10 186.31 6.83
 -6 1 12 118.06 5.62
 -4 4 16 36.72 3.18
 -6 -1 8 185.17 5.92
 -3 -1 2 87.92 2.71
 -5 -2 15 24.24 3.32
 -5 -2 5 272.92 5.64
 -6 1 8 196.57 5.97
 -5 -6 13 89.22 5.42
 -6 3 10 182.11 6.28
 -5 -6 7 15.59 2.72
 -5 2 15 32.4 3.4
 -3 1 2 87.68 2.5
 -5 7 9 46.81 3.55
 -5 2 5 282.73 5.41
 -6 -2 12 236.45 7.77
 -6 -3 9 74.82 4.51
 -6 2 12 264.06 7.88
 -6 -2 8 39.72 3.54
 -6 3 9 68.17 4.24
 -5 -5 14 66.5 4.83
 -5 6 13 99.75 5.02
 -6 2 8 44.67 3.49
 -5 -7 12 41.14 4.19
 -5 6 7 21.6 2.63
 -5 -5 6 265.81 6.28
 -5 -7 8 193.91 6.3
 -5 -3 15 8.99 2.63
 -5 5 14 71.43 4.38
 -4 -5 4 501.71 6.82
 -6 -4 10 43.48 3.9
 -6 -3 12 57.91 4.63
 -5 3 15 -1.85 2.53
 -4 -8 6 28.6 2.58
 -5 -3 5 114.68 4.04
 -3 -2 2 195.72 3.59
 -6 0 13 6.16 2.85
 -5 5 6 254.64 5.73
 -6 3 12 68.32 4.41
 -5 7 12 45.54 3.76
 -4 -5 16 41.2 3.4
 -6 -1 13 16.56 3.21
 -6 4 10 46.13 3.78
 -6 -3 8 418.23 8.75
 -6 1 13 19.41 3.32
 -1 7 2 271.45 2.54
 -5 3 5 112.6 3.79
 -5 7 8 207.03 5.7
 -6 -4 9 141.11 5.71
 -3 2 2 203.41 3.38
 -4 5 4 527.5 6.35
 -2 6 4 971.35 7.81
 1 -5 0 1529.9 4.22
 -3 4 4 621.91 6.87
 0 8 2 344.47 1.78
 1 -7 1 571.68 2.5
 -5 4 9 1.25 2.06
 -4 -7 7 178.92 5.07
 -5 0 13 73.32 4.51
 -5 -4 8 38.55 3.06
 -5 -1 13 3.62 2.65
 -5 1 13 11.66 2.9
 -4 -1 4 20.55 2.22
 -4 -8 10 43.15 3.46
 -1 3 18 8.63 1.8
 -4 -3 15 66.34 4.34
 -4 1 4 20.21 2.17
 -4 -8 9 156.51 5.4
 -5 4 8 43.62 3.19
 -5 -3 7 91.3 3.93
 -5 -2 13 74.49 4.54
 -5 -5 10 141.36 5.4
 -4 7 7 154.11 4.36
 -3 -4 3 649.26 6.31
 -5 2 13 88.46 4.81
 -5 -4 12 310.83 8.06
 -5 -5 9 66.54 4.04
 -4 -8 11 90.53 4.7
 -4 -2 4 403.95 6.02
 -5 5 10 139.97 5.12
 -5 4 12 289.56 7.32
 -4 -5 5 903.17 9.24
 -5 -5 11 60.47 4.01
 -4 8 9 149.03 4.76
 -2 -5 17 95.6 3.89
 -3 -5 16 6.94 2.41
 -5 0 6 147.79 4.46
 -5 -3 13 55.09 4.18
 -4 -8 8 37.32 2.93
 -4 -4 15 23.73 3.24
 -5 -1 6 20.98 2.46
 -5 5 11 55.81 3.68
 -5 1 6 11.09 2.21
 -4 8 11 81.11 4.06
 -5 3 13 44.84 3.72
 -4 5 5 921.06 8.88
 -3 5 16 2.21 2.23
 -3 0 17 15.45 2.48
 -4 -6 14 -0.35 2.38
 -4 4 15 17.76 2.84
 -5 -5 8 357.12 7.6
 -3 -1 17 71.66 3.62
 -5 -4 7 77.97 3.74
 -3 1 17 65.6 3.65
 -3 -8 5 4.13 1.5
 -5 -2 6 72.78 3.38
 -3 7 15 10.49 2.39
 -4 8 8 32.22 2.64
 -4 6 14 5.13 2.29
 -4 -8 12 -0.87 2.26
 -5 -5 12 141.68 5.65
 -5 0 14 210.82 6.77
 -4 -3 4 195.24 4.17
 -3 -2 17 36.06 2.84
 -5 -1 14 19.74 3.14
 -5 1 14 17.91 3.08
 -3 2 17 36.36 2.84
 -2 0 18 1.52 1.78
 -5 -6 10 34.9 3.39
 -5 5 12 119.82 5.09
 -4 3 4 176.17 3.93
 -4 0 16 176.74 5.67
 -2 -1 18 18.32 2.16
 -1 7 17 82.46 3.06
 -4 -1 16 24.25 2.95
 -2 1 18 22.4 2.19
 -5 -2 14 23.72 3.17
 -5 -6 9 388.15 8.19
 -4 1 16 27.92 2.93
 -4 8 12 3.44 2.32
 -5 2 14 13.71 2.91
 -4 -5 15 18.84 2.96
 -5 -6 11 33.65 3.52
 -5 6 10 28.83 3.01
 -5 -3 6 17.36 2.31
 -3 8 5 2.72 1.42
 -3 -3 17 4.08 2.06
 -4 -2 16 140.2 5.07
 -2 -2 18 2.25 1.65
 -3 -6 16 1.98 1.99
 -5 3 6 14.78 2.37
 -4 5 15 25.44 2.97
 -4 2 16 131.5 4.96
 -5 6 11 33.38 3.3
 -4 -8 7 30.14 2.65
 -3 3 17 8.21 2.08
 -2 2 18 5.16 1.8
 -2 -6 17 2.08 1.77
 -5 -5 7 99.86 4.14
 -5 -3 14 0.91 2.37
 -3 -7 4 131.84 3.34
 -5 3 14 5.66 2.67
 -3 6 16 1.37 2.12
 -5 -6 8 11.43 2.48
 -3 -5 3 115.99 2.97
 -4 -6 5 98.79 3.46
 -5 5 7 85.73 3.82
 -4 -7 14 47.94 3.77
 -5 -6 12 59.87 4.29
 -4 -3 16 18.35 2.72
 -1 4 1 1004.93 3.94
 -2 6 17 1.43 1.71
 -4 -8 13 37.06 3.57
 -4 -4 4 122.9 3.55
 -4 8 7 30.61 2.47
 -6 -1 10 60.05 4.15
 -4 3 16 16.35 2.57
 -2 -3 18 84.7 3.22
 -5 6 8 12.11 2.52
 -6 1 10 57.27 4.07
 -6 0 11 1311.05 16
 -5 -4 6 32.59 2.77
 -6 0 9 10.83 2.68
 -5 6 12 57.19 3.91
 -3 -4 17 25.13 2.67
 -2 5 2 872.32 5.4
 -6 -1 11 58.85 4.22
 -4 4 4 143.62 3.72
 -4 7 14 41.21 3.38
 -2 3 18 56.79 3.16
 -5 -4 14 95.05 4.86
 -6 -2 10 41.07 3.71
 -6 2 10 44.21 3.67
 -3 4 17 30.41 2.56
 -5 -7 10 50.76 3.83
 -4 -6 15 10.83 2.54
 -5 4 14 99.64 4.88
 -6 -2 11 298.56 8.11
 -6 -2 9 71.54 4.18
 -5 0 15 37.23 3.42
 -5 -1 15 73.44 4.28
 -5 -7 9 48.52 3.56
 -4 -4 16 31.67 3.03
 -5 1 15 67.72 4.1
 -5 -7 11 46.07 3.65
 -6 0 12 252.17 7.46
 -4 6 15 12.24 2.44
 -6 -1 12 117.94 5.56
 -6 0 8 40.92 3.33
 -6 1 12 130.1 5.6
 -6 -3 10 220.94 6.79
 -4 4 16 35.11 2.96
 -3 -1 2 87.98 2.45
 -5 -2 15 33.76 3.27
 -5 -6 13 97.98 4.94
 -5 -6 7 18.44 2.41
 -6 -3 11 292.63 7.79
 -5 2 15 29.48 3.23
 -6 -2 12 287.44 7.98
 -6 -3 9 87.21 4.5
 -3 -7 16 6.47 2.05
 -6 3 11 280.42 7.71
 -6 2 12 292.2 7.83
 -6 3 9 76.74 4.18
 -6 -2 8 38.32 3.32
 -5 6 13 96.18 4.58
 -5 -5 14 80.44 4.6
 -5 6 7 20.02 2.49
 -3 -5 17 27.07 2.38
 -5 -7 12 41.69 3.64
 -5 -5 6 277.08 5.91
 -5 -7 8 248.84 6.36
 -5 -3 15 8.01 2.57
 -5 5 14 69.28 4.21
 -2 -7 17 17.41 2.06
 -3 7 16 4.56 1.93
 -4 -5 4 543.67 6.87
 -1 7 2 316.45 2.52
 -6 -3 12 64.35 4.24
 -6 -4 10 38.8 3.55
 -5 3 15 1.76 2.24
 -3 -2 2 169.29 3.13
 -4 0 3 4.6 1.78
 -3 5 17 22.48 2.28
 -6 3 12 68.53 4.35
 -4 -8 14 0.31 2.11
 -6 -4 11 6.96 2.71
 -4 -5 16 38.99 3.2
 -6 -3 8 482.47 8.87
 -4 -1 3 12.96 1.93
 -3 2 2 183.88 3.37
 -6 -4 9 152.96 5.68
 -4 5 4 543.76 6.48
 -4 1 3 11.08 1.89
 -4 0 17 -0.61 1.91
 -6 4 11 11.41 2.65
 -6 0 7 2.3 2.18
 -4 -1 17 22.58 2.52
 -4 -7 5 24.51 2.19
 -4 1 17 22.98 2.43
 -4 -7 15 6.52 2.23
 -6 -1 7 40.45 3.2
 -3 0 18 23.15 2.15
 -6 1 7 35.04 2.99
 -3 -1 18 13.62 1.96
 -5 -4 15 3.33 2.24
 -3 1 18 10.74 1.93
 -6 -4 12 174.87 6.37
 -5 -8 10 60.79 4.01
 -4 -2 17 5.86 2.01
 -4 -2 3 64.1 2.62
 -5 4 15 3.55 2.35
 -6 -2 7 71.87 3.81
 -3 -6 3 340.55 4.69
 -4 2 17 6.41 1.98
 -4 7 15 6.42 2.21
 -6 4 12 191.15 6.39
 -5 -7 13 10.43 2.55
 -4 2 3 71.77 2.8
 -6 2 7 76.05 3.85
 -5 -8 11 5.57 2.55
 -5 -6 14 43.33 3.54
 -6 -5 10 310.04 7.92
 -6 -4 8 8.33 2.4
 -3 -2 18 4.07 1.72
 -5 -8 9 170.21 5.75
 -2 -1 1 97.41 2
 -6 -5 11 70.67 4.37
 -3 2 18 7.73 1.62
 -6 4 8 7.34 2.59
 -5 -7 7 29.77 2.7
 -5 6 14 41.97 3.41
 -5 7 13 4.58 2.36
 -5 0 16 15.12 2.51
 -6 -5 9 298.47 7.48
 -5 8 11 15.57 2.74
 -3 -3 2 102.95 2.72
 -3 -6 17 6.3 1.9
 -4 -3 17 41.07 2.88
 -5 -6 6 40.64 2.87
 -5 -1 16 16.08 2.56
 -6 0 14 0.53 2.41
 -5 1 16 18.25 2.59
 -6 -3 7 51.68 3.37
 -6 -1 14 15.96 3.08
 -4 3 17 37.68 2.77
 -6 1 14 15.62 2.88
 -6 3 7 50.3 3.3
 -4 -6 16 55.76 3.4
 -3 -8 4 109.75 2.92
 -5 7 7 24.43 2.65
 -3 3 2 96.93 2.61
 -5 -5 15 5.33 2.35
 -5 6 6 44.93 2.88
 -6 -5 12 42.05 3.83
 -6 -4 13 15.77 2.92
 -5 -2 16 25.81 2.84
 -4 -3 3 53.5 2.53
 -2 -8 3 353.59 3.96
 -3 6 17 4.54 1.8
 -5 2 16 36.2 2.98
 -6 -2 14 40.59 3.65
 -6 4 13 12.07 2.78
 -5 -8 8 25.79 2.79
 -6 2 14 44.26 3.69
 -6 5 12 49.25 3.73
 -5 5 15 5.89 2.33
 -4 6 16 60.18 3.26
 -4 3 3 67.43 2.71
 -4 -6 4 251.87 4.75
 -5 0 4 743.32 8.24
 -6 -5 8 70.54 3.97
 -5 -1 4 364.85 6.02
 -5 1 4 407.83 6.29
 -2 -2 1 817.93 4.81
 -6 -6 10 12.05 2.82
 -6 -1 6 55.57 3.37
 -6 -4 7 87.99 4.03
 -5 -3 16 8.6 2.29
 -3 8 4 123.76 2.96
 -4 -4 17 1.2 1.76
 -6 1 6 50.1 3.25
 -5 8 8 21.53 2.7
 -6 -3 14 34.67 3.49
 -6 -6 11 102.48 5.09
 -4 6 4 239.53 4.53
 -5 3 16 3.85 2.2
 -6 3 14 33.49 3.27
 -2 2 1 831.82 4.66
 -6 6 10 14.57 2.85
 -4 4 17 0.75 1.8
 -5 -7 14 35.98 3.28
 -4 -8 15 58.2 3.46
 -6 -6 9 17.63 2.75
 -5 -2 4 941.12 9.28
 -6 -2 6 42.14 3.2
 -6 -5 13 0.36 2.46
 -6 2 6 41.65 2.94
 -5 2 4 913.37 9.14
 -2 6 2 1157.02 6.06
 -5 -8 13 122.24 5.14
 -6 6 9 17.65 2.78
 -5 7 14 29.96 3.12
 -6 5 13 -1.03 2.35
 -5 -6 15 45.89 3.38
 -4 -4 3 245.54 4.44
 -6 -4 14 23.17 3.05
 -5 -4 16 3.41 2.01
 -3 -4 2 1089.68 7.55
 -4 -8 5 363.95 5.85
 -6 0 15 1.41 2.3
 -6 -3 6 132.86 4.49
 -6 4 14 23.3 3.02
 -7 0 10 31.25 3.57
 -5 -7 6 126.02 4.14
 -6 -1 15 44.8 3.47
 -5 6 15 47.81 3.28
 -5 4 16 3.85 1.98
 -7 0 11 26.28 3.37
 -6 1 15 48.47 3.6
 -4 4 3 270.11 4.49
 -7 -1 10 165.93 6.12
 -6 3 6 124.7 4.39
 -5 -3 4 391.79 6.2
 -6 -5 7 7.39 2.26
 -5 -8 7 23.04 2.56
 -4 -7 16 19.55 2.35
 -6 -6 8 35.43 3.11
 -7 -1 11 3.05 2.62
 -7 1 11 3.01 2.63
 -4 -5 17 43.84 2.73
 -3 4 2 1174.08 7.49
 -6 5 7 5.78 2.34
 -6 -2 15 2.95 2.47
 -7 0 9 73.43 4.37
 -7 -2 10 260.73 7.51
 -6 2 15 12.66 2.58
 -7 -1 9 22.65 3.19
 -7 1 9 25.36 3.35
 -6 -7 10 79 4.4
 -5 8 7 19.39 2.41
 -4 7 16 19.78 2.32
 -4 5 17 42.72 2.59
 -6 -7 11 53.3 3.84
 -6 -6 13 32.29 3.42
 -7 -2 9 128.69 5.46
 -6 -5 14 101.74 4.8
 -6 -4 6 187.85 5.19
 -6 -7 9 18.4 2.86
 -6 -3 15 35.38 3.26
 -3 -7 3 1446.96 8.93
 -7 -3 10 273.37 7.62
 -7 -3 11 191.37 6.51
 -2 -3 1 980.49 5.63
 -5 -5 16 25.75 2.54
 -5 0 17 7.35 2.04
 -6 3 15 36.32 3.16
 -6 5 14 114.46 4.82
 -5 -1 17 34.01 2.62
 -5 1 17 30.78 2.63
 -5 -4 4 346.29 5.89
 -6 7 9 16.69 2.77
 -5 -8 14 57.07 3.67
 -5 5 16 18.39 2.36
 -4 -7 4 356.46 5.41
 -7 -3 9 52.25 3.98
 -2 3 1 1036.05 5.29
 -6 -1 5 26.98 2.66
 -7 3 9 46.26 3.68
 -7 0 13 7.48 2.72
 -5 4 4 394.83 6.26
 -6 1 5 27.89 2.71
 -5 -7 15 5.67 2.12
 -5 -2 17 5.96 2
 -7 -1 13 1.28 2.5
 -3 7 3 1598.63 8.91
 -7 1 13 5.18 2.67
 -6 -6 7 68.01 3.67
 -5 2 17 3.44 1.82
 -4 -5 3 90.7 2.98
 -7 -4 10 377.92 8.68
 -4 7 4 363.87 5.39
 -7 -4 11 141.63 5.76
 -6 -4 15 31.86 3
 -6 -2 5 166.19 4.79
 -7 -2 13 3.1 2.57
 -6 -7 8 56.14 3.56
 -5 7 15 3.55 1.95
 -6 2 5 157.07 4.59
 -7 2 13 -1.51 2.3
 -6 4 15 26.74 2.99
 -4 5 3 105.51 3.07
 -4 -6 17 -0.81 1.46
 -1 5 1 2341.71 5.68
 -6 -5 6 51.45 3.26
 -7 -4 9 328.08 7.97
 -7 -3 8 215.48 6.51
 -5 -3 17 5.62 1.82
 -6 -6 14 67.07 3.98
 -6 -7 13 1.84 2.37
 -6 0 16 261.02 6.24
 -5 3 17 8.12 1.81
 -7 -3 13 55.14 3.98
 -3 -5 2 461.06 4.9
 -5 -8 6 115.93 4.01
 -6 -1 16 25.39 2.67
 -7 0 7 -0.46 2.35
 -6 -8 10 96.5 4.69
 -6 1 16 23.95 2.65
 -6 6 14 52.2 3.6
 -6 -3 5 58.65 3.22
 -6 -8 11 27.08 3.16
 -5 -6 16 81.21 3.67
 -7 -1 7 59.32 3.83
 -6 7 13 -5.18 2.17
 -5 -5 4 414.1 6.35
 -7 -5 10 237.9 7.12
 -7 -5 11 42.28 3.69
 -6 -2 16 78.6 3.72
 -3 5 2 493.03 4.9
 -7 -1 14 18.74 2.9
 -6 -5 15 2.1 2.11
 -6 2 16 80.89 3.75
 -5 6 16 83.29 3.48
 -7 1 14 14.93 2.81
 -6 -8 9 77.88 4.12
 -7 -2 7 9.01 2.53
 -6 8 11 21.95 3.11
 -4 -1 2 131.87 3.29
 -7 -4 8 62.48 3.92
 -7 2 7 11.95 2.61
 -4 1 2 124.22 3.11
 -5 5 4 499.06 6.86
 -6 5 15 9.58 2.13
 -7 -5 9 0.72 2.36
 -5 -1 3 164.31 4.11
 -6 -8 12 34.06 3.38
 -7 -4 13 24.5 3.19
 -7 -2 14 6.59 2.65
 -5 1 3 182.38 4.26
 -5 -4 17 36.83 2.5
 -7 -5 12 27.16 3.36
 -7 2 14 8.21 2.66
 -7 4 13 21.76 3.19
 -7 5 9 0.54 2.26
 -6 -7 7 11.06 2.45
 -6 -3 16 20.76 2.5
 -5 4 17 36.37 2.46
 -7 5 12 21.93 3.24
 -6 -4 5 25.07 2.49
 -7 -3 7 127.96 5.02
 -4 -2 2 77.04 2.73
 -6 3 16 18.59 2.44
 -6 -6 6 70.59 3.53
 -6 4 5 32.83 2.72
 -5 -2 3 20.35 2.2
 -6 7 7 11.34 2.43
 -4 2 2 80.45 2.69
 -5 -8 15 19.93 2.35
 -7 -3 14 10.04 2.52
 -7 3 14 13.34 2.86
 -6 -8 8 53.97 3.56
 -6 -7 14 58.04 3.48
 -4 -6 3 32.28 2.07
 -7 -6 10 42.91 3.83
 -2 -4 1 588.91 4.32
 -7 -5 8 32.79 3.3
 -2 -7 2 56.4 1.64
 -7 -6 11 9.53 2.9
 -7 -5 13 12.94 2.71
 -6 7 14 48.29 3.21
 -7 6 11 17.4 3.11
 -6 -8 13 26.11 2.9
 -7 0 6 142.12 5.02
 -7 -4 7 -0.32 2.3
 -6 -6 15 14.22 2.3
 -6 -4 16 4.45 2.02
 -4 6 3 34.47 2.15
 -7 5 13 14.39 2.86
 -4 -8 4 456.83 5.8
 -7 4 7 -0.81 2.06
 -5 -3 3 9.41 1.93
 -2 4 1 586.4 4.09
 -6 4 16 10.65 2.04
 -7 -6 12 79.48 4.59
 -7 -4 14 8.51 2.56
 -5 -7 16 5.01 1.8
 -7 0 15 -0.14 2.15
 -5 -6 4 220.57 4.69
 -4 -3 2 178.88 3.57
 -6 6 15 16.81 2.35
 -5 3 3 12.13 2.08
 -7 -1 15 9.06 2.42
 -7 4 14 5.95 2.46
 -7 1 15 8.34 2.44
 -6 -5 5 13.71 2.25
 -4 3 2 189.78 3.68
 -2 7 2 67.53 1.69
 -6 5 5 15.86 2.53
 -5 7 16 7.09 1.8
 -7 -2 15 5.87 2.14
 -8 0 10 1.84 2.61
 -7 2 15 2.62 2.28
 -8 -1 10 0.21 2.46
 -3 -8 3 337.91 4.27
 -8 1 10 -2.83 2.49
 -7 -3 6 38.32 3.19
 -7 -6 8 26.84 3.21
 -7 -5 7 149.41 5.3
 -8 0 12 11.79 2.97
 -8 0 9 9.17 2.9
 -6 -7 6 72.17 3.54
 -6 -8 7 60 3.53
 -6 0 17 4.18 1.73
 -7 -6 13 0.83 2.34
 -8 -1 12 15.59 3.14
 -8 1 12 24.14 3.43
 -7 6 8 25.53 3.04
 -3 -6 2 1181.23 7.36
 -6 -5 16 19.95 2.3
 -7 -7 10 167.59 6.04
 -6 -1 17 100.89 3.57
 -7 -3 15 12.68 2.35
 -7 -5 14 4.23 2.33
 -6 1 17 99.01 3.48
 -5 -4 3 208.42 4.42
 -7 3 15 8.38 2.21
 -7 6 13 3.8 2.31
 -3 8 3 365 4.3
 -7 5 14 3.06 2.25
 -6 5 16 22.51 2.36
 -8 -3 10 6.39 3.05
 -3 -2 1 742.5 5.62
 -6 -8 14 53.73 3.26
 -6 -2 17 50.06 2.74
 -7 -7 9 157.87 5.75
 -3 6 2 1310.74 7.59
 -8 3 10 5.94 2.77
 -4 -4 2 12.83 1.81
 -7 -7 12 31.24 3.17
 -6 2 17 54.66 2.83
 -3 2 1 770.9 5.78
 -6 -7 15 28.24 2.58
 -8 0 13 5.61 2.76
 -8 0 8 1.72 2.75
 -6 -6 5 15.22 2.21
 -4 4 2 14.4 1.79
 -7 7 12 23.04 3.17
 -7 -4 15 13.87 2.4
 -6 7 15 30.18 2.51
 -6 6 5 14.26 2.3
 -7 0 5 -0.14 2.17
 -7 4 15 13.19 2.29
 -8 -2 13 -1.26 2.64
 -6 -4 4 59.64 3.13
 -7 -1 5 94.34 4.18
 -6 -3 17 31.74 2.31
 -8 2 13 -2.82 2.24
 -7 -6 7 40.54 3.33
 -4 -7 3 -0.65 1.4
 -5 -7 4 137.08 3.75
 -7 -6 14 20.31 2.61
 -7 -2 5 24.6 2.82
 -7 -1 16 14.66 2.22
 -8 -4 12 33.04 3.67
 -7 -7 13 56.58 3.77
 -7 2 5 19.3 2.84
 -7 1 16 14.34 2.21
 -5 7 4 145.83 3.84
 -4 7 3 2.14 1.52
 -6 -6 16 45.02 2.71
 -5 -5 3 747.07 7.88
 -8 -3 13 16.18 2.96
 -7 6 14 15.05 2.58
 -8 4 12 32.87 3.49
 -8 3 13 18.69 3.02
 -3 -3 1 608.12 5.11
 -5 5 3 813.54 8.21
 -7 -8 10 6 2.66
 -7 -2 16 64.69 3.2
 -7 -8 11 7.28 2.54
 -6 6 16 42.97 2.54
 -8 0 14 8.07 2.56
 -7 2 16 60.73 3.08
 -3 3 1 639.52 5.25
 -7 -5 15 7.51 2.1
 -6 -8 6 8.7 2.2
 -8 -1 7 10.42 3.04
 -8 -1 14 28.16 3.23
 -8 1 7 7.97 2.83
 -8 1 14 28.64 3.18
 -8 -5 10 10.98 3.15
 -8 -5 11 13.37 3.19
 -7 8 10 3.83 2.43
 -7 8 11 6.14 2.47
 -7 5 15 11.17 2.14
 -8 5 10 9.37 2.75
 -8 5 11 15.18 3.01
 -2 -5 1 296.06 3.08
 -6 8 6 10.48 2.28
 -8 -2 14 21.93 2.97
 -8 -4 13 29.64 3.36
 -4 -5 2 302.3 4.43
 -8 2 14 22.69 2.98
 -8 -5 9 22.16 3.44
 -8 4 13 28.15 3.22
 -7 -3 16 22.68 2.35
 -5 0 2 17.88 2.15
 -6 5 4 76.23 3.37
 -6 -7 5 65.76 3.34
 -7 3 16 24.24 2.35
 -8 5 9 20.34 3.06
 -4 5 2 363.31 4.86
 -2 5 1 313.73 3.05
 -8 -3 14 9.34 2.52
 -8 3 14 8.17 2.4
 -7 -7 14 31.92 2.76
 -5 -2 2 72.04 2.93
 -5 2 2 64.48 2.82
 -8 -5 13 28.34 3.25
 -7 -6 15 59.32 3.14
 -7 -8 13 41.93 3.16
 -5 -6 3 73.78 2.87
 -8 5 13 22.43 2.86
 -7 4 16 41.82 2.54
 -8 0 15 2.59 2.18
 -3 -7 2 718.22 5.58
 -3 -4 1 369.81 4.03
 -6 -6 4 88.96 3.57
 -3 4 1 409.24 4.24
 -7 -5 5 9.98 2.42
 -5 3 2 512.75 6.45
 -6 6 4 85 3.46
 -7 5 5 14.88 2.6
 -8 -2 15 22.53 2.66
 -3 7 2 784.25 5.89
 -4 0 1 111.03 2.81
 -9 -1 11 19.93 3.31
 -9 1 11 19.64 3.22
 -4 -1 1 388.25 4.89
 -4 -8 3 645.56 6.28
 -4 1 1 398.65 4.91
 -8 -6 8 27.83 3.49
 -9 -2 11 4.53 2.68
 -9 0 12 4.73 2.62
 -9 0 9 30.45 3.64
 -9 2 11 2.49 2.55
 -7 -7 6 27.19 3.05
 -8 -6 13 18.7 2.78
 -9 -1 12 8.57 2.92
 -9 -1 9 0.83 2.64
 -8 6 8 24.31 3.22
 -9 1 12 12.05 3
 -9 1 9 2.04 2.85
 -7 -5 16 0.63 1.53
 -4 -6 2 452.69 5.34
 -8 -7 11 19.94 3.16
 -1 0 0 3415.32 6.47
 -4 8 3 695.98 6.55
 -7 7 6 21.14 2.83
 -8 6 13 20 2.73
 -1 -6 1 21.35 0.78
 -9 -2 12 21.23 3.26
 -8 7 11 17.33 2.86
 -9 -2 9 17.22 3.33
 -4 6 2 540.49 5.79
 -9 2 9 22.82 3.42
 -9 2 12 27.02 3.29
 -2 -8 2 282.85 2.82
 -4 2 1 265.83 4.12
 -5 -4 2 530.29 6.47
 -8 -7 9 16.11 3.09
 -7 -8 14 22.5 2.44
 -8 -7 12 14.14 2.84
 -8 7 9 17.41 2.92
 -7 -6 5 -0.14 2.04
 -9 0 13 13.02 2.75
 -9 -1 8 3.07 2.85
 -9 -3 9 14.3 3.19
 -8 7 12 11.62 2.65
 -9 1 8 6.06 2.83
 -9 -3 12 18.43 3.14
 -7 6 5 2.15 2.17
 -9 3 9 21.33 3.21
 -1 -1 0 863.22 3.34
 -9 3 12 19.26 3.07
 -8 0 5 2.44 2.47
 -8 -4 15 23.44 2.5
 -5 -7 3 428.22 5.87
 -1 1 0 925.8 3.35
 -9 -2 8 1.44 2.84
 -8 4 15 21.26 2.37
 -9 2 8 4.41 2.74
 -9 -4 10 15.8 3.32
 -9 -2 13 7.98 2.6
 -9 -4 11 13.62 3.1
 -9 2 13 13.39 2.56
 -9 4 10 16.15 3.11
 -9 4 11 17.11 2.97
 -5 7 3 460.49 6.21
 -8 -7 8 13.31 2.99
 -8 -2 5 19 3.02
 -4 -3 1 366.8 4.67
 -1 6 1 21.36 0.77
 -8 2 5 24.57 3.19
 -4 3 1 389.66 4.78
 -9 -4 9 35.21 3.76
 -8 7 8 8.79 2.58
 -8 0 16 13.79 2.07
 -9 -4 12 0.52 2.34
 -9 -3 8 15.39 3.22
 -3 -5 1 361.22 3.93
 -8 -7 13 -1.16 2.11
 -9 3 8 19.44 3.33
 -9 4 12 0.33 2.35
 -9 -3 13 10.47 2.72
 -9 3 13 10.86 2.53
 -8 7 13 0.68 2.04
 -3 5 1 403.46 4.16
 -8 -3 5 3.45 2.37
 -9 -1 7 28.05 3.63
 -8 3 5 8.47 2.8
 -9 0 14 4.44 2.31
 -9 -5 10 23.02 3.41
 -9 -5 11 17.71 3.14
 -9 -1 14 11.96 2.41
 -6 0 2 2.44 2.01
 -9 1 14 6.91 2.2
 -5 5 2 428.56 5.81
 -9 5 10 19.78 3.1
 -9 5 11 25.94 3.2
 -9 -2 7 8.59 2.91
 -8 -8 9 23.18 3.25
 -9 2 7 4.51 2.8
 -9 -4 8 28.84 3.66
 -7 0 3 1.87 2.22
 -2 -6 1 104.95 1.85
 -2 0 0 129.92 2.09
 -7 1 3 23.37 2.73
 -9 -2 14 5.16 2.22
 -8 8 9 24.09 3.11
 -8 -8 12 22.68 2.99
 -9 2 14 5.7 2.13
 -8 -7 7 16.1 2.94
 -9 -3 7 22.03 3.44
 -8 8 12 21.77 2.71
 -6 2 2 35.3 2.55
 -9 3 7 21.62 3.27
 -8 7 7 18.19 3
 -2 -1 0 350.19 3.14
 -4 -4 1 32.49 1.95
 -4 -7 2 863 6.93
 -2 6 1 112.59 1.9
 -4 4 1 38.01 2.06
 -9 -3 14 16.85 2.49
 -8 -8 8 13.31 2.92
 -9 3 14 18.6 2.47
 -4 7 2 996.02 7.42
 -9 -6 10 12.31 2.95
 -8 8 8 13.43 2.78
 -1 -2 0 419.16 2.37
 -6 -8 4 8.39 1.99
 -9 6 10 9.7 2.8
 -6 -3 2 86.18 3.37
 -5 0 1 83.48 3.01
 -8 0 4 4.19 2.36
 -9 -5 13 16.62 2.73
 -3 -8 2 181.03 2.84
 -6 8 4 6.57 2.04
 -5 1 1 41.23 2.46
 -9 5 13 17.82 2.63
 -8 -8 13 23.89 2.65
 -1 2 0 519.01 2.77
 -8 -5 5 27.17 3.28
 -8 -6 15 8.66 1.98
 -9 -6 12 -0.48 2.29
 -9 -4 14 3.8 2.05
 -5 -6 2 625.38 6.79
 -9 0 15 9.51 2.01
 -3 8 2 232.04 3.17
 -9 6 12 3.87 2.3
 -9 4 14 4.13 1.96
 -5 -2 1 278.72 4.78
 -9 -1 15 1.46 1.83
 -5 6 2 700.92 7.25
 -9 1 15 4.33 1.81
 -2 2 0 1788.51 7.08
 -10 0 10 11.43 3
 -10 0 11 -0.36 2.49
 -10 -1 10 6.61 3.03
 -7 -4 3 10.18 2.34
 -10 1 10 5.75 2.79
 -10 -1 11 14.36 3
 -10 1 11 13.09 2.93
 -8 -7 6 13.21 2.82
 -7 4 3 9.44 2.34
 -9 -6 8 26.73 3.62
 -8 -8 7 6.26 2.65
 -8 7 6 22.29 2.98
 -10 0 9 -0.41 2.65
 -9 6 8 30.92 3.46
 -8 8 7 7.35 2.6
 -10 -1 9 12.04 3.34
 -10 -2 11 6.78 2.83
 -10 1 9 11.88 3.21
 -10 2 11 9.89 2.72
 -10 0 12 -0.48 2.32
 -3 0 0 2 1.36
 -4 -5 1 188.57 3.46
 -3 -6 1 210 3
 -9 -7 11 17.29 2.97
 -10 -2 9 12.64 3.22
 -10 2 9 4.76 2.86
 -4 5 1 191.92 3.51
 -8 -6 5 8.94 2.68
 -9 -4 6 27.82 3.56
 -5 3 1 35.97 2.34
 -3 -1 0 713.48 5.4
 -9 7 11 11.4 2.62
 -3 1 0 764.36 5.53
 -9 4 6 24.12 3.31
 -3 6 1 232.16 3.2
 -8 6 5 11.77 2.57
 -9 -7 9 3.26 2.75
 -10 -2 12 11.03 2.56
 -10 3 10 26.34 3.44
 -10 2 12 7.83 2.38
 -10 -3 11 30.05 3.44
 -9 -3 15 7.37 1.83
 -8 -4 4 14.54 2.83
 -9 7 9 7.35 2.62
 -9 3 15 6.35 1.73
 -9 0 5 25.86 3.61
 -8 4 4 13.62 2.75
 -10 -1 8 7.69 3.13
 -10 1 8 11.29 3.22
 -10 -3 9 4.65 2.79
 -9 -7 12 20.78 2.83
 -10 3 9 1.56 2.58
 -9 7 12 19.73 2.62
 -10 -1 13 4.43 2.2
 -10 1 13 5.44 2.21
 -3 2 0 441.06 4.29
 -10 -4 11 8.39 2.7
 -10 4 11 4.72 2.5
 -10 -2 13 3.31 2.12
 -2 -3 0 683.59 4.03
 -10 2 13 6.34 2.19
 -5 -4 1 387.16 5.43
 -9 -3 5 4.09 2.64
 -8 -8 6 29.53 3.25
 -5 4 1 420.86 5.59
 -9 3 5 4.23 2.74
 -2 3 0 699.04 4.4
 -4 -8 2 327.24 4.32
 -8 8 6 28.89 3.06
 -5 7 2 161.49 3.75
 -9 -8 10 34.28 3.33
 -4 8 2 372.88 4.63
 -10 -3 13 5.01 2.16
 -9 -6 14 5.32 1.9
 -10 3 13 1.49 1.98
 -9 -8 11 21.95 2.92
 -9 6 14 8.32 1.86
 -6 0 1 16.54 2.33
 -9 8 11 23.01 2.76
 -6 -1 1 9.77 2
 -6 1 1 6.99 1.97
 -10 -5 9 24.69 3.47
 -7 -3 2 3.59 1.95
 -10 0 14 7.76 1.89
 -10 5 9 25.31 3.28
 -7 3 2 12.42 2.4
 -10 -3 7 26.17 3.68
 -4 -6 1 47.92 2.08
 -10 3 7 27.84 3.62
 -10 -1 14 4.66 1.91
 -10 1 14 4.72 1.9
 -4 -1 0 144.78 3.17
 -3 3 0 325.13 3.74
 -4 1 0 164.58 3.32
 -4 6 1 54.31 2.14
 -9 -8 12 11.72 2.31
 -8 -6 4 20.97 2.92
 -1 -3 0 1353.48 3.99
 -8 6 4 17.59 2.79
 -5 -5 1 11.32 1.92
 -10 0 6 9.44 2.97
 -10 2 14 22.74 2.27
 -10 -1 6 4.94 3.01
 -5 5 1 17.55 1.9
 -10 1 6 4.29 2.92
 -4 -2 0 344.03 4.51
 -4 2 0 331.65 4.38
 -8 -4 3 15.05 2.69
 -6 3 1 246.14 4.9
 -8 4 3 18.4 2.86
 -10 -6 11 8.34 2.56
 -10 -6 9 15.34 3
 -10 6 11 9.11 2.41
 -10 -3 14 18.9 2.19
 -10 6 9 19.46 2.95
 -10 3 14 14.16 2.07
 -2 -7 1 108 1.71
 -10 3 6 30.39 3.59
 -10 -5 13 1.14 1.86
 -3 -7 1 130.43 2.39
 -10 5 13 3.9 1.86
 -10 -5 7 4.06 2.98
 -9 -8 7 32.95 3.42
 -10 5 7 2.72 2.73
 -10 -6 12 16.32 2.48
 -11 0 10 14.87 2.88
 -4 -3 0 203.61 3.64
 -3 7 1 141.62 2.48
 -10 6 12 17.69 2.43
 -4 3 0 197.35 3.62
 -11 -1 10 4.11 2.6
 -2 -4 0 2388.83 7.48
 -11 1 10 1.69 2.37
 -2 7 1 121.76 1.8
 -11 0 11 20.91 2.96
 -3 -4 0 5.82 1.36
 -6 4 1 29.07 2.35
 -11 -1 11 11.68 2.6
 -2 4 0 2766.42 8.58
 -11 1 11 9.28 2.49
 -3 4 0 6.27 1.41
 -11 -1 9 16.25 3.08
 -11 1 9 18.98 3.1
 -10 -4 6 -1.02 2.54
 -10 4 6 0.4 2.47
 -11 -2 10 11.57 2.63
 -11 2 10 7.94 2.52
 -10 0 5 14.95 3.28
 -5 0 0 641.41 6.89
 -11 -2 11 19.21 2.87
 -11 2 11 16.8 2.7
 -11 -2 9 8.73 2.8
 -11 2 9 5.79 2.68
 -5 -6 1 12.89 1.91
 -5 6 1 10.74 1.74
 -10 -7 11 7.8 2.38
 -11 -1 12 21.16 2.62
 -11 -3 10 21.21 3.06
 -11 3 10 19.9 2.92
 -10 7 11 6.22 2.15
 -8 -2 2 3.73 2.25
 -8 2 2 4.64 2.28
 -7 0 1 2.68 2.15
 -11 -3 9 30.41 3.58
 -11 -3 11 0.29 2.26
 -11 3 9 31 3.48
 -9 0 3 1.56 2.65
 -11 3 11 0.99 2.07
 -5 2 0 57.32 2.6
 -7 -1 1 9.76 2.33
 -7 1 1 6.21 2.32
 -9 -5 4 5.34 2.67
 -11 -2 12 7.83 2.17
 -9 5 4 5.51 2.63
 -9 -1 3 14.01 2.89
 -11 2 12 8.87 2.2
 -9 1 3 19.93 3.03
 -4 7 1 61.72 2.17
 -10 6 13 21.92 2.24
 -9 -8 6 31.38 3.42
 -4 4 0 603.53 5.72
 -9 -2 3 1.9 2.37
 -6 5 1 150.2 4.07
 -9 2 3 2.26 2.51
 -8 6 3 25.47 3.04
 -9 -7 5 9.95 2.89
 -11 -4 10 3.88 2.37
 -9 7 5 14.58 2.82
 -11 -3 8 29.21 3.52
 -11 3 8 32.88 3.67
 -11 4 10 5.38 2.35
 -7 -8 3 9.75 2.19
 -11 -1 7 4.09 2.94
 -7 8 3 9.62 2.17
 -11 -3 12 8.92 2.19
 -11 1 7 7.09 3.06
 -11 -4 9 18.39 3.2
 -11 4 9 21.41 3.01
 -5 2 12 351.05 8.87
 -5 3 8 151.09 5.25
 -4 4 5 29.1 2.59
 -2 4 2 780.35 5.66
 -5 2 7 51.44 3.41
 -4 0 4 54.51 2.77
 -4 5 14 88.68 4.83
 -4 3 15 67.73 4.26
 -5 3 7 91.3 4.04
 -4 8 10 38.05 3.28
 -4 2 4 465.28 6.39
 -5 5 9 56.16 3.78
 -2 7 16 31.46 2.84
 -3 4 3 679.7 6.39
 -3 8 14 77.13 4.18
 -2 5 17 79.49 3.68
 -5 4 7 67.16 3.5
 -5 5 8 348.42 7.35
 -5 2 6 69.42 3.49
 -2 7 3 84.77 2.26
 -5 6 9 364.41 7.9
 -6 0 10 459.4 9.72
 -4 6 5 98.6 3.54
 -3 5 3 114.79 2.97
 -6 -1 9 128.21 5.36
 -6 1 11 79.97 4.77
 -6 1 9 134.24 5.42
 -3 7 4 122.5 3.21
 -5 4 6 23.83 2.6
 -6 2 11 302.61 8.16
 -6 2 9 66.33 4.21
 -5 7 10 53.24 3.84
 -6 -1 8 190.61 6.04
 -6 1 8 206.32 6.16
 -6 3 10 204.2 6.61
 -3 1 2 82.61 2.55
 -5 7 11 37.8 3.41
 -5 7 9 52.67 3.55
 -6 2 8 42.44 3.41
 -5 5 6 274.72 5.95
 -5 7 12 43.06 3.68
 -6 4 10 50.02 3.95
 -5 7 8 236.12 6.18
 -6 3 8 432.44 8.64
 -4 5 16 35.16 3.07
 -6 4 9 140.76 5.47
 -2 0 1 237.16 2.89
 -4 7 5 27.3 2.26
 -6 3 13 87.03 4.99
 -5 8 10 68.05 3.98
 -2 1 1 111.41 2.19
 -6 5 10 333.58 8.22
 -6 5 11 72.27 4.47
 -3 6 3 333.34 4.61
 -5 8 9 164.2 5.48
 -6 5 9 279.63 7.32
 -6 0 6 125.24 4.67
 -6 5 8 79.23 4.25
 -6 4 7 69.24 3.75
 -6 6 11 121.35 5.4
 -5 8 13 112.72 4.87
 -7 1 10 163.33 6.3
 -5 3 4 407.47 6.54
 -5 7 6 116.33 4.2
 -6 6 8 40.31 3.37
 -4 8 5 383.67 6.03
 -7 -2 11 198.29 7.13
 -7 2 10 233.59 7.31
 -7 2 11 209.98 6.97
 -7 2 9 117.95 5.36
 -6 7 10 82.44 4.47
 -6 6 13 34.75 3.44
 -6 7 11 55.87 3.93
 -7 3 10 292.51 8.08
 -6 4 6 187.68 5.57
 -7 3 11 179.81 6.67
 -7 0 8 192.88 6.46
 -7 -1 8 94.38 4.84
 -6 0 5 68.17 3.54
 -7 1 8 92.37 4.82
 -7 -2 8 121.55 5.31
 -7 2 8 124.2 5.31
 -6 6 7 65.87 3.73
 -7 4 10 326.59 8.39
 -7 4 11 138.19 5.75
 -6 7 8 52.12 3.59
 -7 4 9 333.33 8.25
 -7 3 8 204.52 6.55
 -6 5 6 45.48 3.21
 -7 3 13 55.87 4.19
 -7 1 7 52.75 3.8
 -6 3 5 50.01 3.2
 -4 0 2 473.04 5.77
 -6 8 10 113.84 4.92
 -5 8 6 118.92 4.09
 -7 5 10 248.07 7.41
 -7 5 11 32.06 3.54
 -5 0 3 184.77 4.45
 -7 4 8 52.73 3.83
 -6 8 9 78.61 4.2
 -6 8 12 34.3 3.31
 -7 3 7 116.8 5.09
 -5 2 3 23.45 2.27
 -6 6 6 61.66 3.52
 -7 5 8 33.9 3.43
 -6 8 8 58.42 3.68
 -7 6 10 38.57 3.66
 -7 -1 6 150.83 5.4
 -7 1 6 150.09 5.28
 -7 -6 9 57.05 4.12
 -7 6 9 67.62 4.26
 -7 -2 6 248.66 6.71
 -7 6 12 84.62 4.63
 -7 2 6 227.43 6.34
 -3 0 1 793.32 6.08
 -5 6 4 256.38 5.27
 -3 -1 1 36.12 1.91
 -3 1 1 39.27 1.95
 -8 -2 10 50.9 4.15
 -7 3 6 31.72 3.21
 -8 2 10 43.47 3.95
 -8 -1 9 295.82 8.41
 -8 1 9 284.12 8.29
 -7 5 7 150.77 5.51
 -6 7 6 66.79 3.55
 -6 8 7 63.36 3.63
 -7 7 10 186.54 6.29
 -8 -2 12 56.56 4.3
 -8 -2 9 93.36 5.18
 -5 4 3 222.85 4.8
 -8 2 12 48.33 4.09
 -8 2 9 99.94 5.23
 -7 -4 6 141.86 5.24
 -7 7 9 136.89 5.46
 -7 4 6 149.51 5.39
 -8 -1 13 115.22 5.33
 -8 -3 12 145.61 6.05
 -6 8 14 54.09 3.28
 -8 -1 8 270.96 7.97
 -8 -3 9 233.13 7.59
 -8 1 13 103.38 5.1
 -8 1 8 260.31 7.79
 -8 3 12 157.41 6.06
 -8 3 9 223.68 7.2
 -8 -2 8 54.83 4.46
 -8 -4 10 86.11 5.13
 -7 1 5 88.62 4.39
 -8 2 8 70.78 4.61
 -8 4 10 92.62 5
 -6 4 4 60.77 3.33
 -7 -7 8 74.03 4.46
 -7 6 7 40.83 3.41
 -7 0 16 57.69 3.3
 -8 -4 9 244.23 7.7
 -7 7 8 69.1 4.15
 -8 -3 8 144.61 5.95
 -8 4 9 240.17 7.32
 -7 -5 6 93.42 4.45
 -8 3 8 117.58 5.53
 -7 7 13 61.61 3.79
 -7 5 6 97.55 4.57
 -8 0 7 50.21 3.96
 -7 -3 5 137.85 5.16
 -7 3 5 152.35 5.31
 -7 -8 9 160.2 6.07
 -8 -2 7 106.32 5.21
 -6 -5 4 72.19 3.46
 -8 -4 8 113.22 5.51
 -8 2 7 120.76 5.42
 -7 -8 12 48.78 3.75
 -8 4 8 105.44 5.21
 -8 -5 12 219.23 6.99
 -7 8 9 173.63 5.95
 -8 5 12 217.63 6.68
 -5 -1 2 241.3 4.77
 -5 1 2 254.64 4.95
 -7 8 12 51.65 3.59
 -7 -7 7 89.91 4.54
 -6 7 5 70.75 3.58
 -8 -3 7 42.73 3.93
 -7 -4 5 33.34 3.02
 -8 3 7 37.98 3.51
 -7 7 7 83.43 4.29
 -7 -6 6 122.49 4.9
 -7 4 5 41.68 3.31
 -7 6 6 127.42 5.01
 -7 -8 8 167.92 5.95
 -8 -6 11 45.12 3.94
 -8 -5 8 82.1 4.8
 -7 7 14 31.09 2.85
 -7 -4 16 46.75 2.83
 -8 5 8 111.06 5.27
 -8 6 11 49.49 3.9
 -7 8 8 173.27 5.8
 -8 0 6 127.46 5.34
 -8 -4 7 81.36 4.64
 -8 -1 6 41.85 3.79
 -8 -6 9 165.77 6.4
 -8 1 6 49.81 3.93
 -8 -4 14 43.13 3.44
 -7 6 15 62.81 3.26
 -8 4 7 84.36 4.71
 -5 6 3 75.95 3.14
 -8 -6 12 83.9 4.68
 -7 0 4 210 5.97
 -7 8 13 35.56 3.03
 -8 -1 15 53.32 3.38
 -8 4 14 39.77 3.25
 -8 1 15 55.93 3.42
 -8 6 9 180.24 6.36
 -7 -1 4 99.43 4.3
 -7 1 4 84.8 3.97
 -8 6 12 77.03 4.35
 -5 -3 2 454.89 6.28
 -8 -2 6 330.05 8.12
 -8 2 6 336.03 8.28
 -9 0 11 73.23 4.7
 -8 2 15 24.9 2.65
 -7 -2 4 84.24 4.01
 -7 2 4 75.3 3.79
 -8 -3 6 83.34 4.67
 -8 -5 7 98.93 4.99
 -8 3 6 89.83 4.62
 -7 -8 7 35.73 3.36
 -8 5 7 101.84 5.01
 -6 -8 5 282.12 6.14
 -8 -3 15 28.76 2.77
 -8 -5 14 78.18 3.97
 -7 -3 4 172.51 5.33
 -8 3 15 32.26 2.76
 -7 8 7 36.61 3.22
 -7 3 4 173.21 5.27
 -8 5 14 85.93 4.01
 -6 8 5 294.4 6.25
 -4 -2 1 242.42 4.15
 -9 -3 11 46.28 4.12
 -9 3 11 42.91 3.89
 -8 -4 6 87.91 4.64
 -5 4 2 516.27 6.75
 -7 -7 15 49.2 2.92
 -8 4 6 84.86 4.65
 -9 0 8 56.71 4.43
 -9 -1 13 56.66 3.84
 -9 1 13 55 3.8
 -7 7 15 44.02 2.69
 -7 -4 4 101.07 4.36
 -8 -1 5 89.59 4.7
 -8 1 5 93.84 4.78
 -7 4 4 98.04 4.34
 -6 -7 4 115.79 4.08
 -8 -6 7 67.67 4.43
 -8 6 7 68.34 4.21
 -6 7 4 113.79 4.05
 -8 -6 14 65.08 3.57
 -8 -5 6 74.24 4.3
 -9 4 9 32.73 3.69
 -8 -1 16 23.05 2.21
 -8 1 16 25.68 2.25
 -8 6 14 67.38 3.51
 -8 5 6 89.72 4.68
 -9 0 7 36.84 3.77
 -8 -8 10 71.87 4.41
 -7 -8 6 79.8 4.2
 -8 -8 11 50.95 3.83
 -9 1 7 33.1 3.84
 -5 -5 2 376.99 5.76
 -8 8 10 76.49 4.33
 -7 8 6 94.14 4.31
 -7 -5 4 86.27 4.07
 -8 8 11 49.4 3.57
 -8 -5 15 27.39 2.55
 -7 5 4 107.61 4.31
 -6 -1 2 357.1 6.35
 -6 1 2 347.8 6.39
 -7 -7 5 165.63 5.31
 -8 5 15 29.37 2.47
 -9 4 8 34.86 3.81
 -7 -1 3 27.27 2.84
 -9 -4 13 65.78 3.94
 -7 7 5 175.34 5.45
 -9 -5 12 47.49 3.76
 -9 4 13 62.17 3.77
 -9 5 12 54.19 3.79
 -8 -4 5 48.11 3.79
 -6 -2 2 33.6 2.82
 -8 4 5 46.43 3.68
 -7 -2 3 32.83 2.93
 -7 2 3 32.57 2.86
 -8 -6 6 75.58 4.38
 -2 1 0 341.7 3.21
 -8 6 6 63.57 4.05
 -9 -5 8 295.89 8.3
 -8 -7 14 47.37 3.02
 -9 -6 11 61.67 4.21
 -9 5 8 299.7 8.2
 -9 0 6 80.69 4.96
 -7 -3 3 398.6 7.55
 -9 -4 7 34.8 3.77
 -9 -1 6 186.18 6.69
 -9 6 11 52.58 3.83
 -7 3 3 392.59 7.38
 -6 3 2 72.11 3.31
 -9 1 6 168.83 6.31
 -8 7 14 51.67 3.03
 -9 4 7 31.47 3.49
 -7 -6 4 74.08 3.79
 -8 -1 4 179.64 5.9
 -8 1 4 176.37 5.83
 -5 -1 1 42 2.52
 -7 6 4 86.43 4
 -5 -8 3 165.68 3.99
 -9 -2 6 105.34 5.37
 -9 2 6 115.69 5.36
 -8 5 5 28.32 3.11
 -8 -2 4 57.52 3.83
 -8 2 4 60.47 3.92
 -2 -2 0 1779.46 6.98
 -5 2 1 275.35 4.98
 -9 -3 6 115.77 5.7
 -9 3 6 110.66 5.39
 -7 -8 5 149.95 5.08
 -9 -5 7 43.33 4.06
 -8 -3 4 72.81 4.18
 -8 3 4 76.42 4.12
 -9 -2 15 28.95 2.44
 -9 5 7 49.22 3.96
 -7 8 5 177.08 5.38
 -9 2 15 28.99 2.42
 -10 -2 10 63.02 4.51
 -10 2 10 77.31 4.68
 -9 -7 10 67.73 4.32
 -10 -1 12 120.75 5.03
 -10 1 12 124.47 5.05
 -9 -6 13 56.33 3.42
 -9 7 10 61.13 3.96
 -5 -3 1 29.55 2.33
 -9 6 13 62.03 3.42
 -10 -3 10 32.8 3.63
 -9 -5 14 60.55 3.32
 -10 3 11 41.85 3.66
 -10 0 8 45.5 4.18
 -9 5 14 64.35 3.23
 -7 -7 4 357.94 7.21
 -9 -1 5 53.69 4.09
 -9 1 5 52.55 4.07
 -7 7 4 397.17 7.59
 -7 -5 3 97.93 4.05
 -7 5 3 108.11 4.21
 -9 -6 7 142.59 5.96
 -10 0 13 61.54 3.63
 -10 -3 12 87.58 4.46
 -9 -2 5 37.33 3.78
 -9 6 7 143.42 5.82
 -9 2 5 35.19 3.68
 -10 3 12 79.98 4.16
 -10 -4 10 215.62 6.95
 -3 -2 0 387.87 4.18
 -9 -7 8 96.43 5.07
 -10 4 10 227.03 6.96
 -9 -5 6 114.39 5.48
 -7 0 2 28.5 2.98
 -9 7 8 95.06 4.85
 -9 5 6 104.95 5.14
 -7 -1 2 36.08 2.84
 -10 -4 9 45.28 4.01
 -7 1 2 33.78 2.77
 -10 4 9 50.87 4.11
 -8 -5 4 158.79 5.64
 -5 -7 2 131.2 3.6
 -10 0 7 162.41 6.63
 -8 0 3 66.3 4.02
 -8 5 4 165.57 5.76
 -10 -1 7 91.61 5.29
 -10 1 7 102.64 5.38
 -8 -1 3 70.85 3.94
 -10 -4 12 36.05 3.19
 -8 1 3 68.83 3.92
 -7 -2 2 162.52 4.92
 -7 2 2 177.65 5.22
 -10 4 12 38.75 3.2
 -8 -7 5 177.91 5.95
 -8 7 5 187.74 6
 -9 -7 13 43.16 2.96
 -10 -2 7 167.72 6.64
 -10 2 7 150.12 6.29
 -9 8 10 31.57 3.11
 -8 -2 3 105.07 4.57
 -10 -5 10 54.82 4.1
 -8 2 3 107.36 4.64
 -9 7 13 47.07 2.91
 -10 5 10 57.91 4.02
 -7 -6 3 36.77 2.92
 -9 -8 9 108.38 5.1
 -10 -5 11 54.35 3.83
 -9 -4 5 36.25 3.73
 -9 4 5 35.39 3.64
 -7 6 3 42.75 3.11
 -10 5 11 43.44 3.44
 -9 8 9 99.35 4.77
 -9 -7 7 89.82 4.91
 -4 0 0 1414.16 9.11
 -9 -6 6 150.95 5.95
 -9 7 7 87.13 4.7
 -3 -3 0 284.58 3.66
 -9 6 6 131.87 5.56
 -7 -8 4 51.49 3.2
 -6 -8 3 192.32 4.71
 -8 -3 3 117.13 4.87
 -8 3 3 119.85 4.76
 -6 -2 1 54.08 2.91
 -7 8 4 49.15 3.25
 -6 2 1 57.2 3.02
 -6 8 3 216.52 5.09
 -10 -5 12 89.74 4.24
 -10 -4 13 42.81 3.02
 -9 0 4 34.97 3.77
 -10 4 13 40.1 2.92
 -10 5 12 84.58 4
 -9 -1 4 216.58 7
 -9 1 4 205.68 6.83
 -10 -2 14 27.83 2.46
 -10 -4 7 59.12 4.52
 -9 -5 5 41.12 3.79
 -10 4 7 61.54 4.48
 -9 -2 4 185.84 6.49
 -9 5 5 46.68 3.88
 -9 2 4 198.01 6.64
 -7 -4 2 105.15 4.11
 -10 -6 10 72.36 4.35
 -7 4 2 104.15 4.08
 -10 -2 6 141.52 6.17
 -10 2 6 150.56 6.29
 -10 6 10 66.34 4.01
 -6 -3 1 226.74 5.06
 -8 -8 5 133.58 5.22
 -9 -3 4 47.42 4.03
 -9 3 4 54.82 4.13
 -8 8 5 147.31 5.29
 -10 -3 6 33.94 3.92
 -7 -7 3 106.75 4.19
 -9 -7 6 59.9 4.21
 -9 7 6 62.51 4.15
 -7 7 3 117.53 4.32
 -9 8 7 34.43 3.39
 -10 -6 8 92.2 5.01
 -10 6 8 89.03 4.84
 -5 -8 2 257.66 4.62
 -9 -6 5 141.54 5.69
 -8 -7 4 306.11 7.27
 -6 -4 1 20.66 2.39
 -9 6 5 141.37 5.66
 -7 -5 2 160.22 4.91
 -11 0 9 37.05 3.75
 -8 -5 3 62.7 3.84
 -9 -4 4 158.41 5.97
 -8 7 4 315.2 7.36
 -5 8 2 300.41 5.05
 -7 5 2 160.67 5.01
 -8 5 3 69.7 4
 -9 4 4 177.29 6.27
 -10 -1 5 49.98 4.31
 -10 1 5 45.31 4.24
 -10 -7 10 46.67 3.6
 -8 0 2 273.11 6.85
 -5 -1 0 200.97 4.25
 -5 1 0 197.64 4.23
 -10 7 10 48.47 3.52
 -8 -1 2 161.62 5.4
 -8 1 2 170.18 5.52
 -11 0 12 107.03 4.29
 -11 0 8 58.75 4.46
 -10 -7 9 139.04 5.57
 -10 -2 5 95.3 5.43
 -10 2 5 105.61 5.5
 -11 -1 8 77.71 4.86
 -11 1 12 22.79 2.66
 -10 7 9 135 5.35
 -11 1 8 71.67 4.71
 -5 -2 0 58.62 2.82
 -4 -7 1 49.29 2.17
 -11 -2 8 142.64 6.1
 -11 2 8 147.63 6.05
 -10 -5 6 61.32 4.5
 -10 5 6 53.3 4.14
 -10 -6 13 30.7 2.46
 -10 -3 5 213.12 7.19
 -10 3 5 217.75 7.18
 -10 -7 8 64.48 4.33
 -4 -4 0 592.27 5.95
 -6 -5 1 148.62 4.23
 -9 8 6 35.65 3.48
 -10 7 8 60.3 4.15
 -8 -6 3 26.37 3.06
 -7 -2 1 199.88 5.33
 -7 2 1 183.86 5.24
 -8 -3 2 119.84 4.78
 -8 3 2 130.55 4.85
 -7 -6 2 45.29 3
 -10 -7 12 80.58 3.63
 -7 6 2 35.97 2.82
 -11 0 7 109.62 5.67
 -10 7 12 80.52 3.44
 -5 -3 0 52.27 2.55
 -5 8 8 19.31 2.58
 -5 -5 5 168.69 4.64
 -5 3 16 7.94 2.38
 -4 -8 15 51.2 3.48
 -4 4 17 0.11 1.7
 -6 6 10 9 2.7
 -2 0 19 26.23 1.68
 -6 -6 9 22.04 2.99
 -5 -2 4 924.71 9.28
 -6 -2 6 38.38 3.06
 -2 -1 19 12.08 1.29
 -5 -8 13 115.63 4.96
 -3 -4 18 3.18 1.44
 -2 1 19 8.07 1.24
 -6 6 9 17.41 2.84
 -6 5 13 -1.1 2.44
 -6 -6 12 33.23 3.4
 -2 -6 18 9.9 1.36
 -5 -6 15 48.28 3.4
 -4 -4 3 257.46 4.45
 -6 -4 14 23.43 2.95
 -3 4 18 3.54 1.41
 -5 -4 16 4.51 2.07
 -3 -4 2 1084.52 7.61
 -4 -8 5 363.6 5.87
 -6 6 12 28.91 3.37
 -6 0 15 2.7 2.32
 -6 -3 6 127.53 4.5
 -5 -7 6 115.28 4.03
 -2 -2 19 26.26 1.63
 -7 0 10 46.1 3.82
 -6 4 14 27.26 3.25
 -6 -1 15 46.1 3.54
 -5 4 16 4.93 2.01
 -7 0 11 25.14 3.5
 -5 -3 4 377.83 6.17
 -6 1 15 45.55 3.47
 -4 4 3 255.85 4.5
 -4 -7 16 15.03 2.17
 -6 -6 8 35.74 3.23
 -7 -1 11 -2.67 2.36
 -3 -7 17 2.39 1.54
 -7 1 11 0.2 2.46
 -4 -5 17 47.98 2.82
 -2 6 18 3.46 1.2
 -6 -2 15 8.97 2.53
 -7 -2 10 261.01 7.56
 -7 -1 9 23.82 3.36
 -6 2 15 7.22 2.45
 -7 1 9 26.87 3.33
 -6 -7 10 78.99 4.41
 -7 0 12 15.08 3.14
 -5 8 7 19.53 2.42
 -4 7 16 14.38 2.17
 -6 -7 11 63.31 4.03
 -7 -1 12 13.32 3.2
 -6 -6 13 38.97 3.44
 -7 1 12 15.56 3.25
 -3 7 17 1.08 1.42
 -5 -6 5 49.86 2.79
 -3 -7 3 1475.36 8.87
 -6 -7 9 19.38 2.88
 -4 0 18 7.61 1.62
 -6 -3 15 40.52 3.33
 -7 -2 12 15.59 3.31
 -7 -3 11 182.16 6.38
 -5 -5 16 19.34 2.57
 -5 0 17 11.84 2.05
 -7 2 12 12.18 3.12
 -4 -1 18 23.48 2.12
 -6 3 15 33.09 3.16
 -3 -5 18 35.57 2.06
 -4 1 18 23.06 2.07
 -5 -1 17 28.24 2.59
 -6 -7 12 130.05 5.36
 -5 -4 4 348.86 5.9
 -4 -7 4 343 5.41
 -5 -8 14 46.65 3.41
 -6 7 9 18.13 2.75
 -5 5 16 21.81 2.57
 -6 -1 5 29.47 2.74
 -7 0 13 -0.98 2.5
 -6 1 5 29.59 2.64
 -5 -7 15 4.82 2.12
 -7 -3 12 29.47 3.73
 -4 -2 18 17.91 1.94
 -5 -2 17 7.13 1.89
 -7 -1 13 4.31 2.63
 -3 5 18 28.23 2
 -7 1 13 3.1 2.43
 -7 3 12 29.11 3.48
 -4 -5 3 102.06 3.03
 -4 2 18 21.17 1.94
 -5 2 17 11.43 2.1
 -7 -4 10 365.99 8.65
 -7 -4 11 146.14 5.95
 -6 -4 15 31.61 3.06
 -6 -2 5 155.05 4.75
 -6 -7 8 54.33 3.67
 -7 -2 13 0.2 2.57
 -5 7 15 3.55 2.1
 -7 2 13 0.57 2.35
 -6 4 15 28.53 3
 -4 -6 17 0.27 1.49
 -4 5 3 100.61 3.02
 -6 -5 6 52.34 3.17
 -7 -4 9 315.96 7.9
 -7 -3 8 223.28 6.57
 -5 -3 17 4.32 1.8
 -4 -3 18 44.47 2.35
 -6 -7 13 5.91 2.21
 -6 0 16 259.67 6.32
 -3 -5 2 464.56 4.9
 -5 3 17 6.87 1.85
 -7 -3 13 59.37 4.06
 -5 -8 6 111.43 3.89
 -4 6 17 -0.09 1.39
 -6 -1 16 22.73 2.71
 -6 -8 10 104.58 4.71
 -7 0 7 1.66 2.57
 -6 -3 5 54.31 3.24
 -6 1 16 22.2 2.6
 -4 3 18 37.53 2.18
 -6 -8 11 33.97 3.31
 -5 -6 16 89.46 3.71
 -4 -8 16 11.33 1.88
 -6 7 13 -0.34 2.21
 -7 -5 11 43.37 3.63
 -6 -2 16 83.53 3.8
 -6 -5 15 1.13 2.06
 -6 -8 9 92.03 4.34
 -6 2 16 78.18 3.71
 -4 -1 2 127.2 3.26
 -7 -2 7 5.88 2.59
 -6 8 11 25.85 3.1
 -5 -7 5 18.41 2.16
 -7 2 7 7.08 2.37
 -6 5 15 0.15 2.04
 -5 -1 3 171.16 4.15
 -7 -5 9 -1.84 2.45
 -6 -8 12 45.03 3.47
 -7 -4 13 22.79 3.05
 -5 -4 17 37.25 2.49
 -5 1 3 183.86 4.32
 -7 -5 12 24.39 3.24
 -6 -7 7 8.36 2.41
 -7 4 13 19.46 3
 -7 5 9 2.02 2.38
 -3 -6 18 2.94 1.21
 -5 7 5 16.39 2.2
 -6 -3 16 24.03 2.56
 -5 4 17 38.71 2.48
 -7 5 12 27.74 3.34
 -4 -4 18 8.94 1.5
 -7 -3 7 116.53 4.84
 -4 -2 2 88.97 2.79
 -6 -6 6 64.23 3.45
 -5 -2 3 18.11 2.18
 -4 2 2 79.97 2.73
 -6 7 7 12.61 2.49
 -5 -8 15 19.24 2.38
 -4 4 18 12.03 1.45
 -6 -8 8 50.2 3.49
 -6 -7 14 44.67 3.3
 -4 -6 3 31.83 2.08
 -7 -6 11 14.85 3.05
 -7 -5 13 15 2.9
 -5 8 15 16.91 2.36
 -7 6 11 16.65 3.02
 -7 -4 7 1.88 2.36
 -6 -6 15 9.91 2.29
 -6 -4 16 3.32 1.91
 -4 -7 17 17.42 1.73
 -4 -8 4 469.08 5.82
 -4 6 3 30.99 2.12
 -7 5 13 12.97 2.8
 -5 -3 3 13.79 2.06
 -7 4 7 0.82 2.13
 -7 -6 12 91.74 4.69
 -5 -7 16 7.69 1.8
 -6 4 16 7.01 2.09
 -7 -4 14 2.72 2.36
 -5 -6 4 232.23 4.84
 -4 -3 2 180.38 3.6
 -6 -1 4 564.41 7.96
 -5 -5 17 6.39 1.68
 -7 0 15 1.53 2.26
 -6 1 4 559.25 8.02
 -6 6 15 12.14 2.29
 -5 3 3 15.88 2.14
 -7 -1 15 10.21 2.48
 -6 -5 5 13.04 2.3
 -7 4 14 6.53 2.37
 -7 1 15 8.91 2.36
 -5 5 17 4.77 1.65
 -4 7 17 11.66 1.58
 -6 5 5 11.29 2.32
 -6 -2 4 95.02 3.81
 -5 7 16 7.39 1.86
 -7 -2 15 9.51 2.28
 -8 0 11 10.5 2.95
 -8 0 10 1.86 2.65
 -3 -8 3 345.83 4.27
 -7 2 15 3.85 2.22
 -8 -1 10 1.46 2.49
 -8 1 10 0.41 2.68
 -5 0 18 3.91 1.46
 -4 -5 18 24.6 1.65
 -5 -1 18 60.55 2.55
 -7 -6 8 35.65 3.34
 -5 1 18 57.62 2.53
 -6 -8 7 66.96 3.67
 -8 -2 11 8.71 2.88
 -8 0 12 15.28 3
 -8 0 9 8.09 2.89
 -6 0 17 1.08 1.7
 -3 -6 2 1168.82 7.28
 -8 2 11 9.88 2.89
 -5 -8 5 34.77 2.46
 -8 -1 12 17.54 3.29
 -6 -5 16 22.07 2.37
 -8 1 12 19.26 3.29
 -7 6 8 31.72 3.34
 -7 -7 11 40.77 3.69
 -6 -1 17 100.58 3.56
 -7 -3 15 12.31 2.41
 -7 -5 14 8.44 2.37
 -5 -4 3 203.48 4.42
 -4 5 18 21.99 1.62
 -6 -3 4 104.55 3.92
 -7 3 15 7.44 2.24
 -5 -2 18 8.81 1.47
 -6 5 16 21.65 2.35
 -7 5 14 3.11 2.15
 -5 2 18 6.65 1.39
 -3 -2 1 715.86 5.51
 -8 -3 10 9.19 3.09
 -6 -8 14 50.23 3.22
 -7 -7 9 164.99 5.84
 -6 -2 17 59.35 2.89
 -4 -4 2 16.23 1.81
 -8 3 10 7.02 2.88
 -3 6 2 1193.53 7.31
 -7 -7 12 26 3.06
 -3 2 1 721.24 5.64
 -6 -7 15 27.42 2.58
 -6 -6 5 17.52 2.42
 -8 0 13 5.31 2.68
 -8 0 8 -1.75 2.64
 -4 4 2 15.89 1.82
 -7 7 12 26.04 3.18
 -5 -6 17 18.38 1.87
 -7 -4 15 17.31 2.53
 -6 7 15 24.49 2.54
 -6 6 5 15.69 2.33
 -7 0 5 2.59 2.27
 -7 4 15 13.77 2.42
 -5 -3 18 22.32 1.69
 -6 -4 4 62.63 3.17
 -8 -4 11 6.35 2.9
 -4 -7 3 2.58 1.39
 -6 -3 17 30.63 2.31
 -5 -7 4 131 3.71
 -8 4 11 10.1 2.72
 -5 6 17 15.79 1.77
 -5 3 18 15.51 1.58
 -7 -6 14 17.16 2.57
 -7 -2 5 24.66 3.04
 -7 -1 16 12.86 2.27
 -8 -4 12 29.53 3.56
 -7 2 5 23.34 2.85
 -7 1 16 16 2.35
 -5 7 4 142.36 3.87
 -5 -5 3 757.86 7.94
 -6 -6 16 43.65 2.72
 -4 7 3 2.25 1.47
 -7 6 14 20.37 2.67
 -8 4 12 33.06 3.51
 -3 -3 1 603.61 5.06
 -7 -8 10 7.59 2.7
 -5 5 3 797.71 8.26
 -7 -8 11 5.94 2.64
 -8 0 14 11.57 2.69
 -7 -5 15 4.36 2.05
 -8 -1 7 12.27 2.98
 -8 1 7 7.37 2.75
 -8 -5 10 6.17 2.85
 -8 -5 11 14.48 3.16
 -8 1 14 23.66 3.1
 -7 8 10 6.68 2.49
 -7 8 11 4.81 2.39
 -6 -4 17 43.71 2.4
 -7 5 15 3.7 2.07
 -8 5 10 9.08 2.83
 -8 5 11 17.75 2.93
 -8 -2 14 19.86 2.91
 -4 -5 2 321.85 4.41
 -5 -4 18 29.38 1.68
 -8 2 14 20.53 2.89
 -8 -5 9 26.94 3.56
 -5 0 2 18.79 2.11
 -7 -3 16 22.06 2.47
 -6 -7 5 76.59 3.54
 -8 5 9 19.64 3.17
 -5 4 18 31.54 1.72
 -4 5 2 350.14 4.83
 -6 1 3 152.22 4.4
 -6 -8 15 1.24 1.67
 -8 -3 14 10.72 2.51
 -8 3 14 13.41 2.71
 -6 -2 3 92.12 3.59
 -5 -2 2 71.24 2.92
 -6 8 15 2.73 1.79
 -8 -5 13 26.74 3.19
 -5 -6 3 70.24 2.84
 -7 -6 15 62.28 3.16
 -8 5 13 27.59 3.08
 -3 -7 2 718.84 5.55
 -6 -7 16 21.78 2.02
 -6 -5 17 24.25 1.84
 -3 -4 1 358.1 3.96
 -8 0 15 -0.13 1.94
 -6 -3 3 54.55 3.03
 -6 -6 4 96.48 3.6
 -5 7 17 40.01 1.88
 -6 5 17 17.3 1.75
 -3 4 1 367.59 4.12
 -5 3 2 515.84 6.5
 -8 -2 15 21.38 2.59
 -3 7 2 727.64 5.8
 -9 0 10 23.75 3.38
 -6 0 18 4.26 1.26
 -9 -1 11 19.75 3.33
 -9 -1 10 20.35 3.41
 -9 1 11 18.68 3.28
 -9 1 10 27.42 3.58
 -4 -8 3 643.71 6.28
 -4 -1 1 381.11 4.93
 -4 1 1 383.16 4.87
 -8 -6 8 21.41 3.42
 -9 -2 11 5.18 2.81
 -9 -2 10 24.73 3.55
 -9 0 12 6.08 2.63
 -9 0 9 27.34 3.66
 -7 -7 6 24.75 2.91
 -7 -8 7 30.5 3.19
 -7 0 17 0.51 1.44
 -9 2 11 4.65 2.61
 -9 2 10 15.76 3.19
 -8 -6 13 19.17 2.84
 -9 -1 12 11.64 2.95
 -4 -6 2 480.89 5.34
 -9 -1 9 1.47 2.77
 -8 6 8 27.3 3.41
 -9 1 12 11.85 2.86
 -9 1 9 1.03 2.74
 -7 -5 16 4.21 1.63
 -8 -7 10 19.33 3.18
 -7 -1 17 9.9 1.74
 -8 -7 11 17.94 3.08
 -6 -4 3 339.54 6.11
 -7 1 17 12.78 1.82
 -7 7 6 21.58 2.76
 -8 6 13 18.83 2.74
 -8 7 10 15.6 2.83
 -7 5 16 1.89 1.6
 -9 -2 9 16.36 3.35
 -8 7 11 15.06 2.78
 -9 2 9 16.75 3.29
 -4 6 2 489.88 5.67
 -4 2 1 258.4 4.08
 -5 -4 2 528.13 6.58
 -8 -7 9 19.43 3.18
 -7 -8 14 19.94 2.51
 -7 -2 17 9.2 1.63
 -7 2 17 8.8 1.6
 -8 7 9 18.7 3.05
 -9 0 13 10.11 2.73
 -9 -1 8 0.62 2.65
 -9 -3 9 24.5 3.62
 -9 1 8 9 3.02
 -7 8 14 22.2 2.43
 -9 3 9 16.12 2.98
 -8 0 5 4.47 2.44
 -6 -6 17 4.49 1.24
 -9 -2 8 4.57 2.95
 -8 4 15 17.02 2.3
 -9 -4 10 20.6 3.32
 -9 2 8 6.69 2.89
 -9 -4 11 18.98 3.2
 -9 -2 13 8.57 2.55
 -9 2 13 11.04 2.46
 -9 4 10 20.52 3.18
 -9 4 11 22.42 3.14
 -7 -3 17 14.33 1.65
 -8 -7 8 16.57 3.1
 -8 -2 5 22.67 3.15
 -6 -5 3 14.04 2.35
 -8 2 5 19.7 3.02
 -6 6 17 3.01 1.17
 -4 3 1 367.13 4.77
 -8 0 16 11.85 1.95
 -8 7 8 13.26 2.77
 -3 -5 1 365.98 3.94
 -9 -3 8 18.28 3.25
 -6 5 3 11.83 2.13
 -8 -7 13 1.61 2.14
 -9 4 9 33.66 3.6
 -9 3 8 14.05 3.13
 -9 -3 13 13.3 2.75
 -9 3 13 8.86 2.53
 -7 -6 16 12.39 1.82
 -8 7 13 -0.14 1.97
 -3 5 1 382.2 4.12
 -8 -3 5 7.03 2.47
 -9 -1 7 30.46 3.69
 -9 1 7 27.56 3.59
 -8 3 5 9.95 2.68
 -9 0 14 7.08 2.26
 -9 -5 10 21.39 3.37
 -9 -5 11 21.09 3.28
 -7 6 16 12.68 1.79
 -8 2 16 16.34 2.05
 -6 0 2 0.89 1.89
 -9 -1 14 8.16 2.19
 -9 1 14 6.46 2.16
 -5 5 2 424.2 5.82
 -9 5 10 14.85 2.85
 -9 -2 7 11.33 3.06
 -9 5 11 19.83 3.03
 -8 -8 9 20.77 3.14
 -9 2 7 7.15 2.76
 -9 -4 8 28.36 3.65
 -7 0 3 4.06 2.28
 -9 -5 9 0.82 2.7
 -7 1 3 22.79 2.72
 -9 -2 14 8.7 2.26
 -8 -8 12 23.63 2.94
 -8 8 9 29.78 3.25
 -7 -4 17 8.49 1.43
 -9 2 14 4.98 2.12
 -9 5 9 4.26 2.62
 -8 -7 7 18.73 3.09
 -9 -3 7 22.7 3.49
 -6 2 2 32.72 2.6
 -7 4 17 6.75 1.43
 -8 8 12 21.02 2.68
 -8 -3 16 4.57 1.66
 -9 3 7 22.48 3.37
 -8 7 7 20.02 3
 -4 -4 1 33.88 2.02
 -4 -7 2 872.18 6.98
 -8 3 16 3.88 1.58
 -4 4 1 36.22 2.02
 -9 -3 14 16.75 2.47
 -8 -8 8 11.59 2.94
 -9 3 14 18.78 2.42
 -4 7 2 951.31 7.46
 -9 -6 10 9.65 2.83
 -8 8 8 10.54 2.72
 -6 -8 4 7.6 1.95
 -9 6 10 10.81 2.78
 -5 0 1 78.84 2.92
 -9 -5 13 21.95 2.73
 -5 1 1 48.22 2.54
 -6 8 4 5.14 1.85
 -8 -8 13 23.78 2.56
 -9 5 13 14.67 2.51
 -8 -5 5 27.36 3.25
 -8 -6 15 10.62 1.94
 -9 -6 12 0.8 2.28
 -9 -4 14 2.83 1.94
 -8 8 13 23.25 2.49
 -9 0 15 9.14 1.96
 -9 6 12 1.8 2.21
 -8 6 15 10.6 1.85
 -9 4 14 2.25 1.9
 -5 -2 1 281.47 4.86
 -9 -1 15 4.7 1.82
 -5 6 2 706.2 7.27
 -9 1 15 1.04 1.69
 -10 0 10 10.9 2.97
 -7 -4 3 11.73 2.34
 -10 -1 10 4.1 2.78
 -10 1 10 8.28 2.78
 -8 -7 6 17.41 3.03
 -7 4 3 9.19 2.3
 -6 -4 2 9.71 2.2
 -9 -6 8 22.49 3.45
 -8 -8 7 6.32 2.55
 -6 4 2 11.8 2.08
 -8 7 6 17.07 2.68
 -10 0 9 -0.81 2.63
 -9 6 8 27.32 3.31
 -10 -1 9 11.87 3.12
 -8 8 7 6.21 2.44
 -7 7 16 5.77 1.32
 -10 1 9 14.53 3.26
 -10 0 12 0.96 2.31
 -3 -6 1 214.29 3.01
 -3 0 0 1.65 1.34
 -10 -2 9 4.29 2.79
 -10 2 9 6.97 2.88
 -4 5 1 189.9 3.5
 -8 -6 5 14.08 2.83
 -3 -1 0 711.73 5.47
 -9 -4 6 22.83 3.41
 -5 3 1 35.29 2.34
 -3 1 0 726.62 5.48
 -9 4 6 20.36 3.11
 -10 -3 10 29.7 3.5
 -9 -7 9 2.88 2.72
 -3 6 1 226.22 3.16
 -8 6 5 12.41 2.62
 -10 -2 12 10.34 2.61
 -10 3 10 30.55 3.37
 -10 2 12 7.44 2.54
 -9 -3 15 10.9 1.92
 -8 -4 4 11.1 2.58
 -9 7 9 7.54 2.67
 -9 3 15 8.28 1.75
 -8 4 4 14.28 2.68
 -10 -1 8 7.1 2.92
 -8 0 17 -0.18 1.12
 -10 1 8 9.7 3.08
 -10 -3 9 -0.41 2.49
 -9 -7 12 20.06 2.76
 -10 3 9 4.88 2.63
 -10 -2 8 24.03 3.62
 -9 7 12 21.24 2.67
 -10 2 8 18.36 3.33
 -9 2 5 28.84 3.34
 -10 -1 13 9.05 2.24
 -10 1 13 2.67 2.13
 -3 2 0 440.69 4.27
 -10 -4 11 8.12 2.7
 -10 4 11 8.04 2.61
 -10 -2 13 5.46 2.13
 -10 -3 8 -1.66 2.41
 -10 2 13 5.33 2.07
 -10 3 8 0.2 2.55
 -9 -3 5 3 2.66
 -8 -8 6 30.34 3.21
 -9 -4 15 1.71 1.51
 -5 4 1 414.11 5.57
 -9 3 5 6.86 2.75
 -9 4 15 1.31 1.52
 -8 8 6 27.92 3.12
 -5 7 2 153.35 3.7
 -10 -3 13 3.35 2.08
 -9 -6 14 7.27 1.94
 -10 3 13 4.49 2.05
 -9 -8 11 17.3 2.66
 -10 -4 8 9.85 2.94
 -6 0 1 17.59 2.29
 -9 6 14 10.18 1.88
 -10 4 8 3.53 2.6
 -9 8 11 20.56 2.66
 -6 -1 1 3.98 2.01
 -6 1 1 5.16 1.99
 -10 -5 9 27.44 3.37
 -7 -3 2 7.49 2.16
 -9 -1 16 -1.12 1.15
 -4 -6 1 47.66 2.02
 -7 3 2 6.52 2.2
 -9 1 16 1.18 1.19
 -10 5 9 21.3 3.26
 -10 0 14 6.17 1.89
 -10 -3 7 28.76 3.74
 -10 3 7 33.4 3.82
 -4 -1 0 143.08 3.22
 -10 -1 14 3.6 1.87
 -10 1 14 3.88 1.78
 -3 3 0 303.45 3.7
 -4 1 0 152.83 3.27
 -4 6 1 51.65 2.14
 -9 -8 12 12.94 2.33
 -6 6 2 371.19 6.04
 -8 -6 4 18.66 2.84
 -8 6 4 14.75 2.66
 -5 -5 1 16.23 1.98
 -10 0 6 9.7 2.97
 -9 8 12 16.41 2.23
 -10 2 14 22.36 2.26
 -10 -5 8 10.06 2.93
 -10 -1 6 2.28 2.77
 -10 1 6 3.49 2.81
 -5 5 1 21.07 1.88
 -10 5 8 15.47 3.07
 -4 2 0 315.84 4.34
 -6 3 1 245.09 4.91
 -10 -6 11 9.94 2.56
 -10 -6 9 15.74 3.11
 -10 6 11 12.51 2.52
 -10 -3 14 12.28 1.96
 -10 6 9 20.73 3.02
 -10 3 14 14.26 1.95
 -9 -3 16 8.48 1.37
 -10 3 6 29.28 3.64
 -9 3 16 3.3 1.14
 -3 -7 1 133.76 2.4
 -10 -5 13 2.96 1.93
 -9 -7 14 21.44 2.08
 -9 -8 7 24.48 3.26
 -10 -5 7 9.35 2.92
 -10 5 13 3.25 1.81
 -10 5 7 7.59 2.84
 -10 -6 12 19.35 2.62
 -4 3 0 192.09 3.56
 -10 6 12 15.51 2.32
 -3 7 1 135.02 2.46
 -11 -1 10 1.55 2.41
 -11 1 10 -0.17 2.36
 -3 -4 0 5.17 1.23
 -11 0 11 24.9 2.97
 -9 8 13 6.13 1.68
 -6 4 1 24.37 2.27
 -11 -1 11 6.84 2.39
 -11 1 11 10.94 2.6
 -11 -1 9 12.51 2.92
 -10 -4 6 -1.84 2.46
 -3 4 0 4.78 1.33
 -11 1 9 14.37 2.85
 -10 4 6 2.39 2.54
 -10 -4 14 4.13 1.65
 -11 -2 10 12.46 2.73
 -11 2 10 11.63 2.65
 -10 0 5 12.55 3.17
 -10 4 14 7.55 1.62
 -11 -2 9 6.13 2.71
 -11 2 11 17.42 2.71
 -10 0 15 0.22 1.31
 -11 2 9 5.79 2.59
 -5 -6 1 13.71 1.87
 -9 -6 15 9.55 1.49
 -10 -1 15 1.55 1.33
 -5 6 1 7.85 1.65
 -10 1 15 1.83 1.29
 -10 -7 11 11.49 2.49
 -9 6 15 8.86 1.38
 -11 -1 12 17.57 2.5
 -11 1 12 20.9 2.5
 -11 -3 10 12.57 2.79
 -11 3 10 21.09 2.86
 -10 7 11 5.83 2.14
 -7 0 1 0.47 1.9
 -11 -3 11 4.11 2.28
 -9 0 3 2.09 2.64
 -11 3 11 -1.98 2.01
 -7 -1 1 8.42 2.3
 -5 2 0 50.53 2.51
 -9 -5 4 10.2 2.85
 -7 1 1 8.37 2.28
 -11 -2 12 6.82 2.07
 -9 -1 3 19.13 3.04
 -9 5 4 5.36 2.64
 -9 1 3 18.47 3.05
 -10 -2 15 8.72 1.5
 -11 2 12 14.04 2.29
 -10 2 15 8.6 1.42
 -4 7 1 60.59 2.12
 -4 4 0 603.26 5.74
 -9 -2 3 0.17 2.41
 -9 2 3 1.05 2.3
 -6 5 1 148.06 4.04
 -8 6 3 24.88 2.86
 -9 -7 5 16.15 2.97
 -11 -4 10 2.11 2.36
 -9 7 5 15.51 2.74
 -11 -3 8 32.47 3.65
 -7 -8 3 9.1 2.05
 -11 4 10 5.55 2.31
 -10 -5 14 12.29 1.67
 -11 -1 7 10.2 3.09
 -11 1 7 7.87 2.95
 -11 -3 12 8.18 2.17
 -7 8 3 6.87 2.06
 -11 3 12 9.08 2.2
 -10 5 14 14.78 1.84
 -11 -4 11 4.93 2.25
 -11 0 13 5.4 1.87
 -11 4 11 3.09 2.07
 -5 3 0 50.15 2.46
 -11 -1 13 18.17 2.1
 -10 -3 15 6.15 1.34
 -11 1 13 15.97 2.1
 -10 3 15 5.71 1.36
 -11 -4 8 12.19 3.09
 -11 4 8 10.56 2.78
 -10 -7 7 10.27 2.88
 -10 0 4 7.35 3.04
 -11 -2 13 9.02 1.93
 -10 -8 10 13.52 2.5
 -10 7 7 4.34 2.52
 -11 2 13 4.08 1.78
 -10 8 10 13.57 2.38
 -11 5 10 27.68 2.99
 -3 5 0 222.81 3.12
 -10 -2 4 16.08 3.13
 -10 2 4 17.79 3.11
 -5 -7 1 12.15 1.78
 -11 -5 11 -0.66 1.94
 -11 -1 6 9.11 3.15
 -11 1 6 14.77 3.33
 -11 5 11 -2.37 1.83
 -5 7 1 11.72 1.7
 -5 4 0 513.93 6.29
 -11 -4 7 5.93 2.85
 -11 4 7 3.61 2.72
 -9 -8 5 14.79 2.8
 -10 -7 13 1.54 1.49
 -4 5 0 152.56 3.13
 -9 8 5 12.46 2.77
 -10 7 13 2.45 1.47
 -11 -5 12 20.45 2.35
 -11 -6 10 2.16 2.22
 -9 0 2 18.66 3.08
 -11 6 10 -0.81 1.96
 -11 -6 9 1.46 2.32
 -10 -4 4 26.3 3.49
 -11 6 9 6.09 2.36
 -10 8 12 5.53 1.7
 -8 -1 1 19.82 2.7
 -7 -5 1 3.85 1.83
 -8 1 1 24.53 2.83
 -11 -5 7 13.46 3.04
 -7 5 1 6.88 2.11
 -11 5 7 13.22 2.96
 -11 -6 11 19.24 2.42
 -11 6 11 20.27 2.37
 -11 0 5 18.28 3.36
 -8 -2 1 9.19 2.37
 -8 2 1 14.19 2.57
 -11 -1 5 22.04 3.61
 -11 1 5 21.08 3.46
 -5 5 0 417.93 5.53
 -10 0 3 22.96 3.34
 -8 -8 3 5.58 2.12
 -12 0 9 16.26 2.83
 -9 -6 3 18.46 2.93
 -9 6 3 21.78 3.02
 -8 8 3 -0.15 2.1
 -12 -1 10 9.22 2.42
 -12 1 10 10.45 2.35
 -12 -1 9 18.31 2.75
 -12 1 9 13.74 2.6
 -6 4 0 160.19 4.07
 -12 0 11 1.27 1.87
 -12 -2 9 16.73 2.62
 -12 2 9 14.03 2.56
 -7 -1 0 1.27 1.97
 -7 1 0 1.16 1.9
 -12 -1 11 -0.46 1.82
 -7 -8 2 12.2 2.11
 -12 1 11 2.17 1.84
 -7 8 2 16.32 2.23
 -10 -7 5 29.07 3.37
 -10 -8 6 11.61 2.81
 -10 7 5 29.68 3.36
 -10 8 6 9.6 2.7
 -11 -7 9 21.38 2.83
 -11 -5 13 8.86 1.62
 -9 -8 4 19.4 2.93
 -11 -7 10 14.56 2.4
 -11 7 9 19.3 2.64
 -10 -3 3 0.97 2.52
 -9 8 4 13.94 2.76
 -10 3 3 0.19 2.47
 -11 5 13 6.45 1.53
 -4 0 -1 379.14 4.59
 -11 7 10 7.54 2.08
 -4 6 0 256.26 3.79
 -12 -2 8 4.77 2.52
 -12 2 8 6.49 2.65
 -12 -2 11 4.08 1.89
 -12 2 11 3.98 1.85
 -4 1 -1 240 3.79
 -12 -3 10 16.72 2.52
 -12 3 10 13.94 2.33
 -3 -1 -1 418.71 4.35
 -3 6 0 146.94 2.55
 -3 1 -1 419.36 4.29
 -11 -7 8 14.31 2.84
 -11 -4 5 4.46 2.91
 -11 4 5 0.99 2.48
 -11 7 8 16.68 2.67
 -11 -7 11 11.99 2.04
 -11 7 11 16.08 2.06
 -12 0 12 3.84 1.65
 -10 4 3 30.96 3.41
 -7 -3 0 21.84 2.45
 -7 3 0 22.72 2.49
 -11 -1 4 8.71 3.09
 -11 1 4 10.95 3.16
 -12 -3 11 4.25 1.83
 -12 3 11 1.37 1.71
 -6 5 0 51.2 2.61
 -4 2 -1 188.14 3.41
 -5 0 -1 7.66 1.79
 -11 -6 6 3.98 2.61
 -11 6 6 0.91 2.32
 -5 6 0 90.49 2.87
 -12 -4 9 0.73 2.2
 -12 4 9 4.15 2.22
 -3 2 -1 41.75 1.78
 -12 -2 12 11.3 1.84
 -12 2 12 14.6 1.91
 -11 -5 5 13.48 2.97
 -11 5 5 18.35 3.03
 -5 2 -1 34.43 2.22
 -12 0 6 9.57 2.9
 -10 -8 5 12.27 2.83
 -10 8 5 14.1 2.79
 -10 0 2 6.13 2.72
 -12 -4 11 1.84 1.7
 -7 -7 1 3.37 1.88
 -12 4 11 1.57 1.58
 -7 7 1 4.83 1.94
 -10 -1 2 4.01 2.74
 -10 1 2 3.26 2.7
 -4 3 -1 218.61 3.65
 -6 -8 1 0.47 1.5
 -6 8 1 3.49 1.72
 -11 -6 13 6.6 1.34
 -11 6 13 3.76 1.18
 -11 7 12 4.16 1.42
 -12 -5 9 14.93 2.47
 -12 5 9 9.06 2.25
 -11 -8 10 12.1 2.13
 -11 8 10 13.16 1.92
 -11 -4 4 32.34 3.76
 -11 4 4 32.93 3.67
 -11 -8 8 20.12 2.79
 -12 -5 10 25.07 2.52
 -11 8 8 20.59 2.63
 -5 3 -1 233.38 4.21
 -3 3 -1 71.16 2.12
 -11 -7 6 20.92 3.05
 -11 7 6 22.09 2.99
 -6 6 0 215.1 4.5
 -6 1 -1 147.24 3.96
 -11 -6 5 23.04 3.31
 -11 6 5 25.36 3.36
 -12 0 13 7.61 1.3
 -9 -8 3 8.39 2.53
 -9 8 3 13.49 2.63
 -11 0 3 30.73 3.85
 -10 -6 3 11.01 2.83
 -10 6 3 11.23 2.91
 -11 1 3 10.29 2.93
 -11 -1 3 9.68 2.96
 -4 7 0 75.12 2.24
 -12 -5 11 9.73 1.78
 -12 5 11 7.33 1.63
 -12 -4 12 15.09 1.71
 -12 1 5 21.7 3.42
 -12 -1 5 20.88 3.38
 -12 4 12 16.25 1.7
 -12 -5 7 2.67 2.53
 -12 5 7 0.48 2.27
 -4 4 -1 82.61 2.54
 -12 -2 13 2.57 1.09
 -12 2 13 2.12 1.09
 -10 4 2 15.02 3.05
 -10 -4 2 14.85 2.91
 -5 7 0 256.61 4.35
 -12 -6 9 13.07 2.34
 -12 6 9 9.7 2.11
 -5 4 -1 64.16 2.63
 -6 3 -1 26.12 2.17
 -10 8 4 13.58 2.81
 -10 -8 4 10.5 2.7
 -12 6 8 1.62 1.98
 -12 -6 8 1.43 2.13
 -12 -3 5 34.74 3.69
 -7 0 -1 20.71 2.72
 -9 5 1 11.77 2.75
 -9 -5 1 15.06 2.74
 -11 8 6 32.23 3.19
 -3 4 -1 107.66 2.42
 -10 -5 2 29.18 3.4
 -7 6 0 12.63 2.15
 -7 -6 0 17.11 2.19
 -11 6 4 17.18 3.06
 -11 -6 4 7.49 2.91
 -3 7 0 180.33 2.62
 -12 -6 7 28.41 3.08
 -7 2 -1 6.11 2.01
 -7 -2 -1 3.93 1.94
 -6 4 -1 73.64 2.97
 -10 1 1 19.16 3.35
 -10 -1 1 17.56 3.39
 -13 0 8 1.61 2.17
 -12 -5 12 12.21 1.54
 -12 1 4 14.35 3.13
 -12 -1 4 12.02 3.06
 -12 6 11 3.95 1.45
 -12 -6 11 7.33 1.61
 -13 0 10 6.69 1.81
 -9 1 0 12.65 2.68
 -9 -1 0 9.58 2.64
 -13 1 10 16.6 2.06
 -13 -1 10 11.49 1.91
 -13 -2 9 5.83 2
 -5 5 -1 273.33 4.46
 -4 5 -1 132.43 2.9
 -13 2 8 21.22 2.55
 -13 -2 8 20.83 2.64
 -11 5 3 2.35 2.7
 -11 -5 3 4.32 2.71
 -12 7 9 3.13 1.75
 -12 -7 9 3.66 1.82
 -13 2 10 3.13 1.65
 -13 -2 10 2.64 1.68
 -12 -6 6 31.76 3.3
 -12 5 5 4.23 2.57
 -12 3 4 14.12 3.05
 -12 -3 4 16.29 3.26
 -12 -5 5 4.55 2.75
 -13 3 9 17.51 2.23
 -11 8 5 0.33 2.27
 -11 -8 5 0.86 2.33
 -13 -2 7 7.92 2.42
 -13 3 8 19.23 2.41
 -13 -3 8 14.57 2.36
 -11 -7 4 34.22 3.54
 -12 7 10 -0.42 1.46
 -6 5 -1 26.17 2.15
 -12 -7 10 1.69 1.54
 -12 7 7 9.23 2.26
 -12 -7 7 8.05 2.35
 -7 4 -1 3.45 1.97
 -7 -4 -1 1.96 1.88
 -13 3 10 0.78 1.46
 -13 -3 10 3.13 1.58
 -12 4 4 7.72 2.81
 -12 -4 4 13.81 3.14
 -13 3 7 6.2 2.4
 -13 -3 7 8.98 2.43
 -13 -1 6 17.3 2.89
 -11 6 3 7.03 2.68
 -11 -6 3 9.16 2.75
 -12 0 3 7.89 3.08
 -13 4 9 6.61 1.8
 -3 5 -1 86.43 2.14
 -13 2 6 -0.31 2.27
 -13 4 8 10.9 2.15
 -13 -4 9 6.3 1.86
 -5 0 -2 397.65 5.57
 -5 6 -1 144.01 3.35
 -12 7 6 18.55 2.76
 -12 2 3 32.69 3.69
 -12 -2 3 30.26 3.57
 -12 -7 6 18.71 2.73
 -13 4 7 1.83 1.98
 -13 4 10 2.29 1.38
 -7 5 -1 4.89 2.05
 -7 -5 -1 5.77 2.1
 -4 0 -2 99.11 2.8
 -13 -4 7 1.91 2.12
 -4 6 -1 506.3 5.13
 -13 0 5 2.37 2.53
 -4 1 -2 156.46 3.28
 -6 6 -1 5.72 1.67
 -6 0 -2 13.6 2.25
 -13 1 5 21.82 3.11
 -13 -1 5 18.46 3.04
 -6 -6 -1 7.38 1.83
 -5 2 -2 652.98 6.89
 -10 0 0 3.02 2.75
 -12 8 8 23.14 2.28
 -13 -4 10 1.64 1.38
 -13 -3 11 12.32 1.51
 -12 -8 8 18.49 2.26
 -12 8 9 -2.96 1.45
 -13 5 9 -0.62 1.49
 -10 -2 0 31.19 3.52
 -4 2 -2 334.79 4.61
 -12 8 7 11.41 2.5
 -13 -4 6 6.84 2.39
 -12 -8 7 18.91 2.55
 -13 5 7 3.04 2.05
 -12 7 5 23.88 2.97
 -5 3 -2 68.55 2.63
 -6 5 12 50.28 4.01
 -5 0 4 739.37 8.65
 -6 -5 8 61.54 3.95
 -6 0 6 133.28 4.88
 -6 5 8 73.76 4.2
 -6 3 14 31.71 3.45
 -6 6 11 119.02 5.35
 -5 5 5 186.06 4.95
 -6 2 6 39.04 3.1
 -5 2 4 874.69 9.41
 -5 8 13 119.32 4.9
 -5 6 15 50.95 3.55
 -7 -1 10 149.95 6.23
 -6 3 6 117.2 4.57
 -7 1 10 153.5 6.14
 -5 3 4 404.32 6.62
 -3 4 2 1170.94 7.72
 -7 0 9 69.98 4.65
 -5 7 6 119.77 4.24
 -6 6 8 38.6 3.35
 -7 -2 11 183.67 6.85
 -4 8 5 370.91 6.04
 -7 2 10 239.64 7.39
 -7 2 11 200.78 6.91
 -4 5 17 42.56 2.79
 -7 -2 9 116.34 5.57
 -7 2 9 125.92 5.51
 -6 -4 6 177.97 5.43
 -6 7 10 69.35 4.23
 -7 -3 10 288.68 8.33
 -6 6 13 40.73 3.55
 -6 7 11 58.3 3.98
 -7 3 10 304.45 8.38
 -6 4 6 179.92 5.5
 -7 3 11 164.08 6.49
 -7 0 8 177.51 6.2
 -5 1 17 30.31 2.65
 -5 6 5 42.8 2.92
 -7 -1 8 89.28 4.78
 -6 0 5 68.41 3.61
 -7 1 8 92.43 4.81
 -7 -3 9 46.65 4.13
 -7 3 9 48.18 3.96
 -5 4 4 382.35 6.58
 -6 7 12 136.86 5.57
 -3 7 3 1454.11 9.07
 -7 -2 8 116.34 5.25
 -7 2 8 126.05 5.43
 -4 7 4 359.94 5.6
 -7 4 10 326.62 8.46
 -6 2 5 146.94 4.74
 -7 4 11 140.69 5.86
 -6 7 8 51.64 3.6
 -7 -4 12 107.19 5.45
 -7 4 9 306.42 7.97
 -7 3 8 187.04 6.21
 -6 5 6 44.7 3.08
 -7 4 12 129.05 5.71
 -7 3 13 56.64 4.22
 -7 -1 7 58.3 3.99
 -7 1 7 47.66 3.63
 -6 3 5 47.05 3.11
 -5 -5 4 440.11 6.79
 -4 0 2 465.02 5.71
 -7 -5 10 243.14 7.57
 -6 8 10 115.7 5.08
 -5 8 6 119.51 4.15
 -3 5 2 481.08 5.07
 -5 6 16 83.84 3.73
 -7 5 10 246.55 7.36
 -7 -4 8 55.53 4.02
 -4 1 2 122.98 3.28
 -7 5 11 36.66 3.6
 -5 0 3 184.59 4.48
 -5 5 4 484.63 7.16
 -7 4 8 61.01 4.1
 -6 8 9 78.5 4.25
 -6 -4 5 24.62 2.66
 -6 8 12 39.01 3.36
 -6 3 16 23.61 2.69
 -7 3 7 120.33 5.11
 -6 4 5 33.52 2.87
 -5 2 3 21.86 2.32
 -6 6 6 58.05 3.55
 -7 -6 10 34.48 3.86
 -7 -5 8 38.31 3.71
 -7 5 8 35.68 3.44
 -6 7 14 36.59 3.21
 -7 6 10 34.94 3.58
 -6 8 8 56.57 3.68
 -7 -6 9 58.68 4.2
 -6 0 4 415.07 7.24
 -7 6 9 59.55 4.19
 -4 3 2 176.78 3.74
 -7 6 12 87.59 4.65
 -3 0 1 770.52 6.02
 -5 6 4 236.48 5.13
 -6 2 4 89.49 3.84
 -3 -1 1 37.05 1.91
 -8 -1 11 62.97 4.55
 -8 1 11 65.94 4.7
 -3 1 1 39 1.96
 -7 -5 7 146.05 5.7
 -8 -2 10 51.37 4.2
 -8 2 10 39.78 3.89
 -8 -1 9 289.47 8.35
 -7 -7 10 182.84 6.57
 -8 1 9 307.64 8.61
 -7 5 7 142.36 5.43
 -6 1 17 99.81 3.78
 -6 7 6 65.56 3.59
 -6 8 7 62.85 3.69
 -6 3 4 87.17 3.78
 -8 -2 12 50.76 4.18
 -8 -2 9 99.87 5.39
 -7 7 10 178.48 6.17
 -5 4 3 207.56 4.64
 -7 7 11 34.88 3.42
 -8 2 12 45.9 4.01
 -8 2 9 99.23 5.36
 -8 -3 11 87.91 5.19
 -5 8 5 43.84 2.7
 -8 3 11 76.19 4.71
 -6 2 17 57.41 2.98
 -7 7 9 152.15 5.7
 -8 -1 13 107.85 5.31
 -8 -3 12 153.82 6.31
 -8 -3 9 223.22 7.6
 -8 -1 8 267.56 7.98
 -6 8 14 51.05 3.24
 -8 1 13 111.75 5.27
 -8 1 8 257.2 7.82
 -8 3 12 147.07 5.86
 -8 3 9 202.06 6.86
 -8 -2 8 58.08 4.48
 -8 -4 10 97.21 5.36
 -7 -1 5 88.31 4.39
 -7 -6 7 40.37 3.58
 -7 1 5 86.71 4.34
 -8 2 8 65.57 4.54
 -8 4 10 86.48 4.79
 -6 4 4 62.6 3.28
 -6 3 17 31.03 2.36
 -7 -7 8 77.68 4.52
 -7 6 7 42.43 3.51
 -7 0 16 63.15 3.43
 -8 -4 9 232.89 7.65
 -7 7 8 71.48 4.16
 -8 -3 8 132.77 5.75
 -8 4 9 242.34 7.46
 -7 -5 6 90.93 4.42
 -8 3 8 111.09 5.37
 -7 5 6 95.82 4.53
 -7 -2 16 63.59 3.38
 -6 6 16 50.46 2.87
 -8 0 7 46.67 3.77
 -7 2 16 57.55 3.24
 -3 3 1 608.51 5.37
 -8 -1 14 31.79 3.28
 -7 -3 5 149.79 5.39
 -7 3 5 141.35 5.25
 -7 -8 9 155.29 5.99
 -8 -2 7 108.85 5.29
 -6 -5 4 67.3 3.36
 -8 -4 8 110.77 5.49
 -8 2 7 125.88 5.56
 -7 -8 12 42.42 3.6
 -6 4 17 40.72 2.44
 -8 4 8 110.99 5.29
 -8 -5 12 208.35 7.01
 -6 5 4 71.27 3.57
 -7 8 9 164.69 5.82
 -6 0 3 34.98 2.76
 -7 3 16 24.43 2.42
 -5 -1 2 228.39 4.69
 -8 5 12 201.27 6.55
 -5 1 2 255.98 5.01
 -7 8 12 51.42 3.59
 -6 -1 3 144.02 4.57
 -7 -7 7 86.04 4.57
 -6 7 5 79.04 3.73
 -8 -3 7 37.42 3.76
 -7 -4 5 39.09 3.25
 -8 3 7 42.63 3.7
 -7 7 7 72.22 4.02
 -7 -6 6 117.88 4.84
 -7 4 5 36.78 3.23
 -7 -7 14 30.38 2.95
 -7 -8 8 175.43 6.12
 -6 2 3 90.74 3.74
 -7 6 6 125.33 4.94
 -5 2 2 62.52 2.9
 -8 -6 10 98.63 5.11
 -8 -6 11 46.48 3.87
 -8 -5 8 83.72 4.84
 -7 7 14 27.76 2.68
 -7 -4 16 42.44 2.8
 -7 -8 13 35.98 3.13
 -8 6 10 111.41 5.25
 -8 5 8 99.88 5.07
 -8 6 11 42.44 3.77
 -7 8 8 178.21 5.94
 -8 0 6 116.57 5.14
 -8 -4 7 82.52 4.59
 -7 4 16 35.13 2.63
 -8 -1 6 52.28 3.97
 -8 -6 9 178.16 6.66
 -8 1 6 49.12 3.92
 -8 -4 14 44.61 3.5
 -8 4 7 71.13 4.47
 -7 6 15 63.03 3.28
 -5 6 3 76.41 3.15
 -8 -6 12 78.35 4.58
 -7 0 4 221.68 6.17
 -5 -8 4 272.28 5.32
 -7 8 13 41.36 3.23
 -8 -1 15 60.79 3.54
 -8 4 14 41.61 3.26
 -8 1 15 60.26 3.47
 -7 -1 4 86.78 4.06
 -8 6 9 176.99 6.38
 -7 1 4 85.72 4.01
 -6 3 3 53.11 3.06
 -8 6 12 68.25 4.16
 -5 -3 2 468.83 6.41
 -8 -2 6 343.35 8.31
 -8 2 6 336.36 8.27
 -6 7 16 26.02 2.11
 -6 6 4 92.39 3.86
 -5 8 4 276.85 5.39
 -9 0 11 75.48 4.68
 -4 0 1 111.36 3.07
 -7 -2 4 85.72 4.04
 -8 2 15 26.21 2.71
 -7 2 4 78.46 3.9
 -6 -1 18 23.47 1.79
 -6 1 18 29.63 1.88
 -8 -3 6 91.4 4.8
 -8 -5 7 96.78 4.93
 -8 3 6 88.27 4.55
 -6 -8 5 273.94 6.14
 -8 5 7 110.57 5.19
 -8 -3 15 24.67 2.65
 -8 -5 14 77.51 4.05
 -7 -3 4 198.24 5.73
 -8 3 15 30.15 2.67
 -7 8 7 33.24 3.11
 -7 3 4 173.47 5.28
 -6 4 3 341.39 6.42
 -8 5 14 72.6 3.76
 -4 -2 1 241.74 4.13
 -6 8 5 275.85 6.12
 -9 -3 10 82.72 5.12
 -9 -3 11 44.91 4.08
 -9 3 10 82.36 4.84
 -9 3 11 48.58 3.95
 -8 -4 6 91.7 4.69
 -5 4 2 526.24 6.83
 -7 -7 15 54.11 3.01
 -8 4 6 85.03 4.61
 -9 0 8 60.52 4.52
 -9 -1 13 58.1 3.81
 -9 1 13 57.54 3.82
 -8 -4 15 24.38 2.46
 -7 7 15 42.94 2.69
 -7 -4 4 114.86 4.63
 -5 -7 3 430.73 6.28
 -8 -1 5 81.89 4.56
 -8 1 5 85.74 4.6
 -6 -7 4 119.61 4.16
 -7 4 4 105.32 4.48
 -8 -6 7 74.14 4.59
 -8 6 7 61.61 4.08
 -5 7 3 440.56 6.46
 -4 -3 1 359.28 4.94
 -6 7 4 90.55 3.93
 -7 3 17 15.85 1.77
 -8 -6 14 66.32 3.61
 -9 -4 9 38.49 3.86
 -8 -5 6 77.79 4.42
 -8 -1 16 28.2 2.32
 -8 1 16 29.57 2.4
 -8 6 14 63.89 3.42
 -8 5 6 76.57 4.42
 -8 -8 10 70.16 4.36
 -9 0 7 37.35 3.8
 -7 -8 6 80.97 4.23
 -8 -8 11 52.88 3.84
 -5 -5 2 378.2 5.77
 -8 -2 16 20.33 2.14
 -8 8 10 69.26 4.27
 -7 -5 4 97.66 4.36
 -7 8 6 98.69 4.41
 -8 8 11 52.17 3.65
 -8 -5 15 31.02 2.61
 -7 5 4 89.28 4.03
 -6 -1 2 352.76 6.34
 -6 1 2 342.22 6.39
 -8 5 15 30.05 2.52
 -9 4 8 37.26 3.81
 -7 -1 3 30.32 3
 -9 -4 13 65.55 3.89
 -9 -5 12 49.71 3.85
 -9 4 13 67.21 3.83
 -6 -2 2 29.88 2.66
 -8 -4 5 50.26 3.8
 -9 5 12 48.33 3.69
 -7 -2 3 34.05 3.01
 -8 4 5 42.53 3.51
 -8 -6 6 71.56 4.28
 -7 2 3 28.92 2.82
 -8 6 6 70.89 4.19
 -6 -6 3 340.48 6.33
 -6 6 3 355.75 6.51
 -9 -5 8 303.07 8.41
 -8 -7 14 47.97 2.99
 -9 5 8 299.24 8.15
 -9 0 6 71.45 4.78
 -6 -3 2 82.01 3.53
 -7 -3 3 404.19 7.63
 -9 -4 7 40.15 3.93
 -9 -1 6 158.17 6.18
 -7 3 3 407.82 7.59
 -6 3 2 72.77 3.29
 -9 1 6 176.54 6.41
 -7 -6 4 73.14 3.75
 -9 4 7 36.81 3.62
 -8 7 14 46.39 2.85
 -5 -1 1 41.82 2.51
 -9 -6 9 135.96 5.99
 -7 6 4 93.33 4.19
 -5 -8 3 171.64 4.08
 -9 -2 6 103.88 5.31
 -9 6 9 120.72 5.45
 -9 2 6 103.6 5.19
 -8 5 5 27.18 3.08
 -8 -4 16 31.59 2.16
 -5 -6 2 610.08 7.13
 -8 4 16 28.89 2.14
 -5 2 1 276.25 4.95
 -9 -3 6 105.04 5.42
 -7 -8 5 152.42 5.15
 -9 3 6 106.97 5.34
 -9 -5 7 44.9 4.08
 -8 -3 4 74.79 4.19
 -8 3 4 74.63 4.14
 -9 -2 15 34.89 2.56
 -9 5 7 41.74 3.75
 -7 8 5 157.88 5.12
 -9 2 15 30.92 2.38
 -10 -2 10 64.89 4.45
 -10 2 10 65.94 4.42
 -4 -5 1 194.08 3.69
 -9 -7 10 66.6 4.33
 -10 -1 12 119.92 5.03
 -10 1 12 123.55 5.05
 -9 -6 13 58.71 3.47
 -5 -3 1 28.33 2.3
 -9 7 10 76.83 4.33
 -6 -7 3 37.12 2.62
 -9 6 13 59.41 3.41
 -9 -5 14 61.42 3.31
 -6 7 3 34.96 2.57
 -7 -7 4 342.81 7.1
 -10 0 8 41.19 4.16
 -9 5 14 62.81 3.2
 -9 0 5 31.75 3.67
 -9 -1 5 57.46 4.26
 -8 -5 16 20.14 1.85
 -9 1 5 51.08 4.06
 -7 7 4 378.51 7.53
 -7 -5 3 98.04 4.1
 -8 -1 17 37.73 1.94
 -7 5 3 110.89 4.34
 -9 -6 7 151.68 6.2
 -8 5 16 24.88 1.8
 -10 0 13 63 3.65
 -10 -3 12 83.4 4.35
 -9 -2 5 36.95 3.8
 -9 6 7 139.82 5.83
 -6 -5 2 316.23 6.01
 -10 3 12 83.44 4.17
 -3 -2 0 396.26 4.23
 -10 -4 10 212.09 6.92
 -6 5 2 295.49 5.83
 -9 -7 8 84.19 4.87
 -10 4 10 216.99 6.83
 -9 -5 6 104.88 5.36
 -8 -7 15 30.43 2.12
 -7 0 2 27.52 2.89
 -9 7 8 91.6 4.8
 -9 5 6 101.09 5.03
 -5 -4 1 411.84 5.84
 -7 -1 2 40.28 2.99
 -7 1 2 38.58 3
 -10 -4 9 41.39 3.91
 -10 4 9 47.48 3.96
 -5 -7 2 134.71 3.62
 -8 -5 4 168.11 5.75
 -8 7 15 28.76 1.97
 -4 -8 2 338.28 4.6
 -10 0 7 164.91 6.83
 -8 5 4 153.6 5.51
 -10 -1 7 99.69 5.45
 -10 1 7 98.06 5.3
 -10 -4 12 36.08 3.2
 -7 -2 2 160.38 4.89
 -7 2 2 178.25 5.25
 -8 -7 5 162 5.71
 -10 4 12 38.09 3.2
 -4 8 2 345.98 4.79
 -8 7 5 178.36 5.86
 -9 -7 13 50.41 3.06
 -10 -2 7 153.91 6.42
 -10 2 7 154.56 6.38
 -7 -6 3 35.96 2.83
 -9 7 13 41.52 2.74
 -9 -8 9 105.35 5.01
 -10 -5 11 52.38 3.86
 -9 -4 5 43.83 3.95
 -9 0 16 42.63 2.25
 -9 4 5 33.61 3.54
 -7 6 3 41.69 3.17
 -10 5 11 44.65 3.47
 -9 -7 7 88.45 4.92
 -9 8 9 93.61 4.67
 -4 0 0 1464.45 9.29
 -9 -6 6 131.54 5.65
 -3 -3 0 269.69 3.51
 -9 7 7 89.83 4.74
 -9 6 6 131.11 5.56
 -6 -8 3 196.01 4.8
 -6 -6 2 353.74 6.22
 -6 -2 1 49.89 2.84
 -6 2 1 54.57 2.96
 -6 8 3 206.94 4.95
 -10 -5 12 82.02 4.14
 -9 0 4 32.93 3.7
 -10 -4 13 37.27 2.89
 -9 -5 15 30.22 2.24
 -10 4 13 35.86 2.78
 -9 -1 4 196.99 6.96
 -10 5 12 84.68 4.02
 -9 -2 16 41.19 2.14
 -9 -8 8 128.14 5.52
 -9 1 4 200.21 6.66
 -10 -2 14 25.17 2.38
 -9 2 16 30.11 1.99
 -9 5 15 37.68 2.2
 -9 8 8 125.72 5.23
 -10 -4 7 69.42 4.8
 -9 -5 5 48.32 4.02
 -4 -2 0 341.4 4.84
 -9 -2 4 194.45 6.65
 -10 4 7 61.92 4.46
 -9 5 5 53.25 4.09
 -9 2 4 191.56 6.5
 -7 -4 2 100.02 4.04
 -7 4 2 101.77 4.04
 -10 -2 6 138.04 6.04
 -10 2 6 145.75 6.21
 -6 -3 1 213.57 4.93
 -8 -8 5 125.49 5.06
 -9 -3 4 48.31 3.88
 -9 3 4 48.37 3.94
 -8 8 5 152.85 5.38
 -10 -3 6 37.15 4.04
 -7 -7 3 98.48 4.07
 -9 -7 6 50.57 4.02
 -9 7 6 61.47 4.1
 -7 7 3 106.42 4.1
 -4 -3 0 208.98 3.89
 -10 -6 8 84.48 4.92
 -9 8 7 33.59 3.35
 -9 7 14 22.59 2.01
 -5 -8 2 262.13 4.66
 -10 6 8 97.93 4.86
 -9 -6 5 139.86 5.66
 -8 -7 4 288.4 7.06
 -6 -4 1 24.23 2.32
 -7 -5 2 152.33 4.79
 -9 6 5 144.54 5.72
 -11 0 9 37.23 3.74
 -9 -4 4 154 5.93
 -8 7 4 307.23 7.3
 -7 5 2 165.73 5.03
 -9 4 4 167 6.08
 -5 8 2 281.27 4.92
 -6 -7 2 24.35 2.23
 -5 0 0 622.59 7.28
 -6 7 2 27.29 2.38
 -10 -1 5 48.68 4.3
 -10 1 5 55.91 4.4
 -11 -2 11 27.22 3.03
 -10 -7 10 48.28 3.71
 -8 0 2 256.77 6.69
 -5 -1 0 209.13 4.32
 -5 1 0 204.26 4.29
 -10 7 10 47.72 3.44
 -11 0 12 101.53 4.23
 -10 -7 9 131.79 5.44
 -11 0 8 62.56 4.46
 -10 -2 5 91.06 5.3
 -10 2 5 100.62 5.5
 -11 -1 8 64.73 4.57
 -10 7 9 133.35 5.27
 -11 1 8 65.68 4.47
 -10 -6 7 159.62 6.21
 -10 6 7 161.89 6.12
 -4 -7 1 54.9 2.15
 -5 -2 0 59.15 2.82
 -11 -2 8 144.14 6.09
 -11 2 8 137.39 5.93
 -10 -5 6 53.88 4.35
 -10 5 6 56.83 4.21
 -10 -6 13 28.47 2.45
 -10 -3 5 214.58 7.14
 -10 3 5 206.8 7.08
 -9 -8 6 34.14 3.39
 -4 -4 0 561.63 5.76
 -10 6 13 26.3 2.26
 -10 -7 8 62.84 4.29
 -6 -5 1 149.3 4.29
 -8 -6 3 30.78 3.06
 -9 8 6 36.03 3.4
 -10 7 8 62.25 4.09
 -7 -2 1 203.83 5.44
 -7 2 1 186.14 5.22
 -7 -6 2 41.2 2.95
 -10 -7 12 80.2 3.59
 -7 6 2 38.63 2.88
 -11 3 8 34.15 3.61
 -11 0 7 96.42 5.31
 -10 7 12 75.79 3.45
 -5 -3 0 49.85 2.52
 -8 -8 4 76.71 4.05
 -10 -4 5 90.22 5.06
 -9 -3 3 51.77 3.94
 -10 4 5 65.34 4.55
 -9 3 3 60.45 4.12
 -11 -2 7 100.28 5.41
 -11 2 7 98.97 5.32
 -8 8 4 84.12 4.18
 -7 -3 1 260.35 6.06
 -7 3 1 255.3 6.06
 -10 -6 6 95.56 5.13
 -9 -6 4 81.14 4.58
 -10 6 6 111.78 5.32
 -9 6 4 71.2 4.33
 -10 -1 4 144.45 6.04
 -10 1 4 154.46 6.2
 -11 -3 7 103.57 5.37
 -11 3 7 99.85 5.17
 -3 -5 0 219.55 3.17
 -11 -5 10 33.85 3.21
 -11 -4 12 37.97 2.84
 -6 -8 2 117.19 3.75
 -11 4 12 38.65 2.77
 -9 -4 3 89.12 4.74
 -9 4 3 83.16 4.54
 -6 0 0 99.09 3.61
 -6 8 2 134.98 4.01
 -10 -8 11 61.18 3.37
 -10 -5 5 59.98 4.37
 -11 0 6 50.81 4.32
 -10 5 5 66.22 4.51
 -6 -1 0 47.01 2.9
 -6 1 0 48.16 3.02
 -10 8 11 56.36 3.08
 -7 -4 1 387.91 7.17
 -8 -7 3 117.15 4.71
 -7 4 1 401.2 7.45
 -6 -6 1 221.81 4.95
 -5 -4 0 564.74 6.76
 -8 7 3 112.8 4.64
 -11 -3 13 28 2.36
 -10 -8 8 39.07 3.45
 -6 6 1 231.37 5.15
 -11 3 13 22.79 2.14
 -10 8 8 36.08 3.24
 -4 -5 0 149.14 3.2
 -11 -5 8 74.04 4.55
 -11 -2 6 111.05 5.73
 -10 -3 4 71.49 4.7
 -11 2 6 101.89 5.46
 -7 -7 2 107.73 4.04
 -10 3 4 71.47 4.71
 -11 5 8 71.92 4.35
 -6 -2 0 121.01 4.03
 -6 2 0 106.55 3.86
 -7 7 2 119.09 4.3
 -10 -6 14 46.1 2.17
 -9 -5 3 114.45 5.16
 -9 5 3 115.34 5.08
 -10 -7 6 130.56 5.71
 -11 -3 6 145.76 6.1
 -10 6 14 41.86 2.13
 -11 3 6 144.82 5.98
 -9 -7 4 100.19 4.79
 -10 7 6 121.09 5.27
 -9 7 4 113.76 5.06
 -11 5 12 21.78 2.22
 -11 0 14 52.22 2.54
 -10 4 4 37.4 3.78
 -8 0 1 52.83 3.5
 -9 -1 2 75.49 4.35
 -9 1 2 73.1 4.3
 -10 -6 5 35.98 3.76
 -6 -3 0 111.05 3.71
 -10 6 5 41.25 3.7
 -6 3 0 120.1 3.85
 -10 -8 7 82.71 4.57
 -11 -1 14 98.52 3.03
 -11 -4 13 22.05 2.06
 -11 1 14 100.01 3.03
 -11 4 13 18.75 1.88
 -10 8 7 88.79 4.44
 -9 -2 2 124.01 5.29
 -9 2 2 129.18 5.32
 -11 -4 6 321.98 8.58
 -11 4 6 328.84 8.56
 -4 -8 1 18.84 1.52
 -11 -2 14 41.11 2.2
 -5 -5 0 424.42 5.86
 -11 2 14 40.55 2.15
 -10 -1 3 156.9 6.37
 -10 1 3 146.3 6.13
 -11 -2 5 79.2 4.97
 -11 2 5 93.01 5.24
 -12 0 10 129.55 4.86
 -9 -3 2 259.68 7.19
 -9 3 2 262.83 7.25
 -10 -5 4 153.33 6.2
 -10 5 4 136.07 5.8
 -6 -7 1 401.92 6.36
 -6 -4 0 143.14 4.05
 -10 -2 3 91.96 5.04
 -10 2 3 90.52 5.16
 -6 7 1 400.55 6.43
 -7 0 0 73.06 3.77
 -12 -2 10 147.21 5.03
 -11 -3 5 40.73 3.97
 -12 2 10 146.27 4.92
 -11 3 5 46.9 4.07
 -11 -6 7 67.97 4.43
 -11 6 7 57.89 3.96
 -11 -5 6 90.34 5
 -11 5 6 90.46 4.93
 -12 -1 8 184.66 6.32
 -12 1 8 182.32 6.22
 -11 -6 12 35.35 2.42
 -11 -3 14 64.81 2.37
 -11 6 12 39.47 2.4
 -11 3 14 59.78 2.35
 -7 -6 1 461.78 7.62
 -9 -4 2 41.03 3.62
 -4 -6 0 272.66 4.07
 -9 4 2 40.68 3.54
 -7 6 1 488.2 7.97
 -3 0 -1 261.78 3.6
 -7 -2 0 238.7 5.64
 -7 2 0 254.53 5.92
 -5 -8 1 239.91 4.32
 -3 -6 0 156.45 2.66
 -4 -1 -1 207.99 3.93
 -12 -3 9 68.01 3.99
 -12 3 9 61.09 3.78
 -10 -6 4 89.75 4.89
 -10 6 4 83.27 4.78
 -12 -3 8 53.83 3.76
 -8 -7 2 93.73 4.24
 -11 0 4 60.94 4.53
 -12 3 8 58.68 3.82
 -8 7 2 125.73 4.77
 -10 -4 3 31.07 3.44
 -6 -5 0 42.87 2.58
 -9 -7 3 74.43 4.22
 -12 -1 12 57.78 2.8
 -4 -2 -1 169.15 3.5
 -12 1 12 53.37 2.73
 -9 7 3 81.97 4.44
 -5 -6 0 92.51 3.08
 -9 -5 2 59.36 3.89
 -9 5 2 74.5 4.17
 -11 -2 4 274.47 8.2
 -11 2 4 269.52 8.12
 -3 -2 -1 43.92 1.88
 -5 -1 -1 206.7 4.29
 -5 1 -1 212.43 4.38
 -12 -4 10 44.27 3.08
 -12 4 10 45.06 3.04
 -12 -4 8 33.8 3.33
 -12 4 8 32.12 3.13
 -9 0 1 272.13 7.33
 -9 -1 1 40.25 3.59
 -9 1 1 30.97 3.39
 -11 -3 4 101.21 5.54
 -11 3 4 103.25 5.49
 -5 -2 -1 33.9 2.43
 -7 -4 0 73.92 3.48
 -10 -5 3 38.7 3.64
 -7 4 0 81.51 3.6
 -10 5 3 46.24 3.78
 -12 -1 6 50.39 4.12
 -12 1 6 62.81 4.34
 -4 -3 -1 211.36 3.86
 -9 -2 1 184.93 6.2
 -9 2 1 211.42 6.58
 -10 -7 4 40.99 3.76
 -10 7 4 42.81 3.71
 -11 -8 9 51.4 3.3
 -12 -3 12 29.78 2.15
 -12 3 12 33.76 2.19
 -11 8 9 52.9 3.18
 -12 -2 6 70.25 4.54
 -12 2 6 70.62 4.46
 -10 -2 2 98.46 5.23
 -10 2 2 102.51 5.3
 -8 0 0 54.75 3.69
 -9 -6 2 160.17 5.77
 -9 6 2 156.06 5.73
 -8 -1 0 70.82 3.79
 -8 1 0 82.43 4.02
 -12 5 10 26.26 2.46
 -6 0 -1 80.26 3.32
 -3 -3 -1 61.27 2.03
 -5 -3 -1 234.35 4.52
 -9 -3 1 71.76 4.27
 -9 3 1 70.04 4.2
 -6 -6 0 197.96 4.61
 -12 -5 8 46.32 3.57
 -12 5 8 48.53 3.51
 -6 -1 -1 138.51 4.25
 -12 -3 6 72.77 4.65
 -12 3 6 81.74 4.69
 -8 -8 2 165.99 5.25
 -10 -3 2 55.33 4.08
 -10 3 2 53.53 4.02
 -8 -2 0 139.45 4.96
 -8 8 2 183.67 5.53
 -8 2 0 131.48 4.86
 -12 -1 13 47.92 2.15
 -12 1 13 43.91 2.1
 -7 -5 0 41.29 2.95
 -7 5 0 46.78 3.09
 -6 -2 -1 324.98 5.88
 -6 2 -1 333.01 5.98
 -4 -7 0 80.68 2.4
 -12 0 5 35.83 3.8
 -9 -4 1 44.27 3.64
 -9 4 1 50.35 3.78
 -11 5 4 131.94 5.78
 -11 2 3 62.79 4.61
 -11 -5 4 111.98 5.52
 -11 -2 3 75.6 4.96
 -4 -4 -1 81.48 2.68
 -12 4 6 69.16 4.24
 -12 -4 6 65.98 4.29
 -5 -7 0 248.46 4.44
 -12 2 5 101.84 5.34
 -12 -2 5 95.51 5.24
 -5 -4 -1 61.65 2.71
 -6 -3 -1 25.91 2.32
 -11 3 3 47.21 4.27
 -11 -3 3 48.15 4.22
 -9 7 2 337.03 7.83
 -9 -7 2 329.01 7.72
 -12 -6 10 47.06 2.88
 -12 6 10 40.17 2.61
 -7 -8 1 45.98 2.87
 -7 8 1 43.76 2.89
 -12 3 5 37.4 3.63
 -11 7 5 46.16 3.68
 -11 -7 5 44.33 3.78
 -3 -7 0 183.5 2.78
 -7 1 -1 435.64 7.46
 -7 -1 -1 455.34 7.59
 -3 -4 -1 102.09 2.46
 -11 -8 6 36.87 3.42
 -10 5 2 33.34 3.57
 -10 7 3 132.8 5.45
 -10 -7 3 120.27 5.29
 -11 4 3 82.91 5
 -11 -4 3 84.19 5.05
 -12 6 7 31.36 3.06
 -6 -7 0 39.03 2.49
 -6 7 0 35.43 2.48
 -10 0 1 197.31 6.74
 -13 0 9 28.82 2.69
 -6 -4 -1 68.84 3.08
 -12 4 5 97.23 4.96
 -12 -4 5 84.66 4.81
 -13 1 9 92.12 3.87
 -13 -1 9 91.69 3.9
 -12 0 4 117.85 5.8
 -12 5 12 18.99 1.61
 -9 0 0 54.54 3.82
 -13 1 8 29.07 2.85
 -13 -1 8 27.71 2.87
 -10 2 1 41.57 3.88
 -10 -2 1 41.91 3.99
 -13 2 9 4.57 1.97
 -12 2 4 41.96 4
 -12 -2 4 51.93 4.25
 -5 -5 -1 277.89 4.84
 -4 -5 -1 139.91 3.17
 -11 0 2 228.38 7.55
 -7 3 -1 98.85 3.92
 -7 -3 -1 100.41 3.93
 -9 2 0 89.17 4.53
 -9 -2 0 84.07 4.39
 -11 1 2 194.84 7.22
 -11 -1 2 184.95 7.08
 -13 0 7 57.32 3.74
 -9 6 1 204.54 6.31
 -9 -6 1 171.48 5.85
 -13 1 7 49.44 3.54
 -13 -1 7 59.24 3.71
 -12 6 6 33.03 3.25
 -10 6 2 172.14 6.22
 -10 3 1 276.77 7.78
 -12 7 8 47.68 3.1
 -10 -3 1 268.68 7.62
 -10 -6 2 170.16 6.11
 -12 -7 8 34.53 2.98
 -9 8 2 133.59 5.18
 -11 2 2 90.3 5.2
 -9 -8 2 123.94 4.95
 -11 -2 2 91.47 5.21
 -13 -3 9 25.3 2.5
 -13 2 7 10.74 2.42
 -9 3 0 74.34 4.31
 -9 -3 0 71.94 4.15
 -11 7 4 43.72 3.7
 -13 0 11 37 2.15
 -6 -5 -1 25.2 2.29
 -13 1 11 23.69 1.91
 -13 -1 11 20.76 1.91
 -10 8 3 66.73 4.19
 -7 7 0 70.18 3.41
 -11 3 2 45.47 4.09
 -10 -8 3 69.42 4.2
 -11 -3 2 39.65 3.92
 -7 -7 0 63.95 3.26
 -8 8 1 62.82 3.5
 -10 4 1 158.62 6.05
 -5 8 0 57.06 2.47
 -5 -8 0 52.58 2.29
 -10 -4 1 129.99 5.54
 -8 -8 1 57.24 3.4
 -13 0 6 115.68 5.03
 -13 1 6 19.5 2.98
 -13 2 11 26.93 1.85
 -13 -2 11 22.28 1.8
 -9 4 0 167.31 5.86
 -9 -4 0 175.7 5.89
 -4 -8 0 586.69 5.52
 -3 -5 -1 69.76 2.08
 -13 -2 6 -0.48 2.36
 -12 1 3 107.53 5.36
 -12 -1 3 107.02 5.4
 -11 4 2 57.86 4.23
 -11 -4 2 71.65 4.53
 -6 8 0 124.37 3.7
 -13 -4 8 10.92 2.22
 -9 7 1 133.25 5.16
 -6 -8 0 130.13 3.72
 -10 7 2 151.33 5.78
 -9 -7 1 129.49 5.08
 -10 -7 2 142.22 5.66
 -5 -6 -1 141.84 3.61
 -10 5 1 69.37 4.33
 -5 1 -2 180.68 4.15
 -5 -1 -2 191.5 4.23
 -10 -5 1 69.54 4.36
 -13 3 6 84.43 4.26
 -13 -3 6 79.14 4.26
 -12 5 4 55.72 4.14
 -12 -5 4 64.61 4.34
 -13 3 11 13.53 1.54
 -12 7 11 16.02 1.47
 -4 -6 -1 513.02 5.48
 -4 -1 -2 183.7 3.68
 -9 5 0 32.1 3.27
 -12 3 3 148.82 6.11
 -12 -3 3 156.92 6.32
 -11 8 4 74.11 4.17
 -9 -5 0 31.74 3.27
 -11 -8 4 69.95 4.18
 -5 -2 -2 595.36 7.26
 -6 1 -2 61.97 3.14
 -6 -1 -2 53.5 3.02
 -11 5 2 61.26 4.38
 -10 1 0 195.27 6.68
 -10 -1 0 179.14 6.38
 -11 -5 2 50.2 3.95
 -11 0 1 145.24 6.22
 -13 5 8 38.18 2.72
 -13 2 5 38.02 3.45
 -11 1 1 41.77 4.19
 -11 -1 1 35.73 4
 -13 -2 5 35.17 3.53
 -11 7 3 99.89 5.14
 -11 -7 3 104.46 5.08
 -13 4 6 6.29 2.22
 -10 2 0 40.12 3.81
 -4 -2 -2 347.18 4.87
 -6 2 -2 309.31 5.87
 -6 -2 -2 302.2 5.75
 -11 2 1 154.38 6.45
 -7 8 0 189.39 4.96
 -11 -2 1 174.89 6.77
 -12 4 3 53.01 4.15
 -7 -8 0 170.93 4.66
 -12 -4 3 51.24 4.13
 -10 6 1 337.92 8.34
 -10 -6 1 308.59 7.92
 -13 -5 8 40.67 2.83
 -9 0 -1 57.77 3.95
 -5 -3 -2 62.69 2.78
 -13 -5 9 2.06 1.7
 -13 -5 7 4.6 2.1
 -1 13 12 10.58 2.87
 -2 12 7 25.93 3.1
 -3 9 14 8.99 2.89
 -3 11 11 6.49 3.02
 2 14 13 21.48 2.7
 -4 4 15 12.27 2.62
 -4 8 13 28.22 3.35
 -3 6 16 5.01 2.25
 -3 11 12 32.11 3.78
 -5 6 8 10.68 2.55
 1 14 13 0.16 2.1
 -2 10 15 27.83 3.12
 1 15 10 6.97 2.65
 -3 11 7 26.59 3.31
 -4 5 15 18.29 2.79
 -2 13 10 18.26 3.48
 -1 14 9 26.67 3.64
 -5 1 6 9.59 1.91
 -1 13 13 24.56 3.31
 -2 12 6 22.52 2.92
 -5 3 6 16.85 2.26
 -2 13 11 10.67 3.23
 -2 13 8 12.52 3.03
 -4 10 9 7.57 2.81
 -4 7 5 23.17 2.56
 -1 14 11 19.8 3.26
 -5 5 13 14.51 2.95
 -2 9 16 10.02 2.41
 -3 12 10 25.92 3.72
 -1 6 1 19.29 1.76
 -5 4 6 22.39 2.55
 -3 7 16 8.94 2.31
 -4 6 15 9.48 2.53
 -3 11 13 27.55 3.63
 -4 9 13 15.75 3.24
 0 14 13 19.62 3.01
 -3 12 11 21.61 3.55
 -3 9 15 10.76 2.65
 0 15 9 13.56 3.1
 -4 8 14 4.97 2.62
 -3 12 8 8.33 2.69
 -2 13 7 31.41 3.38
 0 8 1 335.38 4.23
 -4 10 12 23.17 3.46
 1 9 1 53.33 1.94
 0 15 11 18.73 3.01
 -1 12 15 18.16 2.73
 -3 12 12 28.73 3.64
 -5 8 11 11.92 3.03
 -4 10 7 22.9 2.95
 1 6 0 346.32 2.95
 -1 13 14 21.14 2.93
 -1 13 5 24.63 2.72
 -5 7 7 20.96 2.77
 -4 7 15 6.95 2.47
 0 4 0 60.95 1.52
 -5 8 8 17.08 2.98
 -3 -3 3 957.39 4.11
 -2 11 4 0.51 2
 -3 8 16 1.11 2.09
 -4 4 16 17.76 2.47
 -2 13 13 2.96 2.65
 -4 11 11 30.8 3.84
 -5 7 13 2.64 2.64
 -5 8 12 3.6 2.7
 -4 10 13 14.13 3.03
 0 15 12 2.55 2.29
 -4 11 8 16.72 3.26
 -1 14 13 23.04 3.15
 -3 10 15 13.23 2.67
 -2 14 11 4.33 2.81
 -1 15 10 14.82 2.98
 -1 7 1 481.19 5.19
 -5 8 7 23.66 3.02
 -1 15 11 1.73 2.59
 -1 15 8 12.97 2.98
 -2 14 7 30.02 3.44
 2 7 0 45.67 1.11
 -3 13 12 31.49 3.63
 -6 4 8 9.83 2.3
 -2 12 15 24.56 2.84
 -1 10 2 126.2 3.51
 -4 10 14 24.63 3.32
 -3 0 2 0.28 1.23
 -5 7 14 27.4 3.23
 0 11 2 1078.31 8.8
 -1 15 12 4.57 2.54
 -4 11 13 6.49 2.66
 -4 12 11 7.23 3.07
 -4 1 3 11.48 1.68
 0 9 1 114.92 2.81
 -6 6 9 20.65 3.04
 -5 9 7 14.15 2.83
 -3 12 14 23.66 3.02
 -1 14 14 29.14 2.94
 -5 10 11 2.09 2.65
 -4 9 15 18.04 2.77
 -3 11 15 18.29 2.7
 -5 5 15 5.52 2.23
 -2 5 1 304.51 4.2
 -2 14 13 1.2 2.36
 0 16 11 2.35 2.27
 -5 9 13 17.65 3.02
 -4 12 12 5.25 2.9
 -5 10 8 16.01 3.04
 -4 11 6 3.64 2.6
 -3 13 13 14.45 2.92
 -2 15 9 2.69 2.81
 -3 14 10 31.74 3.86
 -1 8 1 87.31 2.68
 -6 6 12 18.87 3.04
 -3 14 9 20.55 3.41
 -5 10 12 4.61 2.61
 -6 7 9 17.2 2.9
 -3 12 5 15.11 2.7
 1 10 1 262.06 3.68
 -2 15 11 10.32 3.03
 -3 14 11 6.56 2.98
 -4 0 3 6.4 1.5
 -5 7 5 16.32 2.48
 -6 5 7 7.2 2.31
 -1 15 13 7 2.37
 1 7 0 38.8 1.37
 -3 14 8 -0.21 2.65
 -6 5 13 4.09 2.38
 -4 11 14 24 3.16
 -5 11 10 9.78 3.03
 -1 16 9 17.16 3.06
 -5 10 7 6.66 2.58
 -4 13 10 2.59 2.78
 -5 11 9 13.91 3.3
 -4 12 13 25.39 3.29
 -4 13 9 4.75 2.99
 -3 14 12 19.13 3.17
 -4 10 15 6.98 2.27
 0 6 0 319.46 3.51
 -2 15 12 22.17 3.14
 -4 13 11 7.92 2.84
 -5 7 15 5.06 2.17
 -1 16 11 3.16 2.38
 -6 8 11 27.67 3.44
 -5 10 13 9.94 2.82
 -5 11 8 19.56 3.29
 -4 7 3 2.16 2.07
 -1 11 2 158 3.99
 -3 13 14 10.59 2.51
 -5 11 12 30 3.67
 -6 7 7 8.63 2.46
 -4 13 12 20.53 3.22
 -6 7 13 -3.67 2.16
 -3 14 13 -1.17 2.42
 -5 8 15 14.56 2.52
 -2 7 1 126.59 3.24
 -1 14 4 1.43 1.97
 -6 9 11 -1.6 2.62
 -3 15 10 12.95 3.12
 -3 13 5 7.87 2.48
 -5 12 10 14.75 3.14
 -4 12 14 4.69 2.35
 -4 -1 3 9.95 1.36
 -2 16 10 30.99 3.56
 -3 15 11 24.79 3.39
 -1 13 3 21.05 2.53
 -5 11 13 1.78 2.34
 -6 9 8 7.37 2.68
 -4 14 10 13.95 3.32
 -4 13 13 5.84 2.7
 -3 15 8 33.83 3.8
 -6 8 13 19.71 2.96
 -2 16 11 19.32 3.06
 -2 16 8 17.8 3.19
 -4 14 11 15.63 3.24
 -6 10 10 9.1 3.05
 -5 12 12 27.39 3.54
 -1 4 0 3697.16 10.67
 -1 3 0 1516.77 6.21
 -3 15 12 28.48 3.33
 -6 10 9 4.76 2.76
 -5 9 15 12.12 2.36
 -6 10 11 3.82 2.75
 -4 12 5 3.12 2.45
 1 8 0 81.53 1.83
 -3 15 7 9.65 3
 -1 17 10 3.91 2.46
 -1 5 0 1683.01 7.91
 -4 11 4 14.96 2.58
 -7 5 9 1.22 2.35
 -6 8 6 7.33 2.6
 -6 5 5 11.91 2.4
 -5 12 13 20.35 2.98
 -1 17 8 3.82 2.52
 2 8 0 432.54 3.02
 -4 13 14 11.76 2.56
 -7 6 11 15.29 2.93
 -3 14 5 8.11 2.8
 -2 15 5 2.27 2.38
 -6 11 10 18.75 3.3
 -3 15 13 20.49 2.79
 -6 6 5 13.07 2.51
 -1 6 0 357.2 4.13
 -6 11 11 12.76 3.07
 -4 14 13 10.74 2.55
 -4 15 10 7.5 2.94
 -5 3 3 12.52 2.06
 -3 16 11 -0.53 2.44
 -6 10 13 4.52 2.47
 -6 11 8 16.96 3.29
 0 8 0 920.15 6.09
 -4 10 3 12.11 2.42
 -4 15 11 0.75 2.65
 -3 16 8 23.61 3.29
 -4 13 5 26.46 3.21
 -5 11 5 24.3 3.18
 -1 14 3 0.78 1.82
 -2 17 9 4.64 2.63
 -7 8 10 6.24 2.72
 -7 7 12 22.47 3
 -7 4 7 -0.6 2.03
 -7 8 11 3.39 2.63
 -3 16 12 15.16 2.69
 -2 17 8 0.76 2.42
 -6 12 10 33.3 3.76
 -1 7 0 36.79 1.82
 -5 14 9 19.02 3.56
 -5 13 13 6.96 2.54
 -6 12 9 23.84 3.57
 -6 12 11 18.89 3.31
 -7 6 13 2 2.13
 -4 15 7 14.81 3.36
 -7 9 10 10.1 2.96
 -7 2 7 9.76 2.24
 -6 12 8 4.07 2.82
 -1 11 1 124.96 3.41
 -6 9 5 11.3 2.58
 -5 12 5 6.73 2.65
 1 9 0 95.34 2.03
 -5 14 12 21.81 3.09
 -2 10 1 8.11 1.86
 -4 16 10 14.81 3.1
 -7 9 12 8.84 2.6
 -4 16 9 20.36 3.42
 -5 14 7 28.42 3.82
 -3 13 3 25.24 2.91
 -1 8 0 80.43 2.49
 -7 10 10 29.29 3.53
 -3 17 9 3.59 2.62
 -4 13 4 4.01 2.47
 -4 16 11 16.88 3.01
 -7 10 11 12.96 2.93
 -4 16 8 20.36 3.2
 -3 17 11 13.12 2.62
 -5 15 10 19.74 3.33
 -5 15 9 3.31 2.79
 -7 7 6 22.79 3.08
 -6 12 13 2.42 2.24
 -5 14 13 20.77 2.74
 -6 13 8 -2.8 2.5
 -6 8 4 3.76 2.2
 -2 6 0 340.43 4.48
 -3 9 1 24.26 2.37
 -7 10 12 7.47 2.62
 -5 15 8 20.06 3.31
 -2 18 10 12.26 2.53
 -7 11 10 -1.98 2.56
 -4 16 7 21.32 3.44
 -3 17 7 16.76 3.06
 -2 7 0 56.25 2.35
 -6 13 7 32.37 3.92
 -1 9 0 95.22 2.79
 -5 15 12 9.16 2.5
 -6 9 4 2.74 2.36
 -6 14 9 25.65 3.44
 -7 5 5 9.76 2.33
 -7 6 5 2.6 2.23
 -7 10 13 9.47 2.36
 -6 14 11 16.26 3.02
 -8 5 9 23.89 3.11
 0 10 0 110.1 2.63
 -4 17 9 2.06 2.5
 -8 7 10 14.95 2.99
 -7 12 10 15.55 3.06
 -7 12 9 19.94 3.27
 -6 5 3 17.92 2.47
 -8 7 9 17.47 3.03
 -5 16 10 24.32 3.33
 -4 17 8 26.94 3.53
 -4 17 11 8.39 2.49
 -8 7 11 20.17 2.86
 -7 12 11 7.47 2.7
 -3 18 9 14.1 2.77
 -7 12 8 12.7 3.12
 -5 15 6 17.1 3.37
 -5 16 11 7.92 2.61
 -8 8 9 30.19 3.51
 -6 14 7 7.16 2.94
 -4 8 1 16.86 2.42
 -2 14 2 16.99 2.37
 -7 11 13 12.73 2.44
 -8 8 8 11.31 2.88
 -8 7 12 13.91 2.56
 -2 9 0 26.68 2.02
 -8 9 10 5.94 2.69
 -8 9 9 1.56 2.6
 -7 12 7 6.2 2.87
 -1 13 1 12.8 1.99
 -7 13 10 23.46 3.34
 -8 9 11 10.25 2.69
 -8 7 7 19.95 3.13
 -8 8 12 21.96 2.8
 -3 5 0 219.33 3.97
 -7 13 11 11.65 2.76
 -3 17 5 15.6 2.9
 -2 -5 3 755.36 2.52
 -3 4 0 6.2 1.68
 -8 10 9 12.55 2.95
 -6 12 4 24.27 3.29
 -8 10 11 13.42 2.64
 -2 10 0 384.34 5.52
 -5 17 9 14.98 2.98
 -8 10 8 23.33 3.44
 -6 10 3 10.17 2.74
 -5 17 10 24.52 3.12
 -5 16 6 34.74 3.89
 -8 9 7 16.08 3.26
 -7 13 12 18.74 2.62
 -3 8 0 294.73 4.96
 -1 11 0 485.61 5.85
 -2 13 1 7.1 2.04
 -1 -4 2 2213.77 5.59
 -7 11 5 18.67 3.27
 -8 7 6 16.44 2.99
 -7 14 10 12.8 2.88
 -7 14 9 9.51 2.98
 -8 8 13 22.08 2.57
 -8 10 12 19.06 2.67
 -8 8 6 25.25 3.34
 -6 16 9 18.53 3.02
 -7 14 11 29.07 3.12
 -3 9 0 2.64 1.85
 -3 19 9 25.99 2.87
 -5 6 1 8.32 2.16
 -5 17 7 10.24 2.91
 -5 5 1 18.27 2.24
 -4 8 7 24.77 3.03
 -1 13 7 86.18 4.65
 -1 5 1 2198.32 9.96
 -3 11 9 206.42 7.28
 0 14 11 51.11 4.21
 -5 4 12 231.21 7.29
 -4 3 15 45.18 3.58
 -2 8 3 305.72 5.73
 -4 9 9 40.78 3.92
 -5 5 8 342.04 7.59
 1 13 14 49.43 3.47
 -1 11 4 99.51 3.97
 -4 1 4 16.29 1.95
 -2 12 12 164.9 6.66
 0 12 4 97.62 3.8
 -2 8 16 33.2 3.2
 -1 12 5 126.69 4.8
 -4 9 11 135.17 6.17
 -3 11 8 447.96 9.81
 -5 4 7 66.06 3.57
 -3 10 13 46.48 4.14
 -4 6 5 85.85 3.75
 -3 9 5 59.43 3.51
 -5 6 10 29.75 3.27
 -4 9 8 68.54 4.22
 -3 10 6 72.76 3.99
 -5 6 9 340.19 8.01
 0 14 7 369.96 8.34
 -4 0 4 54.01 2.32
 0 11 3 100.88 3.51
 -5 5 12 113.03 5.29
 -1 12 14 34.46 3.48
 -2 6 2 1138.1 8.88
 -5 3 13 46.53 3.66
 -1 10 3 266.87 5.39
 -3 8 15 41.96 3.6
 0 14 12 54.36 4.15
 -2 11 5 163.18 5.27
 -2 11 14 44.37 3.95
 -4 9 12 116.78 5.66
 -2 10 4 231.34 5.65
 -4 7 14 46.57 3.79
 0 12 15 34.76 3.17
 -5 5 7 88.16 3.99
 -3 8 4 113.5 4.12
 -1 13 6 153.18 5.45
 -4 8 6 28.38 3.1
 -5 4 13 108.36 5
 -4 4 4 132.81 3.96
 -5 2 6 66.46 3.18
 0 13 14 67.95 4.1
 -1 14 10 253.17 7.84
 -4 9 7 62.93 4.09
 -2 12 13 42.29 3.89
 -3 6 3 316.06 5.49
 -5 7 10 48.67 3.93
 -5 6 12 54.4 4.12
 -5 7 9 52.35 4.03
 1 15 11 48.06 3.81
 -4 -1 4 19.24 1.67
 -5 0 6 128.03 3.66
 -5 7 11 34.45 3.61
 0 14 6 216.26 6.22
 -4 10 11 72.9 4.9
 -3 10 14 38.61 3.73
 -5 6 7 24.58 2.8
 -5 7 8 211.62 6.43
 -4 10 8 188.26 6.54
 -2 9 3 60.39 3.07
 -4 5 4 518.63 7.27
 0 15 10 255.43 7.59
 -3 10 5 51.71 3.43
 -2 13 12 60.13 4.34
 -3 11 6 101.07 4.78
 -5 7 12 44.31 3.94
 -1 14 7 126.23 5.48
 -1 14 12 50.92 4.14
 -5 6 13 87.25 4.89
 1 15 12 37.43 3.29
 -5 5 6 264.72 6.14
 0 15 8 37.75 3.61
 -4 9 6 41.84 3.4
 -5 8 9 156.49 6.04
 -1 12 4 27.61 2.61
 -3 7 3 1539.51 12.18
 -3 9 4 747.89 9.83
 -2 12 14 57.38 4.02
 -5 4 14 86.82 4.41
 -2 11 15 44.6 3.51
 -4 8 5 368.59 7.4
 -4 6 4 242.03 5.46
 -3 12 7 46.64 3.91
 -2 12 5 72.32 4.03
 -4 11 10 49.97 4.35
 0 13 4 44.5 2.92
 -1 11 3 324.32 6.09
 -5 5 14 71.2 4.18
 -3 2 2 189.88 3.51
 -5 6 6 43.23 3.32
 -2 14 10 37.47 4.02
 -2 14 9 169.09 6.62
 -4 9 14 55.56 3.98
 -3 11 14 47.35 3.79
 -3 3 2 87.51 2.73
 0 12 3 406.98 6.65
 -4 -2 4 401 4.25
 -2 13 6 62.91 4.04
 -6 3 10 199.37 6.05
 0 14 5 210.36 5.84
 -5 2 5 274.83 5.3
 -1 14 6 70.73 4.2
 -3 1 2 86.88 2.4
 -3 13 10 38.06 3.96
 -5 3 5 100.71 3.73
 -6 2 9 69.69 3.72
 -4 5 16 34.39 2.91
 -3 13 9 77.92 4.91
 -1 15 9 159.85 6.28
 -3 12 13 59.19 4.31
 -6 3 9 73.12 3.89
 -5 9 9 58.41 4.31
 -6 4 10 39.07 3.39
 -3 4 2 1242.4 9.12
 -5 1 5 47.01 2.57
 -5 9 11 36.28 3.91
 -4 11 12 50.64 4.21
 -5 6 14 33.21 3.33
 -2 2 1 789.37 5.37
 -3 13 11 31.43 3.72
 -2 10 3 214.34 5.23
 -3 11 5 69.91 3.88
 -4 8 15 55.4 3.68
 -5 4 5 44.7 2.87
 -6 4 9 134.62 5.15
 -4 7 4 347.17 6.58
 -4 10 6 202.99 6.29
 -2 3 1 986.31 6.44
 -2 8 2 330.84 5.53
 -3 8 3 364.73 6.47
 -3 12 6 86.33 4.66
 -5 7 6 107.37 4.69
 -4 9 5 322.03 7.18
 -5 9 8 115.38 5.3
 -6 5 10 303.41 7.7
 -5 8 13 109.21 5.24
 -2 14 12 43.29 3.94
 -4 11 7 120.02 5.45
 -6 3 8 390.81 7.63
 -6 2 8 41.33 2.99
 -3 10 4 167.93 5.22
 -6 5 9 255.34 7.03
 -4 6 16 46.36 3.25
 -5 9 12 35.21 3.82
 -5 5 5 182.97 5.24
 -6 5 11 63.64 4.22
 -4 2 3 61.3 2.65
 -2 4 1 568.1 5.36
 -2 1 1 99.14 2.04
 -3 5 2 475.47 6.06
 -4 12 10 127.04 6.12
 0 15 13 44.4 3.43
 -2 13 14 37.53 3.41
 -4 12 9 45.83 4.28
 -6 4 12 164.69 5.85
 -5 10 10 66.76 4.76
 -3 13 7 38.12 3.67
 0 16 9 42.05 3.63
 0 16 10 61.84 4.22
 -6 5 8 75.66 4.16
 -6 6 11 114.5 5.33
 -1 13 4 111.8 4.44
 -6 5 12 39.35 3.57
 -4 8 4 487.67 8.01
 -5 6 5 44.65 3.1
 -2 13 5 73.01 3.94
 -4 12 8 44.27 4.07
 -2 12 4 481.14 8.39
 -5 8 6 109.74 4.77
 -1 14 5 197.53 5.98
 -4 5 3 101.05 3.67
 -6 3 7 45.94 3.07
 -2 15 10 145.75 6.22
 -6 6 8 44.32 3.55
 -6 2 7 68.26 3.39
 -1 12 3 28.36 2.56
 -3 9 3 312.64 6.29
 -6 4 7 70.79 3.79
 -4 10 5 49.16 3.6
 -5 8 14 42.53 3.56
 -2 14 6 48.67 3.68
 -2 9 2 98.56 3.47
 -6 7 11 59.03 4.2
 -5 -1 5 44.73 2.13
 -5 6 15 46.68 3.33
 -2 11 3 36.43 2.95
 -6 1 7 34.6 2.58
 -4 12 7 74.07 4.52
 -2 15 8 38.36 3.77
 -4 6 3 30.07 2.52
 -3 13 6 103.24 5.09
 -3 11 4 169.17 5.44
 -1 15 6 195.11 6.28
 0 16 12 140.2 5.08
 -6 7 8 42.55 3.6
 -1 16 10 86.67 4.84
 0 13 3 181.11 4.79
 -5 9 6 234.04 6.66
 -6 7 12 127.63 5.59
 -2 6 1 119.88 3.21
 -4 9 4 26.38 2.9
 -6 8 10 113.02 5.52
 -5 11 11 36.52 3.96
 -2 0 1 232.74 2.45
 -6 6 7 64.21 4
 -5 3 4 387.67 6.24
 -3 7 2 792.38 8.41
 -6 8 9 70.64 4.38
 -5 4 4 372.43 6.35
 -6 6 13 34.16 3.34
 -1 16 8 43.74 3.87
 -5 2 4 885.35 8.74
 -5 9 14 28.34 3.2
 -2 14 14 45.91 3.35
 -3 14 7 89.53 4.91
 -5 8 5 37.04 3.22
 -4 -3 4 161.44 2.47
 -5 5 4 489.02 7.61
 -3 -1 2 85.91 1.9
 -6 8 8 59.95 4.16
 -6 3 6 115.82 4.25
 -3 10 3 42.84 3.06
 -4 11 5 59.3 3.85
 -4 12 6 76.59 4.52
 -6 4 6 184.16 5.26
 -6 8 12 33.83 3.59
 -6 2 6 43.15 2.84
 -2 13 4 58.69 3.65
 -2 14 5 155.81 5.61
 -6 9 10 68.53 4.58
 -1 16 12 40.11 3.34
 -6 5 6 38.6 3.07
 0 12 2 24.41 2.1
 -5 10 6 102.25 5.02
 -2 10 2 134.28 4.13
 -1 16 7 91.03 4.75
 -5 6 4 261.56 5.97
 -5 11 7 104.76 5.27
 -2 15 13 45.36 3.53
 -4 13 7 110.82 5.56
 -3 8 2 221.77 4.95
 -3 15 9 167.73 6.54
 -4 10 4 122.38 4.7
 -5 12 9 64.48 4.69
 -6 1 6 49.18 2.79
 -3 12 4 88.92 4.36
 -6 6 6 65.73 3.87
 -1 15 5 245.38 6.58
 -2 12 3 50.21 3.26
 -5 12 11 82.91 5.02
 -4 8 3 698.49 9.26
 -2 16 9 61.16 4.34
 -5 9 5 58.63 3.78
 -6 8 7 59.09 3.96
 -5 10 14 64.76 3.96
 -2 15 6 189.3 6.36
 -3 14 6 121.88 5.42
 -6 9 12 122.06 5.54
 -6 6 14 58.37 3.65
 -4 14 9 65.6 4.72
 -5 7 4 136.83 4.68
 -5 0 4 754.05 7.22
 -6 7 6 62.21 3.97
 -4 14 8 83.11 5.23
 -3 11 3 244.42 6.09
 -6 7 14 40.15 3.31
 -4 13 6 110.68 5.35
 -5 11 6 190.43 6.54
 -6 9 7 57.22 4.06
 -2 16 12 45.54 3.58
 -4 14 12 85.34 4.8
 -1 17 9 93.27 4.71
 -3 9 2 454.04 7.22
 -5 12 7 49.58 4.21
 -7 4 9 314.64 7.5
 -5 8 4 280.05 6.71
 -4 9 3 106.79 4.27
 -6 9 13 54.39 3.85
 -5 10 5 244.34 6.87
 -6 4 5 27.87 2.59
 -2 16 7 245.17 7.35
 -1 12 2 247.13 5.29
 -6 10 12 126.74 5.63
 -4 3 2 188.15 3.94
 -5 13 10 106.2 5.55
 -6 3 5 43.77 2.81
 -7 5 11 32.71 3.28
 -5 11 14 95.36 4.56
 -2 11 2 150.48 4.5
 -5 13 9 178.83 6.96
 -4 5 2 364.41 5.86
 -7 6 10 32.55 3.46
 -1 17 11 60.1 3.73
 -5 13 11 69.78 4.65
 -2 14 4 137.68 5.03
 -6 8 14 53.03 3.59
 -6 2 5 151.68 4.34
 -7 4 8 49.62 3.52
 -3 13 4 70.48 3.96
 -3 4 1 401.5 5.1
 -4 2 2 78.13 2.71
 -6 11 9 45.01 4.1
 -5 13 8 73.59 4.9
 -7 3 8 193.69 5.71
 -7 5 8 33.95 3.24
 -4 6 2 550.25 7.33
 -3 16 10 40.82 3.89
 -7 7 10 181.08 6.48
 -3 3 1 675.51 6.21
 -6 10 7 93.59 5.07
 -3 16 9 52.24 4.25
 -3 5 1 411.5 5.53
 -5 4 3 210.95 4.89
 -2 13 3 33.26 2.97
 -5 9 4 97.93 4.42
 -5 13 12 62 4.33
 -5 5 3 789.49 9.13
 -7 7 11 34.16 3.51
 -6 9 6 113.19 5.25
 -7 6 8 31.44 3.29
 -4 15 9 50.82 4.29
 -1 15 4 219.85 5.95
 -5 -1 4 375.29 4.82
 -5 12 6 71.54 4.65
 -6 7 5 71.91 4.11
 -7 6 12 85.27 4.5
 -2 9 1 586.93 7.2
 -6 1 5 30.39 2.36
 -3 10 2 301.86 6.21
 -3 12 3 64.74 3.7
 -6 11 12 151.95 5.96
 -2 17 10 103.2 4.95
 -5 6 3 77.25 3.62
 -4 7 2 985.7 10.21
 -6 9 14 119.49 4.74
 -4 15 8 150.48 6.36
 -4 14 6 141.56 5.91
 -7 7 8 69.79 4.28
 -3 2 1 715.62 5.81
 -4 12 4 170.23 5.85
 -7 8 9 161.08 6.32
 -4 1 2 127.92 3.01
 -7 5 7 145.04 5.34
 -2 17 11 47.41 3.53
 -5 12 14 94.83 4.33
 -6 8 5 282.21 7.12
 -5 14 10 39.65 3.89
 -7 3 7 105.44 4.3
 -4 15 12 98.37 4.79
 -5 7 3 462.02 7.84
 -2 -1 1 95.63 1.42
 -4 -2 3 64.17 1.81
 -6 11 7 65.02 4.57
 -7 6 7 43.06 3.52
 -6 10 6 81.29 4.68
 -5 10 4 377.06 8.12
 -3 16 7 45.64 4.05
 -3 7 1 142.83 3.81
 -5 14 11 106.77 5.28
 -2 12 2 226.39 5.47
 -4 8 2 376.29 6.79
 -7 8 12 52.76 3.88
 -6 11 13 33.27 3.22
 -5 14 8 183.21 6.89
 -7 9 9 131.2 5.79
 -7 7 7 73.29 4.29
 -1 13 2 147.15 4.33
 -7 9 11 103.96 5.15
 -5 1 3 162.77 3.7
 -6 0 5 70.72 2.85
 -3 14 4 133.92 5.36
 -6 10 14 50.98 3.4
 -4 11 3 105.66 4.63
 -3 15 5 57.43 4.11
 -5 13 6 172.19 6.53
 -3 -2 2 172.61 2.1
 -5 8 3 188.61 5.39
 -6 4 4 56.5 3.24
 -2 17 7 85.37 4.72
 -6 5 4 66.68 3.48
 -2 15 4 102.67 4.6
 -6 12 12 84.77 4.63
 -7 7 13 55.95 3.66
 -3 11 2 85.21 3.85
 -6 6 4 89.83 4.11
 -6 3 4 96.66 3.71
 -3 8 1 386.37 6.17
 -3 1 1 41.45 1.86
 -2 16 5 399.4 8.63
 -7 8 7 34.52 3.51
 -4 14 5 41.83 3.74
 -2 14 3 53.33 3.41
 -6 11 6 174.96 6.64
 -7 5 6 91.07 4.31
 -3 17 10 103.46 4.96
 -7 4 6 145.45 5.02
 -4 9 2 42.31 3.08
 -3 16 6 108.73 5.31
 -5 11 4 50.83 3.72
 -6 7 4 110.74 4.57
 -7 10 9 126.86 5.9
 -6 13 10 46.18 4.06
 -7 6 6 127.78 5.09
 -7 8 13 32.79 3.09
 -6 13 9 130.89 6.09
 -7 3 6 38.21 2.97
 -6 2 4 87.64 3.4
 -5 9 3 69.34 3.78
 -4 0 2 480.69 4.82
 -6 13 11 76.2 4.63
 -6 10 5 86.13 4.68
 -2 5 0 841.65 6.68
 -3 17 8 71.48 4.54
 -2 4 0 2863.65 11.32
 -7 9 7 66.15 4.5
 -7 10 8 61.54 4.41
 -2 17 6 41.48 3.6
 -5 15 11 49.66 3.87
 -5 -2 4 852.7 6.47
 -4 12 3 43.76 3.58
 -7 2 6 230.91 5.59
 -5 0 3 198.96 3.75
 -4 16 12 90.68 4.27
 -5 13 5 41.49 3.83
 -2 13 2 307.86 6.5
 -7 9 13 43.71 3.3
 -2 18 9 96.73 4.6
 -6 13 12 97.76 4.74
 -7 8 6 95.87 4.91
 -2 3 0 717.64 5.43
 -4 10 2 84.16 3.95
 -7 11 9 44.58 4.13
 -6 12 6 59.09 4.3
 -2 11 1 435.81 6.96
 -3 12 2 76.67 3.74
 -5 10 3 93.96 4.47
 -7 11 11 110.95 5.28
 -6 1 4 544.27 7.02
 -5 12 4 339.27 8.35
 -1 12 1 61.68 2.85
 -2 18 8 149.24 5.62
 -3 15 4 135.41 5.46
 -6 11 5 43.73 3.82
 -5 5 2 392 6.44
 -7 11 8 148 6.36
 -5 4 2 580.37 7.37
 -5 6 2 712.62 8.95
 -1 14 2 52.36 2.95
 -5 15 7 137.31 6.25
 -6 14 10 98.24 5.25
 -4 14 4 93.99 4.87
 -7 9 6 37.34 3.68
 -3 14 3 76.39 4.08
 -2 16 4 222.85 6.36
 -4 6 1 55.77 2.91
 -7 4 5 44.3 3.22
 -8 6 10 103.65 4.84
 -7 11 12 36.07 3.34
 -5 7 2 165.72 4.94
 -3 10 1 190.24 4.98
 -5 3 2 465.82 6.38
 -8 6 9 165.87 6.02
 -2 15 3 37.11 3.15
 -6 13 13 45.83 3.3
 -4 17 10 44.65 3.64
 -6 14 8 39.62 4.12
 -7 7 5 162.4 5.73
 -4 16 6 40.97 4.02
 -8 6 11 40.71 3.44
 -6 10 4 42.79 3.64
 -4 7 1 65.94 3.19
 -4 11 2 112.53 4.52
 -7 3 5 148.46 4.76
 -3 17 6 36.49 3.63
 -4 13 3 250.07 6.86
 -3 0 1 813.5 5.23
 -7 11 7 36.31 3.84
 -5 11 3 138.9 5.28
 -6 6 3 352.42 7.01
 -5 16 9 87.88 5.06
 -4 3 1 381.2 5.29
 -6 4 3 357.29 6.58
 -8 5 8 91.72 4.6
 -5 8 2 298.93 6.58
 -2 2 0 1844.16 7.87
 -7 10 6 80.67 4.89
 -6 12 5 269.69 7.89
 -3 18 10 95.11 4.42
 -7 8 5 155.41 5.74
 -6 14 12 51.2 3.58
 -8 8 10 77.86 4.51
 -6 7 3 40.49 3.08
 -5 13 4 75.55 4.69
 -5 16 8 90.11 5.32
 -6 0 4 405.87 5.78
 -2 12 1 28.12 2.53
 -3 13 2 110.73 4.55
 -3 18 8 36.68 3.46
 -6 3 3 58.13 2.99
 -3 -4 3 490.69 2.01
 -8 8 11 56.56 3.91
 -7 2 5 23.01 2.44
 -6 8 3 206.32 6.12
 -7 12 12 45.33 3.47
 -4 17 7 45.08 3.92
 -5 9 2 695.66 9.95
 -7 9 5 90.52 4.8
 -6 11 4 61.32 4.18
 -3 11 1 225.77 5.5
 -4 -1 2 122.67 2.45
 -5 -1 3 172.23 3.24
 -6 15 10 79.4 4.68
 -6 15 9 104.99 5.47
 -8 5 7 103.94 4.79
 -8 6 7 65.93 4.2
 -3 16 4 198.75 6.46
 -5 16 7 39.8 3.89
 -4 2 1 259.17 4.14
 -4 15 4 43.08 3.72
 -7 13 9 72.31 4.7
 -5 12 3 133.7 5.43
 -4 16 5 180.88 6.89
 -4 12 2 78.75 4.24
 -4 9 1 49.64 3.18
 -8 4 7 69.71 4
 -3 18 7 147.12 5.74
 -6 15 11 39.75 3.48
 -3 15 3 67.87 4.1
 -6 15 8 66.47 4.61
 -6 9 3 250.91 6.68
 -6 2 3 87.1 3.34
 -8 9 8 151.22 6.11
 -6 14 6 52.25 4.38
 -7 13 8 100.35 5.47
 -4 14 3 39.05 3.51
 -7 10 5 52.66 4.29
 -7 6 4 101.06 4.49
 -7 5 4 102.64 4.37
 -8 10 10 66.46 4.21
 -5 10 2 170.42 5.44
 -5 15 5 164.44 6.61
 -7 1 5 93.8 3.54
 -7 7 4 393.21 8.39
 -5 14 4 88.78 5.13
 -7 4 4 106.57 4.26
 -4 17 6 256.6 7.76
 -5 1 2 265.84 4.45
 -8 9 12 93.48 4.38
 -6 15 7 63.64 4.74
 -7 12 6 85.38 5.24
 -4 18 9 73.84 4.27
 -7 8 4 48.79 3.82
 -4 10 1 184.3 5.3
 -4 18 10 58.69 3.77
 -7 13 7 154.54 6.4
 -3 14 2 102.56 4.47
 -8 6 6 67.74 4.13
 -3 12 1 50.97 3.17
 -8 5 6 66.98 4.02
 -7 3 4 186.15 5.08
 -4 -3 3 61.93 1.47
 -3 18 6 59.27 4.1
 -5 17 8 46.1 3.97
 -4 18 8 82.48 4.6
 -5 13 3 106.66 5.07
 -3 3 0 307.18 4.19
 -5 17 11 54.84 3.52
 -8 11 10 81.88 4.58
 -8 11 9 54.94 4.25
 -8 4 6 81.54 4.09
 -4 13 2 113.74 4.92
 -5 11 2 443.51 8.88
 -6 1 3 142.05 3.82
 -7 9 4 182.06 6.37
 -2 15 2 121.65 4.53
 -4 1 1 396.11 4.73
 -2 1 0 362.73 3.28
 -6 16 10 81.74 4.39
 -8 10 7 52.92 4.22
 -6 14 5 331.77 9.03
 -8 11 11 42.72 3.56
 -7 14 8 37.43 3.91
 -8 11 8 106.21 5.48
 -6 11 3 50.94 4.08
 -6 15 6 68.25 4.82
 -6 6 2 376.68 7.14
 -6 5 2 312.24 6.26
 -8 10 9 16.65 2.86
 -8 10 8 20.89 3.1
 -7 15 8 18 3.07
 -6 16 5 10.29 2.99
 -8 9 7 10.8 2.72
 -5 19 8 8.38 2.33
 -8 7 7 12.7 2.61
 -5 18 5 2.88 2.78
 -7 15 10 21.12 2.77
 -3 10 -1 9.27 1.97
 -4 15 1 14.34 2.6
 -8 11 7 -0.19 2.45
 -4 20 6 8.54 2.45
 -5 15 2 4.86 2.9
 -8 8 6 28.25 3.13
 -4 18 3 11.15 2.99
 -8 7 6 20.41 2.72
 -8 12 9 6.79 2.36
 -4 19 4 18.67 3.05
 -8 10 6 8.86 2.78
 -7 8 3 9.26 2.55
 -2 13 -1 6.62 1.69
 -4 17 2 22.87 3.05
 -7 16 8 23.05 2.96
 0 8 -2 407.47 4.31
 -3 20 4 3.65 2.37
 -3 21 6 -0.42 1.96
 0 9 -2 301.28 3.87
 -6 18 7 27.52 3.28
 -6 4 2 9.63 1.91
 -5 18 4 20.92 3.17
 0 7 -2 979.09 6.28
 -7 16 10 21.66 2.64
 -3 17 1 2 2.18
 0 10 -2 706.02 5.99
 -8 13 7 2.04 2.39
 -1 8 -2 402.77 4.91
 -5 19 5 21.36 3.04
 -1 9 -2 479.56 5.46
 -7 14 4 9.28 2.98
 -6 8 1 3.83 2.17
 -8 12 11 16.64 2.3
 -2 14 -1 71.47 3.18
 -1 7 -2 478.66 4.96
 1 8 -2 212.04 2.51
 -5 20 7 20.44 2.68
 -8 6 5 10.59 2.48
 -6 17 4 0.8 2.55
 -8 14 8 9.42 2.54
 -8 14 9 0.61 2.04
 -4 19 3 16.64 2.91
 -7 17 9 15.13 2.61
 -6 16 3 29.69 3.57
 -3 13 -1 17.03 2.19
 -8 14 7 18.23 2.89
 -6 18 5 15.43 3.02
 -7 17 7 22.24 3.05
 -6 19 8 5.93 2.16
 -1 11 -2 385.77 5.26
 -7 16 5 4.31 2.79
 -4 10 -1 63.33 3.15
 -7 15 4 27.8 3.62
 -5 20 6 7.55 2.39
 -8 14 10 10.36 2.2
 -4 7 -1 4.2 1.81
 -7 8 2 13.12 2.42
 -7 4 3 8.93 2.04
 -5 19 4 7.1 2.68
 1 7 -2 267.3 2.53
 -1 6 -2 1749.04 9.14
 -2 9 -2 543.39 6.3
 -8 10 4 25.06 3.33
 -5 17 2 20.39 3.14
 -2 10 -2 47.2 2.38
 -6 19 6 13.83 2.79
 -8 15 9 0.71 2.01
 -2 7 -2 577.85 5.73
 -5 13 0 14.41 2.73
 -3 14 -1 32.04 2.69
 -8 15 7 3.28 2.47
 -8 6 4 16.02 2.46
 -2 11 -2 188.19 4.1
 -6 18 4 6.46 2.86
 -8 12 4 4.74 2.75
 -1 2 -1 580.54 3.45
 -4 21 5 22.86 2.73
 -7 17 5 10.1 2.92
 -7 15 3 15.06 3.09
 -9 9 7 5.37 2.29
 -9 10 9 18.88 2.61
 -2 6 -2 906.99 6.88
 -9 10 7 3.49 2.43
 -8 13 4 0.8 2.57
 -2 12 -2 165.92 4.1
 -4 19 2 3.18 2.49
 -9 11 8 9.12 2.47
 -8 16 8 6.3 2.27
 -5 19 3 1.27 2.35
 -1 5 -2 887.15 5.79
 -9 11 9 2.5 2.08
 -8 8 3 3.15 2.41
 -9 11 7 6.46 2.57
 -3 9 -2 229.81 4.64
 -8 16 9 7.85 2.19
 -6 10 0 10.34 2.39
 -3 10 -2 240.95 4.88
 -3 8 -2 243.07 4.53
 -9 9 6 26.3 3.2
 -4 18 1 9.28 2.7
 -5 20 4 11.99 2.73
 -7 14 2 32.99 3.65
 -7 17 4 29.53 3.61
 -7 9 1 12.67 2.73
 -3 11 -2 16.82 2.05
 -9 11 6 23.1 3.19
 -5 10 -1 14.24 2.5
 -8 12 3 5.74 2.8
 -3 7 -2 5.35 1.68
 -2 13 -2 68.39 2.95
 -7 16 3 16.12 3.12
 -5 17 1 20.9 3.19
 1 6 -2 800.6 3.75
 -6 12 0 6.41 2.57
 -6 19 4 22.93 3.23
 -8 4 4 10.93 2.27
 -9 13 8 5.97 2.23
 -6 17 2 7.72 2.69
 -9 12 6 3.28 2.41
 -7 7 1 4.12 2.06
 -9 13 7 24.28 3.07
 -3 12 -2 108.2 3.66
 -9 12 10 -1.34 1.61
 -9 13 9 17.31 2.47
 -8 13 3 17.56 3.17
 -8 17 8 21.74 2.6
 -7 19 7 22.71 2.67
 -8 16 5 18.8 3.15
 -9 11 5 23.13 3.28
 -5 21 5 24.18 2.67
 -8 17 7 1.18 2.03
 -9 13 6 21.09 3.05
 -9 7 5 16 2.85
 -6 20 5 26.27 2.91
 -9 12 5 17.27 2.97
 -8 9 2 18.87 2.9
 -7 19 6 12.11 2.53
 -9 14 7 17.57 2.76
 -3 13 -2 51.89 2.85
 -5 20 3 3.47 2.24
 -4 9 -2 153.03 4.26
 -4 10 -2 111.86 3.82
 -9 14 9 11.7 2.2
 -7 3 2 8.33 1.92
 -4 19 1 24.75 3.01
 -5 18 1 3.9 2.69
 -4 11 -2 339.89 6.42
 -9 14 6 24.73 3.09
 -7 5 1 6.47 2.06
 -7 16 2 21.78 3.39
 -6 18 2 10.26 2.84
 -1 4 -2 2460.5 8.97
 -8 16 4 12.45 3.02
 -7 19 5 2.02 2.29
 -3 5 -2 453.6 5.24
 -8 17 5 1.7 2.33
 -5 21 4 19.22 2.63
 -8 4 3 13.21 2.22
 -4 12 -2 68.22 3.4
 -9 15 8 0.27 2
 -9 15 7 4.17 2.3
 -3 14 -2 183.37 4.94
 -8 6 2 16.83 2.57
 -4 18 0 11.52 2.55
 -9 14 5 2.72 2.58
 -6 17 1 5.28 2.87
 -9 15 6 9.73 2.48
 -6 8 -1 0.52 2.01
 -7 15 1 15.61 3.28
 -7 18 3 11.14 2.93
 -9 13 4 12.37 2.92
 -4 13 -2 31.63 2.77
 -8 18 6 13.89 2.55
 -8 14 2 26.74 3.56
 -7 19 4 5.18 2.42
 -8 5 2 5.57 2.15
 -9 10 3 5.98 2.66
 -8 16 3 28.6 3.47
 -9 8 3 16.73 2.9
 -3 15 -2 4.43 2.02
 -9 16 7 13.19 2.39
 -8 11 1 28.96 3.33
 -5 19 1 0.35 2.32
 -8 18 5 20.14 2.88
 -2 10 -3 181.72 3.89
 -2 9 -3 269.13 4.54
 -4 14 -2 185.34 5.24
 -6 20 3 21.02 2.86
 -5 11 -2 299.53 6.51
 -3 4 -2 796.37 6.67
 -3 0 0 2.1 1.2
 -7 6 0 14.39 2.33
 -2 11 -3 74.49 2.79
 -7 16 1 22.55 3.32
 -9 5 4 5.75 2.22
 -1 8 -3 96.98 2.77
 -6 6 -1 6.73 2.06
 -8 7 1 21.39 2.89
 -10 11 7 0.61 2.07
 -9 13 3 15 3.07
 -8 13 1 1.62 2.62
 -10 9 6 24.93 2.97
 -2 12 -3 16.03 1.81
 -3 10 -3 8.8 1.73
 -10 11 6 6.65 2.48
 -10 12 7 14.19 2.51
 -3 9 -3 24.06 2.02
 -9 16 5 2.41 2.3
 -8 17 3 14.9 3
 -7 19 3 21.83 3.03
 -9 6 3 20.01 2.91
 -10 12 8 1.05 1.87
 -3 11 -3 158.21 4.26
 -10 8 6 13.33 2.72
 -10 12 6 5.82 2.38
 -3 8 -3 103.93 3.18
 0 9 -3 52.93 1.83
 -10 10 5 22.58 3.03
 -6 1 1 6.34 1.67
 -10 13 7 7.29 2.22
 -10 9 5 3.72 2.37
 -3 12 -3 53.9 2.81
 -10 11 5 17.99 2.94
 -2 3 -2 3457.45 11.54
 -10 13 6 7.73 2.36
 -9 12 2 13.46 3.11
 -8 19 5 -2.55 1.92
 -7 10 -1 0.67 2.37
 -10 8 5 22.88 3.04
 1 5 -2 2113.66 4.97
 -3 7 -3 482.86 6.05
 0 8 -3 42.04 1.63
 -6 20 2 13.08 2.59
 -1 3 -2 1516.39 7.22
 -5 20 1 9.85 2.39
 -5 17 -1 16.74 2.82
 -9 15 3 1.31 2.61
 -5 21 2 8.3 2.24
 -8 10 0 19.75 3.21
 -4 10 -3 140.15 4.2
 -3 13 -3 58.51 2.97
 -8 9 0 8.28 2.63
 -9 17 5 10.63 2.42
 -4 9 -3 127.84 3.95
 -10 14 7 23.87 2.56
 -2 6 -3 61.98 2.4
 -10 7 5 26.1 3.01
 -4 11 -3 219.06 5.27
 -10 10 4 23.13 3.25
 -4 16 -2 2.25 2.14
 -10 14 6 13.65 2.45
 -5 19 0 15.27 2.68
 -7 16 0 21.12 3.35
 -7 19 2 5.84 2.49
 -6 8 -2 4.49 2.13
 -4 12 -3 68.76 3.26
 -6 16 -1 20.88 3.3
 -10 8 4 12.29 2.79
 -10 12 4 17.58 3.02
 -6 18 0 5.52 2.55
 -7 18 1 10.24 2.9
 -10 14 5 4.09 2.27
 -9 17 4 27.36 3
 -8 16 1 7.44 2.96
 0 7 -3 189.29 2.95
 -4 13 -3 218.91 5.4
 -10 13 4 23.12 3.14
 -10 7 4 31.68 3.35
 -10 15 6 1.2 1.94
 -5 18 -1 18.27 2.85
 -10 9 3 3.96 2.59
 -7 17 0 4.99 2.7
 -2 5 -3 210.66 3.56
 -5 11 -3 90.36 3.89
 -5 9 -3 210.85 5.33
 -4 14 -3 25.64 2.62
 -6 20 1 20.45 2.8
 -5 12 -3 0.29 2.05
 -8 2 2 4.84 1.91
 -5 8 -3 6.39 1.89
 -7 5 -1 4.36 2.08
 -6 21 2 13.49 2.35
 -9 17 3 23.8 3.02
 -7 20 2 4.95 2.28
 -9 16 2 3.05 2.53
 -9 14 1 32.29 3.66
 -5 13 -3 171.32 5.26
 -6 15 -2 28.6 3.39
 -10 15 4 11.66 2.61
 -5 7 -3 141.32 4.27
 -4 15 -3 7.52 2.16
 -10 14 3 26.11 3.23
 -7 16 -1 4.12 2.59
 -10 10 2 2.34 2.47
 -7 18 0 -1.08 2.26
 -7 1 1 10.6 1.81
 -10 11 2 6.43 2.81
 -5 17 -2 17.43 2.8
 -5 14 -3 6.75 2.37
 -9 11 0 29.95 3.6
 -7 4 -1 1.53 1.83
 -6 10 2 37.87 3.24
 -4 11 0 155.92 4.96
 -7 15 9 49.81 3.92
 -6 6 2 348.59 6.8
 -7 13 5 183.88 7.04
 -7 11 4 187.67 6.85
 -6 15 4 91.18 5.41
 -3 16 1 89.86 4.46
 -5 16 3 170.12 6.44
 -4 20 7 31.02 3.07
 -5 19 9 51.98 3.41
 -7 5 4 91.57 3.95
 -3 8 -1 492.35 6.58
 -2 4 -1 355.71 4.16
 -8 10 10 52.78 3.68
 -7 15 7 41.34 3.94
 -3 14 0 75.77 3.89
 -6 11 2 164.38 5.79
 -5 12 1 348.17 7.88
 -8 10 7 45.7 3.75
 -7 3 5 128.26 4.27
 -8 11 9 53.43 3.79
 -8 11 8 88.23 4.59
 -6 17 6 72.01 4.59
 -5 19 7 33.62 3.36
 -2 1 0 352.04 3.11
 -8 6 7 62.82 3.86
 -6 5 2 309.73 6.1
 -4 12 0 388.89 7.67
 -6 1 4 520.86 6.45
 -5 4 1 396.94 5.85
 -8 11 10 77.82 4
 -3 19 3 116.24 5.09
 -7 14 5 85.83 5
 -6 12 2 201.73 6.42
 -7 15 6 55.49 4.15
 -5 -1 4 363.85 4.25
 -8 12 8 36.13 3.47
 -3 18 2 142.66 5.48
 -7 4 4 96.39 3.81
 -5 19 6 70.73 4.36
 -5 0 3 204.66 3.55
 -6 18 8 108.8 4.87
 -7 9 3 145.78 5.54
 -3 2 0 454.22 4.61
 -5 13 1 102.23 4.8
 -6 18 9 33.26 3
 -3 0 1 790.82 4.94
 -7 7 3 106.67 4.34
 -6 16 4 338.21 8.86
 -7 16 9 121.7 4.94
 -7 10 3 36.44 3.47
 -8 12 7 83.42 4.74
 -6 17 5 52.48 4.26
 -8 12 10 70.33 3.92
 -8 6 6 65.07 3.79
 -8 11 6 96.59 5.05
 -4 13 0 679.05 10.31
 -6 2 3 88.87 3.14
 -5 17 3 41.67 3.82
 -7 16 7 35.79 3.55
 -8 11 11 34.76 2.85
 -6 15 3 94.57 5.25
 -3 15 0 26.24 2.86
 -6 13 2 36.88 3.69
 -7 6 3 35.2 3.02
 -7 11 3 293.22 7.85
 -8 13 8 95.21 4.84
 -8 13 9 41.71 3.43
 -4 20 5 41.53 3.49
 -3 5 -1 88.12 2.76
 -7 15 5 74.86 4.93
 -8 9 5 52.47 3.92
 -8 8 5 139.62 5.43
 -8 12 6 203.81 6.92
 -6 18 6 49.58 3.95
 -5 8 0 58.89 3.19
 -5 9 0 141.36 4.6
 -8 5 6 64.21 3.61
 -5 14 1 67.6 4.17
 -4 16 1 123.86 5.22
 -8 7 5 169.57 5.66
 -7 16 6 42.65 3.9
 -8 13 10 48.51 3.36
 -6 9 1 72.05 3.92
 -7 12 3 368.96 8.98
 -5 10 0 93.62 4.18
 -5 1 2 259.44 4.17
 -4 1 1 397.45 4.53
 -5 7 0 258.66 5.58
 -7 5 3 98.43 4.09
 -7 3 4 178.32 4.72
 -6 10 1 29.08 2.94
 -3 21 5 35.99 3.06
 -8 11 5 38.4 3.74
 -6 7 1 411.32 7.47
 -4 14 0 70.52 4
 -6 14 2 474.44 10.11
 -2 3 -1 789.67 5.53
 -5 11 0 257.42 6.4
 -8 13 6 104.4 5.18
 -7 17 8 42.67 3.43
 -4 3 0 214.37 3.95
 -6 11 1 399.53 8.56
 -5 6 0 89.1 3.51
 -2 -1 1 92.53 1.31
 -6 3 2 77.05 3.15
 -4 9 -1 68.07 3.23
 -6 6 1 235.15 5.46
 -4 8 -1 421.27 6.57
 -4 18 2 438.13 9.31
 -8 12 5 83.59 4.77
 -3 16 0 76.28 4.03
 -5 15 1 101.54 4.99
 -5 18 3 64.15 4.39
 -5 12 0 170.79 5.53
 -4 20 4 86.32 4.46
 -7 9 2 166.04 5.61
 -6 19 7 60.12 3.81
 -4 21 6 143.08 4.91
 -6 12 1 45.58 3.71
 -3 4 -1 108.11 2.84
 -8 5 5 27.36 2.75
 -8 9 4 56.69 3.96
 -8 8 4 97.08 4.72
 -7 10 2 125.69 5.35
 -4 11 -1 71.45 3.49
 -8 14 6 200.08 6.77
 -7 7 2 110.39 4.38
 -7 17 6 41.23 3.76
 -5 5 0 426.8 6.42
 -8 13 5 33.92 3.78
 -8 7 4 305.33 7.34
 -4 15 0 155.89 5.63
 -7 11 2 195.98 6.56
 -6 5 1 144.61 4.39
 -7 14 3 97.01 5.28
 -8 15 8 61.09 3.92
 -4 6 -1 525.65 6.72
 -1 12 -2 45.61 2.35
 -6 13 1 176.69 6.3
 -7 6 2 39.27 3.1
 -7 2 4 79.68 3.23
 -4 12 -1 61.44 3.4
 -5 20 5 48.93 3.62
 -7 12 2 63.27 4.33
 -6 17 3 36.5 3.91
 -7 16 4 239.79 7.51
 -8 4 5 41.26 3.02
 -7 18 8 30.11 2.93
 -8 14 5 76.9 4.75
 -9 9 8 65.13 3.93
 -8 15 6 67.02 4.43
 -9 10 8 64.44 3.93
 -7 18 7 36.85 3.18
 -3 1 0 743.85 5.41
 -7 3 3 398.02 6.69
 -6 2 2 27.73 2.16
 -6 16 2 44.8 4.03
 -6 19 5 31.12 3.38
 -5 4 0 576.2 7.08
 -6 4 1 22.79 2.4
 -7 5 2 165.15 4.96
 -6 14 1 149.69 6
 -4 5 -1 136.05 3.65
 -5 14 0 80.1 4.48
 -9 8 7 32.12 3.18
 -4 13 -1 32.41 2.97
 -8 5 4 162.89 5.26
 -4 20 3 36.05 3.27
 -8 9 3 62.05 4.03
 -4 16 0 111.78 4.89
 -4 -1 2 130.69 2.34
 -4 2 0 329.96 4.48
 -8 10 3 310.06 8.16
 -7 18 6 93.42 4.63
 -6 9 0 418.22 8.06
 -5 18 2 53.69 4.08
 -8 16 7 30.18 3.12
 -3 15 -1 92.93 4.08
 -6 8 0 136.62 4.7
 -3 3 -1 73.84 2.51
 -9 12 8 41.22 3.38
 -8 15 5 38.19 3.88
 -9 10 6 43.51 3.73
 -8 7 3 121.63 5.02
 -9 8 6 36.42 3.48
 -5 -1 3 175.44 2.99
 -6 11 0 185 5.94
 -9 12 7 51.36 3.79
 -5 9 -1 280.4 6.24
 -9 12 9 30.18 2.89
 -5 0 2 17.58 1.61
 -6 7 0 37.42 2.94
 -8 14 4 102.77 5.42
 -4 -2 3 67.09 1.55
 -8 16 6 119.25 5.31
 -4 21 4 39.56 3.19
 -7 10 1 78.27 4.34
 -5 8 -1 162.94 4.82
 -6 18 3 68.54 4.41
 -7 8 1 46.04 3.37
 -4 14 -1 56.3 3.57
 -5 15 0 183.61 6.29
 -7 4 2 118.16 4.1
 -6 20 6 64.14 3.74
 -5 11 -1 30.19 3
 -7 11 1 128 5.44
 -8 6 3 27.26 2.99
 -7 18 5 80.33 4.47
 -2 2 -1 390.33 3.73
 -5 7 -1 135.4 4.16
 -2 5 -2 92.42 2.52
 -4 0 1 113.18 2.52
 -6 6 0 205.06 5.32
 -9 9 5 41.9 3.65
 -6 3 1 249.05 4.99
 -9 10 5 119.58 5.41
 -7 12 1 158.12 6.01
 -5 3 0 54.83 2.54
 -5 12 -1 133.82 4.99
 -7 15 2 116.95 5.73
 -7 2 3 36.07 2.45
 -8 15 4 51.9 4.23
 -6 13 0 57.16 4.08
 -3 16 -1 140.85 4.93
 -7 6 1 464.26 8.01
 -5 6 -1 144.02 4.17
 -5 1 1 41.52 2.13
 -8 5 3 72.98 3.76
 -9 14 8 42.15 3.22
 -4 15 -1 36.17 3.29
 -6 16 1 63.8 4.42
 -8 10 2 736.87 12.09
 -5 19 2 69.61 4.27
 -2 0 0 117.81 1.84
 -8 17 6 56.52 3.88
 -8 14 3 32.46 3.81
 -5 13 -1 174.57 5.82
 -6 5 0 50.14 2.97
 -4 20 2 86.47 4.36
 -8 8 2 181.31 6.09
 -7 17 3 45.2 4.03
 -7 18 4 71.03 4.5
 -6 14 0 62.3 4.27
 -4 8 -2 80.02 3.39
 -9 6 5 139.13 5.2
 -8 3 4 78.37 3.59
 -8 7 2 119.89 4.97
 -9 10 4 125.46 5.51
 -9 13 5 53.26 4
 -6 19 3 40.87 3.58
 -9 11 4 49.52 4.07
 -7 14 1 74.27 4.76
 -5 5 -1 276.21 5.35
 -4 7 -2 1898.54 13.11
 -3 -1 1 43.7 1.38
 -5 14 -1 37.51 3.32
 -8 15 3 79.92 4.95
 -6 20 4 68.94 4.01
 -3 -2 2 203.04 1.95
 -9 12 4 63.47 4.36
 -9 7 4 110.38 4.91
 -8 13 2 338.28 8.79
 -4 3 -1 219.59 4
 -4 1 0 155.33 3.16
 -2 4 -2 908.23 6.45
 -3 2 -1 52.85 2.07
 -4 16 -1 187.14 5.97
 -6 2 1 57.53 2.75
 -6 4 0 170.01 4.53
 -7 10 0 304.35 7.65
 -7 9 0 28.87 3.12
 -6 9 -1 49.88 3.4
 -6 10 -1 32.67 3.07
 -5 17 0 42.27 3.71
 -7 11 0 30.89 3.41
 -7 8 0 185.19 5.85
 -6 11 -1 68.86 4.06
 -4 6 -2 272.78 5.13
 -7 4 1 403.06 7.02
 -9 6 4 72.23 4.02
 -7 12 0 190.71 6.59
 -7 17 2 42.62 4
 -5 15 -1 126.02 5.38
 -8 17 4 160.02 6.04
 -6 12 -1 36.09 3.44
 -7 7 0 69.38 3.86
 -7 1 3 28.55 2.18
 -6 7 -1 51.01 3.15
 -5 20 2 66.63 3.97
 -5 4 -1 70.93 2.97
 -8 10 1 212.72 6.84
 -9 11 3 93.84 5.06
 -8 9 1 263.34 7.33
 -9 15 5 39.24 3.57
 -7 2 2 191.06 4.66
 -9 14 4 139.79 5.74
 -5 10 -2 38.67 3.02
 -6 19 2 44.77 3.67
 -8 8 1 64.76 4.08
 -5 9 -2 65.97 3.5
 -6 16 0 65.96 4.49
 -8 3 3 120.49 4.17
 -9 12 3 64.18 4.58
 -6 13 -1 34.33 3.5
 -5 21 3 82.07 4.01
 -9 16 6 102.9 4.51
 -5 8 -2 25.63 2.5
 -9 7 3 83.97 4.4
 -8 15 2 48.91 4.18
 -10 10 7 69.43 3.92
 -6 18 1 45.89 3.93
 -4 5 -2 1376.29 10.48
 -5 12 -2 210.05 6.02
 -6 3 0 132.02 3.85
 -10 11 8 55.62 3.43
 -10 10 6 55.73 3.83
 -7 14 0 83.79 4.93
 -5 18 0 150.11 5.79
 -5 7 -2 413.2 6.98
 -8 4 2 109.06 4.28
 -9 15 4 48.54 3.87
 -6 14 -1 49.56 3.82
 -5 -1 2 248.7 3.58
 -7 3 1 281.7 5.77
 -5 0 1 86.21 2.59
 -7 18 2 48.61 3.88
 -8 18 4 48.32 3.67
 -8 6 1 65.65 3.79
 -5 13 -2 94.76 4.37
 -7 5 0 39.57 2.91
 -4 15 -2 235.26 6.36
 -4 2 -1 193.08 3.67
 -9 14 3 67.58 4.53
 -6 5 -1 30.63 2.71
 -8 16 2 59.74 4.29
 -9 10 2 86.25 5.03
 -6 17 0 98.81 5.15
 -8 14 1 34.54 3.63
 -9 11 2 88.57 5.05
 -5 3 -1 249.89 4.68
 -7 20 4 57.19 3.61
 -5 6 -2 390 6.65
 -7 17 1 49.75 4.07
 -2 1 -1 436.8 3.77
 -7 15 0 109.22 5.53
 -9 17 6 102.17 4.29
 -10 13 8 45.61 2.95
 -9 8 2 142.67 5.67
 -7 9 -1 84.55 4.48
 -10 12 5 47.12 3.78
 -5 14 -2 181.92 6.11
 -9 16 4 210.45 6.54
 -7 11 -1 138.71 5.62
 -9 5 3 109.86 4.71
 -5 1 0 214.64 4.04
 -8 5 1 167.86 5.26
 -8 2 3 114.94 3.96
 -7 8 -1 49 3.56
 -9 7 2 351.53 8.27
 -6 19 1 61.14 4.14
 -4 -1 1 397.28 3.98
 -7 12 -1 44.27 3.76
 -9 13 2 364.55 9.07
 -8 15 1 112.14 5.48
 -8 11 0 365.74 8.95
 -6 10 -2 204.4 6.01
 -8 3 2 129.23 4.35
 -7 1 2 38.6 2.43
 -8 18 3 41.12 3.59
 -6 9 -2 99.96 4.43
 -10 13 5 37.58 3.47
 -7 4 0 90.45 3.78
 -6 11 -2 169.32 5.86
 -8 8 0 40.01 3.52
 -3 3 -2 854.22 6.97
 -6 21 3 44.04 3.19
 -10 9 4 86.73 4.71
 -10 11 4 124.61 5.46
 -8 17 2 50.2 3.9
 -7 7 -1 287.53 6.77
 -4 8 -3 376.77 6.38
 -6 2 0 108.24 3.51
 -6 4 -1 78.74 3.32
 -3 1 -1 473.02 4.54
 -5 5 -2 208.72 4.76
 -5 -2 3 20.87 1.24
 -6 12 -2 95.73 4.78
 -8 19 4 199.04 5.83
 -4 0 0 1760.67 8.94
 -9 6 2 173.25 5.82
 -5 15 -2 213.31 6.54
 -7 2 1 213.11 4.9
 -9 14 2 69.09 4.49
 -3 6 -3 161.74 3.72
 -7 20 3 33.34 3.1
 -8 7 0 29.22 3.12
 -8 13 0 73.07 4.79
 -9 16 3 34.59 3.41
 -9 4 3 80.61 3.97
 -6 7 -2 26.61 2.65
 -4 7 -3 468.2 6.84
 -6 13 -2 146.54 5.7
 -8 4 1 170.64 5.15
 -7 6 -1 45.73 3.34
 -7 14 -1 35.26 3.78
 -9 11 1 115.83 5.61
 -4 -2 2 88 1.79
 -8 14 0 65.8 4.66
 -9 12 1 195.11 7.12
 -8 6 0 42.08 3.4
 -9 8 1 130.15 5.56
 -9 15 2 270.51 7.79
 -10 10 3 90.39 4.88
 -9 5 2 72.94 4
 -10 11 3 51.89 4.06
 -5 10 -3 99.3 4.21
 -6 14 -2 41.03 3.69
 -6 6 -2 182.37 5.13
 -10 14 4 51.01 3.78
 -8 18 2 114.48 5.1
 -7 3 0 20.96 2.45
 -10 15 5 48.89 3.4
 2 7 -2 42.66 0.6
 -5 4 -2 47.19 2.67
 -8 19 3 57.95 3.63
 -10 12 3 63.38 4.19
 -9 13 1 43.57 3.93
 -6 17 -1 86.44 4.67
 -4 6 -3 589.47 7.38
 -10 8 3 78.14 4.55
 -7 15 -1 132.55 5.86
 -9 7 1 138.72 5.53
 -6 3 -1 27.73 2.47
 -4 1 -1 237.44 3.84
 -8 15 0 79.15 4.86
 -8 17 1 96.41 5.09
 -10 13 3 56.68 4.16
 -6 19 0 41.39 3.49
 -8 5 0 80.11 4.02
 -9 18 4 102.77 4.3
 -7 19 1 30.68 3.18
 -10 7 3 116.99 5.18
 -8 10 -1 53.35 4.09
 -7 10 -2 39.97 3.62
 -8 3 1 302.32 6.49
 -8 9 -1 138.85 5.68
 -7 11 -2 32.3 3.42
 -9 6 1 204.49 6.36
 -7 9 -2 381.64 8.33
 -6 5 -2 110.17 3.95
 -9 4 2 47.03 3.31
 -10 16 5 32.88 2.87
 -7 12 -2 231.03 7.19
 -8 8 -1 39.65 3.57
 -6 1 0 57.67 2.74
 -7 8 -2 35.83 3.21
 -6 -1 2 380.67 4.87
 -2 2 -2 1178.7 6.65
 -4 5 -3 709.67 7.88
 -10 9 2 51.83 4.19
 -8 16 0 46.07 4.05
 -3 2 -2 60.71 2.36
 -5 -1 1 44.41 1.94
 -8 13 -1 46.01 4.07
 -7 0 2 39.71 2.27
 -5 0 0 721.43 6.62
 -9 15 1 68.07 4.4
 7 13 5 5.9 2.99
 4 12 4 15.06 2.96
 9 10 10 2.35 2.54
 8 12 8 6.31 3.14
 4 12 6 17.8 3.39
 8 8 12 23.89 3.24
 8 13 5 8.36 2.93
 9 9 11 2.82 2.35
 7 13 6 -1.13 2.97
 6 3 14 26.93 3.06
 2 6 11 25.06 3.53
 10 12 6 28.99 3.18
 3 6 12 28.38 3.83
 6 13 6 16.61 3.56
 8 13 6 16 3.42
 2 10 7 8.79 2.86
 4 12 7 9.98 3.22
 4 9 11 0.24 3.2
 6 10 11 21.54 3.49
 0 4 9 7.52 2.2
 7 13 7 14.69 3.35
 5 13 5 29.69 3.72
 8 11 10 32.38 3.75
 7 12 9 11.36 3.3
 2 8 10 2.89 2.74
 3 11 2 15.61 2.44
 -1 0 7 191.75 3.47
 7 7 13 9.9 2.67
 6 13 7 31.87 4.1
 6 12 9 33 4.07
 6 4 14 -0.83 2.1
 -1 -1 7 2.39 1.15
 10 12 7 19.8 2.92
 7 9 12 24.11 3.44
 -1 1 7 2 1.41
 5 10 11 28.13 3.98
 9 13 6 33.77 3.52
 2 7 11 31.05 3.69
 0 6 8 15.64 2.57
 5 7 13 3.13 2.67
 5 12 9 13.07 3.56
 3 7 -2 681 4.75
 5 4 14 1.96 2.19
 0 7 4 7.22 2.15
 5 13 7 10.99 3.47
 8 9 12 10.38 2.75
 3 12 6 34.01 3.7
 7 13 8 8.59 3.17
 2 11 5 7.9 2.58
 9 11 10 24.45 3.17
 1 4 -1 916.99 4.34
 6 5 14 28 3.2
 2 7 -1 108.45 2.47
 0 7 7 9.26 2.5
 2 11 4 17.67 2.77
 9 13 7 28.79 3.31
 8 13 8 24.65 3.57
 9 12 9 26.76 3.28
 4 13 4 17.3 3.25
 2 9 10 18.68 3.37
 7 11 11 10.27 3.11
 7 8 13 20.74 3.1
 -1 -3 6 262.69 2.6
 7 14 5 8.71 2.93
 7 12 10 22.22 3.68
 4 7 13 22.88 3.48
 7 14 6 28.86 3.73
 3 11 1 3.76 1.91
 4 9 12 36.94 4.26
 1 10 5 -0.72 2.15
 3 8 12 24.09 3.69
 -1 -1 3 1866.56 5.26
 6 10 12 16.94 3.19
 7 10 12 3.88 2.48
 5 8 13 10.91 2.92
 7 13 9 18.74 3.49
 6 6 14 3.78 2.36
 9 13 8 0.34 2.41
 7 14 7 8.32 3.02
 1 10 7 20.64 3.09
 5 10 12 1.77 2.89
 2 5 -2 786.17 3.89
 8 13 9 2.45 2.66
 4 13 8 34.47 4.24
 1 9 9 13.93 2.96
 0 5 10 1.38 1.95
 5 6 14 5.19 2.62
 4 5 14 31.36 3.45
 8 14 7 14.69 3.04
 4 11 11 33.14 4.23
 6 9 13 5.53 2.66
 5 14 7 13.87 3.39
 2 12 5 4.46 2.5
 7 9 13 12.24 2.57
 7 14 8 4.68 3.04
 4 13 2 25.63 2.93
 6 14 8 28.41 3.92
 3 7 13 31.09 3.76
 6 7 14 5.13 2.36
 6 12 11 24.22 3.61
 3 13 7 17.1 3.5
 5 9 13 4 2.8
 0 6 10 3.44 2.38
 4 14 5 21.86 3.42
 6 13 10 11.17 3.27
 7 13 10 29.29 3.57
 8 14 8 4.08 2.68
 7 11 12 12.03 2.8
 5 7 14 32.38 3.35
 5 12 11 24.46 3.78
 -1 2 9 -0.81 1.58
 0 9 5 6.75 2.32
 1 11 5 22.11 2.99
 9 14 7 21.25 2.86
 2 8 12 9.68 3.11
 1 9 10 12.41 3.11
 4 14 7 17.7 3.71
 2 12 8 31.06 3.92
 5 11 12 25.13 3.63
 1 10 9 12.32 3.07
 1 11 7 8.47 2.75
 2 12 3 13.77 2.64
 8 13 10 -2.84 2.14
 6 14 9 12.83 3.38
 6 15 5 0.85 2.67
 7 14 9 23.48 3.51
 1 8 11 12.21 2.98
 7 15 6 19.06 3.23
 1 5 -1 1924.92 7.49
 6 15 6 1.55 2.67
 3 8 13 28.23 3.62
 2 8 -1 128.47 2.87
 0 7 10 27.67 3.35
 3 12 1 2.11 2.03
 4 12 11 8.48 3.22
 4 14 3 16.17 2.91
 5 14 9 13.9 3.49
 3 10 12 32.42 3.97
 6 15 7 27.12 3.75
 7 15 7 2.64 2.66
 5 10 13 4.24 2.7
 4 11 12 10.72 3.19
 5 15 6 5.26 2.98
 3 13 9 27.04 4.02
 5 8 14 16.61 2.93
 2 13 6 12.6 3.21
 2 9 12 33.69 3.89
 2 7 13 4.76 2.62
 6 13 11 17.51 3.28
 -1 5 9 10.57 2.39
 0 6 11 9.87 2.63
 7 13 11 2.57 2.31
 6 12 12 0.18 2.41
 4 14 9 35.54 4.28
 0 10 7 6.24 2.7
 7 15 8 5.45 2.75
 5 13 11 22.63 3.72
 0 9 9 12.59 2.84
 1 12 5 14.24 2.91
 5 12 12 -0.2 2.67
 7 14 10 2.14 2.55
 4 8 14 29.1 3.36
 5 15 8 14.58 3.58
 3 12 11 3.09 3.04
 3 14 8 28.47 3.95
 5 14 10 34.15 3.92
 2 11 11 14.12 3.41
 4 15 7 14.76 3.61
 6 11 13 4.37 2.37
 -1 6 9 16.57 2.67
 3 7 14 18.04 3.11
 8 15 8 15.03 2.73
 2 8 13 7.34 2.77
 1 8 12 13.27 3.04
 4 15 4 6.94 2.85
 4 13 11 27.69 3.96
 2 10 12 12.23 3.17
 3 14 3 5.47 2.55
 6 15 9 6.95 2.81
 4 12 12 28.76 3.64
 7 15 9 30.22 3.51
 4 14 10 29.18 4.03
 3 14 9 1.47 2.87
 5 15 9 36.09 4.11
 2 6 -2 1016.96 4.96
 1 10 11 20.37 3.62
 1 6 -1 14.38 1.42
 0 10 9 6.31 2.84
 0 11 7 8.19 2.77
 7 16 6 8.55 2.62
 1 12 9 19.75 3.62
 4 11 13 26.6 3.51
 2 14 5 6.29 2.91
 3 8 14 28.22 3.46
 6 16 7 14.64 3.19
 6 14 11 15.41 2.93
 6 13 12 16.34 2.87
 3 13 1 6.94 2.19
 5 16 6 13.03 3.17
 2 9 -1 478.37 5.49
 3 15 5 12.33 3.24
 7 16 7 3.46 2.45
 2 9 13 5.27 2.75
 1 13 6 19.41 3.31
 5 14 11 15.02 3.15
 2 12 11 35.27 4.14
 4 15 9 32.83 4.01
 0 11 8 11.98 3.09
 3 13 11 30.78 3.91
 5 16 7 7.79 3.07
 2 12 1 2.4 1.82
 1 13 5 20.41 3.18
 3 12 12 29.91 3.99
 5 10 14 6.8 2.35
 -1 9 6 1.8 2.21
 6 15 10 11.47 2.85
 2 11 12 0.45 2.74
 6 16 8 8.34 2.92
 3 15 8 38.65 4.43
 5 15 10 4.13 2.84
 -1 9 5 14.28 2.51
 5 12 13 21.98 3.09
 0 10 10 10.86 2.98
 2 11 0 6.13 1.75
 4 16 6 38.03 4.17
 4 13 12 14 3.21
 3 9 14 12.63 2.8
 2 14 9 38.24 4.28
 4 10 14 28.34 3.23
 -2 4 7 13.06 2.21
 1 10 12 15.86 3.25
 1 8 13 3.64 2.54
 4 15 10 26.49 3.8
 3 15 9 35.07 4.23
 4 12 13 11.06 2.87
 6 16 9 0.73 2.41
 0 12 5 26.19 3.22
 -2 5 7 19.27 2.32
 5 16 9 19.1 3.51
 1 7 -1 419.23 4.39
 -1 9 9 2.15 2.45
 2 13 11 21.3 3.57
 2 15 7 33.15 4.17
 -1 6 11 -1.67 1.98
 3 14 11 25.3 3.77
 3 13 12 22.92 3.59
 5 14 12 18.65 3.13
 -2 5 8 15.56 2.2
 2 14 10 19.45 3.67
 -1 10 8 10.36 2.77
 1 14 5 36.72 3.79
 5 15 11 23.84 3.31
 1 12 11 22.98 3.65
 6 17 6 13.17 2.89
 4 16 9 30.47 3.85
 1 9 13 16.42 3.04
 0 12 9 16.73 3.36
 1 13 10 11.89 3.55
 3 15 10 34.25 4.13
 6 17 7 19.8 3.17
 2 15 4 25.39 3.41
 2 7 -2 57.21 1.62
 2 11 13 31.03 3.73
 4 14 12 24.66 3.35
 5 17 7 14.62 3.14
 2 13 1 8.23 2.1
 2 10 -1 6.95 1.49
 5 17 5 34.95 3.7
 -2 4 9 12.05 2.17
 2 9 14 31.34 3.44
 4 15 11 12.16 3.08
 -1 9 10 11.64 2.79
 -1 10 9 0.57 2.36
 2 14 2 17.41 2.65
 -2 0 7 93.93 2.47
 7 17 7 30.28 3.1
 -2 0 6 48.88 1.83
 1 14 9 12.01 3.5
 -1 11 7 27.36 3.32
 -1 11 6 15.07 2.78
 6 17 8 2.81 2.47
 4 13 13 14.34 2.85
 5 17 8 13.46 3.17
 0 13 5 24.38 3.26
 4 17 7 0.22 2.7
 0 11 11 9.53 3.05
 3 16 9 13.57 3.35
 4 16 10 1.22 2.68
 2 13 12 28.5 3.92
 4 17 5 35.68 3.81
 2 15 3 14.07 2.96
 3 11 14 6.07 2.43
 3 14 12 14.36 3.15
 -2 8 7 15.27 2.52
 1 8 -1 69.88 2.33
 -2 8 6 6.23 2.32
 2 16 6 12.47 3.51
 2 16 7 9.51 3.33
 3 15 11 23.79 3.64
 1 15 6 31.37 3.94
 0 10 12 11.27 3.1
 2 10 14 28.97 3.18
 6 17 9 -1.75 2.25
 5 17 9 22.42 3.29
 2 12 13 4.76 2.72
 1 14 10 18.55 3.75
 -1 11 9 11.19 3.07
 3 13 13 28.74 3.42
 0 8 13 12.95 2.96
 3 17 6 2.71 2.94
 3 16 10 0.65 2.84
 5 16 11 11.09 2.62
 3 17 7 5.26 2.96
 4 17 9 0.61 2.71
 -2 6 10 8.94 2.33
 0 12 11 32.3 3.94
 -2 8 9 5.07 2.25
 2 16 9 27.49 3.88
 -2 9 8 15.41 2.81
 1 9 14 24.95 3.16
 2 14 12 13.36 3.09
 3 12 14 18.27 2.86
 2 8 -2 288.4 3.4
 2 11 14 3.29 2.37
 5 17 10 6.36 2.47
 -1 12 9 18.03 3.37
 2 9 8 52.92 4.54
 5 11 9 125.23 6.81
 2 10 5 144.62 5.71
 7 6 13 39.58 3.84
 4 12 5 81.44 4.99
 6 12 8 45.22 4.67
 2 10 4 161.89 5.44
 1 5 10 32.38 3.2
 1 8 7 152.79 5.61
 0 6 6 208.96 5.48
 3 11 3 133.29 5.21
 4 11 1 58.34 3.27
 10 11 8 53.92 4.09
 2 10 6 102.41 5.16
 4 7 12 64.27 5
 9 11 9 44.84 3.95
 6 13 4 113.36 5.48
 -1 1 6 36.11 2.04
 1 3 11 200.46 5.96
 -1 1 4 775.58 5.77
 0 5 2 1410.22 9.02
 3 11 7 44.55 4.09
 4 12 3 61.72 3.83
 0 5 8 154.69 4.85
 5 8 12 110.22 5.79
 5 6 13 47.57 4.2
 2 10 3 164.03 5.08
 4 5 13 58.44 4.45
 5 12 8 54.87 4.92
 4 10 10 68.83 5.11
 3 10 9 89.98 5.43
 1 7 1 586.42 6.45
 7 11 10 134.88 6.27
 0 6 7 250.48 5.93
 2 4 12 37.04 3.48
 7 10 11 71.39 4.9
 -1 2 5 352.96 4.67
 2 8 0 448.9 5.67
 0 6 3 716.81 7.58
 4 11 9 113.1 6.16
 9 12 8 51.92 4.06
 1 8 8 67.53 4.16
 1 9 5 53.08 3.49
 -1 2 6 759.31 7.22
 2 9 9 41.47 3.97
 5 13 4 39.53 3.89
 1 6 10 220.7 6.71
 8 10 11 54.59 4.15
 1 4 11 26.96 3.12
 6 7 13 31.04 3.56
 1 9 6 318.13 7.36
 1 9 4 203.84 5.5
 3 11 8 351.56 9.49
 -1 2 4 1090.08 7.37
 0 4 1 799.62 5.83
 5 11 10 64.64 5.24
 8 13 7 117.93 5.87
 6 9 12 53.72 4.43
 8 12 9 99.54 5.31
 4 12 2 52.76 3.58
 0 7 5 45.05 3.02
 1 6 0 315.74 4.23
 4 8 12 70.24 4.94
 2 10 8 384 9.31
 4 6 13 107.9 5.6
 5 13 3 142.86 5.63
 0 7 6 35.39 2.99
 2 10 2 37.73 2.96
 1 9 7 32.91 3.33
 3 7 12 142.85 6.31
 3 12 5 70.6 4.47
 -1 3 5 50.37 2.49
 0 5 9 72.84 4.01
 5 9 12 49.24 4.4
 3 12 4 382.14 8.59
 1 9 3 387.2 6.86
 0 3 10 39.43 2.92
 6 13 8 38.78 4.37
 2 11 6 126.37 5.58
 1 5 11 94.41 4.73
 1 8 9 46.02 3.83
 3 5 13 110.61 5.46
 4 13 5 59.66 4.39
 3 9 11 130.85 6.32
 4 11 10 69.3 5.21
 -1 1 3 1855.71 7.79
 -1 3 4 64.35 2.52
 4 10 11 56.4 4.88
 1 7 10 34.01 3.59
 3 12 7 147.31 6.56
 4 13 6 73.16 5.03
 0 6 2 2966.51 14
 6 8 13 50.95 4.07
 1 9 8 628.02 11.03
 2 11 7 136.91 5.91
 3 12 3 44.72 3.41
 6 11 11 52.79 4.55
 -1 3 7 190.1 4.35
 5 13 8 82.73 5.58
 6 12 10 175.45 7.23
 2 10 9 264.97 8.31
 5 5 14 59.3 4.16
 4 12 9 63.36 5.07
 6 14 5 45.17 4.14
 0 4 10 38.12 3.01
 -1 4 5 29.92 2.29
 2 11 3 67.8 3.75
 6 14 6 80.24 5.32
 -1 2 3 29.45 1.82
 1 10 6 194.85 6.19
 0 6 9 138.56 5.12
 0 7 8 26.9 3.23
 8 11 11 121.43 5.36
 5 11 11 155.68 6.81
 8 12 10 50.36 4.04
 4 13 3 156.74 5.68
 1 6 11 55.77 4
 5 12 10 60.89 5.04
 3 12 8 72.61 5.13
 0 8 5 339.52 6.9
 -1 2 8 72.38 2.96
 6 13 9 83.13 5.52
 3 6 13 194.73 6.99
 0 8 6 262.98 6.49
 8 14 6 39.85 3.89
 1 8 1 423.74 6.04
 1 10 4 288.35 6.62
 2 11 8 153.96 6.51
 1 9 2 488.29 7.14
 6 14 7 38.44 4.29
 -1 4 7 395.65 6.51
 -1 4 4 165.32 3.95
 0 5 1 2094.84 10.16
 5 14 6 51.14 4.48
 0 8 4 441.32 7.21
 2 10 1 505.91 7.3
 0 8 7 29.23 3.18
 1 8 10 157.73 6.26
 5 14 4 191.29 6.75
 5 13 9 45.82 4.63
 -1 3 8 452.66 6.87
 3 11 10 140.6 6.72
 3 12 2 97.64 4.24
 2 7 12 175.23 6.84
 3 10 11 127.57 6.39
 2 9 0 26.2 2.26
 -1 3 3 2290.98 10.59
 -1 5 6 230.96 5.12
 3 13 5 181.6 6.7
 4 8 13 88.06 5.24
 3 13 6 149.35 6.4
 4 12 10 86.57 5.58
 2 12 6 221.51 7.19
 1 10 8 157.45 6.16
 1 10 3 307.86 6.51
 3 12 9 88.47 5.69
 2 11 2 173.03 5.1
 0 7 9 39.89 3.55
 1 7 11 44.62 4.04
 1 7 0 32.9 2.13
 3 13 4 68.49 4.38
 2 11 9 85.4 5.34
 3 9 12 74.53 5.08
 0 8 8 32.65 3.26
 4 10 12 86.04 5.3
 -1 5 7 411.21 6.89
 2 12 4 117.45 4.99
 -1 4 8 41.52 2.75
 2 12 7 35.56 3.91
 7 12 11 36.19 3.71
 0 7 2 941.57 8.66
 1 5 12 277.2 7.48
 0 8 3 40.93 2.81
 4 13 9 213.2 8.08
 -1 5 4 242.17 4.65
 6 11 12 109.66 5.49
 4 6 14 52.15 4.03
 5 14 8 71.71 5.31
 0 9 6 43.61 3.41
 1 11 6 217.95 6.75
 4 14 4 81.02 4.77
 0 4 11 82.14 4.02
 -1 4 3 745.56 6.73
 5 13 10 108.96 6.11
 3 13 3 53.84 3.89
 -1 6 6 328.73 6.4
 0 9 7 59.41 3.86
 -1 3 9 145 4.46
 -1 6 5 194.33 4.73
 -1 5 8 329.55 6.56
 4 9 13 41.33 4.11
 1 11 4 226.67 6.28
 2 6 13 59.79 4.32
 3 11 11 43.88 4.46
 0 9 4 457.31 7.75
 0 8 9 31.59 3.32
 3 12 10 89.77 5.7
 -1 6 7 124.38 4.33
 0 6 1 1276.56 8.67
 6 10 13 106.81 5.07
 1 10 2 345.05 6.61
 2 10 11 54.52 4.63
 0 5 11 58.22 3.8
 4 14 8 37.17 4.3
 -1 4 9 138.05 4.51
 0 9 8 34.05 3.42
 1 11 8 786.09 13.14
 4 7 14 32.27 3.52
 4 13 10 42.08 4.45
 5 15 5 185.07 7.02
 8 14 9 43.97 3.63
 -1 5 3 424.44 5.69
 2 13 5 43.81 3.89
 -1 6 8 34.66 3.01
 3 14 6 157.05 6.68
 2 11 1 22.14 2.52
 3 14 5 40.32 3.91
 1 11 3 272.97 6.47
 5 15 7 120.08 6.2
 -1 7 6 70.43 3.53
 3 6 14 126.93 5.46
 2 13 7 185.25 7.21
 3 13 2 50.91 3.41
 1 10 10 68.52 4.94
 0 10 6 79.07 4.29
 0 9 3 50.16 3.12
 8 15 7 148.23 5.69
 -1 7 5 394.78 6.78
 6 15 8 43.44 4.21
 -1 7 7 80.67 3.82
 0 10 5 67.31 3.89
 2 13 4 146.95 5.75
 2 12 2 165.33 5.13
 3 14 4 75.56 4.67
 1 11 9 79.02 5.12
 1 12 6 344.19 8.58
 6 14 10 66.13 4.7
 -1 2 2 793.72 5.39
 3 9 13 103.2 5.61
 4 10 13 54.57 4.28
 0 8 10 137.84 5.65
 1 8 0 71.86 2.77
 1 12 7 140.51 6.12
 4 15 6 46.15 4.49
 -1 3 2 178.61 3.1
 0 10 4 231.7 6.08
 -1 7 8 394.99 7.92
 0 10 8 77.78 4.72
 3 13 10 100.62 6.08
 2 12 10 85.85 5.62
 3 11 12 93.52 5.59
 -1 7 4 89.14 3.54
 0 7 1 70.09 2.77
 1 12 4 28.63 3.1
 -1 6 3 60.23 2.88
 5 9 14 55.69 3.88
 0 7 11 92.08 4.73
 0 4 0 58.33 1.84
 -1 4 10 138.52 4.63
 1 12 8 515.8 11.2
 5 11 13 36.36 3.64
 2 13 3 49.73 3.7
 -1 8 6 275.92 6.37
 -1 8 7 229.5 6.35
 2 13 9 68.73 5.2
 -1 4 2 2105.31 10.4
 4 15 8 111.98 6.08
 1 11 2 379.97 7.13
 -1 8 5 92.79 3.92
 1 10 1 257.33 5.3
 0 9 10 90.77 5.01
 -1 5 10 42.47 3.19
 6 16 6 52.63 4.36
 0 11 6 400.22 8.71
 3 10 13 45.23 4.19
 2 14 6 167.2 6.69
 -1 7 9 152.4 5.34
 4 9 14 143.98 5.69
 0 9 2 300.97 5.69
 0 11 5 161.12 5.69
 0 10 3 420.79 7.5
 -1 8 8 60.04 3.9
 2 14 7 54.1 4.7
 1 12 3 232.94 6.29
 0 8 11 65.17 4.4
 5 16 5 73.25 4.82
 3 15 7 117.07 6.22
 1 9 12 83.18 5.07
 -1 8 4 242.74 5.51
 5 13 12 47.56 3.99
 -1 6 10 56.4 3.7
 -1 5 2 2243.44 11.52
 1 13 7 170.9 6.7
 2 14 8 226.81 8.21
 2 14 4 34.95 3.63
 1 7 13 40.21 3.85
 2 13 10 68.05 5.08
 0 11 4 209.08 5.9
 -1 9 7 37.18 3.24
 3 14 2 162.32 5.44
 2 13 2 70.51 3.74
 3 14 10 65.8 5.2
 3 15 4 166.42 6.78
 1 9 0 86.09 3.07
 0 8 1 310.78 5.34
 1 13 8 292.68 8.79
 -1 8 9 110.39 4.89
 7 16 8 67.45 4.13
 5 16 8 160.8 6.66
 1 11 11 58.18 4.75
 4 14 11 49.42 4.44
 1 13 4 179.58 6.15
 1 12 10 85.03 5.44
 -1 9 8 162.98 5.79
 0 11 9 95.28 5.31
 -1 7 10 124.93 5.18
 4 16 5 87.06 5.18
 3 11 13 81.01 4.85
 4 16 7 258.79 8.34
 -2 3 7 357.99 5.83
 -2 2 6 60.38 2.56
 0 12 6 257.93 7.41
 -1 6 2 880.28 7.91
 0 12 7 65.15 4.48
 2 10 13 47.32 4.15
 2 14 3 145.38 5.49
 -1 5 11 52.5 3.43
 1 12 2 43.58 3.22
 -1 8 3 125.52 4.02
 -1 9 4 441.45 7.55
 -2 3 5 161.81 3.85
 4 16 8 136.12 6.37
 0 10 2 755.68 9.26
 -2 5 6 709.7 8.41
 3 15 3 67.86 4.21
 0 11 3 90.2 4.11
 1 11 1 60.87 3.13
 -2 1 6 96.34 2.76
 -2 3 8 150.25 4.08
 2 15 6 100.75 5.68
 0 12 8 417.3 9.98
 -2 1 7 664.21 6.73
 -2 2 5 365.41 4.89
 0 6 0 297.58 4.17
 -1 10 6 107.94 4.73
 2 8 14 64.55 4.31
 -1 10 7 105.21 4.8
 -2 4 8 42.94 2.84
 -2 2 8 74.4 2.93
 -1 8 10 184.01 6.15
 0 8 12 48.63 4
 2 15 5 129.63 6.03
 1 13 3 608.99 10.23
 2 12 12 44.36 4.39
 1 14 6 155.64 6.57
 1 14 7 50.16 4.55
 -1 10 5 88.38 4.18
 3 16 6 82.18 5.15
 6 15 11 46.11 3.64
 -2 6 6 455.6 7.28
 -2 6 7 67.79 3.48
 0 12 4 98.29 4.7
 2 15 8 78.06 5.43
 3 16 7 54.69 4.76
 3 10 14 50.68 3.88
 -1 7 2 297.98 5.17
 -2 1 5 469.05 5.05
 3 12 13 46.78 4.11
 5 17 6 43.66 4.08
 4 11 14 52.85 3.65
 1 11 12 48.84 4.35
 -1 7 11 64.93 4.19
 -2 6 8 38.88 2.94
 3 16 8 51.68 4.57
 -2 6 5 224.94 5.04
 -2 3 9 80.49 3.3
 6 16 10 34.53 3.38
 -1 9 3 225.06 5.35
 0 9 12 38.65 3.94
 -1 10 4 160.51 5.03
 5 16 10 115.2 5.38
 0 13 6 222.62 7.16
 1 14 4 42.94 3.77
 -2 7 7 218.79 5.67
 0 13 7 30.51 3.79
 -2 3 4 972.3 7.77
 -2 4 4 168.94 3.83
 -2 7 6 58.29 3.31
 2 15 9 40.18 4.4
 3 16 4 64.23 4.48
 -2 5 9 106.16 4.25
 0 13 8 40.56 4.22
 4 17 6 156.49 6.55
 -2 7 8 173.45 5.44
 0 11 2 1021.1 11.4
 2 12 0 104.88 3.76
 0 12 3 434.19 8.3
 -2 2 4 616.56 5.93
 -1 8 11 106.55 5.18
 0 12 10 53.78 4.52
 -2 7 5 261.11 5.66
 -1 11 8 451.41 9.74
 1 10 13 46.63 4.03
 2 14 11 61.86 4.77
 -2 6 9 101.93 4.2
 -1 11 5 66.9 4.01
 1 13 2 129.59 4.85
 1 12 1 27.1 2.51
 1 13 11 64.8 4.91
 -1 4 1 984.5 6.67
 4 17 8 28.53 3.76
 -1 10 10 69.78 4.62
 2 15 10 51.39 4.46
 -1 3 1 129.65 2.51
 0 13 4 41.01 3.51
 1 12 12 50.02 4.37
 1 14 3 108 4.84
 -2 7 9 91.91 4.23
 -2 8 8 62.64 3.8
 0 10 1 182.53 4.6
 3 16 3 108.54 5.08
 -1 5 1 2185.92 10.81
 -2 0 5 18.92 1.45
 -1 10 3 252.6 5.91
 2 16 8 94.44 5.71
 1 15 5 268.37 8.03
 1 15 8 147.27 6.71
 -1 9 11 59.3 4.19
 -2 8 5 189.26 5.24
 -1 11 4 98.08 4.4
 -2 5 10 58.71 3.41
 -2 7 4 206.17 4.94
 -1 12 7 174.73 6.39
 -1 12 6 193.83 6.48
 -2 1 4 204.14 3.32
 0 14 7 374.34 9.57
 0 8 0 824.79 7.57
 0 14 6 223.33 7.48
 -2 9 7 37.42 3.36
 4 15 12 91.75 4.74
 1 11 13 62.17 4.53
 -2 9 6 386.2 7.76
 -1 6 1 18.95 2.03
 3 17 5 41.52 4.09
 -1 12 8 73.04 4.68
 -1 9 2 96.69 3.65
 2 16 4 104.86 5.28
 1 15 9 48.59 4.66
 3 17 8 38.31 4.2
 0 13 10 95.42 5.68
 1 11 0 418.14 6.44
 4 16 11 68.51 4.49
 1 15 4 174.14 6.41
 -1 12 5 105.75 4.92
 0 14 5 207.78 6.95
 0 9 13 32.94 3.51
 0 11 12 71.72 4.81
 0 12 2 28.27 2.82
 -2 4 3 414.34 5.35
 0 13 3 175.33 5.76
 2 14 1 71.43 3.61
 -2 5 3 823 8.05
 -2 7 10 127.53 5.09
 2 15 11 185.2 7.08
 -2 9 5 448.7 8.01
 2 15 2 144.08 5.43
 -2 8 4 334.95 6.4
 5 18 6 48.62 3.92
 -2 3 3 93.17 2.77
 -8 2 -1 4.78 1.9
 -10 15 -4 11.65 2.39
 -8 12 -7 27.71 3.1
 -5 7 -8 129.65 4.74
 -10 10 -4 9.37 2.68
 -8 14 -7 21.82 2.82
 -4 4 -7 109.68 3.8
 -8 11 -7 9.14 2.71
 -7 5 -6 92.08 4.31
 -9 12 -6 23.42 2.96
 -4 6 -8 54.28 3.2
 -6 17 -8 3.9 1.88
 -8 5 -5 19.06 2.85
 -9 14 -6 26.56 2.9
 -7 7 -7 9.54 2.63
 -5 13 -9 61.68 3.92
 -8 15 -7 188.3 5.77
 -5 12 -9 21.11 2.88
 -11 12 -2 7.94 2.25
 -9 11 -6 21.19 2.99
 -7 13 -8 17.08 2.66
 -6 8 -8 87.74 4.33
 -7 12 -8 33.87 3.36
 -11 14 -2 23.5 2.46
 -5 14 -9 13.31 2.37
 -7 14 -8 7.97 2.33
 -5 11 -9 170.27 5.65
 -7 11 -8 5.27 2.42
 -9 15 -6 11.58 2.34
 -8 2 -2 10.4 2.14
 -9 10 -6 29.99 3.29
 -6 5 -7 18.31 2.54
 -5 0 -3 10.19 1.84
 -8 16 -7 30.94 2.85
 -7 15 -8 5.2 2.1
 -3 1 -5 465.39 5.71
 -5 15 -9 38.12 3.07
 -7 10 -8 117.24 5.21
 -5 10 -9 10.85 2.49
 -8 9 -7 53.33 3.85
 -6 0 -2 15.21 1.91
 -5 6 -8 129.71 4.63
 -9 16 -6 48.44 3.18
 -10 8 -4 19.13 3.1
 -9 9 -6 7.64 2.5
 -10 13 -5 33.27 2.98
 -10 12 -5 19.65 2.61
 -3 5 -8 310.27 5.68
 -10 14 -5 -0.73 2.03
 -4 8 -9 47.5 3.28
 -7 9 -8 19.76 2.87
 -2 1 -5 69.33 2.34
 -7 16 -8 86.2 3.84
 -2 2 -6 7.3 1.52
 -4 5 -8 6.34 1.82
 -11 13 -3 13.09 2.28
 -11 12 -3 28.49 2.88
 -8 4 -5 6.1 2.35
 -6 12 -9 38.63 3.29
 -6 13 -9 93.58 4.48
 -10 6 -3 9.59 2.66
 -3 3 -7 356.62 5.97
 -10 10 -5 27.24 3.25
 -4 0 -4 5.6 1.65
 -11 14 -3 14.77 2.21
 -9 8 -6 21.27 3.11
 -6 14 -9 14.76 2.44
 -1 0 -3 264.92 2.9
 -4 3 -7 143.71 4.15
 -3 7 -9 13.02 1.87
 -5 8 -9 20.43 2.64
 -6 10 -9 35.74 3.18
 -11 10 -3 13.8 2.6
 -2 3 -7 135.88 3.58
 -6 4 -7 28.83 2.81
 -10 9 -5 13.74 2.9
 -6 6 -8 64.21 3.76
 -5 5 -8 137.32 4.73
 -6 15 -9 5.58 2.08
 -4 7 -9 31.46 2.64
 -11 8 -2 3.17 2.12
 -6 0 -3 1.87 1.61
 -9 12 -7 26.46 2.92
 -9 13 -7 34.72 3.07
 -8 12 -8 9.45 2.61
 -8 13 -8 27.03 3.02
 -9 4 -4 6.4 2.33
 -9 11 -7 8.1 2.65
 -6 9 -9 83.96 4.33
 -8 11 -8 21.85 2.98
 -9 14 -7 32.11 2.94
 -8 14 -8 7.91 2.3
 -10 8 -5 7.53 2.44
 -6 16 -9 4.26 1.79
 -9 10 -7 5.75 2.57
 -8 10 -8 41.96 3.58
 -3 4 -8 7.11 1.73
 -5 7 -9 239.1 6.44
 -10 6 -4 25.94 3.28
 -7 3 -6 11.1 2.36
 -4 4 -8 31.64 2.56
 -8 15 -8 21.32 2.53
 -1 1 -5 6.76 1.28
 -10 13 -6 13.46 2.38
 -6 8 -9 198.48 6.37
 -11 7 -2 12.77 2.58
 -7 12 -9 17.51 2.65
 -10 11 -6 23.66 2.92
 -7 13 -9 15.7 2.56
 -6 5 -8 17.82 2.65
 -8 9 -8 11.19 2.75
 -4 6 -9 5.63 1.81
 -11 8 -3 1.54 2.19
 -7 11 -9 60.65 3.78
 -10 14 -6 33.25 2.77
 -7 14 -9 27.78 2.76
 -10 10 -6 7.76 2.46
 -7 10 -9 57.38 3.81
 -6 -1 1 7.84 1.23
 -3 2 -7 2.71 1.47
 -5 13 -10 131.37 4.82
 -5 11 -10 66.65 3.78
 -5 6 -9 20.25 2.58
 -3 0 -5 1.23 1.58
 -7 15 -9 41.09 2.9
 -7 0 -3 14.35 2.13
 -5 10 -10 191.36 6.07
 -11 7 -3 20.37 2.82
 -2 1 -6 15.85 1.64
 -10 6 -5 14.03 2.91
 -9 5 -6 7.6 2.62
 -2 2 -7 5.53 1.55
 -4 5 -9 14.8 2.26
 -6 4 -8 7.71 2.29
 -3 5 -9 50.01 2.82
 -1 0 -4 728.42 5.31
 -7 8 -9 24.58 2.97
 -5 9 -10 1.73 1.96
 -4 3 -8 47.43 2.78
 -3 3 -8 117.31 3.63
 -11 12 -5 20.01 2.57
 -7 5 -8 176.03 5.97
 -4 8 -10 247.1 6.84
 -11 11 -5 30.04 2.7
 -6 12 -10 199.13 5.87
 -9 11 -8 15.04 2.53
 -6 11 -10 3.47 2.17
 -9 13 -8 5.95 2.1
 -6 13 -10 14.55 2.5
 -10 3 -2 5.98 2.28
 -5 5 -9 31.08 2.83
 -7 3 -7 17.91 2.7
 -6 1 -6 9.97 2.15
 -11 10 -5 59.37 3.45
 -9 10 -8 14.4 2.53
 -6 10 -10 1.94 2.12
 -8 1 -4 3.05 2.15
 -8 12 -9 108.66 4.61
 -11 6 -3 6.76 2.37
 -5 8 -10 90.71 4.48
 -9 14 -8 53.75 3.22
 -8 11 -9 3.68 2.23
 -6 2 -7 48.09 3.16
 -6 14 -10 56.46 3.48
 -10 7 -6 4.14 2.5
 -8 13 -9 2.25 1.96
 -10 12 -7 18.74 2.62
 -7 0 -4 12.71 2.14
 -9 6 -7 11.98 2.94
 -2 3 -8 29.83 2.04
 -8 0 -2 12.12 2.01
 -8 10 -9 4.66 2.37
 -11 9 -5 21.9 2.88
 -9 9 -8 29.6 3.34
 -4 7 -10 27.21 2.74
 -6 9 -10 9.87 2.28
 -7 -1 0 0.46 1.28
 -8 14 -9 53.65 3.14
 -3 7 -10 14.8 2.02
 -6 15 -10 12.66 2.16
 -4 4 -9 52.43 3
 -4 0 -6 9.91 2.01
 -3 4 -9 -2.63 1.53
 -6 8 -10 7.62 2.25
 -10 6 -6 25.45 3.22
 -7 6 -9 5.33 2.59
 -1 1 -6 1.08 1.2
 -8 0 -3 -0.4 1.76
 -5 4 -9 95.44 4.24
 -7 12 -10 25.47 2.82
 -7 11 -10 147.8 5.37
 -11 5 -3 1.04 2.04
 -7 1 -6 13.31 2.43
 -9 5 -7 21.21 3.07
 -12 10 -3 11.61 2.01
 -7 13 -10 37.19 2.9
 -10 8 -7 2.86 2.41
 -4 6 -10 180.79 5.58
 -2 -1 -4 938.78 6.83
 -7 10 -10 79.21 4.34
 -3 2 -8 29.52 2.21
 -3 6 -10 507.84 7.79
 -5 2 -8 13.74 2.35
 -9 7 -8 15.46 3.07
 -10 4 -5 26.55 3.37
 -11 7 -5 11.09 2.66
 -6 7 -10 55.22 3.8
 -11 10 -6 30.14 2.82
 -1 -1 -2 34.39 1.26
 -7 14 -10 1.1 1.68
 -12 9 -3 9.48 2.17
 -7 9 -10 30.44 3
 -2 4 -9 504.52 7.38
 -8 7 -9 43.78 3.65
 -6 4 -9 58.26 3.69
 -3 -1 -5 461.97 5.83
 -2 1 -7 142.74 3.68
 -1 0 -5 1.1 1.11
 -1 3 -8 197.97 4.23
 -11 9 -6 18.27 2.75
 -2 0 -6 66.84 2.46
 -7 8 -10 25.59 3.05
 -4 3 -9 7.52 1.77
 -6 2 -8 8.43 2.24
 -9 6 -8 1.71 2.5
 -12 8 -3 19.8 2.44
 -9 11 -9 58.56 3.52
 -9 12 -9 34.93 2.92
 0 0 -3 78.16 1.61
 -2 2 -8 117.52 3.56
 -12 10 -4 1.86 1.77
 -4 5 -10 27.74 2.65
 -6 6 -10 21.42 2.84
 -3 3 -9 32.99 2.39
 -10 12 -8 23.72 2.62
 -11 8 -6 13.36 2.66
 -8 6 -9 106.17 4.97
 -10 10 -8 16.46 2.63
 -5 5 -10 30.95 2.94
 -3 5 -10 32.19 2.63
 -9 9 -9 50.36 3.51
 -5 9 -11 127.53 4.8
 -7 7 -10 17.76 2.83
 -4 0 -7 29.45 2.35
 -9 0 -2 7.96 2.14
 -10 9 -8 27.12 2.96
 -8 11 -10 39.79 2.97
 -8 12 -10 56.82 3.37
 -8 10 -10 92.12 4.37
 -4 1 -8 20.59 2.25
 -7 0 -6 2.06 2.08
 -12 7 -3 14.09 2.37
 -6 11 -11 66.81 3.73
 -6 3 -9 205.75 6.12
 -11 7 -6 11.94 2.58
 -6 12 -11 22.85 2.6
 -8 13 -10 1.2 1.72
 -9 8 -9 4.37 2.31
 -6 10 -11 15.49 2.46
 -3 0 -7 298.19 5.13
 -5 8 -11 107.13 4.51
 -8 9 -10 9.01 2.3
 -12 8 -4 3.19 1.93
 -6 5 -10 32.81 3.12
 -7 2 -8 40.08 3.38
 -10 8 -8 3.01 2.2
 -9 0 -3 2.55 2.12
 -2 3 -9 31.63 2.35
 -9 1 -5 23.56 2.9
 -8 3 -8 14.24 2.88
 -6 9 -11 18.52 2.58
 -7 6 -10 23.22 2.89
 -11 10 -7 12.4 2.36
 -4 4 -10 42.54 3.02
 -7 -2 -1 3.39 1.52
 -7 -2 -2 3.35 1.58
 -8 8 -10 26.34 3.03
 -4 2 -9 125.06 4.23
 -5 4 -10 211.48 5.87
 -11 9 -7 75.71 3.81
 -6 1 -8 124.54 4.77
 -5 7 -11 57.06 3.68
 -5 2 -9 81.79 3.91
 -11 6 -6 15.5 2.69
 -10 7 -8 26.23 3.04
 -6 8 -11 176.99 5.77
 -3 4 -10 495.97 7.54
 -6 -1 -6 9.83 2.11
 -12 7 -4 14.55 2.43
 -3 2 -9 4.71 1.63
 -9 4 -8 0.77 2.29
 -8 -1 -4 6.84 2.02
 -1 2 -8 3.7 1.25
 -11 8 -7 3.06 2.14
 0 0 -4 1124.33 5.98
 -10 2 -5 19.69 3
 -8 7 -10 4.7 2.4
 -1 0 -6 63.96 2.22
 -7 11 -11 12.78 2.32
 -7 5 -10 60.61 3.91
 -7 10 -11 84.02 4.01
 0 2 -7 123.64 3.05
 -7 12 -11 36.83 2.76
 -6 2 -9 12.66 2.51
 -11 4 -5 10.39 2.65
 -2 1 -8 77.41 2.79
 -6 7 -11 105.81 4.7
 -12 8 -5 15.06 2.33
 -10 6 -8 58.73 3.88
 -5 6 -11 333.52 8.01
 -7 9 -11 14.33 2.4
 -7 0 -7 19.93 2.72
 0 1 -6 32.33 1.74
 -4 3 -10 1.07 1.61
 -7 -1 -6 11.65 2.41
 -5 3 -10 116.36 4.59
 -10 10 -9 144.53 4.73
 -5 0 -8 12.22 2.25
 -2 4 -10 4.48 1.42
 -7 8 -11 55.59 3.7
 -2 -1 -6 10.58 1.63
 -9 11 -10 34.83 2.73
 -12 6 -4 8.73 2.22
 -9 10 -10 4.8 2.02
 -9 0 -5 3.98 2.13
 -10 9 -9 0.87 2.08
 -6 6 -11 100.35 4.56
 -2 2 -9 147.14 3.73
 -9 5 -9 3.53 2.52
 -9 9 -10 67.95 3.84
 -1 3 -9 75.73 2.77
 -7 4 -10 33.75 3.29
 -3 3 -10 58.15 3.15
 -4 1 -9 -0.13 1.6
 -5 1 -9 10.27 2.28
 -3 0 -8 74.4 3.03
 -5 5 -11 23.49 2.84
 -11 6 -7 3.77 2.31
 -10 2 -6 23.92 3.37
 -7 7 -11 3.7 2.18
 -8 -2 -2 14.95 2.15
 -10 8 -9 42.06 3.18
 -9 8 -10 27.34 2.98
 -8 -2 -1 4.4 1.61
 -8 5 -10 4.67 2.46
 -1 -1 -5 9.57 1.4
 -11 4 -6 20.19 3
 -11 9 -8 23.62 2.59
 -6 1 -9 21.48 2.77
 -3 1 -9 4.5 1.6
 -8 11 -11 146.63 4.6
 -8 10 -11 65.72 3.56
 -6 5 -11 1.97 2.16
 -10 7 -9 12.17 2.4
 -9 7 -10 18.4 2.69
 -12 6 -5 -2.03 1.91
 -8 9 -11 69.29 3.74
 -7 6 -11 90.46 4.34
 -11 2 -4 -2.1 2.08
 0 0 -5 121.31 2.39
 -12 5 -4 11.74 2.37
 -5 2 -10 197.4 5.92
 -4 2 -10 82.43 3.79
 -10 4 -8 26.61 3.22
 -7 2 -3 148.63 4.82
 -7 4 -5 135.83 5.15
 -5 5 -7 63.52 3.58
 -10 14 -4 61.79 3.95
 -11 11 -1 65.33 3.87
 -10 11 -4 29.03 3.48
 -6 1 -3 183.17 4.91
 -5 2 -5 180.35 4.66
 -2 0 -3 63.2 2.02
 -10 8 -3 39.02 3.63
 -6 4 -6 175.74 5.37
 -5 1 -4 564.14 7.42
 -9 8 -5 35.83 3.6
 -8 4 -4 146.26 5.36
 -4 -1 0 144.68 2.71
 -6 0 -1 78.31 2.97
 -9 4 -2 107.37 4.59
 -8 3 -3 192.65 5.62
 -9 6 -4 184.34 6.23
 -11 10 -1 90.09 4.26
 -5 3 -6 160.25 4.79
 -9 13 -6 44.22 3.58
 -11 13 -2 55.87 3.35
 -3 -1 -1 473.29 4.44
 -7 1 -2 306.88 6.05
 -8 10 -7 60.11 4.15
 -10 9 -4 216.88 6.9
 -11 11 -2 105.05 4.55
 -2 -1 0 351.86 2.61
 -10 7 -3 54.18 3.97
 -11 9 -1 70.29 3.93
 -9 7 -5 65.48 4.3
 -4 -1 -1 222.39 3.53
 -9 3 -1 354.78 7.2
 -3 -1 2 87.17 1.13
 -5 4 -7 129.16 4.54
 -3 2 -6 364.02 5.63
 -11 10 -2 37.74 3.19
 -7 3 -5 23.98 2.66
 -4 -1 2 129.82 1.8
 -7 2 -4 91.55 3.98
 -6 2 -5 112.92 4.27
 -8 6 -6 31.13 3.3
 -4 1 -5 354.72 5.84
 -9 4 -3 88.62 4.46
 -2 -1 1 95.47 1.12
 -9 5 -4 51.75 3.79
 -6 7 -8 307.52 7.6
 -4 2 -6 124.19 3.81
 -7 6 -7 286.37 7.52
 -5 -1 0 215.7 3.52
 -6 1 -4 516.48 7.77
 -10 11 -5 78.82 4.46
 -6 3 -6 34.14 2.91
 -5 -1 1 39.51 1.66
 -8 3 -4 193.01 5.83
 -7 4 -6 98.13 4.44
 -11 9 -2 41 3.32
 -8 8 -7 151.74 6.11
 -2 -1 -1 456.82 3.54
 -7 1 -3 41.57 2.87
 -9 3 -2 211.76 6.05
 -10 15 -5 55.1 3.3
 -8 1 0 86.08 3.27
 -11 11 -3 79.77 4.09
 -3 -1 -2 651.24 5.52
 -5 -1 -1 230.72 3.94
 -7 0 0 77.83 2.81
 -8 2 -3 70.96 3.85
 -4 -1 -2 203.89 3.66
 -5 1 -5 125.29 3.99
 -5 2 -6 359.99 6.63
 -7 8 -8 131.8 5.6
 -10 7 -4 125.58 5.43
 -8 1 -1 77.85 3.41
 -8 5 -6 56.95 3.89
 -8 7 -7 62.42 4.21
 -7 0 -1 21.25 2.04
 -2 0 -4 913.93 6.91
 -7 5 -7 197.59 6.39
 -5 0 -4 233.27 4.83
 -5 3 -7 76.22 3.58
 -9 7 -6 49.4 4.05
 -11 9 -3 80.02 4.37
 -9 3 -3 180.88 5.78
 -7 2 -5 74.8 3.83
 -5 -1 2 231.74 2.77
 -9 2 -1 58.08 3.32
 -8 1 -2 30.8 2.68
 -9 15 -7 103.64 4.29
 -11 12 -4 36.23 3.02
 -2 -1 -2 6615.78 14.74
 -11 13 -4 33.25 2.85
 -7 0 -2 120.7 3.9
 -8 3 -5 157.55 5.64
 -7 1 -4 28.38 2.64
 -10 12 -6 36.59 3.35
 -6 2 -6 414.14 7.81
 -6 1 -5 230.06 5.68
 -11 11 -4 79.42 4.15
 -8 2 -4 224.94 6.19
 -9 9 -7 82.26 4.65
 -10 4 -2 191.52 6
 -3 -1 -3 1266.05 8.34
 -8 4 -6 388.81 8.77
 -9 6 -6 90.2 4.93
 -11 10 -4 61.55 3.83
 -4 1 -6 533.33 7.33
 -3 1 -6 172.3 4.02
 -6 -1 -1 143.82 3.59
 -10 7 -5 71.3 4.44
 -5 4 -8 68.53 3.59
 -6 3 -7 132.46 4.91
 -9 2 -2 88.95 4.13
 -7 4 -7 60.82 3.98
 -6 0 -4 197.16 4.89
 -4 2 -7 170.68 4.6
 -4 0 -5 62.18 2.74
 -9 8 -7 37.54 3.75
 -8 8 -8 98.69 5.1
 -11 9 -4 76.62 4.3
 -8 1 -3 104.58 4.34
 -10 9 -6 35.93 3.56
 -5 -1 -3 523.41 6.65
 -9 3 -4 81 4.34
 -7 9 -9 54.48 3.89
 -5 1 -6 67.74 3.24
 -10 5 -4 91.69 4.79
 -6 -1 -2 62.04 2.78
 -11 6 -2 61.09 3.8
 -5 2 -7 79.94 3.67
 -5 0 -5 69.85 3.14
 -10 8 -6 46.01 3.7
 -9 2 -3 108.39 4.59
 -9 7 -7 39.9 3.66
 -8 7 -8 261.14 7.6
 -11 8 -4 75.97 4.33
 -7 2 -6 170.29 5.54
 -7 1 -5 32.14 2.96
 -2 -1 -3 2136.43 9.67
 -8 2 -5 120.94 4.97
 -9 12 -8 61.13 3.84
 -2 0 -5 74.02 2.49
 -8 3 -6 52.79 3.84
 -8 0 -1 194.62 4.82
 -4 -1 -4 381.17 5.63
 -5 3 -8 92.02 4.04
 -6 -1 -3 217.72 4.86
 -9 1 -1 486.55 8.05
 -7 7 -9 196.27 6.59
 -10 11 -7 118.65 4.99
 -6 0 -5 286.37 6.08
 -11 7 -4 41.39 3.45
 -5 -1 -4 618.29 7.6
 -10 13 -7 44.27 3.16
 -10 4 -4 82.39 4.56
 -8 6 -8 311.16 8.39
 -9 3 -5 143.33 5.78
 -7 -1 -1 486.6 6.72
 -10 5 -5 35.02 3.52
 -10 10 -7 45.84 3.45
 -9 2 -4 133.5 5.32
 -9 1 -2 261.56 6.37
 -8 9 -9 36.68 3.38
 -4 -2 -1 180.44 3.2
 -7 4 -8 48.08 3.63
 -4 1 -7 33.89 2.46
 -6 5 -9 121.52 5.08
 -6 3 -8 140.72 5.21
 -10 9 -7 74.35 4.36
 -7 -1 -2 332.64 6.01
 -11 8 -5 45.16 3.55
 -9 8 -8 28.79 3.27
 -3 1 -7 38.47 2.42
 -4 -2 0 363.79 3.87
 -3 0 -6 624.32 7.34
 -5 -2 -1 36.74 1.96
 -5 1 -7 33.94 2.8
 -4 -2 -2 422.91 5.12
 -5 0 -6 495.3 7.81
 -11 6 -4 68.09 4.18
 -6 -1 -4 540.16 7.78
 -8 8 -9 42.72 3.67
 -4 2 -8 66.79 3.27
 -8 2 -6 128.94 5.26
 -8 5 -8 71.17 4.44
 -5 -2 0 59.85 2.06
 -9 1 -3 93 4.34
 -8 1 -5 141.33 5.26
 -7 2 -7 114.05 4.9
 -11 11 -6 35.42 2.93
 -3 -2 -1 51.12 1.77
 -4 -1 -5 391.99 5.96
 -7 -1 -3 48.37 2.91
 -8 3 -7 218.72 6.93
 -7 0 -5 357.7 7.47
 -10 3 -4 35.81 3.45
 -3 -2 -2 57.81 2.05
 -5 -1 -5 138.15 4.09
 -9 2 -5 286.97 7.63
 -6 1 -7 80.7 3.97
 -6 0 -6 413.08 7.6
 -7 5 -9 145.61 5.73
 -10 5 -6 31.44 3.33
 -10 7 -7 30.96 3.37
 -7 3 -8 76.55 4.28
 -8 0 -4 61.46 3.63
 -5 -2 -3 629.59 7.28
 -6 -2 -1 353.47 5.21
 -3 -2 0 466.98 3.76
 -11 5 -4 129.58 5.29
 -8 4 -8 78.73 4.73
 -9 4 -7 79.03 4.77
 -9 1 -4 49.22 3.63
 -10 2 -3 52.43 3.65
 -6 -2 -2 334.36 5.51
 -11 6 -5 45.3 3.57
 -5 3 -9 24 2.71
 -9 10 -9 62.41 3.89
 -10 11 -8 84.66 4.12
 -11 4 -3 30.95 3.13
 -6 -1 -5 244.86 5.72
 -7 -1 -4 30.56 2.65
 -3 -2 -3 1053.54 7.69
 -5 -2 1 312.34 3.59
 -4 -2 1 267.8 2.89
 -8 -1 -1 78.7 3.24
 -10 6 -7 57.71 4.07
 -1 -1 -3 166.14 2.55
 -12 9 -4 28.94 2.68
 -8 1 -6 123.35 5.27
 -10 3 -5 32.19 3.52
 -8 -1 -2 35.75 2.63
 -6 -2 -3 60.18 2.89
 -8 2 -7 93.91 4.8
 -7 1 -7 232.36 6.62
 -4 -2 -4 526.12 6.46
 -10 4 -6 126.88 5.58
 -5 0 -7 25.1 2.59
 -5 -2 -4 145.83 4.01
 -4 -1 3 9.51 0.49
 -9 5 -8 51.58 4.03
 -5 1 -8 172.47 5.26
 -8 0 -5 144.09 5.24
 -4 -1 -6 558.99 7.52
 -5 -1 -6 70.05 3.34
 -8 -1 -3 93.39 3.97
 -11 4 -4 55.98 3.93
 -11 5 -5 92.26 4.64
 -3 1 -8 46.43 2.64
 -8 5 -9 71.73 4.41
 -9 3 -7 50.77 3.99
 -10 5 -7 35.18 3.62
 -6 0 -7 52.32 3.34
 -7 -1 -5 28.73 2.68
 -3 -1 -6 179 4.1
 -9 7 -9 58.45 4.06
 -6 -2 1 62.91 1.98
 -6 -2 -4 93.78 3.66
 -2 -2 -2 1171.99 6.53
 -11 3 -3 38.76 3.27
 -12 9 -5 30.25 2.7
 -10 1 -3 48.45 3.6
 -1 -1 -4 1807.92 8.65
 -7 -2 -3 165.84 4.66
 -9 0 -4 87.34 4.24
 -2 -2 -1 421.75 3.51
 -7 -2 0 256.21 4.48
 -10 3 -6 157.91 6.09
 -4 -2 -5 72.43 3.07
 -5 -2 -5 174 4.65
 -2 -2 -3 93.01 2.41
 -8 4 -9 47.21 3.78
 -2 0 -7 27.94 2.06
 -8 1 -7 268.05 7.43
 -9 6 -9 46.27 3.8
 -8 0 -6 556.74 10.25
 -10 4 -7 79.57 4.64
 -11 3 -4 173.16 5.98
 -9 2 -7 83.63 4.94
 -11 5 -6 80.07 4.5
 -7 1 -8 89.15 4.62
 -11 7 -7 54.73 3.77
 -6 -2 -5 116.12 4.2
 2 3 -2 4427.89 6.27
 -7 -2 -4 91.08 3.79
 -3 -2 -5 202.14 4.13
 -4 0 -8 84.07 3.66
 -8 6 -10 62.87 4.18
 -3 -2 1 798.49 3.96
 -4 -1 -7 28.95 2.56
 -5 -1 -7 32.39 2.76
 -5 -3 -2 75.78 2.75
 -8 -1 -5 144.55 5.2
 -12 7 -5 50.61 3.33
 -9 -1 -2 249.55 6.03
 -4 -3 -2 549.06 5.82
 -9 3 -8 101.35 5.22
 -2 -2 -4 866.38 6.98
 -5 -3 -1 268.06 4.2
 -5 -3 -3 692.37 7.64
 -10 5 -8 38.58 3.55
 -6 0 -8 340.84 7.67
 -8 3 -9 53.29 4.17
 -6 -1 -7 82.23 4.03
 -9 -1 -3 88.18 4.14
 -4 -3 -1 220.71 3.55
 -3 -1 -7 42.6 2.52
 -6 -3 -2 516.14 6.78
 -5 -2 -6 405.01 7.06
 -4 -2 -6 131.79 3.99
 -10 3 -7 111.19 5.37
 -11 3 -5 65.94 4.24
 -8 -2 -3 77.34 3.65
 -10 1 -5 49.17 3.93
 -7 -2 -5 73.31 3.72
 -6 -3 -3 168.35 4.37
 -6 -3 -1 28.31 2
 -5 -3 -4 57.54 2.88
 -8 0 -7 137.65 5.63
 -10 0 -3 51.91 3.56
 -12 8 -6 43.12 2.93
 -5 -2 2 69.27 1.52
 -6 -2 -6 489.57 8.33
 -4 -3 -4 119.09 3.43
 -9 4 -9 48.33 3.86
 -9 -1 -4 47.97 3.43
 -9 1 -7 121.2 5.48
 -11 8 -8 54.69 3.43
 -2 -2 0 1867.1 6.1
 -8 -1 -6 120.57 5.12
 -11 5 -7 31.08 3.1
 -5 -3 0 62.07 2.11
 -7 0 -8 209.1 6.51
 -8 -2 -4 215.4 5.91
 -7 3 -10 66.5 4.24
 -3 -2 -6 431.52 6.19
 -6 -3 -4 282.49 5.78
 2 -20 -4 0.56 2.39
 -2 -13 1 10.07 1.92
 -1 -19 -2 4 2.59
 -3 -19 -3 15.07 2.83
 -1 -20 -3 23.99 3.36
 2 -12 1 4.19 1.8
 2 -17 -1 10.75 2.74
 0 -14 1 55.24 3.28
 1 -16 0 0.67 2.15
 -1 -14 1 61.73 3.29
 -3 -12 1 43.63 2.54
 5 -17 -4 7.69 2.63
 0 -22 -7 4.86 2.1
 3 -8 1 522.24 6.19
 5 -19 -8 6.32 1.96
 3 -9 1 127.43 3.57
 5 -18 -5 3.69 2.35
 3 -21 -7 22.37 2.69
 2 -21 -5 3.06 2.41
 -1 -9 2 84.23 3.17
 1 -14 1 88 3.89
 1 -22 -7 11.27 2.34
 3 -10 1 16.14 2.07
 -2 -14 1 59.36 3.14
 -3 -21 -6 4.77 2.15
 0 -10 2 797.29 9.05
 2 -13 1 2.21 1.83
 4 -15 -1 8.32 2.3
 1 -21 -4 8.85 2.93
 -1 -10 2 117.18 3.66
 4 -20 -6 8.62 2.43
 4 -18 -3 14.09 2.91
 3 -20 -4 5.25 2.4
 4 -19 -4 19.02 2.88
 5 -15 -2 5.08 2.2
 3 -21 -6 0.6 2.14
 1 -22 -6 18.21 2.66
 3 -11 1 2.45 1.79
 0 -15 1 48.79 3.28
 4 -17 -2 27.08 3.3
 -1 -15 1 7.27 2.18
 0 -11 2 1038.29 10.51
 -1 -11 2 152.32 4.22
 1 -9 2 469.12 6.91
 3 -6 1 198.74 3.45
 -2 -21 -4 4.21 2.43
 1 -8 2 403.32 6.17
 2 -18 -1 6.51 2.67
 -2 -9 2 104.16 3.02
 1 -10 2 387.5 6.24
 0 -20 -2 21.43 3.3
 -3 -21 -5 4.17 2.15
 2 -21 -4 22.21 3.24
 -2 -10 2 148.82 3.74
 1 -15 1 14.57 2.63
 -2 -17 0 16.78 2.83
 2 -14 1 75.68 3.72
 -3 -19 -2 24.11 3.11
 3 -12 1 0.46 1.82
 5 -18 -4 23.4 3.02
 0 -21 -3 21.13 3.12
 0 -12 2 22.06 2.39
 -1 -19 -1 26.47 3.38
 1 -11 2 440.96 7.06
 -1 -12 2 261.49 5.51
 -2 -15 1 10.01 2.32
 -3 -20 -3 12.29 2.5
 -2 -7 2 63.61 2.31
 -2 -11 2 165.12 4.11
 -3 -14 1 19.62 2.46
 0 -16 1 25.38 3.01
 2 -17 0 16.02 2.94
 -2 -20 -2 0.55 2.44
 1 -12 2 43.24 2.82
 1 -6 2 1707.4 10.88
 -4 -12 1 18.69 2.08
 3 -13 1 11.32 2.21
 3 -20 -3 10.34 2.85
 0 -13 2 185.09 5.2
 4 -19 -3 21.89 3.16
 0 -22 -4 -0.33 1.98
 -1 -13 2 152.44 4.61
 -2 -22 -5 24.81 2.78
 -2 -12 2 232.2 5.07
 2 -15 1 37.95 3.18
 -2 -21 -3 6.17 2.46
 -3 -21 -4 23.81 2.89
 2 -9 2 612.71 7.34
 2 -22 -5 2.42 2.34
 1 -16 1 1.68 2.42
 -1 -22 -4 12.48 2.57
 2 -10 2 47.7 2.7
 3 -18 -1 2.48 2.56
 -2 -6 2 1231.18 7.49
 2 -8 2 296.77 4.79
 3 -21 -4 7.72 2.62
 2 -21 -3 30.2 3.46
 1 -13 2 130.3 4.51
 -2 -16 1 19.1 2.63
 2 -11 2 187.36 4.69
 -3 -15 1 9.92 2.31
 3 -14 1 35.78 2.93
 0 -14 2 135.85 4.75
 -3 -9 2 492.86 5.78
 -2 -13 2 326.69 6.35
 -3 -10 2 322.06 5.09
 3 -22 -6 6.13 2.11
 -1 -14 2 66.77 3.51
 5 -20 -6 8.95 2.12
 5 -19 -4 12.17 2.57
 2 -12 2 178.75 4.9
 -1 -20 -1 23.96 3.32
 -3 -11 2 75.04 2.88
 -1 -17 1 28.45 3.26
 5 -17 -2 31.93 3.24
 1 -21 -2 21.65 3.26
 1 -14 2 34.86 2.95
 4 -21 -5 25.01 2.85
 0 -22 -3 26.76 3.17
 0 -23 -5 5.68 2.18
 -1 -22 -3 24.21 3.03
 2 -13 2 73.84 3.62
 3 -22 -5 3.25 2.1
 -3 -12 2 85.57 3.21
 -2 -14 2 8.97 2.08
 0 -15 2 190.82 5.53
 4 -19 -2 2.03 2.19
 2 -6 2 1005.01 7.32
 -3 -7 2 870.65 6.57
 -2 -21 -2 5.19 2.7
 -1 -15 2 13.48 2.24
 -2 -17 1 10.47 2.51
 5 -13 0 16.81 2.56
 -3 -18 0 24.61 3.04
 2 -21 -2 30.32 3.43
 -2 -5 2 940.38 5.95
 4 -18 -1 13.86 2.96
 1 -15 2 38.99 3.16
 3 -10 2 264.89 5.22
 -4 -15 1 6.14 2.04
 -2 -19 0 25.67 3.22
 -3 -13 2 110.81 3.78
 3 -9 2 259.05 4.88
 2 -14 2 20.95 2.52
 3 -11 2 19.83 2.27
 5 -19 -3 -0.51 2.2
 -2 -15 2 117.9 4.43
 3 -22 -4 18.89 2.75
 2 -19 0 25.62 3.41
 3 -8 2 270.74 4.69
 3 -12 2 101.65 3.98
 0 -16 2 33.31 3.15
 0 -22 -2 9.14 2.74
 -1 -16 2 49.83 3.46
 5 -20 -4 12.15 2.49
 -1 -11 3 347.25 6.24
 0 -20 0 15.81 3.15
 1 -21 -1 14.47 2.89
 0 -12 3 500.83 8.08
 2 -15 2 178.3 5.61
 1 -16 2 186.56 5.9
 -3 -20 -1 6.13 2.35
 3 -13 2 54.03 3.29
 -3 -17 1 0.82 2.1
 -3 -6 2 1289.22 7.33
 1 -10 3 309.26 6.12
 -1 -12 3 34.71 2.68
 5 -17 -1 14.11 2.87
 -3 -21 -2 24.63 2.91
 2 -5 2 77.55 2.26
 1 -11 3 295.71 6.3
 3 -20 -1 3.21 2.66
 0 -13 3 194.4 5.4
 1 -12 3 272.47 6.21
 4 -19 -1 30.22 3.41
 4 -21 -3 16.22 2.71
 -2 -21 -1 30.72 3.26
 -1 -13 3 21.18 2.38
 -2 -10 3 217.87 4.59
 1 -8 3 88.6 3.35
 0 -17 2 128.74 5.01
 3 -14 2 182.91 5.59
 3 -22 -3 0.16 2.08
 -2 -11 3 50.04 2.74
 1 -23 -3 22.47 2.84
 -1 -23 -3 9.12 2.29
 -2 -9 3 62.93 2.62
 -2 -22 -2 23.6 2.95
 2 -16 2 141.98 5.3
 1 -13 3 642.25 9.41
 1 -19 1 23.86 3.32
 -2 -12 3 52.52 2.87
 0 -14 3 135.08 4.7
 1 -17 2 6.39 2.47
 5 -10 1 13.48 1.99
 5 -20 -3 4.42 2.25
 -1 -14 3 0.4 1.97
 4 -18 0 11.69 2.84
 2 -10 3 183.83 4.6
 2 -11 3 73.8 3.34
 3 -15 2 4.7 2.27
 -2 -13 3 39.96 2.78
 0 -22 -1 4.18 2.48
 -3 -18 1 5.61 2.38
 5 -18 -1 7.36 2.69
 1 -14 3 104.2 4.44
 2 -9 3 272.3 5.18
 2 -12 3 17.55 2.36
 2 -23 -3 3.05 2.18
 -2 -19 1 30.65 3.38
 -1 -22 -1 8.8 2.66
 1 -22 -1 20.32 3.03
 0 -15 3 301.99 7.05
 -2 -23 -3 18.17 2.51
 -2 -4 2 926.45 5.22
 5 -21 -4 16.44 2.36
 2 -13 3 62.36 3.51
 -1 -15 3 19.44 2.47
 3 -21 -1 13.98 2.94
 2 -8 3 141.86 3.81
 -2 -14 3 51.12 3.1
 4 -21 -2 20.46 2.76
 1 -23 -2 19.12 2.74
 1 -15 3 65.35 3.77
 4 -13 2 41.92 3.02
 -3 -20 0 15.57 2.74
 3 -20 0 14.45 2.91
 -2 -7 3 83.11 2.69
 2 -14 3 159.65 5.27
 -3 -11 3 252.84 4.98
 1 -20 1 21.07 3.36
 -3 -10 3 50.48 2.46
 2 -4 2 984.97 6.33
 2 -22 -1 15.98 2.85
 -3 -12 3 66.24 2.94
 0 -16 3 87.5 4.26
 4 -22 -3 14.22 2.39
 -2 -22 -1 4.95 2.39
 1 -6 3 279.48 4.98
 -2 -15 3 24.5 2.69
 -1 -16 3 76.79 4.04
 -3 -9 3 318.78 4.88
 2 -7 3 1.75 1.61
 5 -19 -1 -0.53 2.12
 3 -23 -3 4.33 2.1
 1 -16 3 22.24 2.89
 -3 -13 3 29.37 2.45
 3 -11 3 164 4.59
 2 -18 2 30.17 3.62
 2 -15 3 15.63 2.59
 3 -10 3 20.46 2.17
 3 -12 3 44.91 3.05
 -2 -23 -2 3.74 1.93
 3 -13 3 57.56 3.46
 3 -9 3 30.66 2.33
 1 -19 2 2.75 2.55
 -1 -3 2 195.31 2.72
 0 -23 -1 2.34 2.28
 -3 -14 3 65.65 3.38
 0 -17 3 367 8.36
 4 -18 1 21.68 3.16
 -2 -16 3 89.5 4.22
 1 -22 0 13.2 2.81
 1 -3 2 1670.8 7.28
 -1 -22 0 11.18 2.86
 4 -21 -1 13.1 2.71
 -1 -17 3 31.44 3.15
 2 -16 3 64.3 3.89
 3 -14 3 7.64 2.31
 -2 -6 3 1316.28 8.44
 -1 -11 4 123.3 4.36
 -1 -21 1 16.31 3
 -1 -12 4 24.18 2.53
 0 -13 4 43.3 3.1
 3 -8 3 102.84 3.26
 4 -20 0 5.09 2.6
 1 -12 4 23.68 2.55
 -2 -19 2 29.71 3.17
 -3 -22 -1 15.93 2.45
 -1 -13 4 110.9 4.4
 2 -22 0 17.46 3.03
 1 -13 4 177.88 5.54
 3 -15 3 76.77 4.26
 0 -14 4 112.31 4.57
 3 -20 1 2.86 2.62
 5 -20 -1 10.6 2.5
 0 -20 2 25.8 3.31
 2 -23 -1 24.89 2.96
 5 -21 -2 4.27 2.2
 -2 -22 0 19.48 2.82
 -3 -20 1 3.69 2.27
 -1 -14 4 5.18 1.99
 2 -21 1 23.71 3.16
 1 -14 4 49.84 3.46
 4 -19 1 15.32 3.06
 5 -17 1 21.34 3.02
 -3 -7 3 1638.21 9.4
 -2 -21 1 27.87 3.33
 1 -18 3 31.21 3.61
 -2 -23 -1 1.26 2.03
 -2 -11 4 0.1 1.66
 -2 -12 4 498.23 7.84
 5 -19 0 16.65 2.85
 0 -15 4 45.59 3.43
 3 -7 3 502.52 6.17
 4 -17 2 8.49 2.69
 -3 -16 3 7.22 2.34
 2 -11 4 26.96 2.57
 2 -12 4 132.56 4.75
 3 -16 3 151.2 5.42
 -2 -10 4 243.2 5.25
 -2 -13 4 65.24 3.38
 4 -11 3 215.58 5.4
 4 -12 3 70.56 3.65
 -1 -15 4 231.87 6.21
 2 -10 4 194.65 5
 2 -13 4 151.74 5.11
 1 -15 4 194.26 6.03
 4 -13 3 198.23 5.64
 -4 -10 3 11.98 1.71
 0 -22 1 2.96 2.55
 3 -19 2 25.04 3.4
 2 -20 2 0.19 2.45
 -2 -14 4 147.61 4.87
 -2 -9 4 212.26 4.81
 3 -22 0 -0.5 2.24
 2 -14 4 39.32 3.24
 -3 -19 2 26.79 3.07
 2 -18 3 25.83 3.4
 0 -16 4 210.1 6.39
 1 -22 1 7.72 2.73
 2 -9 4 261.36 5.9
 4 -14 3 28.85 2.95
 0 -19 3 11.86 3.07
 0 -24 -1 2.94 1.99
 -1 -22 1 20.39 3.01
 5 -18 1 15 2.82
 -1 -16 4 19.73 2.79
 1 -24 -1 16.64 2.5
 1 -16 4 44.46 3.55
 1 -19 3 28.48 3.51
 4 -18 2 31.67 3.55
 2 -5 3 222.5 3.75
 -1 -19 3 10.77 2.87
 -2 -15 4 115.82 4.36
 2 -15 4 32.08 3.16
 -2 -5 3 954.75 6.43
 4 -20 1 3.28 2.56
 5 -21 -1 18.53 2.69
 4 -15 3 10.75 2.57
 -3 -22 0 -0.14 1.96
 2 -23 0 6.62 2.33
 -1 -21 2 30.02 3.42
 2 -22 1 5.01 2.62
 -3 -21 1 10.13 2.55
 -2 -8 4 380.37 5.97
 2 -8 4 312.7 5.7
 3 -12 4 433.88 8.03
 5 -22 -2 5.22 2.02
 -3 -12 4 77.93 3.28
 3 -11 4 4.82 1.95
 4 -8 3 374.9 5.87
 -3 -11 4 179.55 4.39
 6 -18 0 5.69 2.32
 3 -13 4 94.72 4.16
 -3 -13 4 69.03 3.35
 -2 -22 1 16.95 2.8
 2 -16 4 113.26 5.02
 2 -19 3 19.46 3.29
 -2 -23 0 5.07 2.19
 -2 -16 4 203.26 6.01
 -3 -6 3 353.1 4.18
 3 -10 4 104.99 3.89
 -2 -19 3 24.98 3.08
 3 -14 4 102.22 4.4
 2 -21 2 2.79 2.49
 -3 -10 4 180.59 4.19
 -3 -14 4 116.4 4.2
 5 -19 1 4.1 2.6
 -3 -18 3 13.43 2.7
 2 -18 -2 58.89 4.21
 4 -10 0 238.36 5.2
 0 -16 0 231.27 6.79
 4 -14 -1 44.8 3.41
 2 -21 -6 90 4.46
 -4 -19 -4 69.95 3.99
 1 -21 -5 33.91 3.38
 0 -19 -2 41.5 3.85
 4 -16 -2 57.26 3.92
 4 -19 -5 92.41 4.69
 -3 -18 -2 157.92 5.75
 2 -15 0 81.77 4.33
 0 -20 -3 50.24 4.12
 3 -20 -5 47.45 3.74
 5 -14 -2 34.61 3.09
 4 -20 -8 77.01 3.69
 5 -11 -1 31.54 2.58
 3 -16 -1 107.23 4.94
 -3 -15 0 25.63 2.61
 4 -11 0 190.25 4.94
 -4 -16 -1 180.69 5.57
 -2 -21 -5 45.17 3.55
 1 -19 -2 158.7 6.3
 -2 -16 0 98.04 4.52
 4 -20 -7 32.02 2.91
 1 -20 -3 68.38 4.43
 3 -14 0 86.54 4.13
 -3 -20 -4 58.67 3.93
 0 -21 -4 37.21 3.66
 -2 -19 -2 77.65 4.53
 5 -5 -1 16.06 1.4
 2 -4 1 391.91 3.98
 -1 -21 -4 76.17 4.37
 -2 -20 -3 103 5.03
 4 -5 0 182.6 3.14
 4 -2 -1 270.33 2.29
 5 -12 -1 416.5 7.51
 3 -19 -3 122.73 5.55
 5 -19 -7 28.23 2.78
 4 -12 0 412.13 7.46
 -4 -14 0 69.96 3.45
 0 -22 -6 37.94 3.15
 3 -18 -2 160.67 6.12
 -4 -8 1 19.24 1.58
 -1 -22 -6 59.8 3.63
 -1 -17 0 208.72 6.58
 -3 -13 1 22.95 2.44
 2 -19 -2 33.14 3.58
 2 -16 0 110.27 4.87
 2 -20 -3 43.89 3.9
 -4 -10 1 181.49 3.96
 -4 -19 -3 82.12 4.24
 3 -15 0 29.23 3.1
 5 -19 -6 77.07 3.97
 -4 -7 1 60.28 1.98
 1 -17 0 213.63 6.85
 -3 -16 0 80.33 4.07
 5 -13 -1 107.12 4.36
 -3 -4 1 418.54 3.35
 4 -13 0 744.63 10.41
 0 -22 -5 55.23 3.72
 -1 -20 -2 359.89 8.8
 0 -19 -1 80.43 4.86
 -4 -11 1 128.65 3.66
 4 -20 -5 39.86 3.5
 -1 -22 -5 289.57 7.13
 5 -17 -3 47.55 3.63
 -2 -22 -6 25.89 2.7
 1 -22 -5 32.11 3.22
 1 -20 -2 369.67 9.1
 3 -21 -5 36.14 3.31
 -1 -21 -3 86.06 4.76
 2 -22 -6 74.5 3.89
 4 -16 -1 134.89 5.42
 -3 -18 -1 49.23 3.75
 -4 -15 0 162.88 5.03
 1 -19 -1 93.94 5.08
 1 -21 -3 60.59 4.24
 5 -19 -5 29.24 3.02
 2 -1 0 399.67 2.12
 3 -19 -2 33.34 3.51
 -1 -16 1 69.09 4
 4 -14 0 76.29 3.98
 5 -14 -1 73.39 3.87
 -2 -19 -1 43.23 3.69
 3 -16 0 84.84 4.59
 3 -5 1 90.9 2.44
 -4 -6 1 55 1.73
 4 -4 0 687.95 5.13
 4 -18 -2 500.95 10.03
 5 -4 -1 485.68 4.17
 2 -20 -2 114.62 5.46
 4 -20 -4 93.16 4.59
 -3 -17 0 152.63 5.5
 1 -22 -4 36.44 3.4
 5 -9 0 151.98 3.99
 3 1 -2 89.63 1.21
 2 -19 -1 38.03 3.85
 5 -10 0 122.18 3.85
 4 -21 -6 157.25 5.09
 5 -8 0 63.16 2.65
 -4 -13 1 52.12 2.93
 5 -11 0 270.36 5.86
 5 -18 -3 70.96 4.31
 3 -2 0 482.01 3.14
 4 -9 1 70.84 3.06
 4 -10 1 59.55 3.03
 2 -3 1 915.86 5.29
 0 -21 -2 128.92 5.52
 4 -15 0 164.61 5.7
 0 -20 -1 34.14 3.59
 5 -15 -1 114.17 4.78
 0 -17 1 62.55 4.12
 -1 -21 -2 62.04 4.27
 4 -8 1 453.48 6.17
 4 -11 1 70.29 3.38
 -2 -22 -4 73.36 3.92
 -3 -20 -2 125.72 5.25
 2 -18 0 365.62 8.86
 2 -16 1 51.91 3.74
 5 -12 0 163.96 4.91
 2 -22 -4 111.95 4.84
 1 -20 -1 67.51 4.58
 -3 -19 -1 83.98 4.41
 1 -17 1 79.07 4.47
 -1 -19 0 133.01 5.63
 4 -12 1 58.63 3.38
 3 -20 -2 99.19 5.05
 -3 -21 -3 34.17 3.16
 3 -15 1 110.6 4.85
 1 -22 -3 32.87 3.29
 -4 -14 1 53.4 3.13
 1 -19 0 124.38 5.63
 1 -23 -5 37.44 3.01
 4 -20 -3 48.77 3.74
 -2 -20 -1 72.89 4.46
 3 -19 -1 36.77 3.79
 3 -21 -3 35.32 3.45
 5 -20 -5 53.22 3.43
 -3 -16 1 95.49 4.3
 4 -16 0 120.88 5.13
 2 -20 -1 61.68 4.37
 4 -13 1 34.95 3.06
 3 -4 1 129.57 2.55
 2 -17 1 51.94 3.99
 5 -6 0 114.54 2.84
 4 -21 -4 48.48 3.48
 0 -23 -4 74.21 3.93
 -2 -22 -3 29.69 2.97
 2 -22 -3 49.58 3.69
 3 -18 0 32.92 3.57
 -4 -5 1 207.23 2.55
 5 -18 -2 63.02 4.09
 5 -14 0 80.89 4.13
 3 -16 1 153.88 5.81
 0 -21 -1 38.08 3.74
 1 -23 -4 57.62 3.53
 -1 -23 -4 202.99 5.74
 4 -6 1 590.09 6.03
 -3 -22 -4 34.21 2.91
 4 -14 1 50.56 3.44
 -1 -21 -1 97.36 4.92
 -3 -14 2 91.9 3.94
 -1 -22 -2 117.93 5.04
 1 -22 -2 76.66 4.46
 -1 -20 0 105.18 5.21
 1 -20 0 107.56 5.27
 3 -21 -2 30.78 3.34
 4 -20 -2 113.2 5.21
 5 -15 0 183.63 5.97
 2 -23 -4 42.86 3.12
 0 -23 -3 31.14 3
 2 -18 1 189.41 6.63
 -3 -19 0 129.58 5.24
 -2 -16 2 76.73 4.13
 4 -15 1 31.37 3.15
 -4 -10 2 83.86 2.9
 0 -19 1 69.02 4.54
 -4 -11 2 123.91 3.63
 4 -3 0 241.36 2.75
 2 -21 -1 34.91 3.47
 3 -19 0 137.43 5.81
 -4 -9 2 47.11 2.17
 -1 -19 1 84.49 4.72
 -2 -20 0 49.85 3.9
 -3 -15 2 293.55 6.8
 -1 -17 2 202.67 6.41
 2 -22 -2 49.44 3.72
 5 -21 -5 29.62 2.64
 -3 -22 -3 59.39 3.5
 -4 -12 2 80.87 3.23
 2 -20 0 52.62 4.1
 5 -19 -2 68.89 4.08
 5 -11 1 38.19 2.75
 5 -5 0 508.53 4.98
 5 -9 1 292.29 5.43
 5 -12 1 151.79 4.82
 3 -6 2 591.74 6.17
 4 -5 1 166.53 3.15
 4 -16 1 186.24 6.3
 4 -22 -4 95.37 4.19
 -4 -13 2 112.04 3.91
 -3 -3 1 725.09 3.53
 -4 -14 2 31.75 2.59
 4 -11 2 370.88 6.87
 -2 -17 2 50.72 3.76
 4 -10 2 151.42 4.37
 5 -3 -1 36 1.19
 5 -13 1 187.87 5.63
 3 -18 1 43.78 3.8
 2 -19 1 41.45 3.75
 -1 -21 0 103.32 5.1
 4 -12 2 75.74 3.68
 1 -21 0 118.78 5.42
 -3 -16 2 53.71 3.56
 0 -23 -2 42.93 3.47
 4 -9 2 168.4 4.32
 5 -8 1 176.13 4.05
 -3 -21 -1 60.31 3.83
 4 -20 -1 72.77 4.35
 -4 -4 1 39.46 1.1
 0 -20 1 34.88 3.61
 3 -22 -2 177.88 5.93
 1 -18 2 227.78 7.41
 -1 -23 -2 69.03 3.92
 3 -16 2 164.61 6.01
 -2 -2 1 933.24 3.51
 5 -14 1 37.14 3.17
 -1 -20 1 64.57 4.34
 5 -17 0 44.17 3.7
 4 -8 2 87.81 3.14
 4 -17 1 72.6 4.49
 -3 -22 -2 51.79 3.37
 -3 -5 2 543.76 4.58
 3 -3 1 78.58 1.93
 4 -19 0 46.99 3.81
 2 -21 0 51.51 4.03
 -2 -21 0 51.78 3.79
 4 -14 2 185.75 5.89
 5 -20 -2 76.04 4.15
 -4 -7 2 1021.21 7.06
 2 -2 1 472.08 3.4
 -2 -18 2 56.16 3.86
 5 -7 1 139.31 3.43
 2 -23 -2 34.31 3.16
 -3 -19 1 36.56 3.36
 5 -15 1 122.04 5.1
 3 -19 1 74.56 4.71
 5 -21 -3 90.97 4.12
 0 -19 2 36.77 3.65
 3 -5 2 529.25 5.49
 -2 -20 1 60.03 4.07
 2 -20 1 68.72 4.47
 4 -15 2 253.24 7.05
 0 -22 0 161.11 5.94
 4 -7 2 1991.93 12.22
 -1 -19 2 158.86 6.12
 5 -18 0 179.85 6.29
 0 -21 1 44.21 3.8
 1 -23 -1 30.42 3.15
 3 -22 -1 86.37 4.46
 -1 -23 -1 42.1 3.34
 3 -21 0 189.81 6.5
 1 -21 1 100.44 5.1
 4 -22 -2 57.16 3.58
 4 -4 1 106.32 2.42
 -3 -21 0 184.92 5.85
 -3 -15 3 71.08 3.81
 2 -19 2 82.77 4.8
 -3 -18 2 163.31 5.77
 3 -23 -2 35.67 3.03
 3 -18 2 154.49 6.13
 5 -4 0 662.48 5.01
 5 -11 2 324.05 6.55
 0 -18 3 80.19 4.74
 5 -12 2 235.45 5.99
 5 -10 2 41.34 2.73
 1 -20 2 332.75 8.62
 -1 -20 2 339.99 8.52
 5 -13 2 101.29 4.37
 -1 -18 3 107.48 5.1
 -4 -6 2 560.65 4.78
 -4 -11 3 107.63 3.47
 -4 -12 3 49.5 2.78
 5 -14 2 202.77 6.19
 5 -9 2 66.66 3.1
 -4 -13 3 239.81 5.53
 4 -10 3 129.76 4.3
 1 -23 0 47.47 3.51
 4 -22 -1 134.73 5.09
 4 -21 0 72.28 4.23
 -2 -20 2 107.7 5.04
 -2 -18 3 121.48 5.33
 -1 -23 0 51.59 3.63
 3 -4 2 932.19 6.66
 5 -15 2 211.63 6.46
 3 -23 -1 27.45 2.82
 4 -9 3 145.62 4.23
 3 -21 1 58.06 4.12
 0 -21 2 119.07 5.49
 2 -3 2 4075.85 12.26
 5 -8 2 34.53 2.34
 -4 -9 3 112.3 3.12
 1 -21 2 64.52 4.4
 5 -20 0 151.93 5.53
 -3 -4 2 1364 6.31
 -2 -3 2 5624.3 11.96
 3 -20 2 128.42 5.75
 5 -5 1 314.26 4.21
 3 -18 3 29.74 3.59
 4 -5 2 1576.03 9.54
 0 -20 3 44.53 3.91
 4 -19 2 103.48 5.12
 -3 -20 2 89.57 4.46
 -2 -21 2 26.54 3.21
 -4 -5 2 375.21 3.51
 1 -1 12 26.28 3.69
 0 -2 12 226.24 7.82
 0 -4 13 9.07 3.08
 5 -4 14 1.99 2.58
 2 0 12 0.17 2.46
 0 2 8 229.22 5.43
 1 3 3 109.97 2.4
 2 -4 14 20.95 3.66
 6 -5 14 29.63 3.09
 4 -1 13 164.79 6.09
 2 4 5 539.89 5.62
 3 -1 13 69.71 4.5
 6 -2 13 113.82 4.87
 4 -8 15 8.58 2.62
 2 3 9 32.88 3.01
 2 4 6 270.42 4.63
 -1 1 8 402.25 7.43
 1 3 8 177.62 4.79
 4 -3 14 37.92 3.77
 3 -3 14 78.71 4.86
 1 -2 13 51.76 4.5
 0 0 11 41.08 3.85
 0 1 10 42.98 3.64
 4 -7 15 7.32 2.56
 1 1 11 164.71 6.03
 5 -1 13 -0.48 2.67
 0 1 1 1377.21 4.26
 2 -1 13 38.27 4.01
 4 2 11 262.99 6.6
 4 4 8 30.19 2.57
 1 2 10 169.7 5.53
 2 4 4 337.39 4.01
 3 2 11 111.97 4.92
 2 4 7 40.56 2.82
 2 -3 14 32.57 3.78
 1 0 12 20.23 3.13
 5 -3 14 29.52 3.37
 1 -4 14 27.45 3.84
 3 4 8 7.91 2.05
 6 -4 14 -0.13 2.43
 0 -1 12 23.68 3.38
 4 1 12 477.32 9.33
 -1 0 10 182.12 5.96
 3 -6 15 85.44 4.99
 4 -6 15 17.7 3.07
 -1 -1 11 168.3 6.45
 4 3 10 0.4 2.34
 0 2 9 47.88 3.34
 5 -7 15 20.49 2.9
 1 2 1 525.21 2.47
 3 3 10 64.87 3.76
 0 3 6 63.15 3.05
 2 2 11 240.09 6.76
 -1 1 9 53.19 3.38
 2 -6 15 -0.16 2.79
 5 1 12 65.11 4.13
 2 1 12 10.28 3.08
 3 -2 14 68.92 4.69
 0 3 5 202.32 4
 4 -2 14 14.44 3.38
 1 3 9 71.86 3.79
 3 -5 15 11.24 3.18
 5 -6 15 18.22 2.82
 -1 2 6 833.47 8.7
 -1 -2 12 11.68 2.96
 3 0 13 10.82 3.16
 1 -1 13 30.46 3.91
 4 -5 15 10.66 2.89
 4 0 13 1.01 2.69
 0 3 7 67.41 3.14
 2 4 8 89.98 3.67
 2 3 10 46.44 3.39
 1 -3 14 51.86 4.63
 -1 2 5 383.98 5.98
 -1 2 7 155.66 4.42
 2 -2 14 35.78 3.84
 2 -5 15 29.67 3.66
 6 -3 14 32.28 3.13
 2 0 13 79.58 5.03
 5 -2 14 1.21 2.73
 4 4 9 39.36 2.97
 -2 -1 10 77.59 4.21
 0 1 11 36.13 3.7
 1 4 6 463.2 6.18
 3 4 9 2.34 2.2
 5 0 13 114.25 5.32
 0 -4 14 135.58 6.43
 5 -5 15 58.54 3.77
 -2 -2 11 83.75 4.68
 0 0 12 36.4 4.07
 3 -4 15 44.62 4.01
 0 3 8 59.21 3.39
 1 4 5 57.09 2.59
 1 2 11 7.18 2.72
 0 2 10 9.57 2.61
 0 3 4 374.2 4.71
 4 -4 15 1.92 2.55
 1 4 7 56.63 3.01
 1 1 12 26.02 3.32
 -2 0 9 49.74 3.4
 -1 0 11 12.44 2.87
 -1 2 8 94.74 3.95
 -1 -3 13 116.26 6.04
 0 2 2 586.04 3.99
 -1 1 10 5.05 2.53
 2 -4 15 49.83 4.08
 3 -1 14 72.07 4.57
 1 -2 14 40.6 4.31
 2 4 3 1476.87 6.79
 2 4 9 455.23 7.78
 4 -1 14 8.86 2.98
 -1 -1 12 90.48 5.16
 4 2 12 34.15 3.53
 1 3 10 3.05 2.42
 -1 2 4 1184.29 9.06
 -3 -2 9 128.97 4.68
 3 3 11 21.4 3.15
 -2 1 6 105.69 3.63
 4 3 11 33.29 3.29
 -2 -3 12 41.35 3.76
 -2 1 7 771.39 9.04
 1 4 8 73.17 3.52
 5 -4 15 8.99 2.59
 0 -3 14 69.58 5.16
 2 -1 14 51.29 4.41
 3 5 6 425.37 5.67
 3 1 13 69.68 4.57
 3 -3 15 5.17 2.82
 2 2 12 31.89 3.46
 0 3 9 123.68 4.63
 4 1 13 155.08 5.74
 6 -2 14 10.87 2.61
 4 -3 15 5.95 2.77
 -3 -4 11 2.81 2.44
 2 3 11 33.05 3.43
 -1 2 9 0.68 2.4
 3 5 7 76.95 3.1
 5 -1 14 45.65 3.73
 1 4 4 264.58 3.88
 -2 1 8 288.17 6.05
 3 5 5 599.15 5.77
 1 -4 15 33.01 3.67
 -2 -1 11 0.72 2.61
 2 -3 15 0.34 2.79
 3 4 10 434.09 8
 2 1 13 35.97 3.89
 -2 0 10 48.12 3.69
 1 3 2 1426.65 5.71
 0 1 12 22.98 3.34
 0 2 11 32.87 3.54
 3 -7 16 10.01 2.63
 1 -1 14 5.85 3.26
 5 1 13 5.39 2.74
 1 4 9 270.71 6.2
 -2 -2 12 209.63 6.9
 -1 -4 14 126.19 6.11
 -3 -2 10 69.27 3.89
 3 5 8 283.07 5.72
 0 -2 14 8.58 3.25
 -1 1 11 183.8 6.15
 5 -3 15 8.75 2.54
 3 0 14 8.61 3.09
 -2 -4 13 13.01 3.15
 2 4 10 1.61 2.32
 2 5 6 684.37 7.24
 1 2 12 12.44 3.17
 -1 0 12 96.38 5.15
 2 5 7 61.97 3.04
 3 -6 16 6.65 2.59
 4 0 14 18.57 3.2
 -2 1 9 252.08 6.13
 3 -2 15 102.78 5.16
 -3 -1 9 28.54 2.8
 1 3 11 240.5 6.74
 1 -3 15 60.18 4.74
 2 0 14 50.77 4.43
 0 3 10 45.29 3.57
 1 1 13 37.97 4.11
 4 -2 15 2.37 2.61
 -1 2 10 129.77 5.07
 -1 3 7 222.96 5.17
 -1 3 6 306.97 5.32
 2 -2 15 39.69 3.8
 2 -6 16 63.88 4.09
 0 4 7 133.97 4.04
 0 4 6 87.43 3.26
 2 5 5 85.79 2.84
 0 3 3 933.99 6.15
 2 5 8 156.57 4.59
 3 -5 16 44.47 3.6
 0 -4 15 40.91 3.98
 -1 -3 14 57.68 4.57
 -1 3 8 501.1 7.72
 -2 -3 13 3.93 2.92
 3 5 4 1252.96 7.08
 0 4 8 30.29 2.89
 3 2 13 14.29 3.13
 4 3 12 30.67 3.49
 -2 0 11 56.75 4.08
 5 0 14 88.64 4.48
 3 5 9 52.63 3.21
 2 -5 16 41.61 3.56
 -3 0 7 163.95 4.53
 -3 -4 12 39.97 3.61
 1 4 10 194.71 5.77
 4 2 13 219.84 6.67
 2 3 12 5.27 2.81
 0 -1 14 10.26 3.3
 -2 -1 12 4.51 2.69
 3 4 11 105.04 4.66
 4 4 2 23.1 0.87
 1 0 14 14.04 3.4
 -1 3 5 57.6 2.88
 0 4 5 301.54 4.9
 5 -2 15 44.1 3.43
 -2 1 10 76.28 4.14
 2 2 13 42.36 3.93
 -3 0 6 106.41 3.66
 1 -2 15 31.16 3.77
 -3 0 8 72.23 3.63
 -2 2 7 162.81 4.41
 -3 -1 10 0.38 2.23
 1 -6 16 20.26 3.06
 -3 -2 11 64.95 4.12
 3 -1 15 55.29 4.05
 3 -4 16 29.67 3.33
 0 2 12 227.93 7.18
 -1 3 9 189.11 5.54
 2 5 9 22.21 2.73
 3 4 2 692.38 3.47
 -2 2 6 66.33 3.23
 2 4 11 84.49 4.46
 -2 2 8 77.48 3.69
 0 -3 15 21.47 3.53
 1 5 7 103.03 3.7
 3 1 14 58.38 4.32
 -1 1 12 85.83 4.74
 0 4 9 15.13 2.48
 -2 -5 14 21.4 3.46
 2 -1 15 30.27 3.78
 4 -1 15 18.5 3.12
 2 -4 16 4.08 2.79
 1 5 6 98.01 3.34
 0 3 11 17.1 3.14
 -1 -2 14 106.17 5.45
 -1 2 11 6 2.87
 4 -4 16 35.44 3.06
 1 -5 16 13.09 2.97
 4 1 14 2.06 2.69
 2 1 14 47.49 4.1
 -3 0 9 3.05 2.16
 1 5 8 254.34 5.6
 -3 -3 12 201.59 6.61
 -1 -5 15 47.66 4.05
 -4 -4 10 49.5 3.48
 1 3 12 109.37 5.12
 1 4 3 369.96 3.83
 1 2 13 52.78 4.31
 -2 2 9 342.7 7.04
 2 5 4 325.27 4.02
 3 5 10 30.4 3
 -2 -4 14 49.44 4.2
 3 -3 16 1.65 2.54
 -3 -5 13 79.72 4.74
 0 0 14 39.04 4.02
 1 -1 15 2.1 2.85
 1 -4 16 16.16 3.16
 -1 3 10 165.06 5.42
 1 4 11 37.21 3.44
 -2 0 12 87.84 4.87
 -2 1 11 2.82 2.67
 0 -2 15 23.42 3.72
 2 -3 16 71.1 4.45
 -1 -4 15 59.1 4.51
 -4 -5 11 49 3.5
 -3 -1 11 225.78 6.55
 1 5 9 60.4 3.64
 -4 -2 7 46.63 2.85
 0 4 10 44.69 3.53
 1 1 14 -0.36 3.07
 5 -1 15 16.82 2.7
 2 5 10 36.2 3.22
 0 -6 16 17.7 3.04
 -4 -2 8 24.02 2.57
 4 -3 16 13.75 2.75
 3 0 15 12.06 3.08
 -3 0 10 214.94 6.17
 -1 3 4 67.27 2.81
 0 4 4 748.42 6.57
 -1 -1 14 8.16 3.31
 -4 -3 10 73.97 3.94
 3 3 13 89.31 4.77
 -3 -2 12 71.97 4.47
 2 0 15 11.81 3.05
 -3 -4 13 276.08 7.8
 -2 2 10 22.81 3.06
 -2 -3 14 37.81 4
 0 -5 16 41.04 3.79
 2 3 13 21.15 3.54
 4 0 15 6.48 2.59
 -3 1 7 88.78 3.65
 -4 -2 9 136.53 4.7
 3 6 7 6.23 1.9
 -3 1 8 1004.39 10.95
 4 3 13 29.03 3.36
 -1 4 7 429.47 6.83
 1 -3 16 69.3 4.51
 -4 -4 11 40.25 3.38
 2 4 12 34.29 3.6
 -1 2 12 2.5 2.66
 -1 -3 15 14.08 3.24
 0 3 12 62.5 4.4
 -1 4 8 47.24 3.19
 3 2 14 82.08 4.57
 3 -2 16 64.32 4.06
 3 6 8 0.81 1.95
 2 -2 16 68.54 4.48
 2 2 14 21.7 3.59
 1 5 10 42.27 3.38
 0 -1 15 3.37 2.98
 0 5 7 388.43 6.4
 -1 4 6 111.03 3.65
 -3 1 6 70 3.18
 -1 3 11 12.5 2.94
 -3 1 9 23.5 2.87
 -2 -7 15 12.19 2.74
 1 0 15 30.25 3.88
 0 -4 16 38.09 3.95
 0 5 8 156.01 4.79
 3 5 11 1.18 2.49
 -2 -5 0 655.93 2.8
 4 2 14 20.62 3.1
 2 6 7 25.8 2.42
 -3 -3 13 18.04 3.39
 0 1 14 10.27 3.11
 4 -2 16 17.89 2.77
 -1 4 9 163.44 5.19
 -2 3 7 398.94 6.53
 0 4 11 95.64 4.81
 -2 3 8 188.43 5.06
 1 3 13 92 5.1
 -2 -6 15 1.36 2.55
 2 6 8 137.48 4.27
 -2 1 12 7.58 2.85
 -3 0 11 31.54 3.41
 -2 -2 14 17.94 3.6
 2 5 11 30.95 3.38
 0 5 6 91.88 3.41
 -4 -2 10 171.74 5.44
 1 4 12 24.53 3.51
 -3 -1 12 108.49 5.14
 -3 -7 14 11.83 2.83
 -1 0 14 152.58 6.42
 -4 -3 11 27.67 3.1
 2 4 2 779.79 4.18
 2 6 6 121.15 3.45
 3 6 9 76.54 3.68
 1 -2 16 10.91 3.08
 -2 2 11 68.61 4.31
 -4 -1 8 59.61 3.23
 -1 -2 15 35.71 3.87
 0 5 9 76.2 3.92
 1 2 14 41.83 4.03
 5 0 15 115.88 4.46
 -2 3 9 93.81 4.33
 -2 -5 15 65.59 4.44
 -3 -6 14 20.75 3.25
 -4 -1 7 121.21 3.91
 -2 2 4 640.25 7.16
 2 3 1 675.4 2.58
 -2 3 6 220.27 4.91
 3 1 15 61.01 4.01
 1 5 4 229.48 3.85
 -3 1 10 5.04 2.4
 0 -3 16 16.53 3.07
 2 1 15 35.55 3.71
 2 6 9 130.22 4.56
 -1 -6 16 20.03 3
 -4 -1 9 186.11 5.38
 3 5 3 734.57 4.62
 3 -1 16 48.72 3.69
 -1 4 10 160.91 5.6
 2 -1 16 7.29 2.82
 -3 -5 14 70 4.37
 3 6 5 41.17 2.06
 -3 -2 13 78.96 4.69
 1 5 11 104.21 4.86
 0 0 15 1.06 3.08
 -2 -4 15 3.72 2.86
 4 1 15 14.87 2.95
 -1 -5 16 96.4 4.83
 1 6 7 63.52 3.17
 1 6 8 193.1 5.11
 -2 3 10 74.11 4.06
 -4 -1 6 278.13 5.26
 0 5 10 1.94 2.33
 -2 -1 14 311.45 8.39
 -1 3 12 114.73 5.31
 0 3 13 52.72 4.4
 3 4 13 79.91 4.66
 1 1 15 0.17 3.01
 4 -1 16 5.41 2.45
 -4 -2 11 67.43 3.93
 -3 -4 14 10.87 2.95
 2 4 13 44.34 4
 -1 -1 15 27.4 3.69
 -3 2 8 73.91 3.76
 1 -1 16 60.6 4.15
 -4 -1 10 22.03 2.84
 0 4 12 32.75 3.61
 3 3 14 79.11 4.55
 0 -2 16 106.86 5.12
 -3 0 12 7.43 2.79
 0 2 14 18.82 3.34
 2 3 14 24.6 3.61
 -3 2 7 302.23 6.04
 -1 -4 16 10.6 2.87
 2 6 10 18.25 2.93
 1 6 9 179.03 5.27
 -1 1 14 14.09 3.45
 -3 1 11 209.72 6.39
 -2 -3 15 32.48 3.62
 -3 2 9 111.21 4.54
 1 6 6 127.85 3.68
 -2 2 12 238.71 7.07
 -1 4 11 82.93 4.64
 2 5 3 171.88 2.81
 -3 -1 13 11.57 3.09
 0 3 2 1149.05 6.18
 4 3 14 39.97 3.4
 -4 0 8 192.88 5.09
 1 4 13 158.8 6.22
 1 -4 17 3.9 2.41
 -3 -3 14 103.78 5.24
 2 0 16 28.21 3.27
 3 0 16 14.59 2.84
 1 3 14 44.95 4.03
 -1 5 8 372.01 6.96
 -2 3 11 4.62 2.78
 -4 0 9 106.47 4.36
 -1 3 3 2331.01 11.56
 0 5 11 62.96 4.14
 0 4 3 278.13 4.02
 -4 0 7 7.78 2.21
 3 2 15 95.94 4.64
 -1 -3 16 53.43 4.03
 2 2 15 31.95 3.59
 -3 2 6 530.31 7.12
 -1 5 7 413.38 6.83
 -4 -5 13 20 3.06
 -3 2 10 60.37 3.71
 0 1 15 7.78 3.11
 1 6 10 223.41 6.31
 -2 0 14 267.65 7.76
 -2 4 8 57.77 3.48
 1 5 12 304.94 7.77
 -4 -1 11 6.49 2.61
 -1 5 9 11.08 2.72
 0 -1 16 51.83 4.05
 -2 -2 15 134.68 5.77
 -1 0 15 46.49 4.25
 -2 4 7 17.92 2.47
 -2 4 9 13.37 2.59
 1 0 16 136.08 5.52
 -1 2 2 843.05 5.48
 4 0 16 38.6 3.09
 1 -3 17 26.28 3.16
 2 6 11 28.42 3.29
 0 6 8 19.01 2.71
 -4 0 10 124.43 4.75
 1 2 15 42.56 3.92
 -4 -4 13 83.06 4.49
 -1 3 13 125.39 5.74
 4 2 15 1.9 2.36
 -3 -2 14 89.27 4.87
 -3 1 12 108.31 4.98
 0 6 7 232.18 5.27
 -1 5 6 253.16 5.1
 -1 4 4 175.47 3.89
 0 6 9 156.29 5.06
 -1 5 10 57.42 3.94
 -2 -7 16 37.11 3.12
 -1 -2 16 6.42 2.9
 -3 -7 15 12.26 2.57
 -1 2 14 96.91 5.27
 0 4 13 11.32 3.17
 -3 0 13 5.87 3.03
 -1 4 12 38.62 3.81
 -2 -6 16 20.76 2.93
 -4 0 6 119.79 3.74
 -3 -6 15 28.61 3.15
 0 -4 17 7.19 2.46
 0 3 14 62.84 4.6
 -2 4 10 25.79 3.08
 -3 2 11 70.23 4.21
 -2 2 13 15.76 3.5
 -2 4 6 9.49 2.33
 -5 -3 8 153.96 4.29
 -2 -5 16 15.55 2.87
 -3 -5 15 37.09 3.5
 -2 3 12 37.18 3.79
 -3 1 4 140.97 3.64
 1 6 11 54.72 4.05
 -5 -3 9 5.94 2.1
 -4 -3 13 94.77 4.66
 0 5 4 87.28 2.89
 -2 -1 15 62.96 4.36
 3 6 4 88.92 2.31
 2 7 8 165.06 4.68
 -3 3 8 118.57 4.36
 2 4 14 13 3.03
 2 1 16 8.88 2.77
 0 5 12 7.67 3.08
 3 4 14 3.16 2.67
 2 5 13 10.3 3.03
 3 5 13 122.48 5.26
 1 -2 17 42.02 3.47
 3 1 16 42.44 3.37
 -3 3 9 21.99 2.87
 0 0 16 61.4 4.39
 -2 1 14 311.3 8.31
 0 6 10 1.14 2.64
 0 6 6 249.61 4.93
 -4 0 11 20.62 3.01
 -4 -1 12 45.32 3.84
 2 7 7 35.79 2.51
 -4 1 8 60.06 3.36
 -4 1 9 185.84 5.26
 0 2 15 30.44 3.64
 -2 -4 16 24.1 3.21
 -3 -4 15 40.73 3.6
 2 7 9 51.47 3.32
 -1 1 15 30.67 3.7
 0 -3 17 51.99 3.59
 -3 -1 14 232.11 6.92
 -5 -3 7 80.13 3.12
 -3 3 7 196.59 5.15
 -1 5 11 65.09 4.24
 -5 -3 10 12.94 2.42
 -2 3 4 1003.27 8.71
 2 6 4 567.23 5.32
 1 1 16 57.63 4.05
 1 4 2 2120.05 7.93
 1 4 14 23.79 3.52
 -1 -1 16 35.74 3.73
 2 3 15 2.4 2.62
 -2 4 11 40.75 3.61
 1 5 13 120.87 5.5
 -4 1 7 107.06 3.85
 -3 3 10 4.07 2.59
 3 3 15 8.11 2.72
 1 5 3 470.03 4.67
 -4 1 10 19.9 2.89
 -4 -2 13 11.82 3.11
 1 7 8 285.79 6.15
 3 4 3 644.33 4.63
 -1 -17 3 27.41 2.97
 4 -23 -1 24.07 2.68
 4 -21 1 2.13 2.39
 -1 -12 4 27.65 2.47
 0 -20 2 23.98 3.18
 3 -15 4 199.42 6.27
 0 -15 4 46.6 3.32
 4 -13 4 24.83 2.74
 1 -16 4 46.31 3.67
 -1 -13 4 113.33 4.27
 2 -16 4 114.6 5.08
 5 -16 3 14.82 3.07
 2 -22 1 5.16 2.55
 -2 -7 3 79.79 2.51
 2 -23 0 9.49 2.58
 6 -19 1 10.74 2.7
 4 -9 4 115.62 3.86
 2 -19 3 15.68 3.2
 1 -22 1 6.33 2.38
 4 -14 4 90.19 4.49
 1 -19 3 27.85 3.42
 -1 -22 0 12.65 2.58
 7 -17 1 13.06 2.67
 3 -7 4 489.77 6.58
 -1 -21 1 15.26 2.84
 -1 -14 4 6.79 1.92
 4 -20 2 24.34 3.28
 4 -18 3 22.73 3.34
 -2 -16 3 84.91 4.03
 3 -22 1 18.33 2.82
 5 -19 2 30.97 3.55
 2 -21 2 5.37 2.78
 0 -16 4 203.07 6.21
 3 -4 3 769.64 6.4
 7 -14 2 25.83 3.06
 3 -19 3 14.34 2.98
 -1 -3 2 203.53 2.74
 4 -15 4 4.58 2.54
 4 -8 4 486.51 6.99
 0 -19 3 15.28 3.02
 5 -22 0 -0.73 2.01
 -3 -11 3 255.85 4.68
 -3 -12 3 62.47 2.77
 0 -22 1 6.8 2.51
 -1 -15 4 218.79 5.97
 3 -21 2 21.01 3.16
 6 -21 0 14.02 2.55
 5 -21 1 -0.16 2.16
 -3 -13 3 30.72 2.33
 -3 -10 3 49.48 2.3
 3 -17 4 23.47 3.26
 6 -18 2 18.36 3.11
 5 -12 4 275.41 6.55
 5 -11 4 91.25 4.01
 6 -15 3 29.93 3.42
 4 -16 4 103.77 5
 4 -23 0 20.88 2.6
 5 -13 4 39.32 3.3
 -2 -17 3 3.41 2.27
 5 -10 4 38.6 2.77
 1 -20 3 25.67 3.42
 2 -13 5 53.62 3.63
 3 -6 4 108.6 3.3
 -3 -14 3 64 3.01
 -1 -16 4 22.03 2.71
 -2 -12 4 496.11 7.41
 2 -18 4 36.58 3.41
 -2 -11 4 0.39 1.71
 5 -14 4 237.17 6.69
 1 -18 4 9.96 2.69
 -2 -6 3 1310.84 7.99
 5 -20 2 8.55 2.63
 5 -18 3 1.55 2.7
 -3 -9 3 301.38 4.51
 1 -14 5 27.68 3.11
 -2 -13 4 57.78 3.08
 2 -14 5 13.32 2.52
 3 -20 3 14.84 3.07
 3 -12 5 91.47 4.23
 2 -23 1 3.81 2.22
 -2 -10 4 242.58 5.04
 3 -11 5 161.39 5.22
 -1 -19 3 14.61 2.92
 3 -13 5 214.4 6.31
 3 -18 4 14.07 2.89
 4 -17 4 146.59 5.85
 2 -22 2 21.62 2.96
 -2 -14 4 136.8 4.64
 3 -10 5 44.95 3
 2 -15 5 143.48 5.56
 -1 -22 1 19.49 2.79
 1 -15 5 276.03 7.35
 3 -23 1 -0.74 2.11
 3 -14 5 33.98 3.3
 0 -18 4 48.56 3.66
 6 -19 2 10.13 2.71
 0 -14 5 237.19 6.68
 2 -3 3 81.1 2.22
 -2 -9 4 228.91 4.81
 -1 -21 2 19.59 2.91
 3 -9 5 46.48 2.91
 7 -19 1 13.59 2.54
 5 -8 4 104.06 3.7
 2 -19 4 57.94 3.99
 4 -20 3 21.65 3.26
 -2 -15 4 97.7 4.22
 3 -15 5 20.51 2.94
 5 -16 4 51.88 3.96
 5 -22 1 11.71 2.45
 2 -21 3 9.53 2.85
 1 -16 5 176.12 6.12
 5 -19 3 5.8 2.64
 0 -15 5 58.26 3.78
 4 -12 5 118.06 4.67
 0 -23 1 1.76 2.08
 4 -18 4 80.01 4.62
 4 -13 5 62.8 3.85
 4 -11 5 53.68 3.38
 0 -22 2 9.53 2.6
 6 -21 1 8.99 2.34
 -1 -12 5 133.78 4.71
 3 -21 3 31.86 3.43
 4 -23 1 18.12 2.64
 4 -14 5 34.11 3.27
 -1 -13 5 23.52 2.67
 4 -10 5 360.37 6.99
 3 -8 5 92.2 3.7
 -2 -8 4 392.1 5.61
 -2 -16 4 207.39 5.83
 7 -14 3 26.66 3.13
 0 -16 5 153.6 5.67
 -1 -18 4 23.05 2.78
 3 -3 3 281.1 3.73
 2 -17 5 110.26 5.27
 -1 -14 5 220.6 6.21
 1 -17 5 43.81 3.78
 0 -21 3 19.23 2.97
 5 -7 4 139.05 3.85
 7 -18 2 11.53 2.59
 4 -9 5 49.14 2.93
 -2 -19 3 22.28 2.98
 2 -23 2 1.5 2.04
 3 -17 5 52.32 3.94
 -1 -23 1 20.28 2.6
 -1 -15 5 234.55 6.38
 5 -20 3 26.75 3.32
 7 -20 1 4 2.16
 4 -16 5 105.38 5.21
 -2 -5 3 1015.85 6.76
 5 -18 4 20.42 3.28
 2 -22 3 25 3.19
 3 -7 5 29.39 2.41
 2 -18 5 11.98 2.86
 -3 -7 3 1504.62 8.68
 5 -12 5 -1.73 2.01
 1 -18 5 5.04 2.56
 5 -13 5 31.8 3.11
 -3 -12 4 84.4 3.21
 4 -8 5 501.32 7.47
 -3 -13 4 64.54 3.08
 1 -22 3 29.1 3.09
 5 -11 5 45.35 3.14
 -1 -16 5 202.73 6.11
 -3 -11 4 167.11 4.11
 6 -16 4 16.43 3.1
 2 -4 4 392.49 5.22
 4 -5 4 107.74 3.14
 3 -18 5 19.06 3.22
 -3 -14 4 113.48 4.09
 4 -17 5 44.81 3.82
 5 -22 2 21.37 2.75
 2 -14 6 152.19 5.94
 5 -10 5 114.2 4.39
 5 -15 5 235.75 7.09
 0 -18 5 116.35 5.2
 -3 -10 4 164.18 3.89
 -2 -12 5 71.76 3.42
 -2 -13 5 65.62 3.43
 4 -20 4 7.12 2.83
 3 -12 6 38.51 3.29
 3 -13 6 169.21 5.89
 6 -21 2 25.52 2.8
 2 -21 4 0.54 2.4
 -2 -18 4 17.24 2.68
 -2 -11 5 177.04 4.95
 1 -15 6 33.79 3.32
 0 -22 3 20.14 2.93
 3 -11 6 180.44 5.84
 2 -19 5 51.28 3.95
 3 -14 6 201.21 6.54
 6 -17 4 19.34 3.25
 -2 -14 5 134.36 4.75
 1 -19 5 -0.18 2.38
 5 -9 5 77.14 3.57
 5 -16 5 95.32 4.71
 4 -7 5 219.85 4.82
 3 -21 4 20.16 3.08
 4 -18 5 16.27 2.67
 -2 -10 5 10.43 1.89
 3 -6 5 43.04 2.65
 3 -19 5 3.15 2.49
 2 -16 6 8.48 2.76
 -2 -15 5 3.11 2.15
 -3 -9 4 792.38 7.68
 0 -15 6 181.44 6.07
 -1 -20 4 18.24 2.93
 0 -19 5 166.98 5.97
 4 -13 6 85.69 4.48
 4 -12 6 20.52 2.76
 2 -23 3 18.28 2.68
 3 -16 6 91.27 4.86
 -1 -18 5 21.1 3.01
 3 -9 6 195.51 5.61
 6 -18 4 15.34 2.94
 4 -11 6 27.45 2.83
 7 -20 2 18.28 2.48
 -2 -9 5 486.08 7.51
 2 -17 6 109.85 5.22
 -2 -16 5 376.28 7.88
 1 -23 3 10.17 2.34
 1 -17 6 9.95 2.83
 2 -20 5 2.31 2.44
 -2 -6 4 1066.41 8.41
 6 -7 4 18.52 2.13
 4 -21 4 7.31 2.5
 2 -2 3 98.43 2.34
 6 -12 5 129.32 5.02
 3 -23 3 1.12 1.92
 -1 -13 6 171.74 5.72
 -1 -23 2 21.91 2.71
 4 -15 6 59.77 4.09
 4 -19 5 75.94 4.41
 4 -10 6 158 5.15
 -1 -14 6 74 4.13
 -1 -22 3 26.88 2.89
 1 -2 3 1376.97 7.8
 3 -17 6 10.38 2.74
 2 -5 5 87.49 3.06
 -1 -2 2 928.32 4.68
 1 -22 4 13.52 2.69
 6 -15 5 4.33 2.75
 4 -6 5 438.21 6.42
 3 -8 6 77.75 3.62
 -3 -8 4 107.47 2.96
 4 -16 6 49.47 3.75
 -1 -15 6 214.01 6.33
 0 -17 6 55.73 3.99
 5 -22 3 16.07 2.59
 -2 -17 5 122.99 5.01
 2 -18 6 24.67 3.31
 1 -18 6 57.12 4.1
 0 -23 3 26.78 2.83
 0 -20 5 132.04 5.18
 6 -19 4 17.25 2.89
 -1 -19 5 91.69 4.64
 4 -9 6 80.02 3.84
 7 -19 3 4.11 2.25
 -2 -20 4 0.16 2.08
 -1 -21 4 5.4 2.33
 3 -5 5 663.11 7.32
 2 -3 4 386.86 4.86
 3 -18 6 47.57 3.94
 -2 -4 3 480.21 4.43
 5 -12 6 90.84 4.45
 4 -17 6 181.55 6.31
 5 -14 6 47.16 3.74
 0 -22 4 0.47 2.11
 -3 -13 5 10.14 2.01
 5 -11 6 26.06 2.92
 6 -9 5 15.67 2.38
 0 -18 6 79.66 4.44
 -3 -12 5 15.11 2.01
 5 -21 4 23.8 2.92
 5 -15 6 1.29 2.42
 5 -19 5 10.29 2.78
 2 -14 7 66.72 4.48
 -3 -14 5 14.06 2.23
 4 -22 4 23.5 2.87
 2 -19 6 85.69 4.72
 -2 -18 5 4.22 2.26
 3 -7 6 42.81 2.85
 6 -17 5 29.7 3.36
 4 -8 6 47.87 2.94
 3 -21 5 7.73 2.55
 -3 -11 5 69.49 3.08
 1 -19 6 152.26 5.87
 -1 -17 6 35.59 3.53
 5 -10 6 53.42 3.45
 2 -15 7 39.43 3.91
 3 -13 7 17.16 3
 -2 -13 6 64.6 3.77
 -1 -23 3 16.93 2.36
 3 -12 7 138.92 5.72
 4 -18 6 99.7 4.95
 5 -16 6 9.62 2.71
 -2 -12 6 24.12 2.65
 3 -19 6 96.64 4.69
 2 -23 4 16.75 2.49
 -2 -14 6 50.7 3.41
 6 -20 4 5.82 2.3
 -1 -20 5 7.06 2.65
 3 -11 7 43.77 3.45
 -2 -11 6 216.01 5.99
 3 -15 7 147.64 6.08
 2 -16 7 7.7 2.65
 -2 -7 5 271.19 5.36
 -3 -10 5 49.72 2.59
 1 -16 7 20.42 3.14
 0 -19 6 140.86 5.5
 -2 -15 6 203.25 5.87
 -2 -5 4 -0.89 1.33
 5 -9 6 481.65 8.32
 6 -18 5 8.45 2.61
 5 -6 5 411.5 6.39
 5 -17 6 67.72 4.22
 4 -21 5 16.59 2.71
 -1 -18 6 25.75 3.05
 3 -16 7 69.37 4.47
 2 -20 6 93.11 4.57
 4 -7 6 27.49 2.41
 2 -22 5 21.12 2.95
 2 -17 7 31.89 3.39
 7 -14 5 10.21 2.62
 1 -20 6 21.39 2.96
 4 -12 7 17.36 2.89
 4 -14 7 22.64 3.25
 1 -17 7 48.16 4.08
 4 -19 6 20.74 3.2
 0 -16 7 117.11 5.43
 3 -6 6 300.08 5.89
 3 -20 6 78.74 4.2
 6 -13 6 25.83 3.06
 -3 -9 5 65.54 2.78
 4 -11 7 30.87 3.25
 7 -15 5 11.54 2.74
 4 -15 7 7.43 2.81
 3 -4 5 540.12 6.49
 6 -14 6 95.43 4.76
 3 -22 5 4.86 2.24
 4 -2 3 14.41 1.46
 3 -17 7 11.28 2.97
 5 -18 6 77.38 4.25
 5 -8 6 81.61 3.56
 6 -15 6 5.82 2.62
 6 -11 6 39.31 3.3
 7 -19 4 16.06 2.64
 0 -17 7 91.43 4.88
 4 -16 7 298.01 7.99
 0 -20 6 28.63 3.08
 2 -18 7 31.79 3.4
 -1 -21 5 31.81 3.05
 4 -10 7 24.74 2.8
 -2 -17 6 48.75 3.61
 -1 -19 6 2.69 2.29
 1 -18 7 24.13 3.28
 3 -18 7 18.8 3
 4 -20 6 26.48 2.98
 6 -10 6 25.1 2.74
 5 -21 5 18.53 2.59
 -1 -16 7 89.14 4.55
 4 -17 7 0.37 2.57
 4 -22 5 24.57 2.75
 5 -13 7 15 2.79
 4 -6 6 70.56 3.15
 4 -9 7 44.76 3.32
 5 -14 7 13.28 2.89
 0 -18 7 13.55 2.75
 -3 -8 5 1.9 1.49
 3 -21 6 10.31 2.66
 -3 -6 4 142.46 3.04
 -4 -7 3 2.63 1.13
 2 -19 7 73.2 4.4
 -2 -18 6 74.69 4.12
 5 -15 7 129.68 5.61
 6 -17 6 24.3 3.2
 1 -19 7 51.63 3.84
 -3 -13 6 95.44 3.99
 5 -7 6 27.19 2.5
 4 -4 5 4.41 1.6
 5 -11 7 33.75 3.13
 -3 -14 6 104.97 4.28
 -3 -12 6 99.34 3.98
 -1 -17 7 51.78 3.97
 2 -2 4 877.43 6.71
 3 -5 6 474.51 7.03
 6 -20 5 7.13 2.2
 4 -18 7 41.22 3.54
 3 -19 7 55.53 3.91
 -1 -20 6 24.93 2.86
 0 -21 6 2.08 2.22
 5 -16 7 4.37 2.64
 -3 -11 6 98.09 3.84
 3 -14 8 34.71 3.74
 5 -10 7 41.25 3.37
 4 -8 7 4.96 2.03
 3 -12 8 76.74 4.71
 -2 -14 7 27.41 2.9
 0 -19 7 126.27 5.3
 2 -16 8 116.7 5.61
 3 -15 8 51.56 4.11
 6 -18 6 18.66 2.72
 -1 -22 5 28.15 2.8
 2 -1 3 2269.32 8.91
 3 -11 8 375.31 9
 -2 -4 4 224.54 3.76
 2 -22 6 22.65 2.73
 5 -17 7 13.81 2.78
 -1 -18 7 84.42 4.46
 2 -20 7 6.98 2.39
 -2 -19 6 74.79 3.96
 -2 -3 3 122.01 2.33
 -3 -10 6 73.97 3.27
 1 -20 7 60.43 3.8
 3 -16 8 59.78 4.33
 4 -19 7 37.75 3.37
 2 -17 8 67.77 4.5
 5 -9 7 79.98 3.98
 1 -1 3 177.12 2.92
 1 -17 8 24.08 3.37
 -3 -7 5 30.15 2.11
 -2 -16 7 235.17 6.62
 3 -22 6 18.9 2.67
 4 -13 8 27.33 3.28
 3 -20 7 60.27 3.85
 4 -14 8 42.06 3.8
 4 -15 8 91.31 5.3
 3 -17 8 43.42 3.81
 4 -7 7 191.6 5.28
 5 -18 7 61.71 3.77
 6 -14 7 58.25 3.91
 2 -4 6 337.93 5.64
 4 -11 8 210.51 6.86
 6 -19 6 19.43 2.72
 6 -12 7 23.93 3.12
 0 -20 7 30.78 3.12
 1 -4 6 664.79 7.66
 2 -18 8 88.61 4.7
 -3 -9 6 216.66 5.05
 6 -15 7 44.52 3.51
 0 -17 8 15.78 2.96
 -1 -19 7 4.75 2.22
 3 -6 7 5.72 1.92
 -2 -17 7 78.47 4.16
 4 -16 8 178.75 6.39
 0 -22 6 24.02 2.74
 1 -18 8 30.47 3.57
 7 -16 6 6.66 2.42
 5 -8 7 71.28 3.74
 2 -21 7 6.89 2.26
 4 -10 8 89.02 4.52
 3 -4 6 440.65 6.39
 4 -20 7 72.34 3.88
 3 -18 8 116.78 5.32
 6 -16 7 16.36 2.83
 1 -21 7 34.43 3.06
 6 -7 6 291.63 6.14
 4 -17 8 36.95 3.58
 -1 -16 8 52.78 4.05
 5 -19 7 6.51 2.32
 -3 -5 4 682.96 6
 3 -21 7 31.18 2.92
 6 -10 7 12.75 2.52
 7 -17 6 21.57 2.72
 5 -13 8 96.82 4.9
 4 -3 5 171.05 3.8
 2 -19 8 33.45 3.29
 5 -14 8 98.2 4.75
 -2 -18 7 13.02 2.58
 1 -19 8 32.57 3.22
 5 -12 8 60.84 4.12
 4 -9 8 69.8 4.09
 6 -17 7 24.25 2.93
 -3 -4 3 675.83 5
 4 -22 0 45.31 3.59
 6 -20 0 53 3.82
 3 -20 2 114.23 5.48
 3 -18 3 33.21 3.79
 5 -20 1 100.77 4.94
 0 -18 3 71.51 4.51
 5 -7 3 151.85 4.03
 4 -3 2 575.14 5.15
 6 -17 2 41.89 3.86
 7 -20 -1 63.93 3.62
 6 -11 3 147.88 5.06
 6 -12 3 150.65 5.32
 1 -23 0 47.33 3.39
 -1 -23 -1 32.05 2.87
 5 -4 2 44.37 2
 6 -10 3 294 6.45
 6 -13 3 34.01 3.21
 3 -23 0 227.72 6.39
 7 -19 0 53.73 3.71
 1 -21 2 62.25 4.19
 -1 -18 3 96.78 5.04
 5 -17 3 63.94 4.32
 6 -9 3 183.83 5.06
 -1 -20 2 330.15 8.07
 5 -6 3 202.41 4.29
 7 -15 2 193.14 6.23
 -2 -19 2 33.76 3.27
 0 -21 2 118.78 5.27
 4 -22 1 29.76 3.13
 7 -18 1 41.62 3.46
 2 -20 3 120.34 5.55
 -3 -6 2 1266.2 7.19
 6 -20 1 159.01 5.68
 4 -19 3 69.4 4.62
 6 -8 3 90.66 3.51
 3 -2 2 54.2 1.86
 -2 -4 2 957.96 5.55
 4 -7 4 733.89 8.48
 4 -21 2 38.59 3.62
 7 -16 2 98.51 4.84
 6 -16 3 39.77 3.65
 5 -9 4 45.11 2.92
 -1 -23 0 43.16 3.13
 7 -20 0 67.3 3.65
 1 -23 1 37.28 3.23
 0 -20 3 44.96 3.74
 -2 -20 2 102.82 4.68
 1 -22 2 109.52 4.92
 4 -4 3 246.62 4.12
 3 -22 2 50.99 3.77
 -2 -18 3 97.86 4.73
 5 -2 1 34.06 1.43
 6 -7 3 54.6 2.75
 7 -17 2 46.09 3.62
 6 -17 3 71.29 4.43
 1 -19 4 217.05 7.21
 5 -5 3 794.1 7.64
 1 -21 3 70.92 4.44
 -3 -4 1 434.59 3.01
 4 -6 4 2331.88 14.13
 5 -1 0 243.81 2.02
 3 -19 4 258.2 7.73
 5 -21 2 28.81 3.18
 -1 -20 3 53.71 3.87
 6 -12 4 355.14 8.06
 0 -19 4 51.98 4.1
 4 -22 2 60.78 3.82
 6 -13 4 144.58 5.51
 5 -17 4 107.32 5.34
 6 -11 4 67.5 3.71
 6 -18 3 35.1 3.44
 6 -20 2 76.91 4.19
 5 -3 2 81.16 2.27
 6 -10 4 99.73 4.22
 7 -15 3 182.3 6.15
 2 -20 4 142.6 5.92
 4 -19 4 58.23 4.31
 1 -20 4 41.66 3.76
 4 -21 3 85.05 4.62
 6 -15 4 59.96 4.24
 1 -23 2 69.94 3.96
 3 -20 4 52.61 4.13
 3 -23 2 36.17 3.1
 4 -1 1 248.23 2.47
 6 -9 4 120.63 4.38
 -1 -22 2 74.85 3.99
 4 -2 2 451.74 4.25
 7 -16 3 100 4.78
 -1 -19 4 81.36 4.56
 -4 -6 1 54.04 1.42
 0 -20 4 45.78 3.77
 3 -22 3 71.14 4.2
 -3 -5 2 510.88 4.23
 6 -19 3 77.26 4.31
 -2 -20 3 39.81 3.29
 -1 -21 3 53.78 3.75
 7 -19 2 85.1 4.15
 0 -23 2 38.74 3.17
 -3 -2 -1 55.93 0.89
 2 1 -1 124.27 1.19
 5 -6 4 561.31 7.33
 4 -23 2 61.16 3.57
 7 -17 3 58.66 3.91
 6 -8 4 76.66 3.53
 5 -19 4 61.66 4.28
 1 -21 4 67.61 4.3
 5 -21 3 36.52 3.23
 4 -3 3 1062.93 7.71
 4 -22 3 109.02 4.69
 6 -20 3 50.32 3.5
 0 -21 4 37.4 3.62
 5 -17 5 59.77 4.42
 7 -18 3 63.97 3.87
 7 -14 4 64.51 4.07
 5 -8 5 312.5 6.41
 2 -1 2 7243.78 13.9
 -2 -19 4 65.63 4.07
 5 -20 4 45.21 3.57
 -4 -7 2 954.57 6.24
 1 -20 5 83.95 4.67
 6 -14 5 60.65 4.21
 -3 -6 3 344.59 4.27
 7 -15 4 72.86 4.3
 6 -11 5 61.97 3.85
 2 -22 4 61.96 3.99
 3 -20 5 32.17 3.54
 -2 -3 2 5599.95 12.11
 5 -18 5 30.23 3.51
 5 -5 4 162.29 4.02
 3 -22 4 31.77 3.24
 6 -10 5 42.59 3.18
 7 -16 4 140.56 5.47
 6 -16 5 40.32 3.67
 5 -7 5 335.21 6.39
 3 -2 3 1103.27 7.15
 6 -21 3 79.73 3.95
 -2 -1 -1 521.86 2.47
 4 -20 5 86.51 4.7
 2 -21 5 40.29 3.71
 3 -1 2 688.98 4.64
 1 -21 5 27.11 3.18
 7 -17 4 71.04 4.5
 3 -3 4 17.85 1.86
 -4 -5 1 193.96 1.96
 5 -3 3 715.54 6.43
 5 -2 2 675.82 5.19
 0 -21 5 32.76 3.32
 1 -23 4 171.39 5.33
 4 -5 5 414.77 6.36
 6 -8 5 88.65 3.78
 7 -18 4 47.09 3.5
 5 -20 5 37.98 3.39
 -1 -22 4 32.99 2.96
 -2 -19 5 92.8 4.5
 -2 -2 1 908.77 3.4
 1 -22 5 264.64 6.89
 5 -4 4 332.51 5.16
 0 -23 4 66.01 3.61
 -3 -4 2 1297.7 6.05
 -3 -5 3 115.55 2.51
 2 0 1 42.59 1
 6 -19 5 66.69 3.96
 7 -16 5 87.03 4.51
 6 -7 5 83.94 3.56
 -2 -20 5 32.19 3.13
 -4 -6 2 506.61 4.16
 0 -22 5 45.52 3.44
 6 -16 6 64.93 4.29
 2 -21 6 99.13 4.76
 1 -21 6 89.03 4.53
 7 -17 5 86.39 4.36
 5 -19 6 186.23 6.19
 4 -1 2 210.96 2.75
 5 -5 5 297.07 5.48
 -3 -3 1 689.9 3.02
 6 -9 6 293.12 6.94
 5 -1 1 232.81 2.29
 7 -18 5 64.98 3.72
 4 -21 6 78.13 4.09
 5 -20 6 27.62 3.02
 3 -2 4 215.78 3.75
 1 -22 6 47.74 3.34
 6 -8 6 181.29 5.36
 3 0 1 312.29 2.25
 4 -5 6 50.34 2.87
 5 -6 6 38.91 2.8
 7 -15 6 37.42 3.39
 -4 -4 -1 83.79 1.05
 6 -13 7 39.63 3.55
 3 -1 3 1299.58 7.34
 -1 -21 6 51.27 3.58
 -2 -20 6 75.64 4.03
 5 -2 3 641.11 5.71
 5 -4 5 601.06 7.37
 4 -2 4 495.05 5.65
 -4 -6 3 33.91 1.56
 -2 -2 2 1510.8 5.94
 -4 -5 2 328.29 3.05
 4 -21 4 4.47 2.39
 3 -20 5 25.28 3.08
 4 -14 6 2.14 2.28
 -1 -23 3 22.2 2.94
 3 -17 6 9.86 2.72
 -2 -14 6 53.75 4
 -1 -17 6 39.53 3.76
 3 -22 4 28.36 3.1
 -1 -20 5 6 2.62
 -3 -21 3 29.62 3.16
 4 -11 6 17.55 2.54
 1 -21 5 33.38 3.34
 4 -15 6 50.72 3.77
 -2 -15 6 199.83 6.74
 -3 -9 5 61.58 3.08
 -2 -21 4 24.77 3.24
 2 -21 5 33.36 3.29
 -1 -22 4 27.46 3.19
 -3 -17 5 21.66 2.89
 -4 -17 4 27.72 3.04
 1 -24 3 15.61 2.47
 0 -21 5 30.82 3.29
 5 -23 2 15.38 2.13
 1 -19 6 139.86 5.86
 4 -16 6 42.84 3.59
 2 -24 3 16.72 2.48
 -1 -25 1 18.52 2.22
 4 -10 6 158.57 4.82
 -2 -16 6 34.95 3.4
 3 -18 6 49.82 3.91
 4 -24 2 0.89 1.7
 3 -8 6 82.83 3.41
 4 -23 3 20.59 2.51
 2 -19 6 79.67 4.71
 0 -19 6 139.13 5.82
 5 -18 5 31.03 3.37
 5 -22 3 17.74 2.46
 -3 -20 4 7.19 2.67
 2 -23 4 9.42 2.45
 -3 -6 4 142.1 3.37
 2 -2 3 102.38 2.17
 1 -1 2 46.42 1.3
 3 -21 5 4.68 2.51
 0 -25 2 3.48 1.88
 -2 -17 6 52.88 4.02
 1 -16 7 11.29 3.03
 -1 -21 5 26.58 3.25
 -2 -20 5 38.32 3.56
 4 -22 4 21.77 2.73
 4 -9 6 83.01 3.56
 3 -24 3 21.19 2.42
 -4 -8 4 471.66 6.21
 -4 -13 5 28.24 2.65
 -2 -23 3 4.39 2.3
 -4 -14 5 28.95 2.87
 1 -20 6 22.68 3.25
 3 -19 6 80.11 4.51
 -1 -19 6 3.64 2.51
 2 -16 7 7.47 2.79
 -4 -12 5 0.51 1.99
 4 -6 5 443.58 5.91
 2 -3 4 395.48 4.55
 3 -5 5 644.88 6.87
 3 -13 7 18.39 2.91
 -3 -13 6 108.09 4.89
 3 -14 7 41.53 3.91
 5 -13 6 4.6 2.33
 5 -21 4 23.41 2.71
 -3 -14 6 109.36 4.86
 3 -23 4 24.18 2.72
 1 -17 7 48.48 4.24
 2 -22 5 21.04 2.98
 -4 -15 5 117.74 4.75
 -3 -22 3 -1.87 2.08
 0 -20 6 22.78 3.23
 2 -20 6 84.75 4.53
 5 -14 6 45.67 3.39
 -3 -12 6 100.46 4.45
 3 -12 7 145.77 5.73
 -4 -6 3 37.37 1.91
 -3 -23 2 23.27 2.62
 5 -19 5 8.98 2.58
 -1 -24 3 5.78 2.25
 -4 -11 5 64.96 3.26
 4 -18 6 89.97 4.75
 3 -15 7 125.58 5.6
 0 -17 7 88.39 5.1
 -3 -15 6 5.98 2.37
 5 -15 6 0.16 2.32
 -3 -19 5 75.86 4.26
 -2 -3 3 111.85 2.52
 -4 -16 5 168.3 5.54
 -3 -21 4 8.69 2.59
 -4 -19 4 20.61 2.96
 3 -16 7 66.41 4.41
 -1 -25 2 0.9 1.8
 -3 -16 6 99.22 4.76
 4 -4 4 886.28 6.75
 4 -8 6 39.23 2.68
 1 -18 7 21.96 3.26
 4 -21 5 15.52 2.7
 -4 -10 5 48.14 2.81
 -1 -20 6 22.72 3.22
 3 -20 6 66.75 4.02
 3 -22 5 4.09 2.33
 -3 -7 5 28.86 2.29
 -2 -21 5 3.13 2.4
 1 -25 3 1.3 1.77
 -1 -17 7 57.63 4.21
 -1 -22 5 26.49 3.14
 1 -21 6 84.23 4.35
 -3 -4 3 680.14 5.57
 2 -18 7 29.01 3.39
 -2 -19 6 81.35 4.57
 2 -4 5 585.78 6.31
 4 -19 6 33.55 3.28
 -4 -17 5 5.83 2.29
 -3 -17 6 36.9 3.42
 -4 -7 4 359.1 5.18
 0 -21 6 9.14 2.52
 -2 -15 7 156.85 6.36
 2 -21 6 89.56 4.35
 0 -24 4 15.58 2.46
 4 -13 7 26.95 3.08
 4 -14 7 23.42 3.14
 4 -12 7 18.16 2.63
 -3 -5 4 714.93 6.63
 4 -23 4 17.53 2.33
 1 -19 7 56.84 4.15
 4 -15 7 8.5 2.64
 3 -3 4 17.6 1.58
 -4 -9 5 318.96 5.75
 -2 -2 2 1490.41 6.22
 -2 -16 7 237.97 7.56
 -1 -18 7 83.89 4.75
 0 -19 7 120.82 5.5
 0 -23 5 11.65 2.63
 5 -22 4 0.88 1.85
 3 -18 7 11.04 2.86
 2 -19 7 61.98 4.12
 4 -11 7 24.7 2.85
 -2 -24 3 0.11 1.85
 -3 -24 2 17.87 2.14
 -1 -21 6 50.78 3.67
 4 -7 6 22.28 2.19
 -3 -23 3 3.16 2
 -2 -20 6 85.31 4.48
 4 -5 5 433.54 5.5
 3 -21 6 9.98 2.47
 -2 -17 7 84.91 4.93
 -3 -22 4 16.02 2.62
 4 -20 6 26.5 3.09
 -1 -24 4 12.91 2.37
 1 -22 6 52.54 3.48
 -2 -22 5 3.23 2.3
 -4 -13 6 77.05 4.01
 4 -10 7 22.34 2.72
 -4 -14 6 122.27 4.96
 -1 -19 7 5.52 2.58
 4 -17 7 9.04 2.71
 3 -4 5 546.2 6.02
 1 -20 7 53.57 3.9
 -3 -6 5 504.79 6.86
 2 -5 6 815.32 8.65
 -4 -12 6 79.19 3.84
 3 -23 5 20.97 2.49
 3 -8 7 34.69 2.72
 0 -22 6 33.71 3.09
 -4 -15 6 118.69 4.95
 3 -19 7 59.2 3.88
 2 -22 6 22.18 2.78
 0 -20 7 26.69 3.3
 -3 -14 7 85.25 4.75
 -2 -18 7 18.56 3.11
 -3 -19 6 2.32 2.38
 2 -20 7 1.92 2.36
 5 -21 5 18.57 2.44
 -4 -19 5 79 4.05
 -3 -15 7 7.81 2.75
 -4 -11 6 5.56 2.09
 -4 -16 6 36.61 3.31
 3 -14 8 30.81 3.65
 3 -13 8 227.34 7.57
 4 -18 7 44.15 3.56
 -4 -6 4 243.75 4.28
 4 -9 7 41.25 2.97
 2 -17 8 62.54 4.55
 -3 -16 7 49.57 3.85
 -2 -21 6 85.1 4.18
 1 -2 4 406.91 4.63
 3 -15 8 30.93 3.55
 -1 -20 7 63.69 4
 -1 -22 6 12.04 2.54
 -4 -10 6 198.39 5.12
 1 -18 8 29.91 3.55
 3 -22 6 17.04 2.53
 -2 -19 7 26.39 3.29
 1 -21 7 38.22 3.28
 0 -24 5 14.97 2.34
 3 -20 7 61.04 3.76
 3 -5 6 459.58 6.51
 3 -7 7 0.87 1.71
 0 -21 7 67.31 3.98
 -3 -20 6 8.61 2.48
 2 -18 8 76.35 4.54
 -2 -24 4 6.9 2.01
 2 -2 4 850.38 6.29
 2 -21 7 9.08 2.5
 2 -3 5 82.24 2.82
 4 -19 7 34.91 3.13
 -1 -1 2 595.54 4.05
 -2 -3 4 1113.06 8.14
 -2 -23 5 15.76 2.54
 3 -17 8 35.05 3.74
 -3 -23 4 23.92 2.59
 -4 -7 5 27.67 2.19
 4 -8 7 5.11 1.97
 -3 -4 4 713.15 6.51
 -4 -18 6 3.52 2.35
 -1 -18 8 12.88 3.1
 1 -19 8 36.55 3.63
 -4 -9 6 53.71 3.17
 5 -20 6 24.63 2.75
 -3 -22 5 3.45 2.19
 -5 -10 5 244.1 5.23
 0 -19 8 4.32 2.76
 -3 -18 7 131.78 5.29
 5 -17 7 11.9 2.59
 4 -14 8 33.11 3.38
 1 -1 3 173.8 2.76
 4 -13 8 26.35 3.11
 -1 -21 7 14.2 2.68
 4 -3 4 111.37 2.57
 -3 -5 5 834.15 8.4
 -2 -20 7 11.85 2.63
 -1 -24 5 2.59 1.91
 5 -22 5 2.54 1.77
 2 -19 8 35.47 3.47
 -2 -22 6 59.18 3.4
 4 -12 8 20.89 2.95
 3 -18 8 116.88 5.11
 -2 -17 8 0.18 2.56
 2 -4 6 284.45 5.29
 4 -4 5 5.89 1.52
 3 -21 7 38.43 3.03
 -4 -14 7 98.66 4.59
 1 -22 7 18.41 2.51
 4 -16 8 151.76 5.75
 -1 -23 6 6.27 2.22
 -1 -19 8 70.64 4.28
 4 -11 8 208.46 6.12
 -4 -15 7 14.32 2.68
 4 -20 7 63.05 3.52
 -3 -21 6 0.14 2.07
 4 -22 6 12.86 2.19
 -2 -2 3 1673.24 8.18
 -4 -12 7 58.71 3.69
 0 -22 7 4.94 2.18
 -4 -19 6 303.05 6.98
 1 -20 8 6.96 2.39
 -3 -19 7 14.3 2.82
 -5 -9 5 55.48 2.72
 3 -6 7 8.69 1.85
 0 -20 8 55.37 3.84
 -2 -18 8 138.2 5.72
 -4 -8 6 29.41 2.51
 2 -22 7 9.28 2.24
 -4 -16 7 16.07 2.78
 -5 -13 6 134.91 4.68
 4 -17 8 32.22 3.42
 -4 -21 5 21.76 2.6
 -4 -11 7 122.22 4.89
 3 -3 5 96.08 2.81
 4 -7 7 191.57 4.92
 3 -19 8 7.31 2.48
 -4 -5 4 555.25 5.86
 2 -20 8 15.03 2.74
 -5 -12 6 65.97 3.42
 4 -10 8 86.91 4.31
 -2 -21 7 0.7 2.21
 4 -5 6 46.31 2.4
 5 -21 6 21.95 2.38
 -4 -6 5 95.73 3.14
 3 -2 4 205.02 3.2
 -5 -7 4 128.83 3.28
 -1 -22 7 8 2.25
 -4 -17 7 45.76 3.55
 -1 -20 8 27.01 3.17
 3 -4 6 443.44 5.99
 -5 -11 6 154.6 4.67
 -2 -19 8 96.56 4.72
 2 -17 9 10.8 2.97
 4 -18 8 85.18 4.26
 3 -14 9 3.07 2.59
 5 -19 7 12.11 2.43
 -3 -20 7 117.77 4.67
 -3 -23 5 3.25 1.91
 -3 -17 8 51.25 4.01
 -4 -20 6 4.38 2.17
 1 -21 8 44.51 3.29
 3 -22 7 4.68 2.06
 4 -21 7 11.07 2.3
 0 -21 8 7.83 2.39
 4 -9 8 72.58 3.78
 3 -20 8 14.92 2.52
 3 -16 9 23.98 3.3
 1 -23 7 14.48 2.07
 -4 -18 7 78.07 4.14
 -4 -7 6 333.2 5.93
 -3 -22 6 4.08 2.08
 1 -2 5 605.77 6.29
 2 -18 9 9.75 2.78
 -5 -10 6 85.43 3.56
 0 -23 7 3.08 1.84
 2 -21 8 18.3 2.54
 -3 -4 5 543 6.43
 -3 -18 8 39.32 3.52
 3 -7 8 312.09 6.56
 4 -19 8 57.43 3.48
 3 -17 9 2.98 2.52
 2 -23 7 17.61 2.28
 1 -19 9 14 2.77
 -2 -20 8 53.82 3.57
 -1 -21 8 32.5 3.07
 4 -6 7 103.5 3.54
 0 -19 9 11.37 2.72
 2 -3 6 93.49 3.21
 2 -2 5 29.49 2.01
 -3 -3 4 165.42 3.22
 4 -8 8 148.8 5
 2 -19 9 49.16 3.55
 -4 -19 7 146.25 4.96
 -3 -21 7 21.36 2.59
 -1 -23 7 22 2.3
 -4 -15 8 120.48 5.3
 -5 -9 6 226.49 5.18
 4 -13 9 193.81 6.69
 3 -18 9 34.63 3.28
 -1 -19 9 45.04 3.88
 1 -22 8 3.71 1.92
 4 -15 9 24.7 3.2
 -3 -19 8 77.91 4.11
 -2 -2 4 718.65 6.39
 -5 -13 7 119.17 4.71
 3 -21 8 10.9 2.08
 0 -22 8 9.44 2.11
 4 -12 9 71.75 4.26
 -4 -16 8 10.57 2.8
 2 -4 7 47.3 2.93
 -4 -5 5 959.2 8.41
 -3 -6 7 84.91 3.61
 -5 -12 7 44.81 3.13
 1 -20 9 18.87 2.7
 -3 -2 2 201.05 2.59
 4 -16 9 37.31 3.4
 0 -20 9 11.2 2.55
 4 -3 5 173.99 3.41
 4 -20 8 61.89 3.32
 4 -11 9 117.58 5.29
 2 -22 8 42.98 2.78
 4 -4 6 334.15 5.2
 -4 -17 8 19.13 2.78
 -4 -4 4 140.49 3.13
 -5 -11 7 95.2 4.12
 2 -20 9 8.35 2.23
 3 -19 9 70.23 3.84
 -1 -22 8 0.56 1.88
 4 -17 9 -1.04 2.24
 -3 -23 6 12.39 2.04
 -1 -20 9 6.43 2.37
 -4 -20 7 24.19 2.65
 4 -7 8 13.66 2.24
 -2 -19 9 26.45 3.22
 -5 -8 6 108.05 3.62
 2 -1 4 1002.82 6.48
 3 -3 6 73.31 2.77
 -3 -20 8 23.43 2.74
 4 -10 9 6.28 2.45
 -2 -23 7 3.69 1.77
 -5 -10 7 9.25 2.26
 -4 -7 7 153.35 4.53
 -4 -18 8 53.17 3.7
 -5 -5 3 750.75 5.93
 -2 -1 2 582.33 3.91
 -3 -22 7 -1.89 1.8
 3 -2 5 179.46 3.39
 1 -21 9 13.62 2.31
 0 -21 9 4.58 2.05
 4 -18 9 11.07 2.32
 4 -2 4 479.9 4.52
 -3 -4 6 556.72 7.36
 -3 -18 9 13.81 2.77
 1 0 2 113.24 1.68
 1 -2 6 598.85 7.32
 1 -3 7 294.54 5.83
 4 -9 9 11.44 2.57
 -3 -2 3 79.49 2.14
 -3 -3 5 360.01 5.24
 3 -4 4 119.77 3.02
 -1 -24 2 105.29 4.37
 4 -19 5 69.85 4.35
 5 -17 5 58.81 4.04
 5 -20 4 36.33 3.28
 1 -25 2 27.83 2.53
 1 -23 4 181.51 5.81
 2 -25 2 22.37 2.36
 0 -24 3 30.22 2.91
 4 -20 5 75.47 4.32
 0 -23 4 67.45 4.01
 -4 -5 2 338.16 4.01
 4 -3 3 1017.33 6.47
 1 -22 5 272.82 7.27
 -2 -24 2 124.96 4.41
 4 -2 2 429.43 3.3
 -2 -22 4 102.62 4.6
 0 -22 5 43.25 3.67
 2 -1 2 7015.35 12.15
 -1 -23 4 54.15 3.78
 -4 -4 1 35.92 1.36
 1 -24 4 24.44 2.71
 2 -24 4 49.7 3.08
 5 -17 6 56.95 3.92
 5 -20 5 39.16 3.19
 1 -23 5 63.55 3.71
 0 -25 3 31.17 2.54
 -3 -20 5 41.23 3.61
 3 -2 3 1073.11 6.26
 2 -23 5 45.87 3.24
 -3 -3 2 110.7 2.27
 -4 -20 4 68.43 3.98
 -2 -23 4 33.49 2.99
 3 -24 4 72.44 3.29
 5 -18 6 60.89 3.96
 4 -22 5 28.13 2.73
 -1 -23 5 36.58 3.16
 -3 -21 5 34.3 3.24
 -4 -5 3 115.63 2.86
 5 -19 6 173.21 5.54
 1 -24 5 82.53 3.61
 4 -21 6 73.24 3.8
 2 -24 5 22.64 2.41
 -4 -4 2 14.66 1.32
 1 -23 6 82.96 3.9
 3 -1 2 636.47 3.67
 -4 -20 5 36.55 3.28
 0 -23 6 65.46 3.68
 4 -23 5 50.14 2.86
 2 -23 6 27.49 2.63
 -3 -3 3 1121.7 7.23
 5 -18 7 52.49 3.57
 -4 -3 0 199.49 1.49
 3 -23 6 41.54 2.76
 2 -1 3 2239.94 8.62
 4 -2 3 16.19 1.28
 1 -24 6 28.07 2.46
 0 -24 6 61.71 3.1
 -4 -4 3 250.69 3.77
 -3 -2 1 778.66 3.82
 -2 -23 6 43.09 2.99
 5 -20 7 107.51 3.95
 -4 -21 6 137.9 4.64
 -2 -1 1 110.76 1.5
 -5 -6 4 222.75 4.25
 3 -1 3 1229.16 6.29
 -4 -3 1 360.38 2.83
 -4 -3 2 176.94 2.63
 3 -8 0 273.99 4.72
 11 -10 -6 9.46 2.48
 5 -9 0 161.29 4.44
 2 -7 0 45.61 2.18
 10 -11 -5 11.16 2.88
 6 -7 1 48.56 2.66
 11 -10 -10 1.09 1.75
 3 -6 1 165.16 3.74
 3 0 2 1.57 0.81
 11 -8 -3 24.76 3.1
 5 -4 2 44.79 2.13
 13 -6 -7 8.74 1.95
 0 -5 -1 2321.73 7.95
 4 -7 1 5.13 1.63
 8 -11 -13 1.76 1.5
 6 -4 2 111.58 3.09
 10 -11 -11 6.01 1.86
 12 -9 -7 19.34 2.48
 10 -12 -8 2.23 2.17
 8 -13 -5 18.93 3.34
 12 -9 -9 4.52 1.77
 10 -12 -7 13.5 2.65
 9 -12 -11 17.72 2.26
 6 -14 -7 6.87 2.42
 2 -9 -1 623.99 6.9
 4 -4 2 26.76 1.68
 3 -2 2 55.73 1.68
 8 -12 -12 17.6 2.15
 8 -12 -3 2.4 2.42
 7 -13 -11 13.89 2.32
 13 -6 -6 5.91 1.85
 9 -13 -8 6.06 2.33
 9 -13 -7 26.15 3.1
 4 -13 -4 4.19 2.12
 11 -11 -8 17.4 2.51
 10 -12 -6 2.71 2.33
 7 -14 -8 27.02 3.17
 12 -9 -6 -0.68 1.89
 6 -14 -9 28.9 3.03
 3 -13 -5 12.54 2.45
 9 -13 -9 16.7 2.59
 5 -5 2 199.99 3.91
 9 -13 -6 15.03 2.92
 5 -8 1 160.52 4.24
 6 -8 1 -1.47 1.77
 7 -14 -9 6.07 2.34
 8 -13 -4 1.33 2.46
 3 -3 2 875.31 5.85
 1 -6 0 326.75 4.05
 3 -7 1 186.78 4.02
 6 -10 0 11.16 2.33
 3 -9 0 6.44 1.72
 5 -10 0 117.54 3.94
 4 -11 -1 135.48 4.32
 8 -9 0 10.59 2.38
 1 -8 -1 93.41 2.64
 8 -14 -7 18.42 2.87
 8 -14 -8 16.57 2.76
 4 -5 2 1408.04 9.34
 4 -8 1 408.17 6.01
 2 -8 0 568.68 6.18
 7 -13 -12 18.37 2.11
 12 -9 -5 6.5 2.16
 12 -10 -8 17.83 2.24
 13 -7 -6 11.62 1.96
 8 -14 -9 -0.15 1.9
 4 -10 0 247.02 5.25
 7 -14 -10 17.23 2.52
 5 -6 2 416.58 5.79
 2 -6 1 938.44 7.79
 3 -4 2 742.4 6.38
 -1 -7 -4 8.77 1.05
 10 -12 -4 24.72 3.16
 10 -13 -7 7.37 2.25
 8 -13 -3 23.99 3.19
 7 -14 -4 7.56 2.67
 9 -13 -4 4.85 2.64
 10 -12 -11 13.22 1.88
 2 -10 -1 8.13 1.79
 5 -9 1 258.44 5.51
 3 -11 -1 221.88 4.98
 10 -9 -1 26.48 3.09
 11 -12 -7 3.61 2.03
 10 -13 -6 6.09 2.26
 11 -10 -3 17.86 2.77
 9 -14 -7 20.42 2.84
 8 -14 -10 9.51 2.12
 4 -6 2 266.95 4.56
 11 -11 -4 8.26 2.63
 13 -7 -5 8.88 1.95
 3 -8 1 533.52 6.46
 11 -9 -2 15.25 2.75
 11 -12 -9 17.08 2.14
 12 -8 -3 29.12 3.04
 7 -15 -8 19.14 2.85
 1 -7 0 47.05 2.05
 5 -15 -6 14.45 2.82
 9 -14 -9 12.91 2.32
 3 -5 2 396.24 5.36
 4 -12 -1 19.1 2.5
 9 -12 -2 10.57 2.73
 6 -7 2 34.86 2.36
 3 -14 -5 14.77 2.36
 7 -11 0 24.38 2.95
 6 -15 -5 11.34 2.85
 2 -9 0 27.11 2.1
 9 -14 -5 4.97 2.7
 2 -7 1 301.37 4.71
 4 -11 0 182.06 4.8
 8 -15 -7 4.3 2.43
 12 -11 -7 4.07 1.82
 4 -15 -7 15.03 2.68
 4 -7 2 1795.52 12.06
 12 -11 -6 17.34 2.35
 5 -10 1 12.44 2.09
 9 -14 -10 8.89 1.94
 10 -13 -4 21.45 2.94
 8 -14 -11 3.01 1.74
 11 -11 -3 27 3.04
 13 -8 -5 6.59 1.85
 3 -6 2 453.64 6.05
 8 -15 -9 2.41 1.95
 10 -14 -7 19.71 2.58
 5 -15 -4 19 2.92
 7 -10 1 1.04 2.11
 6 -8 2 6.79 1.79
 5 -8 2 25.97 2.21
 3 -9 1 134.65 3.64
 3 -12 -1 37.83 2.76
 10 -14 -6 20.56 2.69
 7 -15 -10 17.49 2.29
 6 -12 0 17.55 2.64
 3 -15 -6 2.86 2.31
 11 -13 -8 1.84 1.78
 4 -10 1 67.05 3.04
 0 -4 0 73.14 1.65
 13 -9 -6 12.85 1.85
 12 -11 -5 14.12 2.33
 9 -15 -7 6.66 2.27
 2 -2 2 1189.76 5.51
 1 -8 0 80.06 2.58
 3 -11 0 201.71 4.83
 1 -5 1 2604.07 11.65
 10 -12 -2 2.49 2.36
 10 -14 -9 4.46 1.78
 9 -15 -6 14.67 2.64
 9 -15 -8 2.39 1.94
 5 -3 3 672.5 6.03
 10 -14 -5 1.41 2.1
 2 -8 1 71.86 2.74
 2 -10 0 359.48 5.61
 11 -13 -9 11.79 1.83
 3 -7 2 5.34 1.65
 5 -4 3 159.08 3.33
 11 -13 -5 17.37 2.63
 5 -15 -3 6.24 2.49
 8 -13 -1 1.3 2.45
 7 -15 -3 11.07 2.84
 6 -16 -8 11.69 2.48
 2 -1 2 6501.18 10.76
 7 -16 -8 20.01 2.57
 13 -9 -5 18.3 2
 5 -9 2 57.17 3.04
 12 -10 -3 7 2.19
 11 -12 -3 6.71 2.28
 11 -11 -2 6.6 2.42
 7 -16 -5 3.85 2.59
 12 -11 -4 10.62 2.18
 5 -5 3 781.09 7.39
 5 -16 -5 18.38 3
 1 -6 1 766.22 6.12
 4 -3 3 988.23 6.7
 6 -16 -9 22.33 2.62
 4 -11 1 75.45 3.33
 8 -16 -8 4.77 2.04
 4 -4 3 218.89 3.67
 4 -9 2 141.08 4.06
 2 -12 -1 30.56 2.49
 5 -13 0 17.86 2.72
 8 -16 -5 23.88 3.17
 1 -9 0 119.15 3.13
 5 -6 3 187.98 4.07
 3 -8 2 215.49 4.65
 10 -15 -7 4.31 2
 5 -16 -4 7.17 2.62
 10 -13 -2 5.19 2.53
 2 -9 1 157.75 3.81
 5 -15 -2 5.5 2.55
 10 -15 -6 -0.95 1.85
 4 -5 3 650.55 6.64
 10 -12 -1 0.35 2.23
 11 -14 -6 20.84 2.39
 9 -10 1 15.51 2.72
 13 -9 -4 4.36 1.66
 5 -10 2 44.58 2.87
 8 -16 -9 5.84 1.93
 10 -14 -3 23.48 3.08
 8 -16 -4 15.75 2.98
 2 -15 -5 0.59 1.89
 9 -16 -7 14.82 2.43
 13 -10 -5 7.27 1.64
 12 -11 -3 17.83 2.49
 9 -15 -3 2.3 2.4
 1 -7 1 639.82 6.33
 11 -14 -5 10.97 2.22
 4 -6 3 541.5 6.43
 4 -15 -2 2.84 2.28
 11 -13 -3 3.09 2.21
 12 -12 -4 18 2.41
 3 -11 1 3.31 1.7
 9 -16 -5 3.1 2.29
 4 -10 2 138.27 4.13
 4 -12 1 66.54 3.34
 7 -17 -7 18.84 2.68
 12 -13 -6 0.39 1.54
 10 -15 -4 16.73 2.78
 1 -13 -3 19.85 2.22
 6 -15 -1 23.36 3.28
 7 -17 -5 8.68 2.66
 8 -12 1 9.16 2.5
 4 -7 3 449.78 6.22
 6 -8 3 91.88 3.45
 7 -15 -1 13.31 2.86
 5 -17 -7 6.16 2.46
 1 -10 0 23.26 2.03
 5 -8 3 5.61 1.77
 5 -11 2 309.59 6.56
 3 -14 -1 23.25 2.66
 9 -16 -9 4.74 1.76
 1 -14 -4 3.98 1.88
 2 -13 -1 8.53 2.03
 8 -16 -10 15.14 1.91
 3 -4 3 692.03 5.77
 12 -13 -5 -0.62 1.61
 3 -13 0 74.79 3.66
 13 -10 -4 19.27 2
 8 -17 -7 2.98 2.07
 3 -3 3 247.34 3.33
 1 -8 1 516.67 5.66
 3 -5 3 779.95 7.08
 2 -14 -2 15.32 2.4
 2 -12 0 114.46 3.92
 8 -17 -5 3.2 2.26
 5 -17 -4 7.01 2.58
 12 -12 -3 18.29 2.3
 10 -15 -3 4.17 2.19
 2 -8 2 262.08 4.94
 8 -17 -8 20.56 2.36
 4 -15 -1 11.01 2.61
 11 -13 -2 11.61 2.43
 11 -15 -7 11.71 1.81
 4 -11 2 357.09 6.52
 3 -6 3 156.09 3.83
 3 -10 2 260.52 5.27
 3 -12 1 1.15 1.72
 5 -9 3 220.29 5.07
 3 -2 3 1014.3 5.73
 4 -17 -5 0.7 2.22
 7 -17 -9 17.13 2.17
 12 -13 -4 6.95 1.91
 4 -13 1 32.48 2.84
 10 -16 -8 4.98 1.67
 9 -12 1 5.63 2.37
 2 -11 1 24.12 2.2
 3 -7 3 429.31 6.47
 5 -12 2 201.96 5.64
 3 -16 -3 7.84 2.49
 4 -17 -4 29.96 3.29
 1 -9 1 55.55 2.47
 9 -10 2 20.77 2.88
 9 -17 -5 15.31 2.53
 4 -9 3 125.75 3.9
 10 -16 -4 21.55 2.64
 8 -17 -9 7.75 1.64
 10 -14 -1 11.16 2.64
 2 -9 2 579.84 7.37
 3 -17 -5 25.62 2.96
 5 -16 -1 15.34 2.85
 11 -11 0 14.89 2.51
 8 -17 -3 13.45 2.77
 1 -14 -3 0.5 1.78
 5 -10 3 92.05 3.66
 3 -15 -1 11.13 2.52
 9 -17 -8 9.23 1.81
 6 -18 -5 19.15 2.91
 2 -13 0 219.7 5.25
 3 -11 2 15.26 2.16
 9 -16 -2 4.2 2.36
 4 -12 2 70.15 3.52
 3 -8 3 74.53 3.2
 8 -9 3 6.78 2.18
 12 -13 -3 16.67 2.2
 3 -13 1 9.76 2.18
 8 -16 -1 9.59 2.76
 5 -18 -6 9.43 2.45
 5 -17 -2 30.17 3.36
 5 -18 -5 1.04 2.31
 6 -18 -4 6.92 2.67
 4 -10 3 130.49 4.18
 8 -18 -6 13.53 2.35
 8 -14 1 13.84 2.87
 2 -12 1 7.78 1.89
 1 -10 1 286.55 5.1
 8 -18 -5 22.07 2.66
 1 -13 -1 14.25 2.06
 11 -15 -3 21.28 2.46
 5 -5 4 166 3.69
 8 -18 -7 7.2 1.95
 5 -18 -4 22.4 3.11
 9 -17 -3 20.57 2.83
 5 -4 4 323.86 4.63
 5 -11 3 73.44 3.57
 10 -12 1 8.22 2.46
 10 -17 -6 16.34 2.09
 1 -12 0 475.67 6.95
 1 -7 2 494.06 5.96
 4 -17 -2 21.79 3.07
 0 -5 1 2261.88 9.29
 6 -7 4 20.3 2.08
 7 -11 3 14.79 2.53
 10 -17 -5 7.85 1.98
 7 -18 -3 12.53 2.75
 0 -4 1 842.51 4.94
 11 -16 -5 10.69 1.82
 3 -12 2 103.16 3.98
 5 -16 0 11.48 2.7
 2 -4 3 1394.11 8.72
 9 -15 0 1.05 2.23
 4 -13 2 22.98 2.72
 9 -16 -1 10.08 2.54
 0 -6 1 1319.31 7.74
 8 -18 -8 13.33 1.91
 4 -11 3 207.53 5.31
 5 -17 -1 17.44 3.07
 8 -13 2 4.65 2.34
 10 -16 -2 12.13 2.41
 6 -8 4 74.92 3.18
 4 -5 4 105.33 2.94
 10 -17 -4 5.28 1.92
 2 -15 -1 11.04 2.42
 4 -6 4 2150.11 12.8
 5 -8 4 116.83 3.76
 1 -8 2 415.04 5.85
 3 -14 1 31.96 2.83
 3 -10 3 13.96 2.07
 9 -14 1 8.62 2.6
 2 -11 2 189.22 4.68
 9 -17 -2 26.85 2.98
 4 -4 4 818.21 6.8
 1 -15 -3 15.32 2.21
 0 -7 1 67.57 2.34
 5 -12 3 8.48 2.2
 2 -3 3 75.74 2.08
 9 -18 -7 16.6 2
 12 -14 -3 0.78 1.51
 6 -18 -2 12.1 2.9
 0 -3 1 1180.2 5.73
 2 -13 1 4.15 1.96
 7 -14 2 25.07 3.18
 4 -15 1 28.4 3.11
 7 -8 4 0.26 1.69
 2 -8 3 128.52 3.98
 4 -18 -3 12.97 2.78
 4 -17 -1 24.33 3.26
 5 -9 4 47.88 2.76
 6 -19 -6 11.24 2.37
 11 -13 0 8.03 2.24
 7 -19 -5 1.13 2.05
 7 -19 -6 13.1 2.28
 1 -13 0 6.62 1.9
 3 -13 2 55.05 3.27
 1 -9 2 487.97 6.54
 0 -8 1 356.64 4.68
 4 -12 3 61.95 3.39
 6 -16 1 23.54 3.23
 7 -19 -4 8.2 2.4
 3 -11 3 151.8 4.55
 5 -19 -5 25.5 2.94
 9 -13 2 8.28 2.55
 1 -15 -2 10.39 2.36
 2 -9 3 250.32 5.32
 7 -17 0 4.31 2.46
 9 -16 0 0.99 2.29
 10 -16 -1 21.44 2.64
 4 -9 4 102.57 3.71
 2 -12 2 163.26 4.63
 5 -19 -4 9.19 2.64
 5 -10 4 32.09 2.63
 8 -19 -5 0.62 1.86
 9 -17 -1 27.68 3.06
 1 -12 1 30.55 2.44
 9 -15 1 18.75 2.74
 3 -6 4 90.16 3.08
 7 -18 -1 9.49 2.69
 7 -19 -3 19.88 2.84
 2 -2 3 98.12 1.87
 3 -5 4 1375.84 9.56
 2 -17 -3 5.76 2.37
 0 -9 1 131.3 3.3
 3 -7 4 453.07 6.54
 1 -10 2 403.91 6.06
 2 -16 -1 19.57 2.86
 3 -17 -1 1.06 2.3
 8 -17 0 19.4 3
 10 -18 -5 10.42 1.72
 5 -19 -3 -2.84 2.15
 8 -19 -7 12.51 1.87
 3 -18 -3 17.51 2.85
 8 -16 1 24.7 3.24
 12 -13 -1 9.1 1.88
 4 -10 4 0.46 1.77
 4 -13 3 191.1 5.59
 3 -12 3 40.4 2.92
 3 -14 2 189.07 5.58
 3 -4 4 111.29 2.67
 9 -18 -2 10.71 2.3
 5 -11 4 97.42 4
 8 -18 -1 7.35 2.49
 4 -19 -4 20.04 2.79
 1 -15 -1 8.16 2.16
 8 -13 3 25.1 3.15
 4 -18 -1 9.01 2.75
 7 -11 4 5.41 2.25
 7 -19 -2 11.13 2.59
 2 -13 2 75.93 3.55
 3 -9 4 159.02 4.58
 9 -19 -5 7.63 1.86
 5 -14 3 9.64 2.58
 4 -19 -3 20.88 2.99
 1 -13 1 123.34 4.04
 4 -11 4 46.01 2.98
 7 -14 3 28.51 3.25
 6 -18 0 8.1 2.65
 12 -8 -10 30.89 2.33
 12 -8 -6 89.59 4.21
 8 -5 1 30.7 2.54
 7 -11 -2 221.55 6.65
 13 -5 -6 25.32 2.51
 7 -13 -5 210.54 6.81
 7 -10 -1 110.97 4.73
 6 -13 -11 79.87 3.88
 8 -13 -9 52.28 3.71
 13 -6 -8 27.4 2.37
 7 -12 -3 426.12 9.2
 6 -9 0 433.18 7.61
 4 -13 -5 30.41 2.96
 4 -12 -3 49.26 3.27
 11 -9 -4 74.31 4.37
 8 -8 0 43.53 3.16
 10 -7 -1 44 3.37
 6 -13 -4 372.38 8.48
 3 -13 -7 38.75 3.09
 9 -10 -2 90.42 4.72
 5 -13 -4 83.38 4.35
 2 -10 -2 142.27 3.93
 12 -7 -4 135.85 5.04
 9 -11 -3 83.99 4.82
 12 -9 -8 146.39 4.63
 12 -8 -5 44.17 3.29
 11 -10 -5 89.81 4.52
 8 -13 -10 49.3 3.4
 7 -9 0 31.81 2.94
 3 -13 -6 121.13 4.65
 8 -11 -2 159.3 5.91
 2 -12 -5 75.14 3.48
 9 -7 0 142.28 5
 7 -7 1 276.4 6.04
 7 -13 -4 84.8 4.61
 3 -11 -2 65.23 3.69
 10 -9 -2 52.58 3.77
 8 -6 1 36.53 2.68
 0 -7 -2 1039.3 6.87
 9 -9 -1 338.2 8.01
 8 -10 -1 203.44 6.38
 5 -14 -7 31.06 3.28
 10 -12 -9 23.35 2.71
 10 -11 -4 120.88 5.45
 5 -14 -8 194.12 6.25
 0 -9 -4 543.56 5.92
 6 -14 -6 49.24 3.86
 3 1 2 518.22 2.67
 11 -10 -11 32.74 2.28
 1 -9 -2 90.71 2.94
 6 -12 -2 202.23 6.34
 11 -11 -7 47.63 3.3
 6 -11 -1 454.57 8.55
 5 -12 -2 241.38 6.48
 5 -11 -1 28.53 2.75
 5 -14 -6 129.05 5.44
 3 -12 -3 62.15 3.28
 1 -10 -3 289.9 5.03
 11 -11 -9 28.34 2.6
 6 -5 2 120.07 3.58
 11 -11 -6 90.77 4.44
 7 -12 -2 61.25 4.12
 6 -13 -3 232.75 6.83
 11 -9 -3 46.65 3.57
 10 -8 -1 94.44 4.5
 6 -14 -5 315.98 8.22
 13 -7 -7 59.64 2.94
 7 -11 -1 144.75 5.37
 10 -12 -10 64.98 3.32
 11 -10 -4 43.66 3.57
 5 -13 -3 111.14 4.78
 4 -14 -7 109.96 4.8
 4 -12 -2 95.41 4.16
 2 -12 -4 555.64 8.1
 5 -14 -5 44.32 3.53
 10 -12 -5 48.46 3.79
 8 -13 -11 32.23 2.71
 12 -8 -4 29.35 2.96
 4 -14 -6 162.71 5.56
 9 -13 -5 64.25 4.32
 7 -14 -5 106.03 5.18
 7 -13 -3 68.38 4.38
 9 -13 -10 90.61 3.94
 9 -8 0 404.21 8.28
 9 -11 -2 91.25 4.87
 8 -7 1 112.73 4.27
 11 -11 -10 55.04 2.87
 11 -8 -2 55.11 3.73
 6 -14 -10 97.53 4.34
 7 -8 1 46.04 2.97
 8 -14 -6 220.05 6.97
 9 -12 -3 83.5 4.77
 7 -10 0 317.81 7.36
 3 -13 -4 77.22 3.82
 11 -11 -5 30.35 3.2
 10 -11 -3 37.52 3.76
 4 -13 -3 284.15 6.83
 12 -10 -7 68.81 3.43
 7 -5 2 74.93 3.1
 9 -10 -1 142.32 5.5
 8 -12 -2 89.45 4.71
 4 -14 -5 37.59 3.27
 9 -12 -12 87.94 3.23
 6 -14 -4 184.41 6.42
 8 -11 -1 32.38 3.41
 12 -10 -9 19.88 2.09
 5 -14 -4 107.38 4.98
 0 -6 -1 1392.95 7.37
 10 -13 -8 60.22 3.6
 12 -10 -6 139.48 4.79
 -1 -6 -3 313.94 3.09
 6 -9 1 44.53 3.02
 -1 -4 -2 2415.17 6.22
 3 -12 -2 96.27 3.95
 6 -12 -1 56.54 3.73
 11 -12 -8 115.18 4.26
 6 -13 -2 51.4 3.72
 5 -12 -1 397.95 7.96
 13 -8 -7 20.64 2.09
 10 -13 -9 55.04 3.14
 9 -14 -8 47.76 3.35
 5 -13 -2 65.1 3.88
 2 -12 -3 53.22 2.93
 12 -9 -4 31.65 2.96
 0 -9 -3 57.51 2.33
 8 -10 0 24.68 3.08
 9 -13 -11 33.91 2.57
 8 -8 1 43.08 3.2
 3 -14 -6 124.82 4.82
 4 -14 -4 116.93 4.93
 6 -15 -8 64.59 4.01
 7 -6 2 45.21 2.78
 2 -13 -5 81.14 3.7
 9 -9 0 41.26 3.46
 6 -15 -6 81.63 4.59
 9 -14 -6 28.84 3.13
 7 -12 -1 165.88 5.94
 11 -12 -6 32.87 3.05
 7 -15 -7 52.13 3.92
 6 -11 0 190.3 5.77
 7 -13 -2 135.73 5.71
 5 -15 -7 129.97 5.32
 0 -8 -2 467.69 5.12
 1 -10 -2 128 3.58
 7 -9 1 100.87 4.28
 5 -11 0 256.62 6.22
 3 -13 -3 38.04 3.06
 12 -10 -5 29.71 2.83
 7 -15 -6 59.27 4.1
 6 -14 -3 62.39 4.27
 10 -13 -5 38.47 3.45
 13 -8 -6 31.14 2.41
 8 -13 -12 38.29 2.4
 7 -14 -11 29.73 2.55
 1 -11 -3 356.02 5.9
 5 -14 -3 75.78 4.22
 4 -13 -2 124.99 4.79
 9 -7 1 107.88 4.34
 6 -15 -9 115.67 4.72
 9 -11 -1 103.89 4.96
 7 -14 -3 107.43 5.19
 10 -12 -3 79.81 4.46
 1 -9 -1 53.21 2.46
 0 -10 -4 283.31 4.61
 10 -13 -10 21.7 2.21
 11 -12 -5 68.52 3.93
 7 -15 -9 72.7 3.86
 5 -15 -5 167.8 6.12
 12 -11 -8 62.68 3.02
 6 -15 -10 80.54 3.8
 8 -13 -2 349.32 8.64
 8 -12 -1 41.66 3.59
 10 -8 0 118.13 4.75
 2 -13 -4 69.78 3.59
 8 -15 -8 71.31 4.01
 8 -15 -6 69.19 4.28
 10 -10 -1 70.55 4.27
 7 -7 2 151.08 4.53
 6 -10 1 28.94 2.73
 4 -15 -6 161.04 5.69
 4 -14 -3 41.37 3.44
 8 -9 1 141.85 5.09
 6 -15 -4 128.38 5.56
 3 -14 -4 166.51 5.41
 8 -14 -3 45.5 3.89
 9 -10 0 462.83 9.16
 12 -10 -4 29.8 2.82
 8 -11 0 377.99 8.42
 9 -14 -4 151.92 5.96
 1 -12 -4 25.26 2.22
 12 -9 -3 59.5 3.48
 6 -13 -1 195.05 6.36
 8 -15 -5 54.19 4.1
 11 -10 -2 37.82 3.38
 0 -7 -1 75.93 2.31
 4 -15 -5 145.02 5.46
 7 -15 -4 40.49 3.79
 2 -12 -2 241.39 5.5
 5 -13 -1 107.02 4.7
 10 -14 -8 42.63 2.99
 11 -12 -4 45.94 3.39
 9 -8 1 99.08 4.32
 6 -14 -2 497.37 9.86
 11 -13 -7 30.52 2.68
 3 -13 -2 113.44 4.44
 7 -13 -1 45.14 3.66
 5 -14 -2 39.95 3.49
 5 -12 0 162.95 5.42
 7 -14 -2 39.86 3.71
 11 -13 -6 28.58 2.7
 10 -9 0 57.28 3.74
 7 -12 0 209.27 6.5
 7 -8 2 30.49 2.55
 9 -12 -1 218.22 6.81
 2 -13 -3 39.46 2.95
 -1 -5 -2 886.6 4.51
 5 -2 3 628.47 5.59
 8 -15 -4 56.56 4.21
 8 -7 2 89.92 3.82
 11 -9 -1 74.66 4.06
 4 -15 -4 51.66 3.84
 4 -13 -1 59.11 3.62
 5 -16 -8 100.44 4.49
 6 -16 -7 32.36 3.28
 6 -15 -3 101.88 5.17
 10 -13 -3 58.44 4.09
 1 -11 -2 171.66 4.24
 6 -16 -6 97 4.82
 3 -14 -3 70.49 3.77
 0 -9 -2 337.17 4.79
 0 -10 -3 519.38 6.15
 7 -16 -7 33.35 3.33
 -1 -7 -3 13.71 1.19
 8 -15 -10 23.54 2.39
 9 -14 -3 65.4 4.18
 6 -4 3 474.81 6.12
 8 -10 1 56.93 3.77
 4 -14 -2 31.22 3.08
 -1 -8 -4 192.04 2.97
 4 -12 0 409.44 7.81
 7 -16 -6 48.52 3.74
 6 -11 1 71.86 3.95
 2 -14 -5 170.85 5.15
 9 -15 -5 42.96 3.51
 1 -10 -1 78.55 2.98
 8 -14 -2 33.41 3.53
 5 -11 1 34.99 2.9
 5 -16 -6 30.63 3.19
 5 -1 3 525.78 4.63
 12 -12 -7 42.18 2.59
 9 -15 -9 68.22 3.41
 6 -9 2 92.65 3.98
 9 -9 1 94.13 4.5
 9 -11 0 29.78 3.34
 8 -12 0 73.95 4.27
 3 -15 -5 64.61 3.83
 7 -11 1 144.72 5.29
 12 -12 -6 82.76 3.55
 6 -5 3 390.79 5.92
 10 -14 -4 59.3 3.89
 8 -16 -7 32.86 3.11
 8 -16 -6 132.37 5.28
 8 -15 -3 86.11 4.88
 8 -8 2 397.67 7.61
 6 -14 -1 151.72 5.88
 7 -9 2 378.96 7.53
 4 -15 -3 498.76 9.62
 2 -14 -4 150.81 4.92
 10 -10 0 119.27 5.11
 9 -15 -4 48.9 3.72
 11 -13 -4 53.82 3.48
 0 -8 -1 361.55 4.59
 6 -13 0 67.8 4.17
 7 -16 -9 135.88 4.66
 6 -16 -4 398.27 9.16
 4 -2 3 16.63 1.36
 5 -14 -1 82.72 4.36
 3 -13 -1 23.19 2.61
 7 -14 -1 77.71 4.53
 11 -10 -1 42.48 3.4
 6 -15 -2 106.18 5.23
 4 -16 -6 45.66 3.51
 3 -15 -4 142.06 5.18
 7 -16 -4 249.89 7.47
 12 -12 -5 32.55 2.61
 2 -13 -2 344.63 6.77
 7 -13 0 34.15 3.32
 3 -14 -2 101.93 4.43
 3 -12 0 45.8 3.07
 7 -15 -2 131.8 5.75
 9 -14 -2 61.61 4.23
 11 -14 -7 30.07 2.47
 8 -11 1 146.2 5.55
 9 -15 -10 22.78 2.12
 7 -16 -10 28.18 2.41
 4 -16 -5 217.83 6.66
 1 -13 -4 131.63 4.13
 10 -15 -8 107.52 3.82
 6 -10 2 218.83 5.87
 6 -12 1 39.7 3.38
 11 -14 -8 75.48 3.14
 4 -14 -1 58.4 3.82
 -1 -6 -2 1951.92 7.58
 9 -12 0 138.03 5.52
 5 -12 1 148.4 5.22
 8 -14 -1 30.18 3.34
 10 -15 -5 53.7 3.59
 7 -6 3 53.13 2.81
 4 -13 0 779.34 11.01
 4 -1 3 516.37 4.2
 0 -6 0 278.6 3.57
 8 -9 2 156.48 5.2
 9 -16 -6 125.87 4.87
 6 -16 -3 38.12 3.68
 7 -12 1 37.9 3.36
 6 -7 3 63.11 3.06
 2 -14 -3 56.62 3.31
 8 -13 0 73.68 4.35
 7 -10 2 40.08 3.08
 11 -12 -2 101.91 4.49
 0 -10 -2 866.29 7.92
 1 -11 -1 123.08 3.69
 4 -16 -4 67.11 4.1
 3 -15 -3 79.47 4.14
 9 -16 -8 74.72 3.5
 5 -16 -3 207.58 6.66
 12 -10 -2 78.17 3.78
 10 -15 -9 32.28 2.26
 0 -11 -3 111.51 3.28
 6 -17 -6 86.16 4.47
 6 -17 -7 46.73 3.44
 -1 -8 -3 110.13 2.38
 7 -17 -6 44.9 3.47
 11 -11 -1 148.85 5.27
 7 -7 3 30.88 2.5
 6 -17 -5 67.92 4.28
 6 -14 0 76.89 4.37
 0 -9 -1 136.16 3.25
 5 -17 -6 101.22 4.78
 8 -16 -3 31.05 3.37
 2 0 2 170.11 1.72
 11 -14 -4 48.93 3.22
 9 -11 1 123.1 5.06
 6 -11 2 197.07 5.81
 5 -14 0 80.2 4.5
 5 -15 -1 130.55 5.44
 6 -17 -8 81.46 3.97
 7 -14 0 104.76 5.03
 9 -16 -4 207.04 6.35
 7 -17 -8 44.36 3.09
 9 -14 -1 36.14 3.73
 8 -10 2 354.99 7.83
 3 -16 -5 36.32 3.24
 4 -16 -3 121.43 5.26
 10 -14 -2 27.84 3.05
 10 -13 -1 31.26 3.19
 6 -16 -2 47.36 3.81
 8 -17 -6 60.96 3.76
 6 -13 1 40.72 3.41
 9 -15 -2 290.14 7.67
 7 -11 2 43.13 3.42
 2 -15 -4 136.43 4.81
 7 -8 3 28.37 2.52
 7 -17 -4 37.64 3.61
 5 -13 1 183.96 5.95
 5 -16 -2 33.04 3.45
 3 -15 -2 357.2 7.84
 7 -13 1 31.33 3.36
 9 -9 2 36.17 3.13
 -1 -7 -2 502.5 4.4
 3 -16 -4 228.94 6.52
 4 -14 0 85.1 4.27
 8 -14 0 69.67 4.33
 10 -16 -6 39.95 2.87
 10 -12 0 43.61 3.57
 10 -16 -7 35 2.59
 12 -11 -2 26.18 2.56
 11 -15 -6 23.33 2.29
 6 -9 3 183.49 5.21
 9 -16 -3 28.9 3.27
 11 -14 -3 64.01 3.58
 4 0 3 1134.01 5.26
 11 -12 -1 83.07 4.17
 8 -16 -2 56.76 4.06
 10 -16 -5 31.66 2.74
 8 -17 -4 177.61 6.05
 1 -13 -2 155.73 4.47
 11 -15 -5 27.85 2.49
 0 -11 -2 1213.84 9.99
 4 -16 -2 64.24 4.13
 8 -11 2 130.77 5.17
 6 -12 2 85.84 4.35
 7 -17 -3 58.64 4.15
 2 -15 -3 27.68 2.84
 8 -13 1 40.3 3.7
 7 -9 3 48.99 3.23
 9 -17 -6 108.41 4.24
 5 -17 -3 45.45 3.84
 9 -17 -7 46.43 2.94
 6 -15 0 44.58 3.83
 0 -8 0 866.55 7.2
 8 -8 3 104.68 4.15
 0 -10 -1 193.95 4.11
 6 -16 -1 73.03 4.51
 7 -12 2 227.89 6.69
 7 -15 0 128.12 5.71
 5 -15 0 202.61 6.48
 -1 -9 -3 454 4.89
 9 -15 -1 71.34 4.34
 6 -14 1 60.44 4.04
 6 -10 3 296.33 6.79
 10 -11 1 98.75 4.59
 11 -15 -4 81.73 3.67
 10 -15 -2 47.31 3.56
 9 -14 0 67.48 4.15
 3 -14 0 87.98 4.25
 5 -18 -7 50.09 3.34
 6 -18 -6 62.51 3.81
 2 -14 -1 67.92 3.57
 5 -14 1 43.58 3.58
 7 -14 1 38.99 3.64
 7 -18 -6 122.76 4.8
 6 -18 -8 105.65 3.99
 9 -17 -4 29.87 2.89
 10 -13 0 63.23 3.97
 7 -18 -5 83.63 4.32
 6 -18 -7 33.09 2.99
 -1 -8 -2 464.89 4.65
 4 -17 -3 45.79 3.66
 7 -18 -7 37.14 2.95
 7 -10 3 105.13 4.45
 12 -12 -2 30.21 2.57
 7 -17 -2 44.47 3.86
 4 -15 0 175.94 6.11
 11 -14 -2 76.56 3.79
 2 -15 -2 134.18 4.94
 8 -12 2 80.85 4.37
 3 -16 -2 60.23 3.85
 11 -13 -1 56.6 3.49
 3 -1 3 1175.86 5.74
 10 -16 -3 67.75 3.76
 4 -16 -1 134.77 5.41
 6 -13 2 177.09 6.05
 7 -18 -4 78.36 4.35
 9 -11 2 80.21 4.33
 -1 -4 -1 1299.81 4.91
 -1 -5 -1 3036.57 8.67
 4 -14 1 57.38 3.72
 2 -16 -4 244.45 6.42
 5 -13 2 100.71 4.62
 6 -11 3 139.08 5.09
 6 -6 4 41.2 2.51
 7 -13 2 129.43 5.36
 7 -18 -8 29.7 2.52
 3 -17 -4 162.38 5.62
 8 -17 -2 56.05 3.98
 12 -14 -4 20.84 2.09
 1 -14 -2 71.89 3.5
 0 -11 -1 73.06 2.91
 6 -16 0 72.45 4.45
 11 -12 0 41.96 3.17
 -1 -6 -1 764.74 5.01
 8 -10 3 47.41 3.35
 6 -18 -3 85 4.71
 8 -18 -4 51 3.55
 6 -15 1 61.62 4.1
 7 -18 -9 140.7 3.78
 10 -15 -1 109.41 4.65
 2 -16 -3 107.03 4.49
 5 -3 4 50.86 2.07
 5 -15 1 112.78 5.15
 7 -15 1 140.02 5.78
 3 -17 -3 129.07 5.21
 7 -17 -1 53.71 4.05
 3 -15 0 30.62 3.05
 10 -14 0 28.56 3.08
 -1 -10 -3 337.6 4.57
 -1 -9 -2 528.4 5.39
 2 -14 0 103.18 4.33
 3 -16 -1 109.91 4.86
 9 -18 -6 28.17 2.46
 12 -13 -2 39.62 2.67
 9 -18 -5 57.32 3.29
 11 -16 -4 68.06 3.14
 8 -18 -3 48.46 3.48
 6 -14 2 44.86 3.6
 -1 -7 -1 666.5 5.26
 6 -12 3 150.71 5.43
 -1 -3 -1 280.43 1.91
 0 -10 0 134.42 3.59
 8 -16 0 41.95 3.7
 11 -14 -1 46.53 3.23
 4 -16 0 131.72 5.45
 8 -11 3 41.15 3.46
 5 -14 2 189.77 6.3
 11 -15 -2 37.02 2.82
 8 -17 -1 112.77 5.21
 12 -12 -1 57.94 3.1
 7 -18 -2 48.85 3.88
 7 -12 3 46.61 3.64
 9 -18 -4 99.91 4.18
 6 -9 4 123.88 4.46
 10 -13 1 225.04 6.45
 2 -16 -2 84.26 4.21
 6 -19 -5 39.74 3.19
 3 -17 -2 34.79 3.24
 1 -14 -1 61.12 3.32
 10 -17 -3 27.84 2.67
 4 -3 4 115.04 2.73
 6 -19 -4 30.85 3.21
 11 -16 -3 21.88 2.35
 7 -9 4 51.59 3.29
 4 -14 2 169.36 5.75
 -1 -8 -1 498.89 5.06
 0 -13 -2 205.75 4.82
 8 -18 -2 125.78 5.05
 6 -19 -7 66.73 3.36
 9 -18 -3 30.39 2.9
 7 -19 -7 25.59 2.36
 5 -19 -6 80.83 3.92
 6 -10 4 98.22 4.26
 6 -13 3 41.35 3.51
 5 -16 1 130.27 5.5
 5 -17 0 35.93 3.58
 8 -12 3 28.05 3.05
 10 -15 0 51.94 3.54
 4 -19 -5 95 4.43
 -1 -10 -2 441.26 5.36
 4 -18 -2 511.13 10.1
 3 -18 -4 72.97 4.09
 5 -13 3 149.76 5.48
 8 -19 -6 209.85 5.2
 7 -19 -8 24.66 2.04
 3 -16 0 78.74 4.35
 6 -18 -1 54.85 4.07
 1 -16 -3 65.97 3.72
 2 -15 0 82.75 4.11
 6 -15 2 31.48 3.46
 6 -19 -3 42.44 3.44
 3 -15 1 112.59 5
 7 -13 3 69.14 4.21
 8 -19 -4 211.86 5.73
 7 -10 4 159.95 5.25
 5 -15 2 212.85 6.75
 7 -15 2 192.93 6.58
 2 -14 1 80.26 3.91
 12 -14 -2 44.77 2.61
 10 -17 -2 52.3 3.27
 10 -12 2 116.9 4.72
 10 -14 1 138.04 5.14
 11 -15 -1 32.26 2.68
 4 -16 1 203.72 6.6
 4 -17 0 124.77 5.39
 6 -11 4 70.05 3.78
 -1 -9 -1 60.17 2.26
 4 -2 4 477.31 4.64
 3 0 3 187.14 2.06
 11 -16 -2 70.2 3.3
 11 -14 0 28.99 2.64
 10 -18 -4 44.79 2.67
 8 -19 -3 59.54 3.65
 1 -14 0 29.04 2.71
 6 -19 -2 52.93 3.92
 4 -15 2 264.07 7.28
 9 -14 2 52.73 3.77
 6 -14 3 32.02 3.35
 0 -13 -1 278.21 5.64
 4 1 3 514.65 2.73
 8 -15 2 84.53 4.62
 2 -17 -2 56.6 3.77
 0 -10 1 189.79 4.24
 5 -19 -2 78.13 4.56
 3 -18 -2 168.39 5.92
 0 -14 -2 138.93 4.31
 9 -19 -4 11.76 2.04
 -1 -11 -2 453.89 5.8
 7 -17 1 13.93 2.82
 5 -17 1 16.4 3.03
 7 -18 0 0.18 2.26
 3 -16 1 145.5 5.61
 1 -16 -2 51.06 3.23
 3 -17 0 175.35 6.23
 2 -16 0 101.54 4.67
 -1 -10 -1 305.3 4.71
 -1 -6 0 340.18 3.7
 2 -15 1 43.7 3.34
 6 -20 -5 28.28 2.72
 -1 -7 0 40.39 1.87
 -1 -5 0 1633.36 6.95
 -11 5 -2 8.37 2.69
 -9 5 -6 10.2 2.64
 -12 14 -2 5.35 1.67
 -3 0 -5 0.52 1.4
 -11 4 0 15.07 2.71
 -11 13 -5 1.43 1.88
 -8 1 -4 2.31 2.16
 -12 9 -2 14.58 2.56
 -10 3 -3 27.27 3.39
 -7 0 -4 16.86 2.49
 -11 14 -5 3.35 1.8
 -12 7 0 -0.16 1.96
 -5 6 -9 12.71 2.17
 -11 9 -5 19.55 2.91
 -10 7 -6 3.68 2.64
 -12 12 -3 7.85 2.01
 -12 11 -3 1.88 1.95
 -6 1 -6 7.23 2.1
 -6 4 -8 5.21 2.19
 -12 8 -2 4.21 2.15
 -7 3 -7 16.44 2.67
 -8 0 -3 0.29 1.84
 -12 10 -3 10.43 2.35
 -9 12 -8 55.9 3.49
 -9 11 -8 10.11 2.35
 -7 8 -9 26.28 2.91
 -9 6 -7 8.65 2.59
 -11 15 -5 5.66 1.65
 -10 12 -7 20.97 2.72
 -8 4 -7 3.6 2.33
 -9 10 -8 12.82 2.69
 -9 13 -8 6.18 1.88
 -4 3 -8 37.4 2.47
 -12 9 -3 5.69 2.23
 -10 10 -7 40.8 3.3
 -10 13 -7 40.12 2.82
 -1 3 -7 236.6 3.77
 -4 5 -9 17.36 2
 -9 9 -8 33.09 3.21
 -12 6 0 1.11 2.1
 -1 0 -4 752.25 5.07
 -11 3 0 30.15 3.11
 -2 2 -7 5.83 1.38
 -10 4 -5 22.99 3.37
 -11 7 -5 13.89 2.91
 -8 11 -9 3.21 2.13
 -8 12 -9 101.31 4.15
 -12 8 -3 20.33 2.79
 -12 6 -1 12.85 2.61
 -8 10 -9 8.65 2.46
 -7 1 -6 11.74 2.39
 -11 3 -1 1.08 2.23
 -9 5 -7 18.86 3.06
 -9 8 -8 27.27 3.28
 -8 13 -9 -0.12 1.65
 -11 12 -6 5.34 2.07
 -10 8 -7 1.44 2.22
 -12 11 -4 5.01 1.89
 -9 0 -2 10.99 2.42
 -8 9 -9 27.94 3.15
 -12 10 -4 1.81 1.94
 -9 15 -8 1.28 1.51
 -9 3 -6 10.65 2.69
 -10 15 -7 19.24 2.07
 -11 9 -6 15.27 2.68
 -12 7 -3 9.88 2.61
 -8 14 -9 52.05 2.83
 -7 6 -9 1.71 2.24
 -9 7 -8 14.57 2.76
 -11 14 -6 13.58 1.95
 -3 1 -7 34.19 2.1
 -11 8 -6 8.34 2.38
 -9 0 -3 5.15 2.37
 -10 2 -4 16.62 2.96
 -12 8 -4 1.41 2.08
 -7 -2 -2 0.33 1.76
 -2 3 -8 25.96 1.71
 -4 2 -8 63.45 2.9
 -5 2 -8 16.41 2.22
 -12 5 -2 29.76 3.08
 -11 7 -6 11.65 2.7
 -9 1 -5 24.54 3.27
 -12 7 -4 17.36 2.69
 -9 2 -6 2.08 2.31
 -6 2 -8 8.91 2.21
 -13 11 -1 11.96 1.76
 -7 0 -6 3.56 2.03
 -12 11 -5 19.64 2.37
 0 0 -2 93.22 1.2
 -10 10 -8 19.45 2.61
 -6 7 -10 60.05 3.45
 -10 12 -8 25.2 2.36
 -12 10 -5 0.78 1.87
 -9 -1 0 13.38 2.21
 -7 9 -10 21.06 2.64
 -12 12 -5 5.75 1.72
 -13 9 0 17.48 2.04
 -10 9 -8 24.14 2.93
 -1 1 -6 0.83 1.06
 -8 -1 -4 3.51 2.2
 -12 4 -1 14.74 2.67
 -9 12 -9 37.22 2.66
 -13 9 -1 5.45 1.74
 -10 13 -8 19.58 2.14
 -10 0 0 -1.07 1.79
 -11 6 -6 16.16 2.81
 -12 5 -3 10.71 2.5
 -12 13 -5 11.47 1.81
 -8 -2 -1 6.39 1.94
 -7 8 -10 17.24 2.64
 -10 2 -5 13.41 2.98
 -11 10 -7 13.39 2.42
 -13 11 -2 9.64 1.76
 -11 12 -7 4.78 1.77
 -10 8 -8 0.33 2.09
 -11 4 -5 15.75 3.04
 -5 3 -9 16.12 2.26
 -12 6 -4 9.99 2.54
 -2 1 -7 156.35 3.18
 -4 3 -9 5.95 1.76
 -1 2 -7 172.99 3.1
 -7 4 -9 -0.17 2.2
 -8 3 -8 15.12 2.82
 -8 -2 -2 10.11 2.25
 -6 6 -10 21.28 2.54
 -9 8 -9 3.97 2.28
 -1 0 -5 2.29 1.1
 -6 -1 -6 6.38 2.03
 -11 8 -7 0.16 2.06
 -10 7 -8 26.47 3.04
 -4 1 -8 19.48 2.1
 -9 1 -6 13.22 2.87
 -13 8 -2 9.62 2.08
 -5 5 -10 27.91 2.63
 -9 14 -9 52.32 2.54
 -9 0 -5 9.13 2.55
 -8 11 -10 40.16 2.78
 -13 11 -3 1.1 1.39
 -13 7 -1 7.37 1.93
 -8 9 -10 5.82 2.07
 -2 2 -8 115.3 2.96
 -12 3 -1 16.23 2.68
 -11 1 -2 19.94 3.02
 -6 5 -10 23.06 2.69
 -7 0 -7 17.18 2.77
 -7 -1 -6 15.79 2.6
 0 2 -6 227.65 2.92
 -12 6 -5 2.11 2.18
 -10 2 -6 20.01 3.19
 -8 8 -10 22.7 2.78
 -12 3 -2 29.22 3.17
 -12 12 -6 3.63 1.57
 -11 4 -6 20.36 3.01
 -11 6 -7 6.79 2.47
 -10 0 -4 27.51 3.37
 0 1 -5 107.82 1.99
 0 0 -3 79.97 1.37
 -4 2 -9 114.49 3.86
 -8 7 -10 2.77 2.08
 -6 2 -9 11.2 2.3
 -13 6 -1 5.18 1.88
 -7 -3 -3 12.7 2.24
 -13 10 -4 2.33 1.56
 -9 5 -9 2.87 2.36
 -12 7 -6 22.11 2.76
 -10 11 -9 13.08 2.04
 -13 9 -4 14.45 2.05
 -10 9 -9 0.14 1.79
 -5 0 -8 14.59 2.22
 -11 11 -8 4.38 1.73
 -9 -1 -5 23.17 3.04
 -8 -3 -1 4.17 1.86
 -12 3 -3 25.28 3.13
 -10 12 -9 143.03 4.07
 -11 0 -1 4.3 2.27
 -10 1 -6 12.29 3.01
 -13 5 -1 20.87 2.43
 -3 2 -9 3.06 1.5
 -8 -3 0 3.69 1.77
 -2 0 -7 21.9 1.67
 -12 6 -6 2.74 2.17
 -11 0 -2 2.92 2.24
 -9 10 -10 3.75 1.93
 -9 9 -10 70.46 3.51
 -10 7 -9 13.53 2.57
 -9 2 -8 6.87 2.6
 -9 11 -10 31.84 2.41
 -2 -1 -6 9.25 1.5
 -5 1 -9 12.85 2.17
 -11 7 -8 10.87 2.38
 -9 8 -10 22.69 2.76
 -8 5 -10 1.71 2.23
 -1 1 -7 64.36 2.03
 -6 1 -9 27.52 2.77
 -12 3 -4 7.69 2.54
 -2 1 -8 74.38 2.42
 -4 1 -9 1.4 1.64
 -9 7 -10 16.4 2.57
 -12 5 -6 18.12 2.67
 -10 3 -8 21.06 3.05
 -9 0 -7 3.07 2.43
 -9 -1 -6 13.96 2.84
 -12 2 -3 19.94 2.95
 -9 3 -9 6.42 2.62
 -7 -4 -1 0.52 1.51
 -9 6 -10 15.47 2.66
 -8 0 -8 12.94 2.84
 0 0 -4 1183.05 5.06
 -9 1 -8 2.68 2.5
 -1 -1 -5 6.39 1.23
 -11 5 -8 3.66 2.28
 -12 3 -5 11.14 2.55
 -3 1 -9 6.68 1.5
 -13 5 -4 17.62 2.43
 -12 4 -6 24.29 3
 -12 6 -7 7.57 2.25
 -8 8 -11 68.75 3.52
 -6 0 -9 20.88 2.64
 -11 1 -6 25.44 3.37
 -12 1 -2 21.77 2.9
 -7 -4 -4 0.13 1.89
 -7 -3 -6 15.43 2.45
 -10 -2 -4 14.4 2.99
 -11 4 -8 17.84 2.78
 -11 10 -9 20.61 1.98
 -12 5 -7 12.21 2.39
 -7 0 -9 19.02 2.84
 -10 10 -10 41.49 2.43
 -9 -2 -6 3.41 2.4
 0 1 -6 39.39 1.38
 -10 -1 -6 14.05 2.94
 -9 4 -10 24.34 2.96
 -11 7 -9 11.59 2.21
 -12 3 -6 25.92 3.03
 -8 -4 0 10.5 1.91
 -2 0 -8 1.08 1.31
 -13 3 -2 24.45 2.68
 -10 7 -10 4.96 1.96
 -10 3 -9 20.16 3.02
 -7 4 -11 19.53 2.75
 -10 1 -8 29.13 3.37
 -10 -2 -5 24.77 3.25
 -11 3 -8 8.19 2.32
 -2 -2 -6 10.33 1.56
 -12 1 -4 21.04 3.09
 -6 -2 -8 7.64 2.25
 -5 -2 -8 13.88 2.25
 -10 -3 -2 6.62 2.4
 -12 4 -7 0.15 1.94
 -1 0 -7 1.16 1.19
 -10 6 -10 1.38 2.04
 -11 0 -6 3.66 2.53
 -8 5 -11 22.53 2.74
 -10 -3 -1 14.96 2.45
 -6 -1 -9 21.55 2.72
 -4 1 -10 13.13 2.11
 -5 -1 -9 13.96 2.35
 -9 9 -11 1.2 1.52
 -7 -3 -7 26 2.95
 -9 8 -11 13.71 2.09
 -1 -1 -6 0.81 1.14
 -11 5 -9 6.83 2.22
 0 0 -5 133.49 2.04
 -13 3 -4 24.18 2.7
 -10 5 -10 0.72 2.01
 -12 0 -2 4.13 2.26
 -8 -4 -5 8.64 2.49
 -12 2 -6 24.92 3.03
 -9 7 -11 8.83 2.08
 -9 -1 -8 1.73 2.49
 -7 -5 -1 5.1 1.73
 -11 2 -8 11.35 2.48
 -12 0 -3 27.88 3.28
 -4 -1 -9 1.08 1.64
 -10 -2 -6 19.34 3.25
 -12 3 -7 21.56 2.8
 -13 2 -2 11.38 2.29
 -9 -3 -6 7.4 2.74
 -9 6 -11 0.8 1.9
 -10 0 -8 5.12 2.45
 -9 -4 -4 1.58 2.26
 -12 5 -8 6.29 1.98
 -6 0 -10 24.13 2.81
 -11 4 -9 24.68 2.81
 -13 2 -3 25.41 2.68
 -10 4 -10 6.55 2.18
 -12 -1 -2 21.1 2.81
 -12 0 -4 1.79 2.38
 -11 -1 -6 21.5 3.27
 -8 3 -11 16.86 2.68
 -10 1 -9 27.64 3.18
 -2 -2 -7 7.44 1.52
 -3 -4 0 9.52 1.28
 -11 16 -4 18.4 2.15
 -7 11 -9 43.6 3.52
 -4 -2 0 325.13 4.14
 -3 1 -6 157.19 3.82
 -5 4 -8 70.39 3.53
 -5 1 -6 61.65 3.18
 -8 5 -7 39.83 3.86
 -10 8 -6 31.16 3.83
 -11 12 -5 27.66 2.73
 -8 2 -5 87.79 5.03
 -10 2 0 31.21 3.26
 -7 1 -5 23.71 2.98
 -11 11 -5 32.05 3.05
 -7 10 -9 53.04 3.56
 -7 -1 2 34.27 2.09
 -12 8 -1 54.56 3.71
 -5 -2 0 62.17 2.4
 -9 1 -2 268.94 7.03
 -4 2 -7 169.57 4.35
 -7 2 -6 145.67 5.25
 -4 -2 -1 177.76 3.44
 -11 7 -4 37.98 3.63
 -11 10 -5 55.02 3.79
 -10 4 -4 79.71 4.74
 -4 -2 1 247.82 3.45
 -8 3 -6 52.42 3.83
 -10 2 -1 299.95 7.46
 -7 -1 -2 335.83 6.44
 -10 16 -6 40.09 2.56
 -5 -2 -1 35.21 2.15
 -5 2 -7 70.44 3.39
 -5 -2 1 317.42 4.22
 -11 4 -1 104.81 4.99
 -4 -1 -4 372.43 5.55
 -9 2 -4 133.75 5.45
 -8 7 -8 264.95 7.41
 -9 3 -5 139.17 5.71
 -2 -1 -3 2239.17 9.59
 -10 5 -5 35.51 3.6
 -5 -1 -4 580.61 7.64
 -7 5 -8 193.73 6.28
 -6 0 -5 270.05 6.01
 -12 13 -3 23.46 2.31
 -3 -2 0 427.52 3.93
 -12 7 -1 62.37 3.85
 -10 2 -2 382.4 8.87
 -4 -2 -2 405.03 5.23
 -3 -1 -4 370.84 4.93
 -9 1 -3 91.67 4.49
 -11 6 -4 55.02 4.12
 -3 -2 -1 46.9 1.91
 -9 4 -6 40 3.68
 -6 -2 0 121.19 3.4
 -11 4 -2 65.23 4.26
 -11 8 -5 50.52 3.75
 -10 11 -7 112.1 4.81
 -2 1 -6 14.91 1.5
 -5 -2 -2 679.08 7.33
 -6 2 -7 41.27 3.14
 -12 14 -3 19.8 2.04
 -6 -2 -1 337.4 5.72
 -9 0 0 53.79 3.31
 -6 6 -9 59.44 3.66
 -8 6 -8 304.21 7.98
 -7 -1 -3 44.17 2.94
 -6 -2 1 55.47 2.28
 -2 0 -5 73.12 2.38
 -8 -1 0 80.71 3.42
 -5 3 -8 87.83 3.84
 -6 -1 -4 505.07 7.79
 -12 7 -2 77.32 4.29
 -10 3 -4 32.69 3.42
 -9 0 -1 56.55 3.56
 -9 14 -8 54.67 3.17
 -10 9 -7 83.74 4.46
 -8 -1 -1 74.41 3.47
 -8 1 -5 153.3 5.56
 -8 -1 1 19.58 2.01
 -10 14 -7 67.04 3.34
 -7 7 -9 199.67 6.3
 -5 5 -9 29.31 2.72
 -5 -2 2 68.73 2.02
 -3 -2 1 753.95 4.59
 -8 2 -6 127.54 5.33
 -10 2 -3 57.9 4.02
 -6 -2 -2 323.71 5.77
 -3 -2 -2 59.99 2.17
 -7 4 -8 62.85 3.92
 -7 0 -5 339.48 7.33
 -11 11 -6 33.79 3.05
 -4 -2 2 84.16 1.87
 -9 2 -5 271.6 7.76
 -10 1 0 193.05 5.88
 -8 0 -4 54.08 3.55
 -12 12 -4 50.82 2.97
 -5 0 -6 524.17 7.76
 -11 10 -6 34.95 3.19
 -6 3 -8 139.41 4.98
 -8 -1 -2 41.52 2.99
 -10 1 -1 101.49 4.74
 -9 1 -4 53.67 3.92
 -5 -2 -3 648.37 7.65
 -4 -2 -3 15.73 1.89
 -11 13 -6 81.61 3.7
 -4 1 -7 26.75 2.27
 -7 2 -7 104.72 4.68
 -8 5 -8 76.52 4.39
 -12 13 -4 44.3 2.7
 -5 1 -7 40.34 2.76
 -8 3 -7 230.45 6.91
 -12 6 -2 38.03 3.33
 -6 5 -9 109.56 4.56
 -11 3 -2 265.38 7.65
 -4 -1 -5 359.51 5.77
 -11 6 -5 45.6 3.98
 -12 9 -4 31.72 3.05
 -6 -2 2 33.48 1.76
 -7 -1 -4 29.03 2.7
 -10 7 -7 35.89 3.52
 -3 0 -6 653.25 7.13
 -8 8 -9 39.82 3.49
 -10 1 -2 169 6.04
 -6 0 -6 373.26 7.35
 -2 -1 -4 956.89 6.93
 -12 5 -1 85.55 4.36
 -7 -2 1 198.81 4.32
 -10 3 -5 32.62 3.6
 -6 1 -7 85.11 3.98
 -4 4 -9 53.34 2.88
 -8 -1 -3 97.94 4.41
 -5 4 -9 95.13 4.06
 -9 4 -7 69.24 4.51
 -6 -1 -5 218.29 5.53
 -3 -2 -3 1069.55 7.75
 -7 3 -8 67.17 4
 -3 -1 -5 508.44 6.04
 -12 6 -3 46.14 3.65
 -11 3 -3 38.54 3.79
 -10 4 -6 115.77 5.47
 -8 1 -6 119.31 5.16
 -10 6 -7 57.76 4.08
 -11 5 -5 95.34 4.98
 -8 4 -8 73.18 4.3
 -8 0 -5 132.43 5.21
 -10 1 -3 47.31 3.81
 -7 5 -9 132.84 5.32
 -11 2 -1 103.76 4.88
 -6 4 -9 60.8 3.71
 -13 10 0 53.27 2.74
 -4 -2 -4 555.85 6.7
 -10 11 -8 77.45 3.89
 -8 2 -7 85.86 4.74
 -13 10 -1 32.63 2.41
 -9 -1 -1 506.36 8.87
 -7 -2 -3 162.27 4.96
 -7 1 -7 233.85 6.52
 -11 2 -2 219.29 6.81
 -2 -2 -1 406.34 3.62
 -9 0 -4 80.77 4.41
 -9 11 -9 55.21 3.47
 -6 -2 -4 85.58 3.56
 -7 -1 -5 27.42 2.87
 -9 10 -9 50.43 3.44
 -12 9 -5 27.65 2.85
 -9 3 -7 50.13 3.93
 -10 0 -1 460.96 8.92
 -9 -1 -2 258.82 6.68
 -10 5 -7 35.46 3.58
 -11 11 -7 71.18 3.6
 -5 -3 -1 264.59 4.51
 -9 9 -9 48.65 3.57
 -8 -2 0 152.89 4.45
 -2 0 -6 58.66 2.39
 -13 10 -2 25.23 2.28
 -5 0 -7 22.87 2.33
 -5 -1 -6 68.04 3.23
 -2 -2 -2 1187.83 6.64
 -5 -3 0 56.88 2.31
 -12 8 -5 17.45 2.72
 -10 1 -4 38.82 3.6
 -9 13 -9 67.98 3.25
 -10 3 -6 148.53 6.16
 -11 9 -7 76.55 4.11
 -4 0 -7 27.33 2.28
 -2 -2 0 1903.31 6.67
 -12 4 -2 252.19 7.14
 -10 0 -2 90.88 4.66
 -7 2 -8 35.42 3.28
 -5 -3 -2 65.23 2.85
 -13 8 -1 33.85 2.59
 -6 -3 -1 22.66 2.15
 -11 2 -3 56.12 4.1
 -13 9 -2 27.05 2.44
 -3 -2 -4 219.45 3.97
 -1 -1 -3 157.45 2.39
 -4 -3 -1 227.97 3.77
 -5 -2 3 19.29 1.15
 -10 14 -8 32.12 2.26
 -11 13 -7 30.99 2.34
 -6 0 -7 46.87 3.23
 -6 -3 0 125 3.4
 -6 3 -9 214.81 6.18
 -7 -2 -4 87.79 3.9
 -9 -1 -3 88.4 4.43
 -8 5 -9 68.54 4.21
 -5 1 -8 171.75 5.03
 -3 -2 2 197.67 2.09
 -11 5 -6 83.69 4.68
 -4 -3 -2 562.13 6.09
 -12 7 -5 53.53 3.61
 -4 -3 0 218.4 3.42
 -8 0 -6 570.22 10.35
 -2 -1 -5 65.09 2.37
 -9 7 -9 64.19 4
 -10 4 -7 78.42 4.69
 -10 0 -3 53.71 3.92
 -8 1 -7 292.12 7.67
 -8 10 -10 93.62 4.07
 -11 1 -1 105.12 4.72
 -8 -2 -3 77.82 3.87
 -6 1 -8 125.8 4.75
 -13 10 -3 22.11 2.17
 -4 -2 -5 73.19 3.02
 -5 -3 -3 689.79 8.03
 -8 -1 -5 130.59 5.23
 -3 0 -7 270.12 5.08
 -6 -2 -5 100.23 3.99
 -5 -3 1 31.92 1.77
 -11 7 -7 58.81 3.83
 -12 5 -4 13.37 2.64
 -9 2 -7 83.89 4.76
 -2 -2 -3 96.65 2.43
 -3 -1 -6 180.22 4
 -13 9 -3 16.49 2.18
 -11 3 -5 73.39 4.64
 -10 6 -8 65.12 4.26
 -7 -3 -1 107.52 3.75
 -6 -3 1 234.5 4.12
 -12 4 -3 39.35 3.49
 -12 10 -6 57.75 3.19
 -12 11 -6 37.59 2.6
 -10 1 -5 64.46 4.37
 -13 7 -2 35.72 2.83
 -4 -3 -3 1077.29 8.86
 -7 3 -9 55.65 3.74
 -7 -3 -2 168 4.71
 -9 -1 -4 47.41 3.83
 -12 9 -6 50.03 3.21
 -9 6 -9 44.42 3.66
 -8 2 -8 45.63 3.85
 -8 4 -9 39.75 3.53
 -13 8 -3 74.98 3.47
 -5 2 -9 90.95 3.9
 -7 1 -8 83.28 4.48
 -7 -2 -5 69.91 3.75
 -8 -2 -4 209.68 6.2
 -11 1 -3 97.29 5.03
 -12 8 -6 53.19 3.33
 -9 -2 -1 58.31 3.5
 -9 3 -8 109.95 5.19
 -10 -1 -1 98.32 4.49
 -5 4 -10 199.9 5.61
 -4 -3 1 355.32 3.87
 -10 5 -8 36.18 3.55
 -9 -2 0 96.71 3.94
 -3 -3 -1 74.7 2.24
 -3 -2 -5 178.35 3.91
 -10 -1 0 187.81 5.62
 -7 5 -10 66.49 3.99
 -9 -2 -2 87.2 4.25
 -13 7 -3 32.01 2.7
 -4 -2 3 65.65 1.35
 -3 -3 -2 912.28 6.91
 -5 -1 -7 40.35 2.79
 -10 -1 -2 165.73 5.77
 -6 -3 -4 267.99 5.83
 -7 -3 1 243.59 4.62
 -12 4 -4 96.81 4.77
 -10 10 -9 141.61 4.71
 -6 4 -10 466.71 8.95
 -13 6 -2 33.07 2.78
 -9 0 -6 64.89 4.3
 -12 5 -5 32.33 3.23
 -1 -1 -4 1798.71 8.3
 -6 -1 -7 84.19 3.94
 -5 -2 -6 384.33 6.8
 -8 0 -7 148.22 5.72
 -11 10 -8 27.37 2.58
 -8 -1 -6 124.59 5.24
 -11 5 -7 35.46 3.41
 -4 -1 -7 35.11 2.46
 -9 1 -7 121.54 5.58
 -4 -3 -4 124.33 3.52
 -11 9 -8 24.25 2.62
 -8 6 -10 52.43 3.8
 -6 -2 -6 438.9 7.9
 -2 -2 -4 834.21 6.63
 -9 -2 -3 106.8 4.78
 -8 3 -9 62.94 4.09
 -12 2 -1 59.87 3.82
 -6 0 -8 347.31 7.49
 -11 3 -6 101.63 5.12
 -10 8 -9 43 3.25
 -13 8 -4 2.55 1.8
 -7 2 -9 70.31 4.1
 -10 -1 -3 46.19 3.69
 -8 -3 -2 128.35 4.57
 -4 0 -8 87.56 3.49
 -3 -3 -3 249.21 4.14
 -3 -3 0 326.46 3.7
 -11 8 -8 50.59 3.36
 -10 0 -5 472.28 10.11
 -7 -3 -4 25.65 2.64
 -8 1 -8 541.98 10.36
 -10 4 -8 31.66 3.3
 -13 6 -3 118.44 4.48
 -8 -2 -5 132.1 5.16
 -6 -3 2 82.09 2.38
 -7 -1 -7 214.83 6.38
 -2 -2 1 821.86 3.77
 -7 4 -10 32.89 3.18
 -5 -3 2 495.98 4.7
 -13 7 -4 47.77 3.11
 -9 4 -9 55.76 3.87
 -8 -3 -3 202.19 5.78
 -5 3 -10 115.75 4.41
 -7 -2 -6 160.29 5.45
 -5 -3 -5 172.32 4.67
 -7 0 -8 187.29 6.17
 -11 4 -7 38.71 3.57
 -13 5 -2 54.11 3.39
 -12 4 -5 32.39 3.32
 -1 0 -6 60.51 2.07
 -6 -3 -5 184.88 5.17
 -9 -2 -4 138.05 5.43
 -11 0 -3 92.17 4.84
 -6 3 -10 185.9 5.72
 -10 -1 -4 32.9 3.49
 -9 12 -10 31.86 2.3
 -12 10 -7 76.22 3.31
 -3 -1 -7 36.71 2.37
 -12 2 -2 62.34 3.99
 -12 9 -7 54.32 3.06
 -6 -4 -1 67.1 2.96
 -5 -4 -2 45 2.46
 -10 6 -9 48.33 3.46
 -5 -4 -1 72.52 2.71
 -8 2 -9 49.48 3.91
 -4 -3 -5 196.41 4.54
 -11 2 -6 47.03 4.02
 -11 6 -8 28.43 3.05
 -3 -3 -4 18.41 1.86
 -13 6 -4 31.12 2.78
 -12 8 -7 27.62 2.63
 -13 9 -5 4.03 1.64
 -13 5 -3 116.89 4.49
 -8 -3 -4 179.49 5.72
 -7 -3 -5 28.49 2.8
 -3 -2 -6 428.36 6.02
 -6 -4 -3 486.37 7.45
 -7 1 -9 89.69 4.63
 -5 -4 -3 165.52 4.26
 -8 -1 -7 287.73 7.78
 -13 8 -5 55.92 3
 -7 3 -10 75.26 4.13
 -6 -4 0 165.16 3.95
 -10 -2 -1 297.45 7.2
 -10 0 -6 164.52 6.34
 -8 4 -10 152.66 5.68
 -10 -2 -2 393.43 8.49
 -12 7 -7 23.49 2.66
 -7 -4 -2 155.85 4.57
 -8 -2 -6 134.55 5.42
 -5 -2 -7 77.94 3.58
 -5 -4 0 600.41 6.31
 -2 -2 -5 28.63 1.92
 -11 3 -7 38.58 3.63
 -5 -1 -8 175.02 5.26
 -6 -2 -7 49.73 3.42
 -9 -3 -1 362.92 7.46
 -10 5 -9 32.03 3.27
 -9 -3 -2 206.14 6.06
 -9 -2 -5 298.54 7.87
 -6 -1 -8 144.38 5.06
 -4 -4 -2 32.15 2.07
 -13 7 -5 4.74 1.81
 -10 -1 -5 60.25 4.35
 -13 4 -2 39.12 3.04
 -7 -4 -3 67.3 3.53
 -5 2 -10 192.41 5.64
 -4 -4 -1 87.66 2.76
 -10 -2 -3 52.79 3.92
 -11 -1 -1 99.02 4.52
 -9 -3 0 76.19 3.54
 -6 2 -10 434.98 8.52
 -9 -3 -3 184.7 5.99
 -5 -3 -6 167.13 4.78
 -11 -1 -2 36.54 3.41
 -6 -3 -6 41.18 3.05
 -4 -2 -7 173.29 4.58
 -6 -4 -4 150.91 4.6
 -12 2 -4 40.98 3.6
 -4 -4 -3 241.26 4.61
 -4 -1 -8 21.12 2.25
 -7 -2 -7 105.1 4.79
 -5 0 -9 105.05 4.19
 -8 -3 -5 174.25 5.88
 -7 -1 -8 88.94 4.44
 -4 -3 2 174.46 2.5
 -9 5 -10 56.84 3.66
 -10 2 -8 73.54 4.55
 -13 4 -3 52.52 3.37
 -3 -3 1 648.91 4.41
 -13 6 -5 67.27 3.48
 -8 1 -9 53.32 4.06
 -4 2 -10 74.85 3.43
 -10 4 -9 119.3 5.13
 -3 -3 -5 111.42 3.23
 -11 -1 -3 88.85 4.81
 -9 2 -9 88.87 4.87
 -8 -4 -2 31.35 2.73
 -8 7 -11 54.88 3.4
 -7 5 -11 70.51 3.88
 -7 2 -10 156.31 5.71
 -2 -3 -2 3685.58 12.25
 -11 9 -9 28.44 2.41
 -8 -4 -1 28.98 2.59
 -6 -4 1 21.74 1.75
 -9 -3 -4 79.36 4.38
 -11 2 -7 39.19 3.51
 -4 0 -9 60.76 3.17
 -9 -1 -7 134.72 5.75
 -11 8 -9 48.69 3
 -4 -4 0 645.3 5.77
 -10 9 -10 39.8 2.71
 -4 -4 -4 900.25 8.84
 -8 -4 -3 109.71 4.62
 -12 1 -3 34.03 3.44
 -2 -3 -3 73.88 2.32
 -1 -2 -2 851.42 4.95
 -2 -1 -7 139.57 3.55
 -10 8 -10 28.17 2.59
 -9 0 -8 90.57 4.9
 -6 -4 -5 152.01 4.81
 -5 -4 1 419.47 4.93
 -12 2 -5 38.65 3.52
 -8 -2 -7 86.94 4.69
 -8 6 -11 80.75 4.02
 -13 4 -4 34.32 2.99
 -13 8 -6 19.99 2.1
 -2 -3 -1 860.33 5.51
 -7 -4 1 388.97 5.74
 -5 -4 -5 599.69 8.36
 -13 5 -5 102.02 4.11
 -8 -1 -8 503.94 10.23
 -1 -2 -3 1291.41 6.72
 -3 -1 -8 31.83 2.27
 -5 1 -10 41.74 3.12
 -6 1 -10 169.91 5.65
 -12 9 -8 46.58 2.61
 -8 -3 -6 56.16 3.97
 -13 7 -6 31.5 2.44
 -8 -4 -4 155.22 5.43
 -7 -4 -5 168.75 5.46
 -12 8 -8 10.87 1.92
 -11 6 -9 68.38 3.62
 -13 3 -3 102.54 4.37
 -9 -3 -5 158.94 6.02
 -6 -3 -7 136.72 4.94
 -3 -4 -2 823.27 6.97
 -2 -3 -4 377.46 4.71
 -5 -3 -7 84.34 3.74
 -8 0 -9 36.84 3.43
 -12 7 -8 58.76 3.13
 -3 -4 -3 770.27 7.05
 -7 1 -10 50.74 3.78
 -11 1 -7 64.49 4.35
 -6 3 -11 200.23 5.9
 -10 -3 -3 28.31 3.37
 -13 6 -6 23.44 2.39
 -7 -2 -8 39.43 3.39
 -9 3 -10 65 4.01
 -3 0 -9 193.09 4.66
 -11 -2 -2 203.66 6.46
 -9 -4 -2 107.42 4.56
 -3 -3 -6 77.59 2.99
 -6 -5 -3 393.05 6.83
 -13 4 -5 17.37 2.48
 -3 -4 -1 115.57 2.73
 -9 -4 -1 53.03 3.35
 -1 -2 -4 381.64 4.17
 -4 -2 -8 68.31 3.35
 -12 6 -8 43.5 2.91
 -6 -5 -1 26.54 2.23
 -9 -4 -3 86.13 4.38
 -5 -5 -2 206.21 4.54
 -11 -2 -3 52.63 3.83
 -6 -4 -6 191.71 5.53
 -7 -5 -2 73.42 3.43
 -7 -1 -9 100.69 4.79
 -9 -2 -7 100.25 5.16
 -10 2 -9 32.28 3.39
 -4 -3 -7 152.32 4.49
 -5 -4 -6 22.86 2.45
 -3 -4 -4 120.26 3.32
 -12 1 -5 30.14 3.38
 -7 -5 -3 70.42 3.64
 -10 -3 -4 30.37 3.43
 -8 4 -11 26.43 2.95
 -5 -5 -1 292.91 4.89
 -13 5 -6 39.76 2.84
 -7 -4 -6 102.42 4.62
 -6 -5 -4 80.45 3.66
 -8 -2 -8 48.23 3.8
 -4 -4 1 32.2 1.66
 -8 -3 -7 238.35 7.1
 -5 -5 -4 161.76 4.47
 -5 0 -10 483.44 8.62
 -2 -3 -5 77.44 2.73
 -7 -5 -4 55.1 3.53
 -9 2 -10 49.17 3.73
 -6 2 -11 43.34 3.27
 -6 -5 0 50.15 2.46
 -2 -3 0 695.51 4.48
 -8 -5 -2 255.98 6.24
 -8 -1 -9 52.08 3.99
 -11 0 -7 45.02 3.93
 -4 -4 -6 360.67 6.44
 -7 0 -10 315.87 7.92
 -13 3 -5 81.97 3.93
 -8 -5 -3 83.42 4.09
 -10 -3 -5 40.05 3.68
 -9 5 -11 38.48 2.96
 -4 -5 -2 1492.3 10.34
 -4 -5 -3 733.26 7.74
 -8 -4 -6 438.7 9.28
 -8 -5 -1 35.39 2.65
 -6 -3 -8 150.4 5.37
 -3 -4 -5 587.46 7.03
 -13 1 -2 41.02 3.07
 -6 -5 -5 255.58 6.24
 -13 4 -6 31.39 2.83
 -9 -4 -5 54.51 3.99
 -13 2 -4 34.33 2.95
 -2 -1 -8 80.55 2.91
 -3 -2 -8 28.01 2.23
 -5 -3 -8 111.6 4.36
 -1 -2 -5 497.67 5.01
 -12 4 -8 7.46 2.03
 -4 0 -10 159.49 4.8
 -5 -5 0 434.03 5.48
 -12 1 -6 17.32 2.75
 -12 2 -7 -0.46 2.16
 -12 0 -5 5.8 2.54
 -12 -1 -3 47.44 3.61
 4 -19 10 62.46 3.49
 5 -18 10 31.73 2.81
 0 -22 8 8.54 2.14
 -1 -21 8 27.96 2.8
 6 -16 10 40.43 2.92
 4 -6 10 203.18 5.83
 4 -4 9 42.99 3.1
 5 -13 11 21.94 3.19
 5 -12 11 29.49 3.42
 0 -21 9 -1.79 2.1
 5 -14 11 16.11 2.96
 6 -17 10 14.8 2.27
 -2 -20 8 44.69 3.15
 5 -11 11 169 5.87
 5 -15 11 32.57 3.12
 3 -1 7 37.68 2.46
 -3 -3 2 61.19 2.11
 3 -3 9 41.46 2.97
 5 -16 11 12.51 2.49
 3 1 3 1428.48 4.91
 2 1 3 2311.79 6.85
 -4 -5 3 77.14 2.63
 -1 -22 8 3.09 1.93
 2 0 6 65.14 2.68
 -4 -5 2 205.69 3.34
 3 0 6 680.67 6.18
 -1 -21 9 71.02 3.31
 -3 -3 1 336.01 3.35
 2 1 4 1037.85 5.73
 6 -15 11 52.11 3.04
 -2 -20 9 85.96 3.79
 3 1 4 367.22 3.37
 1 1 3 158.62 2.46
 1 1 2 39.77 1.3
 -4 -5 1 99.43 2.08
 5 -13 12 40.94 3.4
 2 0 7 27.17 2.4
 1 1 4 1800.26 8.62
 3 -3 10 55.83 3.65
 3 0 7 286.84 4.72
 2 1 5 75.11 2.41
 4 1 3 569.72 2.81
 5 -15 12 29.36 2.77
 3 1 5 492.54 4.57
 2 -1 9 24.98 2.71
 2 1 6 16.04 2.03
 3 -1 9 8.21 2.18
 -4 -4 2 6.92 1.37
 3 -2 10 295.36 6.65
 3 1 6 167.06 3.33
 2 1 7 159.54 3.86
 2 -1 10 218.79 5.83
 3 1 7 34.61 2.25
 2 0 9 25.24 2.68
 3 -1 10 116.04 4.55
 2 1 8 68.84 3.28
 2 2 5 38.04 2.02
 2 2 4 815.21 5.31
 1 2 4 373.63 4.25
 1 0 10 75.86 4.09
 2 0 10 33.05 3
 2 -1 11 380.03 7.96
 2 2 6 8.36 1.92
 -4 -4 1 21.88 1.19
 3 2 5 161.38 2.87
 1 1 9 112.35 4.35
 2 1 9 29.68 2.68
 3 2 4 185.19 2.53
 3 2 6 346.64 4.51
 2 2 7 2.31 1.94
 2 2 3 88.32 1.82
 -3 -2 1 558.6 3.99
 -1 -1 11 209.6 6.65
 2 1 2 5630.59 9.09
 -8 16 -1 20.25 2.88
 -10 12 2 -0.18 2.12
 -10 15 3 2.88 2.09
 -10 16 4 14.76 2.41
 -9 18 2 7.17 2.2
 -10 10 2 5.59 2.55
 -10 13 2 8.98 2.62
 -7 4 -1 3.37 1.82
 -7 11 -3 14.19 2.6
 -9 17 1 20.99 2.85
 -9 19 3 14.7 2.14
 -7 17 -2 35.97 3.21
 -7 19 -1 10.48 2.36
 -8 13 -2 13.32 2.85
 -10 17 5 7.4 1.82
 -10 17 6 12.33 1.79
 -8 17 -1 16.27 2.76
 -7 14 -3 22.11 2.89
 -8 4 0 9.77 2.22
 -2 5 -4 348.19 4.11
 -10 17 4 5.19 1.86
 -8 20 1 13.7 2.09
 -9 16 0 1.16 2.23
 -8 2 2 5.56 1.84
 -9 12 -1 5.14 2.63
 -10 12 1 -0.93 2.34
 -3 5 -4 1265.95 8.71
 -6 10 -4 87.38 3.97
 -9 5 1 13.14 2.62
 -6 13 -4 130.97 4.73
 -9 10 -1 17.44 2.94
 -3 9 -5 43.67 2.23
 -10 13 1 21.11 3.11
 -9 18 1 -1.22 1.88
 -1 3 -3 122.76 2
 -8 21 2 2.27 1.63
 -10 6 3 6.94 2.34
 -7 0 3 3.16 1.51
 -6 0 1 13.95 1.73
 -7 18 -2 8.88 2.13
 -10 9 1 24.55 3.38
 -9 14 -1 6.79 2.6
 -10 14 1 10.38 2.68
 -6 14 -4 59.15 3.52
 -10 16 2 19.39 2.68
 -4 10 -5 318.06 5.74
 -7 21 0 16.91 2.07
 -8 18 -1 6.22 2.31
 -9 17 0 5.91 2.31
 -10 18 5 9.48 1.72
 -11 11 5 25.13 2.63
 -3 8 -5 79 2.82
 -7 20 -1 4.38 1.82
 -4 9 -5 39.45 2.34
 -7 16 -3 82.23 4.15
 -9 15 -1 16.61 2.9
 -11 13 5 15.35 2.24
 -11 11 4 7.91 2.23
 -11 10 6 8.48 2.07
 -8 3 0 4.45 2.09
 -8 2 1 12.7 2.21
 -11 14 5 11 2
 -9 19 1 4.87 1.85
 -6 7 -4 14.89 2.15
 -11 12 7 2.18 1.62
 -4 8 -5 432.65 6.39
 -11 11 3 22.92 2.95
 -5 11 -5 35.78 2.64
 -11 12 3 1.25 2.08
 -8 20 0 8.21 1.84
 -8 4 -1 20.66 2.54
 -5 12 -5 4.07 1.75
 -11 14 6 20.25 2.12
 -9 16 -1 3.74 2.37
 -10 16 1 19.65 2.63
 -8 13 -3 25.22 3.06
 -11 10 3 22.17 2.96
 -5 10 -5 99.11 3.73
 -8 21 1 12.36 1.82
 -7 19 -2 69.71 3.38
 -11 13 3 3.67 2.04
 -8 17 -2 3.61 2.1
 -10 14 0 27.09 3.16
 -7 11 -4 4.3 2.22
 -7 17 -3 59.06 3.49
 -3 7 -5 24.82 1.8
 -11 8 5 2.48 1.96
 -8 9 -3 4.46 2.57
 -7 10 -4 143.67 5.19
 -9 10 -2 23.68 3.15
 -8 19 -1 3.98 1.91
 -10 5 2 29.8 3.22
 -2 4 -4 334.2 3.84
 -7 2 -1 4 1.86
 -9 2 3 4.94 1.93
 -11 11 2 6.8 2.5
 -7 14 -4 47.67 3.38
 -9 17 -1 24.29 2.77
 -11 13 2 10.69 2.37
 -10 4 3 26.37 2.85
 -9 8 -2 25.07 3.16
 -7 8 -4 2.24 1.97
 -11 9 2 18.47 2.9
 -2 2 -3 91.67 2.12
 -11 16 5 12.81 1.75
 -10 12 -1 7.39 2.68
 -9 15 -2 25.38 3.19
 -5 0 -1 7.95 1.69
 -8 3 -1 5.75 2.11
 -10 16 0 1.15 2
 -6 11 -5 62.86 3.43
 -3 6 -5 38.44 2.02
 -6 10 -5 33.73 2.79
 -10 4 2 15.28 2.52
 -6 13 -5 7.38 2
 -11 15 2 22.46 2.54
 -11 16 3 19.28 2.2
 -6 -1 1 4.81 1.61
 -6 9 -5 4.29 1.99
 -9 18 -1 2.3 1.91
 -1 1 -2 39.29 1.17
 -8 11 -4 10.58 2.51
 -6 8 -5 73.4 3.55
 -8 12 -4 2.53 2.11
 -10 3 3 1.58 2.05
 -8 10 -4 3.52 2.27
 -9 13 -3 3.44 2.59
 -8 17 -3 52.97 3.31
 -9 1 3 20.08 2.29
 -9 9 -3 23.16 3.11
 -7 2 -2 0.9 1.82
 -8 19 -2 33.01 2.35
 -8 2 -1 5.72 2
 -11 11 0 14.52 2.77
 -9 17 -2 12.11 2.38
 -11 6 2 24.22 3.2
 -10 11 -2 7.69 2.86
 -11 10 0 14.12 2.94
 -3 5 -5 608.53 6.28
 -7 11 -5 2.17 2.07
 -8 8 -4 10.28 2.47
 -11 13 0 7.83 2.43
 -7 10 -5 10.8 2.45
 -11 9 0 6.86 2.69
 -2 3 -4 382.5 4.11
 -3 0 -2 3.39 1.34
 -11 5 3 6.13 2.23
 -7 13 -5 5.75 2.02
 -7 3 -3 11.92 2.26
 -4 9 -6 74.28 2.91
 -11 14 0 18.68 2.68
 -1 2 -3 1313.58 5.67
 -8 15 -4 37.71 3.16
 -12 11 4 16.02 2.18
 -12 11 5 10.46 1.92
 -10 8 -2 10.29 2.96
 -5 10 -6 51.84 2.87
 -6 6 -5 39.09 2.76
 -2 5 -5 101.05 2.55
 -8 18 -3 26.89 2.45
 -11 6 1 26.47 3.13
 -12 11 3 18.16 2.43
 -7 8 -5 1.83 2.04
 -12 13 4 12.41 1.99
 -12 12 3 16.86 2.32
 -10 17 -1 17 2.33
 -12 10 3 9.41 2.23
 -12 13 5 2.43 1.45
 -11 15 0 3.88 1.92
 -4 8 -6 41.57 2.42
 -5 9 -6 444.59 7.14
 -12 9 5 3.03 1.78
 -12 11 6 10.85 1.69
 -8 16 -4 27.34 2.68
 -11 12 -1 6.11 2.36
 -12 11 2 21.27 2.6
 -7 4 -4 1.82 1.86
 -5 8 -6 76.84 3.22
 -4 4 -5 5.6 1.52
 -12 14 3 1.79 1.52
 -8 2 -2 8.21 2.27
 -6 11 -6 37.46 2.88
 -3 4 -5 521.32 5.78
 -12 9 2 -0.77 2.06
 -11 16 0 14.56 2.12
 -4 7 -6 22.58 1.95
 -6 10 -6 24.42 2.47
 -9 13 -4 15.57 2.76
 -10 16 -2 23.5 2.57
 -11 6 0 22.67 3.2
 -10 12 -3 4.76 2.4
 -3 7 -6 43.86 2.16
 -8 10 -5 38.37 3.31
 -8 12 -5 14.04 2.46
 -6 0 -2 14.34 1.98
 -9 5 -3 17.17 2.92
 -9 17 -3 40.4 2.78
 -12 8 2 13.08 2.62
 -9 14 -4 2.31 2.02
 -5 7 -6 17.95 2.04
 -12 10 1 18.99 2.72
 -12 7 3 23.55 2.79
 -9 1 0 12.12 2.36
 -9 0 2 19.55 2.4
 -6 8 -6 174.42 4.98
 -12 9 1 30.49 3.06
 -12 13 1 8.18 2.08
 -9 19 -2 1.33 1.51
 -10 5 -2 25.8 3.12
 -8 14 -5 7.86 2.21
 -9 7 -4 3.07 2.2
 -11 4 1 21.85 2.95
 -12 15 2 11.47 1.82
 -9 15 -4 5.5 2.03
 -10 17 -2 15.68 2.22
 -2 4 -5 565.44 5.2
 -1 3 -4 362.65 3.59
 -11 12 -2 8.06 2.36
 -12 8 1 24.9 2.93
 -12 14 1 18.93 2.15
 -7 5 -5 2.23 2.05
 -3 6 -6 288.15 4.6
 -7 11 -6 60.77 3.55
 -7 10 -6 9.05 2.28
 -7 12 -6 86.37 3.98
 -2 2 -4 877.21 5.84
 -12 11 0 24.54 2.81
 -10 3 -1 17.69 2.9
 -10 1 2 1.66 1.98
 -11 16 -1 7.2 1.91
 -8 15 -5 122.98 4.47
 -12 12 0 6.23 2.1
 -11 8 -2 5.43 2.43
 -12 7 1 4.04 2.25
 -9 18 -3 14.3 1.9
 -5 0 -3 10.44 1.81
 -11 14 -2 21.74 2.63
 -10 6 -3 12.23 2.8
 -3 3 -5 98.1 2.77
 -12 15 1 7.7 1.7
 -9 16 -4 69.67 3.43
 -11 4 0 17.26 2.88
 -7 8 -6 7.75 2.22
 -12 8 0 26.88 3.01
 -11 3 1 23.91 2.99
 -10 10 -4 13.87 2.81
 -10 1 1 17.5 2.65
 -10 12 -4 2.69 2.28
 -9 12 -5 23.45 3.05
 -12 5 3 11.4 2.39
 -5 -3 3 10.68 1.11
 -5 5 -6 8.66 1.89
 -12 14 0 3.28 1.72
 -10 18 -2 6.63 1.65
 -10 13 -4 24.21 2.7
 -9 13 -5 18.5 2.61
 -10 5 -3 3.73 2.38
 -12 7 0 0.52 2.1
 -3 5 -6 472.8 5.8
 -12 10 -1 10.36 2.49
 -11 10 -3 13.69 2.72
 -12 12 -1 7.37 2.2
 -8 11 -6 10.49 2.49
 -8 10 -6 3.6 2.19
 -10 3 -2 7.51 2.51
 -10 14 -4 69.25 3.67
 -9 17 -4 46.68 2.64
 -11 3 0 27.86 3.23
 -9 14 -5 9.33 2.25
 -8 9 -6 40.12 3.22
 -7 6 -6 4.31 2.15
 -8 0 -2 12.43 2.29
 -11 13 -3 16.92 2.61
 -9 4 -4 4.99 2.53
 -12 6 0 4.37 2.53
 -11 8 -3 1.84 2.38
 -8 13 -6 23.39 2.77
 -2 3 -5 75.73 2.09
 -5 8 -7 77.86 3.29
 -7 3 -5 23.62 2.61
 -6 10 -7 11.99 2.18
 -5 4 -6 18.57 2.19
 -10 4 -3 13.46 2.81
 -11 5 -2 11 2.87
 -13 11 3 10.05 1.76
 -13 10 3 16.52 1.99
 -7 0 -3 14.59 2.18
 -8 4 -5 4.72 2.34
 -10 15 -4 12.92 2.24
 -12 4 2 25.05 2.88
 -10 6 -4 24.86 3.32
 -11 14 -3 19.14 2.49
 -11 7 -3 21.93 3.08
 -13 9 3 3.24 1.68
 -9 15 -5 35.92 2.7
 -1 1 -3 162.02 2.23
 -8 5 0 65.95 3.81
 -6 7 -3 41.08 3.02
 -10 16 6 24.28 2.41
 -10 16 5 28.64 2.67
 -5 3 -2 65.14 2.8
 -8 7 -1 104.22 4.68
 -9 9 0 41.07 3.71
 -7 20 0 55.38 3.29
 -9 14 0 32.42 3.8
 -9 5 2 50.69 3.88
 -8 2 3 95.99 4.01
 -10 8 3 62.82 4.14
 -10 7 4 33.54 3.3
 -10 15 8 69.67 3.02
 -10 16 7 33.52 2.31
 -9 4 3 68.58 4.02
 -9 6 1 185.05 6.01
 -7 6 -2 40.61 2.88
 -5 8 -4 108.63 3.79
 -4 2 -2 402.89 5.1
 -8 21 3 20.81 2.06
 -9 8 0 400.31 9
 -7 12 -3 34.2 3.31
 -8 11 -2 91.05 4.85
 -8 12 -2 75.2 4.56
 -10 9 2 48.13 3.83
 -7 10 -3 99.16 4.52
 -5 -1 2 239.58 3.9
 -10 14 2 35.34 3.3
 -7 13 -3 65.85 4.09
 -8 10 -2 293.03 7.66
 -10 6 5 37.89 3.23
 -8 6 -1 39.09 3.39
 -6 6 -3 28.25 2.61
 -4 6 -4 2040.57 13.13
 -4 -1 1 425.07 4.35
 -10 7 3 122.6 5.29
 -8 3 1 276.35 6.3
 -10 16 3 53.23 3.38
 -3 3 -3 257.02 3.86
 -7 9 -3 36.9 3.13
 -8 9 -2 136.88 5.48
 -10 6 4 80.73 4.33
 -10 8 2 43.06 3.7
 -9 7 0 129.35 5.37
 -6 1 0 49.3 2.63
 -10 15 2 44.08 3.44
 -6 11 -4 69.1 3.71
 -5 7 -4 138.94 4.14
 -6 12 -4 343.7 7.53
 -9 3 4 53.36 3.21
 -6 2 -1 356.75 5.97
 -9 11 -1 100.39 5.07
 -9 4 2 39.62 3.36
 -8 19 0 42.14 2.98
 -7 8 -3 32.86 3.01
 -7 5 -2 75.36 3.61
 -8 8 -2 365.91 8.24
 -10 10 1 69.87 4.43
 -5 4 -3 162.69 4.14
 -5 1 -1 246.87 4.45
 -7 2 0 276.47 5.74
 -9 19 2 23.09 2.43
 -8 15 -2 80.05 4.53
 -5 0 0 649.18 6.55
 -6 9 -4 105.1 4.21
 -10 7 2 139.69 5.61
 -9 9 -1 94.45 4.96
 -8 5 -1 23.86 2.84
 -10 17 3 26.39 2.63
 -7 3 -1 102.84 3.93
 -9 6 0 177.09 5.96
 -9 3 3 49.15 3.31
 -4 -2 3 63.26 1.64
 -4 3 -3 995.42 8.27
 -6 5 -3 379.11 6.73
 -6 -1 3 147.01 3.3
 -5 2 -2 650.44 7.29
 -7 7 -3 26.13 2.8
 -8 7 -2 73.06 4.16
 -10 5 4 131.59 5.05
 -9 20 3 29.65 2.28
 -9 8 -1 87.14 4.63
 -4 5 -4 98.24 3.11
 -5 6 -4 531.13 7.44
 -3 0 -1 317.93 3.66
 -6 8 -4 71.9 3.57
 -10 8 1 84.29 4.74
 -11 12 5 65.75 3.59
 -8 16 -2 76.43 4.32
 -10 15 1 91.48 4.44
 -11 11 6 77.23 3.67
 -11 12 6 32.76 2.61
 -2 0 -1 37.01 1.42
 -10 18 4 39.22 2.49
 -8 1 3 63.14 3.12
 -11 10 5 73.55 3.93
 -11 12 4 33.05 2.98
 -3 1 -2 636.82 5.46
 -10 6 2 182.34 6.25
 -11 13 6 30.63 2.54
 -9 4 1 57.77 3.77
 -11 10 4 39.5 3.33
 -11 13 4 46 3.23
 -7 4 -2 148.12 4.64
 -2 1 -2 6419.07 14.11
 -10 5 3 36.29 3.29
 -10 12 0 39.06 3.7
 -10 17 2 48.89 3.19
 -11 9 5 46.78 3.36
 -9 7 -1 95.76 4.9
 -5 -1 1 43.19 1.99
 -9 3 2 265.15 6.6
 -10 7 1 39.05 3.74
 -10 10 0 113.82 5.38
 -7 0 2 39.06 2.47
 -9 5 0 30.09 3.13
 -8 11 -3 33.45 3.45
 -8 6 -2 53.15 3.53
 -10 13 0 54.4 3.86
 -8 12 -3 33.49 3.26
 -11 9 6 73.02 3.63
 -11 11 7 47.12 2.78
 -11 9 4 63.24 3.87
 -7 6 -3 53.66 3.27
 -10 18 3 24.21 2.27
 -11 14 4 36.41 2.84
 -8 10 -3 44.91 3.65
 -4 0 -1 418.72 4.87
 -10 9 0 55.51 4.06
 -9 18 0 35.56 2.88
 -11 13 7 32.04 2.26
 -3 -2 2 200.38 2.24
 -3 -1 0 762.17 5.08
 -9 20 2 34.34 2.37
 -5 3 -3 687.58 7.74
 -6 4 -3 495.05 7.48
 -9 11 -2 68.34 4.35
 -4 1 -2 175.86 3.51
 -7 12 -4 155.24 5.61
 -9 12 -2 35.68 3.74
 -6 -1 2 367.27 5.17
 -3 4 -4 114.62 2.94
 -8 1 2 178.62 4.91
 -11 9 3 38.39 3.36
 -11 15 5 22.87 2.17
 -11 8 4 70.62 4.08
 -7 13 -4 38.39 3.27
 -5 9 -5 71.82 3.31
 -6 1 -1 145.93 3.9
 -10 4 4 33.44 2.94
 -11 14 3 47.48 3.2
 -10 8 0 115.46 5.44
 -9 6 -1 50.76 3.89
 -11 15 4 72.76 3.42
 -10 6 1 346.42 8.41
 -11 15 6 28.58 2.16
 -9 9 -2 31.3 3.32
 -11 14 7 28.55 2.1
 -7 9 -4 53.84 3.51
 -3 2 -3 1007.07 7.19
 -10 15 0 52.45 3.67
 -6 0 0 112.17 3.33
 -11 12 2 82.5 4.46
 -8 8 -3 96.03 4.63
 -9 14 -2 53.01 3.96
 -6 6 -4 30.04 2.67
 -4 4 -4 778.09 7.83
 -4 -1 0 159.8 3.03
 -8 5 -2 232.33 6.43
 -10 18 2 53.21 2.97
 -11 10 2 34.94 3.37
 -11 8 3 30.25 3.26
 -10 17 1 41.19 2.92
 -4 -2 2 82.01 1.97
 -7 5 -3 72.32 3.61
 -2 -1 0 376.8 2.91
 -9 3 1 82.16 4.04
 -8 15 -3 39.72 3.45
 -9 4 0 168 5.68
 -5 8 -5 274.52 5.84
 -11 15 3 26.22 2.55
 -5 -2 3 21.2 1.41
 -11 7 4 36.62 3.31
 -7 3 -2 158.57 4.81
 -10 7 0 192.63 6.57
 -8 2 0 132.76 4.55
 -4 2 -3 18.52 1.79
 -11 14 2 56.19 3.61
 -8 18 -2 46.27 3.26
 -8 7 -3 83.52 4.31
 -11 16 4 54.26 2.82
 -5 1 -2 213.55 4.27
 -10 13 -1 194.95 6.48
 -9 2 2 128.07 4.61
 -6 12 -5 132.44 4.85
 -9 5 -1 202.86 6.36
 -9 19 0 47.44 2.89
 -9 20 1 21.09 2.05
 -10 5 1 62.22 4.14
 -8 1 1 22.03 2.47
 -10 9 -1 127.35 5.54
 -9 7 -2 167.31 6.03
 -8 16 -3 61.85 3.8
 -11 11 1 143.97 5.61
 -11 12 1 81.08 4.36
 -7 7 -4 41.92 3.25
 -6 3 -3 168.38 4.55
 -5 7 -5 318.99 6.15
 -10 14 -1 113.54 5.02
 -11 10 1 41.35 3.72
 -6 5 -4 64.86 3.29
 -10 6 0 82.91 4.59
 -7 -1 3 29.65 2.03
 -11 13 1 53.37 3.59
 -8 4 -2 34.25 3.05
 -9 16 -2 28.07 3.05
 -10 18 1 91.5 3.64
 -5 -1 0 241.83 4.12
 -10 8 -1 92.25 4.98
 -8 20 -1 34.85 2.41
 -8 6 -3 41.25 3.29
 -11 9 1 68.94 4.28
 -7 4 -3 79.34 3.7
 -5 2 -3 681.87 7.6
 -2 -2 2 1315.72 3.63
 -11 14 1 39.93 3.21
 -9 3 0 88 4.34
 -10 17 0 54.48 3.25
 -10 15 -1 44.82 3.44
 -9 11 -3 60.23 4.24
 -5 -2 2 75.5 2.22
 -9 6 -2 134.49 5.42
 -9 10 -3 66.17 4.3
 -7 1 -1 493.75 7.5
 -3 3 -4 15.15 1.69
 -9 2 1 222.51 6.12
 -7 6 -4 22.03 2.67
 -11 16 2 57.11 3.09
 -9 4 -1 50.62 3.7
 -10 7 -1 176.19 6.32
 -10 4 1 151.8 5.57
 -8 0 2 283.86 5.82
 -5 6 -5 404.53 6.69
 -4 3 -4 107.43 3.13
 -8 9 -4 77.51 4.36
 -10 5 0 303.83 7.98
 -7 -1 2 43.84 2.4
 -11 15 1 23.08 2.57
 -11 17 3 43.18 2.51
 -6 0 -1 88.61 3.16
 -9 14 -3 130.62 5.37
 -11 12 0 48.21 3.72
 -8 14 -4 66.8 4.15
 -8 1 0 86.63 3.78
 -8 5 -3 83.38 4.32
 -6 7 -5 82.81 3.86
 -10 16 -1 57.43 3.54
 -10 12 -2 106.49 5.13
 -10 3 2 58.85 3.81
 -6 4 -4 139 4.28
 -4 -2 1 277.38 3.49
 -9 8 -3 38.71 3.49
 -4 5 -5 395.64 5.88
 -7 12 -5 78.84 4.15
 -10 13 -2 59.31 4.05
 -8 3 -2 132 4.85
 -9 5 -2 199.68 6.45
 -6 -2 3 91.51 2.53
 -3 -2 1 768.29 4.61
 -4 0 -2 100.89 2.83
 -10 6 -1 292.53 7.87
 -10 9 -2 65.64 4.32
 -9 1 2 79.58 3.73
 -9 19 -1 29.78 2.42
 -10 18 0 34.12 2.53
 -7 9 -5 110.15 4.69
 -9 15 -3 42.16 3.4
 -7 5 -4 48.92 3.29
 -11 17 2 21.38 2.05
 -11 16 1 35.62 2.65
 -6 -1 0 53 2.59
 -10 14 -2 82.28 4.29
 -9 7 -3 28.96 3.23
 -12 12 4 23.55 2.36
 -8 7 -4 30.13 3.17
 -4 1 -3 556.31 6.14
 -12 10 4 27.26 2.72
 -12 12 5 26.77 2.19
 -8 0 1 54.21 3.02
 -4 -1 -1 243.66 3.84
 -3 1 -3 1272.72 8.07
 -9 2 0 87.71 4.26
 -5 5 -5 276.18 5.59
 -9 3 -1 348.77 7.85
 -12 10 5 26.1 2.35
 -10 4 0 134.48 5.41
 -11 5 2 60.61 3.96
 -3 -1 -1 507.37 4.48
 -5 -2 1 304.05 4.21
 -10 3 1 298.34 7.47
 -5 0 -2 420.34 5.76
 -12 9 4 38.11 2.94
 -8 4 -3 97.44 4.35
 -6 -2 2 37.21 2
 -9 18 -2 25.06 2.47
 -10 15 -2 66.47 3.8
 -10 5 -1 75.37 4.55
 -12 13 3 21.28 2.29
 -9 16 -3 30.54 2.96
 -10 7 -2 265.8 7.74
 -12 9 3 59.68 3.64
 -9 4 -2 101.9 4.79
 -9 1 1 31.4 2.87
 -12 12 6 75.95 2.85
 -5 1 -3 526.79 6.66
 -11 11 -1 78.6 4.39
 -9 6 -3 162.78 5.89
 -5 -1 -1 252.5 4.29
 -11 10 -1 101.1 4.98
 -12 14 4 19.17 1.95
 -8 6 -4 42.75 3.44
 -7 7 -5 108.64 4.61
 -6 3 -4 259.28 5.72
 -7 1 -2 303.38 6.16
 -12 12 2 23.54 2.59
 -12 8 4 25.56 2.68
 -12 10 2 75.86 3.97
 -11 4 3 82.81 4.26
 -8 1 -1 76.93 3.64
 -11 13 -1 71.01 4
 -7 0 -1 21.04 2.26
 -11 17 1 21.28 2.1
 -10 2 2 95.6 4.37
 -11 9 -1 73.56 4.46
 -2 0 -2 213.3 2.78
 -9 12 -4 89.22 4.72
 -9 10 -4 74.24 4.51
 -12 8 3 34.46 3.09
 -11 5 1 37.69 3.62
 -4 2 -4 479.76 6.06
 -12 13 2 36.29 2.73
 -6 5 -5 268.59 5.97
 -9 9 -4 154.74 5.94
 -10 11 -3 71.11 4.44
 -10 6 -2 67.94 4.52
 -7 2 -3 166.95 4.96
 -3 2 -4 200.92 3.66
 -8 11 -5 79.94 4.46
 -11 14 -1 37.18 3.11
 -2 1 -3 2214.94 9.12
 -8 0 0 60.8 3.3
 -11 4 2 74.64 4.24
 -10 3 0 425.03 8.94
 -5 4 -5 616.99 7.92
 -6 9 -6 289.69 6.62
 -10 4 -1 95.14 4.87
 -5 2 -4 121.13 3.72
 -9 2 -1 50.49 3.68
 -12 14 2 46.27 2.81
 -10 13 -3 47.47 3.71
 -12 7 4 133.86 4.76
 -10 18 -1 39.22 2.58
 -7 6 -5 135.95 4.98
 -6 -2 1 66.27 2.6
 -9 8 -4 77.77 4.48
 -12 11 1 46.39 3.23
 -8 9 -5 61.06 3.98
 -8 5 -4 37.64 3.2
 -8 3 -3 193.97 5.7
 -8 -1 2 171.81 4.48
 -12 12 1 50.22 3.32
 -4 -2 0 361.23 4.17
 -10 2 1 56.46 3.71
 -9 3 -2 218.16 6.48
 -6 -1 -1 147.16 3.9
 -10 8 -3 46.8 3.82
 -11 15 -1 58.49 3.34
 -10 14 -3 100.91 4.61
 -8 8 -5 107.9 4.94
 -5 -2 0 64.87 2.38
 -11 5 0 93.2 4.82
 -2 -1 -1 480.53 3.63
 -12 7 2 96.63 4.53
 -7 3 -4 26.93 2.69
 -11 11 -2 104.56 4.97
 -11 17 0 54.86 2.77
 -11 10 -2 36.83 3.52
 -6 4 -5 127.34 4.31
 -7 -2 2 173.48 3.98
 -10 7 -3 62.87 4.26
 -6 2 -4 85.92 3.45
 -3 -2 0 462.21 3.95
 -8 -1 1 23.25 2.28
 -9 4 -3 85.3 4.59
 -5 6 -6 38.17 2.62
 -11 9 -2 43.83 3.71
 -6 7 -6 294.22 6.63
 -8 7 -5 190.63 6.29
 -12 6 3 31.08 3.01
 -11 6 -1 68.84 4.49
 -10 15 -3 75.76 3.8
 -11 13 -2 59.23 3.7
 -8 4 -4 148.47 5.28
 -9 0 1 278.7 6.42
 -8 1 -2 34.86 2.81
 -4 3 -5 179.39 4.01
 -11 3 2 45.5 3.46
 -12 10 0 75.19 4.12
 -2 -2 1 818.2 3.54
 -4 0 -3 1224.9 8.88
 -9 6 -4 193.48 6.57
 -7 9 -6 60.17 3.79
 -10 2 0 40.98 3.56
 -7 0 -2 126.76 4.21
 -8 0 -1 184.01 5.19
 -4 -1 -2 216.19 3.74
 -12 6 2 29.85 3
 -12 9 0 33.93 3.26
 -7 1 -3 44.41 2.93
 -8 2 -3 74.69 3.94
 -6 -2 0 136.9 3.59
 -12 13 0 27.46 2.59
 -10 4 -2 192.93 6.51
 -5 -1 -2 220.68 4.29
 -9 1 -1 521.88 9.1
 -9 2 -2 95.31 4.42
 -8 6 -5 98.09 4.62
 -7 -1 -1 483.96 7.23
 -7 -2 1 210.11 4.55
 -6 6 -6 36.62 2.9
 -4 1 -4 361.77 5.21
 -11 5 -1 82.52 4.64
 -3 0 -3 208.77 3.46
 -10 11 -4 38.67 3.47
 -10 16 -3 28.94 2.61
 -5 1 -4 578.75 7.31
 -7 4 -5 142.39 4.98
 -9 5 -4 50.19 3.76
 -8 -1 0 81.45 3.56
 -9 9 -5 61.7 4.04
 -12 6 1 48.12 3.66
 -7 2 -4 96.25 3.94
 -9 3 -3 178.39 5.94
 -6 3 -5 183.65 4.91
 -3 -1 -2 675.74 5.52
 -9 0 0 57.27 3.37
 -11 15 -2 28.47 2.59
 -7 7 -6 48.15 3.41
 -8 3 -4 178.53 5.72
 -4 -3 3 66.05 1.46
 -6 -1 -2 56.88 2.77
 -5 -3 2 489.43 4.77
 -12 5 2 101.58 4.59
 -11 17 -1 45.67 2.49
 -9 8 -5 47.89 3.84
 -12 11 -1 182.47 5.67
 -3 1 -4 346.4 4.6
 -5 -2 -1 38.35 2.14
 -8 5 -5 26.93 3.02
 -4 -2 -1 191.81 3.49
 -10 2 -1 306.34 7.78
 -11 11 -3 78.87 4.31
 -4 -3 2 179.62 2.54
 -6 1 -4 510.35 7.52
 -12 9 -1 159.26 5.69
 -11 12 -3 33.08 3.11
 -6 5 -6 150.11 4.78
 -11 2 2 78.33 4.18
 -11 9 -3 84.05 4.69
 -12 15 0 82.08 3.24
 -11 4 -1 102.97 5.08
 -10 1 0 205.27 6.14
 -10 7 -4 127.28 5.58
 -9 7 -5 54.88 3.97
 -12 13 -1 47.04 3.02
 -12 5 1 31.68 3.3
 -12 8 -1 65.72 4.1
 -4 2 -5 71.43 2.81
 -8 1 -3 95.65 4.21
 -10 17 -3 115.04 3.84
 -11 16 -2 61.19 3
 -6 -2 -1 369.95 5.68
 -6 -3 2 82.17 2.5
 -9 1 -2 284.73 7.09
 -8 8 -6 74.78 4.22
 -5 -3 1 30.95 1.7
 -11 2 1 177.54 6
 -9 -1 1 32.35 2.74
 -9 0 -1 67.16 3.78
 -9 2 -3 114.81 4.98
 -13 10 4 22.02 1.91
 -6 9 -7 102.46 4.18
 -8 -1 -1 87.16 3.76
 -12 14 -1 61.58 3.13
 -7 -1 -2 333.01 6.32
 -12 7 -1 57.31 4
 -9 6 -5 56.58 3.95
 -4 -3 1 391.04 3.99
 -8 2 -4 224.12 6.22
 -6 2 -5 120.96 4.06
 -12 8 -8 7.82 1.73
 -7 -4 -4 -0.55 1.95
 -9 1 -10 13.77 2.95
 -4 -1 -11 5.36 2.21
 -10 3 -10 4.35 2.24
 -11 1 -6 19.98 3.05
 -8 1 -11 8.2 2.6
 -4 -3 -9 5.82 1.97
 -5 -3 -9 20.89 2.72
 -11 7 -10 17.8 2.22
 -11 4 -9 22.57 2.9
 -1 -3 -6 15.73 1.68
 -10 -1 -6 9.89 2.84
 -7 4 -13 19.72 2.57
 -12 4 -6 18.44 2.65
 -10 0 -8 5.41 2.72
 -6 -1 -11 8.71 2.51
 -10 1 -9 20.21 3.07
 -11 6 -10 17.58 2.33
 -9 2 -11 19.57 2.95
 -11 2 -8 13.78 2.82
 -5 0 -12 3.85 2.22
 -8 -3 -1 5.81 1.74
 -10 2 -10 23.62 2.94
 -11 3 -9 17.27 2.83
 0 -2 -3 597.5 3.82
 -8 2 -12 17.71 2.79
 -12 3 -5 11.75 2.51
 -6 -4 -8 10.1 2.49
 -7 3 -13 23.86 2.79
 -11 5 -10 16.78 2.33
 -12 4 -7 1.27 2.01
 -8 -4 -5 9.29 2.47
 -9 -2 -8 8.25 2.88
 -10 -2 -4 13.43 2.8
 -8 -3 -8 15.58 3.11
 -11 0 -6 4.2 2.66
 -5 -5 -6 6.56 2.08
 -2 -2 -10 16.42 2
 -10 -2 -5 14.22 2.89
 -9 -3 -6 8.49 2.72
 -3 -4 -8 5.91 1.89
 -12 3 -6 23.52 2.75
 -12 5 -8 9.8 2.08
 -4 -3 -10 3.13 2.06
 -10 0 -9 22.76 3.29
 -9 1 -11 27.88 3.21
 -10 -2 -6 16.75 3.23
 -11 1 -8 15.69 2.8
 -8 4 -13 5.42 2.04
 -10 1 -10 2.58 2.25
 -7 0 -12 1.23 2.37
 -3 -1 2 87.39 1.25
 -8 1 -12 8.68 2.37
 -7 -5 -5 0.16 1.97
 0 -1 -1 1393.97 3.7
 1 -1 -5 293.44 2.81
 -7 2 -13 -0.46 1.86
 -8 -4 -7 1.17 2.46
 -6 -5 -7 20.89 2.86
 -12 3 -7 21.25 2.64
 -10 6 -12 4.44 1.6
 -12 4 -8 10.88 2.2
 -9 -1 -10 17.29 3.05
 -5 -3 1 26.48 1.5
 -8 -1 -11 11.59 2.73
 1 -1 -6 36.7 1.32
 -9 6 -13 14.76 1.98
 -11 3 -10 -0.67 1.88
 -12 2 -6 23.64 2.89
 -6 -3 1 199.25 3.46
 -11 -1 -6 25.16 3.37
 -3 -4 -9 0.25 1.74
 -9 2 -12 15.11 2.49
 -10 5 -12 15.22 2.09
 -9 -4 -4 2.99 2.27
 0 -2 -8 245.6 3.88
 -11 0 -8 2.48 2.55
 -10 -1 -9 22.38 3.29
 -7 -4 -9 -0.58 2.33
 -4 -5 -8 4.32 1.94
 -11 1 -9 15.41 2.74
 -12 5 -9 7.86 1.8
 -6 -4 0 152.01 3.58
 -6 -5 -8 18.93 2.87
 -10 -3 -4 26.69 3.11
 1 -1 -4 772.29 3.94
 -9 5 -13 12.03 1.98
 -10 0 -10 1.03 2.32
 -8 -5 -5 21.01 2.98
 -5 -2 2 66.44 1.66
 -8 0 -12 6.86 2.38
 -12 3 -8 2.38 2.01
 -10 -3 -3 26.26 2.97
 -4 -3 1 356.35 3.54
 -10 4 -12 7.75 1.91
 -8 2 -13 16.03 2.44
 -11 2 -10 16.4 2.58
 -12 1 -5 27.42 3.02
 -9 1 -12 8.89 2.4
 -10 1 -11 7.28 2.36
 -11 -2 -5 13.51 2.9
 -9 -3 -9 4.25 2.74
 -8 -2 -11 19.01 3.13
 -12 1 -6 13.92 2.56
 -5 -6 -7 16.4 2.53
 -4 -5 -9 18.3 2.61
 -3 -3 -11 21.86 2.62
 -11 -1 -8 13.79 2.72
 -7 3 -14 11.6 2.21
 -6 -6 -7 14.22 2.58
 -6 2 -14 9.93 2.09
 -7 -4 -10 32.64 3.5
 -7 -6 -4 16.9 2.66
 -12 2 -8 18.96 2.55
 -10 -1 -10 3.27 2.37
 -7 -6 -6 4.49 2.41
 -7 0 -13 14.01 2.54
 -8 -1 -12 4.18 2.35
 -8 1 -13 18.15 2.56
 -11 1 -10 6.14 2.15
 -7 -5 -1 3.96 1.76
 -5 -1 -13 4.58 2.08
 -10 -3 -8 23.83 3.35
 -12 3 -9 8.14 2.02
 -9 -5 -5 30.36 3.36
 -7 -2 -12 2.46 2.31
 -11 -2 -7 29.52 3.38
 -10 -4 -5 22.55 3.24
 -4 -2 2 80.26 1.58
 -9 -5 -6 9.96 2.82
 -9 0 -12 1.64 2.04
 -10 0 -11 23.44 2.77
 -12 0 -5 7.39 2.39
 -10 2 -12 18.1 2.4
 -8 4 -14 1.75 1.55
 -9 -5 -3 19.29 2.69
 -3 -6 -7 6.9 1.95
 -12 0 -6 10.16 2.48
 -10 -4 -3 17.42 2.82
 -5 -3 -12 11.48 2.58
 -8 -3 -11 21.48 3.12
 -9 -5 -7 17.41 3.21
 -6 1 -14 8.06 2.07
 -11 -1 -9 14.66 2.71
 -9 2 -13 11.39 2.07
 -9 -2 -11 21.05 2.91
 -7 -6 -8 14.99 3.05
 -11 2 -11 1.8 1.74
 -3 -4 0 5.84 1.3
 -11 -2 -8 11.95 2.82
 -11 0 -10 3.51 2.16
 -12 2 -9 7.77 2.03
 -2 -4 -10 4.17 1.62
 -10 -2 -10 27.37 3.14
 -10 -3 -9 15.14 3.07
 -13 3 -6 17.78 2.12
 -8 3 -14 9.42 1.84
 -8 -6 -7 3.77 2.53
 -5 -6 -9 15.47 2.61
 -8 -2 -12 17.27 2.76
 -5 -7 -6 20.1 2.72
 -3 -6 -8 3.24 1.88
 -6 -5 0 50.07 2.32
 -6 -4 1 21.85 1.55
 -6 -7 -4 20.71 2.54
 -10 -1 -11 5.52 2.19
 -9 -1 -12 12.79 2.44
 -3 -3 1 688.93 4.58
 -5 -5 0 392.11 5.07
 -4 -6 -9 7.58 2.16
 -7 1 -14 4.91 1.91
 -10 -4 -8 24.21 3.44
 -5 -4 1 375.75 4.4
 -2 -2 1 778.78 4.05
 -6 -7 -7 0.85 2.13
 -2 -5 -9 18.32 2.22
 -7 -6 -9 3.54 2.63
 -11 1 -11 6.77 1.96
 -12 -1 -5 21.92 2.93
 -6 0 -14 16.76 2.27
 -8 2 -14 2.92 1.66
 -9 -4 -10 20.5 3.17
 1 -1 -3 2071.26 5.18
 -12 -1 -6 13.76 2.61
 -12 0 -8 10.24 2.31
 -5 -6 -1 145.9 3.72
 -7 -7 -7 5.26 2.57
 -5 -5 -11 24.45 3.03
 -9 -3 -11 1.02 2.35
 -8 -4 -11 29.01 3.31
 -11 -1 -10 6.59 2.24
 -8 -1 -13 19.32 2.62
 -13 2 -6 9.96 1.89
 -8 -5 -10 4.31 2.59
 -6 -5 -11 8.65 2.69
 -11 -3 -8 7.99 2.59
 -9 -5 -9 1.79 2.52
 -7 -2 -13 -0.15 1.91
 -10 0 -12 3.77 1.99
 -10 -3 -10 2.03 2.2
 -5 -6 -10 4.2 2.25
 -9 -6 -7 17.21 3.06
 -11 -4 -5 15.49 2.99
 -6 -6 -10 16.7 3
 -10 -5 -3 3.43 2.28
 -13 1 -6 1.74 1.58
 -4 -7 -8 14.25 2.41
 -8 -7 -6 14.28 2.85
 -11 -4 -6 22.1 3.1
 -4 -4 -12 1.75 1.9
 -7 0 -14 3.33 1.77
 -9 -2 -12 14.88 2.58
 -9 0 -13 4.27 1.89
 -4 -4 1 32.17 1.62
 -11 0 -11 23.21 2.45
 -3 -7 -7 0.84 1.75
 -8 1 -14 10.82 1.93
 -7 -6 -10 23 3.27
 -5 -3 2 465.13 4.15
 -6 -1 -14 8.5 2.06
 -6 -7 -9 29.06 3.26
 -3 -5 -11 3.37 1.95
 -11 -3 -9 22.69 2.93
 -11 -2 -10 15 2.43
 -8 -2 -13 17.07 2.48
 -9 -4 -11 13.94 2.58
 -6 -8 -7 2.82 2.35
 -10 -6 -5 9.86 2.78
 -8 -5 -11 27.32 3.37
 -7 -8 -5 4.11 2.33
 -7 -8 -6 10.77 2.65
 -13 0 -6 2.3 1.62
 -11 -4 -8 17.05 2.76
 -10 -4 -10 3.49 2.31
 -7 -1 -14 7.14 2.04
 -10 -6 -4 30.22 3.35
 -11 -1 -11 7.71 1.93
 -8 -4 -12 3.4 2.18
 -12 -2 -7 4.93 2.27
 -7 -8 -4 3.18 2.04
 -6 -5 -12 21.41 2.8
 -9 -7 -4 6.01 2.38
 -4 -8 -7 1.57 2.03
 -6 -6 0 219.51 4.24
 -5 -7 -10 22.1 2.91
 -4 -6 -11 26.12 2.85
 -6 -5 1 148.1 3.15
 -5 -6 0 94.36 2.93
 -3 -7 -9 9.48 2.26
 -5 -8 -3 4.81 1.9
 -6 -2 -14 11.48 2.15
 -10 -6 -3 9.97 2.39
 -7 -6 0 17.13 1.94
 -12 -1 -9 20.58 2.37
 -7 -5 -12 29.13 3.21
 -3 -6 -1 193.6 3.7
 -2 -4 0 2814.63 9.82
 -9 -7 -3 17.92 2.82
 -10 -2 -12 23.46 2.49
 -11 -3 -10 1.23 1.95
 -12 -2 -8 11.88 2.4
 -9 -7 -8 14.33 3.15
 -11 -4 -9 23.09 2.93
 -8 -8 -4 12.38 2.69
 -5 -5 1 14.1 1.4
 -13 -1 -6 1.84 1.66
 -5 -8 -9 17.05 2.88
 -12 -3 -5 14.52 2.45
 -9 -2 -13 12.49 2.07
 -8 -1 -14 10.1 1.89
 -4 -3 2 166.27 2.43
 -12 -3 -6 22.99 2.82
 -9 -6 -10 18.62 3
 -11 -2 -11 0.79 1.82
 -2 -6 -10 18.74 2.31
 -1 -6 -4 13.12 1.73
 -10 -5 -10 2.26 2.28
 -11 -5 -8 2.82 2.41
 -3 -7 -2 3.5 1.64
 -7 -8 -9 29.38 3.47
 -6 -8 -2 4.4 1.93
 -6 -9 -5 9.67 2.44
 -8 -5 -12 15.99 2.72
 -12 -3 -7 17.75 2.62
 -10 -7 -6 4.7 2.56
 -8 -7 -10 6.87 2.74
 -4 -6 0 289.9 4.31
 -3 -7 -10 10.34 2.4
 -3 -4 1 352.69 3.92
 -4 -7 -1 5.96 1.71
 -9 -8 -6 17.47 3.13
 -10 -7 -7 27.49 3.45
 -12 -2 -9 9.26 2.08
 -11 -6 -6 13.53 2.78
 -7 -9 -7 13.11 2.86
 -6 -8 -10 5.7 2.53
 -2 -7 -3 3.93 1.65
 -7 -7 -11 6.77 2.54
 -11 -4 -10 20.4 2.61
 -5 -5 -13 7.29 2.21
 -6 -5 -13 19.82 2.7
 -8 -4 -13 4.4 2.02
 -12 -3 -8 4.41 2.01
 -4 -5 1 206.38 3.26
 -11 -6 -7 3.1 2.31
 -11 -5 -9 4.18 2.3
 -8 -2 -14 3.88 1.65
 -13 -2 -6 12.67 1.98
 -7 -8 -10 18.36 3.11
 -7 -9 -8 27.36 3.51
 -7 -3 -14 21.56 2.33
 -9 -8 -8 28.36 3.54
 -9 -6 -11 1.11 2.11
 -2 -8 -6 12.45 2.01
 -5 -4 2 506.12 4.5
 -9 -8 -3 29.24 3.17
 -12 -4 -6 19.59 2.73
 -9 -7 -10 14.58 2.84
 -12 -4 -5 21.36 2.71
 -2 -8 -7 17.38 2.19
 -8 -3 -6 42.45 3.85
 -5 -4 -7 107.74 4.7
 -5 -2 -10 202.58 6.41
 -4 -4 -7 106.91 4.21
 -6 -3 0 94.48 3.03
 -8 -3 -2 118.64 4.36
 -8 7 -13 104.63 3.98
 -5 -1 -11 681.84 10.97
 -8 3 -12 41.66 3.4
 -7 -4 -5 160.08 5.4
 -6 3 -13 81.96 4.17
 -7 -3 -8 69.94 4.48
 -7 -4 -3 67.71 3.55
 -12 7 -8 48.29 2.87
 -3 -2 -10 293.4 6.47
 -6 -4 -7 33.03 3.17
 -6 -2 -10 419.51 9.14
 -9 5 -12 24.84 2.79
 -10 5 -11 101.38 4.28
 -9 -2 -7 102.07 5.38
 -3 -4 -7 81.6 3.51
 -7 -4 -6 94.89 4.72
 -3 -1 -11 113.68 4.34
 -8 -3 -7 211.12 7.03
 -8 6 -13 62.28 3.35
 -1 -3 -3 126.39 2.59
 -6 -3 -9 215.36 6.66
 -3 -4 -2 870.71 7.13
 -3 -3 -9 37.1 2.63
 -2 -4 -5 557.16 6.45
 -2 -4 -4 370.78 5.05
 -4 0 -12 44.28 3.3
 -5 -4 -1 65.06 2.69
 -2 -3 -1 866.93 5.61
 -11 1 -7 66.27 4.27
 -5 -4 -8 71.33 3.87
 -12 6 -8 37.42 2.66
 -7 1 -12 56.73 3.95
 -7 -4 -2 152.42 4.5
 -4 -4 -8 36.65 3.01
 -8 -2 -9 42.11 3.89
 -2 -4 -6 303.6 5.17
 -9 -3 -4 72.3 4.17
 -7 -3 0 21.32 1.87
 -9 -3 -5 148.1 5.9
 -9 4 -12 30.76 2.89
 -7 -4 -7 70.72 4.31
 -8 5 -13 97.47 4.03
 -5 -5 -5 292.26 6.26
 -5 -5 -4 163.27 4.6
 -4 -4 -1 95.62 2.78
 -1 -3 -7 246.27 4.43
 -10 4 -11 54.8 3.5
 -6 -4 -1 74.36 3.01
 -7 -2 -10 147.44 6.07
 -3 -3 0 319.38 3.71
 -9 0 -10 55.29 4.12
 -9 -3 -3 175.25 5.75
 -6 2 -13 121.35 4.82
 -8 -4 -4 166.54 5.63
 -8 0 -11 50.09 3.92
 -4 -5 -4 121.43 3.78
 -7 -3 -9 48.69 3.93
 -2 -4 -3 1615.31 9.52
 -6 -5 -5 238.6 6.16
 -6 -5 -4 75.44 3.63
 0 -2 -7 128.2 2.89
 -8 -4 -3 96.74 4.31
 -4 -5 -6 47.17 2.97
 -10 -2 -3 49.94 3.65
 -5 -3 -10 114.77 5.07
 -8 -4 -6 401.69 9.16
 -5 -2 -11 53.64 3.71
 -6 -5 -6 151.79 5.26
 -2 -4 -7 48.67 2.58
 -4 -2 -11 269.91 6.74
 -4 -5 -3 691.77 7.74
 -6 -5 -3 390.83 6.93
 -2 -3 -9 30.34 2.32
 -7 7 -14 37.59 2.36
 -10 -1 -8 35.48 3.71
 -9 -3 -2 197.24 5.72
 -9 3 -12 23.35 2.76
 -11 4 -10 23.24 2.54
 -10 3 -11 123.91 4.82
 -7 -4 -8 60.56 4.21
 -6 -3 -10 181.57 6.3
 -5 -5 -7 69.01 3.74
 -5 -4 -9 105.78 4.71
 -11 2 -9 187.5 6.1
 -9 -3 -7 54.14 4.25
 -3 -5 -5 658.02 7.92
 -11 0 -7 38.32 3.66
 -6 -2 -11 39.7 3.62
 -4 -4 -9 45.36 3.21
 -4 -5 -7 176.66 5.04
 -3 -5 -4 1495.97 11.04
 -7 -5 -4 53.53 3.42
 -5 -1 -12 56.58 3.7
 -7 6 -14 67.18 3.11
 -8 -4 -2 26.62 2.53
 -3 -3 -10 60.86 3.36
 -4 -1 -12 507.85 9.08
 -6 -4 -9 49.16 3.9
 -3 -2 -11 115.12 4.38
 -12 2 -5 38.16 3.23
 -1 -3 -8 185.71 4.11
 -1 -3 -2 1641.24 7.42
 -5 -5 -2 204.91 4.56
 -12 6 -9 35.13 2.42
 -6 1 -13 177.06 5.71
 -7 -5 -6 100.05 4.76
 -8 -3 -9 61.21 4.42
 -3 -4 -1 113.84 2.74
 -7 -5 -3 75.1 3.75
 -8 3 -13 66.76 3.6
 -7 -3 -10 63.74 4.3
 -2 -4 -8 100.21 3.6
 -2 -4 -2 897.53 6.68
 -7 5 -14 78.88 3.39
 -4 -5 -2 1416.77 10.41
 -3 -5 -3 876.17 8.04
 -5 -5 -8 167.65 5.58
 -10 2 -11 27.47 2.8
 -9 -3 -8 108.47 5.47
 -9 -4 -5 55.37 4.03
 -3 -5 -7 88.96 3.53
 -5 -4 0 532.43 5.87
 -9 0 -11 36.68 3.44
 -7 -5 -7 200.68 6.66
 -8 -4 -8 69.74 4.6
 -10 -3 -5 30.37 3.42
 -9 -4 -6 44.44 3.9
 -1 -4 -5 54.4 2.25
 -9 -4 -3 80.74 4.27
 -10 -2 -8 70.96 4.7
 -7 1 -13 38.99 3.27
 -5 0 -13 140.98 5.17
 -8 -5 -4 40.28 3.29
 -7 -5 -2 65.62 3.26
 -5 -3 -11 74.46 4.09
 -1 -4 -6 541.15 6.18
 -11 -1 -7 68.93 4.42
 -10 -3 -6 161.94 6.33
 -7 -1 -12 55.65 3.92
 -11 5 -11 22.27 2.2
 -12 2 -7 0.3 1.97
 -5 -4 -10 201.52 6.35
 -8 -4 -1 23.4 2.3
 -5 -6 -5 394.17 7.4
 -7 4 -14 54.88 3.01
 -8 -5 -6 58.71 4.14
 -4 -3 -11 35.18 3.15
 -2 -3 -10 43.54 2.75
 -1 -4 -4 288 4.07
 -4 -4 -10 48.27 3.36
 -5 -6 -4 572.09 8.26
 -4 -4 0 608.12 5.71
 -6 -3 -11 191.2 6.5
 -6 -6 -5 39.5 3.11
 -2 -5 -5 92.01 3.06
 -5 -6 -6 38.25 3
 -6 0 -13 75 4.11
 -6 -4 -10 484.05 10.01
 -9 -4 -7 83.92 4.97
 -8 -5 -3 83.82 4.18
 -7 -5 -8 186.13 6.56
 -5 -2 -12 46.65 3.53
 -3 -5 -8 331.19 6.55
 -6 -6 -4 38.32 2.99
 -4 -6 -5 464.42 7.41
 -2 -5 -6 816.64 8.51
 -9 4 -13 45.6 2.79
 -9 -2 -10 50.34 4.02
 -6 -6 -6 39.05 3.24
 -12 4 -9 29.68 2.54
 -5 -5 -1 271.91 4.78
 0 -3 -5 214.6 3.27
 -5 -5 -9 34.26 3.31
 -4 -2 -12 34.56 3
 -4 -6 -6 64.37 3.43
 -2 -5 -4 362.73 5.25
 -13 5 -6 35.92 2.33
 -6 -5 -1 27.56 2.36
 -9 -4 -2 104.11 4.38
 -8 -5 -7 61.66 4.36
 -1 -4 -7 59.76 2.59
 0 -3 -6 78.23 2.38
 -11 4 -11 35.27 2.58
 -8 -4 -9 59.46 4.27
 -3 -5 -2 504.13 5.79
 -2 -4 -9 499.46 7.51
 -6 -5 -9 120.14 5.42
 -9 -1 -11 35.06 3.41
 -11 0 -9 188.75 6.13
 0 -2 -2 628.83 3.74
 -11 -2 -6 50.24 4
 -10 3 -12 62.64 3.22
 -7 -6 -5 161.47 5.58
 -6 -6 -3 31.14 2.63
 -3 -4 -10 481.44 8.24
 -10 -2 -9 34.53 3.64
 -4 -6 -7 110.98 4.28
 -4 -5 -1 145.11 3.4
 -8 -5 -2 224.86 5.81
 0 -3 -4 386.02 4.04
 -9 3 -13 36.18 2.71
 -12 1 -7 51.74 3.55
 -4 -6 -3 599.17 7.57
 -1 -4 -3 409.42 4.49
 0 -3 -7 79.04 2.48
 -8 -5 -8 64.24 4.38
 -7 -5 -9 153.02 6.13
 -11 3 -11 87.79 3.66
 -13 4 -6 31.21 2.3
 -9 -5 -4 48.27 3.82
 -3 -6 -6 311.76 6.02
 -2 -5 -3 201.34 3.81
 -7 -6 -3 53.05 3.44
 -2 -3 0 748.58 4.86
 -5 -6 -8 138.19 5.32
 -7 -6 -7 264.39 7.64
 -10 -4 -4 80.43 4.57
 -3 -5 -9 38.91 2.91
 -6 -1 -13 165.67 5.56
 -1 -4 -8 73.7 2.85
 -6 -6 -8 68.15 4.15
 -3 -6 -4 108.83 3.47
 -5 -4 -11 114.15 5.01
 -5 -6 -2 365.68 6.11
 -4 -6 -8 78.81 3.86
 -2 -5 -8 168.33 4.44
 -6 -6 -2 179.59 4.72
 -7 2 -14 42.59 2.82
 -9 -3 -10 65.72 4.34
 -5 -5 -10 35.89 3.27
 -8 -6 -5 98.98 4.82
 -6 -4 -11 124.12 5.4
 -4 -4 -11 390.82 8.22
 -2 -4 -1 381.57 4.23
 -8 -6 -4 40.35 3.43
 -8 -6 -6 38.71 3.61
 -6 -5 -10 28.58 3.29
 -9 -4 -9 59.44 4.34
 -10 -4 -7 83.48 5.05
 -11 -3 -5 64.61 4.21
 -4 -5 -10 33.81 3.04
 -12 1 -8 40.82 3.14
 -4 -3 -12 31.98 3.06
 -8 0 -13 54.67 3.47
 -8 -5 -9 71.39 4.64
 -7 -1 -13 40.42 3.29
 -11 -3 -6 100.34 5.1
 -7 -6 -2 46.48 2.96
 -4 -6 -2 288.83 5.17
 -5 -7 -5 320.69 6.96
 -8 -5 -1 24.9 2.44
 -3 -6 -3 162.5 3.93
 0 -3 -8 57.58 2.3
 -6 -7 -5 82.65 4.07
 -12 0 -7 5.89 2.32
 -8 -6 -3 35.95 3.09
 -1 -3 -1 304.61 3.1
 -6 -7 -6 330.8 7.68
 -6 -6 -9 56.41 4.05
 -7 -5 -10 70.18 4.52
 -10 1 -12 48.65 3.11
 -5 -7 -4 126.71 4.43
 -3 -4 -11 92.2 4.1
 -9 -5 -2 168.18 5.49
 -3 -5 -1 82.39 2.57
 -5 -2 -13 122.85 4.84
 -7 -3 -12 53.09 3.85
 -11 -3 -7 39.93 3.69
 -5 -7 -7 163.69 5.58
 0 -3 -3 1013.18 5.8
 -4 -7 -5 213.99 5.36
 -4 -7 -6 27.15 2.6
 -1 -5 -6 97.21 3.19
 -3 -5 -10 29.49 2.77
 -1 -4 -9 296.38 5.47
 -7 -7 -5 124.74 5.1
 -1 -5 -5 90.66 2.84
 -9 1 -13 55.6 3.14
 -6 -2 -13 126.33 4.95
 -7 -7 -6 55.56 3.97
 -2 -6 -6 135.98 3.94
 -2 -5 -2 74.6 2.49
 -2 -6 -5 58.26 2.75
 -8 -6 -8 305.02 8.58
 -13 3 -7 79.4 3.11
 -7 -7 -4 40.15 3.2
 -10 -5 -5 36.51 3.56
 -9 -6 -5 63.79 4.25
 -4 -7 -7 215.58 5.84
 -6 -7 -3 59.35 3.27
 -11 -2 -9 193.26 6.18
 -5 -7 -3 133.31 4.32
 -1 -5 -7 114.07 3.45
 -9 -6 -6 86.54 5.01
 -10 -5 -4 84.62 4.66
 -8 -6 -2 46.5 3.18
 -12 1 -9 26.39 2.58
 -9 -6 -4 168.33 6.12
 -1 -4 -2 2558.64 10.05
 -5 -7 -8 154.51 5.56
 1 -2 -6 854.59 5.61
 -1 -5 -4 281.74 4.34
 -6 -7 -8 308.05 8.12
 -2 -6 -4 673.57 7.29
 -5 -4 -12 66.8 4.08
 -3 -6 -9 86.33 3.88
 -6 -4 -12 64.84 4.11
 -7 -7 -3 33.27 2.89
 -10 -5 -7 44.47 4
 -4 -5 0 166.42 3.35
 -4 -5 -11 72.49 4.01
 -7 -6 -1 41.26 2.63
 1 -2 -5 431.26 3.71
 -3 -6 -2 543.51 6.39
 -8 -7 -5 191.96 6.58
 -10 -4 -9 105.93 5.22
 -8 -3 -12 34.21 3.28
 -12 -1 -7 58.88 3.68
 0 -4 -6 92.71 2.69
 -3 -7 -6 48.23 2.91
 -9 -6 -3 163.07 5.62
 -10 -2 -11 32.81 3.07
 -7 -7 -8 39.83 3.78
 0 -4 -5 309.97 4.18
 -4 -6 -10 203.16 6.16
 -8 -7 -4 32.95 3.27
 -7 -5 -11 70.85 4.53
 1 -2 -7 151.77 2.68
 -2 -6 -8 166.66 4.55
 -13 2 -7 -1.67 1.49
 -4 -6 -1 548.95 6.42
 -8 -7 -7 50.13 4.1
 0 -4 -7 145.19 3.33
 -5 -3 -13 51.63 3.53
 -6 -7 -2 29.45 2.62
 -7 -4 -12 66.72 4.19
 -3 -7 -4 499.47 7.05
 -11 -4 -7 42.2 3.61
 -5 -7 -9 253.69 7.07
 -10 -5 -8 42.45 3.86
 -2 -5 -10 37.8 2.65
 -6 -3 -13 78.64 4.13
 -12 0 -9 106.35 4.04
 -2 -6 -3 70.5 2.67
 -6 -8 -5 94.11 4.33
 -8 -7 -3 86.98 4.15
 -6 -8 -6 192.91 6.16
 -5 -8 -6 81.83 3.99
 -12 -1 -8 43.62 3.25
 -5 -8 -5 316.51 7.02
 -7 -7 -2 147.25 4.71
 -12 -2 -5 35.22 3.13
 -8 -6 -1 37.14 2.75
 -4 -7 -9 31.11 3.08
 -10 -1 -12 48.27 3.05
 -3 -7 -8 309.53 6.67
 -12 -2 -6 28.71 3.02
 -1 -5 -3 608.33 5.76
 -9 -5 -10 65.87 4.26
 -8 -7 -8 244.08 7.69
 -9 -6 -2 147.04 5.1
 -7 -7 -9 200.82 6.92
 -6 -8 -4 74.17 3.98
 -5 -8 -7 80.69 4.21
 -3 -6 -10 539.49 9.04
 0 -4 -4 845.35 6.2
 -5 -8 -4 107.03 4.22
 -7 -3 -13 26.01 2.9
 -12 1 -10 26.22 2.29
 -9 -7 -5 55.03 4.07
 -9 -1 -13 57.7 3.19
 0 -4 -8 27.97 1.88
 -8 -6 -10 59.93 4.28
 -9 -7 -6 63.06 4.42
 -4 -7 -2 1906.31 13
 -4 -8 -6 46.48 3.15
 -2 -6 -9 154.74 4.59
 -5 -6 -11 369.23 8.53
 -4 -8 -5 456.87 7.84
 -3 -7 -3 489.75 6.72
 -8 0 -14 61.91 3.1
 -9 -6 -9 45.32 4
 -1 -5 -9 65.56 2.95
 -10 -3 -11 123.42 4.86
 -13 1 -7 47.48 2.71
 -9 -3 -12 27.56 2.86
 -7 -8 -7 46.05 3.8
 -10 -5 -9 32.02 3.44
 -10 -6 -7 49.95 4.18
 1 -2 -4 1249.09 5.62
 -11 -5 -5 81.36 4.67
 -6 -8 -8 100.65 5.03
 -5 -8 -8 51.62 3.7
 -11 -5 -6 70.21 4.33
 -6 -7 -10 64.1 4.22
 -6 -8 -3 87.15 3.91
 -8 -7 -2 82.57 3.92
 -1 -6 -6 145.93 3.73
 -4 -8 -4 473.65 7.55
 -2 -5 -1 2275.83 10.6
 -4 -5 -12 48.43 3.43
 -7 -6 -11 76.83 4.62
 -11 -5 -4 124.31 5.25
 -2 -7 -5 289.05 5.43
 -1 -6 -5 56.59 2.51
 -2 -7 -7 27.91 2.38
 -8 -8 -5 109.45 5.16
 -8 -8 -6 78.11 4.63
 -6 -7 -1 39.62 2.54
 -3 -5 0 227.56 3.58
 -5 -4 -13 162.27 5.48
 -1 -6 -7 63.89 2.77
 -7 -8 -8 125.38 5.8
 -6 -4 -13 139.73 5.29
 -11 -5 -7 35.44 3.47
 -7 -8 -3 30.13 2.94
 -4 -8 -8 160.45 5.41
 -4 -7 -10 31.9 3.05
 -10 -6 -8 56.41 4.4
 -5 -7 -1 128.96 3.73
 -8 -3 -13 69.45 3.7
 -8 -8 -7 136.14 6.05
 0 -3 -2 1276.99 6
 -12 0 -10 49.08 2.78
 -7 -7 -1 253.28 5.82
 -3 -8 -6 82.05 3.61
 -2 -6 -2 971.03 7.77
 -2 -7 -4 99.79 3.24
 -6 -8 -9 229.46 7.15
 -9 -5 -11 44.6 3.6
 -3 -8 -5 89.01 3.59
 -2 -7 -8 184.63 5.08
 -7 -2 -14 39.73 2.86
 -3 -8 -7 30.19 2.7
 -7 -4 -13 27.47 2.85
 -1 -6 -8 221.78 4.87
 -3 -6 -11 40.23 3.04
 -13 0 -7 1.61 1.55
 -8 -6 -11 89.14 4.74
 -8 -8 -8 93.96 5.25
 -12 -1 -10 24.71 2.25
 -10 -4 -11 49.04 3.39
 -6 -9 -6 317.43 7.94
 -9 -4 -12 28.04 2.76
 -8 -8 -3 92.22 4.36
 0 -5 -6 103.29 2.91
 -5 -9 -6 496.08 9.18
 -4 -8 -9 66.53 3.99
 0 -4 -3 312.29 3.65
 -5 -9 -5 81.59 4.12
 -13 -1 -7 54.59 2.83
 -1 -4 -1 1302.54 6.88
 -5 -8 -2 27.21 2.39
 -6 -9 -7 108.91 5.07
 -9 -7 -9 67.5 4.41
 -10 -6 -9 44.58 3.66
 0 -5 -7 460.53 5.86
 -3 -8 -8 91.35 4.06
 -5 -7 -11 59.5 3.92
 -9 -7 -2 155.56 5.28
 -6 -6 -12 57.86 3.83
 -1 -5 -2 925.1 6.7
 -7 -8 -2 30.18 2.7
 -5 -9 -7 92.72 4.54
 -9 -8 -5 34.58 3.61
 1 -3 -6 319.7 3.76
 -7 -9 -6 80.51 4.75
 -7 -9 -5 105.46 5.11
 -8 -7 -1 112.33 4.16
 -10 -7 -4 116.05 5.27
 0 -5 -5 45.95 2.15
 -6 -9 -4 125.1 4.93
 -6 -3 -14 30.48 2.71
 -11 -6 -5 38.81 3.47
 1 -3 -7 238.56 3.48
 -5 -9 -4 43.02 3.14
 -2 -7 -9 61.58 3.3
 -10 -3 -12 55.53 3.24
 -9 -8 -4 67.46 4.36
 -4 -9 -6 78.96 3.98
 -5 -8 -10 111.81 5.15
 -6 -9 -8 170.05 6.28
 -7 -9 -4 53.46 3.68
 -4 -7 -11 34.91 3.19
 -4 -6 -12 62.84 3.72
 -7 -6 -12 53.94 3.71
 -8 -8 -9 48.96 4.05
 -4 -9 -5 54.27 3.26
 -5 -9 -8 120.91 5.24
 -1 -6 -9 205.59 4.85
 -11 -6 -4 60.26 3.89
 -4 -9 -7 38.36 3.2
 1 -3 -5 54.71 1.74
 0 -5 -8 175.38 3.9
 -9 -3 -13 35.29 2.68
 -10 -7 -8 35.14 3.61
 -8 -9 -6 33.3 3.63
 -10 -7 -3 59.78 3.86
 -8 -8 -2 355.94 7.65
 -3 -8 -9 73.78 3.85
 -3 -8 -3 102.26 3.61
 -8 -9 -5 57.34 4.21
 -11 -3 -11 86.65 3.66
 -6 -9 -3 167.01 5.25
 -1 -6 -3 313.85 4.57
 -4 -8 -10 280.87 7.24
 -4 -9 -4 119.66 4.21
 -8 -9 -7 49.88 4.21
 -7 -5 -13 32.77 3.03
 -4 -9 -8 64.72 3.98
 -5 -9 -3 220.95 5.74
 -1 -7 -6 943.01 9.28
 0 -5 -4 108.99 2.78
 -7 -9 -3 42.49 3.21
 -8 -9 -4 81.47 4.38
 -6 -9 -9 92.58 4.93
 -12 -4 -7 -0.29 1.96
 -12 -3 -9 11.01 2.03
 -12 -4 -8 6.23 2.13
 -10 10 2 3.5 2.77
 -9 18 1 0.91 1.77
 -9 6 8 28.19 3.64
 -10 15 7 6.15 2.14
 -9 19 2 17.41 2.24
 -7 1 3 17.65 2.82
 -9 14 10 6.72 1.84
 -9 10 10 2.25 2.16
 -10 12 8 1.14 2.12
 -9 7 9 1.55 2.32
 -9 10 -1 18.74 2.9
 -10 17 5 3.54 1.86
 -8 2 5 20.8 3.02
 -10 7 5 32.47 3.85
 -10 12 1 -0.4 2.4
 -10 17 4 7.17 2.09
 -9 9 10 16.19 2.69
 -10 13 1 24.27 3.2
 -6 0 2 0.86 2
 -9 4 6 24.15 3.46
 -8 4 0 11.26 2.55
 -10 17 6 17.79 2.22
 -10 8 2 25.87 3.57
 -10 14 1 8.36 2.65
 -10 16 2 23.35 2.72
 -6 0 7 4.74 1.87
 -5 -1 6 15.71 2.01
 -9 5 1 14.51 3.01
 -10 9 1 14.06 3.11
 -8 2 2 4.12 2.33
 -10 11 9 22.79 2.78
 -10 6 3 7.71 2.9
 -9 3 5 0.62 2.6
 -10 16 8 6.9 1.75
 -7 1 1 9.91 2.31
 -6 0 1 20.37 2.42
 -10 10 9 7.31 2.47
 -7 0 5 1.73 2.14
 -10 14 9 5.58 1.85
 -10 16 1 20.61 2.58
 -9 12 11 16.99 2.14
 -7 0 3 2.73 2.28
 -8 3 0 4.25 2.33
 -11 11 5 23.26 3.26
 -5 -1 7 6.06 1.75
 -11 11 4 8.74 2.76
 -9 4 8 31.95 3.48
 -11 13 5 14.89 2.64
 -3 -2 5 38.55 1.77
 -8 4 -1 20.34 2.78
 -8 2 1 8.31 2.59
 -2 -2 4 681.72 4.61
 -11 12 3 1.29 2.31
 -11 14 5 14.09 2.46
 -11 11 3 22.83 3.24
 -11 10 6 8.1 2.69
 -9 3 7 19.79 3.24
 -11 13 3 3.56 2.34
 -11 10 3 22.59 3.44
 -11 14 6 22.4 2.59
 -11 12 7 4.19 2.15
 -9 6 10 12.17 2.49
 -7 2 -1 2.49 1.97
 -2 -2 5 438.35 3.94
 -10 5 7 6.68 2.8
 -7 0 7 -0.59 1.99
 -11 8 5 0.43 2.49
 -11 10 7 5.39 2.37
 -10 5 2 28.18 3.78
 -7 1 0 -0.38 1.91
 -11 11 2 0.39 2.23
 -8 1 7 13.41 2.66
 -11 10 2 30.28 3.67
 -10 11 10 4.68 1.93
 -11 13 2 11.47 2.59
 -3 -2 6 634.85 5.47
 -9 2 3 1.78 2.68
 -9 8 -2 26.94 3.08
 -11 9 7 12.11 2.66
 -11 8 3 35.8 4.02
 -11 15 3 21.12 2.56
 -4 -2 6 501.31 5.76
 -10 4 6 -1.56 2.39
 -9 3 8 16 2.89
 -11 9 2 15.43 3.18
 -8 3 -1 5.34 2.39
 -11 16 5 11.27 1.91
 -7 0 1 1.42 2.04
 -5 0 -1 6.23 1.78
 -11 11 8 13.08 2.35
 -11 8 7 30.82 3.41
 -10 9 10 4.32 1.99
 -11 7 6 23.88 3.45
 -8 0 4 0.17 2.24
 -11 15 7 13.43 1.92
 -9 2 7 3.4 2.61
 -8 1 1 20.33 2.8
 -8 0 5 4.1 2.31
 -11 13 8 -0.35 1.57
 -10 4 2 19.61 3.36
 -10 6 9 14.28 2.79
 -6 -1 1 4.03 1.92
 -11 16 3 20.69 2.26
 -11 9 8 3.12 2.19
 -10 8 10 20.11 2.72
 -11 7 7 20.34 3.28
 -11 6 6 4.75 2.82
 -10 3 6 33.5 3.89
 -10 3 3 2 2.78
 -11 8 8 21.21 3
 -9 1 3 18.7 3.16
 -9 3 9 17.44 2.76
 -9 2 8 5.03 2.47
 -10 5 9 24.5 3.19
 -7 2 -2 -0.36 1.81
 -11 6 2 23.89 3.66
 -8 2 -1 9.47 2.37
 -11 12 9 15.35 2.12
 -11 7 8 18.6 2.93
 -11 15 1 21.72 2.5
 -11 11 0 7.99 2.64
 -11 5 3 2.78 2.89
 -11 10 0 19.23 3.04
 -10 2 4 18.03 3.49
 -12 11 5 9.4 2.41
 -11 9 0 6.63 2.82
 -12 11 4 13.85 2.71
 -12 10 5 25.05 3.08
 -11 13 0 13.14 2.43
 -12 10 4 24.33 3.13
 -7 -1 1 9.35 2.39
 -12 12 4 22.65 2.75
 -11 5 7 11.7 2.92
 -3 0 -2 0.77 1.27
 -12 11 6 16.8 2.58
 -12 9 5 4.23 2.38
 -12 13 5 0.85 1.73
 -11 6 1 18.46 3.49
 -12 11 3 17.71 2.8
 -7 3 -3 10.87 2.14
 -12 13 4 9.58 2.1
 -12 10 3 7.39 2.46
 -8 0 8 1.18 2.03
 -12 12 3 17.38 2.61
 -12 9 6 0.82 2.26
 -12 8 4 27.39 3.39
 -12 13 6 1.21 1.65
 -9 0 3 3.08 2.47
 -6 -2 7 77.23 3.28
 -10 8 -2 6.78 2.5
 -12 13 3 18.15 2.43
 -9 1 8 4.72 2.39
 -11 7 9 23.39 2.84
 -12 14 5 14.92 1.97
 -12 11 7 3.87 1.89
 -12 14 4 14.95 2.09
 -12 11 2 20.21 2.87
 -7 0 -1 13.56 2.44
 -12 9 7 19.86 2.64
 -11 4 7 7.24 2.74
 -5 -3 3 15.93 1.97
 -9 0 2 23.24 3.35
 -12 9 2 -1.31 2.31
 -12 14 3 2.92 1.7
 -8 -1 7 10.39 2.42
 -12 7 6 27.59 3.25
 -7 -1 0 -1 1.84
 -12 7 3 21.88 3.45
 -11 10 10 3.2 1.62
 -8 2 -2 16.61 2.61
 -11 6 0 20.63 3.42
 -10 1 6 3.01 2.53
 -11 6 9 0.48 2.05
 -12 8 2 14.01 2.96
 -9 1 0 9.77 2.66
 -12 6 4 23.7 3.55
 -10 3 9 0.36 2.13
 -3 -3 5 363.2 4.03
 -6 0 -2 12.43 2.05
 -4 -3 6 37.55 1.98
 -12 7 7 13.61 2.66
 -7 -2 7 10.81 2.28
 -11 4 1 16.04 3.36
 -10 1 2 2.59 2.73
 -12 10 1 16.54 2.72
 -11 4 8 15.43 2.77
 -11 8 10 11.96 2.13
 -12 9 1 26.47 3.36
 -9 -1 3 20.05 3.12
 -9 5 -3 20.62 2.75
 -12 5 5 4.56 2.83
 -12 8 8 20.56 2.59
 -12 8 1 28.14 3.26
 -6 -3 6 131.6 4.02
 -12 6 2 30.63 3.7
 -10 0 4 7.63 3
 -11 7 10 12.41 2.1
 -12 13 1 9.69 2.05
 -10 0 5 11.48 2.99
 -12 5 3 17.93 3.44
 -12 5 6 29.79 3.52
 -10 5 -2 20.87 3.04
 -10 1 1 16.9 3.18
 -10 3 -1 19.6 3.18
 -10 0 3 26.5 3.74
 -12 7 1 3.42 2.65
 -8 -2 2 3.49 2.2
 -11 3 1 28.31 3.73
 -10 0 6 13.57 2.96
 -10 2 9 5.37 2.38
 -11 4 0 14.65 3.33
 -3 -3 6 435.55 4.65
 -11 3 8 26.73 3.33
 -12 4 4 10.3 3
 -12 5 7 1.6 2.33
 -11 6 10 2.59 1.87
 -10 0 2 7.08 3.03
 -11 4 9 14.24 2.61
 -12 14 1 17.7 2.03
 -12 11 0 21.99 2.62
 -12 6 8 2.11 2.09
 -12 9 9 4.23 1.63
 -1 -2 2 843.48 3.77
 -7 -3 2 5 2.11
 -11 1 4 12.02 3.15
 -11 1 5 21.51 3.5
 -8 -2 1 14.79 2.59
 -12 12 0 8.31 2.06
 -12 8 9 -0.11 1.53
 -13 10 5 8.72 2.02
 -11 1 3 14.64 3.3
 -2 -3 4 1159.01 5.99
 -5 0 -3 11.96 1.79
 -13 9 5 18.16 2.5
 -13 11 4 6.07 1.93
 -12 4 2 19.57 3.54
 -12 5 1 25.89 3.57
 -12 7 0 1.93 2.49
 -9 -2 3 3.42 2.56
 -12 3 4 12.42 3.14
 -13 8 5 6.08 2.23
 -13 10 3 18.81 2.53
 -13 10 6 3.39 1.75
 -13 9 3 2.77 2.09
 -13 9 6 13.95 2.19
 -11 7 -2 17.62 3.02
 -8 -3 5 6.89 2.4
 -12 7 9 1.79 1.78
 -9 -1 8 4.29 2.2
 -13 11 3 10.95 2.08
 -13 8 3 18.11 2.79
 -13 7 4 0.65 2.16
 -13 7 5 9.87 2.38
 -6 0 -3 2.84 1.63
 -12 6 0 2 2.41
 -10 -1 6 2.92 2.67
 -8 0 -2 11.01 2.29
 -10 3 -2 9.76 2.65
 -11 1 7 4.69 2.74
 -13 12 3 5.48 1.71
 -9 -1 0 7.56 2.61
 -10 -1 2 4.48 2.75
 -13 7 6 10.72 2.38
 -12 6 9 12.32 2.12
 -10 5 -3 6.29 2.36
 -4 -4 5 40.75 2.08
 -11 0 5 14.12 3.2
 -13 6 5 4.39 2.29
 -7 -2 -1 5.45 2.03
 -13 8 2 24.09 2.95
 -12 3 7 0.73 2.32
 -9 -2 7 10.08 2.68
 -12 5 0 25.54 3.51
 -10 0 0 -0.21 2.58
 -13 6 3 4.77 2.49
 -5 -4 6 35.89 2.15
 -13 6 6 11.32 2.41
 -11 3 -1 4.42 2.77
 -7 -4 3 11.45 2.37
 -11 5 -2 5.66 2.57
 -7 0 -3 13.03 2.22
 -10 -1 1 13.63 3.19
 -13 5 5 11.7 2.68
 -7 -3 0 16.83 2.49
 -12 3 1 21.47 3.38
 -12 5 9 12.34 2.13
 -11 2 9 4.85 2.19
 -10 -2 4 22.02 3.31
 -10 4 -3 14.83 2.69
 -13 5 3 2.95 2.51
 -9 -3 5 2.65 2.46
 -12 4 0 30.53 3.68
 -13 9 1 9.41 2.29
 -13 10 1 6.07 2.03
 -13 8 1 23.26 2.85
 -13 6 7 12.18 2.24
 -12 6 -1 13.75 2.76
 -4 -4 6 241.14 4
 -12 2 7 1.1 2.28
 -3 -4 4 766.5 6.11
 -12 1 4 10.27 3.2
 -8 -2 -1 5.25 2.25
 -12 1 5 19.95 3.32
 -9 0 -2 10.41 2.58
 -13 7 1 2.95 2.27
 -8 -4 4 10.59 2.67
 -11 -1 4 7.73 3.11
 -13 4 4 28.29 3.36
 -11 -1 5 23.93 3.55
 -13 4 5 0.17 2.22
 -8 -4 3 13.88 2.61
 -11 -1 3 15.11 3.5
 -12 4 9 -0.91 1.74
 -13 5 7 3.82 2.08
 -8 -3 0 2.31 2.14
 -10 3 -3 25.36 3.12
 -8 0 -3 0.14 1.92
 -3 -4 5 531.03 4.98
 -7 -2 -2 2.2 1.92
 -13 4 2 4.76 2.59
 -12 2 8 7.65 2.39
 -13 5 1 21.86 3.25
 -13 3 4 13.19 2.85
 -13 9 0 17.88 2.43
 -12 4 -1 17.92 3.21
 -13 8 0 20.95 2.51
 -12 1 7 4.9 2.4
 -13 3 5 14.43 2.83
 -13 3 3 16.12 2.97
 -11 -1 7 1.37 2.4
 -13 7 0 7.9 2.33
 -6 -5 5 12.21 1.84
 -10 -3 3 -0.42 2.39
 -13 4 7 0.14 1.89
 -12 0 3 4.31 2.9
 -12 2 0 -1.3 2.6
 -5 -5 5 186.21 4.28
 -12 0 6 7.74 2.78
 -13 3 2 16.02 3.02
 -7 -5 5 10.4 2.22
 -8 1 -4 2.05 1.88
 -8 -2 -2 8.84 2.37
 -12 3 -1 17.26 3.17
 -8 -3 -1 6.67 2.28
 -9 -4 6 28.61 3.14
 -9 0 -3 5.45 2.22
 -7 0 -4 16.47 2.16
 -4 0 -4 2.22 1.3
 -13 2 3 12.43 3.02
 -14 7 5 16.06 2.13
 -14 8 3 1.5 1.69
 -13 3 7 6.46 2.18
 -13 3 1 21.73 3.32
 -11 0 -1 4.89 2.7
 -8 -4 0 6.25 2.3
 -12 -1 4 13.64 3.25
 -12 2 9 11.36 2.12
 -12 -1 5 28.15 3.62
 -13 4 8 14.18 2.13
 -13 2 6 2.14 2.19
 -4 -5 5 1016.16 8.05
 -7 -5 1 4.57 2.2
 -8 -5 2 9.39 2.43
 -4 -1 2 111.33 3.6
 -7 2 1 180.39 5.86
 -9 13 10 79.78 3.89
 -8 3 2 134.36 5.67
 -10 14 2 28.58 3.35
 -9 11 10 30.6 3.04
 -6 1 8 209.6 5.65
 -6 0 3 39.06 3.02
 -8 3 7 37.34 3.65
 -8 6 -1 47.02 3.6
 -10 16 6 23.95 2.76
 -7 2 8 131.13 5
 -9 11 -1 84.32 4.86
 -9 6 1 194 7.11
 -9 5 7 45.67 4.15
 -10 9 7 94.67 5.2
 -6 0 6 153.15 4.67
 -10 16 3 47.3 3.56
 -7 1 6 177.46 5.62
 -9 5 2 71.58 4.69
 -10 8 3 67.9 4.88
 -3 -1 1 42.34 2.01
 -8 8 -2 376.44 8.19
 -4 3 -3 1028.14 7.78
 -10 15 2 35.99 3.38
 -5 -1 4 416.63 6.54
 -10 9 2 48.73 4.3
 -10 13 8 51.35 3.5
 -10 11 8 57.15 3.91
 -7 5 -2 83.08 3.75
 -9 4 5 42.13 4.06
 -9 4 4 180.65 6.94
 -5 -1 5 63.93 3.01
 -9 7 0 137.42 5.9
 -8 2 4 51 3.9
 -6 5 -3 390.32 6.44
 -10 7 4 45.22 4.29
 -10 14 8 36.86 3
 -5 -1 3 207.07 4.64
 -10 8 7 87.86 5.08
 -10 16 7 34.34 2.72
 -6 2 -1 359.87 6.47
 -7 1 2 38.22 3.11
 -7 7 -3 33.48 2.76
 -9 4 3 74.01 4.75
 -10 7 6 120.39 5.93
 -9 9 -1 82.9 4.77
 -8 2 3 128.75 5.31
 -8 4 9 250.59 7.08
 -8 3 1 329.86 7.78
 -8 2 6 400.35 8.86
 -10 10 1 66.77 4.64
 -10 7 3 130.08 6.22
 -8 3 8 127.14 5.51
 -7 1 7 64.8 3.78
 -6 1 0 56.31 3.18
 -10 17 3 25.32 2.64
 -5 1 -1 208.07 4.52
 -10 9 8 79.06 4.62
 -9 5 8 283.82 8.06
 -10 15 8 95.08 3.92
 -8 7 -2 76.12 4.07
 -8 5 -1 31.6 3.03
 -6 3 -2 572.54 7.76
 -5 2 -2 696.24 7.69
 -9 8 10 30.45 3.15
 -7 2 0 271.35 6.38
 -7 3 -1 102.36 4.16
 -2 1 -2 6623.51 12.87
 -9 4 7 47.12 4.02
 -10 6 5 52.12 4.37
 -9 4 2 53.8 4.15
 -10 6 4 91.39 5.41
 -9 6 0 203.97 6.81
 -4 -1 1 485.4 5.78
 -10 15 1 95.68 4.55
 -9 8 -1 96.62 4.96
 -3 4 -4 110.45 2.2
 -5 -1 2 252.41 5.03
 -3 1 -2 699.96 5.52
 -10 7 2 137.89 6.36
 -10 8 8 41.87 3.72
 -5 0 0 752.19 8.02
 -8 2 7 113.77 5.13
 -10 12 9 25.62 2.78
 -10 6 6 115.57 5.91
 -2 0 -1 43 1.5
 -3 0 -1 350.59 4.13
 -10 18 4 38.5 2.62
 -10 13 9 48.85 3.23
 -9 3 4 51.22 4.19
 -10 8 1 101.67 5.46
 -10 17 2 49.52 3.16
 -7 0 4 257.37 6.45
 -7 6 -3 48.97 3.03
 -10 12 0 42.2 3.73
 -3 -2 4 332.07 4.28
 -7 4 -2 171.7 5.04
 -9 3 6 116.89 5.6
 -9 3 3 50.24 4.23
 -9 7 10 62.89 3.96
 -10 13 0 54.2 3.8
 -8 6 -2 56.62 3.56
 -9 7 -1 108.68 5.16
 -11 12 5 72.52 4.33
 -7 1 8 106.78 4.43
 -10 10 0 110.07 5.58
 -10 18 3 24.58 2.27
 -9 11 11 31.42 2.57
 -11 12 4 39.38 3.6
 -10 7 8 57.68 4.22
 -8 1 4 196.85 6.36
 -10 9 9 53.8 3.69
 -8 1 5 107.41 4.94
 -10 5 5 69.91 4.84
 -9 13 11 29.93 2.35
 -5 3 -3 705.04 7.44
 -9 4 1 51.89 4.04
 -10 6 2 202.8 7.42
 -10 5 4 159.76 6.75
 -3 -2 3 84.68 2.47
 -7 0 6 172.9 5.44
 -11 13 4 48.9 3.67
 -6 4 -3 467.89 6.87
 -11 10 5 73.48 4.77
 -8 3 9 237.65 6.83
 -10 14 0 33.44 3.12
 -9 5 0 29.97 3.47
 -11 12 6 36.43 3.38
 -10 7 1 51.85 4.38
 -11 10 4 40.15 3.94
 -9 10 11 38.53 2.88
 -11 11 6 74.36 4.38
 -4 -2 4 491 6.08
 -6 -1 3 167.81 4.8
 -10 9 0 57.55 4.21
 -10 5 6 62.29 4.57
 -11 13 6 36.32 3.16
 -4 1 -2 154.38 3.33
 -8 1 3 79.17 4.39
 -4 0 -1 482.21 5.57
 -8 2 8 71.89 4.23
 -10 5 3 40.63 4.14
 -8 1 6 61.68 4.03
 -11 14 4 44.67 3.37
 -9 3 2 271.57 8.01
 -11 9 5 45.5 4.12
 -3 2 -3 908.72 6.02
 -4 -2 5 213.5 4.2
 -11 9 4 73.92 4.84
 -4 4 -4 674.43 6.03
 -5 -1 1 49.79 2.73
 -10 8 9 46.55 3.64
 -6 -1 6 57.22 3.07
 -7 0 2 42.03 3.13
 -4 -2 3 78.07 2.81
 -9 9 -2 31.26 3.21
 -2 -2 3 1691.12 7.51
 -11 9 6 70.21 4.64
 -3 -1 0 851.73 6.33
 -9 6 -1 52.86 3.95
 -6 1 -1 144.11 4.3
 -11 11 7 60.59 3.86
 -10 8 0 125.88 5.74
 -11 14 3 58.65 3.66
 -10 6 8 97.66 5.2
 -11 9 3 45.52 4.24
 -11 15 5 26.17 2.61
 -2 2 -3 74.16 1.56
 -10 17 1 44.68 2.83
 -11 15 4 68.72 3.65
 -11 13 7 27.42 2.76
 -9 2 4 190.46 6.98
 -9 2 5 38.17 3.88
 -8 1 2 169.43 5.97
 -10 6 1 304.2 8.73
 -11 8 4 68.39 4.82
 -6 -1 2 421.66 7.09
 -7 5 -3 71.39 3.43
 -8 5 -2 241.12 6.42
 -11 12 2 86.87 4.63
 -6 2 -2 351.35 6.15
 -10 4 5 84.03 5.2
 -10 4 4 32.6 3.97
 -6 0 0 113.35 3.98
 -11 15 6 25.11 2.41
 -10 12 10 61.19 3.18
 -11 8 6 35.14 3.69
 -3 -2 2 218.66 3.56
 -9 2 6 129.57 5.74
 -10 7 9 139.3 5.56
 -11 14 7 30.39 2.64
 -4 -1 0 193.87 3.81
 -4 2 -3 19.59 1.69
 -9 4 0 187.53 6.52
 -9 3 1 79.15 4.73
 -7 3 -2 183.81 5.1
 -5 -2 4 1028.57 9.74
 -9 4 9 39.19 3.5
 -10 10 10 31.84 2.78
 -10 13 10 20.61 2.14
 -2 -1 0 347.59 3.4
 -10 4 3 30.97 3.94
 -10 7 0 187.73 6.95
 -10 11 -1 81.37 4.57
 -8 2 0 158.7 5.5
 -5 -2 5 311.69 5.56
 -11 7 5 52.56 4.36
 -11 14 2 67.51 3.86
 -6 -1 7 41.67 2.72
 -4 -2 2 94.52 2.96
 -5 -2 3 19.84 2.24
 -11 16 4 49.89 2.93
 -5 1 -2 177.46 4.15
 -11 12 8 121.14 4.48
 -9 5 -1 215.36 6.68
 -9 2 2 151.71 6.22
 -11 10 8 115.45 4.89
 -10 5 1 76.77 4.99
 -7 -1 4 107.63 4.47
 -10 9 -1 129.45 5.62
 -9 7 -2 178.99 6.07
 -7 -1 5 100.94 4.34
 -10 4 7 57.93 4.38
 -11 11 1 147.27 5.86
 -11 12 1 75.62 4.37
 -6 3 -3 171.81 4.32
 -11 15 2 30.58 2.77
 -11 10 1 37.96 3.8
 -5 4 -4 286.09 4.65
 -7 0 8 225.89 6.03
 -8 0 3 75.07 4.3
 -7 -1 3 24.4 2.79
 -5 -2 6 96.17 3.44
 -10 6 0 80.92 4.94
 -8 1 8 282.13 7.36
 -2 -2 2 1462.36 6.88
 -11 13 1 53.45 3.69
 -10 3 5 238.74 7.98
 -10 3 4 86.64 5.24
 -8 0 6 145.95 5.48
 -8 4 -2 40.38 3.13
 -5 -1 0 236.46 5.03
 -11 14 8 66.92 3.07
 -7 -1 6 161.17 5.28
 -10 8 -1 85.58 4.83
 -11 9 1 65.25 4.5
 -5 -2 2 81.08 3.25
 -9 1 4 248.58 7.58
 -8 6 -3 26.71 2.78
 -7 4 -3 68.87 3.32
 -9 1 5 63.89 4.42
 -9 3 0 85.18 4.78
 -5 2 -3 695.13 7.29
 -11 14 1 34.79 2.97
 -9 2 1 240.39 7.26
 -8 0 2 324.96 7.77
 -9 6 -2 162.22 5.84
 -7 1 -1 535.26 8.39
 -7 -1 2 41.12 3.25
 -9 1 6 199.73 6.97
 -10 4 1 141.08 6.34
 -9 4 -1 44.55 3.75
 -10 7 10 55.03 3.49
 -10 7 -1 169.42 6.45
 -4 -2 1 315.17 4.76
 -11 16 2 57.75 3.02
 -8 0 7 57.59 3.84
 -7 0 0 96.95 4.09
 -11 6 7 67.73 4.69
 -3 -2 1 856.07 6.66
 -10 5 0 339.58 8.96
 -11 11 9 26.04 2.48
 -6 0 -1 86.95 3.53
 -10 3 2 62.82 4.64
 -10 3 7 36.62 3.76
 -8 1 0 89.95 4.32
 -11 10 9 70.61 3.64
 -7 -1 7 62.86 3.53
 -6 1 -2 74.64 3.24
 -11 5 6 86.43 5.31
 -9 1 2 74 4.62
 -6 -2 6 44.73 2.91
 -11 12 0 47.01 3.59
 -3 3 -4 16.03 1.17
 -9 1 7 45.31 3.83
 -11 9 9 49.18 3.33
 -4 3 -4 116.08 2.7
 -10 2 5 112.73 5.9
 -8 5 -3 87.33 4.11
 -6 -1 0 54.35 3.1
 -6 -2 2 36.83 2.85
 -5 -2 1 381.79 5.93
 -8 3 -2 143.98 5.02
 -8 0 1 58.44 3.81
 -10 6 -1 324.88 8.53
 -9 5 -2 222.65 6.64
 -12 12 5 30.29 2.88
 -4 0 -2 114.05 3.06
 -10 2 3 92.78 5.44
 -8 -1 4 173.76 5.91
 -10 6 10 65.3 3.84
 -10 10 11 26.58 2.25
 -10 2 6 148.13 6.33
 -8 -1 5 100.84 4.7
 -9 2 0 102.82 5.01
 -11 8 9 61.39 3.64
 -11 6 8 46.03 3.81
 -11 5 2 54.6 4.53
 -4 -1 -1 271.29 4.33
 -12 9 4 35.16 3.63
 -12 10 6 134.85 5.17
 -10 3 1 285.78 8.47
 -11 4 4 36.46 4.08
 -12 12 6 73.86 3.63
 -10 4 0 106.04 5.48
 -6 2 -3 63.85 3
 -8 -1 3 68.93 4.16
 -9 0 4 41.4 3.88
 -9 3 -1 371.07 8.5
 -9 0 5 33.02 3.48
 -10 4 9 56.77 3.92
 -3 -1 -1 554.24 5.16
 -7 -2 4 102.66 4.26
 -9 1 1 39.23 3.66
 -8 -1 6 54.69 3.81
 -11 4 3 77.8 5.22
 -7 -2 5 23.08 2.74
 -12 8 5 35.42 3.59
 -12 9 3 63.46 4.28
 -4 -3 4 194.5 3.95
 -10 2 2 107.74 5.63
 -5 3 -4 52.71 2.33
 -5 0 -2 458.3 6.11
 -7 -2 3 38.7 3.19
 -10 2 7 172 6.7
 -9 0 6 82.38 4.84
 -5 -1 -1 207.5 4.41
 -4 1 -3 603.7 5.98
 -12 8 6 90.8 4.68
 -10 5 -1 68 4.48
 -12 10 7 70.63 3.79
 -4 -3 3 76.37 2.73
 -5 -3 4 449.93 6.53
 -12 8 3 39.97 3.87
 -8 -1 2 193.95 6.12
 -2 -2 1 960.17 5.62
 -4 -3 5 427.92 5.55
 -6 -2 1 59.5 3.2
 -12 12 7 41.27 2.77
 -12 10 2 66.8 4.16
 -7 -2 6 266.83 6.47
 -8 1 -1 63.45 3.83
 -12 7 5 33.53 3.56
 -8 4 -3 105.67 4.35
 -11 5 8 67.91 4.27
 -11 5 1 43.56 4.1
 -9 4 -2 91.14 4.65
 -12 7 4 159.19 6.29
 -11 4 2 76.58 5.14
 -5 -3 5 129.86 3.74
 -12 12 2 28.23 2.98
 -10 1 4 178.27 6.94
 -3 1 -3 1160.89 6.86
 -8 0 0 59.66 4.01
 -10 1 5 49.35 4.38
 -7 1 -2 341.97 6.74
 -10 7 -2 284.49 7.66
 -4 -2 0 333.82 4.93
 -3 -3 4 170.48 3.16
 -11 3 4 119.11 6.12
 -11 3 5 45.68 4.32
 -7 -2 2 196.05 5.55
 -11 10 -1 105.05 4.89
 -5 1 -3 528.69 6.38
 -10 3 0 490.39 10.6
 -10 1 3 175.42 7.05
 -12 8 7 26.84 3.06
 -9 0 7 43.94 3.75
 -9 6 -3 186.42 5.92
 -10 2 1 40.35 4.05
 -12 13 2 37.03 2.88
 -3 -3 3 1186.59 7.95
 -11 3 3 56.48 4.62
 -11 9 -1 70.04 4.27
 -5 -2 0 80.49 3.09
 -11 9 10 34.99 2.62
 -12 6 5 53.91 4.29
 -4 -3 2 194.47 4.05
 -9 2 -1 61.87 4.1
 -3 -2 0 505.51 5.07
 -6 -1 -1 154.2 4.42
 -10 4 -1 106.95 5.31
 -8 -1 1 29.24 3.12
 -5 -3 2 594.13 7.38
 -5 -3 6 22.86 1.97
 -10 6 -2 82.77 4.68
 -11 8 -1 59.4 4.27
 -12 10 8 22.3 2.37
 -12 11 8 66.2 3.15
 -12 6 6 36.39 3.6
 -12 6 3 37.97 3.9
 -6 3 -4 289.49 5.33
 -12 7 2 93.89 5.14
 -7 2 -3 144.02 4.58
 -9 0 1 326.1 8.32
 -12 11 1 52.13 3.53
 -12 9 8 171.23 5.16
 -9 -1 4 257.52 7.68
 -12 14 2 43.17 2.72
 -8 -2 4 65.5 4.07
 -11 3 2 47.64 4.4
 -2 0 -2 187.81 2.46
 -9 -1 5 63.19 4.4
 -10 1 7 99.44 5.42
 -11 3 7 106.51 5.49
 -8 -2 5 27.18 3.17
 -11 5 0 91.23 5.27
 -12 12 1 40.65 3.13
 -2 3 -4 360.02 2.61
 -7 -2 1 247.15 6.11
 -9 3 -2 216.07 6.51
 -8 -2 3 125.24 5.18
 -11 5 9 118.98 4.93
 -8 3 -3 210.14 5.8
 -6 -2 0 143.18 4.39
 -12 5 4 55.27 4.43
 -2 -1 -1 446.41 3.82
 -6 1 -3 224.22 4.95
 -11 2 4 275.55 8.66
 -3 -3 2 110.34 2.8
 -11 2 5 85.63 5.28
 -9 0 8 49.09 3.76
 -9 -1 6 208.11 6.77
 -12 6 7 35.71 3.43
 -10 2 0 44.98 4.13
 -8 -2 6 390.4 8.45
 -11 2 3 85.08 5.35
 -8 0 -1 213.45 6.06
 -4 2 -4 509.33 5.29
 -9 -1 2 84.51 4.83
 -7 -3 4 206.42 5.81
 -12 7 8 48.5 3.38
 -5 -3 1 38.72 2.53
 -4 -3 1 443.47 5.68
 -8 1 -2 40.01 3.15
 -7 -3 5 177.63 5.31
 -8 -1 0 89.69 4.4
 -5 2 -4 132.79 3.35
 -7 -1 -1 554.42 8.55
 -7 -3 3 460.47 8.27
 -7 0 -2 125 4.42
 -9 1 -1 523.13 10.1
 -9 0 0 58.01 4.08
 -11 2 2 94.07 5.58
 -12 4 5 102.6 5.4
 -12 5 2 112.15 5.72
 -9 -1 7 38.08 3.45
 -12 10 0 76.84 4.2
 -11 2 7 101.87 5.3
 -4 -1 -2 173.1 3.61
 -9 4 -3 85.51 4.41
 -12 6 1 54.8 4.31
 -5 -1 -2 217.46 4.47
 -12 9 0 32.63 3.26
 -8 -2 7 125.37 4.96
 -12 4 3 60.59 4.61
 -7 -2 0 288.21 6.48
 -12 4 6 87.72 5.09
 -7 -3 6 40.53 3.01
 -7 3 -4 29.8 2.42
 -9 2 -2 102.87 4.85
 -6 -3 1 237.97 5.46
 -10 4 -2 184.3 6.54
 -5 -2 -1 36.44 2.46
 -9 -1 1 35.71 3.69
 -4 -2 -1 217.91 4.02
 -11 5 -1 88.16 4.98
 -10 0 7 188.54 6.69
 -12 8 0 33.33 3.47
 -7 1 -3 46.96 2.9
 -8 2 -3 86.41 4.09
 -2 1 -3 2136.38 7.15
 -3 2 -4 204.81 2.84
 -6 2 -4 85.45 3.27
 -10 1 0 210.62 7.22
 -9 -2 4 217.58 7.02
 -13 10 4 29.25 2.66
 -13 9 4 1.7 2.05
 -9 -2 5 42.65 3.78
 -3 -3 1 771.56 6.3
 -4 0 -3 1265.76 8.52
 -11 2 1 188.9 7.38
 -13 11 5 48.74 2.87
 -10 2 -1 333.63 8.73
 -11 3 0 32.29 4.01
 -6 -1 -2 67.47 3.22
 -2 -3 3 110.94 2.19
 -12 4 7 54.84 3.93
 -2 -2 0 2283.6 8.54
 -12 3 5 42.94 4.01
 -10 0 1 225.13 7.58
 -10 -1 4 199.2 7.14
 -6 -2 -1 414.23 6.82
 -13 8 4 73.43 4.07
 -5 -4 4 434.24 6.42
 -8 -3 4 98.76 4.65
 -10 -1 5 56.91 4.56
 -12 5 8 53.36 3.7
 -11 5 10 33.29 2.76
 -11 2 8 164.03 6.03
 -5 -4 3 233.42 4.95
 -10 -1 3 180.34 6.9
 -12 3 3 171.28 6.93
 -9 -2 6 116 5.28
 -8 -3 3 126.61 5.09
 -11 1 2 236.76 8.06
 -3 -1 -2 672.27 5.63
 -12 3 6 82.8 4.93
 -7 -3 7 134.55 4.58
 -7 -3 1 274.34 6.44
 -5 -3 0 63.1 2.97
 -11 4 -1 115.69 5.79
 -8 -1 -1 65.57 4.02
 -5 -4 5 49.37 2.66
 -13 8 6 36.64 2.92
 -11 3 9 38.87 3.36
 -9 3 -3 181.89 5.97
 -9 -2 2 158.49 6.13
 -4 -4 4 150.83 3.56
 -9 0 -1 66.11 4.26
 -4 -4 3 289.66 4.79
 -4 -3 0 213.14 4.1
 -3 -2 -1 44.22 2.04
 -8 -3 6 88.57 4.37
 -13 7 3 34.08 3.26
 -12 4 1 411.49 10.02
 -8 -2 0 175.19 5.68
 -8 -3 2 144.71 5.38
 -9 1 -2 293.53 7.49
 -12 3 2 107.18 5.78
 -13 10 2 123.08 4.51
 -13 9 2 66.84 3.83
 -5 -4 2 587.03 7.55
 -11 0 4 59.87 4.87
 -13 6 4 32.84 3.36
 -13 9 7 28.13 2.39
 -7 -1 -2 330.63 6.73
 -11 2 0 131.83 6.09
 -7 2 -4 78.92 3.39
 -13 11 2 71.95 3.43
 -2 -3 2 5367.15 13.38
 -12 9 -1 172.46 5.65
 -12 4 8 42.3 3.37
 -12 2 4 39.48 4.2
 -11 1 1 36.47 4.07
 -11 0 3 39.98 4.18
 -12 2 5 119.51 5.87
 -13 8 7 22.08 2.37
 -3 0 -3 214.26 3.23
 -10 1 -1 93.39 5.17
 -7 -4 4 122.04 4.59
 -8 3 -4 193.88 5.42
 -8 1 -3 94.33 4.16
 -12 8 -1 64.72 3.93
 -10 -1 7 122.81 5.55
 -5 1 -4 512.27 6.16
 -9 -2 1 247.09 7.29
 -4 -4 2 17.82 1.88
 -12 2 3 37.47 4.18
 -13 7 2 32.95 3.37
 -6 -4 6 208.94 5.07
 -7 -4 5 44.95 3.12
 -12 2 6 94.43 5.04
 -13 7 7 64.82 3.43
 -13 5 4 32.79 3.45
 -12 7 -1 64.47 4.16
 -11 0 2 262.1 8.54
 -8 -3 1 272.61 7.17
 -8 -3 7 41.27 3.31
 -4 1 -4 340.95 4.42
 -11 1 8 70.06 4.35
 -9 2 -3 104.43 4.72
 -10 2 -2 397.18 9.19
 -9 -3 4 56.39 4.07
 -6 1 -4 448.21 6.55
 -13 6 2 7.8 2.72
 -12 2 2 53.83 4.74
 -10 -2 5 114.1 5.69
 -7 -4 2 105.56 4.37
 -9 -3 3 55.98 4.12
 -5 -4 1 489.23 6.83
 -10 -2 3 106.21 5.6
 -13 5 6 36.35 3.26
 -7 -4 6 169.29 5.09
 -5 -2 -2 758.16 7.98
 -11 0 7 113.94 5.51
 -3 -3 0 357.61 4.48
 -12 3 8 48.29 3.59
 -9 -1 -1 524.47 10.09
 -11 1 0 108.7 5.73
 -3 -4 3 709.64 6.13
 -13 11 1 97.31 3.79
 -11 4 -2 68.43 4.34
 -10 -2 6 166.89 6.47
 -6 -2 -2 361.76 6.28
 -8 -1 -2 38.52 3.14
 -9 -3 6 124.58 5.45
 -9 -3 2 258.09 7.56
 -5 -3 -1 246.64 4.92
 -11 0 1 148.7 6.6
 -9 -2 0 95.33 4.93
 -10 -2 2 119.46 5.83
 -13 5 2 114.88 5.36
 -11 2 -1 106.53 5.59
 -5 -1 -3 506.52 6.52
 -12 1 3 110.54 5.88
 -4 -4 1 41.45 2.28
 -8 -4 5 59.58 3.73
 -4 -2 -2 477.33 5.71
 -10 0 -1 495.15 10.44
 -8 2 -4 237.93 5.93
 -13 4 3 30.73 3.54
 -10 -1 0 205.69 7.15
 -12 5 -1 86.53 4.79
 -6 -1 -3 188.76 4.64
 -12 1 6 66.65 4.46
 -7 -4 1 464.15 8.24
 -7 1 -4 22.28 2.29
 -13 6 1 38.53 3.49
 -13 7 8 2.44 1.62
 -12 3 0 203.14 7.3
 -13 4 6 4.15 2.38
 -3 -4 2 1368.2 8.5
 -10 1 -2 178.92 6.38
 -8 -4 2 118.89 4.94
 -4 -3 -1 264.26 4.45
 -2 -3 1 1160.46 6.42
 -4 -1 -3 608.26 6.13
 -11 -1 2 212.32 7.83
 -9 1 -3 100.54 4.62
 -10 -2 7 173.13 6.42
 -8 -4 6 101.99 4.62
 -9 -3 1 76.61 4.62
 -11 3 -2 259.41 7.7
 -11 0 8 70.78 4.24
 -10 -2 1 47.21 4.13
 -9 -3 7 32.31 3.18
 -7 -3 -1 134.93 4.62
 -13 6 8 41.08 2.68
 -6 -5 4 74.95 3.5
 -5 -4 0 616.15 7.64
 -7 -1 -3 46.99 3.03
 -11 0 0 84.93 5.16
 -5 -5 4 534.55 7.11
 -12 0 4 145.07 6.5
 -10 -3 4 82.55 5.02
 -5 -5 3 901.68 9.24
 -13 10 0 62.79 3.19
 -11 1 -1 105.99 5.61
 -12 0 5 38.89 3.94
 -3 1 -4 321.27 3.57
 -10 -3 5 244.5 7.63
 -5 0 -4 201.77 4.1
 -12 3 9 64.11 3.47
 -8 -4 1 183.13 5.93
 -9 -4 4 190.32 6.54
 -11 -1 1 40.1 4.12
 -7 -5 4 115 4.47
 -2 -1 -2 6986.18 14.39
 -9 -2 -1 68.63 4.25
 -6 0 -4 216.45 4.77
 -9 -4 3 89.93 4.92
 -7 -5 3 113.6 4.51
 -9 -1 -2 257.91 7.15
 -10 2 -3 51.36 3.84
 -7 -4 0 91.43 4.09
 -13 3 6 92.48 4.57
 -11 -2 4 345.16 9.4
 -9 -4 5 44.4 3.72
 -13 4 1 46.05 3.93
 -13 6 0 28.8 3.09
 -10 -1 -1 112.74 5.58
 -2 -2 -1 447.15 4.06
 -5 -5 2 446.4 6.68
 -13 5 8 39.52 2.81
 -11 -2 5 87.09 5.3
 -12 6 -2 40.46 3.41
 -11 -2 3 71.82 4.91
 -8 -4 7 100.67 4.43
 -10 -3 2 65.34 4.56
 -4 -4 0 710.31 7.19
 -10 -3 6 38.66 3.7
 -11 2 -2 222.69 7.28
 -9 -3 0 91.93 4.81
 -10 -2 0 38.73 3.93
 -3 -4 1 453.95 5.11
 -10 0 -2 83.37 4.8
 -9 -4 2 42.18 3.79
 -7 -5 2 150.93 5.12
 -3 -2 -2 51.44 2.17
 -14 8 4 29.43 2.37
 -9 2 -4 119.79 4.76
 -13 2 4 56.61 4.16
 -4 -5 3 126.51 3.36
 -4 -5 4 597.82 6.59
 -6 -5 6 49.13 2.78
 -11 -2 2 91.15 5.49
 -13 5 0 40.26 3.67
 -14 7 4 24.32 2.42
 -8 -1 -3 103.76 4.51
 -13 2 5 47.82 3.84
 -12 5 -2 32.98 3.45
 -12 1 8 189.75 5.97
 -8 -5 4 192.48 6.09
 -2 2 -4 771.44 3.89
 -8 -5 3 69.51 4.16
 -5 -3 -2 81.61 3.2
 -7 -5 6 108.61 4.19
 -3 -3 -1 69.93 2.39
 -12 0 7 32.61 3.42
 -11 -1 0 107.03 5.7
 -11 -1 8 60.5 4.06
 -14 7 3 11.46 2.09
 -10 -3 1 299.51 8.64
 -14 6 4 22.57 2.56
 -8 -5 5 29.97 2.99
 -5 -5 1 21.05 2.21
 -4 -5 2 394.05 5.53
 -14 6 5 40.85 2.8
 -3 -1 -3 1350.25 7.79
 -10 -3 7 44.61 3.69
 -5 -2 -3 728.28 7.84
 -12 -1 3 115.23 6.09
 -9 -4 1 47.33 3.96
 -13 2 2 52.9 4.26
 -10 1 -3 41.78 3.72
 -7 -3 -2 170.23 5.14
 -12 2 -1 67.82 4.55
 -5 -4 -1 80.73 3.21
 2 -17 -9 6.83 2.58
 6 -14 -7 6.39 2.56
 8 -11 -12 9.79 2.02
 4 -15 -14 5.58 1.82
 7 -13 -12 19.68 2.41
 -1 -16 -7 13.49 2.69
 6 -11 -16 9.42 1.28
 0 -10 -1 186.28 4.04
 0 -12 -2 26.05 2.28
 3 -5 0 257.89 3.85
 5 -15 -13 3.76 1.83
 6 -14 -13 5.61 1.91
 2 -17 -8 2.68 2.36
 1 -17 -8 5.42 2.59
 3 -17 -9 7.37 2.6
 2 -7 0 51.63 2.35
 7 -11 -5 20.76 2.87
 5 -6 -1 15.32 1.84
 7 -12 -14 15.12 1.8
 3 -17 -11 16.45 2.69
 0 -17 -9 16.21 2.78
 -2 -8 -1 70.94 2.1
 3 -10 -1 219.69 5.02
 5 -16 -11 5.55 2.24
 3 -6 0 178.9 3.54
 5 -15 -6 9.82 2.79
 4 -16 -13 11.3 2.09
 8 -10 -6 8.52 2.4
 8 -11 -7 2.25 2.24
 0 -17 -8 18.41 2.92
 4 -9 -1 51.74 2.75
 8 -12 -9 4.55 2.3
 6 -12 -4 19.06 2.76
 8 -12 -11 14.75 2.33
 3 -15 -15 11.72 1.72
 7 -14 -10 21.27 2.8
 1 -15 -15 17.1 1.7
 8 -11 -13 -0.38 1.43
 1 -11 -1 124.03 3.81
 1 -8 0 89.19 2.97
 7 -14 -9 3.76 2.34
 1 -17 -12 19.13 2.41
 5 -7 -1 15.19 1.98
 4 -17 -9 0.18 2.25
 2 -11 -1 501.49 7.18
 3 -17 -7 24.14 3.41
 -1 -10 -1 325.97 4.93
 2 -8 0 532.18 6.34
 3 -7 0 231.03 4.15
 -1 -6 0 397.11 3.99
 4 -17 -11 9.43 2.34
 7 -8 -3 8.88 1.96
 7 -14 -8 28.78 3.29
 4 -17 -8 25.76 3.36
 6 -13 -15 0.82 1.18
 8 -12 -12 18.7 2.14
 0 -11 -1 76.91 2.97
 0 -8 0 873.69 7.58
 7 -12 -5 3.02 2.3
 3 -11 -1 247.46 5.49
 4 -10 -1 195.89 4.82
 0 -17 -12 4.18 1.86
 6 -9 -2 14.01 2.23
 1 -9 0 124.6 3.44
 2 -18 -10 16.22 2.58
 -2 -9 -1 164.16 3.18
 3 -8 0 295.57 5.06
 4 -5 0 188.04 3.48
 5 -16 -13 9.21 1.8
 2 -9 0 25.68 2.19
 -1 -7 0 48.06 1.91
 2 -15 -3 24.6 2.95
 5 -16 -6 30.61 3.51
 1 -15 -3 9.82 2.4
 1 -16 -4 25.47 3.02
 1 -12 -1 75.8 3.32
 7 -13 -14 3.73 1.35
 1 -18 -8 17.63 2.76
 4 -6 0 301.48 4.67
 2 -12 -1 37.93 2.68
 6 -16 -8 8.81 2.56
 7 -15 -10 19.29 2.66
 5 -9 -1 12.71 2.32
 8 -11 -14 5.1 1.33
 3 -18 -11 12.23 2.26
 2 -14 -2 17.81 2.55
 -1 -11 -1 67.81 2.69
 2 -18 -7 18.49 2.97
 1 -18 -11 13.06 2.28
 1 -17 -5 19.48 2.98
 4 -7 0 89.44 2.99
 4 -11 -1 131.75 4.35
 7 -15 -8 20.88 2.86
 3 -9 0 7.03 1.81
 0 -12 -1 162.49 4.23
 7 -14 -6 32.74 3.39
 3 -17 -5 19.35 3.08
 6 -16 -7 24.18 3.26
 -1 -17 -6 11.73 2.56
 0 -18 -8 3.55 2.29
 1 -10 0 20.95 2.02
 5 -17 -7 11.95 2.72
 7 -12 -4 20.28 2.87
 5 -15 -4 18.81 3.09
 2 -10 0 363.45 5.85
 -1 -8 0 84.88 2.48
 8 -13 -7 2.41 2.33
 0 -18 -11 15.9 2.19
 5 -16 -5 15.76 3.04
 6 -15 -5 13.74 2.91
 4 -18 -11 18.11 2.42
 4 -8 0 746.12 7.81
 3 -18 -12 8.62 1.93
 -2 -10 -1 630.85 6.26
 0 -18 -7 20.13 2.95
 8 -14 -10 10.14 2.25
 8 -14 -9 2.94 2.06
 2 -13 -1 5.47 2.04
 1 -13 -1 19.41 2.32
 4 -17 -5 4.75 2.61
 0 -10 0 142.87 3.56
 3 -10 0 70.17 3.09
 8 -14 -11 3.83 1.81
 7 -8 -2 20.14 2.29
 4 -9 0 210.83 4.65
 5 -18 -9 21.86 2.86
 6 -16 -13 1.88 1.41
 -1 -12 -1 36.08 2.33
 6 -8 -1 3.7 1.76
 -1 -9 0 120.93 2.95
 2 -11 0 8.95 1.99
 1 -11 0 521.17 7.13
 3 -16 -3 5.48 2.43
 1 -15 -2 10.9 2.46
 6 -17 -11 7.7 1.97
 0 -13 -1 247.31 5.55
 5 -17 -13 15.6 1.84
 4 -18 -6 -0.39 2.4
 2 -18 -5 10.56 2.77
 5 -16 -4 7.04 2.72
 8 -14 -7 20.14 2.94
 7 -16 -11 5.89 1.83
 5 -18 -11 3.06 1.79
 1 -18 -5 24.14 3.03
 5 -15 -3 4.48 2.44
 3 -18 -5 13.1 2.82
 3 -11 0 194.02 4.95
 1 -19 -10 9.3 2.21
 2 -19 -7 28.92 3.32
 6 -16 -5 13.19 3.2
 2 -6 1 1021.13 8.04
 5 -17 -5 7.67 2.82
 2 -5 1 2182.19 10.84
 8 -11 -4 9.6 2.49
 3 -19 -7 11.97 2.76
 2 -19 -11 4.72 1.83
 4 -19 -9 3.08 2.21
 1 -19 -7 -0.52 2.22
 0 -19 -9 14.13 2.39
 2 -7 1 314.53 4.84
 6 -17 -12 10.86 1.77
 4 -19 -8 3.09 2.23
 8 -15 -9 3.23 1.98
 -1 -10 0 19.46 1.82
 2 -12 0 130.26 4.18
 2 -4 1 420.28 4.13
 1 -12 0 501.86 7.42
 4 -15 -2 3.19 2.3
 3 -14 -1 16.6 2.66
 1 -19 -11 16.38 2.06
 7 -14 -4 10.6 2.69
 2 -17 -3 6.8 2.48
 2 -8 1 78.59 2.91
 1 -8 1 452.89 6.31
 5 -18 -6 6.91 2.67
 4 -18 -13 8.12 1.46
 3 -19 -6 4.09 2.48
 3 -6 1 202.48 3.77
 4 -11 0 208.11 5.22
 3 -12 0 54.05 3.1
 1 -19 -6 1.8 2.47
 3 -5 1 88.26 2.54
 3 -7 1 207.86 4.13
 8 -15 -11 9.97 1.8
 8 -12 -4 8.09 2.48
 1 -18 -4 18.24 2.94
 7 -17 -9 13.11 2.31
 2 -9 1 147.56 3.93
 0 -12 0 591.81 7.6
 5 -17 -4 10.07 2.9
 3 -8 1 551.23 6.65
 1 -9 1 61.33 2.7
 2 -19 -12 5.11 1.55
 5 -19 -8 8.93 2.39
 3 -4 1 115.58 2.6
 2 -15 -1 10.24 2.45
 2 -13 0 247.49 5.77
 -1 -11 0 482.17 6.35
 -2 -12 -1 8.01 1.65
 5 -18 -5 4.22 2.54
 1 -13 0 7.85 1.97
 5 -15 -2 8.48 2.67
 1 -15 -1 9.08 2.31
 3 -9 1 125.78 3.73
 7 -17 -7 20.12 2.81
 6 -17 -13 9.47 1.35
 3 -20 -9 10.02 2.25
 3 -15 -1 8.49 2.59
 3 -20 -8 25.8 2.97
 7 -17 -11 13.08 1.86
 2 -10 1 556.66 7.58
 7 -16 -5 3.68 2.35
 4 -19 -12 7.08 1.48
 1 -10 1 329.92 5.66
 8 -11 -3 13.77 2.47
 1 -19 -12 0.39 1.34
 8 -13 -4 3 2.4
 8 -16 -9 11.65 2.11
 5 -19 -11 8.32 1.66
 0 -9 1 152.07 3.64
 -2 -9 0 25.78 1.66
 4 -7 1 5.99 1.66
 1 -20 -9 6.54 2.03
 8 -16 -8 3.54 2.03
 8 -16 -10 17.47 2.08
 3 -10 1 14.94 2.08
 4 -20 -9 9.14 2.09
 9 -14 -9 14.55 2.11
 4 -8 1 425.4 6.26
 3 -18 -3 20.44 3.12
 4 -15 -1 11.04 2.74
 2 -11 1 20.87 2.21
 9 -14 -10 5.01 1.6
 -1 -12 0 493.32 6.7
 6 -17 -4 -1.93 2.42
 6 -18 -12 7.41 1.41
 5 -18 -4 29.75 3.54
 1 -11 1 69.75 3.05
 4 -9 1 73.29 3.2
 8 -12 -3 4.24 2.42
 0 -10 1 210.08 4.31
 2 -16 -1 19.33 2.86
 6 -19 -9 2.94 1.85
 5 -16 -2 29.25 3.48
 3 -20 -11 2.7 1.51
 6 -19 -8 10.24 2.34
 -2 -13 -1 3.51 1.52
 8 -16 -11 10.77 1.59
 3 -11 1 7.42 1.93
 6 -18 -5 16.91 2.93
 4 -18 -3 11.06 2.86
 4 -17 -2 27.78 3.41
 4 -10 1 56.54 3.04
 7 -18 -10 -1.23 1.52
 4 -19 -4 18.64 3.08
 7 -15 -3 16.94 2.93
 7 -17 -5 10.24 2.85
 -1 -7 1 489.95 5.11
 2 -12 1 11.94 2.1
 5 -20 -8 18.34 2.47
 6 -10 0 14 2.4
 5 -20 -9 13.15 2.1
 -1 -6 1 22.71 1.47
 -1 -8 1 99.69 2.68
 0 -11 1 70.23 2.97
 1 -12 1 35.48 2.58
 8 -13 -3 23.13 3.07
 3 -12 1 2.67 1.86
 -1 -13 0 6.58 1.69
 4 -11 1 66.62 3.36
 5 -20 -10 3.62 1.65
 1 -20 -5 9.04 2.5
 5 -13 0 16.3 2.72
 6 -19 -6 10.92 2.7
 8 -17 -9 8.39 1.84
 -1 -9 1 53.19 2.23
 -2 -11 0 8.21 1.63
 2 -19 -3 26.64 3.46
 6 -19 -11 5.98 1.46
 9 -15 -8 1.61 1.75
 3 -21 -8 7.21 2.13
 6 -18 -4 9.5 2.84
 2 -21 -8 1.15 1.9
 2 -17 -1 12.06 2.63
 5 -20 -6 12.78 2.71
 8 -17 -7 2.15 1.96
 8 -17 -10 10.04 1.59
 2 -13 1 2.13 1.82
 3 -21 -9 17.03 2.13
 1 -19 -3 11.21 2.81
 5 -19 -4 11.57 2.78
 2 -21 -7 4 2.21
 2 -21 -9 20.57 2.23
 3 -17 -1 -0.19 2.31
 9 -15 -7 4.51 1.98
 0 -12 1 156.49 4.18
 2 -20 -4 0.73 2.36
 -1 -10 1 66.24 2.62
 1 -13 1 141.2 4.39
 3 -20 -4 5.35 2.59
 7 -16 -3 19.94 3.26
 5 -10 1 13.53 2.26
 4 -21 -8 16.07 2.3
 4 -19 -3 19.23 2.99
 6 -12 0 18.17 2.61
 -1 -17 -2 8.65 2.32
 5 -16 -1 17.62 3.19
 4 -21 -9 4.26 1.76
 3 -21 -6 2.16 2.17
 1 -21 -7 22.75 2.57
 3 -21 -10 7.38 1.66
 2 -8 2 274.62 5.33
 1 -20 -4 17.75 2.84
 2 -7 2 650.08 7.38
 4 -17 -1 24.02 3.36
 6 -15 -1 21.25 3.11
 2 -9 2 568.24 7.8
 7 -19 -9 12.31 1.88
 6 -20 -9 15.95 1.97
 9 -15 -6 15.2 2.41
 0 -19 -3 10.3 2.55
 -1 -11 1 116.4 3.41
 2 -6 2 950.84 8.23
 -1 -16 -1 -0.72 1.85
 4 -13 1 23.2 2.9
 3 -8 2 257.37 4.89
 8 -17 -11 2.1 1.15
 1 -16 0 0.64 2.19
 3 -7 2 6.46 1.69
 0 -13 1 271.84 5.66
 2 -10 2 51.11 2.78
 3 -9 2 256.75 5.17
 8 -16 -4 11.41 2.56
 5 -19 -3 -2.47 2.19
 6 -17 -2 8.38 2.65
 6 -20 -10 11.69 1.58
 3 -6 2 624.6 6.33
 1 -10 2 437.5 6.76
 2 -18 -1 8.62 2.72
 3 -10 2 265.25 5.55
 7 -19 -6 16.05 2.48
 8 -17 -5 4.8 2.23
 8 -18 -8 13.37 2.05
 3 -18 -1 5.23 2.57
 3 -20 -3 9.01 2.77
 5 -21 -7 17.23 2.33
 9 -16 -9 8.38 1.63
 2 -11 2 189.85 4.88
 2 -5 2 73.81 2.47
 8 -18 -9 8.25 1.58
 4 -21 -5 25.05 2.95
 9 -16 -7 12.11 2.08
 5 -17 -1 16.73 2.96
 8 -18 -7 7.54 2
 -1 -12 1 66.47 2.91
 1 -18 -1 13.47 2.84
 4 -19 -2 6.26 2.8
 6 -8 1 0.54 1.5
 3 -11 2 17.59 2.33
 1 -11 2 434.85 6.95
 7 -16 -2 27.39 3.38
 4 -8 2 86.78 3.22
 7 -11 0 25.04 2.86
 4 -9 2 161.72 4.36
 2 -17 0 21.6 2.98
 4 -18 -1 15.21 3.03
 3 -5 2 509.01 5.41
 4 -7 2 2012.41 12.42
 0 -14 1 55.81 3.13
 0 -9 2 310.38 5.48
 8 -14 -2 31.13 3.21
 2 -12 2 168.14 4.8
 8 -18 -6 18.33 2.41
 4 -10 2 144.79 4.29
 7 -19 -5 3.88 2.23
 9 -16 -10 7.08 1.29
 1 -15 1 19.24 2.44
 6 -6 1 4.62 1.6
 0 -10 2 857.46 8.76
 3 -12 2 110.09 4.27
 3 -22 -7 5.17 1.9
 5 -16 0 13.99 2.94
 1 -12 2 41.72 2.75
 2 -22 -7 0.12 1.8
 4 -11 2 342.83 6.78
 5 -21 -5 25.53 2.85
 6 -18 -2 13.57 2.96
 8 -16 -3 27.21 3.16
 -1 -13 1 21.16 2.1
 7 -15 -1 17.24 2.96
 -2 -9 1 617.83 5.83
 3 -22 -6 7.1 2.11
 2 -4 2 928.67 6.59
 4 -22 -7 11.02 2.06
 0 -11 2 1195.77 10.53
 5 -20 -3 1.6 2.29
 7 -18 -3 12.62 2.67
 5 -18 -1 4.54 2.71
 8 -18 -5 14.68 2.46
 6 -21 -7 3.2 1.72
 6 -17 -1 3.32 2.51
 -2 -10 1 5.6 1.44
 7 -13 0 29.91 3.12
 9 -16 -5 0.27 1.87
 1 -13 2 155.84 4.7
 7 -19 -4 5.02 2.35
 9 -17 -8 12.15 1.65
 3 -21 -3 27.34 3.27
 -1 -16 0 1.43 1.88
 2 -21 -3 31.43 3.22
 1 -22 -7 11.77 1.99
 8 -13 -1 1.73 2.23
 3 -22 -5 3.85 2.11
 6 -21 -6 7.45 2.01
 3 -18 0 27.92 3.44
 1 -16 1 1.46 2.17
 0 -12 2 28.38 2.39
 5 -10 2 41.89 2.82
 2 -22 -5 8.59 2.17
 5 -21 -4 15.89 2.66
 -2 -11 1 475.87 5.84
 1 -22 -8 1.13 1.45
 1 -22 -6 16.99 2.34
 8 -19 -8 6.46 1.55
 8 -19 -7 14.18 1.92
 2 -14 2 18.6 2.54
 9 -17 -9 10.29 1.33
 7 -16 -1 20.61 3.16
 4 -22 -5 0.68 2.03
 3 -14 2 195.43 5.89
 4 -18 0 16.22 3.11
 6 -21 -5 12.57 2.27
 8 -19 -9 11.08 1.41
 -1 -9 2 80.07 2.84
 8 -14 -1 28.76 3.17
 0 -13 2 181.02 4.84
 -1 -8 2 284.51 4.37
 3 -22 -4 21.6 2.79
 6 -20 -3 15.53 2.78
 -1 -10 2 125.65 3.37
 3 -17 1 22.66 3.13
 5 -19 -1 0.77 2.45
 7 -10 1 3.69 1.98
 4 -14 2 181.85 5.78
 7 -19 -3 24.67 3.02
 3 -20 -1 6.86 2.56
 2 -15 2 178.19 5.62
 0 -21 -3 18.37 2.66
 -1 -7 2 292.14 4.31
 -1 -11 2 147.69 3.9
 9 -17 -5 10.97 2.07
 3 -21 -2 29.96 3.33
 3 -15 2 3.77 2.4
 5 -22 -5 14.59 2.26
 2 -10 3 157.75 4.66
 8 -19 -5 0.73 1.86
 2 -8 3 137.88 4.17
 2 -16 -6 47.03 3.8
 5 -15 -7 149.98 6.17
 2 -12 -2 266.27 6.07
 4 -16 -12 96.17 4.29
 7 -13 -8 102.49 5.12
 7 -9 -4 202.28 5.74
 5 -5 -1 20.47 1.88
 1 -17 -9 119.79 5.3
 8 -11 -8 118.15 4.96
 0 -16 -6 280.9 7.37
 2 -17 -11 59.59 3.76
 3 -16 -6 137.72 5.78
 4 -16 -7 32.02 3.56
 -1 -13 -3 730.82 9.31
 4 -11 -2 128.91 4.59
 7 -12 -6 85.51 4.66
 1 -17 -11 73.82 3.98
 5 -14 -5 42.26 3.79
 5 -13 -4 87.62 4.64
 6 -7 -2 26 2.3
 -1 -15 -5 321.35 7.28
 4 -14 -4 128.07 5.32
 6 -15 -9 115.46 5.28
 3 -12 -2 105.67 4.21
 0 -16 -13 42.1 2.77
 5 -16 -9 91.27 4.83
 1 -15 -4 269.02 6.96
 2 -14 -16 32.25 1.81
 2 -15 -15 24.99 1.99
 4 -15 -5 146.81 6.04
 2 -15 -4 128.23 5.31
 6 -15 -11 39.35 3.28
 3 -17 -8 76.78 4.56
 7 -7 -3 124.96 4.17
 7 -13 -7 167.3 6.05
 6 -13 -5 71.1 4.34
 8 -12 -10 71.39 3.91
 2 -14 -3 55.17 3.58
 4 -13 -3 276.14 7.04
 7 -11 -15 22.48 1.68
 5 -10 -2 183.27 5.23
 2 -17 -7 98.29 5.09
 2 -17 -12 34.45 2.84
 6 -15 -8 67.63 4.32
 5 -12 -3 138.41 5.11
 1 -17 -7 57.33 4.17
 6 -14 -6 50.83 3.96
 5 -16 -8 92.85 4.88
 7 -13 -13 75.04 3.31
 2 -16 -5 504.8 10.08
 1 -16 -5 217.53 6.68
 7 -10 -4 49.63 3.5
 8 -10 -14 33.33 2.02
 0 -15 -4 47.18 3.36
 0 -17 -11 91.38 4.15
 2 -16 -14 18.73 2
 3 -15 -4 139.89 5.55
 4 -16 -6 52.49 4.05
 4 -17 -10 49.36 3.6
 6 -15 -12 90.73 3.93
 7 -14 -11 28.06 2.81
 -1 -12 -2 45.1 2.71
 3 -17 -12 115.51 4.38
 6 -8 -2 149.25 4.37
 5 -16 -12 45.63 3.08
 1 -13 -2 166.38 4.96
 -1 -16 -6 461.39 8.85
 5 -14 -15 29.38 1.95
 3 -14 -3 74.16 4.18
 8 -12 -8 40.87 3.46
 2 -13 -2 340.23 7.17
 3 -16 -14 38.91 2.53
 -2 -11 -2 195.85 4.21
 3 -16 -5 36.32 3.54
 1 -16 -14 104.92 3.43
 0 -17 -7 112.21 5.08
 0 -16 -5 199.17 6.29
 5 -16 -7 33.09 3.66
 5 -15 -14 34.87 2.37
 6 -15 -7 57.93 4.31
 6 -14 -14 88.56 3.21
 6 -11 -3 76.35 3.94
 7 -13 -6 168.21 6.1
 2 -17 -6 75.7 4.55
 7 -14 -12 31.03 2.62
 1 -17 -6 56.87 3.99
 0 -13 -2 208.22 5.3
 5 -14 -4 105.45 4.98
 5 -15 -5 195.69 6.81
 5 -8 -1 289.68 5.62
 4 -15 -15 28.24 1.85
 8 -11 -6 114.03 4.99
 4 -15 -4 44.5 3.8
 4 -17 -12 67.09 3.44
 4 -17 -7 49.59 3.95
 2 -17 -13 29.77 2.38
 3 -17 -6 48.44 3.91
 6 -14 -5 352.53 8.64
 8 -12 -7 93.35 4.57
 -1 -15 -4 193.82 5.67
 7 -11 -4 230.89 6.48
 7 -14 -7 33.86 3.47
 6 -15 -13 24.93 2.22
 4 -4 0 679.52 5.95
 6 -16 -10 77.24 4.16
 5 -13 -3 117.28 5.09
 6 -13 -4 376.52 8.8
 4 -14 -3 42.15 3.6
 8 -13 -10 50.75 3.37
 4 -16 -5 215.73 7.22
 3 -17 -13 41.43 2.64
 4 -16 -14 18.28 1.9
 0 -17 -6 60.09 3.87
 2 -18 -8 154.48 5.88
 8 -10 -5 68.68 3.95
 2 -16 -4 245.31 7.04
 1 -18 -10 31.8 3.06
 5 -17 -10 27.01 2.99
 6 -15 -6 77.03 4.68
 1 -17 -13 19.4 2.08
 3 -18 -10 113.55 4.82
 6 -16 -11 27.93 2.77
 8 -13 -11 29.42 2.62
 4 -3 0 242.63 3.41
 -1 -16 -5 212.52 6.18
 2 -18 -11 32.99 2.91
 3 -18 -8 49.26 3.94
 8 -12 -13 24.32 1.95
 5 -17 -8 49.97 3.97
 5 -17 -11 63.15 3.58
 8 -13 -8 124.59 5.15
 3 -16 -4 238 7.19
 2 -17 -5 138.29 5.79
 6 -12 -3 106 4.72
 7 -14 -13 20.5 1.97
 3 -15 -3 83.04 4.43
 4 -17 -6 293.14 8.24
 4 -13 -2 123.36 5.01
 7 -15 -11 34.34 2.85
 7 -13 -5 226.8 7.11
 -1 -13 -2 154.33 4.44
 0 -15 -3 307.84 7.05
 0 -16 -4 229.97 6.54
 1 -18 -7 95.38 4.81
 5 -12 -2 245.49 6.48
 3 -12 -1 46.36 3.1
 6 -16 -12 34.65 2.62
 3 -18 -7 157.03 6.22
 4 -18 -9 83.08 4.44
 4 -17 -13 22.39 2.17
 7 -10 -3 38.23 3.12
 8 -12 -6 251.63 7.08
 4 -18 -10 72.07 3.94
 0 -18 -10 42.66 3.17
 8 -13 -12 39.01 2.56
 -2 -12 -2 185.4 4.4
 3 -14 -2 112.55 4.78
 4 -18 -8 71.88 4.41
 8 -11 -5 41.07 3.41
 5 -17 -12 37.74 2.68
 6 -5 -1 167.65 3.8
 2 -18 -12 73.6 3.34
 0 -17 -5 95.02 4.62
 6 -4 -1 23.93 1.74
 6 -6 -1 252.03 4.88
 5 -14 -3 77.1 4.43
 6 -14 -4 187.76 6.44
 4 -16 -4 68.27 4.52
 5 -10 -1 374.12 7.13
 7 -15 -12 31.38 2.42
 7 -15 -7 56.1 3.97
 2 -18 -6 99.92 5.07
 4 -15 -3 476.14 9.77
 6 -15 -14 34.49 1.98
 1 -18 -6 36.24 3.51
 1 -18 -12 126.45 4
 6 -7 -1 475.29 6.96
 4 -18 -7 96.37 4.98
 3 -18 -6 60.93 4.27
 5 -16 -14 16.24 1.67
 6 -11 -2 176.7 5.59
 6 -16 -6 104.64 5.16
 6 -13 -3 244.14 6.93
 2 -16 -3 106.46 4.89
 5 -17 -6 103.29 5.22
 6 -17 -9 80.93 4.25
 2 -17 -14 24.3 1.75
 6 -17 -10 64.78 3.64
 7 -11 -3 329.26 7.65
 2 -17 -4 188.53 6.62
 -1 -15 -3 66.39 3.53
 1 -16 -3 74.82 4.11
 -1 -16 -4 53.94 3.43
 3 -17 -14 27.39 1.84
 4 -14 -2 41.68 3.44
 7 -14 -5 96.97 4.96
 1 -17 -4 288.56 7.76
 5 -13 -2 64.17 3.86
 2 -15 -2 119.43 4.98
 -1 -17 -5 63.1 3.86
 2 -19 -9 36.01 3.16
 4 -18 -12 100.36 3.66
 7 -16 -9 136.15 5.1
 8 -13 -6 126.67 5.29
 5 -18 -10 33.3 2.86
 7 -16 -10 34 2.78
 3 -17 -4 160.09 6.12
 7 -13 -4 83.91 4.56
 8 -12 -5 110 4.78
 7 -15 -6 59.63 4.11
 0 -18 -6 94.88 4.62
 -2 -13 -2 78.57 3.12
 5 -11 -1 36.11 2.95
 2 -19 -10 137.28 4.81
 3 -19 -9 43.98 3.41
 8 -13 -13 45.58 2.18
 -1 -14 -2 39.24 2.82
 1 -19 -9 53.68 3.49
 7 -14 -14 32.56 1.79
 3 -19 -10 77.63 3.81
 3 -15 -2 337.93 8.05
 0 -16 -3 90.07 4.34
 6 -17 -7 53.76 4.01
 5 -6 0 108.17 3.33
 5 -5 0 485.84 5.85
 6 -15 -4 124.64 5.51
 0 -17 -4 39.23 3.37
 7 -15 -13 16.63 1.67
 6 -12 -2 230.1 6.45
 2 -18 -13 48.64 2.42
 6 -9 -1 74.91 3.41
 5 -18 -7 57.36 4.07
 4 -17 -14 13.1 1.46
 3 -18 -13 43.83 2.29
 8 -14 -12 55.64 2.61
 5 -7 0 293.08 5.43
 4 -10 0 247.78 5.77
 0 -15 -2 197.92 5.63
 7 -12 -3 443.38 9.02
 4 -16 -3 138.77 5.72
 -2 -11 -1 25.14 2.01
 4 -17 -4 35.04 3.53
 5 -4 0 644.73 6.17
 7 -16 -7 34.47 3.34
 6 -14 -3 63.74 4.23
 4 -13 -1 52.49 3.59
 3 -19 -11 22.13 2.33
 4 -19 -10 134.02 4.61
 -3 -8 -1 506.73 4.65
 5 -8 0 61.71 2.97
 5 -14 -2 41.06 3.55
 8 -15 -10 28.18 2.52
 7 -10 -2 147.56 5.05
 0 -19 -10 44.82 2.85
 6 -17 -6 89.64 4.72
 0 -18 -5 134.81 5.52
 7 -15 -5 64.09 4.18
 4 -18 -5 34.83 3.56
 8 -13 -5 36.2 3.3
 2 -19 -6 94.75 4.85
 6 -10 -1 34.04 2.75
 8 -15 -8 82.07 4.14
 8 -14 -6 217.77 6.59
 1 -18 -13 30.52 1.94
 7 -16 -12 27.69 2.06
 5 -18 -12 37.72 2.38
 -1 -17 -4 429.44 8.52
 -1 -13 -1 137.59 4.26
 -2 -7 0 52.03 1.8
 1 -17 -3 30.46 3.29
 2 -16 -2 80.94 4.37
 2 -18 -4 29.77 3.42
 4 -19 -11 33.46 2.49
 3 -17 -3 129.84 5.82
 6 -18 -9 45.67 3.24
 5 -9 0 152.83 4.7
 7 -16 -6 45.61 3.77
 5 -3 0 61.69 2.09
 0 -14 -1 49.5 3.14
 6 -13 -2 48.5 3.69
 -1 -16 -3 27.17 2.71
 0 -19 -7 152.59 5.42
 1 -16 -2 50.61 3.65
 6 -18 -10 40.45 2.86
 6 -18 -8 111.1 4.69
 3 -18 -4 76.65 4.57
 7 -13 -3 79.75 4.53
 3 -16 -2 60.04 4.18
 5 -16 -3 208.38 6.9
 6 -16 -4 396.77 9.23
 7 -17 -10 104.25 3.92
 7 -11 -2 220.5 6.17
 3 -19 -12 35.16 2.26
 7 -17 -8 53.38 3.55
 5 -19 -9 69.42 3.72
 4 -14 -1 52.08 3.77
 6 -11 -1 462.39 8.54
 4 -19 -6 405.18 9.15
 -2 -8 0 567.01 5.39
 6 -15 -3 91.71 4.91
 5 -13 -1 124.18 5.01
 6 -17 -5 60.28 4.14
 5 -19 -10 83.43 3.61
 2 -19 -5 111.27 5.28
 0 -17 -3 425.03 8.68
 5 -10 0 124.37 4.32
 4 -17 -3 32.25 3.74
 6 -18 -11 22.8 2.13
 3 -19 -5 92.33 4.92
 0 -19 -6 169.58 5.77
 0 -16 -2 44.7 3.2
 2 -20 -9 101.91 4.19
 4 -18 -4 45.72 3.9
 2 -20 -8 58.88 3.7
 4 -12 0 421.53 7.93
 8 -14 -5 80.26 4.45
 5 -19 -7 38.57 3.35
 1 -19 -5 112.14 5.09
 0 -18 -4 54.17 3.82
 4 -16 -2 61.72 4.3
 7 -15 -4 36.52 3.65
 8 -15 -6 69.59 4.09
 6 -14 -2 526.24 10.27
 8 -15 -12 33.52 1.95
 2 -20 -10 36.97 2.67
 3 -20 -10 65.96 3.25
 7 -12 -2 60.18 3.94
 3 -20 -7 139.89 5.34
 1 -20 -8 29.86 2.95
 4 -6 1 581.81 6.57
 7 -8 -1 46.16 2.81
 6 -12 -1 58.94 3.66
 7 -14 -3 114.72 5.23
 5 -11 0 272.41 6.43
 -1 -14 -1 89.66 3.7
 4 -19 -5 97.79 5.1
 5 -18 -13 18.62 1.52
 2 -18 -3 112.29 5.25
 2 -17 -2 54.76 3.99
 4 -20 -8 94.02 4.19
 0 -15 -1 46.81 3.22
 4 -5 1 161.79 3.44
 6 -7 0 40.96 2.48
 3 -3 1 76.98 2.1
 5 -14 -1 78.86 4.46
 5 -2 0 66.07 1.84
 9 -14 -8 47.17 3.03
 6 -6 0 233.41 4.64
 1 -18 -3 107.62 5.01
 3 -17 -2 31.48 3.42
 1 -17 -2 232.98 6.81
 0 -19 -5 186.16 6.11
 5 -17 -3 49.68 4.02
 2 -20 -6 112.82 5.05
 2 -19 -4 86.51 4.83
 6 -8 0 153.27 4.32
 8 -16 -7 30.99 2.98
 4 -13 0 812.31 11.4
 4 -20 -10 46.91 2.77
 1 -20 -10 67.85 3.11
 4 -20 -7 34.53 3.19
 6 -16 -3 45.22 3.98
 3 -19 -4 52.81 4.11
 -1 -17 -3 174.67 5.53
 6 -5 0 54.67 2.4
 3 -14 0 94.04 4.47
 1 -19 -4 76.74 4.46
 2 -20 -11 23.62 2.01
 7 -17 -12 63.24 2.43
 6 -9 0 460.33 7.68
 -1 -16 -2 184.13 5.42
 7 -18 -9 136.14 4.44
 0 -20 -7 33.47 3.03
 1 -20 -6 31.2 3.23
 8 -15 -5 53.75 3.81
 -2 -10 0 342.2 4.95
 7 -13 -2 128.8 5.31
 7 -10 -1 103.22 4.28
 7 -18 -8 36.79 2.92
 3 -16 -1 104.57 4.95
 1 -16 -1 69.93 4.18
 6 -13 -1 199.98 6.23
 8 -14 -4 104.38 4.84
 7 -16 -4 258.37 7.54
 6 -15 -2 115.73 5.39
 4 -4 1 106.06 2.69
 6 -19 -10 38.96 2.5
 6 -19 -7 62.01 3.73
 5 -19 -5 35.61 3.42
 5 -19 -12 16.11 1.55
 0 -18 -3 74.16 4.28
 0 -17 -2 123.72 5.01
 7 -18 -7 43.2 3.36
 2 -20 -5 42.95 3.57
 4 -20 -11 29.86 2.08
 3 -20 -5 47.81 3.76
 6 -4 0 187.63 3.59
 0 -14 0 697.59 9.81
 5 -15 -1 116.77 5.36
 7 -11 -1 152.61 5.36
 4 -14 0 67.78 4.14
 5 -20 -7 31.5 2.96
 4 -16 -1 150.87 5.88
 0 -19 -4 53.6 3.8
 2 -15 0 87.22 4.27
 0 -16 -1 25.31 2.93
 2 -18 -2 54.54 4.07
 8 -17 -8 25.44 2.49
 5 -7 1 131.08 3.82
 9 -15 -9 69.57 3.1
 5 -8 1 177.87 4.53
 7 -14 -2 34.78 3.41
 3 -18 -2 178.44 6.48
 6 -17 -3 54.34 4.1
 7 -18 -6 120.66 4.92
 3 -15 0 32.24 3.27
 6 -14 -1 152.97 5.81
 1 -15 0 186.7 5.67
 5 -18 -3 73.95 4.65
 3 -19 -3 124.16 5.59
 8 -11 -2 166.95 5.48
 7 -18 -11 16.92 1.69
 5 -6 1 162.35 3.9
 1 -18 -2 112.98 5.13
 5 -17 -2 33.66 3.52
 5 -9 1 292.84 5.98
 8 -15 -4 55.74 3.88
 -1 -18 -3 33.69 3.09
 3 -21 -7 27.1 2.88
 6 -16 -2 44.55 3.89
 7 -12 -1 165.17 5.72
 9 -15 -10 22.52 1.88
 0 -20 -5 149.99 5.39
 4 -3 1 241.65 3.46
 7 -17 -4 47.61 3.8
 1 -17 -1 26.95 3.06
 4 -18 -2 509.35 10.54
 5 -5 1 293.36 4.69
 8 -14 -3 37.38 3.3
 4 -15 0 168.8 6
 5 -14 0 75.67 4.33
 5 -20 -11 16.9 1.6
 1 -21 -8 32.79 2.68
 8 -12 -2 100.69 4.66
 4 -21 -7 39.04 3.08
 2 -21 -6 94.25 4.47
 8 -17 -6 64.21 3.63
 6 -20 -8 25.07 2.41
 7 -19 -8 24.02 2.39
 -2 -12 0 115.16 3.42
 2 -16 0 107.32 4.98
 -1 -14 0 31.94 2.57
 0 -18 -2 66.15 3.97
 2 -21 -10 63.06 2.75
 4 -20 -4 99.95 4.91
 7 -15 -2 136.21 5.65
 1 -21 -9 76.48 3.18
 7 -13 -1 45.68 3.52
 6 -20 -7 70.27 3.61
 3 -16 0 92.26 4.78
 7 -19 -7 27.22 2.7
 4 -21 -6 168.06 5.48
 1 -21 -6 63.02 3.66
 0 -17 -1 55.71 3.68
 7 -8 0 206.51 5.14
 4 -21 -10 123.2 3.51
 6 -13 0 62.72 3.98
 6 -18 -3 79.74 4.66
 3 -14 1 29.31 3
 2 -19 -2 33.89 3.61
 3 -21 -5 43.48 3.54
 3 -19 -2 36.21 3.6
 5 -18 -2 64.46 4.36
 8 -13 -2 351.28 8.12
 5 -4 1 78.36 2.54
 7 -19 -10 91.7 2.93
 5 -21 -8 34.75 2.64
 9 -16 -8 71.73 3.12
 6 -20 -6 75.14 3.98
 5 -12 1 147.27 5.23
 5 -15 0 190.74 6.52
 2 -20 -3 54 4.01
 8 -15 -3 90.78 4.68
 7 -10 0 339 7.12
 4 -16 0 131.62 5.52
 7 -17 -3 58.16 4.01
 5 -21 -9 22.02 2.06
 0 -20 -4 46.77 3.58
 1 -19 -2 180.06 6.31
 7 -14 -1 83.84 4.56
 -1 -18 -2 234.52 6.42
 4 -14 1 59.57 3.89
 -2 -13 0 217.02 4.85
 6 -16 -1 66.58 4.48
 6 -9 1 54.68 3.13
 0 -16 0 222.05 6.34
 1 -20 -3 55.92 4
 5 -21 -6 74.82 3.74
 6 -7 1 52.54 2.76
 2 -15 1 51.13 3.61
 6 -14 0 64.88 4.13
 4 -20 -3 43.97 3.67
 5 -13 1 176.33 5.93
 6 -20 -5 34.93 3.12
 3 -17 0 148.08 6
 3 -15 1 106.75 4.91
 9 -16 -6 118.25 4.28
 5 -21 -10 111.51 3.03
 8 -18 -10 29.1 1.77
 1 -17 0 226.47 6.65
 3 -22 -8 22.69 2.17
 -3 -8 0 270.12 3.4
 7 -12 0 198.29 6.1
 4 -6 2 305.66 5
 6 -11 1 70.32 3.75
 0 -19 -2 32.59 3.32
 -1 -17 -1 70.64 3.83
 4 -21 -4 50.01 3.72
 6 -19 -3 43.1 3.64
 0 -18 -1 61.72 4.05
 -2 -8 1 152.63 3.04
 2 -22 -8 71.6 3.07
 4 -17 0 129.07 5.69
 8 -12 -1 41.22 3.31
 5 -19 -2 72.76 4.54
 4 -15 1 30.22 3.33
 5 -14 1 31.92 3.28
 6 -15 0 43.97 3.76
 0 -20 -3 46.34 3.6
 7 -20 -8 43.51 2.53
 2 -22 -6 66.99 3.54
 5 -3 1 274.26 3.8
 4 -22 -8 24.66 2.15
 3 -20 -2 94.4 4.95
 2 -20 -2 109.4 5.25
 2 -19 -1 35.99 3.55
 3 -19 -1 41.73 3.76
 3 -22 -9 42.84 2.28
 -2 -7 1 127.74 2.57
 7 -20 -7 52.11 2.96
 6 -12 1 36.8 3.32
 6 -21 -8 34.77 2.3
 2 -16 1 52.48 3.87
 6 -20 -4 73.11 4.02
 7 -17 -2 50.32 3.85
 6 -5 1 31.75 2
 8 -15 -2 49.05 3.68
 3 -16 1 155.08 5.9
 4 -22 -6 68.19 3.47
 0 -15 1 51.83 3.34
 7 -20 -9 47.39 2.24
 2 -22 -9 36.59 2.11
 3 -4 2 894.54 6.91
 4 -5 2 1584.28 10.2
 5 -9 2 58.93 3.18
 1 -19 -1 95.53 4.78
 7 -20 -6 73.06 3.5
 2 -18 0 362.11 8.8
 4 -20 -2 114.86 5.31
 1 -20 -2 378.78 8.66
 5 -8 2 29.71 2.43
 9 -17 -7 36.46 2.49
 4 -22 -9 46.23 2.26
 6 -21 -9 33.1 2.01
 4 -19 -1 34.56 3.68
 6 -13 1 40.56 3.49
 5 -17 0 40.39 3.78
 5 -7 2 446.74 6.59
 -1 -14 1 55.67 3.16
 4 -13 2 34.44 3.21
 -1 -18 -1 136.16 5.1
 5 -15 1 110.18 5.26
 4 -16 1 196.14 6.74
 1 -18 0 33.23 3.33
 5 -22 -7 35.77 2.47
 9 -17 -6 109.24 3.87
 6 -16 0 64.09 4.27
 7 -14 0 93.72 4.75
 1 -21 -3 50.68 3.61
 5 -22 -8 48.95 2.45
 7 -20 -5 26.42 2.6
 8 -19 -6 208.85 5.17
 8 -18 -4 52.56 3.43
 6 -19 -2 46.68 3.78
 5 -22 -6 23.59 2.37
 1 -22 -5 29.15 2.79
 5 -6 2 425.32 6.1
 5 -12 2 212.38 6.23
 2 -17 1 53.29 3.93
 8 -16 -2 53.02 3.8
 -2 -12 1 37.16 2.33
 5 -20 -2 77.61 4.46
 6 -18 -1 59.93 4.13
 0 -19 -1 70.51 4.19
 9 -16 -4 191.62 5.59
 6 -14 1 58.04 4
 2 -22 -4 120.27 4.79
 0 -16 1 27.01 2.84
 0 -20 -2 31.57 3.27
 7 -18 -2 47.66 3.77
 4 -4 2 30.24 1.95
 2 -20 -1 59.92 4.25
 5 -22 -9 21.38 1.65
 4 -22 -4 113.7 4.68
 5 -21 -3 98.65 4.68
 1 -17 1 82.62 4.42
 7 -11 1 136.36 5.05
 5 -16 1 132.56 5.75
 0 -18 0 118.99 5.09
 2 -21 -2 33.35 3.4
 7 -15 0 116.9 5.28
 5 -13 2 98.2 4.61
 3 -19 0 135.21 5.79
 -1 -17 0 221.71 6.1
 2 -19 0 22.12 3.2
 2 -3 2 3969.76 12.36
 1 -22 -4 33.32 3.03
 -2 -13 1 6.48 1.7
 -11 7 7 19.74 3.13
 -11 13 8 -1.1 1.63
 -9 4 11 18.42 2.89
 -9 6 12 0.59 1.9
 -8 1 10 1.85 2.32
 -10 3 7 28.07 3.71
 -11 14 5 11.36 2.12
 -10 18 6 13.28 1.46
 -10 5 2 30.35 3.41
 -11 10 3 22.38 2.91
 -7 0 1 -0.46 1.81
 -11 6 6 3.47 2.6
 -9 1 8 5.12 2.6
 -10 7 11 7.82 2.3
 -7 1 0 -0.44 1.81
 -8 0 9 15.87 2.99
 -11 12 9 19.25 2.21
 -10 3 8 2.95 2.54
 -11 6 5 20.45 3.3
 -6 -1 1 4.53 1.92
 -11 12 3 4.57 2.1
 -11 8 3 31.56 3.33
 -8 -1 7 12.38 2.82
 -7 -2 7 5.49 2.2
 -8 1 1 22.03 2.68
 -11 13 9 15.31 1.94
 -9 2 10 20.82 3.03
 -11 15 7 11.64 1.69
 -9 1 3 26.82 3.12
 -6 -2 9 81.05 3.62
 -11 6 4 12.7 3
 -10 6 11 4.28 2.12
 -9 12 13 8.4 1.43
 -11 7 9 24.79 3.04
 -2 -3 3 112.32 2.28
 -7 2 -1 6.08 1.78
 -10 3 3 0.4 2.49
 -9 1 9 2.4 2.47
 -10 4 2 21.56 3.15
 -11 5 7 6.29 2.85
 -11 5 5 13.7 3.08
 -10 3 9 1.2 2.35
 -9 8 13 8 1.77
 -6 -3 6 131.99 4.31
 -5 -3 8 179.27 4.56
 -5 -3 3 12.44 2.06
 -11 10 10 0.23 1.69
 -10 2 4 21.72 3.29
 -11 15 8 11.23 1.55
 -10 2 8 23.57 3.44
 -5 0 -1 6.68 1.61
 -11 14 9 11.17 1.57
 -11 9 2 13.55 2.64
 -11 6 9 4.1 2.41
 -8 0 10 4.89 2.47
 -7 -1 10 175.23 5.36
 -11 6 3 5.19 2.73
 -11 8 10 14.72 2.31
 -11 12 10 1.08 1.46
 -10 8 12 1.24 1.67
 -9 4 12 -0.3 1.91
 -10 12 12 11.05 1.54
 -11 4 7 5.99 2.6
 -11 4 5 3 2.56
 -11 16 6 -0.36 1.14
 -8 3 -1 5.63 1.78
 -11 7 10 14.45 2.47
 -8 -1 9 327.85 7.8
 -10 1 6 3.03 2.8
 -7 -1 1 7.23 2.1
 -11 13 10 10.02 1.53
 -10 2 9 8.38 2.69
 -9 0 3 -0.54 2.21
 -9 2 11 2.25 2.31
 -7 -2 9 139.56 4.85
 -11 16 5 10.3 1.45
 -11 5 3 3.05 2.49
 -11 4 8 12.53 2.93
 -11 4 4 26.7 3.46
 -4 -4 6 235.63 4.45
 -9 0 9 31.52 3.45
 -10 4 11 6.21 2.28
 -12 9 6 1.8 2.06
 -11 6 10 -0.3 1.88
 -11 15 9 6.12 1.2
 -11 6 2 20.34 3.09
 -12 11 6 11.06 2.16
 -10 1 8 12.58 3.04
 -12 9 7 13.18 2.38
 -3 -4 5 516.15 5.41
 -9 -1 7 28.22 3.52
 -12 9 5 8.84 2.41
 -3 -4 6 544.27 5.76
 -10 6 12 19.07 2.33
 -5 -4 6 30.86 2.31
 -12 11 7 1.94 1.7
 -12 8 7 23.76 2.77
 -9 3 12 22.82 2.72
 -12 11 5 12.78 2.21
 -4 -4 7 16.92 1.75
 -8 -2 8 63.45 3.97
 -12 7 6 19.83 2.9
 -8 0 11 12.97 2.38
 -11 11 11 7.41 1.53
 -11 14 10 2.46 1.01
 -12 7 7 11.44 2.58
 -5 -4 7 85.78 3.23
 -9 -1 8 3.2 2.49
 -9 5 13 24.01 2.18
 -9 0 2 19.68 2.89
 -3 -4 4 743.86 6.46
 -5 -4 4 383.78 6.08
 -8 -1 10 0.33 1.95
 -12 8 8 20.63 2.56
 -8 2 -1 3.25 1.71
 -10 0 6 12.08 3.2
 -7 -3 8 245.42 6.13
 -10 1 9 8.33 2.85
 -12 11 4 17.21 2.31
 -10 0 5 16.87 3.28
 -11 7 11 15.42 2.21
 -9 0 10 25.02 3.13
 -9 1 11 21.99 2.78
 -11 7 1 16.41 2.69
 -12 13 6 0.54 1.39
 -12 12 8 1.91 1.41
 -9 -1 3 28.04 3.26
 -12 13 7 12.23 1.66
 -10 0 4 6.88 2.83
 -6 -4 7 75.35 3.54
 -12 13 5 1.4 1.49
 -12 9 9 5.7 1.76
 -12 10 9 16.5 1.99
 -11 4 10 3.01 2.14
 -9 -1 9 3.68 2.4
 -12 6 8 3.41 2.27
 -8 -1 1 23.84 2.75
 -12 8 9 -0.36 1.72
 -7 -1 0 -0.89 1.82
 -7 2 -2 1.93 1.54
 -11 6 1 28.84 3.2
 -12 6 4 23.12 3.03
 -8 -3 5 7.13 2.43
 -12 10 3 8.53 2.08
 -12 5 5 1.15 2.45
 -10 1 2 5.41 2.65
 -10 9 13 3.32 1.21
 -3 -4 3 698.76 6.09
 -9 -2 7 9.18 2.74
 -12 7 9 4 1.94
 -7 -3 9 54.45 3.42
 -10 10 13 0.37 1.02
 -12 13 8 13.38 1.56
 -10 1 10 4.89 2.31
 -10 8 13 11.12 1.56
 -12 11 3 18.29 2.21
 -12 7 3 23.29 2.99
 -7 0 -1 19.48 2.34
 -10 0 3 25.23 3.52
 -11 1 6 11.95 3.06
 -12 13 4 12.12 1.81
 -11 5 11 1.29 1.85
 -12 14 6 9.18 1.41
 -10 0 9 2.16 2.43
 -10 -1 6 1.29 2.62
 -7 -3 2 7.04 2.2
 -12 6 9 12.98 2.42
 -11 1 5 19.26 3.5
 -11 1 7 3.59 2.72
 -9 -2 8 3.55 2.66
 -11 2 9 6.23 2.48
 -10 7 13 0.67 1.35
 -9 1 0 11.19 2.44
 -11 3 10 22.35 2.78
 -12 14 7 1.2 1.09
 -7 -4 7 0.15 2.08
 -12 14 5 14.9 1.54
 -8 -2 10 55.27 3.65
 -9 0 11 66.11 3.83
 -9 -1 10 24.65 2.92
 -11 1 4 12.79 3.17
 -11 9 12 10.23 1.46
 -9 -2 3 3.45 2.47
 -12 5 9 14.73 2.47
 -10 -1 8 9.25 2.82
 -11 10 12 13.48 1.42
 -12 4 4 13.21 2.88
 -11 4 1 21.48 3.1
 -11 4 11 2.11 1.97
 -12 5 3 17.72 2.96
 -12 7 10 0.97 1.57
 -10 0 2 7.95 2.69
 -10 1 1 20.26 3.02
 -11 7 12 2.82 1.48
 -9 -2 9 13.86 2.76
 -5 -5 6 325.62 5.66
 -12 11 10 3.21 1.11
 -8 -3 9 230.13 6.5
 -4 -5 5 921.76 8.5
 -8 -2 1 12.69 2.52
 -10 0 10 9.63 2.47
 -4 -5 6 352.25 5.48
 -7 -4 3 15.24 2.46
 -11 1 3 13.75 3.1
 -11 2 10 12.28 2.5
 -6 -4 2 11.25 2.25
 -9 -3 5 -0.19 2.48
 -11 1 9 16.84 3.05
 -11 0 5 19.28 3.34
 -12 4 9 -0.3 1.96
 -9 -3 7 30.97 3.5
 -12 6 2 24.3 2.96
 -5 -5 7 104.7 3.5
 -10 -1 9 18.54 3.08
 -6 -5 5 11.39 2.21
 -12 3 4 13.09 2.97
 -6 0 -2 12.9 1.78
 -8 2 -2 13.14 2.03
 -10 5 13 3.71 1.37
 -4 -5 4 568.11 6.52
 -11 3 1 22.91 3.21
 -2 -4 3 429.77 4.17
 -11 3 11 -0.27 1.8
 -4 -5 7 416.52 5.95
 -6 -5 7 5.45 1.91
 -8 -4 4 14.33 2.62
 -9 -3 8 23.65 3.1
 -10 2 12 9.7 1.97
 -13 9 6 13.08 2
 -10 -2 4 15.2 3.1
 -3 -5 5 695.81 6.71
 -13 7 6 11.65 2.28
 -9 -2 10 21.69 2.94
 -13 8 5 7.09 2.03
 -10 -2 8 27.73 3.43
 -10 -1 2 2.72 2.6
 -13 10 6 2.87 1.5
 -13 9 5 17.2 2.15
 -3 -5 6 155.69 3.19
 -12 2 8 8.33 2.66
 -13 7 5 12.35 2.39
 -11 1 10 0.97 2.18
 -11 -1 6 11.24 3.18
 -13 6 6 9.17 2.27
 -12 8 11 2.14 1.26
 -13 10 5 13.73 1.84
 -11 4 0 16.22 2.72
 -12 4 2 22.84 3.04
 -11 -1 5 28.65 3.68
 -13 6 7 13.33 2.27
 -3 -5 4 715.36 6.24
 -6 -5 3 13.99 2.15
 -11 -1 7 4.39 2.71
 -10 -1 10 8.9 2.56
 -10 3 -1 15.94 2.41
 -12 7 11 16.93 1.76
 -13 6 5 5.09 2.16
 -9 -3 9 20.1 2.88
 -11 2 11 16.73 2.41
 -13 7 8 4.1 1.7
 -12 1 5 22.23 3.32
 -13 7 4 -0.55 1.8
 -11 -1 4 5.22 2.77
 -9 -4 6 22.89 3.21
 -12 6 11 5.21 1.54
 -10 -2 9 8.89 2.59
 -13 5 7 3.81 2.04
 -9 -1 0 13.25 2.48
 -13 5 5 8.94 2.44
 -12 2 9 13.8 2.51
 -8 -4 9 265.69 6.55
 -13 10 4 19.92 2.03
 -7 -5 8 43.19 3.04
 -12 1 4 13.87 3.07
 -11 3 0 29.61 3.12
 -12 3 10 18.71 2.46
 -10 -1 1 18.81 2.96
 -12 5 11 11.2 1.75
 -13 4 7 1.28 2.02
 -11 -1 3 13.42 3.09
 -13 4 5 -1.13 2.07
 -13 8 9 4.3 1.37
 -7 -2 -1 4.45 1.86
 -11 0 10 9.53 2.51
 -8 -5 7 95.09 4.52
 -13 8 3 11.8 2.14
 -13 9 9 2.7 1.23
 -10 -3 8 0.2 2.34
 -10 0 0 0.7 2.24
 -13 11 4 6.34 1.45
 -11 3 12 11.14 1.82
 -12 0 6 7.63 2.76
 -11 -1 9 15.73 2.91
 -5 -6 5 47.67 2.66
 -13 9 3 5.77 1.75
 -11 1 11 9.27 2.15
 -5 -6 6 46.81 2.59
 -13 6 9 13.25 1.89
 -6 -6 5 15.59 2.19
 -13 6 3 5.68 2.15
 -13 4 8 15.69 2.39
 -12 1 9 16.46 2.65
 -10 -2 10 59 3.7
 -12 4 11 2.04 1.61
 -10 -1 11 9.3 2.16
 -10 -3 3 5.48 2.61
 -13 3 5 18.19 2.84
 -13 3 7 8.83 2.37
 -8 0 -2 11.93 2.13
 -13 5 9 2.75 1.57
 -13 5 3 0.77 1.91
 -5 -6 7 20.45 2.06
 -4 -6 5 94.85 2.98
 -12 0 8 15.16 2.85
 -4 -6 6 108.14 3.15
 -9 -4 9 44.54 3.42
 -10 -3 9 1.74 2.14
 -12 3 1 20.59 2.92
 -10 -4 6 1.46 2.56
 -13 3 4 9.02 2.64
 -4 -6 4 251.39 4.6
 -13 3 8 20.56 2.53
 -13 4 3 26.5 2.92
 -8 -2 -1 3.67 1.87
 -11 2 12 8.06 1.84
 -13 4 9 6.42 1.82
 -12 1 2 16.66 3.08
 -11 -1 10 0.47 2.07
 -12 3 11 1.59 1.51
 -12 0 3 4.95 2.77
 -13 2 6 0.16 2.09
 -12 -1 5 23.56 3.38
 -5 0 -3 9.26 1.57
 -9 -5 4 10.07 2.63
 -13 2 7 12.36 2.38
 -11 0 11 24.23 2.38
 -2 -5 4 -0.08 1
 -12 0 9 17.28 2.67
 -8 -5 9 22.35 2.67
 -12 1 10 5.28 1.96
 -8 -5 2 4.06 2.25
 -6 0 -3 2.51 1.37
 -12 -1 4 12.96 3.06
 -10 -4 8 8.15 2.76
 -8 -6 5 11.37 2.59
 -13 3 3 19.27 2.93
 -7 -5 1 7.01 2.14
 -13 3 9 21.53 2.29
 -13 2 8 20.24 2.45
 -8 -6 7 74.89 4
 -13 5 10 10.57 1.6
 -8 -6 4 22.94 2.92
 -12 2 11 1.7 1.58
 -13 4 2 5.5 2.13
 -3 -6 5 444.35 5.38
 -13 1 5 23.2 3.12
 -9 0 -2 7.34 2.2
 -11 1 12 20.94 1.9
 -7 0 -3 12.83 1.86
 -7 -2 -2 1.79 1.61
 -12 1 1 22.01 3.07
 -13 4 10 1.09 1.37
 -2 -5 3 879.78 5.91
 -3 -6 4 132.41 3.06
 -8 -6 8 36.99 3.03
 -11 -2 10 16.19 2.29
 -3 -4 0 5.5 1.57
 -12 -1 9 20.79 2.67
 -9 -5 9 6.82 2.4
 -8 -3 -1 7.95 2.08
 -10 -4 2 16.08 3.1
 -10 -5 7 10.6 2.88
 -11 -1 11 4.98 1.85
 -5 -7 5 19.78 2.02
 -14 6 6 13.22 1.82
 -11 -4 5 5.99 2.79
 -5 -7 6 116.88 3.64
 -7 -7 6 23.73 2.74
 -14 7 5 17.81 1.84
 -11 -4 7 13.73 2.9
 -12 -2 8 7.11 2.46
 -12 -1 2 18.6 3.21
 -12 1 11 1.59 1.5
 -14 5 5 5.5 1.77
 -14 8 5 9.35 1.47
 -13 3 10 2.01 1.42
 -13 0 5 7.4 2.78
 -12 2 0 0.87 2.3
 -14 5 7 14.86 1.86
 -14 8 7 8.61 1.22
 -3 -6 3 322.58 4.39
 -10 -5 8 14.72 2.86
 -12 0 1 -0.77 2.13
 -8 -6 2 16 2.67
 -8 -2 -2 11.8 2.17
 -7 -4 -1 0.82 1.75
 -11 -4 8 9.2 2.66
 -5 -6 1 14.17 2.06
 -9 -6 3 19.92 3.09
 -14 4 7 14.07 1.91
 -8 -7 6 20.61 2.88
 -9 -6 8 34.47 3.18
 -4 -7 5 21.85 1.92
 -14 6 8 2.86 1.22
 -12 -1 10 6.34 2.02
 -9 -5 1 11.56 2.65
 -12 -2 9 13.22 2.52
 -4 -7 6 375.06 5.59
 -13 0 8 1.49 2.02
 -4 -7 4 349.48 5.39
 -12 -3 4 12.03 3.08
 -8 -7 7 22.13 2.86
 -14 4 4 9.21 1.96
 -14 3 5 6.59 1.94
 -11 -3 10 22.47 2.47
 -13 3 1 22.72 2.77
 -2 -5 2 867.78 6.09
 -13 2 10 1.87 1.38
 -14 3 7 -0.2 1.46
 -11 0 -1 6.51 2.37
 -13 -1 6 21.71 2.97
 -11 -2 11 20.48 2.18
 -14 4 8 10.89 1.62
 -13 -1 5 28.41 3.25
 -12 -1 1 21.21 3.24
 -11 -5 5 17.32 3.2
 -12 0 11 -0.73 1.4
 -6 -7 2 22.4 2.42
 -11 -5 7 15.5 2.94
 -9 -7 5 18.77 3.01
 -9 -6 9 125.37 4.82
 -12 2 12 15.3 1.5
 -8 -7 8 11.55 2.48
 -14 2 7 13.73 2.01
 -10 -6 3 10.9 2.97
 -11 -5 3 4.68 2.72
 -7 -8 6 97.68 4.26
 -13 1 10 13.48 1.77
 -6 -8 4 5.18 1.94
 -7 -5 -1 1.95 1.81
 -7 -6 0 20.13 2.46
 -12 -4 4 14.97 3.03
 -14 1 6 0.12 1.73
 -14 1 5 4.36 2.02
 -5 -8 5 39.6 2.55
 -14 2 8 14.06 1.76
 -14 4 9 6.22 1.19
 -10 -3 -1 18.95 2.83
 -11 -4 1 22.72 3.29
 -2 -6 4 982.79 6.74
 -7 -8 7 38.68 3
 -12 -1 11 1.4 1.36
 -5 -8 6 105.71 3.8
 -3 -7 5 27.49 1.75
 -14 1 7 1.7 1.64
 -8 -8 6 34.28 3.05
 -11 -4 10 4.9 1.77
 -13 -2 7 11.9 2.55
 -7 -8 3 7.77 2.41
 -3 -7 4 117.85 2.95
 -11 -6 5 21.16 3.41
 -11 -6 6 2.6 2.64
 -11 -3 11 1.38 1.53
 -5 -7 1 15.6 2.13
 -10 -6 9 15.24 2.61
 -11 -6 4 12.04 3
 -8 -8 7 5.65 2.26
 -8 -7 1 17.9 2.62
 -10 -7 7 9.3 2.88
 -8 -8 3 1.72 2.2
 -14 0 5 3.38 2
 -12 -5 5 5.1 2.61
 -2 -6 3 1182.64 7.41
 -13 -2 8 21.83 2.57
 -13 0 10 2.9 1.46
 -14 3 2 11.05 2.11
 -9 -8 5 23.95 3.26
 -12 -3 1 27.76 3.47
 -9 -8 6 28.83 3.39
 -11 -6 3 6.77 2.81
 -12 -4 2 29.59 3.5
 -12 -3 10 14.89 2.11
 -14 0 4 2.57 2.03
 -9 -8 4 22.89 3.18
 -4 -8 5 366.27 5.61
 -12 -5 7 3.43 2.4
 -14 0 7 8.69 1.97
 -13 -3 5 17.47 2.92
 -14 2 9 5.96 1.3
 -12 -4 9 0.67 1.91
 -12 0 -1 25.23 2.95
 -4 -8 4 478.34 6.5
 -12 -2 0 -2.05 2.26
 -7 -3 -3 14.57 1.98
 -8 -8 8 11.42 2.38
 -6 -6 -1 6.99 1.91
 -13 -3 4 11.83 2.81
 -11 -4 0 18.96 3.13
 -13 -3 7 6.61 2.3
 -9 -8 3 17.55 2.94
 -12 -5 3 21.14 3.26
 -12 -2 11 5.43 1.48
 -11 -6 2 23.62 3.34
 -14 -1 5 1.96 2.07
 -11 -1 -2 25.98 3
 -14 -1 6 1.81 1.87
 -11 -3 -1 2.4 2.48
 -14 0 8 2.88 1.6
 -7 -9 6 39.44 3.15
 -11 -5 10 31.22 2.5
 -13 -2 9 5.53 1.79
 -11 -7 6 23.03 3.14
 -10 -3 -2 6.71 2.37
 -10 -8 5 20.57 3.27
 -6 -8 1 2.34 1.88
 -9 -8 8 149.9 5.11
 -14 1 9 9.64 1.41
 -12 -1 -1 11.56 2.63
 -2 -6 2 1091.64 7.25
 -10 -8 6 9.53 2.71
 -14 -1 7 4.06 1.75
 -13 -1 10 15.26 1.76
 -8 -9 6 24.78 3.02
 -13 -3 8 22.38 2.51
 -10 -8 4 21.13 3.39
 -11 -6 9 4.54 2.16
 -11 -7 7 22.61 3.05
 -7 -9 7 65.25 3.47
 -13 -4 5 2.2 2.41
 -12 -6 4 30.15 3.56
 -4 0 -4 3.85 1.1
 -13 -4 6 3.31 2.17
 -5 -9 4 86.96 3.48
 -12 -6 7 30.94 3.12
 -13 -4 4 27.09 3.14
 -8 -9 7 15.2 2.63
 -12 -5 9 13.01 2.12
 -5 -9 6 231.69 5.22
 -13 -4 7 1.84 2.02
 -6 -9 2 11.62 2.27
 -14 0 9 0.48 1.09
 -10 -8 8 41.17 3.12
 -8 -9 2 12.07 2.67
 -12 -6 8 3.43 2.2
 -3 -8 5 0.55 1.12
 -9 -9 7 5.15 2.37
 -14 -2 7 9.53 1.95
 -11 -8 5 1.97 2.46
 -15 2 5 11.03 1.47
 -15 2 6 3.34 1.15
 -12 -6 2 30.6 3.56
 -15 3 4 4.07 1.28
 -13 -4 8 15.4 2.25
 -13 -2 10 2.1 1.3
 -2 -7 4 206.97 3.47
 -10 -9 5 4.35 2.62
 -13 -5 5 8.19 2.47
 -12 -7 6 20.79 3.06
 -7 -10 5 49.21 3.3
 -4 -9 4 23 2.06
 -4 -9 5 307.27 5.38
 -7 -9 1 13.97 2.49
 -15 2 4 5.63 1.42
 -10 -9 6 27.89 3.26
 -11 -6 0 24.94 3.25
 -14 -3 5 10.59 2.26
 -11 -8 3 26.12 3.49
 -11 -7 9 27.78 2.47
 -15 1 6 3.64 1.2
 -7 -10 6 69.1 3.72
 -11 -7 1 18.76 3.16
 -8 -10 4 26.12 3.07
 -12 -3 -1 14.9 2.75
 -12 -7 7 8.49 2.38
 -14 -2 8 12.07 1.75
 -8 -10 6 5.24 2.25
 -10 -9 3 6.76 2.73
 -12 -7 3 24.74 3.27
 -10 -3 -3 24.64 2.68
 -12 -5 10 29.39 2.11
 -13 -5 7 1.89 2.07
 -13 -5 3 -1.92 2.1
 -14 -1 9 10.91 1.37
 -12 -6 9 13.92 2.12
 -14 -2 2 5.02 2.2
 -14 -3 7 1.21 1.55
 -5 -9 1 12.98 2.15
 -15 0 5 2.69 1.3
 -11 -8 8 24.01 2.7
 -15 2 3 4.01 1.34
 -15 0 6 1.5 1.23
 -5 -10 4 332.65 6.39
 -5 -10 5 242.84 5.5
 -13 -4 9 5.99 1.69
 -6 -8 -1 -0.12 1.81
 -4 -7 -1 5.73 1.77
 -12 -5 0 26.03 3.23
 -9 -10 3 6.28 2.81
 -2 -7 2 54.91 2.1
 -13 -6 5 7.06 2.39
 -8 -9 0 9.26 2.53
 -13 -3 10 0.37 1.31
 -9 -10 7 6.46 2.18
 -9 -5 -3 16.05 2.53
 -13 -6 6 12.82 2.42
[truncated: 2,137,832 more chars]
