# Supplementary material for: Leveraging Noncovalent Interactions for the Binding of CO by a Weakly Lewis Acidic Borane
Source: Angew Chem Int Ed Engl. 2025 Apr 14;64(22):e202501774. doi: 10.1002/anie.202501774 (PMC12105714; doi:10.1002/anie.202501774)
Supplement: Supplementary file 2 — Supporting Information [file ANIE-64-e202501774-s002.zip › 1_157aec23.cif]

data_157aec23
_audit_creation_date               2024-03-21
_audit_creation_method
;
Olex2 1.5
(compiled 2024.02.16 svn.r378c4104 for OlexSys, GUI svn.r6928)
;
_shelx_SHELXL_version_number       '2018/3'
_audit_contact_author_address      ?
_audit_contact_author_email        ?
_audit_contact_author_name         ''
_audit_contact_author_phone        ?
_publ_contact_author_id_orcid      ?
_publ_section_references
;
D. Kratzert, I. Krossing, (2018), J. Appl. Cryst. 51, 928-934.

Dolomanov, O.V., Bourhis, L.J., Gildea, R.J, Howard, J.A.K. & Puschmann, H.
 (2009), J. Appl. Cryst. 42, 339-341.

Kratzert, D., Holstein, J.J. & Krossing, I. (2015). J. Appl. Cryst. 48, 933-938.

Sheldrick, G.M. (2015). Acta Cryst. C71, 3-8.
;
_chemical_name_common              ?
_chemical_name_systematic          ?
_chemical_formula_moiety           'C81 H67 B Li O3 P3, 2(C7 H8)'
_chemical_formula_sum              'C95 H83 B Li O3 P3'
_chemical_formula_weight           1383.27
_chemical_melting_point            ?
loop_
  _atom_type_symbol
  _atom_type_description
  _atom_type_scat_dispersion_real
  _atom_type_scat_dispersion_imag
  _atom_type_scat_source
 'C' 'C' 0.0181 0.0091 'International Tables Vol C Tables 4.2.6.8 and 6.1.1.4'
 'H' 'H' 0.0000 0.0000 'International Tables Vol C Tables 4.2.6.8 and 6.1.1.4'
 'B' 'B' 0.0090 0.0039 'International Tables Vol C Tables 4.2.6.8 and 6.1.1.4'
 'Li' 'Li' 0.0008 0.0003 'International Tables Vol C Tables 4.2.6.8 and 6.1.1.4'
 'O' 'O' 0.0492 0.0322 'International Tables Vol C Tables 4.2.6.8 and 6.1.1.4'
 'P' 'P' 0.2955 0.4335 'International Tables Vol C Tables 4.2.6.8 and 6.1.1.4'

_shelx_space_group_comment
;
The symmetry employed for this shelxl refinement is uniquely defined
by the following loop, which should always be used as a source of
symmetry information in preference to the above space-group names.
They are only intended as comments.
;
_space_group_crystal_system        'triclinic'
_space_group_IT_number             2
_space_group_name_H-M_alt          'P -1'
_space_group_name_Hall             '-P 1'
loop_
  _space_group_symop_operation_xyz
 'x, y, z'
 '-x, -y, -z'

_cell_length_a                     12.41167(6)
_cell_length_b                     12.60674(7)
_cell_length_c                     23.43695(12)
_cell_angle_alpha                  95.7034(4)
_cell_angle_beta                   92.7202(4)
_cell_angle_gamma                  93.8046(4)
_cell_volume                       3635.60(3)
_cell_formula_units_Z              2
_cell_measurement_reflns_used      129526
_cell_measurement_temperature      100.00(10)
_cell_measurement_theta_max        75.8160
_cell_measurement_theta_min        3.5310
_shelx_estimated_absorpt_T_max     0.800
_shelx_estimated_absorpt_T_min     0.759
_exptl_absorpt_coefficient_mu      1.166
_exptl_absorpt_correction_T_max    1.00000
_exptl_absorpt_correction_T_min    0.79492
_exptl_absorpt_correction_type     multi-scan
_exptl_absorpt_process_details
;
CrysAlisPro 1.171.42.83a (Rigaku Oxford Diffraction, 2023)
Empirical absorption correction using spherical harmonics,
implemented in SCALE3 ABSPACK scaling algorithm.
;
_exptl_absorpt_special_details     ?
_exptl_crystal_colour              colourless
_exptl_crystal_colour_primary      colourless
_exptl_crystal_density_diffrn      1.264
_exptl_crystal_density_meas        ?
_exptl_crystal_density_method      ?
_exptl_crystal_description         block
_exptl_crystal_F_000               1460
_exptl_crystal_size_max            0.25
_exptl_crystal_size_mid            0.25
_exptl_crystal_size_min            0.2
_exptl_transmission_factor_max     ?
_exptl_transmission_factor_min     ?
_diffrn_reflns_av_R_equivalents    0.0229
_diffrn_reflns_av_unetI/netI       0.0089
_diffrn_reflns_Laue_measured_fraction_full  1.000
_diffrn_reflns_Laue_measured_fraction_max  0.985
_diffrn_reflns_limit_h_max         15
_diffrn_reflns_limit_h_min         -15
_diffrn_reflns_limit_k_max         15
_diffrn_reflns_limit_k_min         -15
_diffrn_reflns_limit_l_max         29
_diffrn_reflns_limit_l_min         -29
_diffrn_reflns_number              163951
_diffrn_reflns_point_group_measured_fraction_full  1.000
_diffrn_reflns_point_group_measured_fraction_max  0.985
_diffrn_reflns_theta_full          67.684
_diffrn_reflns_theta_max           76.035
_diffrn_reflns_theta_min           3.532
_diffrn_ambient_temperature        100.15
_diffrn_detector_area_resol_mean   10.0000
_diffrn_detector_type              'HyPix-Arc 150'
_diffrn_measured_fraction_theta_full  1.000
_diffrn_measured_fraction_theta_max  0.985
_diffrn_measurement_details
;
List of Runs (angles in degrees, time in seconds):

  # Type    Start    End  Width  t~exp~   \w     \q     \k     \f   Frames
--------------------------------------------------------------------------
  1  \w      5.00  30.00   0.50    0.05    --   56.89 -30.00 150.00   50
  2  \w     62.00 106.00   0.50    0.05    --   56.89  45.00 -60.00   88
  3  \w      8.00  37.00   0.50    0.05    --   56.89 -30.00 -90.00   58
  4  \w      5.00  36.00   0.50    0.05    --   56.89 -30.00 -30.00   62
  5  \w      4.00  29.00   0.50    0.05    --   56.89 -30.00-180.00   50
  6  \w     14.00  45.00   0.50    0.05    --   56.89 -45.00 -60.00   62
  7  \w      8.00  33.00   0.50    0.05    --   56.89 -30.00-150.00   50
  8  \w     54.00 109.00   0.50    0.05    --   56.89  30.00 150.00  110
  9  \w     76.00 119.00   0.50    0.05    --   69.68  30.00-180.00   86
 10  \w     78.00 107.00   0.50    0.05    --   69.68  45.00  90.00   58
 11  \w     46.00  84.00   0.50    0.05    --   69.68 -95.00-120.00   76
 12  \w     26.00  76.00   0.50    0.05    --   69.68 -95.00  30.00  100
 13  \w     24.00  53.00   0.50    0.05    --   69.68 -45.00   0.00   58
 14  \w     42.00  78.00   0.50    0.05    --   69.68 -95.00  60.00   72
 15  \w     37.00  63.00   0.50    0.05    --   69.68 -95.00-150.00   52
 16  \w     67.00 116.00   0.50    0.05    --   69.68  30.00-120.00   98
 17  \w     33.00  74.00   0.50    0.05    --   69.68 -95.00 -30.00   82
 18  \w     42.00  85.00   0.50    0.05    --   69.68 -95.00 120.00   86
 19  \w     82.00 131.00   0.50    0.05    --   84.12  30.00  90.00   98
 20  \w     44.00  69.00   0.50    0.05    --   84.12 -61.00  30.00   50
 21  \w     96.00 132.00   0.50    0.05    --   84.12  45.00 150.00   72
 22  \w     89.00 125.00   0.50    0.05    --   84.12  45.00   0.00   72
 23  \w     93.00 135.00   0.50    0.05    --   84.12  30.00-150.00   84
 24  \w     58.00 108.00   0.50    0.05    --   84.12-111.00 -90.00  100
 25  \w     39.00  71.00   0.50    0.05    --   84.12 -61.00-180.00   64
 26  \w     47.00  74.00   0.50    0.05    --   84.12 -77.00 120.00   54
 27  \w     47.00  91.00   0.50    0.05    --   84.12-111.00-180.00   88
 28  \w     56.00  83.00   0.50    0.05    --   84.12 -95.00-150.00   54
 29  \w     42.00  74.00   0.50    0.05    --   84.12 -95.00  30.00   64
 30  \w     58.00  84.00   0.50    0.05    --   84.12 178.00-150.00   52
 31  \w     55.00 106.00   0.50    0.05    --   84.12-111.00   0.00  102
 32  \w     89.00 133.00   0.50    0.05    --   84.12  45.00 -30.00   88
 33  \w     92.00 129.00   0.50    0.05    --   84.12 178.00 -30.00   74
 34  \w     50.00 106.00   0.50    0.05    --   84.12-111.00 120.00  112
 35  \w    100.00 126.00   0.50    0.05    --   84.12 178.00  90.00   52
 36  \w     40.00  69.00   0.50    0.05    --   84.12   0.00-120.00   58
 37  \w     42.00  88.00   0.50    0.05    --   84.12 -95.00 120.00   92
 38  \w     67.00 108.00   0.50    0.05    --   84.12-111.00  30.00   82
 39  \w     81.00 107.00   0.50    0.05    --   84.12-111.00 -30.00   52
 40  \w     41.00  66.00   0.50    0.05    --   84.12 -61.00-120.00   50
 41  \w     55.00  80.00   0.50    0.05    --   84.12 -77.00 -60.00   50
 42  \w     37.00  63.00   0.50    0.05    --   84.12 -61.00  60.00   52
 43  \w     68.00 104.00   0.50    0.05    --   84.12-111.00  90.00   72
 44  \w     65.00  97.00   0.50    0.05    --   84.12 -95.00 -60.00   64
 45  \w     41.00  73.00   0.50    0.05    --   84.12 -95.00-180.00   64
 46  \w     43.00  68.00   0.50    0.05    --   84.12 -77.00  90.00   50
 47  \w     47.00  90.00   0.50    0.05    --   84.12  15.00 120.00   86
 48  \w     37.00  67.00   0.50    0.05    --   84.12 -61.00 -90.00   60
 49  \w     53.00  80.00   0.50    0.05    --   84.12 -77.00  30.00   54
 50  \w     39.00  65.00   0.50    0.05    --   84.12-111.00 150.00   52
 51  \w     83.00 108.00   0.50    0.05    --   84.12-111.00 150.00   50
 52  \w     40.00  82.00   0.50    0.05    --   84.12 -95.00   0.00   84
 53  \w     86.00 137.00   0.50    0.05    --   84.12  30.00 -60.00  102
 54  \w    101.00 135.00   0.50    0.05    --   84.12  30.00 120.00   68
 55  \w     91.00 135.00   0.50    0.05    --   84.12  45.00-120.00   88
 56  \w     52.00 108.00   0.50    0.05    --   84.12-111.00  60.00  112
 57  \w     78.00 108.00   0.50    0.05    --   84.12-111.00-120.00   60
 58  \w     95.00 131.00   0.50    0.05    --   84.12  30.00 -30.00   72
 59  \w     89.00 123.00   0.50    0.05    --   84.12  30.00-180.00   68
 60  \w     51.00  76.00   0.50    0.05    --   84.12 -77.00-150.00   50
 61  \w    104.00 129.00   0.50    0.05    --   84.12 178.00-150.00   50
 62  \w     91.00 123.00   0.50    0.05    --   84.12  45.00  30.00   64
 63  \w     47.00  73.00   0.50    0.05    --   84.12 178.00 -30.00   52
 64  \w     81.00 107.00   0.50    0.05    --   84.12-111.00-150.00   52
 65  \w     44.00  69.00   0.50    0.05    --   84.12 -77.00-120.00   50
 66  \w     43.00  68.00   0.50    0.05    --   84.12 -77.00  60.00   50
 67  \w     79.00 106.00   0.50    0.05    --   86.75   7.00 -48.02   54
 68  \w     46.00  71.00   0.50    0.05    --   86.75   7.00 -48.02   50
 69  \w     87.00 115.00   0.50    0.05    --   86.75-133.00-128.44   56
 70  \w     39.00  78.00   0.50    0.05    --   86.75-133.00-128.44   78
 71  \w     95.00 120.00   0.50    0.05    --   86.75-157.00 -17.65   50
 72  \w    107.00 133.00   0.50    0.05    --   86.75   3.00  82.07   52
 73  \w     46.00  96.00   0.50    0.05    --   86.75   3.00  82.07  100
 74  \w     47.00  73.00   0.50    0.05    --   86.75-157.00 -17.65   52
 75  \w     65.00 108.00   0.50    0.05    --   86.75-110.00 -58.55   86
 76  \w    -18.00   8.00   0.50    0.05    --   -6.75 -99.00-161.96   52
 77  \w     -4.00  27.00   0.50    0.05    --   -6.75  61.00  90.00   62
 78  \w     -4.00  29.00   0.50    0.05    --   -6.75  30.00 -60.00   66
 79  \w     -4.00  29.00   0.50    0.05    --   -6.75  61.00 -60.00   66
 80  \w     -9.00  16.00   0.50    0.05    --   10.00 101.00 -64.53   50
 81  \w     -1.00  26.00   0.50    0.05    --   14.00  98.00  79.49   54
 82  \w     13.00  38.00   0.50    0.05    --   26.00  92.00 140.04   50
 83  \w     13.00  38.00   0.50    0.05    --   26.00  92.00 -93.27   50
 84  \w     16.00  41.00   0.50    0.05    --   26.00  88.00-149.09   50
 85  \w     14.00  39.00   0.50    0.05    --   26.00  91.00 -35.74   50
 86  \w     14.00  39.00   0.50    0.05    --   26.00  91.00  26.64   50
 87  \w     27.00  52.00   0.50    0.05    --   30.00  76.00  49.84   50
 88  \w     32.00  57.00   0.50    0.05    --   34.00  75.00-171.17   50
 89  \w     31.00  56.00   0.50    0.05    --   34.00  76.00-112.68   50
 90  \w     31.00  56.00   0.50    0.05    --   34.00  77.00 -24.45   50
 91  \w     31.00  56.00   0.50    0.05    --   34.00  77.00  82.75   50
 92  \w     35.00  60.00   0.50    0.05    --   38.00  77.00   2.59   50
 93  \w     36.00  61.00   0.50    0.05    --   38.00  75.00 113.81   50
 94  \w     35.00  60.00   0.50    0.05    --   38.00  77.00-161.32   50
 95  \w     39.00  64.00   0.50    0.05    --   42.00  76.00  12.90   50
 96  \w     39.00  64.00   0.50    0.05    --   42.00  77.00 -56.46   50
 97  \w     39.00  64.00   0.50    0.05    --   42.00  76.00  60.08   50
 98  \w     39.00  64.00   0.50    0.05    --   42.00  77.00 122.07   50
 99  \w     39.00  64.00   0.50    0.05    --   42.00  77.00 154.46   50
100  \w     39.00  64.00   0.50    0.05    --   42.00  77.00 -90.60   50
101  \w     39.00  64.00   0.50    0.05    --   42.00  77.00-144.96   50
102  \w     43.00  68.00   0.50    0.05    --   46.00  76.00  35.00   50
103  \w     44.00  69.00   0.50    0.05    --   46.00  75.00 142.29   50
104  \w     44.00  69.00   0.50    0.05    --   46.00  74.00 -20.44   50
105  \w     47.00  72.00   0.50    0.05    --   50.00  76.00 -77.55   50
106  \w     50.00  75.00   0.50    0.05    --   50.00  72.00  59.25   50
107  \w     51.00  76.00   0.50    0.05    --   50.00  70.00  83.58   50
108  \w     47.00  72.00   0.50    0.05    --   50.00  77.00  12.94   50
109  \w     48.00  73.00   0.50    0.05    --   50.00  75.00 111.96   50
110  \w     50.00  75.00   0.50    0.05    --   50.00  72.00-174.69   50
111  \w     48.00  73.00   0.50    0.05    --   50.00  74.00 -15.67   50
112  \w     56.00  81.00   0.50    0.05    --   54.00  64.00 179.67   50
113  \w     51.00  76.00   0.50    0.05    --   54.00  76.00 145.01   50
114  \w     51.00  76.00   0.50    0.05    --   54.00  77.00-106.07   50
115  \w     51.00  76.00   0.50    0.05    --   54.00  77.00-170.65   50
116  \w     51.00  76.00   0.50    0.05    --   54.00  77.00  82.51   50
117  \w     54.00  79.00   0.50    0.05    --   54.00  72.00  33.13   50
118  \w     51.00  76.00   0.50    0.05    --   54.00  77.00-143.70   50
119  \w     51.00  76.00   0.50    0.05    --   54.00  77.00 -69.73   50
120  \w     52.00  77.00   0.50    0.05    --   54.00  74.00-117.18   50
121  \w      4.00  32.00   0.50    0.05    --   56.89 -30.00-120.00   56
122  \w      9.00  42.00   0.50    0.05    --   56.89 -45.00 120.00   66
123  \w      4.00  29.00   0.50    0.05    --   56.89 -30.00  90.00   50
124  \w     58.00  83.00   0.50    0.05    --   58.00  72.00  62.07   50
125  \w     60.00  85.00   0.50    0.05    --   58.00  64.00 136.61   50
126  \w     58.00  83.00   0.50    0.05    --   58.00  71.00 -54.24   50
127  \w     61.00  86.00   0.50    0.05    --   62.00  73.00 179.17   50
128  \w     62.00  87.00   0.50    0.05    --   62.00  72.00 100.07   50
129  \w     62.00  87.00   0.50    0.05    --   62.00  72.00  73.39   50
130  \w     62.00  87.00   0.50    0.05    --   62.00  71.00   5.10   50
131  \w     62.00  87.00   0.50    0.05    --   62.00  72.00 -50.87   50
132  \w     65.00  90.00   0.50    0.05    --   66.00  73.00-118.41   50
133  \w     67.00 107.00   0.50    0.05    --   66.00  73.00-104.23   80
134  \w     66.00  91.00   0.50    0.05    --   69.68  77.00   0.00   50
135  \w     22.00  47.00   0.50    0.05    --   69.68 -45.00  60.00   50
136  \w     66.00  91.00   0.50    0.05    --   69.68  77.00  90.00   50
137  \w     66.00  91.00   0.50    0.05    --   69.68  77.00  60.00   50
138  \w     66.00 111.00   0.50    0.05    --   69.68  77.00 -30.00   90
139  \w     66.00 111.00   0.50    0.05    --   69.68  77.00-150.00   90
140  \w     66.00  91.00   0.50    0.05    --   69.68  77.00 120.00   50
141  \w     66.00 110.00   0.50    0.05    --   69.68  77.00  30.00   88
142  \w     22.00  47.00   0.50    0.05    --   69.68 -45.00-120.00   50
143  \w     66.00  91.00   0.50    0.05    --   69.68  77.00 -90.00   50
144  \w     22.00  53.00   0.50    0.05    --   69.68 -45.00  30.00   62
145  \w     68.00 111.00   0.50    0.05    --   70.00  76.00 -41.65   86
146  \w     70.00 104.00   0.50    0.05    --   70.00  72.00 -66.92   68
147  \w     67.00  92.00   0.50    0.05    --   70.00  77.00-174.05   50
148  \w     71.00 112.00   0.50    0.05    --   70.00  73.00  11.17   82
149  \w     74.00  99.00   0.50    0.05    --   74.00  72.00 132.83   50
150  \w     75.00 100.00   0.50    0.05    --   74.00  70.00 155.08   50
151  \w     80.00 105.00   0.50    0.05    --   78.00  63.00-177.21   50
152  \w     76.00 101.00   0.50    0.05    --   78.00  74.00  80.99   50
153  \w     37.00  62.00   0.50    0.05    --   84.12 -61.00-150.00   50
154  \w     37.00  62.00   0.50    0.05    --   84.12 -61.00  30.00   50
155  \w     66.00 105.00   0.50    0.05    --   84.12 178.00  60.00   78
156  \w     71.00  99.00   0.50    0.05    --   84.12 178.00 -60.00   56
157  \w     89.00 114.00   0.50    0.05    --   84.12  45.00  60.00   50
158  \w     89.00 114.00   0.50    0.05    --   84.12  45.00 150.00   50
159  \w     58.00 104.00   0.50    0.05    --   84.12 178.00  30.00   92
160  \w     65.00  99.00   0.50    0.05    --   84.12 178.00 120.00   68
161  \w     90.00 118.00   0.50    0.05    --   84.12  45.00 -90.00   56
162  \w     56.00  97.00   0.50    0.05    --   84.12 178.00-120.00   82
163  \w     67.00  93.00   0.50    0.05    --   84.12 178.00 -30.00   52
164  \w     66.00 100.00   0.50    0.05    --   84.12 178.00 150.00   68
165  \w    104.00 131.00   0.50    0.05    --   86.75 130.00-128.34   54
166  \w     99.00 125.00   0.50    0.05    --   86.75 155.00  54.42   52
167  \w     84.00 109.00   0.50    0.05    --   86.75  83.00 -68.13   50
168  \w    103.00 134.00   0.50    0.05    --   86.75 118.00 -16.62   62
169  \w    101.00 127.00   0.50    0.05    --   86.75 137.00 -74.28   52
170  \w     89.00 134.00   0.50    0.05    --   86.75 114.00  30.34   90
171  \w     55.00  81.00   0.50    0.05    --   86.75-156.00  71.09   52
172  \w     41.00  67.00   0.50    0.05    --   86.75-140.00-176.10   52
173  \w     91.00 133.00   0.50    0.05    --   86.75 129.00-152.45   84
174  \w     91.00 122.00   0.50    0.05    --   86.75  60.00 170.88   62
175  \w     90.00 115.00   0.50    0.05    --   86.75  55.00 154.75   50
176  \w     88.00 119.00   0.50    0.05    --   86.75  67.00  68.12   62
177  \w     84.00 109.00   0.50    0.05    --   86.75  78.00-167.82   50
178  \w     89.00 114.00   0.50    0.05    --   86.75  63.00-144.27   50
179  \w    101.00 127.00   0.50    0.05    --   86.75  -2.00 -91.82   52
180  \w     45.00  93.00   0.50    0.05    --   86.75  -2.00 -91.82   96
181  \w     84.00 128.00   0.50    0.05    --   86.75  86.00 -64.52   88
182  \w     89.00 114.00   0.50    0.05    --   86.75  62.00-167.08   50
183  \w     84.00 109.00   0.50    0.05    --   86.75  78.00   2.80   50
184  \w     91.00 116.00   0.50    0.05    --   86.75  47.00  12.56   50
185  \w     84.00 109.00   0.50    0.05    --   86.75  85.00-110.31   50
186  \w     84.00 113.00   0.50    0.05    --   86.75  87.00  81.57   58
187  \w     83.00 121.00   0.50    0.05    --   86.75  77.00 -41.43   76
188  \w     86.00 111.00   0.50    0.05    --   86.75  73.00 -75.91   50
189  \w     91.00 116.00   0.50    0.05    --   86.75  52.00  69.73   50
;
_diffrn_measurement_device         'four-circle diffractometer'
_diffrn_measurement_device_type    'XtaLAB Synergy R, DW system, HyPix-Arc 150'
_diffrn_measurement_method         '\w scans'
_diffrn_radiation_type             CuK\a
_diffrn_radiation_wavelength       1.54184
_diffrn_source                     ?
_reflns_Friedel_coverage           0.000
_reflns_Friedel_fraction_full      .
_reflns_Friedel_fraction_max       .
_reflns_number_gt                  14634
_reflns_number_total               14959
_reflns_special_details
;
 Reflections were merged by SHELXL according to the crystal
 class for the calculation of statistics and refinement.
 
 _reflns_Friedel_fraction is defined as the number of unique
 Friedel pairs measured divided by the number that would be
 possible theoretically, ignoring centric projections and
 systematic absences.
;
_reflns_threshold_expression       'I > 2\s(I)'
_computing_cell_refinement         'CrysAlisPro 1.171.42.83a (Rigaku OD, 2023)'
_computing_data_collection         'CrysAlisPro 1.171.42.83a (Rigaku OD, 2023)'
_computing_data_reduction          'CrysAlisPro 1.171.42.83a (Rigaku OD, 2023)'
_computing_molecular_graphics      'Olex2 1.5 (Dolomanov et al., 2009)'
_computing_publication_material    'Olex2 1.5 (Dolomanov et al., 2009)'
_computing_structure_refinement    'SHELXL 2018/3 (Sheldrick, 2015)'
_computing_structure_solution      'SHELXT 2018/2 (Sheldrick, 2018)'
_refine_diff_density_max           0.319
_refine_diff_density_min           -0.327
_refine_diff_density_rms           0.038
_refine_ls_extinction_coef         0.00086(5)
_refine_ls_extinction_expression  
 'Fc^*^=kFc[1+0.001xFc^2^\l^3^/sin(2\q)]^-1/4^'
_refine_ls_extinction_method       'SHELXL-2018/3 (Sheldrick 2018)'
_refine_ls_goodness_of_fit_ref     1.038
_refine_ls_hydrogen_treatment      constr
_refine_ls_matrix_type             full
_refine_ls_number_parameters       1002
_refine_ls_number_reflns           14959
_refine_ls_number_restraints       1066
_refine_ls_R_factor_all            0.0326
_refine_ls_R_factor_gt             0.0321
_refine_ls_restrained_S_all        1.003
_refine_ls_shift/su_max            0.002
_refine_ls_shift/su_mean           0.000
_refine_ls_structure_factor_coef   Fsqd
_refine_ls_weighting_details      
 'w=1/[\s^2^(Fo^2^)+(0.0366P)^2^+1.7767P] where P=(Fo^2^+2Fc^2^)/3'
_refine_ls_weighting_scheme        calc
_refine_ls_wR_factor_gt            0.0818
_refine_ls_wR_factor_ref           0.0821
_refine_special_details            ?
_olex2_refinement_description
;
1. Fixed Uiso
 At 1.2 times of:
  All B(H) groups, All C(H) groups
 At 1.5 times of:
  All C(H,H,H) groups
2. Restrained distances
 C3-C4 \\sim C4-C5 \\sim C5-C6 \\sim C6-C7 \\sim C7-C8 \\sim C8-C3
 with sigma of 0.02
 C3-C7 \\sim C3-C5 \\sim C8-C6 \\sim C4-C8 \\sim C5-C7 \\sim C4-C6
 with sigma of 0.04
 C2-C8 \\sim C2-C4
 with sigma of 0.04
 C2-C3 \\sim C2A-C3A
 with sigma of 0.02
 C3-C4 \\sim C3A-C4A
 with sigma of 0.02
 C3-C8 \\sim C3A-C8A
 with sigma of 0.02
 C4-C5 \\sim C4A-C5A
 with sigma of 0.02
 C5-C6 \\sim C5A-C6A
 with sigma of 0.02
 C6-C7 \\sim C6A-C7A
 with sigma of 0.02
 C7-C8 \\sim C7A-C8A
 with sigma of 0.02
 C2-C4 \\sim C2A-C4A
 with sigma of 0.04
 C2-C8 \\sim C2A-C8A
 with sigma of 0.04
 C3-C5 \\sim C3A-C5A
 with sigma of 0.04
 C3-C7 \\sim C3A-C7A
 with sigma of 0.04
 C4-C6 \\sim C4A-C6A
 with sigma of 0.04
 C4-C8 \\sim C4A-C8A
 with sigma of 0.04
 C5-C7 \\sim C5A-C7A
 with sigma of 0.04
 C6-C8 \\sim C6A-C8A
 with sigma of 0.04
3. Uiso/Uaniso restraints and constraints
All non-hydrogen atoms have similar U: within 2A with sigma of 0.04 and sigma
for terminal atoms of 0.08 within 2A
4. Rigid body (RIGU) restrains
 C2, C3, C4, C5, C6, C7, C8
 with sigma for 1-2 distances of 0.004 and sigma for 1-3 distances of 0.004
5. Others
 Sof(C2A)=Sof(H2AA)=Sof(H2AB)=Sof(H2AC)=Sof(C3A)=Sof(C8A)=Sof(H8A)=Sof(C7A)=
 Sof(H7A)=Sof(C6A)=Sof(H6A)=Sof(C4A)=Sof(H4AA)=Sof(C5A)=Sof(H5A)=1-FVAR(1)
 Sof(C2)=Sof(H2A)=Sof(H2B)=Sof(H2C)=Sof(C3)=Sof(C4)=Sof(H4A)=Sof(C5)=Sof(H5)=
 Sof(C6)=Sof(H6)=Sof(C7)=Sof(H7)=Sof(C8)=Sof(H8)=FVAR(1)
6.a Ternary CH refined with riding coordinates:
 B02K(H02P)
6.b Aromatic/amide H refined with riding coordinates:
 C00K(H00K), C00N(H00N), C00O(H00O), C00P(H00P), C00R(H00R), C00X(H00X),
 C010(H010), C011(H011), C014(H014), C015(H015), C017(H017), C018(H018),
 C019(H019), C01A(H01A), C01B(H01B), C01D(H01D), C01E(H01E), C01F(H01F),
 C01H(H01I), C01I(H01J), C01J(H01K), C01K(H01L), C01L(H01M), C01M(H01N),
 C01P(H01U), C01Q(H01V), C01R(H01W), C01S(H01X), C01T(H01Y), C01U(H01Z),
 C01V(H01), C01W(H1), C01X(H2), C01Y(H3), C01Z(H4), C021(H021), C022(H022),
 C024(H024), C025(H025), C026(H026), C028(H028), C029(H029), C02A(H02R),
 C02B(H02G), C02C(H02H), C02E(H02L), C02F(H02M), C02G(H02S), C02H(H02N),
 C02I(H02O), C02J(H02T), C02L(H02Q), C02M(H02U), C4(H4A), C5(H5), C6(H6),
 C7(H7), C8(H8), C8A(H8A), C7A(H7A), C6A(H6A), C4A(H4AA), C5A(H5A)
6.c Idealised Me refined as rotating group:
 C01G(H01C,H01G,H01H), C01N(H01O,H01P,H01Q), C01O(H01R,H01S,H01T), C020(H02A,
 H02B,H02C), C023(H02D,H02E,H02F), C02D(H02I,H02J,H02K), C02N(H02V,H02W,H02X),
 C2(H2A,H2B,H2C), C2A(H2AA,H2AB,H2AC)
;
_atom_sites_solution_hydrogens     geom
_atom_sites_solution_primary       ?
_atom_sites_solution_secondary     ?
loop_
  _atom_site_label
  _atom_site_type_symbol
  _atom_site_fract_x
  _atom_site_fract_y
  _atom_site_fract_z
  _atom_site_U_iso_or_equiv
  _atom_site_adp_type
  _atom_site_occupancy
  _atom_site_site_symmetry_order
  _atom_site_calc_flag
  _atom_site_refinement_flags_posn
  _atom_site_refinement_flags_adp
  _atom_site_refinement_flags_occupancy
  _atom_site_disorder_assembly
  _atom_site_disorder_group
 P001 P 0.46368(2) 0.50776(2) 0.82304(2) 0.01673(6) Uani 1 1 d . U . . .
 P002 P 0.63002(2) 0.42706(2) 0.67078(2) 0.01665(6) Uani 1 1 d . U . . .
 P003 P 0.69302(2) 0.26556(2) 0.82272(2) 0.01713(7) Uani 1 1 d . U . . .
 O004 O 0.32463(6) 0.31404(6) 0.82863(3) 0.01770(16) Uani 1 1 d . U . . .
 O005 O 0.58792(6) 0.10286(6) 0.73874(3) 0.01821(16) Uani 1 1 d . U . . .
 O006 O 0.40676(6) 0.34934(6) 0.63898(3) 0.01826(16) Uani 1 1 d . U . . .
 C007 C 0.39216(9) 0.47154(9) 0.88547(5) 0.0175(2) Uani 1 1 d . U . . .
 C008 C 0.42904(9) 0.44239(9) 0.61463(5) 0.0175(2) Uani 1 1 d . U . . .
 C009 C 0.53215(9) 0.07216(9) 0.68520(5) 0.0168(2) Uani 1 1 d . U . . .
 C00A C 0.69712(9) 0.09053(9) 0.74167(5) 0.0174(2) Uani 1 1 d . U . . .
 C00B C 0.33233(9) 0.37264(9) 0.88156(5) 0.0169(2) Uani 1 1 d . U . . .
 C00C C 0.80396(9) 0.35883(9) 0.85524(5) 0.0183(2) Uani 1 1 d . U . . .
 C00D C 0.76092(9) 0.16313(9) 0.78056(5) 0.0182(2) Uani 1 1 d . U . . .
 C00E C 0.31671(9) 0.20190(8) 0.82821(5) 0.0167(2) Uani 1 1 d . U . . .
 C00F C 0.28465(9) 0.25961(8) 0.69571(5) 0.0170(2) Uani 1 1 d . U . . .
 C00G C 0.67300(9) 0.31635(9) 0.62266(5) 0.0179(2) Uani 1 1 d . U . . .
 C00H C 0.53408(9) 0.49031(9) 0.62542(5) 0.0176(2) Uani 1 1 d . U . . .
 C00I C 0.43720(9) 0.12241(9) 0.67495(5) 0.0173(2) Uani 1 1 d . U . . .
 C00J C 0.29887(9) 0.32561(9) 0.65175(5) 0.0172(2) Uani 1 1 d . U . . .
 C00K C 0.29668(9) 0.39723(10) 0.98091(5) 0.0211(2) Uani 1 1 d . U . . .
 H00K H 0.265004 0.372562 1.013713 0.025 Uiso 1 1 calc R U . . .
 C00L C 0.28291(9) 0.33425(9) 0.92840(5) 0.0177(2) Uani 1 1 d . U . . .
 C00M C 0.65028(9) 0.19877(9) 0.88458(5) 0.0199(2) Uani 1 1 d . U . . .
 C00N C 0.17704(9) 0.24097(9) 0.70961(5) 0.0194(2) Uani 1 1 d . U . . .
 H00N H 0.161872 0.198097 0.739775 0.023 Uiso 1 1 calc R U . . .
 C00O C 0.38741(9) 0.09457(9) 0.62008(5) 0.0209(2) Uani 1 1 d . U . . .
 H00O H 0.322475 0.126038 0.610290 0.025 Uiso 1 1 calc R U . . .
 C00P C 0.65557(9) 0.62382(9) 0.86050(5) 0.0201(2) Uani 1 1 d . U . . .
 H00P H 0.684455 0.555686 0.857801 0.024 Uiso 1 1 calc R U . . .
 C00Q C 0.21579(9) 0.36425(9) 0.61932(5) 0.0186(2) Uani 1 1 d . U . . .
 C00R C 0.40300(9) 0.53272(9) 0.93874(5) 0.0200(2) Uani 1 1 d . U . . .
 H00R H 0.442846 0.600266 0.942568 0.024 Uiso 1 1 calc R U . . .
 C00S C 0.27168(9) 0.15647(9) 0.87437(5) 0.0177(2) Uani 1 1 d . U . . .
 C00T C 0.35160(9) 0.48383(9) 0.57972(5) 0.0198(2) Uani 1 1 d . U . . .
 C00U C 0.35358(9) 0.14504(9) 0.77966(5) 0.0174(2) Uani 1 1 d . U . . .
 C00V C 0.74141(9) 0.00874(9) 0.70776(5) 0.0187(2) Uani 1 1 d . U . . .
 C00W C 0.66364(9) -0.06972(9) 0.66978(5) 0.0193(2) Uani 1 1 d . U . . .
 C00X C 0.82207(9) 0.38031(9) 0.91445(5) 0.0213(2) Uani 1 1 d . U . . .
 H00X H 0.783845 0.337885 0.939224 0.026 Uiso 1 1 calc R U . . .
 C00Y C 0.36017(9) 0.55644(9) 0.77610(5) 0.0189(2) Uani 1 1 d . U . . .
 C00Z C 0.24461(9) 0.41805(9) 0.56593(5) 0.0205(2) Uani 1 1 d . U . . .
 C010 C 0.76332(10) 0.59736(9) 0.72278(5) 0.0221(2) Uani 1 1 d . U . . .
 H010 H 0.713702 0.595596 0.752368 0.026 Uiso 1 1 calc R U . . .
 C011 C 0.25069(9) 0.52318(9) 0.77606(5) 0.0212(2) Uani 1 1 d . U . . .
 H011 H 0.226647 0.475267 0.802399 0.025 Uiso 1 1 calc R U . . .
 C012 C 0.74866(9) 0.52255(9) 0.67477(5) 0.0187(2) Uani 1 1 d . U . . .
 C013 C 0.57264(9) -0.00663(9) 0.64760(5) 0.0180(2) Uani 1 1 d . U . . .
 C014 C 0.52025(10) -0.02890(9) 0.59332(5) 0.0216(2) Uani 1 1 d . U . . .
 H014 H 0.547168 -0.079655 0.565854 0.026 Uiso 1 1 calc R U . . .
 C015 C 0.68224(10) 0.81491(10) 0.87966(5) 0.0249(2) Uani 1 1 d . U . . .
 H015 H 0.729101 0.877546 0.889038 0.030 Uiso 1 1 calc R U . . .
 C016 C 0.54494(9) 0.63106(9) 0.84954(5) 0.0184(2) Uani 1 1 d . U . . .
 C017 C 0.35298(9) 0.03448(9) 0.78264(5) 0.0210(2) Uani 1 1 d . U . . .
 H017 H 0.378716 -0.008977 0.751442 0.025 Uiso 1 1 calc R U . . .
 C018 C 0.35588(10) 0.49535(10) 0.98610(5) 0.0223(2) Uani 1 1 d . U . . .
 H018 H 0.364186 0.537147 1.022265 0.027 Uiso 1 1 calc R U . . .
 C019 C 0.76403(10) 0.26572(10) 0.63978(5) 0.0232(2) Uani 1 1 d . U . . .
 H019 H 0.801003 0.288743 0.675748 0.028 Uiso 1 1 calc R U . . .
 C01A C 0.27345(9) 0.04607(9) 0.87464(5) 0.0219(2) Uani 1 1 d . U . . .
 H01A H 0.245401 0.012046 0.905730 0.026 Uiso 1 1 calc R U . . .
 C01B C 0.50361(10) 0.73204(9) 0.85536(5) 0.0224(2) Uani 1 1 d . U . . .
 H01B H 0.428198 0.738116 0.849013 0.027 Uiso 1 1 calc R U . . .
 C01C C 0.21509(9) 0.22833(9) 0.91794(5) 0.0188(2) Uani 1 1 d . U . . .
 C01D C 0.87255(9) 0.15452(9) 0.78379(5) 0.0216(2) Uani 1 1 d . U . . .
 H01D H 0.917414 0.203190 0.809644 0.026 Uiso 1 1 calc R U . . .
 C01E C 0.42910(10) 0.02283(10) 0.57942(5) 0.0239(2) Uani 1 1 d . U . . .
 H01E H 0.394982 0.009269 0.542008 0.029 Uiso 1 1 calc R U . . .
 C01F C 0.56103(10) 0.23415(11) 0.91265(5) 0.0268(3) Uani 1 1 d . U . . .
 H01F H 0.520292 0.286959 0.897349 0.032 Uiso 1 1 calc R U . . .
 C01G C 0.72075(10) -0.12989(10) 0.62135(5) 0.0242(2) Uani 1 1 d . U . . .
 H01C H 0.753879 -0.078625 0.597404 0.036 Uiso 1 1 calc R U . . .
 H01G H 0.667997 -0.178978 0.597791 0.036 Uiso 1 1 calc R U . . .
 H01H H 0.776934 -0.170603 0.637837 0.036 Uiso 1 1 calc R U . . .
 C01H C 0.09140(9) 0.28285(10) 0.68091(5) 0.0223(2) Uani 1 1 d . U . . .
 H01I H 0.019778 0.270317 0.692544 0.027 Uiso 1 1 calc R U . . .
 C01I C 0.85304(10) 0.00280(9) 0.71229(5) 0.0223(2) Uani 1 1 d . U . . .
 H01J H 0.885109 -0.051918 0.689517 0.027 Uiso 1 1 calc R U . . .
 C01J C 0.17673(10) 0.55994(10) 0.73761(5) 0.0242(2) Uani 1 1 d . U . . .
 H01K H 0.102378 0.536459 0.737450 0.029 Uiso 1 1 calc R U . . .
 C01K C 0.72407(10) 0.71544(10) 0.87534(5) 0.0237(2) Uani 1 1 d . U . . .
 H01L H 0.799336 0.709717 0.882496 0.028 Uiso 1 1 calc R U . . .
 C01L C 0.55930(9) 0.58576(9) 0.60209(5) 0.0212(2) Uani 1 1 d . U . . .
 H01M H 0.629556 0.620675 0.609194 0.025 Uiso 1 1 calc R U . . .
 C01M C 0.38020(10) 0.57909(10) 0.55707(5) 0.0246(2) Uani 1 1 d . U . . .
 H01N H 0.328845 0.609534 0.533404 0.030 Uiso 1 1 calc R U . . .
 C01N C 0.19705(10) 0.17731(10) 0.97346(5) 0.0253(3) Uani 1 1 d . U . . .
 H01O H 0.154147 0.109029 0.964696 0.038 Uiso 1 1 calc R U . . .
 H01P H 0.158361 0.225195 0.999497 0.038 Uiso 1 1 calc R U . . .
 H01Q H 0.267068 0.164971 0.991825 0.038 Uiso 1 1 calc R U . . .
 C01O C 0.10358(9) 0.24912(10) 0.89045(5) 0.0254(2) Uani 1 1 d . U . . .
 H01R H 0.113763 0.281575 0.854609 0.038 Uiso 1 1 calc R U . . .
 H01S H 0.066738 0.297646 0.917048 0.038 Uiso 1 1 calc R U . . .
 H01T H 0.059657 0.181311 0.882285 0.038 Uiso 1 1 calc R U . . .
 C01P C 0.89554(10) 0.46326(10) 0.93775(5) 0.0259(3) Uani 1 1 d . U . . .
 H01U H 0.906299 0.477773 0.978247 0.031 Uiso 1 1 calc R U . . .
 C01Q C 0.84944(10) 0.67465(10) 0.72811(6) 0.0265(3) Uani 1 1 d . U . . .
 H01V H 0.858492 0.725048 0.761218 0.032 Uiso 1 1 calc R U . . .
 C01R C 0.61869(10) 0.28023(9) 0.57043(5) 0.0223(2) Uani 1 1 d . U . . .
 H01W H 0.556132 0.313368 0.558403 0.027 Uiso 1 1 calc R U . . .
 C01S C 0.31615(10) -0.01399(9) 0.82951(5) 0.0237(2) Uani 1 1 d . U . . .
 H01X H 0.320294 -0.088742 0.830601 0.028 Uiso 1 1 calc R U . . .
 C01T C 0.57179(10) 0.82329(10) 0.87030(5) 0.0249(2) Uani 1 1 d . U . . .
 H01Y H 0.543040 0.891468 0.874128 0.030 Uiso 1 1 calc R U . . .
 C01U C 0.91848(10) 0.07534(10) 0.74948(5) 0.0237(2) Uani 1 1 d . U . . .
 H01Z H 0.994631 0.070750 0.751416 0.028 Uiso 1 1 calc R U . . .
 C01V C 0.21109(11) 0.63083(10) 0.69946(5) 0.0269(3) Uani 1 1 d . U . . .
 H01 H 0.160047 0.657302 0.673934 0.032 Uiso 1 1 calc R U . . .
 C01W C 0.86275(10) 0.42166(10) 0.81977(5) 0.0244(2) Uani 1 1 d . U . . .
 H1 H 0.851535 0.408209 0.779240 0.029 Uiso 1 1 calc R U . . .
 C01X C 0.48244(10) 0.63025(10) 0.56851(5) 0.0254(3) Uani 1 1 d . U . . .
 H2 H 0.500017 0.695973 0.553333 0.030 Uiso 1 1 calc R U . . .
 C01Y C 0.11020(9) 0.34278(9) 0.63541(5) 0.0215(2) Uani 1 1 d . U . . .
 H3 H 0.051271 0.369257 0.615157 0.026 Uiso 1 1 calc R U . . .
 C01Z C 0.39431(10) 0.62526(10) 0.73617(5) 0.0242(2) Uani 1 1 d . U . . .
 H4 H 0.469010 0.646241 0.734826 0.029 Uiso 1 1 calc R U . . .
 C020 C 0.15550(10) 0.48583(11) 0.54550(5) 0.0266(3) Uani 1 1 d . U . . .
 H02A H 0.144256 0.542941 0.575709 0.040 Uiso 1 1 calc R U . . .
 H02B H 0.088216 0.440669 0.536906 0.040 Uiso 1 1 calc R U . . .
 H02C H 0.176946 0.517324 0.510806 0.040 Uiso 1 1 calc R U . . .
 C021 C 0.74669(10) 0.14697(10) 0.55264(6) 0.0258(3) Uani 1 1 d . U . . .
 H021 H 0.771904 0.089649 0.528633 0.031 Uiso 1 1 calc R U . . .
 C022 C 0.31992(11) 0.66301(11) 0.69860(5) 0.0284(3) Uani 1 1 d . U . . .
 H022 H 0.343527 0.711006 0.672210 0.034 Uiso 1 1 calc R U . . .
 C023 C 0.61274(10) -0.15117(9) 0.70783(5) 0.0250(2) Uani 1 1 d . U . . .
 H02D H 0.669858 -0.189988 0.724921 0.037 Uiso 1 1 calc R U . . .
 H02E H 0.561540 -0.201891 0.684266 0.037 Uiso 1 1 calc R U . . .
 H02F H 0.574626 -0.113176 0.738397 0.037 Uiso 1 1 calc R U . . .
 C024 C 0.65556(10) 0.19567(10) 0.53565(5) 0.0263(3) Uani 1 1 d . U . . .
 H024 H 0.617912 0.171266 0.500039 0.032 Uiso 1 1 calc R U . . .
 C025 C 0.92186(10) 0.67813(10) 0.68523(6) 0.0284(3) Uani 1 1 d . U . . .
 H025 H 0.980531 0.731133 0.688626 0.034 Uiso 1 1 calc R U . . .
 C026 C 0.80104(10) 0.18203(10) 0.60472(5) 0.0262(3) Uani 1 1 d . U . . .
 H026 H 0.863711 0.148792 0.616491 0.031 Uiso 1 1 calc R U . . .
 C027 C 0.12149(10) 0.78128(10) 0.90181(6) 0.0278(3) Uani 1 1 d . U . . .
 C028 C 0.10324(11) 0.79321(10) 0.84375(6) 0.0293(3) Uani 1 1 d . U . . .
 H028 H 0.141114 0.752461 0.815995 0.035 Uiso 1 1 calc R U . . .
 C029 C 0.82297(11) 0.52620(10) 0.63203(5) 0.0278(3) Uani 1 1 d . U . . .
 H029 H 0.815004 0.475197 0.599165 0.033 Uiso 1 1 calc R U . . .
 C02A C 0.06323(11) 0.84087(11) 0.94152(6) 0.0302(3) Uani 1 1 d . U . . .
 H02R H 0.073846 0.833595 0.981310 0.036 Uiso 1 1 calc R U . . .
 C02B C 0.93712(11) 0.50326(10) 0.84311(6) 0.0287(3) Uani 1 1 d . U . . .
 H02G H 0.977283 0.544567 0.818575 0.034 Uiso 1 1 calc R U . . .
 C02C C 0.70839(12) 0.12025(10) 0.90719(6) 0.0286(3) Uani 1 1 d . U . . .
 H02H H 0.768974 0.094745 0.888188 0.034 Uiso 1 1 calc R U . . .
 C02D C 0.26294(10) 0.32910(11) 0.51759(5) 0.0266(3) Uani 1 1 d . U . . .
 H02I H 0.284435 0.361677 0.483218 0.040 Uiso 1 1 calc R U . . .
 H02J H 0.195836 0.283818 0.508589 0.040 Uiso 1 1 calc R U . . .
 H02K H 0.320164 0.285515 0.530377 0.040 Uiso 1 1 calc R U . . .
 C02E C 0.58945(11) 0.11550(11) 0.98528(6) 0.0312(3) Uani 1 1 d . U . . .
 H02L H 0.569011 0.087372 1.019628 0.037 Uiso 1 1 calc R U . . .
 C02F C 0.95293(10) 0.52462(10) 0.90223(6) 0.0280(3) Uani 1 1 d . U . . .
 H02M H 1.003022 0.581227 0.918244 0.034 Uiso 1 1 calc R U . . .
 C02G C 0.03075(11) 0.86357(11) 0.82594(6) 0.0320(3) Uani 1 1 d . U . . .
 H02S H 0.019987 0.871276 0.786204 0.038 Uiso 1 1 calc R U . . .
 C02H C 0.53085(11) 0.19293(12) 0.96294(6) 0.0330(3) Uani 1 1 d . U . . .
 H02N H 0.470044 0.217927 0.981922 0.040 Uiso 1 1 calc R U . . .
 C02I C 0.67811(13) 0.07907(10) 0.95740(6) 0.0334(3) Uani 1 1 d . U . . .
 H02O H 0.718267 0.025803 0.972661 0.040 Uiso 1 1 calc R U . . .
 C02J C -0.01016(11) 0.91075(11) 0.92331(6) 0.0335(3) Uani 1 1 d . U . . .
 H02T H -0.049607 0.950550 0.950714 0.040 Uiso 1 1 calc R U . . .
 B02K B 0.38671(10) 0.20378(10) 0.72355(5) 0.0165(2) Uani 1 1 d . U . . .
 H02P H 0.444006 0.261812 0.736569 0.020 Uiso 1 1 calc R U . . .
 C02L C 0.90848(11) 0.60392(11) 0.63726(6) 0.0332(3) Uani 1 1 d . U . . .
 H02Q H 0.958172 0.606243 0.607729 0.040 Uiso 1 1 calc R U . . .
 C02M C -0.02615(11) 0.92274(11) 0.86554(6) 0.0328(3) Uani 1 1 d . U . . .
 H02U H -0.075722 0.971155 0.853221 0.039 Uiso 1 1 calc R U . . .
 C02N C 0.20350(12) 0.70802(12) 0.92097(7) 0.0366(3) Uani 1 1 d . U . . .
 H02V H 0.205891 0.647040 0.891776 0.055 Uiso 1 1 calc R U . . .
 H02W H 0.183274 0.682289 0.957366 0.055 Uiso 1 1 calc R U . . .
 H02X H 0.274874 0.746917 0.926275 0.055 Uiso 1 1 calc R U . . .
 Li02 Li 0.55729(16) 0.36132(16) 0.76424(8) 0.0213(4) Uani 1 1 d . . . . .
 C2 C 0.9559(3) 0.2614(4) 0.48507(18) 0.0407(9) Uani 0.444(3) 1 d D U P A 1
 H2A H 1.007000 0.314747 0.471554 0.061 Uiso 0.444(3) 1 calc R U P A 1
 H2B H 0.992259 0.224820 0.514736 0.061 Uiso 0.444(3) 1 calc R U P A 1
 H2C H 0.894583 0.296804 0.501172 0.061 Uiso 0.444(3) 1 calc R U P A 1
 C3 C 0.9162(5) 0.1818(5) 0.4360(2) 0.0301(12) Uani 0.444(3) 1 d D U P A 1
 C4 C 0.8182(3) 0.1911(3) 0.40676(16) 0.0298(8) Uani 0.444(3) 1 d D U P A 1
 H4A H 0.775814 0.248797 0.418128 0.036 Uiso 0.444(3) 1 calc R U P A 1
 C5 C 0.7812(3) 0.1172(3) 0.36110(16) 0.0340(8) Uani 0.444(3) 1 d D U P A 1
 H5 H 0.714587 0.125775 0.340989 0.041 Uiso 0.444(3) 1 calc R U P A 1
 C6 C 0.8404(3) 0.0312(3) 0.34450(16) 0.0348(8) Uani 0.444(3) 1 d D U P A 1
 H6 H 0.814910 -0.019390 0.313239 0.042 Uiso 0.444(3) 1 calc R U P A 1
 C7 C 0.9361(3) 0.0205(3) 0.37396(19) 0.0382(9) Uani 0.444(3) 1 d D U P A 1
 H7 H 0.976595 -0.039077 0.363389 0.046 Uiso 0.444(3) 1 calc R U P A 1
 C8 C 0.9751(3) 0.0944(3) 0.41868(15) 0.0366(8) Uani 0.444(3) 1 d D U P A 1
 H8 H 1.042618 0.086039 0.437925 0.044 Uiso 0.444(3) 1 calc R U P A 1
 C2A C 0.8168(3) 0.0771(3) 0.33011(14) 0.0387(7) Uani 0.556(3) 1 d D U P A 2
 H2AA H 0.847710 0.121225 0.301952 0.058 Uiso 0.556(3) 1 calc R U P A 2
 H2AB H 0.742670 0.095765 0.336651 0.058 Uiso 0.556(3) 1 calc R U P A 2
 H2AC H 0.816210 0.001490 0.315507 0.058 Uiso 0.556(3) 1 calc R U P A 2
 C3A C 0.8834(2) 0.0967(2) 0.38516(11) 0.0340(6) Uani 0.556(3) 1 d D U P A 2
 C8A C 0.9456(3) 0.0181(4) 0.40422(18) 0.0519(10) Uani 0.556(3) 1 d D U P A 2
 H8A H 0.944920 -0.048874 0.381668 0.062 Uiso 0.556(3) 1 calc R U P A 2
 C7A C 1.0081(3) 0.0348(4) 0.45501(15) 0.0651(11) Uani 0.556(3) 1 d D U P A 2
 H7A H 1.049779 -0.020420 0.466973 0.078 Uiso 0.556(3) 1 calc R U P A 2
 C6A C 1.0102(2) 0.1312(3) 0.48837(14) 0.0580(10) Uani 0.556(3) 1 d D U P A 2
 H6A H 1.053848 0.143800 0.523108 0.070 Uiso 0.556(3) 1 calc R U P A 2
 C4A C 0.8833(5) 0.1925(4) 0.4197(2) 0.0428(12) Uani 0.556(3) 1 d D U P A 2
 H4AA H 0.839182 0.246557 0.408792 0.051 Uiso 0.556(3) 1 calc R U P A 2
 C5A C 0.9475(4) 0.2095(4) 0.47026(18) 0.0596(12) Uani 0.556(3) 1 d D U P A 2
 H5A H 0.948486 0.276357 0.492953 0.072 Uiso 0.556(3) 1 calc R U P A 2

loop_
  _atom_site_aniso_label
  _atom_site_aniso_U_11
  _atom_site_aniso_U_22
  _atom_site_aniso_U_33
  _atom_site_aniso_U_23
  _atom_site_aniso_U_13
  _atom_site_aniso_U_12
 P001 0.01812(13) 0.01501(13) 0.01672(13) 0.00015(10) 0.00344(10) -0.00088(10)
 P002 0.01716(13) 0.01836(13) 0.01408(13) 0.00142(10) 0.00168(10) -0.00156(10)
 P003 0.01826(13) 0.01586(13) 0.01655(13) -0.00001(10) -0.00159(10) 0.00009(10)
 O004 0.0240(4) 0.0144(4) 0.0144(4) 0.0006(3) 0.0029(3) -0.0011(3)
 O005 0.0162(4) 0.0212(4) 0.0160(4) -0.0026(3) 0.0003(3) -0.0002(3)
 O006 0.0157(4) 0.0177(4) 0.0219(4) 0.0046(3) 0.0045(3) -0.0008(3)
 C007 0.0177(5) 0.0175(5) 0.0175(5) 0.0021(4) 0.0030(4) 0.0014(4)
 C008 0.0201(5) 0.0164(5) 0.0162(5) 0.0010(4) 0.0049(4) 0.0001(4)
 C009 0.0183(5) 0.0166(5) 0.0146(5) -0.0002(4) 0.0007(4) -0.0039(4)
 C00A 0.0176(5) 0.0178(5) 0.0170(5) 0.0032(4) 0.0009(4) 0.0003(4)
 C00B 0.0178(5) 0.0173(5) 0.0155(5) 0.0003(4) 0.0011(4) 0.0026(4)
 C00C 0.0182(5) 0.0153(5) 0.0209(5) 0.0003(4) -0.0010(4) 0.0013(4)
 C00D 0.0212(5) 0.0166(5) 0.0169(5) 0.0023(4) 0.0002(4) 0.0011(4)
 C00E 0.0164(5) 0.0143(5) 0.0191(5) 0.0018(4) -0.0003(4) -0.0016(4)
 C00F 0.0184(5) 0.0144(5) 0.0170(5) -0.0029(4) 0.0024(4) -0.0018(4)
 C00G 0.0190(5) 0.0171(5) 0.0178(5) 0.0031(4) 0.0034(4) -0.0012(4)
 C00H 0.0191(5) 0.0187(5) 0.0148(5) 0.0005(4) 0.0026(4) 0.0008(4)
 C00I 0.0176(5) 0.0155(5) 0.0180(5) -0.0002(4) 0.0024(4) -0.0039(4)
 C00J 0.0153(5) 0.0165(5) 0.0189(5) -0.0020(4) 0.0044(4) -0.0014(4)
 C00K 0.0219(6) 0.0253(6) 0.0164(5) 0.0027(4) 0.0041(4) 0.0016(4)
 C00L 0.0167(5) 0.0186(5) 0.0180(5) 0.0028(4) 0.0021(4) 0.0018(4)
 C00M 0.0219(5) 0.0168(5) 0.0193(5) -0.0014(4) -0.0010(4) -0.0051(4)
 C00N 0.0198(5) 0.0188(5) 0.0191(5) 0.0008(4) 0.0038(4) -0.0026(4)
 C00O 0.0203(5) 0.0195(5) 0.0217(6) -0.0018(4) -0.0015(4) 0.0004(4)
 C00P 0.0233(6) 0.0203(5) 0.0166(5) 0.0012(4) 0.0025(4) 0.0014(4)
 C00Q 0.0194(5) 0.0171(5) 0.0185(5) -0.0005(4) 0.0024(4) -0.0009(4)
 C00R 0.0208(5) 0.0186(5) 0.0200(5) -0.0005(4) 0.0017(4) 0.0007(4)
 C00S 0.0153(5) 0.0199(5) 0.0178(5) 0.0025(4) 0.0000(4) -0.0016(4)
 C00T 0.0195(5) 0.0226(6) 0.0171(5) 0.0020(4) 0.0028(4) -0.0006(4)
 C00U 0.0144(5) 0.0177(5) 0.0194(5) 0.0005(4) 0.0001(4) -0.0023(4)
 C00V 0.0217(5) 0.0163(5) 0.0180(5) 0.0022(4) 0.0014(4) 0.0005(4)
 C00W 0.0213(5) 0.0152(5) 0.0209(5) -0.0007(4) 0.0018(4) 0.0004(4)
 C00X 0.0202(5) 0.0217(6) 0.0213(6) 0.0006(4) 0.0000(4) -0.0009(4)
 C00Y 0.0221(5) 0.0175(5) 0.0166(5) -0.0014(4) 0.0027(4) 0.0011(4)
 C00Z 0.0185(5) 0.0243(6) 0.0185(5) 0.0029(4) 0.0010(4) -0.0010(4)
 C010 0.0219(6) 0.0238(6) 0.0200(5) 0.0006(4) 0.0015(4) 0.0001(4)
 C011 0.0228(6) 0.0190(5) 0.0215(5) 0.0004(4) 0.0035(4) 0.0001(4)
 C012 0.0175(5) 0.0201(5) 0.0185(5) 0.0035(4) -0.0001(4) -0.0008(4)
 C013 0.0186(5) 0.0150(5) 0.0198(5) -0.0002(4) 0.0027(4) -0.0023(4)
 C014 0.0258(6) 0.0182(5) 0.0195(5) -0.0045(4) 0.0022(4) 0.0000(4)
 C015 0.0293(6) 0.0223(6) 0.0211(6) -0.0010(5) 0.0016(5) -0.0075(5)
 C016 0.0220(5) 0.0171(5) 0.0157(5) 0.0006(4) 0.0038(4) -0.0022(4)
 C017 0.0198(5) 0.0176(5) 0.0250(6) -0.0006(4) 0.0039(4) -0.0008(4)
 C018 0.0254(6) 0.0240(6) 0.0168(5) -0.0026(4) 0.0022(4) 0.0024(5)
 C019 0.0222(6) 0.0283(6) 0.0193(5) 0.0040(5) -0.0004(4) 0.0021(5)
 C01A 0.0210(5) 0.0217(6) 0.0237(6) 0.0072(5) 0.0035(4) -0.0028(4)
 C01B 0.0225(6) 0.0204(6) 0.0239(6) -0.0001(4) 0.0031(4) 0.0007(4)
 C01C 0.0172(5) 0.0212(5) 0.0179(5) 0.0028(4) 0.0023(4) -0.0020(4)
 C01D 0.0208(6) 0.0205(5) 0.0227(6) 0.0022(4) -0.0033(4) -0.0002(4)
 C01E 0.0280(6) 0.0223(6) 0.0194(6) -0.0043(4) -0.0035(5) -0.0002(5)
 C01F 0.0193(6) 0.0333(7) 0.0271(6) 0.0033(5) -0.0008(5) -0.0006(5)
 C01G 0.0254(6) 0.0209(6) 0.0253(6) -0.0034(5) 0.0020(5) 0.0036(5)
 C01H 0.0167(5) 0.0250(6) 0.0245(6) 0.0009(5) 0.0042(4) -0.0024(4)
 C01I 0.0232(6) 0.0190(5) 0.0251(6) 0.0015(4) 0.0024(5) 0.0040(4)
 C01J 0.0219(6) 0.0256(6) 0.0245(6) -0.0012(5) 0.0016(5) 0.0018(5)
 C01K 0.0217(6) 0.0279(6) 0.0204(6) 0.0005(5) 0.0006(4) -0.0023(5)
 C01L 0.0208(5) 0.0214(6) 0.0209(5) 0.0032(4) 0.0020(4) -0.0034(4)
 C01M 0.0239(6) 0.0268(6) 0.0240(6) 0.0084(5) -0.0002(5) 0.0007(5)
 C01N 0.0288(6) 0.0264(6) 0.0206(6) 0.0042(5) 0.0062(5) -0.0055(5)
 C01O 0.0175(5) 0.0298(6) 0.0287(6) 0.0021(5) 0.0019(5) 0.0011(5)
 C01P 0.0236(6) 0.0277(6) 0.0243(6) -0.0042(5) -0.0018(5) -0.0014(5)
 C01Q 0.0259(6) 0.0232(6) 0.0287(6) -0.0018(5) -0.0038(5) -0.0013(5)
 C01R 0.0216(6) 0.0216(6) 0.0228(6) -0.0005(4) -0.0027(4) 0.0030(4)
 C01S 0.0245(6) 0.0158(5) 0.0312(6) 0.0042(5) 0.0035(5) -0.0007(4)
 C01T 0.0312(6) 0.0176(5) 0.0254(6) -0.0006(4) 0.0030(5) 0.0004(5)
 C01U 0.0188(5) 0.0234(6) 0.0292(6) 0.0039(5) -0.0002(5) 0.0032(4)
 C01V 0.0297(6) 0.0309(6) 0.0204(6) 0.0026(5) -0.0008(5) 0.0060(5)
 C01W 0.0279(6) 0.0232(6) 0.0219(6) 0.0035(5) 0.0014(5) -0.0009(5)
 C01X 0.0272(6) 0.0226(6) 0.0273(6) 0.0100(5) 0.0013(5) -0.0028(5)
 C01Y 0.0176(5) 0.0232(6) 0.0232(6) 0.0011(4) 0.0005(4) 0.0004(4)
 C01Z 0.0241(6) 0.0277(6) 0.0207(6) 0.0034(5) 0.0040(5) -0.0019(5)
 C020 0.0217(6) 0.0326(7) 0.0263(6) 0.0095(5) -0.0002(5) 0.0002(5)
 C021 0.0281(6) 0.0199(6) 0.0294(6) -0.0001(5) 0.0045(5) 0.0039(5)
 C022 0.0332(7) 0.0326(7) 0.0207(6) 0.0082(5) 0.0041(5) 0.0011(5)
 C023 0.0291(6) 0.0179(5) 0.0280(6) 0.0032(5) 0.0032(5) -0.0005(5)
 C024 0.0288(6) 0.0226(6) 0.0257(6) -0.0044(5) -0.0038(5) 0.0023(5)
 C025 0.0184(6) 0.0228(6) 0.0433(8) 0.0044(5) -0.0003(5) -0.0029(5)
 C026 0.0234(6) 0.0284(6) 0.0284(6) 0.0066(5) 0.0023(5) 0.0073(5)
 C027 0.0240(6) 0.0230(6) 0.0349(7) 0.0019(5) 0.0012(5) -0.0071(5)
 C028 0.0313(7) 0.0265(6) 0.0278(6) -0.0032(5) 0.0041(5) -0.0078(5)
 C029 0.0294(6) 0.0284(6) 0.0242(6) -0.0018(5) 0.0085(5) -0.0054(5)
 C02A 0.0323(7) 0.0310(7) 0.0270(6) 0.0038(5) 0.0069(5) -0.0053(5)
 C02B 0.0276(6) 0.0245(6) 0.0343(7) 0.0066(5) 0.0050(5) -0.0043(5)
 C02C 0.0407(7) 0.0212(6) 0.0253(6) 0.0035(5) 0.0076(5) 0.0069(5)
 C02D 0.0250(6) 0.0330(7) 0.0202(6) -0.0020(5) 0.0026(5) -0.0030(5)
 C02E 0.0392(7) 0.0294(7) 0.0230(6) 0.0030(5) 0.0041(5) -0.0142(6)
 C02F 0.0225(6) 0.0220(6) 0.0372(7) -0.0025(5) -0.0018(5) -0.0049(5)
 C02G 0.0358(7) 0.0295(7) 0.0290(7) 0.0020(5) -0.0007(5) -0.0080(5)
 C02H 0.0228(6) 0.0450(8) 0.0301(7) 0.0020(6) 0.0053(5) -0.0055(6)
 C02I 0.0541(9) 0.0195(6) 0.0275(7) 0.0052(5) 0.0051(6) 0.0031(6)
 C02J 0.0318(7) 0.0319(7) 0.0372(7) 0.0032(6) 0.0125(6) -0.0019(5)
 B02K 0.0159(6) 0.0152(5) 0.0173(6) -0.0011(4) 0.0018(4) -0.0030(4)
 C02L 0.0274(7) 0.0323(7) 0.0399(8) 0.0019(6) 0.0149(6) -0.0049(5)
 C02M 0.0284(7) 0.0283(7) 0.0421(8) 0.0087(6) 0.0028(6) -0.0022(5)
 C02N 0.0310(7) 0.0342(7) 0.0434(8) 0.0029(6) -0.0025(6) -0.0011(6)
 Li02 0.0218(9) 0.0208(9) 0.0207(9) 0.0008(7) 0.0004(7) -0.0013(7)
 C2 0.046(2) 0.042(2) 0.032(2) 0.0095(18) -0.0086(15) -0.0142(19)
 C3 0.030(2) 0.033(2) 0.027(3) 0.004(2) 0.0008(18) -0.0084(16)
 C4 0.0303(18) 0.0244(15) 0.0348(18) 0.0052(12) 0.0003(15) -0.0004(14)
 C5 0.0369(17) 0.0252(15) 0.0387(19) 0.0014(14) -0.0060(14) 0.0004(13)
 C6 0.0423(19) 0.0272(19) 0.0345(19) 0.0010(15) 0.0042(14) 0.0011(15)
 C7 0.0339(18) 0.042(2) 0.041(2) 0.0057(19) 0.0131(18) 0.0091(14)
 C8 0.0216(15) 0.049(2) 0.0410(19) 0.0110(16) 0.0050(13) 0.0005(14)
 C2A 0.0468(18) 0.0305(17) 0.0373(17) 0.0020(14) 0.0019(14) -0.0061(14)
 C3A 0.0325(13) 0.0374(14) 0.0313(13) 0.0023(10) 0.0101(10) -0.0087(11)
 C8A 0.0440(19) 0.066(3) 0.047(2) -0.004(2) 0.0065(18) 0.0217(17)
 C7A 0.0406(17) 0.109(3) 0.0488(19) 0.007(2) 0.0051(14) 0.0325(19)
 C6A 0.0331(15) 0.097(3) 0.0410(17) 0.0094(18) -0.0007(12) -0.0196(17)
 C4A 0.065(4) 0.0289(18) 0.033(3) 0.0044(17) 0.007(2) -0.012(2)
 C5A 0.091(3) 0.046(2) 0.035(2) -0.0028(18) 0.011(2) -0.041(2)

_geom_special_details
;
 All esds (except the esd in the dihedral angle between two l.s. planes)
 are estimated using the full covariance matrix.  The cell esds are taken
 into account individually in the estimation of esds in distances, angles
 and torsion angles; correlations between esds in cell parameters are only
 used when they are defined by crystal symmetry.  An approximate (isotropic)
 treatment of cell esds is used for estimating esds involving l.s. planes.
;
loop_
  _geom_bond_atom_site_label_1
  _geom_bond_atom_site_label_2
  _geom_bond_distance
  _geom_bond_site_symmetry_2
  _geom_bond_publ_flag
 P001 C007 1.8275(11) . ?
 P001 C00Y 1.8281(12) . ?
 P001 C016 1.8329(11) . ?
 P001 Li02 2.567(2) . ?
 P002 C00G 1.8296(11) . ?
 P002 C00H 1.8326(11) . ?
 P002 C012 1.8318(11) . ?
 P002 Li02 2.598(2) . ?
 P003 C00C 1.8349(11) . ?
 P003 C00D 1.8231(11) . ?
 P003 C00M 1.8300(12) . ?
 P003 Li02 2.560(2) . ?
 O004 C00B 1.3752(13) . ?
 O004 C00E 1.4096(13) . ?
 O005 C009 1.4102(13) . ?
 O005 C00A 1.3736(13) . ?
 O006 C008 1.3722(13) . ?
 O006 C00J 1.4054(13) . ?
 C007 C00B 1.4009(15) . ?
 C007 C00R 1.3966(15) . ?
 C008 C00H 1.4009(15) . ?
 C008 C00T 1.3940(16) . ?
 C009 C00I 1.3965(16) . ?
 C009 C013 1.3965(15) . ?
 C00A C00D 1.4018(15) . ?
 C00A C00V 1.3968(15) . ?
 C00B C00L 1.3948(15) . ?
 C00C C00X 1.3918(16) . ?
 C00C C01W 1.4009(16) . ?
 C00D C01D 1.3960(16) . ?
 C00E C00S 1.3960(15) . ?
 C00E C00U 1.3961(15) . ?
 C00F C00J 1.3976(16) . ?
 C00F C00N 1.4000(15) . ?
 C00F B02K 1.6300(16) . ?
 C00G C019 1.3960(16) . ?
 C00G C01R 1.3894(16) . ?
 C00H C01L 1.3935(16) . ?
 C00I C00O 1.4017(15) . ?
 C00I B02K 1.6321(16) . ?
 C00J C00Q 1.3943(16) . ?
 C00K H00K 0.9500 . ?
 C00K C00L 1.3935(16) . ?
 C00K C018 1.3878(17) . ?
 C00L C01C 1.5225(15) . ?
 C00M C01F 1.3911(17) . ?
 C00M C02C 1.3941(17) . ?
 C00N H00N 0.9500 . ?
 C00N C01H 1.3922(17) . ?
 C00O H00O 0.9500 . ?
 C00O C01E 1.3899(16) . ?
 C00P H00P 0.9500 . ?
 C00P C016 1.3955(16) . ?
 C00P C01K 1.3927(16) . ?
 C00Q C00Z 1.5274(15) . ?
 C00Q C01Y 1.3976(16) . ?
 C00R H00R 0.9500 . ?
 C00R C018 1.3874(16) . ?
 C00S C01A 1.3940(16) . ?
 C00S C01C 1.5249(15) . ?
 C00T C00Z 1.5217(15) . ?
 C00T C01M 1.3920(17) . ?
 C00U C017 1.4020(16) . ?
 C00U B02K 1.6282(16) . ?
 C00V C00W 1.5230(15) . ?
 C00V C01I 1.3920(16) . ?
 C00W C013 1.5245(16) . ?
 C00W C01G 1.5306(16) . ?
 C00W C023 1.5487(16) . ?
 C00X H00X 0.9500 . ?
 C00X C01P 1.3913(16) . ?
 C00Y C011 1.3952(16) . ?
 C00Y C01Z 1.3994(16) . ?
 C00Z C020 1.5293(16) . ?
 C00Z C02D 1.5488(16) . ?
 C010 H010 0.9500 . ?
 C010 C012 1.3911(16) . ?
 C010 C01Q 1.3902(17) . ?
 C011 H011 0.9500 . ?
 C011 C01J 1.3894(17) . ?
 C012 C029 1.3956(16) . ?
 C013 C014 1.3949(16) . ?
 C014 H014 0.9500 . ?
 C014 C01E 1.3844(17) . ?
 C015 H015 0.9500 . ?
 C015 C01K 1.3851(18) . ?
 C015 C01T 1.3906(18) . ?
 C016 C01B 1.4005(16) . ?
 C017 H017 0.9500 . ?
 C017 C01S 1.3903(17) . ?
 C018 H018 0.9500 . ?
 C019 H019 0.9500 . ?
 C019 C026 1.3881(18) . ?
 C01A H01A 0.9500 . ?
 C01A C01S 1.3858(17) . ?
 C01B H01B 0.9500 . ?
 C01B C01T 1.3873(17) . ?
 C01C C01N 1.5272(15) . ?
 C01C C01O 1.5480(16) . ?
 C01D H01D 0.9500 . ?
 C01D C01U 1.3883(17) . ?
 C01E H01E 0.9500 . ?
 C01F H01F 0.9500 . ?
 C01F C02H 1.3918(19) . ?
 C01G H01C 0.9800 . ?
 C01G H01G 0.9800 . ?
 C01G H01H 0.9800 . ?
 C01H H01I 0.9500 . ?
 C01H C01Y 1.3867(17) . ?
 C01I H01J 0.9500 . ?
 C01I C01U 1.3898(17) . ?
 C01J H01K 0.9500 . ?
 C01J C01V 1.3872(18) . ?
 C01K H01L 0.9500 . ?
 C01L H01M 0.9500 . ?
 C01L C01X 1.3898(17) . ?
 C01M H01N 0.9500 . ?
 C01M C01X 1.3868(17) . ?
 C01N H01O 0.9800 . ?
 C01N H01P 0.9800 . ?
 C01N H01Q 0.9800 . ?
 C01O H01R 0.9800 . ?
 C01O H01S 0.9800 . ?
 C01O H01T 0.9800 . ?
 C01P H01U 0.9500 . ?
 C01P C02F 1.3821(19) . ?
 C01Q H01V 0.9500 . ?
 C01Q C025 1.3817(19) . ?
 C01R H01W 0.9500 . ?
 C01R C024 1.3920(17) . ?
 C01S H01X 0.9500 . ?
 C01T H01Y 0.9500 . ?
 C01U H01Z 0.9500 . ?
 C01V H01 0.9500 . ?
 C01V C022 1.3861(19) . ?
 C01W H1 0.9500 . ?
 C01W C02B 1.3871(18) . ?
 C01X H2 0.9500 . ?
 C01Y H3 0.9500 . ?
 C01Z H4 0.9500 . ?
 C01Z C022 1.3852(18) . ?
 C020 H02A 0.9800 . ?
 C020 H02B 0.9800 . ?
 C020 H02C 0.9800 . ?
 C021 H021 0.9500 . ?
 C021 C024 1.3830(18) . ?
 C021 C026 1.3840(18) . ?
 C022 H022 0.9500 . ?
 C023 H02D 0.9800 . ?
 C023 H02E 0.9800 . ?
 C023 H02F 0.9800 . ?
 C024 H024 0.9500 . ?
 C025 H025 0.9500 . ?
 C025 C02L 1.3854(19) . ?
 C026 H026 0.9500 . ?
 C027 C028 1.3934(19) . ?
 C027 C02A 1.3966(19) . ?
 C027 C02N 1.5016(19) . ?
 C028 H028 0.9500 . ?
 C028 C02G 1.384(2) . ?
 C029 H029 0.9500 . ?
 C029 C02L 1.3882(18) . ?
 C02A H02R 0.9500 . ?
 C02A C02J 1.390(2) . ?
 C02B H02G 0.9500 . ?
 C02B C02F 1.3870(19) . ?
 C02C H02H 0.9500 . ?
 C02C C02I 1.3903(18) . ?
 C02D H02I 0.9800 . ?
 C02D H02J 0.9800 . ?
 C02D H02K 0.9800 . ?
 C02E H02L 0.9500 . ?
 C02E C02H 1.384(2) . ?
 C02E C02I 1.387(2) . ?
 C02F H02M 0.9500 . ?
 C02G H02S 0.9500 . ?
 C02G C02M 1.382(2) . ?
 C02H H02N 0.9500 . ?
 C02I H02O 0.9500 . ?
 C02J H02T 0.9500 . ?
 C02J C02M 1.384(2) . ?
 B02K H02P 1.0000 . ?
 C02L H02Q 0.9500 . ?
 C02M H02U 0.9500 . ?
 C02N H02V 0.9800 . ?
 C02N H02W 0.9800 . ?
 C02N H02X 0.9800 . ?
 C2 H2A 0.9800 . ?
 C2 H2B 0.9800 . ?
 C2 H2C 0.9800 . ?
 C2 C3 1.491(7) . ?
 C3 C4 1.385(5) . ?
 C3 C8 1.399(6) . ?
 C4 H4A 0.9500 . ?
 C4 C5 1.386(5) . ?
 C5 H5 0.9500 . ?
 C5 C6 1.384(5) . ?
 C6 H6 0.9500 . ?
 C6 C7 1.367(6) . ?
 C7 H7 0.9500 . ?
 C7 C8 1.378(5) . ?
 C8 H8 0.9500 . ?
 C2A H2AA 0.9800 . ?
 C2A H2AB 0.9800 . ?
 C2A H2AC 0.9800 . ?
 C2A C3A 1.489(4) . ?
 C3A C8A 1.390(5) . ?
 C3A C4A 1.385(5) . ?
 C8A H8A 0.9500 . ?
 C8A C7A 1.380(5) . ?
 C7A H7A 0.9500 . ?
 C7A C6A 1.377(5) . ?
 C6A H6A 0.9500 . ?
 C6A C5A 1.383(6) . ?
 C4A H4AA 0.9500 . ?
 C4A C5A 1.386(5) . ?
 C5A H5A 0.9500 . ?

loop_
  _geom_angle_atom_site_label_1
  _geom_angle_atom_site_label_2
  _geom_angle_atom_site_label_3
  _geom_angle
  _geom_angle_site_symmetry_1
  _geom_angle_site_symmetry_3
  _geom_angle_publ_flag
 C007 P001 C00Y 104.71(5) . . ?
 C007 P001 C016 104.09(5) . . ?
 C007 P001 Li02 118.13(6) . . ?
 C00Y P001 C016 102.25(5) . . ?
 C00Y P001 Li02 108.07(6) . . ?
 C016 P001 Li02 117.76(6) . . ?
 C00G P002 C00H 103.50(5) . . ?
 C00G P002 C012 101.74(5) . . ?
 C00G P002 Li02 111.51(6) . . ?
 C00H P002 Li02 116.38(6) . . ?
 C012 P002 C00H 101.62(5) . . ?
 C012 P002 Li02 119.90(6) . . ?
 C00C P003 Li02 111.27(6) . . ?
 C00D P003 C00C 104.04(5) . . ?
 C00D P003 C00M 103.35(5) . . ?
 C00D P003 Li02 114.26(6) . . ?
 C00M P003 C00C 101.66(5) . . ?
 C00M P003 Li02 120.37(6) . . ?
 C00B O004 C00E 116.71(8) . . ?
 C00A O005 C009 116.70(8) . . ?
 C008 O006 C00J 116.96(9) . . ?
 C00B C007 P001 118.54(8) . . ?
 C00R C007 P001 123.07(9) . . ?
 C00R C007 C00B 118.07(10) . . ?
 O006 C008 C00H 116.21(10) . . ?
 O006 C008 C00T 121.13(10) . . ?
 C00T C008 C00H 122.63(10) . . ?
 C00I C009 O005 115.98(9) . . ?
 C013 C009 O005 118.94(10) . . ?
 C013 C009 C00I 125.06(10) . . ?
 O005 C00A C00D 116.73(10) . . ?
 O005 C00A C00V 121.18(10) . . ?
 C00V C00A C00D 122.09(10) . . ?
 O004 C00B C007 116.42(9) . . ?
 O004 C00B C00L 121.03(10) . . ?
 C00L C00B C007 122.55(10) . . ?
 C00X C00C P003 122.22(9) . . ?
 C00X C00C C01W 118.36(10) . . ?
 C01W C00C P003 118.79(9) . . ?
 C00A C00D P003 117.77(8) . . ?
 C01D C00D P003 123.88(9) . . ?
 C01D C00D C00A 118.33(10) . . ?
 C00S C00E O004 119.00(10) . . ?
 C00U C00E O004 115.66(9) . . ?
 C00U C00E C00S 125.32(10) . . ?
 C00J C00F C00N 114.43(10) . . ?
 C00J C00F B02K 120.77(9) . . ?
 C00N C00F B02K 124.63(10) . . ?
 C019 C00G P002 118.10(9) . . ?
 C01R C00G P002 123.00(9) . . ?
 C01R C00G C019 118.90(11) . . ?
 C008 C00H P002 118.81(8) . . ?
 C01L C00H P002 123.30(9) . . ?
 C01L C00H C008 117.88(10) . . ?
 C009 C00I C00O 114.35(10) . . ?
 C009 C00I B02K 122.68(10) . . ?
 C00O C00I B02K 122.94(10) . . ?
 C00F C00J O006 115.31(10) . . ?
 C00Q C00J O006 119.32(10) . . ?
 C00Q C00J C00F 125.31(10) . . ?
 C00L C00K H00K 119.4 . . ?
 C018 C00K H00K 119.4 . . ?
 C018 C00K C00L 121.14(10) . . ?
 C00B C00L C01C 117.57(10) . . ?
 C00K C00L C00B 117.55(10) . . ?
 C00K C00L C01C 124.85(10) . . ?
 C01F C00M P003 118.21(9) . . ?
 C01F C00M C02C 118.98(11) . . ?
 C02C C00M P003 122.62(9) . . ?
 C00F C00N H00N 118.7 . . ?
 C01H C00N C00F 122.52(11) . . ?
 C01H C00N H00N 118.7 . . ?
 C00I C00O H00O 118.6 . . ?
 C01E C00O C00I 122.72(11) . . ?
 C01E C00O H00O 118.6 . . ?
 C016 C00P H00P 119.7 . . ?
 C01K C00P H00P 119.7 . . ?
 C01K C00P C016 120.69(11) . . ?
 C00J C00Q C00Z 118.35(10) . . ?
 C00J C00Q C01Y 117.15(10) . . ?
 C01Y C00Q C00Z 124.27(10) . . ?
 C007 C00R H00R 119.8 . . ?
 C018 C00R C007 120.34(11) . . ?
 C018 C00R H00R 119.8 . . ?
 C00E C00S C01C 118.30(10) . . ?
 C01A C00S C00E 117.21(10) . . ?
 C01A C00S C01C 124.24(10) . . ?
 C008 C00T C00Z 117.63(10) . . ?
 C01M C00T C008 117.62(10) . . ?
 C01M C00T C00Z 124.62(11) . . ?
 C00E C00U C017 114.24(10) . . ?
 C00E C00U B02K 121.61(10) . . ?
 C017 C00U B02K 124.04(10) . . ?
 C00A C00V C00W 117.56(10) . . ?
 C01I C00V C00A 117.79(10) . . ?
 C01I C00V C00W 124.62(10) . . ?
 C00V C00W C013 107.31(9) . . ?
 C00V C00W C01G 112.02(9) . . ?
 C00V C00W C023 108.16(9) . . ?
 C013 C00W C01G 112.71(10) . . ?
 C013 C00W C023 107.29(9) . . ?
 C01G C00W C023 109.14(9) . . ?
 C00C C00X H00X 119.6 . . ?
 C01P C00X C00C 120.71(11) . . ?
 C01P C00X H00X 119.6 . . ?
 C011 C00Y P001 123.08(9) . . ?
 C011 C00Y C01Z 119.05(11) . . ?
 C01Z C00Y P001 117.75(9) . . ?
 C00Q C00Z C020 112.49(10) . . ?
 C00Q C00Z C02D 107.84(9) . . ?
 C00T C00Z C00Q 107.74(9) . . ?
 C00T C00Z C020 111.95(10) . . ?
 C00T C00Z C02D 107.54(9) . . ?
 C020 C00Z C02D 109.08(10) . . ?
 C012 C010 H010 119.5 . . ?
 C01Q C010 H010 119.5 . . ?
 C01Q C010 C012 121.02(11) . . ?
 C00Y C011 H011 119.9 . . ?
 C01J C011 C00Y 120.18(11) . . ?
 C01J C011 H011 119.9 . . ?
 C010 C012 P002 117.56(9) . . ?
 C010 C012 C029 118.48(11) . . ?
 C029 C012 P002 123.94(9) . . ?
 C009 C013 C00W 118.53(10) . . ?
 C014 C013 C009 117.27(10) . . ?
 C014 C013 C00W 123.95(10) . . ?
 C013 C014 H014 119.9 . . ?
 C01E C014 C013 120.13(11) . . ?
 C01E C014 H014 119.9 . . ?
 C01K C015 H015 119.9 . . ?
 C01K C015 C01T 120.14(11) . . ?
 C01T C015 H015 119.9 . . ?
 C00P C016 P001 117.48(8) . . ?
 C00P C016 C01B 118.70(10) . . ?
 C01B C016 P001 123.66(9) . . ?
 C00U C017 H017 118.7 . . ?
 C01S C017 C00U 122.51(11) . . ?
 C01S C017 H017 118.7 . . ?
 C00K C018 H018 119.8 . . ?
 C00R C018 C00K 120.34(11) . . ?
 C00R C018 H018 119.8 . . ?
 C00G C019 H019 119.7 . . ?
 C026 C019 C00G 120.61(11) . . ?
 C026 C019 H019 119.7 . . ?
 C00S C01A H01A 120.0 . . ?
 C01S C01A C00S 119.93(11) . . ?
 C01S C01A H01A 120.0 . . ?
 C016 C01B H01B 119.7 . . ?
 C01T C01B C016 120.60(11) . . ?
 C01T C01B H01B 119.7 . . ?
 C00L C01C C00S 107.29(9) . . ?
 C00L C01C C01N 112.21(9) . . ?
 C00L C01C C01O 108.40(9) . . ?
 C00S C01C C01N 112.45(10) . . ?
 C00S C01C C01O 107.87(9) . . ?
 C01N C01C C01O 108.47(10) . . ?
 C00D C01D H01D 119.8 . . ?
 C01U C01D C00D 120.47(11) . . ?
 C01U C01D H01D 119.8 . . ?
 C00O C01E H01E 119.9 . . ?
 C014 C01E C00O 120.12(11) . . ?
 C014 C01E H01E 119.9 . . ?
 C00M C01F H01F 119.7 . . ?
 C00M C01F C02H 120.64(12) . . ?
 C02H C01F H01F 119.7 . . ?
 C00W C01G H01C 109.5 . . ?
 C00W C01G H01G 109.5 . . ?
 C00W C01G H01H 109.5 . . ?
 H01C C01G H01G 109.5 . . ?
 H01C C01G H01H 109.5 . . ?
 H01G C01G H01H 109.5 . . ?
 C00N C01H H01I 119.9 . . ?
 C01Y C01H C00N 120.28(11) . . ?
 C01Y C01H H01I 119.9 . . ?
 C00V C01I H01J 119.4 . . ?
 C01U C01I C00V 121.29(11) . . ?
 C01U C01I H01J 119.4 . . ?
 C011 C01J H01K 119.9 . . ?
 C01V C01J C011 120.23(11) . . ?
 C01V C01J H01K 119.9 . . ?
 C00P C01K H01L 120.1 . . ?
 C015 C01K C00P 119.87(11) . . ?
 C015 C01K H01L 120.1 . . ?
 C00H C01L H01M 119.8 . . ?
 C01X C01L C00H 120.49(11) . . ?
 C01X C01L H01M 119.8 . . ?
 C00T C01M H01N 119.5 . . ?
 C01X C01M C00T 121.06(11) . . ?
 C01X C01M H01N 119.5 . . ?
 C01C C01N H01O 109.5 . . ?
 C01C C01N H01P 109.5 . . ?
 C01C C01N H01Q 109.5 . . ?
 H01O C01N H01P 109.5 . . ?
 H01O C01N H01Q 109.5 . . ?
 H01P C01N H01Q 109.5 . . ?
 C01C C01O H01R 109.5 . . ?
 C01C C01O H01S 109.5 . . ?
 C01C C01O H01T 109.5 . . ?
 H01R C01O H01S 109.5 . . ?
 H01R C01O H01T 109.5 . . ?
 H01S C01O H01T 109.5 . . ?
 C00X C01P H01U 119.9 . . ?
 C02F C01P C00X 120.29(12) . . ?
 C02F C01P H01U 119.9 . . ?
 C010 C01Q H01V 120.0 . . ?
 C025 C01Q C010 119.95(12) . . ?
 C025 C01Q H01V 120.0 . . ?
 C00G C01R H01W 119.9 . . ?
 C00G C01R C024 120.27(11) . . ?
 C024 C01R H01W 119.9 . . ?
 C017 C01S H01X 119.8 . . ?
 C01A C01S C017 120.41(11) . . ?
 C01A C01S H01X 119.8 . . ?
 C015 C01T H01Y 120.0 . . ?
 C01B C01T C015 119.97(11) . . ?
 C01B C01T H01Y 120.0 . . ?
 C01D C01U C01I 119.99(11) . . ?
 C01D C01U H01Z 120.0 . . ?
 C01I C01U H01Z 120.0 . . ?
 C01J C01V H01 120.0 . . ?
 C022 C01V C01J 119.98(12) . . ?
 C022 C01V H01 120.0 . . ?
 C00C C01W H1 119.6 . . ?
 C02B C01W C00C 120.78(11) . . ?
 C02B C01W H1 119.6 . . ?
 C01L C01X H2 119.9 . . ?
 C01M C01X C01L 120.26(11) . . ?
 C01M C01X H2 119.9 . . ?
 C00Q C01Y H3 120.0 . . ?
 C01H C01Y C00Q 120.03(11) . . ?
 C01H C01Y H3 120.0 . . ?
 C00Y C01Z H4 119.8 . . ?
 C022 C01Z C00Y 120.46(11) . . ?
 C022 C01Z H4 119.8 . . ?
 C00Z C020 H02A 109.5 . . ?
 C00Z C020 H02B 109.5 . . ?
 C00Z C020 H02C 109.5 . . ?
 H02A C020 H02B 109.5 . . ?
 H02A C020 H02C 109.5 . . ?
 H02B C020 H02C 109.5 . . ?
 C024 C021 H021 120.1 . . ?
 C024 C021 C026 119.78(11) . . ?
 C026 C021 H021 120.1 . . ?
 C01V C022 H022 120.0 . . ?
 C01Z C022 C01V 120.07(12) . . ?
 C01Z C022 H022 120.0 . . ?
 C00W C023 H02D 109.5 . . ?
 C00W C023 H02E 109.5 . . ?
 C00W C023 H02F 109.5 . . ?
 H02D C023 H02E 109.5 . . ?
 H02D C023 H02F 109.5 . . ?
 H02E C023 H02F 109.5 . . ?
 C01R C024 H024 119.8 . . ?
 C021 C024 C01R 120.39(11) . . ?
 C021 C024 H024 119.8 . . ?
 C01Q C025 H025 120.2 . . ?
 C01Q C025 C02L 119.66(11) . . ?
 C02L C025 H025 120.2 . . ?
 C019 C026 H026 120.0 . . ?
 C021 C026 C019 120.04(11) . . ?
 C021 C026 H026 120.0 . . ?
 C028 C027 C02A 118.22(13) . . ?
 C028 C027 C02N 120.62(13) . . ?
 C02A C027 C02N 121.15(13) . . ?
 C027 C028 H028 119.5 . . ?
 C02G C028 C027 120.93(13) . . ?
 C02G C028 H028 119.5 . . ?
 C012 C029 H029 119.8 . . ?
 C02L C029 C012 120.39(12) . . ?
 C02L C029 H029 119.8 . . ?
 C027 C02A H02R 119.7 . . ?
 C02J C02A C027 120.56(13) . . ?
 C02J C02A H02R 119.7 . . ?
 C01W C02B H02G 120.0 . . ?
 C02F C02B C01W 120.08(12) . . ?
 C02F C02B H02G 120.0 . . ?
 C00M C02C H02H 119.8 . . ?
 C02I C02C C00M 120.33(12) . . ?
 C02I C02C H02H 119.8 . . ?
 C00Z C02D H02I 109.5 . . ?
 C00Z C02D H02J 109.5 . . ?
 C00Z C02D H02K 109.5 . . ?
 H02I C02D H02J 109.5 . . ?
 H02I C02D H02K 109.5 . . ?
 H02J C02D H02K 109.5 . . ?
 C02H C02E H02L 120.1 . . ?
 C02H C02E C02I 119.85(12) . . ?
 C02I C02E H02L 120.1 . . ?
 C01P C02F C02B 119.76(11) . . ?
 C01P C02F H02M 120.1 . . ?
 C02B C02F H02M 120.1 . . ?
 C028 C02G H02S 119.8 . . ?
 C02M C02G C028 120.49(13) . . ?
 C02M C02G H02S 119.8 . . ?
 C01F C02H H02N 120.0 . . ?
 C02E C02H C01F 119.98(13) . . ?
 C02E C02H H02N 120.0 . . ?
 C02C C02I H02O 119.9 . . ?
 C02E C02I C02C 120.21(13) . . ?
 C02E C02I H02O 119.9 . . ?
 C02A C02J H02T 119.8 . . ?
 C02M C02J C02A 120.46(13) . . ?
 C02M C02J H02T 119.8 . . ?
 C00F B02K C00I 110.32(9) . . ?
 C00F B02K H02P 107.5 . . ?
 C00I B02K H02P 107.5 . . ?
 C00U B02K C00F 111.55(9) . . ?
 C00U B02K C00I 112.20(9) . . ?
 C00U B02K H02P 107.5 . . ?
 C025 C02L C029 120.48(12) . . ?
 C025 C02L H02Q 119.8 . . ?
 C029 C02L H02Q 119.8 . . ?
 C02G C02M C02J 119.33(13) . . ?
 C02G C02M H02U 120.3 . . ?
 C02J C02M H02U 120.3 . . ?
 C027 C02N H02V 109.5 . . ?
 C027 C02N H02W 109.5 . . ?
 C027 C02N H02X 109.5 . . ?
 H02V C02N H02W 109.5 . . ?
 H02V C02N H02X 109.5 . . ?
 H02W C02N H02X 109.5 . . ?
 P001 Li02 P002 111.79(7) . . ?
 P003 Li02 P001 114.43(7) . . ?
 P003 Li02 P002 114.53(7) . . ?
 H2A C2 H2B 109.5 . . ?
 H2A C2 H2C 109.5 . . ?
 H2B C2 H2C 109.5 . . ?
 C3 C2 H2A 109.5 . . ?
 C3 C2 H2B 109.5 . . ?
 C3 C2 H2C 109.5 . . ?
 C4 C3 C2 120.7(5) . . ?
 C4 C3 C8 117.8(5) . . ?
 C8 C3 C2 121.4(4) . . ?
 C3 C4 H4A 119.6 . . ?
 C3 C4 C5 120.8(4) . . ?
 C5 C4 H4A 119.6 . . ?
 C4 C5 H5 119.7 . . ?
 C6 C5 C4 120.7(3) . . ?
 C6 C5 H5 119.7 . . ?
 C5 C6 H6 120.6 . . ?
 C7 C6 C5 118.8(3) . . ?
 C7 C6 H6 120.6 . . ?
 C6 C7 H7 119.4 . . ?
 C6 C7 C8 121.3(4) . . ?
 C8 C7 H7 119.4 . . ?
 C3 C8 H8 119.7 . . ?
 C7 C8 C3 120.7(4) . . ?
 C7 C8 H8 119.7 . . ?
 H2AA C2A H2AB 109.5 . . ?
 H2AA C2A H2AC 109.5 . . ?
 H2AB C2A H2AC 109.5 . . ?
 C3A C2A H2AA 109.5 . . ?
 C3A C2A H2AB 109.5 . . ?
 C3A C2A H2AC 109.5 . . ?
 C8A C3A C2A 120.9(3) . . ?
 C4A C3A C2A 121.3(3) . . ?
 C4A C3A C8A 117.9(3) . . ?
 C3A C8A H8A 119.1 . . ?
 C7A C8A C3A 121.8(4) . . ?
 C7A C8A H8A 119.1 . . ?
 C8A C7A H7A 120.0 . . ?
 C6A C7A C8A 120.1(4) . . ?
 C6A C7A H7A 120.0 . . ?
 C7A C6A H6A 120.7 . . ?
 C7A C6A C5A 118.7(3) . . ?
 C5A C6A H6A 120.7 . . ?
 C3A C4A H4AA 119.9 . . ?
 C3A C4A C5A 120.2(5) . . ?
 C5A C4A H4AA 119.9 . . ?
 C6A C5A C4A 121.4(4) . . ?
 C6A C5A H5A 119.3 . . ?
 C4A C5A H5A 119.3 . . ?

loop_
  _geom_torsion_atom_site_label_1
  _geom_torsion_atom_site_label_2
  _geom_torsion_atom_site_label_3
  _geom_torsion_atom_site_label_4
  _geom_torsion
  _geom_torsion_site_symmetry_1
  _geom_torsion_site_symmetry_2
  _geom_torsion_site_symmetry_3
  _geom_torsion_site_symmetry_4
  _geom_torsion_publ_flag
 P001 C007 C00B O004 -5.50(13) . . . . ?
 P001 C007 C00B C00L 174.33(8) . . . . ?
 P001 C007 C00R C018 -173.04(9) . . . . ?
 P001 C00Y C011 C01J -177.32(9) . . . . ?
 P001 C00Y C01Z C022 178.61(10) . . . . ?
 P001 C016 C01B C01T -173.63(9) . . . . ?
 P002 C00G C019 C026 -179.30(9) . . . . ?
 P002 C00G C01R C024 179.89(9) . . . . ?
 P002 C00H C01L C01X -179.29(9) . . . . ?
 P002 C012 C029 C02L 177.36(11) . . . . ?
 P003 C00C C00X C01P -169.84(9) . . . . ?
 P003 C00C C01W C02B 171.14(10) . . . . ?
 P003 C00D C01D C01U -178.84(9) . . . . ?
 P003 C00M C01F C02H -174.18(10) . . . . ?
 P003 C00M C02C C02I 174.00(10) . . . . ?
 O004 C00B C00L C00K 178.47(10) . . . . ?
 O004 C00B C00L C01C -3.37(15) . . . . ?
 O004 C00E C00S C01A -174.84(10) . . . . ?
 O004 C00E C00S C01C 10.63(15) . . . . ?
 O004 C00E C00U C017 174.98(9) . . . . ?
 O004 C00E C00U B02K -8.59(15) . . . . ?
 O005 C009 C00I C00O 176.45(9) . . . . ?
 O005 C009 C00I B02K -5.37(15) . . . . ?
 O005 C009 C013 C00W 10.46(15) . . . . ?
 O005 C009 C013 C014 -175.07(10) . . . . ?
 O005 C00A C00D P003 -0.10(13) . . . . ?
 O005 C00A C00D C01D -178.60(10) . . . . ?
 O005 C00A C00V C00W -3.14(15) . . . . ?
 O005 C00A C00V C01I 178.69(10) . . . . ?
 O006 C008 C00H P002 -0.72(13) . . . . ?
 O006 C008 C00H C01L -179.10(10) . . . . ?
 O006 C008 C00T C00Z -4.51(16) . . . . ?
 O006 C008 C00T C01M 179.42(10) . . . . ?
 O006 C00J C00Q C00Z 8.24(15) . . . . ?
 O006 C00J C00Q C01Y -177.06(10) . . . . ?
 C007 P001 C00Y C011 -27.12(11) . . . . ?
 C007 P001 C00Y C01Z 156.85(9) . . . . ?
 C007 P001 C016 C00P 104.20(9) . . . . ?
 C007 P001 C016 C01B -80.50(10) . . . . ?
 C007 C00B C00L C00K -1.36(16) . . . . ?
 C007 C00B C00L C01C 176.80(10) . . . . ?
 C007 C00R C018 C00K -0.58(18) . . . . ?
 C008 O006 C00J C00F -154.75(9) . . . . ?
 C008 O006 C00J C00Q 27.86(14) . . . . ?
 C008 C00H C01L C01X -0.99(17) . . . . ?
 C008 C00T C00Z C00Q 36.56(13) . . . . ?
 C008 C00T C00Z C020 160.75(10) . . . . ?
 C008 C00T C00Z C02D -79.44(12) . . . . ?
 C008 C00T C01M C01X 0.54(18) . . . . ?
 C009 O005 C00A C00D 149.41(10) . . . . ?
 C009 O005 C00A C00V -31.18(14) . . . . ?
 C009 C00I C00O C01E 0.09(16) . . . . ?
 C009 C00I B02K C00F 173.13(10) . . . . ?
 C009 C00I B02K C00U -61.82(13) . . . . ?
 C009 C013 C014 C01E -2.81(17) . . . . ?
 C00A O005 C009 C00I -154.66(10) . . . . ?
 C00A O005 C009 C013 27.14(14) . . . . ?
 C00A C00D C01D C01U -0.44(17) . . . . ?
 C00A C00V C00W C013 36.60(13) . . . . ?
 C00A C00V C00W C01G 160.81(10) . . . . ?
 C00A C00V C00W C023 -78.86(12) . . . . ?
 C00A C00V C01I C01U 0.32(17) . . . . ?
 C00B O004 C00E C00S 27.19(14) . . . . ?
 C00B O004 C00E C00U -154.18(10) . . . . ?
 C00B C007 C00R C018 0.32(17) . . . . ?
 C00B C00L C01C C00S 37.05(13) . . . . ?
 C00B C00L C01C C01N 161.05(10) . . . . ?
 C00B C00L C01C C01O -79.19(12) . . . . ?
 C00C P003 C00D C00A -168.19(9) . . . . ?
 C00C P003 C00D C01D 10.22(11) . . . . ?
 C00C P003 C00M C01F 98.45(10) . . . . ?
 C00C P003 C00M C02C -76.36(11) . . . . ?
 C00C C00X C01P C02F -0.98(19) . . . . ?
 C00C C01W C02B C02F -0.98(19) . . . . ?
 C00D P003 C00C C00X -119.94(10) . . . . ?
 C00D P003 C00C C01W 69.26(10) . . . . ?
 C00D P003 C00M C01F -153.88(9) . . . . ?
 C00D P003 C00M C02C 31.31(11) . . . . ?
 C00D C00A C00V C00W 176.24(10) . . . . ?
 C00D C00A C00V C01I -1.93(17) . . . . ?
 C00D C01D C01U C01I -1.11(18) . . . . ?
 C00E O004 C00B C007 148.64(10) . . . . ?
 C00E O004 C00B C00L -31.20(14) . . . . ?
 C00E C00S C01A C01S -1.65(17) . . . . ?
 C00E C00S C01C C00L -40.71(13) . . . . ?
 C00E C00S C01C C01N -164.56(10) . . . . ?
 C00E C00S C01C C01O 75.88(12) . . . . ?
 C00E C00U C017 C01S 1.51(16) . . . . ?
 C00E C00U B02K C00F -60.68(13) . . . . ?
 C00E C00U B02K C00I 174.95(10) . . . . ?
 C00F C00J C00Q C00Z -168.87(10) . . . . ?
 C00F C00J C00Q C01Y 5.84(17) . . . . ?
 C00F C00N C01H C01Y 2.16(18) . . . . ?
 C00G P002 C00H C008 77.95(9) . . . . ?
 C00G P002 C00H C01L -103.76(10) . . . . ?
 C00G P002 C012 C010 -156.25(9) . . . . ?
 C00G P002 C012 C029 25.48(12) . . . . ?
 C00G C019 C026 C021 -0.96(19) . . . . ?
 C00G C01R C024 C021 -0.16(19) . . . . ?
 C00H P002 C00G C019 166.04(9) . . . . ?
 C00H P002 C00G C01R -14.55(11) . . . . ?
 C00H P002 C012 C010 97.13(10) . . . . ?
 C00H P002 C012 C029 -81.14(11) . . . . ?
 C00H C008 C00T C00Z 173.36(10) . . . . ?
 C00H C008 C00T C01M -2.71(17) . . . . ?
 C00H C01L C01X C01M -1.07(19) . . . . ?
 C00I C009 C013 C00W -167.56(10) . . . . ?
 C00I C009 C013 C014 6.91(17) . . . . ?
 C00I C00O C01E C014 3.54(18) . . . . ?
 C00J O006 C008 C00H 151.99(9) . . . . ?
 C00J O006 C008 C00T -30.01(14) . . . . ?
 C00J C00F C00N C01H 1.47(16) . . . . ?
 C00J C00F B02K C00I -62.70(13) . . . . ?
 C00J C00F B02K C00U 171.88(9) . . . . ?
 C00J C00Q C00Z C00T -38.43(13) . . . . ?
 C00J C00Q C00Z C020 -162.29(10) . . . . ?
 C00J C00Q C00Z C02D 77.38(12) . . . . ?
 C00J C00Q C01Y C01H -1.71(16) . . . . ?
 C00K C00L C01C C00S -144.94(11) . . . . ?
 C00K C00L C01C C01N -20.94(16) . . . . ?
 C00K C00L C01C C01O 98.82(13) . . . . ?
 C00L C00K C018 C00R -0.14(18) . . . . ?
 C00M P003 C00C C00X -12.81(11) . . . . ?
 C00M P003 C00C C01W 176.40(9) . . . . ?
 C00M P003 C00D C00A 85.95(9) . . . . ?
 C00M P003 C00D C01D -95.64(10) . . . . ?
 C00M C01F C02H C02E -0.4(2) . . . . ?
 C00M C02C C02I C02E 0.3(2) . . . . ?
 C00N C00F C00J O006 177.16(9) . . . . ?
 C00N C00F C00J C00Q -5.62(16) . . . . ?
 C00N C00F B02K C00I 112.42(11) . . . . ?
 C00N C00F B02K C00U -13.00(14) . . . . ?
 C00N C01H C01Y C00Q -2.03(18) . . . . ?
 C00O C00I B02K C00F -8.85(14) . . . . ?
 C00O C00I B02K C00U 116.20(12) . . . . ?
 C00P C016 C01B C01T 1.62(17) . . . . ?
 C00R C007 C00B O004 -179.16(10) . . . . ?
 C00R C007 C00B C00L 0.67(17) . . . . ?
 C00S C00E C00U C017 -6.50(16) . . . . ?
 C00S C00E C00U B02K 169.93(10) . . . . ?
 C00S C01A C01S C017 -2.86(18) . . . . ?
 C00T C008 C00H P002 -178.68(9) . . . . ?
 C00T C008 C00H C01L 2.94(16) . . . . ?
 C00T C01M C01X C01L 1.30(19) . . . . ?
 C00U C00E C00S C01A 6.69(17) . . . . ?
 C00U C00E C00S C01C -167.84(10) . . . . ?
 C00U C017 C01S C01A 2.95(18) . . . . ?
 C00V C00A C00D P003 -179.50(8) . . . . ?
 C00V C00A C00D C01D 2.00(17) . . . . ?
 C00V C00W C013 C009 -40.32(13) . . . . ?
 C00V C00W C013 C014 145.61(11) . . . . ?
 C00V C01I C01U C01D 1.18(18) . . . . ?
 C00W C00V C01I C01U -177.71(11) . . . . ?
 C00W C013 C014 C01E 171.33(11) . . . . ?
 C00X C00C C01W C02B -0.02(18) . . . . ?
 C00X C01P C02F C02B -0.03(19) . . . . ?
 C00Y P001 C007 C00B 80.76(10) . . . . ?
 C00Y P001 C007 C00R -105.92(10) . . . . ?
 C00Y P001 C016 C00P -146.99(9) . . . . ?
 C00Y P001 C016 C01B 28.31(11) . . . . ?
 C00Y C011 C01J C01V -0.70(18) . . . . ?
 C00Y C01Z C022 C01V -1.45(19) . . . . ?
 C00Z C00Q C01Y C01H 172.65(11) . . . . ?
 C00Z C00T C01M C01X -175.22(11) . . . . ?
 C010 C012 C029 C02L -0.89(19) . . . . ?
 C010 C01Q C025 C02L -0.4(2) . . . . ?
 C011 C00Y C01Z C022 2.41(18) . . . . ?
 C011 C01J C01V C022 1.69(19) . . . . ?
 C012 P002 C00G C019 60.88(10) . . . . ?
 C012 P002 C00G C01R -119.71(10) . . . . ?
 C012 P002 C00H C008 -176.80(9) . . . . ?
 C012 P002 C00H C01L 1.49(11) . . . . ?
 C012 C010 C01Q C025 0.21(19) . . . . ?
 C012 C029 C02L C025 0.7(2) . . . . ?
 C013 C009 C00I C00O -5.47(16) . . . . ?
 C013 C009 C00I B02K 172.70(10) . . . . ?
 C013 C014 C01E C00O -2.08(18) . . . . ?
 C016 P001 C007 C00B -172.26(9) . . . . ?
 C016 P001 C007 C00R 1.06(11) . . . . ?
 C016 P001 C00Y C011 -135.46(10) . . . . ?
 C016 P001 C00Y C01Z 48.51(10) . . . . ?
 C016 C00P C01K C015 0.38(17) . . . . ?
 C016 C01B C01T C015 -0.03(18) . . . . ?
 C017 C00U B02K C00F 115.39(12) . . . . ?
 C017 C00U B02K C00I -8.99(15) . . . . ?
 C018 C00K C00L C00B 1.08(17) . . . . ?
 C018 C00K C00L C01C -176.93(11) . . . . ?
 C019 C00G C01R C024 -0.71(18) . . . . ?
 C01A C00S C01C C00L 145.17(11) . . . . ?
 C01A C00S C01C C01N 21.32(15) . . . . ?
 C01A C00S C01C C01O -98.23(13) . . . . ?
 C01C C00S C01A C01S 172.52(11) . . . . ?
 C01F C00M C02C C02I -0.77(19) . . . . ?
 C01G C00W C013 C009 -164.11(10) . . . . ?
 C01G C00W C013 C014 21.82(15) . . . . ?
 C01I C00V C00W C013 -145.37(11) . . . . ?
 C01I C00V C00W C01G -21.16(16) . . . . ?
 C01I C00V C00W C023 99.17(13) . . . . ?
 C01J C01V C022 C01Z -0.62(19) . . . . ?
 C01K C00P C016 P001 173.75(9) . . . . ?
 C01K C00P C016 C01B -1.80(17) . . . . ?
 C01K C015 C01T C01B -1.42(18) . . . . ?
 C01M C00T C00Z C00Q -147.68(11) . . . . ?
 C01M C00T C00Z C020 -23.48(16) . . . . ?
 C01M C00T C00Z C02D 96.32(14) . . . . ?
 C01Q C010 C012 P002 -177.93(9) . . . . ?
 C01Q C010 C012 C029 0.44(18) . . . . ?
 C01Q C025 C02L C029 0.0(2) . . . . ?
 C01R C00G C019 C026 1.27(17) . . . . ?
 C01T C015 C01K C00P 1.25(18) . . . . ?
 C01W C00C C00X C01P 0.99(17) . . . . ?
 C01W C02B C02F C01P 1.0(2) . . . . ?
 C01Y C00Q C00Z C00T 147.28(11) . . . . ?
 C01Y C00Q C00Z C020 23.41(16) . . . . ?
 C01Y C00Q C00Z C02D -96.91(13) . . . . ?
 C01Z C00Y C011 C01J -1.34(17) . . . . ?
 C023 C00W C013 C009 75.71(12) . . . . ?
 C023 C00W C013 C014 -98.36(13) . . . . ?
 C024 C021 C026 C019 0.07(19) . . . . ?
 C026 C021 C024 C01R 0.5(2) . . . . ?
 C027 C028 C02G C02M -0.7(2) . . . . ?
 C027 C02A C02J C02M -0.4(2) . . . . ?
 C028 C027 C02A C02J -0.55(19) . . . . ?
 C028 C02G C02M C02J -0.2(2) . . . . ?
 C02A C027 C028 C02G 1.10(19) . . . . ?
 C02A C02J C02M C02G 0.7(2) . . . . ?
 C02C C00M C01F C02H 0.82(18) . . . . ?
 C02H C02E C02I C02C 0.1(2) . . . . ?
 C02I C02E C02H C01F -0.1(2) . . . . ?
 B02K C00F C00J O006 -7.25(14) . . . . ?
 B02K C00F C00J C00Q 169.97(10) . . . . ?
 B02K C00F C00N C01H -173.93(10) . . . . ?
 B02K C00I C00O C01E -178.08(11) . . . . ?
 B02K C00U C017 C01S -174.82(11) . . . . ?
 C02N C027 C028 C02G -177.56(12) . . . . ?
 C02N C027 C02A C02J 178.10(12) . . . . ?
 Li02 P001 C007 C00B -39.51(11) . . . . ?
 Li02 P001 C007 C00R 133.82(10) . . . . ?
 Li02 P001 C00Y C011 99.64(10) . . . . ?
 Li02 P001 C00Y C01Z -76.40(10) . . . . ?
 Li02 P001 C016 C00P -28.76(11) . . . . ?
 Li02 P001 C016 C01B 146.54(10) . . . . ?
 Li02 P002 C00G C019 -68.11(10) . . . . ?
 Li02 P002 C00G C01R 111.30(10) . . . . ?
 Li02 P002 C00H C008 -44.72(11) . . . . ?
 Li02 P002 C00H C01L 133.56(10) . . . . ?
 Li02 P002 C012 C010 -32.78(12) . . . . ?
 Li02 P002 C012 C029 148.95(11) . . . . ?
 Li02 P003 C00C C00X 116.56(10) . . . . ?
 Li02 P003 C00C C01W -54.23(11) . . . . ?
 Li02 P003 C00D C00A -46.66(11) . . . . ?
 Li02 P003 C00D C01D 131.75(10) . . . . ?
 Li02 P003 C00M C01F -24.94(12) . . . . ?
 Li02 P003 C00M C02C 160.26(10) . . . . ?
 C2 C3 C4 C5 179.9(4) . . . . ?
 C2 C3 C8 C7 178.7(4) . . . . ?
 C3 C4 C5 C6 1.4(6) . . . . ?
 C4 C3 C8 C7 -0.1(7) . . . . ?
 C4 C5 C6 C7 -0.1(6) . . . . ?
 C5 C6 C7 C8 -1.3(6) . . . . ?
 C6 C7 C8 C3 1.4(6) . . . . ?
 C8 C3 C4 C5 -1.3(7) . . . . ?
 C2A C3A C8A C7A 179.8(3) . . . . ?
 C2A C3A C4A C5A -178.8(4) . . . . ?
 C3A C8A C7A C6A 0.0(6) . . . . ?
 C3A C4A C5A C6A -2.0(7) . . . . ?
 C8A C3A C4A C5A 2.9(6) . . . . ?
 C8A C7A C6A C5A 0.9(5) . . . . ?
 C7A C6A C5A C4A 0.1(6) . . . . ?
 C4A C3A C8A C7A -1.9(6) . . . . ?

loop_
  _diffrn_refln_index_h
  _diffrn_refln_index_k
  _diffrn_refln_index_l
  _diffrn_refln_intensity_net
  _diffrn_refln_intensity_u
 0 0 -2 1934.98 33.58
 0 0 -2 1915.32 33.6
 0 0 -2 1873.99 33.62
 0 0 -2 1810.9 33.53
 0 0 2 1904.01 33.62
 0 0 2 1812.84 33.6
 0 0 -2 1924.88 33.61
 0 0 2 1852.69 33.56
 0 0 2 1784.54 33.6
 0 0 -3 255.22 4.77
 0 0 -3 256.03 4.81
 0 0 -3 260.66 4.83
 0 0 -3 256.33 4.67
 0 0 3 257.47 4.68
 0 0 3 246.44 4.62
 0 0 -3 251.18 4.71
 0 0 3 256.67 4.78
 0 0 -3 246.56 4.77
 0 0 3 258.16 4.72
 0 0 3 259.17 4.65
 0 0 3 250.21 4.69
 0 0 -3 255.81 4.73
 0 0 -4 6126.04 111.59
 0 0 -4 5662.35 111.55
 0 0 -5 273.51 5.08
 0 0 -5 268.54 4.97
 0 0 5 265.46 4.92
 0 0 5 254.02 4.82
 0 0 5 262.22 4.97
 0 0 5 268.83 4.88
 0 0 5 254.57 4.93
 0 0 5 261.32 5.09
 0 0 5 270.75 5
 0 0 5 265.69 5.1
 0 0 -5 274.9 5.14
 0 0 -5 278.7 5.18
 0 0 -5 257.53 5.07
 0 0 5 256.98 4.86
 0 0 -5 264.6 5.01
 0 0 -6 48.34 1.16
 0 0 -6 44.13 1.25
 0 0 -6 43.95 1.3
 0 0 -6 43.12 1.18
 0 0 6 47.01 1.05
 0 0 -6 43.79 1.29
 0 0 -6 47.57 1.11
 0 0 6 47.57 1.06
 0 0 6 46.95 1.12
 0 0 6 48.35 1.25
 0 0 6 46.23 1.22
 0 0 6 45.83 1.07
 0 0 6 49.23 1.25
 0 0 6 46.73 1.13
 0 0 -6 48.28 1.27
 0 0 -6 47.16 1.3
 0 0 -6 45.67 1.21
 0 0 -6 46.94 1.32
 0 0 -7 566.19 10.2
 0 0 -7 539.29 10.31
 0 0 -7 544.51 10.28
 0 0 -7 559.5 10.19
 0 0 -7 533.83 10.43
 0 0 -7 524.73 10.23
 0 0 7 527.04 10.02
 0 0 -7 542.05 10.42
 0 0 -7 546.37 10.11
 0 0 7 545.8 10.17
 0 0 7 535.11 10.12
 0 0 7 554.19 10.04
 0 0 -7 554.41 10.46
 0 0 7 537.03 10.06
 0 0 7 522.8 10.13
 0 0 7 530.14 10.3
 0 0 7 558.8 10.31
 0 0 -7 553.95 10.35
 0 0 -7 563.17 10.28
 0 0 -7 547 10.4
 0 0 -7 548.55 10.27
 0 0 -8 1.53 0.31
 0 0 -8 0.99 0.25
 0 0 -8 1.23 0.23
 0 0 -8 2.06 0.3
 0 0 -8 1.1 0.23
 0 0 -8 0.93 0.26
 0 0 -8 1.47 0.28
 0 0 -8 1.54 0.33
 0 0 -8 0.92 0.24
 0 0 8 1.76 0.19
 0 0 8 1.49 0.22
 0 0 -8 1.27 0.33
 0 0 -8 2.12 0.28
 0 0 8 1.61 0.23
 0 0 8 1.31 0.17
 0 0 8 1.17 0.21
 0 0 8 1.96 0.3
 0 0 8 0.93 0.29
 0 0 8 1.23 0.25
 0 0 8 1.76 0.3
 0 0 8 1.37 0.19
 0 0 -8 0.89 0.26
 0 0 -8 0.96 0.21
 0 0 -8 1.62 0.34
 0 0 -8 1.08 0.33
 0 0 -9 114.82 2.35
 0 0 -9 120.23 2.58
 0 0 -9 118.27 2.86
 0 0 -9 122.74 2.74
 0 0 -9 123.31 2.85
 0 0 -9 121.8 2.62
 0 0 -9 114.6 2.77
 0 0 -9 119.99 2.76
 0 0 9 119.22 2.49
 0 0 -9 123.63 2.88
 0 0 -9 123.31 2.5
 0 0 -9 126.75 2.72
 0 0 9 116.42 2.65
 0 0 9 127.26 2.68
 0 0 9 120.36 2.62
 0 0 9 121.14 2.87
 0 0 9 125.12 2.87
 0 0 9 119.9 2.84
 0 0 9 121.62 2.54
 0 0 9 127.04 2.96
 0 0 9 128.3 2.96
 0 0 -9 125.62 3.01
 0 0 -9 121.84 2.73
 0 0 9 117.62 2.68
 0 0 -9 119.98 2.79
 0 0 -9 124.49 2.94
 0 0 -9 122.06 2.99
 0 0 -10 8.88 0.48
 0 0 -10 10.38 0.66
 0 0 -10 8.39 0.5
 0 0 -10 9.31 0.59
 0 0 -10 8.51 0.66
 0 0 -10 8.4 0.69
 0 0 -10 11.54 0.6
 0 0 -10 13.73 0.67
 0 0 -10 8.56 0.4
 0 0 -10 8.54 0.63
 0 0 10 8.63 0.51
 0 0 10 8.46 0.5
 0 0 10 7.88 0.47
 0 0 10 9.79 0.64
 0 0 10 8.97 0.61
 0 0 10 8.8 0.6
 0 0 10 8.19 0.63
 0 0 10 9.41 0.67
 0 0 -10 7.84 0.44
 0 0 -10 7.79 0.59
 0 0 10 8.17 0.51
 0 0 -10 8.91 0.59
 0 0 -10 8.82 0.7
 0 0 -10 12.75 0.78
 0 0 -11 275.1 5.86
 0 0 -11 285.18 6.15
 0 0 -11 283.76 5.8
 0 0 -11 281.08 6.18
 0 0 -11 279.85 5.85
 0 0 -11 282.09 6.01
 0 0 11 269 5.7
 0 0 11 287.58 5.73
 0 0 11 286.13 6.03
 0 0 11 281.78 6.07
 0 0 11 293.82 6.14
 0 0 11 298.63 6.17
 0 0 11 282.85 5.76
 0 0 -11 286.74 6.11
 0 0 -11 280.03 6.18
 0 0 -11 284.53 6.19
 0 0 -11 280.11 6.02
 0 0 -12 28.52 1.33
 0 0 -12 28.34 1.15
 0 0 -12 26.27 1.23
 0 0 -12 28.22 1.09
 0 0 -12 31.06 1.38
 0 0 -12 27.98 1.27
 0 0 12 35.4 1.34
 0 0 12 30.88 1.34
 0 0 12 28.99 1.33
 0 0 12 25.44 1.25
 0 0 12 25.75 1.04
 0 0 -12 25.55 1.21
 0 0 12 28.02 1.14
 0 0 -12 26.03 1.11
 0 0 -12 28.5 1.25
 0 0 13 46.42 1.71
 0 0 13 43.81 1.72
 0 0 13 48.54 1.85
 0 0 13 46.96 1.79
 0 0 -13 44.43 1.69
 0 0 13 48.56 1.82
 0 0 13 46.31 1.62
 0 0 -13 46.64 1.61
 0 0 -13 45.35 1.73
 0 0 -13 46.39 1.78
 0 0 -13 42.27 1.79
 0 0 -13 47.8 1.83
 0 0 -13 46.19 1.81
 0 0 13 48 1.6
 0 0 -13 41.49 1.52
 0 0 -13 49.7 1.76
 0 0 -14 133.23 3.41
 0 0 -14 132.02 3.45
 0 0 -14 135.84 3.66
 0 0 14 140.59 3.7
 0 0 14 132.65 3.6
 0 0 14 144.26 3.82
 0 0 14 143.55 3.82
 0 0 14 140.34 3.83
 0 0 -14 138.03 3.65
 0 0 14 137.84 3.78
 0 0 14 140.66 3.52
 0 0 -14 137.5 3.81
 0 0 -14 146.28 3.84
 0 0 -14 143.91 3.86
 0 0 -14 127.19 3.65
 0 0 -14 132.91 3.63
 0 0 -14 147.86 3.69
 0 0 -15 175.86 4.61
 0 0 -15 169.62 4.56
 0 0 15 169.82 4.56
 0 0 15 180.11 4.62
 0 0 15 184.32 4.68
 0 0 -15 164.86 4.38
 0 0 -15 168.44 4.47
 0 0 -15 169.74 4.61
 0 0 15 171.06 4.36
 0 0 15 175.28 4.43
 0 0 15 183.36 4.52
 0 0 -15 180.22 4.48
 0 0 -15 167.87 4.2
 0 0 -15 167.25 4.36
 0 0 -16 147.63 4.27
 0 0 -16 156.59 4.31
 0 0 -16 145.88 4.06
 0 0 -16 147.79 4.1
 0 0 16 152.37 4.31
 0 0 16 151.78 4.32
 0 0 16 161.71 4.42
 0 0 16 150.77 4.14
 0 0 16 150.4 4.05
 0 0 17 4.55 0.7
 0 0 17 4.2 0.77
 0 0 17 3.46 0.65
 0 0 17 3.88 0.73
 0 0 17 4.78 0.78
 0 0 17 3.01 0.68
 0 0 -17 3.97 0.76
 0 0 -17 3.31 0.68
 0 0 -17 3.7 0.76
 0 0 -17 4.35 0.62
 0 0 -17 4.78 0.74
 0 0 17 3.41 0.62
 0 0 -17 3.64 0.66
 0 0 18 145.14 4.14
 0 0 -18 150.14 4.46
 0 0 -18 133.94 4.18
 0 0 18 147.56 4.28
 0 0 18 157.26 4.52
 0 0 18 147.71 4.42
 0 0 18 152.38 4.48
 0 0 18 145.55 4.46
 0 0 -18 152.23 4.42
 0 0 18 147.32 4.17
 0 0 -18 145.31 4.16
 0 0 -18 153.57 4.32
 0 0 -18 143.01 3.94
 0 0 -18 145.03 4.23
 0 0 -19 0.76 0.59
 0 0 -19 1.3 0.51
 0 0 -19 0.72 0.52
 0 0 19 0.71 0.63
 0 0 19 1.41 0.65
 0 0 19 1.03 0.57
 0 0 -19 0.9 0.63
 0 0 19 0.76 0.61
 0 0 -19 0.82 0.6
 0 0 -19 0.96 0.58
 0 0 -19 1.2 0.62
 0 0 -19 1.27 0.71
 0 0 20 1367.68 27.19
 0 0 20 1345.73 27.25
 0 0 20 1381.73 27.28
 0 0 20 1415.01 27.25
 0 0 20 1408.59 27.31
 0 0 -20 1363.96 26.84
 0 0 -20 1446.39 27.12
 0 0 -20 1331.26 26.89
 0 0 -20 1305.43 27
 0 0 -20 1387.19 26.85
 0 0 21 122.34 4.18
 0 0 21 122.91 4.17
 0 0 21 116.16 4.11
 0 0 21 121.84 4.14
 0 0 -21 123.67 3.98
 0 0 -21 116.24 3.84
 0 0 21 120.91 4.12
 0 0 -21 116.23 3.89
 0 0 -21 122.29 3.97
 0 0 -21 116.55 3.81
 0 0 22 86.19 3.4
 0 0 22 83.3 3.31
 0 0 22 85.36 3.3
 0 0 22 80.12 3.28
 0 0 -22 83.2 3.05
 0 0 -22 84.95 3.1
 0 0 -22 79.5 3.05
 0 0 22 85.2 3.31
 0 0 -22 77.21 3.05
 0 0 -23 147.49 4.28
 0 0 -23 142.96 4.28
 0 0 23 143.64 4.58
 0 0 -23 152.03 4.39
 0 0 23 142.99 4.56
 0 0 23 142.37 4.61
 0 0 23 148.31 4.67
 0 0 23 139.76 4.55
 0 0 -23 143.85 4.4
 0 0 23 134.41 4.26
 0 0 -23 140.58 4.27
 0 0 24 31.98 1.9
 0 0 24 30.88 1.93
 0 0 24 33.47 1.98
 0 0 24 29.81 1.8
 0 0 24 32.97 1.93
 0 0 -24 32.43 1.83
 0 0 -24 29.19 1.65
 0 0 24 31.62 1.92
 0 0 -24 34.11 1.76
 0 0 24 29.11 1.82
 0 0 25 193.07 5.35
 0 0 -25 198.07 5.13
 0 0 -25 192.03 4.95
 0 0 -25 186.06 4.88
 0 0 25 188.94 5.31
 0 0 -25 182.89 4.87
 0 0 25 190.29 5.27
 0 0 25 182.55 5.18
 0 0 26 220.64 5.59
 0 0 26 223.2 5.7
 0 0 -26 214.88 5.41
 0 0 -26 215.98 5.42
 0 0 26 221.23 5.69
 0 0 -26 203.27 5.15
 0 0 26 219.79 5.6
 0 0 -26 222.16 5.24
 0 0 27 82.23 2.7
 0 0 -27 78.64 2.5
 0 0 -27 75.69 2.29
 0 0 27 72.74 2.43
 0 0 27 77.55 2.67
 0 0 -27 78.1 2.4
 0 0 -27 71.23 2.24
 0 0 -27 79.74 2.52
 0 0 27 76.28 2.6
 0 0 27 81.78 2.7
 0 0 28 51.25 1.67
 0 0 -28 47.64 1.51
 0 0 28 56.91 1.96
 0 0 -28 54.35 1.81
 0 0 29 62.92 1.86
 0 0 -29 65.09 1.8
 0 -1 29 58.4 1.73
 0 1 -29 55.14 1.67
 0 1 -28 6.08 0.63
 0 1 -28 6.86 0.64
 0 1 -28 5 0.49
 0 1 -28 6.19 0.66
 0 1 -28 5.55 0.55
 0 1 -28 5.68 0.58
 0 -1 28 6.3 0.69
 0 -1 28 5.69 0.71
 0 1 -27 5.26 0.7
 0 -1 27 4.86 0.73
 0 1 -27 4.57 0.66
 0 1 -27 4.38 0.62
 0 -1 27 4.36 0.7
 0 -1 27 5.06 0.77
 0 1 -27 5.54 0.73
 0 1 -27 5.04 0.61
 0 -1 26 8.77 1.01
 0 1 -26 7.13 0.8
 0 1 -26 7.38 0.88
 0 -1 26 10.39 1.06
 0 1 -26 8.51 0.87
 0 1 -26 6.84 0.81
 0 -1 26 7.76 0.93
 0 -1 26 8.3 0.94
 0 1 -26 8.71 0.93
 0 -1 25 -0.31 0.65
 0 -1 25 0.27 0.61
 0 -1 25 0.47 0.62
 0 -1 25 0.87 0.61
 0 1 -25 1.18 0.59
 0 -1 25 0.39 0.57
 0 1 -25 0.3 0.53
 0 1 -25 0.53 0.55
 0 1 -25 0.62 0.53
 0 -1 25 0.69 0.6
 0 -1 24 60.64 2.65
 0 1 -24 59.17 2.42
 0 -1 24 58.69 2.74
 0 -1 24 60.83 2.72
 0 -1 24 61.73 2.74
 0 1 -24 62.83 2.56
 0 -1 24 60.63 2.65
 0 1 -24 64.02 2.59
 0 1 -24 57.85 2.47
 0 -1 23 103.87 3.65
 0 -1 23 96.34 3.63
 0 -1 23 104.33 3.78
 0 1 -23 105.16 3.58
 0 1 -23 102.69 3.41
 0 1 -23 101.61 3.42
 0 -1 23 102.04 3.66
 0 1 -23 98.54 3.39
 0 1 -23 98.1 3.44
 0 -1 23 98.39 3.69
 0 -1 22 11.96 1.29
 0 -1 22 12.33 1.3
 0 -1 22 12.23 1.31
 0 -1 22 11.92 1.31
 0 1 -22 11.31 1.15
 0 1 -22 11.14 1.13
 0 1 -22 10.46 1.15
 0 -1 22 12.65 1.28
 0 1 -21 33.38 2.03
 0 -1 21 38.59 2.17
 0 -1 21 37.83 2.16
 0 -1 21 39.58 2.19
 0 -1 21 37.96 2.13
 0 1 -21 37.2 2.02
 0 1 -21 37.26 1.95
 0 1 -21 32.96 1.81
 0 1 -21 36.61 1.95
 0 1 -21 33.45 1.92
 0 1 -21 35.67 1.99
 0 1 -20 99.11 3.58
 0 1 -20 104.99 3.51
 0 1 -20 102.59 3.44
 0 -1 20 113.45 3.78
 0 -1 20 115.74 3.85
 0 -1 20 104.52 3.73
 0 -1 20 103.62 3.76
 0 -1 20 102.76 3.66
 0 1 -20 105.48 3.73
 0 1 -20 100.44 3.54
 0 1 -20 104.86 3.54
 0 1 -20 100.07 3.45
 0 1 -20 104.09 3.63
 0 -1 20 103.26 3.75
 0 1 -19 172.31 4.98
 0 1 -19 173.48 5.14
 0 -1 19 181.21 5.2
 0 -1 19 176.24 5.17
 0 -1 19 177.26 5.16
 0 -1 19 180.36 5.1
 0 -1 19 180.07 5.16
 0 1 -19 167.94 4.81
 0 1 -19 164.64 4.83
 0 1 -19 174.59 5.03
 0 1 -19 180.66 4.93
 0 1 -19 176.96 4.88
 0 1 -19 192.72 5.12
 0 1 -19 172.04 4.87
 0 1 -18 136.76 3.89
 0 1 -18 144.24 4.15
 0 1 -18 139.55 4.17
 0 1 -18 128.46 4.14
 0 1 -18 141.59 4.38
 0 -1 18 146.37 4.17
 0 -1 18 148.81 4.42
 0 -1 18 158.57 4.5
 0 -1 18 148.47 4.43
 0 -1 18 147.35 4.38
 0 1 -18 140.72 4.15
 0 1 -18 139.17 4.13
 0 1 -18 145.86 4.32
 0 1 -18 147.58 4.29
 0 1 -18 138.66 4.13
 0 1 -18 137.44 4.11
 0 -1 17 15.16 1.18
 0 -1 17 14.03 1.17
 0 1 -17 13.42 1
 0 1 -17 16.88 1.18
 0 -1 17 12.89 1.05
 0 -1 17 13.57 1.04
 0 1 -17 12.61 1.13
 0 1 -17 12.99 1.23
 0 1 -17 12.2 1.1
 0 1 -17 11.56 1.03
 0 1 -17 12.97 1.09
 0 1 -17 11.78 1.07
 0 1 -16 30.86 1.59
 0 -1 16 32.18 1.54
 0 -1 16 33.87 1.59
 0 1 -16 27.61 1.52
 0 1 -16 32.97 1.61
 0 -1 16 33.33 1.71
 0 -1 16 29.87 1.64
 0 1 -15 302.77 6.97
 0 1 -15 309.57 6.91
 0 1 -15 293.95 6.95
 0 1 -15 308.93 7.11
 0 -1 15 300.85 6.81
 0 -1 15 289.16 6.69
 0 -1 15 307.02 7.04
 0 -1 15 292.28 6.97
 0 -1 15 308.85 6.97
 0 1 -15 284.97 6.81
 0 1 -15 306.07 6.88
 0 1 -15 308.56 6.66
 0 1 -15 307.55 6.86
 0 1 -15 295.02 6.86
 0 1 -14 239.67 5.92
 0 1 -14 260.16 5.84
 0 1 -14 248.54 5.86
 0 1 -14 257.42 5.77
 0 1 -14 253.39 5.6
 0 1 -14 259.58 5.81
 0 -1 14 236.84 5.68
 0 -1 14 248.73 5.66
 0 -1 14 249.74 5.84
 0 -1 14 251.51 5.92
 0 1 -14 245.89 5.8
 0 -1 14 246.75 5.87
 0 1 -14 242.76 5.52
 0 1 -14 247.94 5.88
 0 1 -14 253.17 6
 0 1 -14 240.33 5.77
 0 -1 13 699.47 13.58
 0 -1 13 678.98 13.5
 0 -1 13 693.76 13.49
 0 -1 13 680.5 13.67
 0 1 -13 694.92 13.74
 0 1 -13 721.26 13.69
 0 1 -13 694.6 13.46
 0 1 -13 700.3 13.61
 0 1 -13 674.76 13.39
 0 1 -13 676.48 13.66
 0 -1 13 670.45 13.71
 0 1 -13 671.9 13.79
 0 1 -13 679.99 13.88
 0 1 -13 698.27 13.78
 0 1 -12 1177.68 21.29
 0 1 -12 1120.93 21.32
 0 1 -12 1114.75 21.06
 0 1 -12 1084.15 20.88
 0 1 -12 1175.27 21.25
 0 1 -12 1085.61 21
 0 1 -12 1135.75 21
 0 1 -12 1077.4 21.39
 0 1 -12 1135.69 21.41
 0 1 -12 1163.61 21.42
 0 1 -12 1199.52 21.53
 0 -1 12 1156.01 21.2
 0 -1 12 1139.51 21.14
 0 -1 12 1068.55 21.06
 0 -1 12 1118.02 21.36
 0 -1 12 1111.54 21.28
 0 1 -12 1103.8 20.7
 0 1 -12 1085.35 21.24
 0 -1 12 1059.67 20.84
 0 -1 12 1156.37 21.36
 0 1 -12 1098.89 21.28
 0 1 -11 910.05 16.72
 0 1 -11 914.58 16.99
 0 1 -11 899.9 17.03
 0 1 -11 911.73 16.75
 0 1 -11 896.26 16.78
 0 1 -11 881.12 17.1
 0 -1 11 827.82 16.59
 0 1 -11 846.41 16.62
 0 1 -11 895.84 17.02
 0 1 -11 876.04 17.04
 0 -1 11 853.27 16.45
 0 -1 11 890.8 16.54
 0 -1 11 913.95 16.86
 0 -1 11 894.24 16.53
 0 -1 11 897.8 16.83
 0 -1 11 873.17 16.82
 0 -1 11 918.85 17.01
 0 -1 11 896.83 17.06
 0 1 -11 889.38 16.8
 0 1 -11 913.48 16.94
 0 1 -11 860.21 16.65
 0 1 -11 871.9 16.97
 0 1 -11 913.91 17.1
 0 1 -11 894.82 17.09
 0 1 -10 363.52 7.46
 0 1 -10 390.13 7.26
 0 1 -10 383.23 7.34
 0 1 -10 364.11 7.47
 0 -1 10 357.81 7.12
 0 1 -10 371.13 7.19
 0 -1 10 353.44 6.86
 0 1 -10 376.46 7.4
 0 1 -10 393.73 7.35
 0 1 -10 366.45 7.2
 0 1 -10 389.33 7.32
 0 1 -10 380.12 7.53
 0 1 -10 372.54 7.04
 0 1 -10 367.2 7.57
 0 -1 10 379.56 7.03
 0 -1 10 375.11 6.92
 0 -1 10 369.27 7.34
 0 -1 10 377.09 7.33
 0 -1 10 361.61 7.29
 0 -1 10 378.11 7.08
 0 1 -10 381.97 7.48
 0 1 -10 366.28 6.88
 0 -1 10 366.31 7.03
 0 1 -10 396.04 7.6
 0 1 -10 375.5 7.56
 0 1 -9 8.59 0.55
 0 1 -9 7.69 0.5
 0 1 -9 8.41 0.6
 0 1 -9 8.66 0.49
 0 1 -9 9 0.57
 0 1 -9 8.41 0.58
 0 1 -9 10.92 0.57
 0 1 -9 8.63 0.5
 0 1 -9 8.49 0.53
 0 1 -9 8.66 0.66
 0 1 -9 7.83 0.62
 0 -1 9 8.81 0.4
 0 -1 9 7.38 0.24
 0 -1 9 8.72 0.35
 0 -1 9 7.9 0.52
 0 -1 9 7.76 0.52
 0 -1 9 7.74 0.27
 0 1 -9 8.82 0.39
 0 1 -9 8.84 0.61
 0 1 -9 8.41 0.33
 0 1 -9 9.28 0.63
 0 1 -9 9.63 0.37
 0 -1 9 8.34 0.37
 0 1 -9 9.09 0.52
 0 1 -9 9.53 0.66
 0 1 -8 1322.74 24.3
 0 1 -8 1320.89 24.51
 0 1 -8 1351.01 24.18
 0 1 -8 1301.48 24.31
 0 1 -8 1312.62 24.38
 0 1 -8 1319.61 24.2
 0 1 -8 1335.55 24.27
 0 1 -8 1339.33 24.33
 0 1 -8 1370.68 24.41
 0 1 -8 1370.67 24.28
 0 1 -8 1352.6 24.48
 0 1 -8 1283.5 24.25
 0 -1 8 1272.69 24.01
 0 1 -8 1306.99 23.95
 0 1 -8 1324.09 24.49
 0 1 -8 1347.97 24.51
 0 -1 8 1359.65 24.32
 0 -1 8 1372.85 24.34
 0 -1 8 1292.14 23.88
 0 1 -8 1339.07 24.44
 0 1 -8 1400.75 24.24
 0 1 -8 1270.18 23.9
 0 1 -8 1310.15 24.44
 0 1 -7 48.93 1.3
 0 1 -7 47.32 1.33
 0 1 -7 47.2 1.41
 0 1 -7 49.2 1.2
 0 1 -7 45.37 1.37
 0 1 -7 46.19 1.04
 0 -1 7 47.33 1.22
 0 1 -7 43.92 1.36
 0 1 -7 45.06 0.94
 0 1 -7 44.11 1.36
 0 -1 7 45.26 1.26
 0 -1 7 46.88 1.28
 0 1 -7 50.33 1.38
 0 1 -7 44.93 1.26
 0 1 -7 45.27 1.36
 0 1 -7 43.31 0.99
 0 1 -7 46.76 1.25
 0 1 -7 46.41 1.29
 0 1 -7 49.13 1.34
 0 1 -6 3580.58 60.5
 0 1 -6 3214.1 60.5
 0 1 -6 3173.59 60.45
 0 1 -6 3503.45 60.59
 0 1 -6 3507.58 60.5
 0 1 -6 3461.07 60.54
 0 1 -6 3445.91 60.45
 0 1 -6 3279.53 60.09
 0 1 -6 3277.98 60.15
 0 1 -6 3452.86 60.58
 0 1 -6 3455.92 60.63
 0 1 -6 3335.42 60.56
 0 -1 6 3247.8 60.11
 0 1 -6 3293.78 60.54
 0 1 -6 3411.62 60.22
 0 -1 6 3362.39 60.4
 0 1 -6 3440.92 60.6
 0 -1 6 3460.19 60.48
 0 -1 5 180.79 3.43
 0 1 -5 192.66 3.76
 0 1 -5 189.68 3.78
 0 1 -5 189.83 3.52
 0 -1 5 182.5 3.66
 0 1 -5 193.4 3.8
 0 1 -4 350.07 6.78
 0 1 -4 360.78 6.76
 0 1 -4 376.62 6.71
 0 1 -4 373.46 6.82
 0 -1 4 343.14 6.58
 0 -1 4 357.54 6.7
 0 1 -3 5.05 0.28
 0 1 -3 4.64 0.26
 0 1 -3 5.49 0.26
 0 1 -3 5.42 0.31
 0 -1 3 5.63 0.21
 0 1 -3 4.8 0.15
 0 1 -2 12.17 0.38
 0 -1 2 11.8 0.3
 0 1 -2 11.69 0.32
 0 1 -2 11.64 0.31
 0 -1 2 11.26 0.29
 0 1 -2 12.18 0.35
 0 -1 2 13.11 0.31
 0 1 -2 12.05 0.28
 0 1 -2 12.79 0.3
 0 1 -2 11.44 0.39
 0 1 -2 12.06 0.37
 0 1 -2 10.97 0.38
 0 1 -1 1725.74 30.69
 0 -1 1 1707.33 30.67
 0 1 -1 1685.66 30.68
 0 1 -1 1733.77 30.67
 0 -1 1 1675.57 30.66
 0 1 -1 1728.41 30.74
 0 1 -1 1739.96 30.72
 0 1 -1 1613.16 30.73
 0 1 0 811.33 14.97
 0 -1 0 825.36 14.93
 0 -1 0 869.07 15.01
 0 -1 0 838.79 15.01
 0 -1 0 799.91 14.98
 0 -1 0 831.33 14.94
 0 -1 0 821.18 14.94
 0 -1 -1 1732.72 31.92
 0 1 1 1790.34 31.86
 0 1 1 1821.21 31.82
 0 -1 -1 1754.44 31.91
 0 -1 -1 1764.87 31.89
 0 1 1 1816.51 31.9
 0 1 1 1708.2 31.92
 0 1 1 1712.14 31.85
 0 1 1 1783.44 31.93
 0 1 1 1817.18 31.89
 0 -1 -1 1744.46 31.9
 0 -1 -1 1674.25 31.88
 0 1 1 1684.03 31.9
 0 1 1 1845.98 31.88
 0 1 1 1755.85 31.9
 0 -1 -1 1803.98 31.9
 0 -1 -1 1833.04 31.91
 0 -1 -1 1828.21 31.91
 0 1 1 1714.83 31.92
 0 1 1 1634.1 31.89
 0 -1 -1 1846.17 31.9
 0 1 1 1810.31 31.91
 0 1 1 1770.37 31.92
 0 -1 -1 1796.84 31.87
 0 1 1 1689.44 31.93
 0 -1 -2 20.85 0.6
 0 1 2 22.61 0.61
 0 1 2 23.97 0.63
 0 -1 -2 22.46 0.6
 0 1 2 23.97 0.56
 0 -1 -2 22.79 0.55
 0 -1 -2 22.21 0.59
 0 1 2 22.18 0.61
 0 -1 -2 23.11 0.61
 0 -1 -2 21.54 0.61
 0 -1 -2 21.57 0.61
 0 1 2 21.31 0.61
 0 1 2 21.48 0.62
 0 -1 -2 24.8 0.58
 0 -1 -2 22.58 0.59
 0 1 2 24.35 0.62
 0 1 2 21.37 0.6
 0 -1 -2 22.77 0.61
 0 -1 -2 20.34 0.6
 0 1 2 20.62 0.57
 0 1 2 22.35 0.61
 0 -1 -3 292.09 5.68
 0 1 3 306.64 5.68
 0 -1 -3 294.05 5.65
 0 -1 -3 297.28 5.64
 0 -1 -3 302.21 5.63
 0 1 3 298.67 5.69
 0 -1 -3 285.91 5.66
 0 1 3 300.63 5.65
 0 1 3 292.5 5.55
 0 1 3 293.11 5.58
 0 1 3 311.28 5.66
 0 -1 -3 293.72 5.66
 0 -1 -3 318.42 5.68
 0 -1 -3 310.58 5.69
 0 -1 -3 311.35 5.68
 0 -1 -3 293.67 5.56
 0 1 3 298.51 5.67
 0 -1 -3 291.1 5.67
 0 -1 -3 289.77 5.61
 0 1 3 300.94 5.62
 0 1 3 302.93 5.64
 0 1 3 303.51 5.63
 0 -1 -3 302.15 5.67
 0 1 3 293.85 5.58
 0 -1 -3 299.89 5.65
 0 1 3 310.84 5.68
 0 1 4 585.5 11.22
 0 -1 -4 594.43 11.06
 0 1 4 619.15 11.23
 0 -1 -4 612.55 11.22
 0 -1 -4 614.49 11.16
 0 -1 -4 588.18 11.06
 0 1 4 591.17 11.17
 0 1 4 609.47 11.14
 0 -1 -4 616.21 11.21
 0 1 4 601.71 11.17
 0 -1 -4 620.76 11.13
 0 1 4 611.96 11.23
 0 -1 -4 620.89 11.2
 0 1 4 592.81 11.04
 0 1 4 609.87 11.18
 0 -1 -4 592.53 11.2
 0 -1 -4 623.03 11.18
 0 1 4 584.12 11.08
 0 -1 -4 610.87 11.23
 0 -1 -4 613.17 11.21
 0 1 4 609.56 11.15
 0 1 4 590.8 11.07
 0 -1 -4 602.31 11.18
 0 -1 -5 57.62 1.48
 0 -1 -5 62.24 1.49
 0 -1 -5 60.15 1.46
 0 -1 -5 60.52 1.45
 0 1 5 60.48 1.46
 0 1 5 63.16 1.35
 0 -1 -5 60.96 1.48
 0 -1 -5 60.04 1.5
 0 -1 -5 60.56 1.36
 0 1 5 60.68 1.41
 0 -1 -5 58.76 1.46
 0 1 5 58.82 1.32
 0 -1 -5 60.02 1.29
 0 -1 -5 58.2 1.32
 0 1 5 64.16 1.51
 0 -1 -5 62.66 1.47
 0 1 5 64.03 1.49
 0 1 5 59.3 1.4
 0 -1 -5 57.87 1.17
 0 -1 -5 59.56 1.39
 0 1 5 58.58 1.49
 0 -1 -5 61.35 1.48
 0 1 5 59.39 1.44
 0 -1 -5 58.28 1.48
 0 -1 -5 58.7 1.2
 0 1 5 57.75 1.31
 0 -1 -5 56.81 1.49
 0 -1 -6 451.29 8.83
 0 -1 -6 473.7 8.82
 0 -1 -6 457.77 8.83
 0 -1 -6 471.38 8.81
 0 -1 -6 496.96 8.89
 0 -1 -6 475.91 8.83
 0 1 6 466.14 8.59
 0 -1 -6 469.39 8.76
 0 -1 -6 470.12 8.78
 0 1 6 474.55 8.77
 0 1 6 461.71 8.75
 0 -1 -6 439.69 8.6
 0 1 6 451.41 8.55
 0 -1 -6 442.43 8.38
 0 1 6 477.94 8.71
 0 1 6 486.64 8.85
 0 -1 -6 457.14 8.51
 0 -1 -6 450.47 8.4
 0 1 6 455.83 8.8
 0 1 6 475.85 8.87
 0 -1 -6 464.19 8.67
 0 1 6 481.7 8.76
 0 1 6 463.95 8.85
 0 -1 -6 488.31 8.8
 0 -1 -6 465.62 8.8
 0 1 6 479.8 8.7
 0 -1 -6 476.18 8.83
 0 1 6 461.82 8.75
 0 1 6 451.09 8.56
 0 -1 -6 440.03 8.85
 0 1 7 596.11 11.08
 0 -1 -7 597.7 11.21
 0 -1 -7 622.71 11.29
 0 -1 -7 590.75 11.4
 0 -1 -7 616.52 11.39
 0 -1 -7 599.59 11.41
 0 -1 -7 607.35 11.46
 0 -1 -7 617.05 11.37
 0 -1 -7 618.08 11.38
 0 -1 -7 617.88 11.35
 0 -1 -7 627.5 11.32
 0 1 7 614.66 11.11
 0 1 7 590.02 11.31
 0 1 7 585.38 11.28
 0 -1 -7 606.67 11.15
 0 1 7 595.25 11.05
 0 1 7 624.54 11.25
 0 -1 -7 554.67 10.83
 0 1 7 632.15 11.42
 0 1 7 593.7 11.43
 0 1 7 630.07 11.31
 0 1 7 622.91 11.24
 0 1 7 617.16 11.46
 0 -1 -7 606.41 11.37
 0 1 7 606.38 11.39
 0 -1 -7 613.93 11.21
 0 -1 -7 606.82 11.28
 0 1 7 593.64 11.29
 0 -1 -7 624.7 11.4
 0 -1 -7 592.33 11.45
 0 -1 -7 624.22 11.34
 0 -1 -8 177.98 3.75
 0 -1 -8 176.64 3.82
 0 -1 -8 178.74 3.93
 0 -1 -8 178.4 3.76
 0 -1 -8 177.66 3.74
 0 -1 -8 178.21 3.85
 0 -1 -8 170.83 3.86
 0 -1 -8 173.28 3.84
 0 1 8 180.83 3.55
 0 -1 -8 177.72 3.79
 0 1 8 181.42 3.78
 0 1 8 171.64 3.73
 0 -1 -8 172.05 3.58
 0 1 8 178.84 3.69
 0 1 8 172.18 3.47
 0 1 8 170.34 3.86
 0 1 8 175.42 3.84
 0 1 8 185.95 3.88
 0 -1 -8 190.91 3.86
 0 1 8 182.19 3.77
 0 1 8 174.12 3.68
 0 1 8 177.01 3.91
 0 1 8 185 3.94
 0 -1 -8 177.06 3.85
 0 1 8 174.13 3.74
 0 1 8 175.31 3.53
 0 -1 -8 178.11 3.66
 0 -1 -8 169.39 3.71
 0 -1 -8 179.72 3.81
 0 -1 -8 170.1 3.92
 0 -1 -9 76.18 1.98
 0 -1 -9 74.9 2.03
 0 -1 -9 73.58 1.95
 0 -1 -9 74.45 2.04
 0 -1 -9 74.27 1.93
 0 -1 -9 75.57 2.05
 0 -1 -9 73.11 2.06
 0 -1 -9 74.62 1.9
 0 1 9 80.56 2.02
 0 -1 -9 74.47 1.99
 0 1 9 74.92 1.95
 0 -1 -9 74.8 1.8
 0 1 9 82.06 1.93
 0 1 9 84.82 2.12
 0 1 9 84.5 2.14
 0 1 9 78.44 2.09
 0 1 9 79.25 2.15
 0 -1 -9 79.08 2.04
 0 1 9 76.39 2.13
 0 1 9 77.05 1.97
 0 -1 -9 75.63 2.05
 0 -1 -9 76.93 1.88
 0 1 9 74.62 1.74
 0 -1 -9 71.66 1.94
 0 -1 -9 73.16 2
 0 -1 -10 0.03 0.33
 0 -1 -10 2.75 0.44
 0 -1 -10 0.24 0.27
 0 -1 -10 0.64 0.34
 0 -1 -10 0.17 0.25
 0 -1 -10 1.2 0.24
 0 -1 -10 2.18 0.44
 0 -1 -10 1.04 0.3
 0 1 10 1.82 0.34
 0 1 10 0.43 0.25
 0 -1 -10 0.52 0.21
 0 -1 -10 0.57 0.32
 0 -1 -10 0.9 0.38
 0 1 10 2 0.37
 0 1 10 1.62 0.37
 0 1 10 3.59 0.44
 0 1 10 0.29 0.33
 0 1 10 1.18 0.35
 0 1 10 0.41 0.24
 0 -1 -10 0.23 0.34
 0 -1 -10 4.46 0.45
 0 1 10 1.01 0.2
 0 -1 -10 0.37 0.23
 0 -1 -10 0.41 0.28
 0 -1 -11 105.39 2.8
 0 -1 -11 113.35 3
 0 -1 -11 113.37 2.75
 0 -1 -11 106 2.84
 0 -1 -11 110.11 2.71
 0 -1 -11 108.2 2.84
 0 -1 -11 107.76 2.77
 0 -1 -11 105.28 2.68
 0 1 11 107.61 2.76
 0 1 11 108.29 2.71
 0 1 11 111.92 2.88
 0 -1 -11 113.84 2.52
 0 -1 -11 105.58 2.81
 0 -1 -11 111.41 2.95
 0 1 11 111.08 2.92
 0 1 11 111.02 2.91
 0 1 11 115.42 3.01
 0 1 11 111.69 2.97
 0 1 11 114.47 2.95
 0 -1 -11 120.36 2.93
 0 1 11 110.61 2.74
 0 -1 -11 112.42 2.65
 0 -1 -11 107.69 2.76
 0 -1 -11 108.9 2.78
 0 -1 -12 100.7 2.87
 0 -1 -12 97.62 2.57
 0 -1 -12 99.67 2.73
 0 -1 -12 94.43 2.68
 0 -1 -12 94.11 2.59
 0 -1 -12 93.68 2.52
 0 1 12 100.19 2.64
 0 1 12 97.98 2.55
 0 1 12 101.96 2.74
 0 -1 -12 97.58 2.81
 0 -1 -12 96.93 2.69
 0 1 12 100.9 2.79
 0 1 12 104.33 2.82
 0 1 12 102.86 2.88
 0 1 12 100.83 2.8
 0 1 12 100.77 2.87
 0 1 12 97.49 2.57
 0 -1 -12 95.7 2.61
 0 -1 -12 102.38 2.51
 0 -1 -12 97.47 2.64
 0 -1 -13 130.35 3.36
 0 -1 -13 128.95 3.15
 0 -1 -13 129.54 3.18
 0 1 13 125.34 3.21
 0 -1 -13 122.94 3.1
 0 1 13 120.84 3.4
 0 -1 -13 127.44 3.33
 0 -1 -13 125.95 3.44
 0 1 13 128.65 3.53
 0 1 13 128.88 3.43
 0 1 13 130.76 3.39
 0 1 13 126.5 3.49
 0 1 13 119.96 3.44
 0 -1 -13 119.52 3.44
 0 -1 -13 120.93 3.16
 0 1 13 123 3.14
 0 -1 -13 119.56 3.21
 0 1 14 232.04 5.5
 0 1 14 244.8 5.7
 0 1 14 223.2 5.55
 0 1 14 234.18 5.64
 0 1 14 237.21 5.56
 0 1 14 231.5 5.54
 0 1 14 235.12 5.4
 0 -1 -14 224.75 5.15
 0 -1 -14 227.25 5.38
 0 -1 -14 225.92 5.53
 0 -1 -14 243.83 5.59
 0 1 14 219.51 5.37
 0 -1 -14 220 5.54
 0 1 15 3.92 0.58
 0 -1 -15 3.65 0.63
 0 1 15 4.79 0.73
 0 1 15 4.22 0.62
 0 1 15 4.23 0.67
 0 1 15 4.57 0.69
 0 1 15 3.08 0.6
 0 -1 -15 4.32 0.6
 0 1 15 4.01 0.58
 0 -1 -15 4.16 0.55
 0 -1 -15 4.27 0.73
 0 -1 -15 3.29 0.65
 0 -1 -15 3.16 0.56
 0 -1 -15 4.7 0.7
 0 1 16 360.56 8.24
 0 1 16 388.26 8.55
 0 1 16 373.87 8.44
 0 1 16 395.89 8.45
 0 1 16 339.26 8
 0 -1 -16 382.97 8.48
 0 -1 -16 354.11 8.32
 0 1 16 353.3 8.11
 0 -1 -16 365.14 8.17
 0 -1 -16 369.56 8.27
 0 1 17 0.47 0.43
 0 -1 -17 0.2 0.36
 0 -1 -17 0.73 0.51
 0 1 17 0.59 0.51
 0 1 17 0.75 0.56
 0 -1 -17 0.84 0.58
 0 1 17 0.06 0.53
 0 1 17 1.01 0.57
 0 -1 -17 0.4 0.56
 0 1 17 0.11 0.49
 0 1 18 28.55 1.76
 0 1 18 32.52 1.86
 0 1 18 31.51 1.79
 0 -1 -18 30.64 1.8
 0 1 18 30.8 1.83
 0 -1 -18 26.53 1.67
 0 -1 -18 30.63 1.68
 0 1 18 28.9 1.69
 0 1 18 31.7 1.69
 0 1 19 105.46 3.42
 0 1 19 104.99 3.71
 0 1 19 97.14 3.39
 0 1 19 109.62 3.75
 0 1 19 101.79 3.68
 0 1 19 107.33 3.72
 0 1 19 102.41 3.58
 0 1 19 108.16 3.73
 0 -1 -19 109.49 3.71
 0 -1 -19 101.19 3.53
 0 -1 -19 105.11 3.46
 0 1 20 175.62 5.28
 0 1 20 175.17 5.11
 0 1 20 172.91 5.21
 0 1 20 174.95 5.19
 0 -1 -20 178.08 4.98
 0 1 20 165.46 4.85
 0 -1 -20 171.54 4.92
 0 -1 -20 173.72 4.92
 0 1 20 181.31 5.3
 0 -1 -20 174.25 5.1
 0 1 21 289.38 7.56
 0 1 21 293.08 7.55
 0 1 21 290.96 7.56
 0 1 21 295.37 7.63
 0 1 21 293.19 7.54
 0 1 21 289.5 7.41
 0 -1 -21 294.54 7.37
 0 -1 -21 295.8 7.24
 0 1 21 275.72 7.1
 0 -1 -21 295.65 7.42
 0 -1 -21 293.97 7.21
 0 -1 -21 299.77 7.25
 0 -1 -22 128.32 4.03
 0 1 22 127.39 4.31
 0 1 22 133.09 4.44
 0 1 22 131.33 4.39
 0 1 22 131.68 4.34
 0 1 22 129.3 4.23
 0 1 22 127.55 4.19
 0 -1 -22 128.1 4.04
 0 -1 -22 134.99 4.1
 0 -1 -22 134.76 4.24
 0 -1 -23 8.73 1.02
 0 1 23 8.8 1.15
 0 -1 -23 9.58 1
 0 1 23 9.24 1.15
 0 1 23 9.09 1.15
 0 1 23 10.36 1.25
 0 1 23 12.06 1.26
 0 1 23 10.2 1.09
 0 1 23 8.91 1.12
 0 -1 -23 11.38 1.2
 0 -1 -23 10.07 1.05
 0 1 23 8.61 1.08
 0 -1 -23 7.85 1.01
 0 1 24 233.74 6.15
 0 -1 -24 222.37 5.63
 0 1 24 222.77 6.1
 0 1 24 223.37 6.06
 0 1 24 234.44 6.17
 0 1 24 221.08 6
 0 -1 -24 216.09 5.65
 0 -1 -24 219.75 5.77
 0 -1 -24 229.4 5.9
 0 1 25 75.65 2.88
 0 -1 -25 63.36 2.35
 0 1 25 71.47 2.79
 0 1 25 70.08 2.76
 0 -1 -25 68.36 2.58
 0 -1 -25 71.52 2.6
 0 -1 -25 68.31 2.47
 0 1 25 65.27 2.52
 0 1 25 72.77 2.8
 0 1 25 69.79 2.76
 0 -1 -25 73.17 2.54
 0 1 26 2.69 0.59
 0 -1 -26 2.86 0.58
 0 -1 -26 2.4 0.64
 0 -1 -26 2.43 0.55
 0 1 26 2.85 0.66
 0 1 26 3.21 0.73
 0 -1 -26 3.3 0.69
 0 1 26 1.93 0.64
 0 1 26 2.59 0.68
 0 1 27 132.79 3.74
 0 -1 -27 136.08 3.59
 0 -1 -27 130.67 3.32
 0 1 27 132.67 3.62
 0 1 27 137.16 3.79
 0 -1 -27 127.94 3.4
 0 -1 -27 133.11 3.56
 0 1 27 144 3.74
 0 1 28 0.94 0.45
 0 -1 -28 0.96 0.38
 0 1 28 0.63 0.34
 0 2 -29 11.07 0.65
 0 2 -29 12.57 0.71
 0 2 -28 17.04 0.98
 0 2 -28 19.23 1.01
 0 2 -28 15.83 0.81
 0 2 -28 16.49 0.92
 0 2 -28 16.58 0.91
 0 -2 28 16.4 1.08
 0 -2 28 15.58 0.99
 0 2 -28 18.39 1.01
 0 2 -27 3.56 0.54
 0 2 -27 4.13 0.64
 0 -2 27 4.86 0.72
 0 2 -27 3.97 0.62
 0 2 -27 3.27 0.6
 0 -2 27 3.75 0.64
 0 2 -27 5.23 0.72
 0 2 -27 4.63 0.64
 0 -2 26 33 1.82
 0 2 -26 33.46 1.55
 0 2 -26 35.56 1.71
 0 -2 26 31.31 1.68
 0 2 -26 31.72 1.58
 0 2 -26 32.83 1.64
 0 -2 26 34.01 1.7
 0 -2 26 34.29 1.78
 0 2 -26 32.42 1.65
 0 -2 25 4.34 0.77
 0 2 -25 5.77 0.82
 0 -2 25 4.95 0.84
 0 2 -25 6.42 0.88
 0 -2 25 5.87 0.86
 0 -2 25 4.37 0.88
 0 -2 25 4.62 0.86
 0 2 -25 4.58 0.79
 0 2 -25 5.9 0.81
 0 2 -25 7.2 0.9
 0 -2 24 11.52 1.27
 0 2 -24 10.25 1.1
 0 -2 24 9.42 1.07
 0 2 -24 9.78 1.09
 0 -2 24 9.99 1.19
 0 -2 24 11.1 1.2
 0 2 -24 8.74 1.04
 0 2 -24 11.19 1.09
 0 -2 24 10.13 1.13
 0 -2 23 320.05 8
 0 -2 23 316.59 7.92
 0 -2 23 325.56 8.16
 0 -2 23 327.9 8.23
 0 -2 23 329.45 8.13
 0 2 -23 336.11 7.95
 0 2 -23 330.12 7.76
 0 2 -23 313.41 7.61
 0 2 -23 329.25 7.92
 0 2 -23 319.11 7.88
 0 -2 22 231.35 6.34
 0 -2 22 227.59 6.3
 0 -2 22 220.3 6.17
 0 2 -22 224.49 6.04
 0 2 -22 233.25 5.93
 0 2 -22 208.66 5.75
 0 2 -22 224.46 5.88
 0 -2 22 215.69 6.03
 0 -2 22 223.48 6.22
 0 -2 21 9.96 1.17
 0 -2 21 10.27 1.18
 0 -2 21 11.85 1.29
 0 -2 21 10.53 1.21
 0 -2 21 12.82 1.23
 0 2 -21 11.89 1.2
 0 2 -21 10.71 1.14
 0 2 -21 12.81 1.21
 0 2 -21 12.15 1.23
 0 2 -21 13.86 1.26
 0 2 -21 11.01 1.22
 0 2 -21 10.49 1.29
 0 2 -21 11.58 1.22
 0 2 -20 106.66 3.77
 0 2 -20 110.51 3.89
 0 -2 20 111.75 3.89
 0 -2 20 109.89 3.88
 0 -2 20 111.44 3.78
 0 -2 20 116.68 3.91
 0 -2 20 118.75 3.98
 0 2 -20 106.96 3.62
 0 2 -20 106.3 3.65
 0 2 -20 115.89 3.69
 0 2 -20 116.87 3.78
 0 2 -20 108.95 3.69
 0 2 -20 103.52 3.71
 0 2 -20 106.91 3.6
 0 2 -19 206.52 5.83
 0 2 -19 198.54 5.69
 0 2 -19 200.58 5.45
 0 -2 19 218.19 5.87
 0 -2 19 218.36 5.84
 0 -2 19 212.86 5.89
 0 -2 19 212.37 5.86
 0 -2 19 216.47 5.74
 0 2 -19 204.84 5.56
 0 2 -19 193.75 5.53
 0 2 -19 209.92 5.54
 0 2 -19 221.05 5.73
 0 2 -19 214.37 5.67
 0 2 -19 211.18 5.72
 0 2 -19 208.23 5.54
 0 2 -18 564.56 12.13
 0 2 -18 540.46 11.94
 0 2 -18 546.77 11.7
 0 -2 18 526.68 11.55
 0 -2 18 557.5 12.06
 0 -2 18 548.01 11.85
 0 -2 18 549.32 11.95
 0 2 -18 548.18 11.79
 0 2 -18 524.67 11.77
 0 2 -18 526.69 11.76
 0 2 -18 566.07 11.91
 0 2 -18 561.76 11.73
 0 2 -18 542.61 11.7
 0 2 -18 557.38 11.95
 0 2 -17 31.41 1.75
 0 2 -17 31.04 1.63
 0 2 -17 32.76 1.7
 0 2 -17 28.8 1.72
 0 2 -17 30.57 1.78
 0 -2 17 30.36 1.56
 0 -2 17 31.08 1.53
 0 -2 17 29.32 1.74
 0 -2 17 29.78 1.67
 0 2 -17 30.5 1.63
 0 2 -17 31.41 1.71
 0 2 -17 29.06 1.67
 0 2 -17 32.64 1.61
 0 2 -16 125.65 3.7
 0 2 -16 131.02 3.9
 0 2 -16 116.97 3.84
 0 2 -16 133.44 4.02
 0 -2 16 132.65 3.68
 0 -2 16 131.78 3.63
 0 -2 16 125.15 3.83
 0 -2 16 141.97 4.04
 0 2 -16 140.07 3.92
 0 2 -16 127.57 3.83
 0 2 -16 129.75 3.85
 0 2 -16 138.81 3.76
 0 2 -15 100.6 2.91
 0 2 -15 98.11 3.12
 0 2 -15 93.54 3.1
 0 2 -15 89.81 3.13
 0 2 -15 102.29 2.89
 0 2 -15 101.56 3.21
 0 -2 15 99.16 2.91
 0 -2 15 94.17 2.9
 0 -2 15 103.19 3.25
 0 -2 15 99.72 3.08
 0 -2 15 101.69 2.91
 0 2 -15 99.72 3.06
 0 2 -15 96.24 3.1
 0 2 -15 105.53 3.14
 0 2 -15 99.7 2.96
 0 2 -14 40.28 1.69
 0 2 -14 42.21 1.61
 0 2 -14 37.06 1.71
 0 -2 14 38.12 1.7
 0 2 -14 37.59 1.54
 0 2 -14 37.51 1.71
 0 2 -14 34.27 1.71
 0 2 -14 39.29 1.77
 0 2 -14 40.18 1.81
 0 -2 14 37.11 1.54
 0 -2 14 38.68 1.59
 0 -2 14 40.66 1.58
 0 -2 14 39.71 1.68
 0 -2 14 41.62 1.8
 0 2 -14 38.2 1.65
 0 2 -14 36.15 1.68
 0 2 -14 41.65 1.75
 0 2 -14 40.67 1.63
 0 2 -14 40.88 1.73
 0 2 -13 4.51 0.63
 0 2 -13 3.79 0.55
 0 2 -13 4.6 0.52
 0 2 -13 4.05 0.59
 0 -2 13 3.81 0.59
 0 2 -13 3.44 0.47
 0 2 -13 4.23 0.62
 0 2 -13 4.42 0.56
 0 2 -13 4.61 0.56
 0 2 -13 4.59 0.64
 0 2 -13 3.53 0.65
 0 2 -13 4.14 0.68
 0 2 -13 4.12 0.66
 0 -2 13 4.94 0.56
 0 -2 13 3.93 0.59
 0 -2 13 3.69 0.5
 0 -2 13 4.55 0.52
 0 2 -13 3.3 0.6
 0 2 -13 3.79 0.59
 0 2 -13 4.04 0.57
 0 2 -13 6.46 0.7
 0 2 -12 59.52 1.91
 0 2 -12 59 2.13
 0 2 -12 67.38 2.08
 0 2 -12 58.75 1.9
 0 2 -12 63.62 1.91
 0 2 -12 64.76 2.03
 0 2 -12 60.68 2.09
 0 2 -12 61.68 1.95
 0 2 -12 64.3 2.08
 0 2 -12 60.16 2.11
 0 2 -12 65.96 2.24
 0 2 -12 64.65 2.19
 0 -2 12 62.78 1.94
 0 -2 12 61.23 1.91
 0 2 -12 61.94 1.76
 0 2 -12 74.07 2.14
 0 2 -12 62.52 1.95
 0 -2 12 60.96 2.06
 0 2 -12 60.9 1.9
 0 2 -12 58.57 2.08
 0 2 -11 433.82 8.51
 0 2 -11 401.31 8.31
 0 2 -11 428.92 8.41
 0 2 -11 435.18 8.36
 0 2 -11 428.78 8.41
 0 2 -11 432.52 8.5
 0 2 -11 425.67 8.51
 0 2 -11 412.37 8.4
 0 2 -11 410.29 8.65
 0 2 -11 409.39 8.57
 0 2 -11 410.58 8.5
 0 2 -11 423.51 8.62
 0 2 -11 424.85 8.71
 0 -2 11 422.56 8.4
 0 -2 11 419.76 8.36
 0 -2 11 385.46 8.06
 0 2 -11 424.46 8.02
 0 2 -11 415.98 8.17
 0 2 -11 428.29 8.03
 0 2 -11 428.8 8.57
 0 2 -11 405.56 8.58
 0 -2 11 404.31 8.52
 0 2 -11 419.78 8.65
 0 2 -11 390.84 8.33
 0 -2 11 398.45 7.98
 0 2 -10 845.13 16.68
 0 2 -10 890.21 16.73
 0 2 -10 891.95 16.81
 0 2 -10 906.08 16.83
 0 2 -10 883.88 16.68
 0 2 -10 909.69 16.74
 0 2 -10 878.43 16.82
 0 2 -10 873.03 16.74
 0 2 -10 900.42 16.55
 0 2 -10 885.02 16.99
 0 2 -10 890.31 16.9
 0 2 -10 904.4 16.73
 0 2 -10 854.73 16.79
 0 2 -10 884.12 16.91
 0 -2 10 855.72 16.65
 0 -2 10 855.82 16.7
 0 2 -10 893.57 16.54
 0 2 -10 896.96 16.41
 0 2 -10 866.97 16.72
 0 2 -10 896.93 16.97
 0 -2 10 878.1 16.88
 0 2 -10 859.83 16.89
 0 2 -10 904.87 16.42
 0 2 -9 1.79 0.34
 0 2 -9 1.41 0.39
 0 2 -9 1.43 0.29
 0 2 -9 2.2 0.35
 0 2 -9 0.9 0.34
 0 2 -9 1.18 0.31
 0 2 -9 4 0.44
 0 2 -9 3.75 0.4
 0 2 -9 2.05 0.36
 0 2 -9 1.33 0.32
 0 2 -9 3.17 0.43
 0 2 -9 1.39 0.33
 0 2 -9 1.06 0.36
 0 2 -9 1.46 0.38
 0 2 -9 1.52 0.38
 0 2 -9 3.56 0.46
 0 2 -9 1.35 0.24
 0 2 -9 1.26 0.23
 0 -2 9 1.29 0.28
 0 2 -9 1.7 0.41
 0 -2 9 1.46 0.28
 0 2 -9 0.83 0.35
 0 2 -8 314.06 6.5
 0 2 -8 313.97 6.66
 0 2 -8 337.1 6.41
 0 2 -8 321.27 6.47
 0 2 -8 327.79 6.55
 0 2 -8 324.85 6.51
 0 2 -8 318.5 6.51
 0 2 -8 325.78 6.54
 0 2 -8 330.95 6.5
 0 2 -8 327.83 6.48
 0 2 -8 327.31 6.62
 0 2 -8 337.71 6.39
 0 2 -8 325.6 6.53
 0 2 -8 315.91 6.58
 0 2 -8 327.42 6.44
 0 2 -8 324.84 6.6
 0 2 -8 325.96 6.64
 0 2 -8 335.18 6.61
 0 2 -8 328.46 6.3
 0 2 -8 323.78 6.29
 0 2 -8 328.6 6.69
 0 -2 8 301.87 6.38
 0 2 -8 317.07 6.53
 0 2 -8 332.74 6.58
 0 2 -8 331.43 6.47
 0 2 -7 186.5 3.93
 0 2 -7 195.83 4.09
 0 2 -7 191.7 3.84
 0 2 -7 194.01 3.91
 0 2 -7 183.14 3.94
 0 2 -7 184.93 3.9
 0 2 -7 187.7 3.92
 0 2 -7 180.61 3.93
 0 2 -7 192.1 3.97
 0 2 -7 192.05 3.91
 0 2 -7 184.98 3.96
 0 2 -7 188.48 3.87
 0 2 -7 197.61 4.04
 0 2 -7 192.25 3.85
 0 2 -7 188.08 3.84
 0 2 -7 181.76 3.91
 0 2 -7 192.48 4
 0 -2 7 173.79 3.46
 0 2 -7 181.3 3.91
 0 2 -7 195.4 4.01
 0 2 -7 191.9 3.81
 0 2 -7 193.87 4
 0 2 -7 190.67 3.77
 0 2 -7 185.8 4.03
 0 2 -7 183.86 3.98
 0 2 -7 182.71 3.76
 0 2 -7 196.14 4
 0 -2 7 179.3 3.84
 0 2 -7 191.82 4.09
 0 2 -7 195.44 3.93
 0 2 -7 189.11 3.98
 0 2 -6 197.14 4
 0 2 -6 193.73 3.9
 0 2 -6 190.74 4.08
 0 2 -6 197.36 3.95
 0 2 -6 188.94 3.99
 0 2 -6 184.4 3.95
 0 2 -6 188.21 3.98
 0 2 -6 188.44 3.95
 0 2 -6 188.61 3.94
 0 2 -6 189.12 3.98
 0 2 -6 198.53 3.92
 0 2 -6 195.18 3.86
 0 2 -6 188.56 3.94
 0 2 -6 195.38 4.02
 0 2 -6 192.85 3.87
 0 2 -6 191.36 3.95
 0 2 -6 200.36 4.02
 0 2 -6 197.86 3.96
 0 2 -6 193.01 4
 0 2 -6 194.07 4.04
 0 -2 6 189.85 3.74
 0 2 -6 187.42 3.89
 0 2 -6 200 4.04
 0 2 -6 194.96 4.08
 0 2 -5 487.54 8.94
 0 2 -5 480.22 8.66
 0 2 -5 470.11 9.06
 0 2 -5 487.76 9.03
 0 2 -5 493.29 8.96
 0 -2 5 449.39 8.64
 0 2 -5 483.76 9.02
 0 2 -5 467.11 8.91
 0 2 -5 483.98 8.83
 0 2 -5 477.47 9.04
 0 2 -5 492.94 8.96
 0 2 -5 481.75 8.92
 0 2 -5 485.88 9.08
 0 2 -5 463.99 8.98
 0 2 -5 483.53 9
 0 2 -5 463.38 8.96
 0 2 -5 461.9 8.99
 0 -2 5 471.29 8.79
 0 2 -4 18.89 0.45
 0 2 -4 18.17 0.5
 0 2 -4 21.49 0.64
 0 2 -4 20.29 0.65
 0 2 -4 21.73 0.72
 0 2 -4 18.48 0.69
 0 2 -4 19.25 0.68
 0 2 -4 17.07 0.58
 0 2 -4 20.17 0.56
 0 -2 4 17.67 0.44
 0 2 -4 19.86 0.57
 0 2 -3 6333 119.24
 0 2 -3 6660.73 119.28
 0 2 -3 6603.44 119.28
 0 2 -3 6789.56 119.12
 0 -2 2 567.04 10.71
 0 2 -2 599.27 10.8
 0 2 -2 602.3 10.84
 0 2 -2 611.99 10.85
 0 2 -2 592.79 10.9
 0 2 -2 606.16 10.91
 0 2 -2 564.26 10.91
 0 2 -2 594.78 10.93
 0 2 -2 607.48 10.85
 0 -2 2 583.77 10.78
 0 2 -1 2056.14 37.88
 0 2 -1 2130.05 37.92
 0 2 -1 2125.31 37.83
 0 2 -1 2131.47 37.92
 0 -2 1 2110.55 37.75
 0 -2 1 2095.89 37.93
 0 2 -1 2002.81 37.85
 0 2 -1 2095.23 37.84
 0 -2 0 155.95 3.05
 0 -2 0 155.03 3.01
 0 -2 0 156.5 2.91
 0 2 0 164.52 2.94
 0 -2 0 157.07 3
 0 2 0 161.05 3.09
 0 2 0 157.48 3.09
 0 2 0 160.33 3.07
 0 -2 0 157.62 3.14
 0 -2 0 157.81 3.13
 0 2 0 160.91 3.13
 0 2 0 155.84 3.05
 0 2 1 72.07 1.52
 0 2 1 72.4 1.58
 0 -2 -1 70.88 1.56
 0 -2 -1 65.66 1.34
 0 -2 -1 67.9 1.51
 0 -2 -1 73.75 1.43
 0 2 1 70.28 1.47
 0 2 1 73.19 1.52
 0 -2 -1 72.3 1.5
 0 -2 -1 69.95 1.5
 0 2 1 69.31 1.54
 0 2 1 70.57 1.45
 0 2 1 70.91 1.58
 0 2 1 71.73 1.55
 0 -2 -1 68.26 1.53
 0 -2 -1 68.57 1.54
 0 -2 -1 72.97 1.47
 0 -2 -1 67.24 1.5
 0 2 1 69.2 1.48
 0 2 1 70.95 1.57
 0 2 1 71.6 1.6
 0 2 2 1.86 0.23
 0 2 2 0.66 0.17
 0 2 2 1.72 0.26
 0 -2 -2 1.05 0.18
 0 -2 -2 1.15 0.18
 0 -2 -2 0.73 0.21
 0 -2 -2 0.61 0.19
 0 2 2 2.38 0.18
 0 2 2 0.83 0.22
 0 -2 -2 1.28 0.17
 0 -2 -2 0.77 0.2
 0 -2 -2 2.75 0.26
 0 -2 -2 0.47 0.18
 0 2 2 2.12 0.23
 0 2 2 0.59 0.18
 0 -2 -2 0.87 0.17
 0 2 2 0.58 0.18
 0 2 2 1.08 0.2
 0 -2 -2 0.66 0.16
 0 -2 -2 0.83 0.21
 0 2 2 0.55 0.22
 0 2 2 0.59 0.15
 0 -2 -2 2.94 0.27
 0 2 2 1.76 0.16
 0 -2 -2 1.45 0.18
 0 2 2 0.92 0.28
 0 2 3 748.28 13.9
 0 -2 -3 764.83 13.84
 0 2 3 781.22 13.92
 0 2 3 770.73 13.93
 0 2 3 749.68 13.9
 0 2 3 752.97 13.84
 0 -2 -3 759.9 13.89
 0 -2 -3 761.76 13.89
 0 2 3 750.65 13.91
 0 -2 -3 760.93 13.89
 0 2 3 743.62 13.88
 0 2 3 754.99 13.72
 0 2 3 746.93 13.87
 0 -2 -3 771.31 13.89
 0 -2 -3 761.74 13.87
 0 2 3 775.39 13.94
 0 -2 -3 728.29 13.86
 0 -2 -3 747.65 13.76
 0 2 3 776.63 13.8
 0 -2 -3 758.7 13.82
 0 -2 -3 753.29 13.89
 0 -2 -3 748.03 13.78
 0 2 3 682.71 13.67
 0 -2 -4 171.9 3.47
 0 2 4 165.23 3.48
 0 -2 -4 164.77 3.42
 0 -2 -4 169.25 3.47
 0 2 4 172.87 3.52
 0 2 4 162.11 3.47
 0 2 4 170.74 3.5
 0 -2 -4 170.29 3.47
 0 2 4 164.96 3.4
 0 -2 -4 166.12 3.45
 0 -2 -4 165.6 3.47
 0 2 4 170.73 3.49
 0 -2 -4 166.81 3.46
 0 -2 -4 168.09 3.36
 0 2 4 160.51 3.51
 0 2 4 169.7 3.34
 0 -2 -4 173 3.37
 0 2 4 172.86 3.47
 0 -2 -4 166.79 3.42
 0 -2 -4 169.31 3.48
 0 -2 -4 169.85 3.49
 0 -2 -4 175.98 3.45
 0 -2 -4 166.03 3.47
 0 -2 -4 174.25 3.53
 0 2 4 167.89 3.48
 0 -2 -5 9602.54 160.83
 0 -2 -5 9403.3 160.84
 0 -2 -5 9211.36 160.8
 0 -2 -5 9335.17 160.79
 0 2 5 8567.53 160.76
 0 -2 -5 9100.27 160.79
 0 2 5 8368.97 160.79
 0 2 5 8552.31 160.77
 0 -2 -5 9135.07 160.78
 0 2 5 8027.35 160.62
 0 -2 -5 9339 160.76
 0 2 5 8770.56 160.82
 0 2 5 8914.53 160.81
 0 -2 -5 9409.79 160.77
 0 -2 -5 8989.78 160.77
 0 -2 -5 9478.18 160.71
 0 2 5 8863.46 160.8
 0 -2 -5 8665.92 160.78
 0 2 5 9168.64 160.77
 0 -2 -5 8888.52 160.84
 0 2 5 8556.33 160.76
 0 2 5 8619.14 160.76
 0 -2 -5 8755.6 160.75
 0 -2 -5 8816.81 160.78
 0 -2 -6 1046.46 19.86
 0 -2 -6 1052.4 19.86
 0 -2 -6 1054.41 19.84
 0 -2 -6 1060.09 19.83
 0 -2 -6 1072.16 19.84
 0 -2 -6 1073.67 19.79
 0 2 6 1037.25 19.82
 0 2 6 1031.29 19.82
 0 2 6 1098.82 19.88
 0 -2 -6 1056.99 19.8
 0 2 6 1074.42 19.66
 0 -2 -6 1106.23 19.63
 0 -2 -6 1092.27 19.77
 0 2 6 1051.23 19.85
 0 2 6 1067.86 19.8
 0 2 6 1054.94 19.87
 0 -2 -6 1076.9 19.85
 0 -2 -6 1124.83 19.84
 0 2 6 1048.53 19.81
 0 -2 -6 1066.77 19.89
 0 2 6 1065.29 19.83
 0 -2 -6 1101.74 19.87
 0 -2 -7 489.49 9.01
 0 2 7 460.89 9.06
 0 -2 -7 476.58 9.26
 0 -2 -7 498.99 9.29
 0 -2 -7 465.45 9.26
 0 -2 -7 487.5 9.26
 0 -2 -7 477.71 9.27
 0 -2 -7 477.15 9.27
 0 2 7 495.59 9.23
 0 -2 -7 480.66 9.26
 0 -2 -7 489.51 9.2
 0 -2 -7 499.11 9.25
 0 2 7 459.94 9.21
 0 2 7 478.88 9.27
 0 -2 -7 479.72 9.03
 0 2 7 479.87 9.01
 0 -2 -7 485.77 9.21
 0 -2 -7 469.44 8.96
 0 2 7 473.09 9.3
 0 2 7 496.62 9.32
 0 2 7 476.16 9.3
 0 2 7 471.52 9.18
 0 2 7 511.88 9.21
 0 2 7 491.86 9.31
 0 -2 -7 447.93 8.72
 0 -2 -7 471.49 9.22
 0 2 7 471.14 9.21
 0 -2 -7 490.54 9.31
 0 2 7 475.9 8.95
 0 -2 -7 461.7 8.73
 0 -2 -7 485.53 9.15
 0 -2 -8 140.46 3.02
 0 2 8 143.2 3.06
 0 -2 -8 145.3 3.27
 0 -2 -8 139.63 3.24
 0 2 8 143.08 3.01
 0 -2 -8 140.47 3.27
 0 -2 -8 147.56 3.28
 0 -2 -8 150.76 3.31
 0 -2 -8 143.31 3.22
 0 -2 -8 140.24 3.17
 0 2 8 141 3.2
 0 2 8 135.87 3.18
 0 -2 -8 137.34 3
 0 2 8 146.98 3.28
 0 2 8 139.25 2.96
 0 -2 -8 138.38 2.7
 0 2 8 138.7 3.28
 0 -2 -8 134.88 2.92
 0 2 8 147.48 3.32
 0 2 8 150.22 3.22
 0 -2 -8 135.49 2.72
 0 -2 -8 147.51 3.24
 0 2 8 148.31 3.32
 0 2 8 143.96 3.31
 0 -2 -8 140.06 3.28
 0 2 8 137.4 3.19
 0 2 8 139.26 2.92
 0 -2 -8 132.1 2.65
 0 -2 -8 141.58 3.17
 0 -2 -8 129.47 3.01
 0 2 9 194.42 4.13
 0 2 9 189.82 4.05
 0 -2 -9 199.89 4.38
 0 -2 -9 198.18 4.25
 0 -2 -9 188.73 4.35
 0 -2 -9 188.21 4.36
 0 -2 -9 195.8 4.36
 0 -2 -9 197.3 4.42
 0 -2 -9 194.43 4.38
 0 2 9 201.7 4.33
 0 -2 -9 196.77 4.27
 0 -2 -9 203.67 4.34
 0 2 9 189.64 4.28
 0 -2 -9 193.06 4.07
 0 2 9 194.78 4.37
 0 2 9 193.02 4.01
 0 2 9 191.56 4.42
 0 2 9 202.64 4.46
 0 -2 -9 200.99 4.35
 0 2 9 201.34 4.46
 0 2 9 195.16 4.31
 0 2 9 207.19 4.47
 0 -2 -9 199.95 4.42
 0 2 9 195.89 4.3
 0 -2 -9 197.43 4.3
 0 -2 -9 196.24 4.17
 0 -2 -9 196.85 4.12
 0 -2 -10 19.97 1.04
 0 -2 -10 19.55 0.98
 0 -2 -10 20.35 0.94
 0 -2 -10 22.1 1.04
 0 -2 -10 19.77 0.92
 0 -2 -10 19.65 1.02
 0 -2 -10 20.9 1.03
 0 -2 -10 19.91 0.96
 0 2 10 20.78 0.97
 0 2 10 19.88 0.95
 0 2 10 19.81 0.99
 0 -2 -10 18.6 0.78
 0 -2 -10 18.29 0.87
 0 2 10 21.96 1.07
 0 2 10 20.87 1.03
 0 2 10 21.86 1.07
 0 2 10 18.94 1.02
 0 2 10 21.52 1
 0 -2 -10 19.4 1.01
 0 2 10 19.59 0.94
 0 -2 -10 20.69 0.85
 0 -2 -10 20.29 0.86
 0 -2 -11 29.52 1.28
 0 -2 -11 29.01 1.34
 0 2 11 30.01 1.25
 0 -2 -11 28.31 1.2
 0 -2 -11 28.8 1.27
 0 -2 -11 29.25 1.18
 0 -2 -11 30.68 1.31
 0 -2 -11 27.43 1.29
 0 -2 -11 28.1 1.08
 0 2 11 28.93 1.21
 0 -2 -11 28.55 1.24
 0 2 11 31.49 1.31
 0 2 11 29.97 1.21
 0 -2 -11 28.38 1.24
 0 -2 -11 28.03 1.14
 0 2 11 31.35 1.34
 0 2 11 27.84 1.33
 0 2 11 28.37 1.31
 0 2 11 29.06 1.33
 0 -2 -11 30.36 1.31
 0 2 11 33.5 1.27
 0 -2 -11 29.75 1.11
 0 -2 -11 31 1.15
 0 -2 -12 84.06 2.42
 0 2 12 88.85 2.5
 0 -2 -12 89.43 2.43
 0 -2 -12 89.6 2.59
 0 -2 -12 85.72 2.56
 0 -2 -12 83.61 2.28
 0 2 12 84.63 2.46
 0 -2 -12 83.5 2.47
 0 -2 -12 87.98 2.3
 0 -2 -12 83.58 2.51
 0 2 12 85.89 2.61
 0 2 12 88.65 2.7
 0 2 12 85.99 2.64
 0 2 12 87.81 2.54
 0 2 12 89.21 2.69
 0 -2 -12 86.39 2.65
 0 2 12 82.35 2.43
 0 2 12 85.04 2.44
 0 -2 -12 85.96 2.57
 0 -2 -13 56.74 2.07
 0 -2 -13 54.11 1.94
 0 -2 -13 54.14 1.8
 0 -2 -13 49.67 1.91
 0 -2 -13 56.79 1.87
 0 2 13 53.06 1.87
 0 -2 -13 54.94 1.74
 0 -2 -13 52.76 1.9
 0 2 13 54.77 1.99
 0 2 13 53.11 2.05
 0 2 13 53.4 2.05
 0 2 13 52.86 2.04
 0 2 13 53.34 1.93
 0 2 13 51.31 1.82
 0 2 13 53.24 1.97
 0 -2 -13 48.53 1.88
 0 -2 -14 6.45 0.66
 0 -2 -14 8.84 0.87
 0 -2 -14 8.61 0.68
 0 2 14 6.45 0.68
 0 -2 -14 8 0.86
 0 -2 -14 8.65 0.76
 0 -2 -14 7.46 0.8
 0 -2 -14 8.27 0.71
 0 2 14 7.72 0.78
 0 2 14 8.92 0.91
 0 2 14 9.57 0.93
 0 2 14 8.26 0.87
 0 2 14 7.93 0.72
 0 2 14 8.93 0.82
 0 2 14 9.31 0.86
 0 -2 -14 6.78 0.75
 0 -2 -15 134.3 3.74
 0 -2 -15 131.43 3.57
 0 2 15 133.58 3.96
 0 2 15 136.23 3.97
 0 2 15 131.01 3.92
 0 2 15 136.02 3.89
 0 2 15 126.01 3.71
 0 2 15 132.61 3.74
 0 -2 -15 143.28 4.04
 0 -2 -15 122.29 3.78
 0 2 15 123.26 3.53
 0 2 15 132.68 3.62
 0 -2 -15 138.95 3.95
 0 -2 -15 131.55 3.51
 0 2 15 133.02 3.75
 0 -2 -15 127.68 3.71
 0 2 16 173.84 4.78
 0 2 16 188.55 4.97
 0 2 16 178.79 4.86
 0 2 16 178.19 4.79
 0 -2 -16 175.27 4.99
 0 2 16 184.89 5.03
 0 2 16 186.17 5.07
 0 2 17 150.83 4.44
 0 2 17 155.54 4.61
 0 2 17 154.74 4.61
 0 2 17 146.06 4.34
 0 2 17 153.78 4.57
 0 2 17 148.62 4.3
 0 -2 -17 154.64 4.33
 0 2 17 149.98 4.33
 0 2 17 165.87 4.72
 0 -2 -17 159.04 4.52
 0 -2 -17 159.25 4.63
 0 -2 -17 147.39 4.31
 0 -2 -18 0.17 0.51
 0 2 18 -0.14 0.61
 0 2 18 0.06 0.47
 0 2 18 0.48 0.59
 0 2 18 0.53 0.58
 0 2 18 0.93 0.54
 0 2 18 0.25 0.57
 0 2 18 0.14 0.56
 0 2 18 0.12 0.52
 0 2 18 0.56 0.59
 0 -2 -18 1.42 0.68
 0 -2 -18 1.12 0.64
 0 2 19 81.86 3.28
 0 2 19 88.65 3.38
 0 2 19 91.92 3.36
 0 2 19 86.26 3.15
 0 2 19 84.24 3.23
 0 2 19 78.76 2.96
 0 2 19 85.86 3.11
 0 2 19 86.78 3.35
 0 -2 -19 88.38 3.16
 0 -2 -19 94.9 3.18
 0 2 19 83.43 3.14
 0 2 20 47.61 2.44
 0 2 20 45.77 2.18
 0 -2 -20 49.63 2.26
 0 2 20 50.68 2.47
 0 2 20 52.69 2.55
 0 2 20 53.65 2.46
 0 2 20 49.97 2.32
 0 -2 -20 48.56 2.41
 0 -2 -20 48.33 2.2
 0 2 20 43.75 2.13
 0 2 20 45.6 2.25
 0 -2 -21 17.63 1.34
 0 2 21 16.14 1.47
 0 2 21 15.51 1.41
 0 2 21 17.6 1.53
 0 2 21 18.55 1.42
 0 2 21 17.23 1.45
 0 -2 -21 16.96 1.35
 0 -2 -21 19 1.43
 0 2 21 18.77 1.58
 0 2 21 17.34 1.38
 0 -2 -21 17.5 1.47
 0 -2 -22 147.43 4.31
 0 -2 -22 147.5 4.36
 0 2 22 141.98 4.65
 0 2 22 140.82 4.35
 0 2 22 148.74 4.67
 0 2 22 144.06 4.61
 0 2 22 143.7 4.68
 0 2 22 146.27 4.57
 0 -2 -22 149.84 4.5
 0 2 22 145.37 4.68
 0 2 22 144.14 4.55
 0 -2 -22 143.84 4.5
 0 -2 -23 0.95 0.61
 0 2 23 1.08 0.7
 0 2 23 0.9 0.67
 0 2 23 0.81 0.63
 0 2 23 0.74 0.57
 0 -2 -23 3 0.69
 0 2 23 1.16 0.64
 0 2 23 0.87 0.71
 0 -2 -23 1.03 0.62
 0 -2 -23 1.56 0.67
 0 -2 -24 147.02 4.21
 0 2 24 139.38 4.37
 0 2 24 136.12 4.32
 0 2 24 136.48 4.22
 0 2 24 135.25 4.3
 0 2 24 138.57 4.27
 0 -2 -24 136.04 4.12
 0 2 25 193.99 5.16
 0 2 25 199.34 5.39
 0 -2 -25 205.71 5.17
 0 -2 -25 190.55 4.93
 0 2 25 205.87 5.34
 0 2 25 198.63 5.39
 0 -2 -25 201.01 4.98
 0 2 25 208.58 5.42
 0 2 25 191.46 5.18
 0 -2 -26 54.19 2.05
 0 -2 -26 59.14 2.13
 0 2 26 57.56 2.24
 0 2 26 57.57 2.29
 0 2 26 51.52 2.03
 0 2 26 55.9 2.28
 0 2 26 58.06 2.16
 0 -2 -26 53.06 1.94
 0 -2 -27 33.27 1.43
 0 2 27 34.16 1.58
 0 2 27 30.99 1.34
 0 2 27 33.62 1.56
 0 -2 -27 33.7 1.43
 0 -2 -27 31.44 1.24
 0 2 27 35.82 1.55
 0 2 28 2.12 0.42
 0 -2 -28 2.77 0.44
 0 2 28 2.23 0.48
 0 3 -29 24.52 0.97
 0 3 -28 15 0.9
 0 3 -28 14.51 0.89
 0 3 -28 13.33 0.85
 0 3 -27 48.65 1.84
 0 3 -27 47.78 1.84
 0 -3 27 44.26 1.85
 0 3 -27 48.03 1.84
 0 3 -27 44.92 1.73
 0 -3 27 46.4 1.8
 0 3 -27 48.58 1.84
 0 3 -27 44.07 1.63
 0 3 -26 15.01 1.02
 0 3 -26 14.53 1.13
 0 -3 26 15.02 1.12
 0 3 -26 15.35 1.1
 0 3 -26 15.16 1.13
 0 -3 26 16.51 1.21
 0 3 -26 17.76 1.2
 0 -3 26 14.37 1.2
 0 3 -26 15.93 1.14
 0 3 -25 25.75 1.45
 0 3 -25 25.26 1.42
 0 3 -25 27.15 1.57
 0 3 -25 25.82 1.54
 0 3 -25 29.01 1.57
 0 -3 25 27.11 1.58
 0 -3 25 27.85 1.69
 0 -3 25 26.38 1.69
 0 -3 25 22.68 1.46
 0 3 -25 25.49 1.54
 0 -3 24 2.36 0.68
 0 -3 24 1.37 0.69
 0 3 -24 1.38 0.62
 0 3 -24 2.05 0.69
 0 -3 24 1.01 0.65
 0 -3 24 1.31 0.68
 0 -3 24 2.49 0.72
 0 -3 23 107.23 3.77
 0 -3 23 109.51 3.89
 0 3 -23 110.33 3.69
 0 3 -23 113.65 3.73
 0 3 -23 106.6 3.54
 0 3 -23 108.91 3.55
 0 3 -23 113.52 3.64
 0 3 -23 104.76 3.67
 0 -3 23 105.45 3.62
 0 -3 23 107.55 3.8
 0 -3 22 172.04 5.22
 0 -3 22 174.63 5.23
 0 -3 22 161.84 5.01
 0 -3 22 159.61 4.87
 0 3 -22 169.26 4.94
 0 -3 22 169.74 5.11
 0 3 -22 163.3 4.96
 0 3 -22 182.2 4.98
 0 3 -22 180.61 4.92
 0 3 -22 166.72 4.86
 0 3 -22 157.9 4.95
 0 3 -21 9.41 1.06
 0 3 -21 6.4 1.09
 0 3 -21 8.56 1.12
 0 -3 21 8.16 1.1
 0 -3 21 7.8 1.1
 0 -3 21 8.29 1.12
 0 -3 21 6.57 0.95
 0 -3 21 8.77 1.12
 0 3 -21 6.58 0.97
 0 3 -21 9.51 1.06
 0 3 -21 8.43 1.04
 0 3 -21 8.8 1.11
 0 3 -21 7.41 0.91
 0 3 -21 7.29 1
 0 3 -21 7.54 1.03
 0 3 -20 87.5 3.43
 0 3 -20 87.68 3.37
 0 3 -20 91.22 3.22
 0 -3 20 91.17 3.41
 0 -3 20 90.34 3.46
 0 -3 20 92.99 3.47
 0 -3 20 87.76 3.26
 0 -3 20 85.7 3.3
 0 3 -20 88.01 3.23
 0 3 -20 92.38 3.36
 0 3 -20 87.75 3.32
 0 3 -20 83.07 3.21
 0 3 -20 86.39 3.26
 0 3 -20 88.5 3.06
 0 3 -20 87.28 3.24
 0 3 -20 87.36 3.16
 0 3 -19 9.33 1.03
 0 3 -19 8.09 1.12
 0 3 -19 5.84 1.04
 0 -3 19 8.04 1.02
 0 -3 19 7.75 1.01
 0 -3 19 10.14 1.05
 0 -3 19 7.92 1.07
 0 3 -19 8.06 1.03
 0 3 -19 8.08 0.99
 0 3 -19 7.38 1.03
 0 3 -19 7.88 1.08
 0 3 -19 8.19 1.07
 0 3 -19 8.44 1.04
 0 3 -19 9.21 1.04
 0 3 -18 74.18 2.95
 0 3 -18 72.81 3
 0 3 -18 73.69 2.84
 0 3 -18 70.05 2.83
 0 -3 18 73.55 2.8
 0 -3 18 73.3 2.94
 0 -3 18 72.27 2.85
 0 3 -18 75.64 2.84
 0 3 -18 70 2.83
 0 3 -18 74.12 2.75
 0 3 -18 72.59 2.85
 0 3 -18 76.52 2.77
 0 3 -18 70.3 2.79
 0 3 -17 2.85 0.65
 0 3 -17 3.87 0.84
 0 3 -17 2.44 0.7
 0 -3 17 3.33 0.74
 0 -3 17 2.83 0.63
 0 -3 17 2.56 0.63
 0 3 -17 1.89 0.64
 0 3 -17 1.99 0.73
 0 3 -17 2.48 0.63
 0 3 -17 2.5 0.7
 0 3 -17 3.49 0.72
 0 3 -17 1.87 0.69
 0 3 -17 1.9 0.65
 0 3 -16 252.94 6.57
 0 3 -16 259.65 6.52
 0 3 -16 261.47 6.64
 0 3 -16 267.87 6.7
 0 -3 16 280.1 6.68
 0 3 -16 269.75 6.5
 0 3 -16 254.49 6.48
 0 3 -16 265.71 6.52
 0 -3 16 267.26 6.22
 0 3 -16 282.78 6.42
 0 3 -15 3.48 0.66
 0 3 -15 2.93 0.64
 0 -3 15 3.54 0.56
 0 -3 15 3.9 0.56
 0 -3 15 2.38 0.6
 0 -3 15 3.91 0.62
 0 -3 15 3.76 0.54
 0 3 -15 3.84 0.61
 0 3 -15 4.08 0.62
 0 3 -15 3.24 0.65
 0 3 -15 3.3 0.64
 0 3 -14 834.43 15.94
 0 3 -14 811.21 16.01
 0 3 -14 845.71 15.84
 0 3 -14 820.61 16.01
 0 3 -14 818.46 15.87
 0 3 -14 820.48 16.04
 0 3 -14 747.05 15.78
 0 3 -14 790.24 16.27
 0 3 -14 787.17 16.12
 0 3 -14 812.14 16.25
 0 3 -14 838.95 16.4
 0 3 -14 819.03 16.36
 0 -3 14 837.54 15.86
 0 -3 14 821.15 16.27
 0 -3 14 804.98 15.88
 0 -3 14 824.08 15.82
 0 3 -14 805.41 16.2
 0 3 -14 826.1 15.62
 0 3 -14 794.58 16.19
 0 3 -14 826.38 16.14
 0 -3 14 760.42 16.03
 0 3 -14 817.01 16.27
 0 3 -14 771.19 15.83
 0 3 -13 33.52 1.5
 0 3 -13 34.8 1.51
 0 3 -13 37.48 1.45
 0 3 -13 37.15 1.48
 0 3 -13 32.87 1.43
 0 3 -13 33.14 1.48
 0 3 -13 32.19 1.42
 0 3 -13 35.71 1.63
 0 3 -13 35.53 1.58
 0 3 -13 32.59 1.35
 0 3 -13 35.72 1.66
 0 3 -13 34.48 1.67
 0 3 -13 34.17 1.56
 0 -3 13 33.58 1.38
 0 3 -13 35.66 1.33
 0 3 -13 35.7 1.63
 0 3 -13 34.57 1.6
 0 3 -13 35.03 1.56
 0 3 -13 32.99 1.44
 0 -3 13 33.38 1.52
 0 3 -13 30.95 1.57
 0 3 -12 137 3.48
 0 3 -12 130.34 3.43
 0 3 -12 139.65 3.39
 0 3 -12 136.02 3.34
 0 3 -12 129.46 3.37
 0 3 -12 123.88 3.56
 0 3 -12 136.12 3.21
 0 3 -12 140.6 3.42
 0 3 -12 128.86 3.41
 0 3 -12 141.55 3.65
 0 3 -12 137.56 3.56
 0 3 -12 130.37 3.23
 0 3 -12 134.62 3.54
 0 3 -12 133.19 3.67
 0 3 -12 133.99 3.67
 0 -3 12 124.74 3.25
 0 -3 12 133.76 3.37
 0 3 -12 131.65 3.21
 0 3 -12 132.37 3.06
 0 3 -12 129.75 3.55
 0 3 -12 132.16 3.07
 0 -3 12 133.86 3.26
 0 3 -12 129.09 3.6
 0 -3 12 129.77 3.47
 0 3 -12 134.53 3.43
 0 3 -11 4.08 0.6
 0 3 -11 5.2 0.55
 0 3 -11 4.55 0.6
 0 3 -11 3.3 0.5
 0 3 -11 4.8 0.54
 0 3 -11 4.06 0.53
 0 3 -11 4.48 0.47
 0 3 -11 6.37 0.7
 0 3 -11 3.97 0.55
 0 3 -11 3.27 0.51
 0 3 -11 4.75 0.62
 0 3 -11 7.97 0.76
 0 3 -11 4.96 0.55
 0 3 -11 3.77 0.54
 0 3 -11 4.6 0.6
 0 3 -11 3.59 0.62
 0 3 -11 4.15 0.62
 0 -3 11 4.45 0.49
 0 3 -11 4.13 0.41
 0 3 -11 3.95 0.44
 0 3 -11 4.31 0.6
 0 -3 11 3.96 0.53
 0 -3 11 4.41 0.46
 0 3 -11 3.66 0.39
 0 3 -10 1601.22 29.99
 0 3 -10 1552.27 30.03
 0 3 -10 1678.36 30.02
 0 3 -10 1621.32 30.06
 0 3 -10 1628.04 29.98
 0 3 -10 1661.47 30.26
 0 3 -10 1600.57 30.15
 0 3 -10 1607.2 29.97
 0 3 -10 1679.99 29.87
 0 3 -10 1571.6 30.26
 0 3 -10 1593.85 30.04
 0 -3 10 1543.58 30.04
 0 3 -10 1641.65 30.13
 0 3 -10 1620.18 30.31
 0 -3 10 1671.16 29.92
 0 3 -10 1586.27 30.13
 0 3 -10 1653.85 30.15
 0 3 -10 1564.94 30.2
 0 3 -10 1643.02 29.77
 0 3 -10 1599.08 29.8
 0 3 -10 1607.8 30.12
 0 3 -10 1623.69 29.76
 0 3 -10 1627.1 29.87
 0 3 -10 1616.87 30.09
 0 3 -9 1262.6 24.02
 0 3 -9 1230.08 24.05
 0 3 -9 1274.72 24.01
 0 3 -9 1310.99 24.11
 0 3 -9 1289.7 23.94
 0 3 -9 1201.13 24.03
 0 3 -9 1299.39 23.93
 0 3 -9 1368.98 24.04
 0 3 -9 1280.45 24.25
 0 3 -9 1294.23 23.69
 0 3 -9 1309.86 24.19
 0 3 -9 1357.76 23.96
 0 3 -9 1312.52 24.25
 0 3 -9 1359.05 24.35
 0 3 -9 1312.77 24.18
 0 -3 9 1244.49 24.07
 0 3 -9 1303.38 24.15
 0 3 -9 1295.23 23.86
 0 3 -9 1327.04 23.86
 0 3 -9 1342.33 24.18
 0 3 -9 1259.52 24.23
 0 3 -9 1280.33 23.82
 0 3 -9 1228.01 23.96
 0 3 -9 1286.41 24.13
 0 3 -9 1220.98 24.12
 0 3 -9 1285.65 23.95
 0 3 -9 1305.71 23.85
 0 3 -9 1323.47 24.14
 0 3 -8 172.4 3.75
 0 3 -8 164.03 3.77
 0 3 -8 161.41 3.78
 0 3 -8 169.34 3.66
 0 3 -8 168.99 3.77
 0 3 -8 170.34 3.73
 0 3 -8 166.34 3.45
 0 3 -8 167.64 3.9
 0 3 -8 174.78 3.73
 0 3 -8 179.68 3.69
 0 3 -8 160.25 3.77
 0 3 -8 176.85 3.7
 0 3 -8 175.45 3.9
 0 3 -8 169.03 3.39
 0 3 -8 174.93 3.98
 0 -3 8 160.05 3.72
 0 3 -8 170.09 3.87
 0 -3 8 160.33 3.65
 0 3 -8 175.28 3.81
 0 3 -8 169.49 3.62
 0 3 -8 178.17 3.73
 0 3 -8 173.1 3.84
 0 3 -8 173.5 3.63
 0 3 -8 165.04 3.88
 0 3 -8 161.42 3.52
 0 3 -8 164.63 3.66
 0 3 -8 170.4 3.8
 0 3 -8 169.17 3.62
 0 3 -8 170.88 3.68
 0 3 -8 169.99 3.85
 0 3 -8 164.72 3.78
 0 3 -7 291.77 6.05
 0 3 -7 304.93 6.05
 0 3 -7 279.69 6.08
 0 3 -7 275.01 6.05
 0 3 -7 305.84 5.88
 0 3 -7 314.11 6.02
 0 3 -7 311.47 6.2
 0 3 -7 289.6 6.01
 0 3 -7 298.97 5.95
 0 3 -7 302.82 6.05
 0 3 -7 302.11 6.01
 0 3 -7 301.31 6.19
 0 3 -7 310.5 5.99
 0 3 -7 302.04 5.79
 0 3 -7 293.92 5.73
 0 3 -7 286.91 5.82
 0 -3 7 298.19 6.02
 0 3 -7 319.51 6.28
 0 3 -7 300.57 6.04
 0 3 -7 308.51 5.95
 0 3 -7 298.6 5.97
 0 3 -7 307.95 5.93
 0 3 -7 300.21 5.96
 0 3 -7 302.36 6.18
 0 3 -7 292.73 6.1
 0 3 -7 298.9 5.79
 0 3 -7 318.41 6.13
 0 3 -7 292.16 5.92
 0 3 -7 294.84 6.08
 0 3 -7 304.63 6
 0 3 -7 301.32 6.21
 0 3 -7 284.76 6.13
 0 3 -7 296.89 5.95
 0 3 -6 128.67 2.93
 0 3 -6 124.26 2.77
 0 3 -6 122.33 2.86
 0 3 -6 122.66 2.57
 0 3 -6 126.53 2.64
 0 3 -6 126.02 2.9
 0 3 -6 125.01 2.79
 0 3 -6 125.74 2.66
 0 3 -6 128.53 2.5
 0 3 -6 120.93 2.71
 0 3 -6 123.78 2.77
 0 3 -6 128.28 2.75
 0 3 -6 123.7 2.9
 0 3 -6 120.44 2.74
 0 3 -6 120.66 2.85
 0 3 -6 125.02 2.79
 0 3 -6 121.69 2.67
 0 3 -6 127.64 2.85
 0 3 -6 120.08 2.9
 0 3 -6 123.03 2.92
 0 3 -6 121.33 2.74
 0 3 -6 125.69 2.78
 0 3 -6 128.14 2.89
 0 3 -6 127.86 2.74
 0 3 -6 128.28 2.8
 0 3 -6 130.34 2.88
 0 3 -6 123.2 2.84
 0 3 -6 119.83 2.66
 0 -3 6 123.6 2.76
 0 3 -5 1325.16 24.65
 0 3 -5 1415.8 24.74
 0 3 -5 1336.96 24.56
 0 3 -5 1359 24.56
 0 3 -5 1397.95 24.68
 0 3 -5 1335.09 24.53
 0 3 -5 1361.08 24.69
 0 3 -5 1327.12 24.59
 0 3 -5 1284.96 24.65
 0 3 -5 1348.78 24.35
 0 3 -5 1383.84 24.4
 0 3 -5 1360.77 24.44
 0 3 -5 1352.61 24.34
 0 3 -5 1372.05 24.55
 0 3 -5 1339.17 24.64
 0 3 -5 1321.08 24.44
 0 3 -5 1363.83 24.59
 0 3 -5 1341.85 24.56
 0 3 -5 1353.41 24.65
 0 3 -5 1358.03 24.69
 0 3 -5 1311.06 24.66
 0 3 -5 1337.44 24.55
 0 3 -5 1380.15 24.72
 0 3 -5 1360.17 24.59
 0 3 -5 1366.3 24.73
 0 3 -5 1393.1 24.63
 0 -3 5 1312.64 24.5
 0 -3 5 1219.37 24.22
 0 3 -4 735.72 13.41
 0 3 -4 736.68 13.42
 0 3 -4 715.27 13.41
 0 3 -4 695.05 13.33
 0 3 -4 694.98 13.33
 0 3 -4 704.7 13.4
 0 3 -4 729.79 13.4
 0 3 -4 743.63 13.45
 0 3 -4 725.28 13.22
 0 3 -4 724.6 13.43
 0 3 -4 731.13 13.41
 0 3 -4 704.49 13.35
 0 3 -4 736.25 13.22
 0 3 -4 715.85 13.09
 0 3 -4 729.38 13.19
 0 3 -4 698.11 13.28
 0 3 -4 722.13 13.4
 0 3 -4 724.47 13.41
 0 3 -4 718.67 13.41
 0 3 -4 709.9 13.34
 0 3 -4 699.51 13.2
 0 3 -4 716.03 13.34
 0 3 -4 735.01 13.46
 0 3 -4 727.69 13.42
 0 3 -4 719.25 13.46
 0 3 -4 710.64 13.35
 0 3 -4 712.11 13.33
 0 3 -4 709.79 13.04
 0 3 -4 717.82 13.07
 0 -3 4 682.02 13.1
 0 3 -3 947.05 17.35
 0 3 -3 967.09 17.33
 0 3 -3 946.42 17.31
 0 3 -3 966.03 17.38
 0 3 -3 971.42 17.36
 0 3 -3 952.43 17.21
 0 3 -3 944.71 17.19
 0 3 -3 947.35 17.29
 0 3 -3 925.14 17.3
 0 3 -3 924.94 17.29
 0 3 -3 944.93 17.34
 0 3 -3 988.37 17.37
 0 3 -3 947.19 17.3
 0 3 -3 955.91 17.37
 0 3 -3 954.81 17.36
 0 3 -3 950.56 17.3
 0 3 -3 917.95 17.28
 0 3 -3 958 17.4
 0 3 -3 915.97 17.36
 0 3 -3 955.02 17.32
 0 3 -3 943.1 17.3
 0 3 -3 956.92 17.37
 0 3 -3 887.2 17.29
 0 3 -3 956.29 17.36
 0 -3 3 899.91 17.1
 0 -3 3 891.37 17.03
 0 -3 3 907.49 16.98
 0 3 -3 976.23 17.1
 0 -3 2 1246.73 23.18
 0 3 -2 1313.59 23.45
 0 3 -2 1288.74 23.48
 0 3 -2 1262.86 23.4
 0 3 -2 1280.82 23.47
 0 3 -2 1273.74 23.48
 0 3 -2 1255.81 23.4
 0 3 -2 1312.95 23.46
 0 3 -2 1246.12 23.41
 0 3 -2 1268.4 23.35
 0 3 -2 1267.02 23.47
 0 3 -2 1292.7 23.41
 0 3 -2 1296.21 23.46
 0 3 -2 1279.32 23.41
 0 3 -2 1255.99 23.4
 0 3 -2 1284.5 23.47
 0 3 -2 1300.1 23.36
 0 3 -2 1308.86 23.48
 0 -3 2 1326.58 23.5
 0 3 -1 240.78 4.71
 0 3 -1 246.78 4.74
 0 3 -1 242.74 4.75
 0 3 -1 248.09 4.75
 0 3 -1 241.95 4.71
 0 3 -1 241.83 4.61
 0 3 -1 246.29 4.79
 0 3 -1 236.48 4.69
 0 3 -1 242.23 4.78
 0 3 -1 233.93 4.7
 0 -3 1 246.63 4.8
 0 -3 1 243.84 4.8
 0 -3 1 223.49 4.61
 0 3 -1 254.38 4.82
 0 3 -1 227.12 4.68
 0 3 -1 237.03 4.75
 0 -3 1 237.76 4.54
 0 3 0 685.73 12.33
 0 3 0 677.23 12.18
 0 3 0 674.86 12.25
 0 -3 0 669.32 12.11
 0 -3 0 654.75 12.05
 0 -3 0 649.59 12.12
 0 -3 0 625.35 11.93
 0 -3 0 666.78 12.19
 0 3 0 647.59 12.2
 0 3 0 693.58 12.31
 0 -3 0 640.51 12.07
 0 -3 0 672.64 12.33
 0 -3 0 676.89 12.32
 0 -3 0 666.84 12.1
 0 3 0 655.03 12.24
 0 3 0 667.04 12.31
 0 3 0 654.76 12.25
 0 -3 -1 3782.61 66.53
 0 -3 -1 3639.93 66.34
 0 3 1 3778.77 66.72
 0 3 1 3532.05 66.66
 0 3 1 3878.62 66.6
 0 3 1 3687.41 66.63
 0 3 1 3716.7 66.72
 0 3 1 3803.43 66.47
 0 3 1 3595.07 66.68
 0 -3 -1 3721.65 66.3
 0 3 1 3613.94 66.63
 0 -3 -1 3657.52 66.54
 0 -3 -1 3669.92 66.48
 0 -3 -1 3675.69 66.62
 0 -3 -1 3626.15 66.41
 0 -3 -1 3693.23 66.57
 0 -3 -1 3661.55 66.28
 0 3 1 3646.65 66.54
 0 3 1 3696 66.64
 0 3 1 3689.68 66.62
 0 3 1 3619.74 66.63
 0 -3 -2 163.01 3.33
 0 -3 -2 167.66 3.19
 0 -3 -2 172.87 3.39
 0 3 2 161.42 3.43
 0 3 2 164.67 3.36
 0 3 2 161.44 3.44
 0 3 2 167.51 3.41
 0 3 2 167.83 3.41
 0 3 2 160.35 3.24
 0 3 2 167.01 3.46
 0 -3 -2 160.39 3.26
 0 3 2 160.39 3.41
 0 -3 -2 170.67 3.33
 0 3 2 161.73 3.39
 0 -3 -2 169.96 3.39
 0 3 2 150.83 3.02
 0 -3 -2 163.14 3.38
 0 -3 -2 163.39 3.41
 0 3 2 162.61 3.28
 0 -3 -2 167.81 3.42
 0 3 2 164.63 3.35
 0 -3 -2 163.43 3.32
 0 -3 -2 167.66 3.41
 0 3 2 164.32 3.42
 0 3 2 170.17 3.49
 0 3 2 171.55 3.45
 0 3 2 165.72 3.27
 0 -3 -3 729.56 13.28
 0 -3 -3 751.59 13.46
 0 -3 -3 729.17 13.39
 0 3 3 715.92 13.5
 0 3 3 715.52 13.44
 0 3 3 728.47 13.5
 0 3 3 732.87 13.44
 0 -3 -3 734.14 13.36
 0 3 3 706.3 13.47
 0 3 3 732.5 13.49
 0 -3 -3 751.46 13.41
 0 3 3 666.52 13.28
 0 3 3 737.87 13.53
 0 3 3 758.7 13.5
 0 3 3 727.25 13.3
 0 -3 -3 730.42 13.31
 0 3 3 741.24 13.44
 0 3 3 740.07 13.48
 0 -3 -3 748.87 13.45
 0 3 3 675.92 13.06
 0 -3 -3 732.81 13.46
 0 3 3 745.71 13.31
 0 -3 -3 732.8 13.44
 0 3 3 711.22 13.05
 0 3 3 732.35 13.34
 0 -3 -3 728.42 13.26
 0 -3 -3 712.32 13.43
 0 -3 -3 761.25 13.49
 0 -3 -3 736.2 13.46
 0 3 3 739.48 13.43
 0 -3 -3 748.45 13.41
 0 -3 -3 717.52 13.48
 0 3 3 722.5 13.49
 0 -3 -3 725.25 13.35
 0 3 3 665.11 13.04
 0 3 3 753.97 13.5
 0 3 3 726.71 13.56
 0 3 3 704.22 13.24
 0 -3 -4 54.06 1.47
 0 -3 -4 51.61 1.35
 0 3 4 49.16 1.4
 0 3 4 55.1 1.5
 0 -3 -4 51.53 1.43
 0 3 4 53.66 1.49
 0 -3 -4 51.77 1.42
 0 -3 -4 53.78 1.45
 0 -3 -4 53.06 1.4
 0 3 4 54.93 1.47
 0 3 4 53.98 1.49
 0 3 4 52.77 1.48
 0 3 4 49.59 1.47
 0 3 4 53.77 1.5
 0 3 4 53 1.42
 0 3 4 54.57 1.48
 0 3 4 52.58 1.43
 0 3 4 53.69 1.36
 0 -3 -4 54.79 1.47
 0 3 4 54.18 1.34
 0 -3 -4 53.39 1.31
 0 -3 -4 54.37 1.45
 0 3 4 52.32 1.23
 0 3 4 53.62 1.46
 0 -3 -4 55.07 1.45
 0 -3 -4 56.35 1.44
 0 3 4 52.32 1.47
 0 -3 -4 56.31 1.52
 0 -3 -4 53.74 1.34
 0 3 4 54.94 1.56
 0 3 4 50.9 1.23
 0 -3 -5 256.13 5.33
 0 -3 -5 268.01 5.4
 0 -3 -5 268.86 5.36
 0 -3 -5 258.75 5.32
 0 -3 -5 261.67 5.29
 0 3 5 259.93 5.39
 0 -3 -5 265.95 5.36
 0 3 5 262.03 5.39
 0 3 5 261.31 5.41
 0 3 5 262.19 5.42
 0 3 5 271.67 5.3
 0 3 5 270.82 5.42
 0 -3 -5 267.09 5.37
 0 -3 -5 255.93 5.33
 0 3 5 268.61 5.27
 0 -3 -5 261.95 5.22
 0 3 5 251.61 5.1
 0 -3 -5 255.11 5.29
 0 3 5 262.15 5.23
 0 -3 -5 263.37 5.39
 0 3 5 262.7 5.39
 0 -3 -5 269.71 5.44
 0 3 5 264.17 5.31
 0 3 5 267.9 5.41
 0 -3 -5 259.37 5.36
 0 -3 -5 275.98 5.29
 0 3 6 201.4 4.32
 0 -3 -6 211.77 4.45
 0 -3 -6 208.87 4.46
 0 -3 -6 209.49 4.43
 0 -3 -6 209.61 4.41
 0 -3 -6 207.75 4.44
 0 3 6 202.99 4.45
 0 3 6 207.89 4.52
 0 3 6 205.2 4.49
 0 3 6 207.83 4.45
 0 3 6 207.53 4.32
 0 -3 -6 205.87 4.41
 0 3 6 210.91 4.49
 0 3 6 211.07 4.46
 0 -3 -6 202.16 4.4
 0 -3 -6 200.85 4.33
 0 -3 -6 208.04 4.25
 0 3 6 201.83 4.2
 0 -3 -6 204.78 4.02
 0 3 6 205.58 4.45
 0 -3 -6 203.34 4.49
 0 -3 -6 206.41 4.37
 0 -3 -6 208.19 4.44
 0 3 7 23.29 0.99
 0 3 7 23.75 0.92
 0 -3 -7 27.07 1.04
 0 -3 -7 23.4 1.01
 0 -3 -7 24.99 0.99
 0 -3 -7 24.7 1.03
 0 -3 -7 24.98 1.05
 0 -3 -7 23.47 0.97
 0 -3 -7 24.42 1.01
 0 3 7 23.54 0.99
 0 3 7 27.66 1.06
 0 3 7 24.17 1.04
 0 3 7 25.7 1.06
 0 3 7 23.96 0.9
 0 -3 -7 25.35 1.02
 0 3 7 24.1 1.05
 0 -3 -7 21.77 0.98
 0 3 7 25.12 1.02
 0 -3 -7 24.08 0.85
 0 -3 -7 25.48 0.99
 0 3 7 22.75 0.91
 0 3 7 24.83 1.02
 0 3 7 23.41 0.86
 0 -3 -7 24.91 0.86
 0 -3 -7 25.32 0.75
 0 3 7 24.56 1.02
 0 -3 -7 24.33 1.06
 0 -3 -7 24.99 0.86
 0 3 8 124.45 3.02
 0 3 8 119.04 2.85
 0 -3 -8 121.47 3.01
 0 -3 -8 123.1 3.03
 0 -3 -8 117.62 3
 0 -3 -8 121.57 3.01
 0 -3 -8 127.46 3.06
 0 -3 -8 125.33 2.96
 0 -3 -8 122.77 3.01
 0 -3 -8 122.82 3.01
 0 3 8 121.61 3
 0 3 8 117.57 3
 0 3 8 123.96 3.07
 0 3 8 124.68 3.1
 0 3 8 122.24 2.82
 0 -3 -8 123.29 2.75
 0 -3 -8 124 2.94
 0 3 8 122.32 3.04
 0 -3 -8 119.74 2.73
 0 3 8 120.87 3.03
 0 3 8 120.95 2.93
 0 3 8 122.83 2.84
 0 -3 -8 117.88 2.61
 0 -3 -8 126.61 3.11
 0 3 8 127.13 3.03
 0 -3 -8 121.37 2.8
 0 -3 -9 16.07 0.91
 0 -3 -9 13.89 0.85
 0 -3 -9 14.61 0.87
 0 3 9 17.32 0.8
 0 3 9 13.7 0.83
 0 -3 -9 14.22 0.89
 0 -3 -9 13.29 0.79
 0 3 9 14.08 0.82
 0 -3 -9 13.69 0.82
 0 3 9 14.01 0.89
 0 -3 -9 15.34 0.73
 0 3 9 14.55 0.86
 0 3 9 14.61 0.83
 0 3 9 14.68 0.89
 0 -3 -9 13.46 0.65
 0 3 9 14.11 0.87
 0 3 9 14.94 0.76
 0 3 9 15.64 0.83
 0 3 9 15.93 0.89
 0 -3 -9 14.59 0.85
 0 -3 -9 15.07 0.9
 0 -3 -9 14.89 0.94
 0 3 9 14.05 0.82
 0 -3 -9 13.47 0.72
 0 -3 -10 421.26 8.9
 0 -3 -10 440.61 8.96
 0 -3 -10 430.64 8.93
 0 3 10 436.27 8.66
 0 3 10 443.24 8.91
 0 -3 -10 441.31 8.98
 0 -3 -10 436.96 8.82
 0 3 10 439.86 8.9
 0 -3 -10 446.49 8.9
 0 -3 -10 419.4 8.54
 0 3 10 420.27 8.94
 0 3 10 435.09 8.88
 0 3 10 419.96 9.01
 0 3 10 447.46 9.03
 0 3 10 440.96 8.76
 0 3 10 459.02 8.91
 0 3 10 453.79 9.04
 0 -3 -10 426.34 8.92
 0 -3 -10 440.83 9.01
 0 3 10 434.69 8.88
 0 -3 -10 426.32 8.68
 0 -3 -11 22.85 1.08
 0 -3 -11 23.9 1.23
 0 -3 -11 25.05 1.25
 0 3 11 21.08 1.11
 0 -3 -11 24.66 1.15
 0 -3 -11 24.77 1.24
 0 -3 -11 24.96 1.18
 0 3 11 23.12 1.26
 0 3 11 22.62 1.14
 0 3 11 22.95 1.23
 0 3 11 22.28 1.14
 0 3 11 24.38 1.25
 0 3 11 22.93 1.1
 0 -3 -11 22.61 1.24
 0 3 11 22.15 1.14
 0 -3 -11 24.53 1.21
 0 -3 -11 23.07 1.22
 0 -3 -11 24.99 1.11
 0 -3 -12 7.8 0.66
 0 -3 -12 5.96 0.72
 0 3 12 6.56 0.67
 0 -3 -12 7.15 0.69
 0 -3 -12 6.67 0.68
 0 -3 -12 6.57 0.73
 0 3 12 6.99 0.73
 0 -3 -12 6.87 0.74
 0 3 12 12.3 0.97
 0 3 12 8.77 0.78
 0 3 12 6.96 0.75
 0 3 12 10.42 0.87
 0 3 12 6.36 0.62
 0 3 12 6.37 0.66
 0 3 12 8.97 0.82
 0 -3 -12 7.4 0.78
 0 3 12 6.17 0.64
 0 -3 -12 7.84 0.6
 0 3 12 7.22 0.68
 0 -3 -12 6.44 0.74
 0 -3 -12 6.46 0.71
 0 -3 -13 38.31 1.69
 0 -3 -13 40.32 1.57
 0 -3 -13 38 1.58
 0 3 13 41.24 1.67
 0 3 13 36.65 1.6
 0 3 13 36.82 1.71
 0 -3 -13 38.04 1.68
 0 3 13 41.42 1.82
 0 3 13 37.57 1.68
 0 3 13 38.08 1.76
 0 3 13 40.2 1.79
 0 3 13 39.04 1.68
 0 3 13 43.65 1.84
 0 3 13 38.09 1.58
 0 3 13 39.61 1.63
 0 3 13 38.2 1.63
 0 -3 -13 37.38 1.65
 0 -3 -13 37.94 1.72
 0 -3 -14 142.68 3.83
 0 3 14 145.42 3.93
 0 3 14 148.13 4.07
 0 3 14 143.66 4.17
 0 -3 -14 154.1 4
 0 3 14 138.86 3.87
 0 3 14 148.89 4.19
 0 3 14 152.63 4.21
 0 3 14 142.23 3.99
 0 3 14 148.61 4.16
 0 3 14 147.37 3.91
 0 3 14 147.56 4.09
 0 3 14 147.61 3.98
 0 -3 -14 145.72 4.08
 0 -3 -14 144.27 3.77
 0 -3 -14 149.79 4.03
 0 3 15 73.79 2.75
 0 3 15 71.22 2.49
 0 3 15 71.89 2.6
 0 -3 -15 68.98 2.6
 0 3 15 69.19 2.46
 0 -3 -15 72.1 2.42
 0 3 15 71.87 2.61
 0 3 15 73.81 2.77
 0 3 15 69.67 2.63
 0 3 15 69.5 2.45
 0 3 15 74.83 2.79
 0 3 16 298.94 7.08
 0 -3 -16 292.7 7.07
 0 3 16 297.5 7.39
 0 -3 -16 327.11 7.63
 0 3 16 312.7 7.45
 0 3 16 317.62 7.57
 0 3 16 308.38 7.36
 0 -3 -16 320.53 7.62
 0 3 16 311.61 7.58
 0 3 16 308 7.34
 0 3 16 313.56 7.57
 0 3 16 309.49 7.35
 0 -3 -16 310.93 7.28
 0 3 17 42.87 2.13
 0 3 17 43.11 2.14
 0 3 17 39.76 2.03
 0 3 17 43.43 2.07
 0 3 17 42.65 2.18
 0 3 17 40.39 2.16
 0 3 17 42.97 2.06
 0 -3 -17 42.99 2.21
 0 -3 -17 41.19 2.11
 0 3 18 1000.5 20.58
 0 3 18 1031.82 20.63
 0 3 18 993.71 20.31
 0 3 18 1018.02 20.29
 0 -3 -18 1012.16 20.12
 0 3 18 1026.79 20.62
 0 3 18 967.55 20.16
 0 3 18 1013.9 20.38
 0 -3 -18 1002.86 20.42
 0 -3 -19 0.96 0.69
 0 3 19 1.95 0.81
 0 3 19 1.9 0.68
 0 3 19 0.74 0.64
 0 -3 -19 1.16 0.73
 0 -3 -19 0.66 0.65
 0 3 19 1.59 0.87
 0 3 19 1.23 0.6
 0 3 19 2.4 0.77
 0 3 19 1.73 0.75
 0 3 19 0.84 0.64
 0 3 20 158.42 4.92
 0 3 20 151.9 4.69
 0 -3 -20 155.65 4.54
 0 3 20 153.7 4.76
 0 3 20 157.69 4.74
 0 3 20 154.39 4.62
 0 3 20 152.16 4.89
 0 3 20 158.67 4.64
 0 -3 -20 152.86 4.69
 0 3 20 153.48 4.84
 0 -3 -20 155.03 4.81
 0 3 20 165.18 5
 0 -3 -21 58.36 2.47
 0 3 21 58.97 2.61
 0 3 21 63.13 2.83
 0 3 21 58.95 2.64
 0 3 21 64.02 2.69
 0 3 21 55.08 2.45
 0 -3 -21 57.77 2.55
 0 3 21 61.86 2.75
 0 -3 -21 60.92 2.71
 0 3 22 41.21 2.27
 0 3 22 49.38 2.35
 0 3 22 41.67 2.14
 0 -3 -22 46.98 2.31
 0 -3 -22 45.09 2.09
 0 -3 -22 46.35 2.15
 0 3 22 43.66 2.3
 0 3 22 44.23 2.18
 0 3 22 45.13 2.28
 0 3 22 43.61 2.34
 0 3 22 41.4 2.15
 0 3 23 34.92 1.9
 0 -3 -23 30.88 1.81
 0 -3 -23 31.16 1.71
 0 3 23 34.4 1.96
 0 -3 -23 31.97 1.8
 0 3 23 32.47 1.81
 0 3 23 31.4 1.93
 0 3 23 30.75 1.83
 0 3 24 47.76 2.23
 0 3 24 45.71 2.05
 0 -3 -24 45.57 2.05
 0 3 24 44.2 2.05
 0 -3 -24 42.47 2.02
 0 -3 -24 41.22 1.88
 0 -3 -24 41.39 1.85
 0 3 24 41.41 1.91
 0 3 24 46.03 2.2
 0 3 24 42.02 2.05
 0 3 25 136.55 3.93
 0 3 25 142.02 4.09
 0 -3 -25 129.41 3.8
 0 -3 -25 137.64 3.67
 0 3 25 140.32 4.06
 0 -3 -25 137.43 3.7
 0 -3 -25 134.98 3.81
 0 3 25 143.37 4.08
 0 3 25 126.97 3.63
 0 -3 -26 56.87 1.91
 0 3 26 57.34 2.19
 0 3 26 56.84 2.07
 0 3 26 62.01 2.28
 0 3 26 55.35 2.15
 0 -3 -26 60.73 2.09
 0 -3 -26 56.91 2.04
 0 -3 -26 54.61 1.89
 0 -3 -27 33.3 1.33
 0 3 27 30.61 1.41
 0 3 27 33.52 1.43
 0 -3 -27 30.22 1.13
 0 -3 -28 8.66 0.58
 0 3 28 8.59 0.63
 0 4 -28 100.54 2.66
 0 4 -28 99.47 2.65
 0 4 -27 0.13 0.41
 0 4 -27 0.46 0.45
 0 4 -27 0.88 0.49
 0 4 -27 0.65 0.36
 0 4 -27 0.9 0.45
 0 4 -27 0.55 0.45
 0 4 -26 13.92 1.06
 0 4 -26 13.92 1.05
 0 4 -26 15.1 1.11
 0 4 -26 15.74 1.08
 0 4 -26 15.07 1.12
 0 4 -26 15.17 0.99
 0 4 -26 13.68 0.98
 0 -4 26 14.34 1.07
 0 4 -25 19.73 1.31
 0 4 -25 16.69 1.19
 0 4 -25 16.47 1.25
 0 4 -25 16.97 1.19
 0 4 -25 17.07 1.25
 0 4 -25 16.26 1.14
 0 4 -25 16.69 1.24
 0 -4 25 14.22 1.24
 0 -4 25 14.9 1.14
 0 -4 24 0.58 0.54
 0 -4 24 0.91 0.55
 0 4 -24 -0.06 0.55
 0 -4 24 0.35 0.58
 0 -4 23 79.26 3.2
 0 -4 23 81.34 3.11
 0 4 -23 85.84 3.11
 0 4 -23 87.28 3.13
 0 4 -23 83.61 3.12
 0 4 -23 86.24 3.03
 0 -4 23 86.2 3.21
 0 4 -23 80.85 2.94
 0 4 -23 78 2.97
 0 4 -23 74.81 2.88
 0 4 -22 133.24 4.32
 0 4 -22 145.28 4.65
 0 -4 22 151.16 4.62
 0 -4 22 149.32 4.51
 0 4 -22 149.42 4.52
 0 4 -22 158.9 4.49
 0 4 -22 153.2 4.57
 0 4 -22 156.04 4.52
 0 4 -22 140.46 4.52
 0 -4 22 148.77 4.64
 0 4 -22 140.01 4.49
 0 4 -22 152.44 4.25
 0 4 -22 153.22 4.56
 0 4 -21 11.53 1.32
 0 4 -21 12.75 1.23
 0 4 -21 12.5 1.31
 0 -4 21 16.65 1.37
 0 -4 21 12.87 1.34
 0 -4 21 14.75 1.41
 0 -4 21 15.75 1.37
 0 4 -21 14.94 1.3
 0 4 -21 14.55 1.33
 0 4 -21 15.41 1.36
 0 4 -21 10.82 1.24
 0 4 -21 12.7 1.24
 0 -4 21 14.08 1.31
 0 4 -21 15.57 1.37
 0 4 -21 14.07 1.15
 0 4 -21 12.64 1.24
 0 4 -20 166.45 5.18
 0 4 -20 177.49 5.1
 0 4 -20 179.74 5.32
 0 4 -20 169.13 5.02
 0 4 -20 172.44 4.93
 0 4 -20 169.82 5.14
 0 4 -20 177.6 5.07
 0 -4 20 166.36 4.94
 0 -4 20 169.07 5.05
 0 -4 20 175.29 5.25
 0 -4 20 183.88 5.36
 0 4 -20 181.61 4.85
 0 4 -20 153.45 4.95
 0 4 -20 182.27 5.1
 0 4 -20 171.64 5.11
 0 4 -20 186.16 5.07
 0 4 -19 0.52 0.63
 0 4 -19 1.22 0.64
 0 4 -19 0.15 0.73
 0 4 -19 0.62 0.54
 0 4 -19 1.28 0.66
 0 4 -19 0.64 0.61
 0 4 -19 1.05 0.67
 0 -4 19 0.52 0.61
 0 -4 19 2.08 0.67
 0 -4 19 0.59 0.63
 0 -4 19 1.02 0.53
 0 4 -19 0.13 0.55
 0 4 -19 0.35 0.61
 0 4 -19 1.61 0.57
 0 4 -19 0.69 0.66
 0 4 -19 1.95 0.67
 0 4 -18 69.82 2.84
 0 4 -18 64.74 2.84
 0 4 -18 69.35 2.93
 0 4 -18 72.71 2.77
 0 4 -18 71.33 2.86
 0 4 -18 65.96 2.84
 0 4 -18 73.41 2.84
 0 4 -18 70.62 2.92
 0 -4 18 72.47 2.76
 0 -4 18 70.7 2.93
 0 -4 18 68.34 2.77
 0 4 -18 69.04 2.83
 0 4 -18 76.23 2.71
 0 4 -18 72.39 2.82
 0 4 -18 76.16 2.84
 0 4 -18 75.12 2.95
 0 4 -17 251.34 6.73
 0 4 -17 260.5 6.8
 0 -4 17 255.89 6.47
 0 -4 17 269.57 6.35
 0 -4 17 268.45 6.79
 0 4 -17 265.24 6.66
 0 4 -17 277.21 6.6
 0 4 -17 251.91 6.67
 0 4 -17 251.69 6.73
 0 4 -17 266.63 6.59
 0 4 -17 271.6 6.41
 0 4 -17 270.12 6.6
 0 4 -17 260.18 6.67
 0 4 -17 261.57 6.67
 0 4 -17 264.07 6.59
 0 4 -16 256.7 6.41
 0 4 -16 244.76 6.34
 0 -4 16 245.05 6.04
 0 -4 16 231.17 5.82
 0 -4 16 255.27 6.34
 0 4 -16 242.03 6.05
 0 4 -16 240.36 6.2
 0 4 -16 235.93 6.25
 0 4 -16 257.03 6.18
 0 4 -16 243.41 6.27
 0 4 -16 242.97 5.98
 0 4 -16 237.33 5.81
 0 4 -16 260.39 6.2
 0 4 -16 252.17 6
 0 4 -16 229.14 6.15
 0 4 -16 249.75 6.26
 0 4 -16 240.03 6.1
 0 4 -15 131.93 3.99
 0 4 -15 120.77 3.89
 0 -4 15 127.95 3.91
 0 -4 15 134.1 3.64
 0 4 -15 132.84 3.44
 0 4 -15 130.71 3.89
 0 4 -15 126.35 3.66
 0 4 -15 123.79 3.89
 0 4 -15 125.84 3.88
 0 4 -15 135.13 3.7
 0 4 -15 133.64 3.82
 0 4 -15 125.23 3.84
 0 -4 14 201.16 4.81
 0 -4 14 193.08 4.65
 0 4 -14 200.75 4.95
 0 4 -14 199.74 4.61
 0 4 -14 192.12 4.93
 0 4 -14 189.22 4.84
 0 4 -14 194.48 5.13
 0 -4 14 176.41 4.82
 0 4 -14 195.14 4.86
 0 4 -14 200.99 4.77
 0 4 -14 201.68 4.99
 0 4 -14 198.19 4.83
 0 4 -14 188.19 5.02
 0 4 -14 181.81 5.03
 0 4 -13 16.49 1.17
 0 4 -13 14.69 1.13
 0 -4 13 15.74 0.95
 0 4 -13 16.49 1.09
 0 4 -13 15.84 1.02
 0 4 -13 13.96 1.07
 0 4 -13 14.4 0.91
 0 4 -13 17.15 1.09
 0 4 -13 15.37 0.83
 0 4 -13 14.03 1.08
 0 4 -13 15.08 1.07
 0 4 -13 17.3 1.2
 0 4 -13 16.63 0.94
 0 4 -13 17.28 1.03
 0 4 -13 14.88 0.99
 0 4 -13 15.43 1.04
 0 4 -13 16.61 1.14
 0 4 -13 15.38 1.08
 0 4 -13 15.42 1.15
 0 -4 13 15.75 0.95
 0 -4 13 14.46 1
 0 4 -13 15.04 1.02
 0 4 -12 99.48 2.95
 0 4 -12 100.61 3.03
 0 4 -12 107.03 3.12
 0 4 -12 98.86 2.9
 0 4 -12 105.94 3.15
 0 -4 12 101.89 2.83
 0 4 -12 103.91 3.09
 0 4 -12 101.72 2.62
 0 4 -12 103.46 2.96
 0 4 -12 103.13 2.74
 0 4 -12 102.28 2.82
 0 4 -12 99.56 2.8
 0 4 -12 101.83 2.9
 0 4 -12 93.09 2.99
 0 4 -12 105.66 2.72
 0 4 -12 101.32 2.96
 0 -4 12 93.8 2.85
 0 4 -12 104.93 3.12
 0 4 -12 100.74 2.95
 0 -4 12 96.68 2.72
 0 4 -12 95.89 2.88
 0 4 -12 99.95 2.95
 0 4 -12 102.73 2.88
 0 4 -12 105.02 2.65
 0 4 -12 94.5 2.99
 0 4 -11 540.73 11.77
 0 4 -11 571.9 11.38
 0 4 -11 600.51 11.4
 0 4 -11 588.19 11.38
 0 4 -11 593.08 11.88
 0 4 -11 592.51 11.51
 0 4 -11 589.25 11.74
 0 4 -11 594.09 11.6
 0 4 -11 600.49 11.69
 0 4 -11 586.65 11.57
 0 4 -11 580.1 11.27
 0 4 -11 572.56 11.66
 0 4 -11 572.92 11.89
 0 4 -11 601.46 11.99
 0 4 -11 580.87 11.91
 0 -4 11 558.72 11.6
 0 4 -11 588.01 11.79
 0 -4 11 584.3 11.51
 0 4 -11 608.51 11.48
 0 4 -11 561.58 11.83
 0 4 -11 584.68 11.54
 0 4 -11 579.72 11.73
 0 4 -11 578.47 11.82
 0 4 -11 597.44 11.79
 0 4 -10 1696.51 30.82
 0 4 -10 1646.82 30.86
 0 4 -10 1659.42 30.8
 0 4 -10 1667.3 30.46
 0 4 -10 1709.34 30.95
 0 4 -10 1576.84 30.65
 0 4 -10 1616.91 30.37
 0 4 -10 1624.64 30.76
 0 4 -10 1682.53 30.48
 0 4 -10 1662.83 30.44
 0 4 -10 1670.11 30.71
 0 4 -10 1676.15 30.58
 0 4 -10 1665.6 30.94
 0 4 -10 1640.26 30.79
 0 4 -10 1677.64 30.47
 0 4 -10 1598.19 30.79
 0 4 -10 1583.31 30.47
 0 4 -10 1634.9 30.7
 0 4 -10 1645.08 30.62
 0 -4 10 1618.54 30.59
 0 -4 10 1587.62 30.62
 0 4 -10 1658.86 30.87
 0 4 -10 1709.48 31.01
 0 4 -10 1600.63 30.72
 0 4 -10 1700.33 30.83
 0 4 -10 1679.68 30.93
 0 4 -10 1610.81 30.26
 0 4 -10 1690.88 30.54
 0 4 -10 1678.33 30.61
 0 4 -9 460.42 8.99
 0 4 -9 474.38 9.28
 0 4 -9 484.51 9.53
 0 4 -9 474.87 9.45
 0 -4 9 458.93 9.28
 0 4 -9 480.35 9.62
 0 4 -9 479.56 9.55
 0 -4 9 485.07 9.31
 0 4 -9 472.19 9.32
 0 4 -9 449.69 9.1
 0 4 -9 470.43 9.18
 0 4 -9 451.62 9.18
 0 4 -9 444.84 9.05
 0 4 -9 477.18 9.55
 0 4 -9 466.85 9.38
 0 4 -9 447.31 9.08
 0 4 -9 465.62 9.43
 0 4 -9 457.69 9.52
 0 4 -9 480.23 9.22
 0 4 -9 467.73 9.4
 0 4 -9 470.41 9.2
 0 4 -9 474.75 9.34
 0 4 -9 461.79 9.3
 0 4 -9 467.04 9.54
 0 4 -9 475.83 9.2
 0 4 -9 468.57 9.27
 0 4 -9 472.9 9.44
 0 4 -9 451.95 9.47
 0 4 -9 475.4 9.06
 0 4 -9 475.71 9.46
 0 4 -9 481.25 9.56
 0 4 -9 484.86 9.26
 0 4 -9 455 8.93
 0 4 -9 475.81 9.29
 0 4 -8 1492.05 27.26
 0 4 -8 1452.54 27.35
 0 4 -8 1516.32 27.84
 0 4 -8 1544.08 27.66
 0 4 -8 1529.17 27.8
 0 4 -8 1493.19 27.56
 0 4 -8 1451.7 27.4
 0 -4 8 1474.43 27.6
 0 4 -8 1572.29 27.98
 0 4 -8 1534.51 27.91
 0 -4 8 1420.92 27.35
 0 4 -8 1461.36 27.51
 0 4 -8 1496.73 27.45
 0 4 -8 1532.03 27.57
 0 4 -8 1504.04 27.62
 0 4 -8 1496.72 27.51
 0 4 -8 1469.22 27.76
 0 4 -8 1428.54 27.7
 0 4 -8 1528.03 27.65
 0 4 -8 1449.39 27.84
 0 4 -8 1509.27 27.59
 0 4 -8 1471.01 27.43
 0 4 -8 1485.47 27.71
 0 4 -8 1469.35 27.63
 0 4 -8 1500.97 27.55
 0 4 -8 1493.97 27.64
 0 4 -8 1501.71 27.88
 0 4 -8 1485.87 27.63
 0 4 -8 1512.84 27.57
 0 4 -8 1542.26 27.81
 0 4 -8 1463.87 27.83
 0 4 -8 1518.21 27.87
 0 4 -8 1512.82 27.61
 0 4 -8 1518.31 27.78
 0 4 -8 1485.22 27.33
 0 4 -8 1519.43 27.64
 0 4 -7 519.27 9.73
 0 4 -7 502.02 9.65
 0 4 -7 521.21 9.98
 0 4 -7 513.77 10.07
 0 4 -7 497.92 10.08
 0 4 -7 484.28 9.85
 0 4 -7 517.59 9.75
 0 4 -7 551.85 10.26
 0 -4 7 507.59 9.78
 0 -4 7 489.51 9.85
 0 4 -7 492.09 9.8
 0 4 -7 513.92 9.88
 0 4 -7 516.16 9.87
 0 4 -7 521.72 9.9
 0 4 -7 502.32 9.8
 0 4 -7 529.85 10.05
 0 4 -7 523.63 9.94
 0 4 -7 492.95 9.73
 0 4 -7 512.34 10.06
 0 4 -7 505.51 9.96
 0 4 -7 518.02 10.12
 0 4 -7 509.42 10.02
 0 4 -7 518.78 9.94
 0 4 -7 519.48 9.87
 0 4 -7 522.07 9.95
 0 4 -7 508.44 9.96
 0 4 -7 533.99 10.09
 0 4 -7 516.92 10.07
 0 4 -7 519.24 9.95
 0 4 -7 525.5 10.15
 0 4 -7 501.35 9.7
 0 4 -7 497 10.13
 0 4 -7 526.29 10.09
 0 4 -7 502.42 9.95
 0 4 -7 524.91 10.17
 0 4 -7 522.48 9.93
 0 4 -6 49.09 1.44
 0 4 -6 53.27 1.59
 0 4 -6 48.89 1.51
 0 4 -6 48.67 1.28
 0 4 -6 48.65 1.46
 0 4 -6 48.91 1.52
 0 4 -6 46.7 1.5
 0 4 -6 47.67 1.29
 0 4 -6 48.38 1.31
 0 4 -6 48.92 1.4
 0 4 -6 48.49 1.24
 0 4 -6 49.28 1.34
 0 4 -6 48.8 1.41
 0 4 -6 47.74 1.35
 0 4 -6 46.39 1.35
 0 4 -6 46.57 1.41
 0 4 -6 48.18 1.48
 0 4 -6 51 1.54
 0 4 -6 48.89 1.44
 0 4 -6 48.49 1.43
 0 4 -6 50.16 1.4
 0 4 -6 48.22 1.5
 0 4 -6 50.11 1.53
 0 4 -6 49.36 1.46
 0 4 -6 49.17 1.57
 0 4 -6 46.56 1.41
 0 4 -6 50.85 1.57
 0 4 -6 50.38 1.43
 0 4 -6 52.02 1.54
 0 4 -6 50.04 1.46
 0 4 -6 50.48 1.48
 0 -4 6 47.41 1.35
 0 -4 6 43.04 1.1
 0 4 -5 0.57 0.28
 0 4 -5 0.75 0.27
 0 4 -5 1.64 0.29
 0 4 -5 0.61 0.23
 0 4 -5 1.56 0.35
 0 4 -5 1.87 0.32
 0 4 -5 0.58 0.15
 0 4 -5 2.09 0.25
 0 4 -5 0.83 0.28
 0 4 -5 0.39 0.26
 0 4 -5 0.36 0.24
 0 4 -5 0.42 0.25
 0 4 -5 2.09 0.29
 0 4 -5 0.69 0.28
 0 4 -5 0.49 0.23
 0 4 -5 0.33 0.27
 0 4 -5 1.18 0.3
 0 4 -5 0.45 0.27
 0 4 -5 0.45 0.25
 0 4 -5 0.65 0.31
 0 4 -5 0.04 0.27
 0 4 -5 0.16 0.25
 0 4 -5 1.04 0.27
 0 4 -5 1.28 0.3
 0 4 -5 0.22 0.28
 0 4 -5 1.52 0.17
 0 -4 5 1.59 0.19
 0 -4 5 0.48 0.19
 0 4 -4 7.26 0.52
 0 4 -4 7.09 0.49
 0 4 -4 8.09 0.51
 0 4 -4 6.45 0.51
 0 4 -4 6.41 0.5
 0 4 -4 10.64 0.55
 0 4 -4 7.21 0.42
 0 4 -4 6.18 0.47
 0 4 -4 8.87 0.51
 0 4 -4 11.43 0.56
 0 4 -4 6.57 0.5
 0 4 -4 6.03 0.49
 0 4 -4 6.74 0.48
 0 4 -4 8.21 0.52
 0 4 -4 8.28 0.29
 0 4 -4 6.82 0.33
 0 4 -4 7.32 0.36
 0 -4 4 7.05 0.31
 0 4 -4 7.59 0.5
 0 4 -4 6.79 0.48
 0 4 -4 6.62 0.51
 0 4 -4 6.88 0.51
 0 4 -4 7.23 0.49
 0 4 -4 7.21 0.3
 0 4 -4 7.6 0.57
 0 4 -4 7.15 0.52
 0 4 -4 6.8 0.53
 0 4 -4 6.47 0.46
 0 4 -4 7.71 0.53
 0 4 -4 6.26 0.46
 0 4 -3 419.79 7.82
 0 4 -3 407.87 7.94
 0 4 -3 405.35 7.88
 0 4 -3 419.04 7.93
 0 4 -3 420.62 7.91
 0 4 -3 406.22 7.96
 0 4 -3 406.34 7.83
 0 4 -3 395.87 7.93
 0 4 -3 407.75 7.9
 0 4 -3 407.55 7.87
 0 4 -3 417.96 8.02
 0 4 -3 399.91 7.89
 0 4 -3 408.41 7.89
 0 4 -3 418.12 7.98
 0 4 -3 407.62 7.94
 0 4 -3 427.02 8
 0 4 -3 409.41 7.94
 0 4 -3 416.47 7.99
 0 4 -3 408.84 7.9
 0 4 -3 402.94 7.89
 0 4 -3 417.81 8
 0 4 -3 421.78 7.91
 0 -4 3 377.35 7.45
 0 -4 3 403.78 7.55
 0 4 -3 392.88 7.95
 0 4 -3 430.2 7.98
 0 4 -3 410.07 7.91
 0 -4 2 10.36 0.4
 0 4 -2 10.31 0.54
 0 4 -2 10.63 0.6
 0 4 -2 14.49 0.68
 0 4 -2 9.41 0.56
 0 4 -2 10.29 0.52
 0 4 -2 9.36 0.55
 0 4 -2 9.56 0.55
 0 4 -2 11.27 0.57
 0 4 -2 9.13 0.54
 0 4 -2 9.83 0.48
 0 4 -2 12.18 0.58
 0 4 -2 10.8 0.6
 0 4 -2 10.22 0.55
 0 4 -2 10.65 0.54
 0 4 -2 10.37 0.59
 0 4 -2 11.42 0.57
 0 -4 2 8.61 0.59
 0 -4 2 8.66 0.48
 0 4 -2 8.77 0.54
 0 4 -2 10.03 0.53
 0 4 -2 9.98 0.57
 0 4 -2 10.92 0.55
 0 4 -2 9.65 0.59
 0 4 -1 8.84 0.55
 0 4 -1 10.49 0.53
 0 -4 1 10.97 0.44
 0 4 -1 10.15 0.6
 0 -4 1 9.46 0.6
 0 -4 1 10.04 0.47
 0 4 -1 10.77 0.6
 0 4 -1 9.85 0.5
 0 4 -1 9.67 0.53
 0 -4 1 9.39 0.3
 0 4 -1 10.58 0.51
 0 4 -1 9.74 0.57
 0 4 -1 10.3 0.53
 0 4 -1 10.29 0.53
 0 4 -1 10 0.52
 0 4 -1 9.78 0.53
 0 4 -1 10.67 0.56
 0 4 -1 10.05 0.56
 0 4 0 1.36 0.3
 0 4 0 1.45 0.29
 0 4 0 2.38 0.3
 0 -4 0 0.83 0.35
 0 -4 0 1.35 0.21
 0 -4 0 1.69 0.23
 0 4 0 2.43 0.28
 0 4 0 1.76 0.34
 0 -4 0 1.5 0.26
 0 -4 0 1.31 0.19
 0 -4 0 1.72 0.12
 0 -4 0 0.94 0.23
 0 -4 0 1.8 0.19
 0 4 0 1.65 0.27
 0 4 0 1.07 0.23
 0 4 0 1.73 0.27
 0 4 0 2.34 0.35
 0 -4 0 1.83 0.28
 0 4 0 2.23 0.3
 0 4 0 1.89 0.31
 0 4 0 1.32 0.24
 0 4 0 1.33 0.28
 0 4 1 675.11 12.42
 0 4 1 692.21 12.58
 0 4 1 686.88 12.6
 0 4 1 693.44 12.5
 0 4 1 662.01 12.47
 0 4 1 673.39 12.5
 0 4 1 651.92 12.43
 0 4 1 675.06 12.43
 0 -4 -1 679.37 12.44
 0 -4 -1 691.76 12.37
 0 -4 -1 625.97 12.05
 0 4 1 663.58 12.36
 0 -4 -1 672.38 12.38
 0 4 1 650.31 12.51
 0 -4 -1 627.7 12.45
 0 -4 -1 680.66 12.3
 0 -4 -1 650.7 12.19
 0 -4 -1 664.27 12.53
 0 4 1 659.45 12.51
 0 -4 -1 659.07 12.44
 0 4 1 668.94 12.38
 0 4 1 665.74 12.41
 0 4 1 663.92 12.57
 0 4 1 658.32 12.51
 0 4 2 2.54 0.3
 0 4 2 3.26 0.36
 0 4 2 2.22 0.33
 0 4 2 3.34 0.34
 0 4 2 1.88 0.34
 0 4 2 2.57 0.31
 0 4 2 2.61 0.34
 0 -4 -2 2.7 0.31
 0 4 2 2.11 0.31
 0 4 2 3.69 0.36
 0 -4 -2 3.87 0.36
 0 -4 -2 3.24 0.23
 0 -4 -2 3.63 0.32
 0 4 2 1.67 0.23
 0 4 2 4.43 0.43
 0 -4 -2 2.63 0.31
 0 -4 -2 3.71 0.38
 0 -4 -2 5.85 0.44
 0 -4 -2 4.92 0.44
 0 -4 -2 3.9 0.41
 0 4 2 2.88 0.29
 0 -4 -2 2.97 0.36
 0 4 2 3.31 0.3
 0 4 2 1.92 0.32
 0 4 2 6.38 0.51
 0 4 2 1.6 0.34
 0 -4 -2 3.85 0.35
 0 4 2 1.89 0.24
 0 -4 -3 1253.74 23.17
 0 -4 -3 1262.67 22.9
 0 4 3 1296.77 23.11
 0 -4 -3 1241.08 23.11
 0 4 3 1257.7 23.22
 0 4 3 1233.86 23.05
 0 4 3 1237.65 23.28
 0 4 3 1261.79 23.22
 0 4 3 1255.23 23.22
 0 -4 -3 1259.29 23.1
 0 -4 -3 1257.16 23.07
 0 4 3 1251.67 23.16
 0 4 3 1243.96 22.96
 0 -4 -3 1249.9 23
 0 4 3 1267.44 23.3
 0 4 3 1288.44 23.25
 0 4 3 1239.22 23.2
 0 -4 -3 1218.76 23.15
 0 -4 -3 1313.87 23.22
 0 -4 -3 1289.48 23.23
 0 -4 -3 1278.61 22.93
 0 4 3 1263.73 23.02
 0 -4 -3 1275.77 23.24
 0 -4 -3 1262.98 23.22
 0 4 3 1189.05 22.92
 0 4 3 1245.9 23.25
 0 4 3 1204.99 22.97
 0 4 3 1294.76 23.36
 0 -4 -3 1252.35 23.1
 0 4 3 1214.77 23.25
 0 4 3 1246.33 22.99
 0 -4 -4 542.84 9.9
 0 -4 -4 526.32 9.64
 0 4 4 526.35 9.97
 0 4 4 551.62 9.96
 0 4 4 535.48 9.89
 0 4 4 525.97 9.75
 0 4 4 520.87 9.68
 0 4 4 537.84 9.95
 0 -4 -4 523.15 9.81
 0 -4 -4 534.28 9.81
 0 4 4 527.35 9.88
 0 4 4 531.11 9.96
 0 -4 -4 531.62 9.76
 0 4 4 548.63 9.96
 0 4 4 514.72 9.66
 0 4 4 510.07 9.91
 0 4 4 539.68 10.01
 0 4 4 506.57 9.31
 0 -4 -4 522.3 9.89
 0 4 4 469.94 9.32
 0 4 4 526.31 9.67
 0 -4 -4 512.83 9.88
 0 4 4 481.63 9.34
 0 4 4 533 9.73
 0 -4 -4 531.23 9.9
 0 -4 -4 527.05 9.6
 0 4 4 446.64 9.24
 0 -4 -4 540.39 9.87
 0 4 4 522.19 9.94
 0 4 4 516.13 9.59
 0 -4 -4 536.52 9.95
 0 4 4 546.84 10.08
 0 -4 -4 542 9.76
 0 4 4 539.38 9.96
 0 4 4 518.1 9.6
 0 4 5 1.29 0.33
 0 4 5 1.69 0.32
 0 -4 -5 1.45 0.37
 0 4 5 2.33 0.34
 0 4 5 2.72 0.3
 0 4 5 1.3 0.36
 0 -4 -5 1.48 0.36
 0 -4 -5 1.41 0.35
 0 4 5 1.79 0.35
 0 -4 -5 1.84 0.38
 0 -4 -5 1.98 0.33
 0 4 5 1.5 0.36
 0 4 5 1.32 0.36
 0 -4 -5 2.38 0.4
 0 4 5 1.48 0.28
 0 4 5 1.95 0.38
 0 4 5 1.96 0.37
 0 4 5 2.19 0.37
 0 -4 -5 1.95 0.37
 0 -4 -5 0.84 0.33
 0 -4 -5 1.6 0.36
 0 -4 -5 3.63 0.42
 0 4 5 4.24 0.37
 0 4 5 1.34 0.15
 0 -4 -5 1.39 0.24
 0 -4 -5 2.39 0.37
 0 -4 -5 1.46 0.37
 0 4 5 1.16 0.3
 0 4 5 1.63 0.35
 0 4 5 1.77 0.24
 0 -4 -5 1.23 0.39
 0 4 5 2.63 0.49
 0 4 5 1.82 0.37
 0 -4 -5 0.92 0.27
 0 -4 -5 1.28 0.28
 0 -4 -5 1.94 0.39
 0 4 6 576.54 11.53
 0 4 6 569.83 11.4
 0 -4 -6 595.34 11.47
 0 -4 -6 605.53 11.54
 0 4 6 628.7 11.29
 0 -4 -6 602.22 11.47
 0 4 6 607.66 11.59
 0 4 6 554.33 11.11
 0 -4 -6 585.92 11.42
 0 4 6 584.95 11.54
 0 -4 -6 585.57 11.36
 0 4 6 605.06 11.52
 0 -4 -6 590.52 11.48
 0 4 6 598.61 11.55
 0 4 6 575.94 11.29
 0 4 6 589.93 11.59
 0 4 6 606.69 11.59
 0 4 6 611.38 11.57
 0 -4 -6 603.81 11.47
 0 4 6 593.24 11.32
 0 -4 -6 611.4 11.5
 0 4 6 582.8 11.27
 0 -4 -6 588.01 11.48
 0 -4 -6 614.28 11.42
 0 4 6 572.06 10.96
 0 -4 -6 586.5 11.3
 0 -4 -6 588.01 11.57
 0 4 6 586.46 11.53
 0 4 6 614.52 11.73
 0 4 6 584.02 11.52
 0 -4 -6 603.05 11.52
 0 -4 -6 582.03 11.31
 0 4 7 115.2 2.76
 0 4 7 91.99 2.48
 0 4 7 102.62 2.41
 0 -4 -7 102.52 2.68
 0 4 7 101.48 2.7
 0 4 7 92.58 2.22
 0 -4 -7 97.56 2.59
 0 -4 -7 98.55 2.6
 0 -4 -7 99.61 2.61
 0 4 7 99.23 2.65
 0 4 7 99.69 2.65
 0 4 7 100.48 2.66
 0 4 7 98.92 2.69
 0 4 7 97.29 2.68
 0 4 7 96.4 2.49
 0 -4 -7 97.9 2.59
 0 -4 -7 101.58 2.6
 0 -4 -7 99.86 2.58
 0 4 7 98.04 2.3
 0 4 7 93.43 2.42
 0 -4 -7 103.73 2.44
 0 4 7 100.91 2.66
 0 -4 -7 99.47 2.68
 0 4 7 103.08 2.64
 0 -4 -7 98.01 2.63
 0 4 8 741.97 14.48
 0 4 8 746.79 14.68
 0 -4 -8 771.5 14.72
 0 4 8 744 14.29
 0 4 8 764.67 14.78
 0 -4 -8 761.74 14.64
 0 -4 -8 754.09 14.63
 0 4 8 766.38 14.72
 0 4 8 757.33 14.68
 0 -4 -8 763.54 14.6
 0 -4 -8 764.22 14.65
 0 4 8 760.63 14.68
 0 4 8 738.82 14.75
 0 4 8 771.57 14.78
 0 -4 -8 752.69 14.62
 0 4 8 788.34 14.78
 0 4 8 748.1 14.44
 0 -4 -8 758.41 14.61
 0 4 8 763.65 14.69
 0 -4 -8 746.45 14.34
 0 4 8 760.61 14.52
 0 -4 -8 747.58 14.56
 0 4 8 747.93 14.45
 0 4 8 738.16 14.25
 0 -4 -8 779.3 14.35
 0 -4 -8 764.51 14.76
 0 4 8 753.71 14.68
 0 4 8 786.18 14.68
 0 -4 -8 725.94 14.51
 0 -4 -8 761.67 14.69
 0 -4 -9 28.59 1.28
 0 4 9 31.31 1.37
 0 -4 -9 31.67 1.34
 0 -4 -9 28.88 1.31
 0 -4 -9 30.07 1.35
 0 4 9 28.75 1.19
 0 4 9 32.81 1.37
 0 4 9 30.62 1.39
 0 -4 -9 30.83 1.36
 0 -4 -9 30.74 1.32
 0 4 9 29.75 1.19
 0 4 9 31.38 1.39
 0 -4 -9 30.29 1.28
 0 4 9 28.55 1.23
 0 -4 -9 30.45 1.11
 0 4 9 30.29 1.12
 0 4 9 31.38 1.24
 0 -4 -9 30.61 1.12
 0 -4 -9 33.04 1.38
 0 -4 -9 32.49 1.41
 0 4 9 29.82 1.32
 0 -4 -9 28.78 1.38
 0 -4 -9 26.88 1.23
 0 -4 -10 50.44 1.82
 0 -4 -10 48.33 1.8
 0 4 10 47.8 1.62
 0 4 10 49.43 1.81
 0 -4 -10 47.39 1.74
 0 -4 -10 44.98 1.75
 0 4 10 53.34 1.92
 0 -4 -10 49.26 1.84
 0 4 10 49.95 1.88
 0 -4 -10 47.08 1.56
 0 4 10 52.32 1.93
 0 -4 -10 46.33 1.74
 0 4 10 47.82 1.58
 0 4 10 49.96 1.89
 0 4 10 48.25 1.85
 0 4 10 46.84 1.72
 0 4 10 48.99 1.71
 0 4 10 47.73 1.77
 0 -4 -10 46.8 1.85
 0 4 10 50.84 1.65
 0 -4 -10 45.22 1.78
 0 -4 -10 45.25 1.73
 0 -4 -11 6.92 0.75
 0 4 11 7.47 0.72
 0 4 11 6.57 0.7
 0 4 11 7.99 0.82
 0 -4 -11 7 0.75
 0 -4 -11 7.35 0.8
 0 4 11 6.76 0.75
 0 4 11 7.18 0.78
 0 4 11 8.56 0.82
 0 4 11 8.81 0.81
 0 4 11 7.28 0.7
 0 4 11 7.32 0.68
 0 -4 -11 6.9 0.79
 0 4 11 8.32 0.75
 0 4 11 8.31 0.69
 0 -4 -11 7.82 0.79
 0 -4 -11 7.09 0.71
 0 -4 -12 284.69 6.46
 0 -4 -12 279.58 6.23
 0 -4 -12 286.86 6.33
 0 4 12 276.07 6.37
 0 4 12 268.47 6.34
 0 -4 -12 283.59 6.3
 0 4 12 275.17 6.53
 0 -4 -12 270.08 6.4
 0 4 12 283.3 6.6
 0 4 12 274.01 6.49
 0 -4 -12 274.04 6.42
 0 4 12 297.55 6.61
 0 4 12 276.45 6.37
 0 4 12 285.08 6.33
 0 4 12 279.65 6.39
 0 4 12 271.07 6.54
 0 4 12 280.7 6.2
 0 -4 -12 276.04 6.42
 0 -4 -12 269.14 6.35
 0 -4 -13 139.8 3.82
 0 4 13 136.98 3.82
 0 4 13 140.72 4.02
 0 -4 -13 139.96 3.78
 0 4 13 138.56 3.84
 0 4 13 142.79 4.07
 0 4 13 137.32 3.96
 0 4 13 141.36 4.07
 0 4 13 141.21 4.01
 0 4 13 135.01 3.84
 0 4 13 140.6 3.82
 0 -4 -13 142.98 3.93
 0 -4 -13 139.44 3.7
 0 4 13 140.71 3.97
 0 -4 -13 133.98 3.84
 0 -4 -13 135.08 3.85
 0 4 14 32.42 1.74
 0 4 14 34.07 1.67
 0 4 14 33.81 1.76
 0 4 14 29.54 1.56
 0 -4 -14 29.56 1.58
 0 4 14 32.51 1.6
 0 4 14 30.17 1.69
 0 4 14 31.34 1.71
 0 -4 -14 30.9 1.64
 0 4 14 32.78 1.79
 0 4 14 32.26 1.71
 0 -4 -14 32.72 1.52
 0 4 15 262.02 6.29
 0 4 15 269.21 6.64
 0 -4 -15 257.37 6.34
 0 4 15 257.48 6.54
 0 -4 -15 261.48 6.4
 0 4 15 269 6.68
 0 4 15 261.93 6.5
 0 4 15 261.55 6.61
 0 4 15 254.45 6.39
 0 4 15 258.44 6.55
 0 4 15 240.55 6.23
 0 4 15 246.73 6.22
 0 4 15 271.82 6.56
 0 -4 -15 274.22 6.76
 0 4 15 261.34 6.31
 0 -4 -15 255.73 6.17
 0 -4 -15 262.31 6.39
 0 -4 -16 614.72 13.11
 0 4 16 612.05 13.4
 0 4 16 627.47 13.2
 0 4 16 606.6 12.95
 0 -4 -16 612.45 12.83
 0 4 16 594.2 12.93
 0 -4 -16 653.98 13.57
 0 4 16 626.66 13.27
 0 4 16 615.5 12.96
 0 4 16 634.8 13.47
 0 -4 -16 620.96 13.04
 0 4 16 617.91 13.32
 0 4 16 618.86 13.23
 0 4 16 635.54 13.49
 0 -4 -16 655.27 13.52
 0 4 17 1485.64 29.16
 0 -4 -17 1475.03 28.79
 0 4 17 1495.85 28.99
 0 4 17 1505.04 29.19
 0 4 17 1475.29 29.06
 0 -4 -17 1514.48 28.69
 0 4 17 1488.37 29.2
 0 4 17 1459.89 28.9
 0 -4 -17 1510.46 29.22
 0 -4 -17 1469.81 28.45
 0 4 17 1460.72 28.58
 0 4 18 7.92 1.09
 0 -4 -18 8.88 0.99
 0 4 18 8.93 1.13
 0 4 18 6.19 0.94
 0 -4 -18 8.81 1.18
 0 -4 -18 7.56 0.99
 0 4 18 8.07 1.13
 0 4 18 7.14 0.97
 0 4 18 6.3 0.99
 0 -4 -18 7.49 1.1
 0 4 18 8.02 1.04
 0 4 19 67.92 2.97
 0 4 19 70.05 2.92
 0 4 19 68.93 3
 0 -4 -19 72.46 3.01
 0 -4 -19 73.65 2.81
 0 4 19 66.08 2.77
 0 4 19 66.76 2.79
 0 4 19 73.58 3.11
 0 4 19 74.91 2.94
 0 4 19 69.98 3.02
 0 -4 -19 72.4 3.02
 0 4 19 72.28 2.89
 0 4 20 9.35 1.08
 0 4 20 9.8 1.17
 0 -4 -20 10.49 1.2
 0 -4 -20 8.17 1
 0 4 20 8.57 1.11
 0 4 20 8.94 1.14
 0 4 20 9.12 1.09
 0 -4 -20 9.08 1.16
 0 -4 -21 0.4 0.62
 0 4 21 0.44 0.61
 0 -4 -21 0.21 0.7
 0 4 21 0.89 0.69
 0 4 21 0.48 0.51
 0 -4 -21 0.75 0.54
 0 4 21 0.46 0.53
 0 4 21 1.31 0.6
 0 4 21 0.19 0.53
 0 4 21 0.53 0.69
 0 4 21 -0.13 0.6
 0 4 22 0.97 0.61
 0 4 22 0.71 0.72
 0 -4 -22 0.25 0.62
 0 -4 -22 0.27 0.65
 0 4 22 0.21 0.61
 0 -4 -22 1.24 0.56
 0 4 22 0.49 0.53
 0 4 22 1.26 0.56
 0 4 22 0.43 0.66
 0 4 22 1.46 0.61
 0 4 22 0.85 0.54
 0 4 23 48.42 2.14
 0 -4 -23 47.47 2.1
 0 4 23 50.31 2.33
 0 -4 -23 51.72 2.31
 0 4 23 49.39 2.19
 0 -4 -23 53.04 2.09
 0 4 23 45.19 2.07
 0 -4 -24 99.65 3.03
 0 4 24 99.95 3.34
 0 -4 -24 102.94 3.17
 0 4 24 96.58 3.3
 0 4 24 102.72 3.31
 0 4 24 96.95 3.28
 0 -4 -24 94.23 3.15
 0 -4 -24 99.91 2.96
 0 4 24 95.13 3.08
 0 4 24 93.75 2.97
 0 4 25 14.02 1.09
 0 4 25 16.04 1.19
 0 4 25 15.4 1.19
 0 -4 -25 13.16 0.91
 0 -4 -25 12.77 0.93
 0 -4 -25 14.88 1.02
 0 4 25 14.57 1.12
 0 4 26 12.94 0.96
 0 4 26 13.12 0.97
 0 4 26 12.64 0.96
 0 4 26 13.64 0.93
 0 -4 -26 12.44 0.88
 0 -4 -26 12.62 0.86
 0 -4 -26 11.65 0.77
 0 4 27 13.25 0.84
 0 4 27 12.63 0.81
 0 -4 -27 14.86 0.78
 0 5 -28 1.09 0.38
 0 5 -27 2.05 0.42
 0 5 -27 1.38 0.45
 0 5 -27 1.87 0.47
 0 5 -27 1.11 0.42
 0 5 -27 1.58 0.47
 0 5 -27 2.26 0.48
 0 5 -26 0.86 0.49
 0 5 -26 0.5 0.43
 0 5 -26 0.16 0.44
 0 5 -26 0.45 0.49
 0 5 -26 0.5 0.45
 0 5 -26 -0.09 0.5
 0 5 -25 114.5 3.34
 0 5 -25 110.82 3.43
 0 5 -25 115.04 3.45
 0 5 -25 107.08 3.2
 0 5 -25 108.59 3.31
 0 5 -25 115.03 3.41
 0 5 -25 113.06 3.39
 0 5 -25 106.82 3.23
 0 5 -24 71.79 2.64
 0 5 -24 74.89 2.64
 0 5 -24 66.72 2.65
 0 5 -24 68.42 2.5
 0 5 -24 70.57 2.67
 0 5 -24 65.19 2.54
 0 -5 24 66.74 2.63
 0 -5 24 64.75 2.67
 0 5 -24 72.11 2.65
 0 5 -24 64.79 2.53
 0 5 -23 13.74 1.2
 0 5 -23 13.5 1.17
 0 5 -23 12.51 1.19
 0 5 -23 13.99 1.24
 0 5 -23 13.96 1.24
 0 -5 23 13.45 1.22
 0 5 -23 12.76 1.17
 0 -5 23 10.82 1.08
 0 -5 23 10.98 1.18
 0 5 -22 127.28 4.23
 0 5 -22 125.7 4.05
 0 -5 22 133.38 4.28
 0 -5 22 124.68 4.04
 0 5 -22 124.95 4.06
 0 5 -22 129.04 3.97
 0 5 -22 129.47 4.12
 0 5 -22 129.69 4
 0 5 -22 127.25 4.14
 0 5 -22 121.4 4.1
 0 -5 22 126.74 4.09
 0 5 -22 125.35 4.03
 0 5 -22 127.22 3.75
 0 5 -22 124.02 4
 0 -5 21 4.08 0.84
 0 -5 21 2.96 0.72
 0 5 -21 3 0.73
 0 5 -21 3.73 0.81
 0 5 -21 3.19 0.84
 0 5 -21 4.45 0.88
 0 5 -21 4.45 0.93
 0 -5 21 3.24 0.78
 0 5 -21 3.24 0.82
 0 5 -21 3.5 0.88
 0 5 -21 3.89 0.7
 0 5 -21 3.54 0.81
 0 5 -20 159.9 4.87
 0 5 -20 157.19 4.96
 0 5 -20 164.25 4.48
 0 5 -20 152.82 4.95
 0 5 -20 169.47 4.77
 0 5 -20 158.8 4.83
 0 5 -20 153.75 4.89
 0 5 -20 165.79 4.82
 0 -5 20 158.48 4.65
 0 -5 20 162.5 5.01
 0 -5 20 148.95 4.66
 0 -5 20 153.27 4.87
 0 5 -20 158.83 4.52
 0 5 -20 163.33 4.81
 0 5 -20 162.92 4.92
 0 5 -20 162.54 4.74
 0 5 -19 127.54 4.35
 0 5 -19 126.08 4.21
 0 5 -19 131.8 4.34
 0 5 -19 123.48 4.15
 0 5 -19 128.95 4.07
 0 5 -19 125.48 4.26
 0 5 -19 136.81 4.22
 0 5 -19 127.63 4.31
 0 -5 19 126.43 4.28
 0 -5 19 127.78 3.99
 0 -5 19 126.71 4.25
 0 -5 19 131 4.11
 0 5 -19 133.66 3.97
 0 5 -19 129.68 4.13
 0 5 -19 133.06 4.12
 0 5 -19 127.34 4.23
 0 5 -18 4.24 0.96
 0 5 -18 3.41 0.87
 0 5 -18 2.18 0.8
 0 -5 18 3.13 0.67
 0 -5 18 4 0.75
 0 -5 18 3.85 0.79
 0 5 -18 3.43 0.82
 0 5 -18 3.15 0.79
 0 5 -18 2.9 0.83
 0 5 -18 2.9 0.85
 0 5 -18 3.09 0.78
 0 5 -18 3.21 0.72
 0 5 -18 2.87 0.77
 0 5 -18 4.97 0.93
 0 5 -18 3.16 0.76
 0 5 -18 4.48 0.92
 0 5 -18 2.61 0.79
 0 5 -17 55.35 2.58
 0 5 -17 52.8 2.5
 0 5 -17 55.89 2.56
 0 -5 17 58.88 2.38
 0 -5 17 55.15 2.52
 0 5 -17 60.17 2.46
 0 5 -17 56.99 2.54
 0 5 -17 59.48 2.15
 0 5 -17 54.89 2.34
 0 5 -17 59.99 2.31
 0 5 -17 55.42 2.58
 0 5 -17 60.56 2.5
 0 5 -17 56.79 2.59
 0 5 -17 60.63 2.38
 0 5 -17 58.39 2.47
 0 5 -17 57.93 2.56
 0 5 -17 55.91 2.44
 0 5 -17 59.24 2.56
 0 5 -17 60.91 2.49
 0 5 -16 225.66 5.98
 0 5 -16 229.45 6.05
 0 -5 16 225.76 5.94
 0 -5 16 211.39 5.57
 0 -5 16 217.29 5.52
 0 5 -16 225.77 5.75
 0 5 -16 217.6 5.87
 0 5 -16 224.17 5.36
 0 5 -16 223.17 5.53
 0 5 -16 214.89 5.6
 0 5 -16 226.74 6.01
 0 5 -16 234.46 5.84
 0 5 -16 218.17 5.92
 0 5 -16 229.17 5.81
 0 5 -16 224.52 5.6
 0 5 -16 217.96 5.88
 0 5 -16 221.75 5.79
 0 5 -16 231.47 5.8
 0 5 -16 221.27 5.89
 0 5 -15 433.55 9.75
 0 5 -15 425.2 9.79
 0 -5 15 444.64 9.37
 0 -5 15 411.52 9.62
 0 5 -15 426.05 9.49
 0 5 -15 432.49 9.7
 0 5 -15 423.65 9.11
 0 5 -15 434.41 9.29
 0 5 -15 432.89 9.28
 0 5 -15 416.12 9.36
 0 5 -15 415.8 9.69
 0 5 -15 433.3 9.54
 0 5 -15 438.71 9.58
 0 5 -15 436.77 9.52
 0 5 -15 432.82 9.67
 0 5 -15 426.61 9.76
 0 5 -15 438.11 9.56
 0 5 -15 429.37 9.69
 0 5 -15 444.47 9.4
 0 5 -14 288.31 7.13
 0 -5 14 286.45 6.72
 0 5 -14 288.99 7.03
 0 5 -14 313.71 6.98
 0 5 -14 312.28 6.84
 0 5 -14 288.1 7.01
 0 5 -14 285.9 7.03
 0 5 -14 284.09 6.88
 0 -5 14 295.7 6.64
 0 5 -13 139.93 3.96
 0 5 -13 143.2 3.98
 0 5 -13 151.95 3.75
 0 5 -13 147.73 4.13
 0 -5 13 156.47 3.95
 0 5 -13 144.98 3.63
 0 5 -13 148.47 3.93
 0 5 -13 143.16 3.98
 0 5 -13 142.74 4.09
 0 5 -13 148.64 3.79
 0 5 -13 151.31 4.02
 0 5 -13 147.45 3.64
 0 5 -13 148.01 3.94
 0 5 -13 142.33 3.69
 0 5 -13 151.63 3.87
 0 5 -13 134.62 3.89
 0 5 -13 132.69 3.97
 0 5 -13 146.58 4.21
 0 -5 13 151.03 3.84
 0 -5 13 139.6 3.85
 0 5 -12 570.07 11.75
 0 -5 12 544.94 11.31
 0 5 -12 550.35 11.56
 0 -5 12 555.66 11.27
 0 5 -12 556.27 11.61
 0 5 -12 570.8 11.75
 0 5 -12 559.19 11.4
 0 5 -12 547.97 11.09
 0 5 -12 533.39 11.56
 0 5 -12 566.72 11.5
 0 5 -12 546.7 11.42
 0 5 -12 576.22 11.21
 0 5 -12 549.03 11.23
 0 5 -12 563.59 11.52
 0 5 -12 534.67 11.61
 0 5 -12 552.24 11.59
 0 5 -12 572.63 11.51
 0 5 -12 568.11 11.52
 0 5 -12 552.01 11.08
 0 5 -12 555.41 11.49
 0 5 -12 559.68 11.24
 0 5 -12 543.91 11.61
 0 5 -12 558.23 11.29
 0 5 -12 571.59 11.33
 0 5 -12 572.44 11.43
 0 5 -12 544.39 11.15
 0 5 -11 157.17 4.03
 0 5 -11 147.28 4.04
 0 -5 11 150.87 3.74
 0 -5 11 136.79 3.66
 0 5 -11 152.72 3.61
 0 5 -11 147.33 4.03
 0 5 -11 139.45 3.68
 0 5 -11 148.01 3.96
 0 5 -11 150.76 3.54
 0 5 -11 144.11 3.83
 0 5 -11 138.63 3.9
 0 5 -11 145.87 3.59
 0 5 -11 147.43 3.8
 0 5 -11 144.85 3.8
 0 5 -11 152.93 3.64
 0 5 -11 150.14 3.99
 0 5 -11 151.78 3.67
 0 5 -11 143.83 3.42
 0 5 -11 149.91 3.71
 0 5 -11 148.18 3.88
 0 5 -11 149.41 3.88
 0 5 -11 148.8 3.95
 0 5 -11 155.4 3.92
 0 5 -11 152.74 3.93
 0 5 -11 135.27 3.84
 0 5 -11 146.27 3.97
 0 5 -11 150.4 3.72
 0 5 -11 149.04 3.62
 0 5 -11 147.73 3.59
 0 5 -11 149.66 3.74
 0 5 -11 154.4 3.85
 0 5 -11 144.62 3.64
 0 5 -10 101.14 2.65
 0 5 -10 101.83 2.57
 0 5 -10 96.59 2.92
 0 5 -10 103.2 3.05
 0 5 -10 109.61 2.74
 0 5 -10 97.36 2.72
 0 5 -10 96.98 2.64
 0 5 -10 90.64 2.9
 0 5 -10 100.11 2.89
 0 5 -10 100.93 2.96
 0 5 -10 105.39 2.8
 0 5 -10 105.23 2.73
 0 5 -10 101.95 2.92
 0 5 -10 100.56 2.99
 0 5 -10 102.81 2.68
 0 5 -10 107.96 2.81
 0 5 -10 104.78 2.76
 0 5 -10 101.39 2.99
 0 5 -10 105.75 2.94
 0 5 -10 103.62 2.6
 0 5 -10 101.03 2.95
 0 5 -10 103.02 2.92
 0 -5 10 106.65 2.83
 0 5 -10 101.26 3.01
 0 5 -10 101.21 3.06
 0 -5 10 95.25 2.71
 0 5 -10 103.48 2.74
 0 5 -10 95.84 2.74
 0 5 -10 104.61 2.69
 0 5 -10 105 2.82
 0 5 -9 1145.39 22.7
 0 5 -9 1257.77 22.85
 0 -5 9 1173.66 22.32
 0 5 -9 1170.69 22.3
 0 5 -9 1214.43 22.3
 0 5 -9 1204.22 22.21
 0 5 -9 1145.51 22.19
 0 5 -9 1204.98 22.33
 0 5 -9 1216.88 22.61
 0 5 -9 1185.46 22.28
 0 5 -9 1194.04 22.51
 0 5 -9 1183.22 22.29
 0 5 -9 1209.58 22.7
 0 5 -9 1198.08 22.39
 0 5 -9 1206.27 22.23
 0 5 -9 1177.41 22.4
 0 5 -9 1183.24 22.57
 0 5 -9 1222.54 22.46
 0 5 -9 1170.52 22.58
 0 5 -9 1197.9 22.63
 0 5 -9 1175.56 22.57
 0 5 -9 1219.76 22.73
 0 5 -9 1138.63 22.64
 0 5 -9 1198.41 22.44
 0 5 -9 1181.24 22.35
 0 5 -9 1187.53 22.39
 0 5 -9 1193.17 22.37
 0 5 -9 1201.49 22.29
 0 5 -9 1156.93 22.39
 0 -5 8 483.95 9.37
 0 5 -8 489.21 9.87
 0 5 -8 475.35 9.85
 0 -5 8 457.32 9.39
 0 5 -8 467.06 9.39
 0 5 -8 484.8 9.52
 0 5 -8 475.13 9.48
 0 5 -8 483.27 9.4
 0 5 -8 467.93 9.56
 0 5 -8 466.64 9.64
 0 5 -8 467.45 9.33
 0 5 -8 502.05 9.59
 0 5 -8 460.01 9.66
 0 5 -8 468.33 9.72
 0 5 -8 475.47 9.44
 0 5 -8 496.42 9.68
 0 5 -8 472.35 9.53
 0 5 -8 480.29 9.61
 0 5 -8 491.92 9.47
 0 5 -8 479.61 9.28
 0 5 -8 491.98 9.57
 0 5 -8 473.23 9.42
 0 5 -8 475.1 9.25
 0 5 -8 489.15 9.79
 0 5 -8 490.12 9.56
 0 5 -8 480.71 9.7
 0 5 -8 490.96 9.6
 0 5 -8 484.99 9.73
 0 5 -8 488.92 9.74
 0 5 -8 476.19 9.52
 0 5 -8 478.82 9.79
 0 5 -8 455.73 9.75
 0 5 -8 481.59 9.71
 0 5 -8 484.78 9.75
 0 5 -8 481.19 9.59
 0 5 -8 479.83 9.54
 0 5 -8 479.64 9.69
 0 5 -8 467.66 9.49
 0 5 -8 492.29 9.46
 0 5 -8 479.02 9.55
 0 -5 7 38.17 1.43
 0 5 -7 39.6 1.54
 0 5 -7 39.91 1.55
 0 -5 7 33.57 1.18
 0 -5 7 37.85 1.25
 0 5 -7 39.25 1.34
 0 5 -7 36.63 1.31
 0 5 -7 36.37 1.2
 0 5 -7 39.93 1.29
 0 5 -7 35.02 1.17
 0 5 -7 37.17 1.37
 0 5 -7 35.41 1.34
 0 5 -7 38.92 1.35
 0 5 -7 37.52 1.42
 0 5 -7 35.96 1.4
 0 5 -7 35.73 1.32
 0 5 -7 35.05 1.27
 0 5 -7 35.32 1.38
 0 5 -7 35.87 1.35
 0 5 -7 41.82 1.22
 0 5 -7 35.66 1.28
 0 5 -7 37 1.45
 0 5 -7 36.57 1.33
 0 5 -7 36.63 1.18
 0 5 -7 37.43 1.41
 0 5 -7 36.48 1.4
 0 5 -7 38.04 1.37
 0 5 -7 37.28 1.44
 0 5 -7 37.91 1.36
 0 5 -7 36.84 1.32
 0 5 -7 37.58 1.41
 0 5 -7 42.4 1.36
 0 5 -7 42.1 1.41
 0 5 -7 36.06 1.45
 0 5 -7 34.66 1.41
 0 5 -7 35.69 1.46
 0 5 -7 38.32 1.45
 0 5 -7 37.22 1.32
 0 5 -6 126.49 3.15
 0 5 -6 140.25 3.32
 0 5 -6 135.25 3.23
 0 5 -6 132.6 3.13
 0 5 -6 136.05 3.29
 0 5 -6 136.66 3.23
 0 5 -6 133.19 3.31
 0 -5 6 134.65 3.34
 0 -5 6 124.01 2.94
 0 5 -6 140.33 3
 0 5 -6 137.28 3.18
 0 5 -6 136.44 3.28
 0 5 -6 130.56 2.96
 0 5 -6 136.98 3.19
 0 5 -6 132.13 3.12
 0 5 -6 134.03 3.19
 0 5 -6 132.48 3.21
 0 5 -6 137.23 3.22
 0 5 -6 137.38 3.29
 0 5 -6 132.59 3.29
 0 5 -6 146.27 3.32
 0 5 -6 139.3 3.23
 0 5 -6 136.7 3.14
 0 5 -6 144.7 3.27
 0 5 -6 134.93 3.2
 0 5 -6 143.09 3.37
 0 5 -6 133.29 3.29
 0 5 -6 135.12 3.23
 0 5 -6 139.08 3.35
 0 5 -6 132.81 3.36
 0 5 -6 129.16 3.18
 0 5 -6 135.84 3.33
 0 5 -6 135.44 3.32
 0 5 -5 26.62 1.08
 0 5 -5 29.41 1.16
 0 5 -5 27.94 1.1
 0 5 -5 27.66 1.11
 0 5 -5 28.16 1.16
 0 5 -5 30.14 1.18
 0 5 -5 28.09 1.09
 0 5 -5 29.84 1.18
 0 5 -5 28.95 1.18
 0 5 -5 28.59 0.98
 0 5 -5 27.17 1.11
 0 5 -5 31.02 1.12
 0 5 -5 27.76 1.06
 0 5 -5 27.92 1.02
 0 5 -5 28.85 1.11
 0 5 -5 26.92 1.07
 0 5 -5 26.92 1.09
 0 5 -5 28.04 1.14
 0 5 -5 27.61 1.14
 0 5 -5 32.7 1.11
 0 5 -5 26.43 1.09
 0 5 -5 27.18 1.14
 0 5 -5 26.74 1.18
 0 5 -5 28.16 1.16
 0 5 -5 28.74 1.11
 0 5 -5 26.15 1.07
 0 5 -5 26.96 0.84
 0 5 -5 29.28 0.8
 0 -5 5 27 0.9
 0 -5 5 27.01 1.15
 0 5 -4 251.09 5.28
 0 5 -4 247.01 5.37
 0 5 -4 246.64 5.27
 0 5 -4 253.79 5.35
 0 5 -4 257.72 5.38
 0 5 -4 253.75 5.32
 0 5 -4 250.8 5.39
 0 5 -4 253.62 5.28
 0 5 -4 256.44 5.17
 0 5 -4 252.66 5.33
 0 5 -4 247.93 5.28
 0 5 -4 247.57 5.23
 0 5 -4 243.73 5.04
 0 5 -4 255.91 5.29
 0 5 -4 258.54 5.3
 0 5 -4 260.69 5.37
 0 5 -4 243.04 5.19
 0 5 -4 254.72 5.34
 0 5 -4 248.41 5.42
 0 5 -4 256.85 5.28
 0 5 -4 246.38 5.37
 0 5 -4 255.32 5.28
 0 -5 4 247.49 4.77
 0 5 -4 255.02 4.99
 0 5 -4 245.15 4.91
 0 -5 4 256.17 5.41
 0 -5 4 247.56 5.07
 0 5 -3 94.39 2.38
 0 5 -3 97.78 2.51
 0 5 -3 94.19 2.43
 0 5 -3 97.87 2.39
 0 5 -3 94.68 2.43
 0 5 -3 93 2.46
 0 5 -3 98.2 2.5
 0 5 -3 92.76 2.37
 0 5 -3 95.12 2.31
 0 -5 3 93.01 2
 0 5 -3 91.96 2.19
 0 5 -3 96.18 2.39
 0 5 -3 94.44 2.37
 0 5 -3 90.69 2.39
 0 5 -3 97.07 2.38
 0 5 -3 98.96 2.51
 0 5 -3 96.79 2.47
 0 -5 3 99.05 2.52
 0 -5 3 90.3 2.29
 0 -5 3 89.65 2.49
 0 5 -3 96.55 2.4
 0 5 -3 98.64 2.45
 0 5 -3 94.92 2.4
 0 5 -2 242.39 5.06
 0 5 -2 235.43 4.9
 0 5 -2 238.92 5.01
 0 5 -2 248.99 5.06
 0 5 -2 240.94 5.02
 0 5 -2 237.9 4.99
 0 5 -2 245.53 4.9
 0 -5 2 235.52 5.05
 0 -5 2 261.63 4.85
 0 -5 2 236.13 5.07
 0 5 -2 236.04 4.9
 0 5 -2 228.91 5.03
 0 5 -2 237.31 4.96
 0 5 -2 235.24 4.98
 0 -5 2 216.23 4.41
 0 -5 2 231.18 4.76
 0 -5 2 218.53 4.53
 0 5 -2 233.93 4.91
 0 -5 2 236.56 4.57
 0 5 -2 238.47 5.02
 0 5 -2 229.07 4.88
 0 5 -2 248.44 4.96
 0 5 -2 233.53 4.9
 0 -5 1 154.48 3.13
 0 5 -1 156.51 3.47
 0 5 -1 146.24 3.34
 0 -5 1 160.71 3.56
 0 -5 1 153.36 3.54
 0 -5 1 144.08 3.18
 0 5 -1 156.58 3.53
 0 5 -1 152.25 3.54
 0 5 -1 152.66 3.35
 0 5 -1 157.47 3.34
 0 5 -1 147.99 3.46
 0 5 -1 154.02 3.48
 0 -5 1 146.32 3.02
 0 -5 1 139.78 2.9
 0 -5 1 151.57 3.21
 0 -5 1 151.4 3.32
 0 -5 1 152.08 3.22
 0 5 -1 153.3 3.39
 0 5 -1 152.8 3.38
 0 5 -1 160.66 3.41
 0 5 -1 150.87 3.35
 0 -5 1 144.24 3.18
 0 5 -1 155.25 3.44
 0 5 -1 152.46 3.27
 0 5 -1 154.66 3.51
 0 5 -1 155.85 3.46
 0 -5 0 114.31 2.96
 0 5 0 124.67 2.74
 0 5 0 126.48 2.95
 0 5 0 117.12 2.79
 0 5 0 124.34 2.9
 0 5 0 124.14 2.77
 0 5 0 119.68 2.96
 0 5 0 124.72 2.79
 0 5 0 122.46 2.8
 0 5 0 119.14 2.76
 0 -5 0 121.25 2.73
 0 -5 0 117.2 2.69
 0 -5 0 118.95 2.43
 0 -5 0 108.76 2.8
 0 -5 0 112.64 2.61
 0 -5 0 118.19 2.5
 0 -5 0 117.72 2.75
 0 -5 0 114.38 2.87
 0 -5 0 119.84 2.73
 0 5 0 126.62 2.82
 0 5 0 123.11 2.89
 0 5 0 132.57 2.67
 0 5 0 125.95 2.9
 0 -5 -1 0.69 0.26
 0 5 1 1.11 0.25
 0 5 1 0.72 0.21
 0 5 1 2.44 0.29
 0 5 1 0.99 0.32
 0 5 1 1.47 0.3
 0 -5 -1 0.62 0.25
 0 5 1 0.57 0.26
 0 5 1 0.7 0.27
 0 -5 -1 2.1 0.32
 0 -5 -1 0.83 0.27
 0 -5 -1 0.81 0.33
 0 -5 -1 1.34 0.34
 0 -5 -1 1.09 0.35
 0 5 1 0.54 0.25
 0 5 1 1.52 0.27
 0 5 1 0.59 0.26
 0 -5 -1 0.57 0.28
 0 5 1 1.26 0.26
 0 5 1 1.33 0.33
 0 -5 -2 11.95 0.67
 0 5 2 11.72 0.68
 0 5 2 11.73 0.65
 0 5 2 11.84 0.74
 0 5 2 16.46 0.82
 0 5 2 11.89 0.55
 0 5 2 11.36 0.59
 0 -5 -2 14.09 0.67
 0 5 2 13.64 0.73
 0 5 2 15.07 0.71
 0 5 2 14.62 0.71
 0 5 2 11.49 0.67
 0 5 2 12.47 0.67
 0 -5 -2 12.63 0.61
 0 5 2 10.43 0.55
 0 -5 -2 11.13 0.61
 0 5 2 11.71 0.69
 0 -5 -2 12.99 0.7
 0 -5 -2 14.01 0.77
 0 -5 -2 14.07 0.77
 0 5 2 12.61 0.72
 0 5 2 11.61 0.62
 0 5 2 12.91 0.61
 0 -5 -2 11.1 0.67
 0 5 2 13.47 0.77
 0 -5 -2 13.4 0.71
 0 5 2 11.01 0.6
 0 -5 -3 228.53 4.8
 0 -5 -3 215.35 4.37
 0 5 3 223.88 4.78
 0 5 3 222.91 4.82
 0 5 3 214.89 4.88
 0 5 3 221.21 4.85
 0 5 3 224.57 4.48
 0 5 3 231.32 4.76
 0 -5 -3 225.1 4.68
 0 5 3 230.83 4.85
 0 -5 -3 227.27 4.71
 0 5 3 217.5 4.68
 0 -5 -3 213.14 4.62
 0 5 3 218.81 4.74
 0 5 3 222.9 4.51
 0 -5 -3 220.01 4.56
 0 5 3 216.47 4.5
 0 5 3 224.76 4.83
 0 -5 -3 231.67 4.86
 0 -5 -3 223.79 4.78
 0 -5 -3 231.39 4.86
 0 -5 -3 214.04 4.45
 0 -5 -3 228.84 4.85
 0 -5 -3 224.42 4.85
 0 5 3 219.37 4.87
 0 5 3 223.43 4.57
 0 -5 -3 218.91 4.81
 0 5 3 225.18 4.62
 0 5 3 233.21 4.92
 0 -5 -3 236.82 4.77
 0 5 3 220.58 4.61
 0 -5 -4 258.78 5.18
 0 -5 -4 257.88 5.55
 0 5 4 273.8 5.6
 0 5 4 256.31 5.57
 0 5 4 262.7 5.67
 0 5 4 270.27 5.59
 0 5 4 263.85 5.44
 0 -5 -4 266.14 5.6
 0 5 4 269.36 5.46
 0 -5 -4 263.4 5.45
 0 5 4 268.27 5.53
 0 -5 -4 260.35 5.4
 0 -5 -4 263.41 5.47
 0 5 4 265.22 5.39
 0 5 4 265.39 5.61
 0 5 4 250.39 5.24
 0 5 4 265.17 5.69
 0 5 4 264.86 5.56
 0 -5 -4 259.95 5.57
 0 -5 -4 269.38 5.6
 0 -5 -4 257 5.5
 0 -5 -4 249.13 5.17
 0 -5 -4 263.52 5.58
 0 -5 -4 272.23 5.58
 0 5 4 269.75 5.64
 0 5 4 237.11 5.18
 0 5 4 253.32 5.27
 0 -5 -4 252.22 5.58
 0 -5 -4 272.43 5.45
 0 5 4 260.38 5.63
 0 5 4 267.98 5.3
 0 5 5 3.83 0.51
 0 5 5 3.39 0.45
 0 5 5 4.2 0.54
 0 5 5 4.49 0.51
 0 -5 -5 3.72 0.51
 0 5 5 5.07 0.49
 0 5 5 4 0.49
 0 -5 -5 7.1 0.59
 0 5 5 3.26 0.41
 0 -5 -5 7.26 0.59
 0 -5 -5 3.34 0.46
 0 -5 -5 2.44 0.48
 0 5 5 3.81 0.48
 0 -5 -5 3.68 0.52
 0 5 5 4.3 0.41
 0 5 5 3.66 0.51
 0 5 5 3.32 0.46
 0 -5 -5 3.95 0.54
 0 -5 -5 2.73 0.48
 0 -5 -5 2.95 0.5
 0 -5 -5 3.67 0.49
 0 -5 -5 3.14 0.47
 0 -5 -5 3.11 0.51
 0 5 5 3.56 0.53
 0 5 5 4.74 0.39
 0 5 5 3.43 0.49
 0 -5 -5 2.33 0.38
 0 -5 -5 2.78 0.35
 0 -5 -5 2.42 0.47
 0 -5 -6 1839.17 34.46
 0 5 6 1863.49 34.25
 0 -5 -6 1900.6 34.57
 0 5 6 1844.55 34.46
 0 5 6 1859.74 34.63
 0 5 6 1892.43 34.6
 0 -5 -6 1875.77 34.42
 0 5 6 1920.03 34.55
 0 -5 -6 1847.35 34.33
 0 -5 -6 1876.05 34.49
 0 5 6 1852.66 34.16
 0 5 6 1911.71 34.64
 0 -5 -6 1866.21 34.45
 0 5 6 1836.47 34.59
 0 5 6 1750.31 34.17
 0 5 6 1760.75 34.63
 0 -5 -6 1876.71 34.54
 0 5 6 1913.23 34.48
 0 -5 -6 1919.49 34.54
 0 -5 -6 1857.32 34.53
 0 -5 -6 1895.72 34.53
 0 -5 -6 1958.39 34.39
 0 -5 -6 1915.49 34.47
 0 -5 -6 1840.02 34.6
 0 5 6 1900.19 34.62
 0 5 6 1856.82 34.58
 0 -5 -6 1866.41 34.53
 0 -5 -6 1755.57 34.17
 0 5 7 1228.67 23.63
 0 -5 -7 1257.27 23.62
 0 5 7 1236.72 23.35
 0 5 7 1227.35 23.71
 0 -5 -7 1292.04 23.63
 0 5 7 1195 23.52
 0 5 7 1248.04 23.72
 0 5 7 1241.17 23.73
 0 5 7 1257.92 23.71
 0 -5 -7 1287.93 23.66
 0 5 7 1270.15 23.53
 0 5 7 1179.05 23.33
 0 -5 -7 1292.25 23.64
 0 -5 -7 1285.52 23.63
 0 -5 -7 1259.29 23.63
 0 -5 -7 1236.85 23.51
 0 -5 -7 1266.78 23.41
 0 5 7 1282.39 23.74
 0 -5 -7 1235.58 23.73
 0 5 7 1258.17 23.75
 0 -5 -7 1237.57 23.56
 0 -5 -7 1221.34 23.67
 0 5 7 1328.7 23.37
 0 5 7 1231.09 23.67
 0 -5 -8 829.15 15.83
 0 5 8 791.66 15.8
 0 5 8 785.02 15.58
 0 -5 -8 795.13 15.69
 0 5 8 830.43 15.9
 0 -5 -8 829.22 15.74
 0 5 8 787.52 15.86
 0 5 8 805.23 15.48
 0 5 8 817.48 15.59
 0 -5 -8 807.13 15.73
 0 5 8 786.9 15.83
 0 5 8 796.68 15.5
 0 -5 -8 844.83 15.49
 0 -5 -8 837.02 15.72
 0 -5 -8 837.86 15.75
 0 -5 -8 821.32 15.71
 0 -5 -8 793.52 15.42
 0 5 8 824.19 15.83
 0 -5 -8 786.39 15.83
 0 5 8 778.07 15.73
 0 -5 -8 769.02 15.47
 0 -5 -8 829.26 15.81
 0 -5 -9 206.75 4.9
 0 5 9 198.95 4.87
 0 5 9 191.91 4.63
 0 5 9 198.62 4.87
 0 5 9 203.75 4.89
 0 -5 -9 208.99 4.81
 0 -5 -9 200.65 4.82
 0 -5 -9 211.26 4.87
 0 5 9 204.77 4.97
 0 -5 -9 200.16 4.81
 0 5 9 193.83 4.59
 0 5 9 207.72 5
 0 5 9 208.43 4.97
 0 5 9 198.73 4.91
 0 -5 -9 208.47 4.86
 0 5 9 209.32 4.68
 0 -5 -9 206.06 4.53
 0 5 9 196.48 4.63
 0 -5 -9 198.03 4.74
 0 -5 -9 193.46 4.48
 0 5 9 203.96 4.84
 0 -5 -9 194.44 4.63
 0 -5 -9 207.1 4.88
 0 5 9 194 4.85
 0 -5 -9 198.25 4.92
 0 -5 -10 6.69 0.71
 0 5 10 5.84 0.7
 0 -5 -10 6.44 0.76
 0 5 10 7.46 0.79
 0 -5 -10 6.73 0.76
 0 5 10 7.1 0.79
 0 -5 -10 5.63 0.75
 0 5 10 6.12 0.64
 0 -5 -10 5.16 0.69
 0 5 10 6.15 0.72
 0 5 10 5.83 0.61
 0 5 10 7.27 0.76
 0 -5 -10 6.1 0.79
 0 5 10 5.85 0.67
 0 -5 -10 7.16 0.79
 0 -5 -10 6.56 0.77
 0 5 10 5.62 0.7
 0 5 10 6.17 0.63
 0 5 10 6.92 0.76
 0 -5 -10 6.43 0.78
 0 -5 -10 5.92 0.65
 0 -5 -11 65.04 2.26
 0 5 11 59.64 2.27
 0 5 11 61.02 2.23
 0 -5 -11 61.96 2.19
 0 -5 -11 56.24 2.17
 0 -5 -11 61.67 2.23
 0 5 11 58.75 2.21
 0 5 11 56.57 2.15
 0 5 11 62.34 2.35
 0 5 11 57.69 2.27
 0 5 11 58.23 2.09
 0 -5 -11 55.65 2.18
 0 -5 -11 53.93 2.05
 0 5 11 60.63 2.24
 0 5 11 65.21 2.36
 0 5 12 80.9 2.82
 0 5 12 76.65 2.56
 0 -5 -12 82.35 2.64
 0 5 12 75.47 2.72
 0 -5 -12 77.38 2.63
 0 5 12 80.86 2.7
 0 5 12 78.35 2.7
 0 5 12 80.82 2.83
 0 5 12 78.2 2.77
 0 -5 -12 76.32 2.7
 0 5 13 5.27 0.84
 0 -5 -13 5.56 0.75
 0 5 13 6.47 0.81
 0 -5 -13 6.88 0.84
 0 5 13 5.84 0.84
 0 -5 -13 7.16 0.93
 0 -5 -13 8.21 0.9
 0 5 13 8.16 0.97
 0 5 13 6.65 0.91
 0 5 13 6.82 0.89
 0 5 13 7.47 0.8
 0 5 13 6.07 0.81
 0 5 13 6.94 0.86
 0 -5 -13 6.57 0.95
 0 -5 -13 7.79 0.92
 0 5 14 81.33 2.98
 0 5 14 76.02 2.77
 0 -5 -14 79.55 2.78
 0 5 14 80.34 2.99
 0 -5 -14 77.41 2.85
 0 -5 -14 80.61 2.88
 0 -5 -14 76.63 2.63
 0 5 14 76.66 2.89
 0 5 14 79.99 2.99
 0 5 14 79.08 2.98
 0 5 14 76.95 2.74
 0 5 14 75.81 2.79
 0 5 14 81.84 2.95
 0 5 14 78.58 2.82
 0 -5 -14 79.77 3.1
 0 -5 -14 81.36 2.75
 0 -5 -14 76.46 2.82
 0 -5 -15 76.31 2.84
 0 5 15 71.32 2.84
 0 5 15 73.18 2.96
 0 -5 -15 72.63 2.78
 0 5 15 72.46 2.9
 0 5 15 71.4 2.88
 0 -5 -15 74.83 2.75
 0 5 15 71.84 2.9
 0 5 15 72.96 2.62
 0 -5 -15 75.81 2.97
 0 5 15 66.53 2.64
 0 5 15 74.93 2.92
 0 -5 -15 75.46 2.83
 0 -5 -15 74.65 2.68
 0 5 15 70.77 2.72
 0 -5 -15 72.26 3
 0 -5 -15 74.49 2.68
 0 5 16 939.57 19.32
 0 5 16 927.54 19.13
 0 5 16 932.23 19.24
 0 -5 -16 959.6 19.01
 0 -5 -16 949.56 19.03
 0 5 16 965.18 19.24
 0 5 16 919.54 19.26
 0 5 16 933.39 18.66
 0 5 16 971.99 19.43
 0 -5 -16 965.39 19.47
 0 5 16 898.02 18.82
 0 -5 -16 943.23 18.76
 0 5 16 911.04 19.2
 0 5 17 89.26 3.3
 0 5 17 85.27 3.39
 0 -5 -17 90.07 3.18
 0 5 17 86.98 3.34
 0 -5 -17 94.8 3.31
 0 5 17 92.98 3.39
 0 -5 -17 90.04 3.42
 0 5 17 89.49 3.38
 0 -5 -17 89.18 3.03
 0 5 17 88.48 3.14
 0 -5 -17 91.07 3.48
 0 5 17 91.03 3.48
 0 5 17 86.55 3.38
 0 5 18 3.22 0.78
 0 5 18 2.53 0.8
 0 -5 -18 3.67 0.89
 0 5 18 3.52 0.85
 0 5 18 4.16 0.87
 0 5 18 3.26 0.86
 0 -5 -18 2.27 0.84
 0 5 18 3.87 0.95
 0 -5 -18 2.82 0.75
 0 5 18 3.06 0.79
 0 -5 -19 37.35 1.92
 0 5 19 40.61 2.18
 0 5 19 39.85 2.14
 0 -5 -19 41.48 2.23
 0 5 19 39.74 2.24
 0 5 19 41.87 2.28
 0 -5 -19 42.04 2.29
 0 -5 -19 38.1 1.94
 0 5 20 29.19 1.75
 0 5 20 30.1 1.93
 0 5 20 31.18 1.96
 0 -5 -20 30.04 1.9
 0 5 20 28.91 1.89
 0 5 20 31.52 1.9
 0 -5 -20 30.43 1.89
 0 5 20 31.68 1.93
 0 -5 -20 25.57 1.6
 0 5 20 29.01 1.82
 0 -5 -21 14.96 1.34
 0 5 21 14.44 1.34
 0 5 21 11.58 1.25
 0 5 21 13.87 1.32
 0 -5 -21 15.75 1.36
 0 5 21 17.23 1.41
 0 5 21 13.84 1.23
 0 -5 -21 15.42 1.18
 0 5 22 2.9 0.75
 0 -5 -22 3.22 0.78
 0 5 22 2.86 0.71
 0 -5 -22 2.47 0.58
 0 -5 -23 166.9 4.37
 0 5 23 184.02 4.92
 0 -5 -23 176.73 4.65
 0 5 23 181.51 4.89
 0 5 23 170.97 4.79
 0 5 23 178.62 4.82
 0 -5 -23 167.51 4.7
 0 5 23 163.67 4.62
 0 -5 -23 171.87 4.51
 0 5 23 164.92 4.56
 0 5 24 31.17 1.61
 0 5 24 31.89 1.64
 0 -5 -24 30.84 1.45
 0 5 24 34.35 1.7
 0 -5 -24 31.6 1.51
 0 -5 -24 31.55 1.38
 0 5 24 29.59 1.46
 0 5 24 31.11 1.6
 0 5 25 110.13 3.11
 0 5 25 105.43 3.05
 0 5 25 110.31 3.06
 0 -5 -25 100.81 2.77
 0 -5 -25 109.27 2.93
 0 5 25 106.11 3.1
 0 5 26 9.6 0.75
 0 -5 -26 8.59 0.58
 0 5 26 9.33 0.73
 0 6 -28 4.04 0.42
 0 6 -27 34.05 1.34
 0 6 -27 31.11 1.22
 0 6 -26 3.47 0.56
 0 6 -26 2.95 0.54
 0 6 -26 3.57 0.62
 0 6 -26 3.6 0.56
 0 6 -25 5.43 0.74
 0 6 -25 6.33 0.8
 0 6 -25 7.82 0.81
 0 6 -25 7.17 0.87
 0 6 -25 6.42 0.75
 0 6 -25 7.8 0.81
 0 6 -24 37.13 1.76
 0 6 -24 37.1 1.76
 0 -6 24 31.63 1.69
 0 6 -24 32.17 1.69
 0 6 -24 35.67 1.78
 0 6 -24 34.95 1.77
 0 6 -24 35.4 1.81
 0 6 -24 36.36 1.73
 0 6 -23 1.83 0.56
 0 6 -23 2.98 0.72
 0 -6 23 2.27 0.63
 0 -6 22 7.92 1
 0 6 -22 7.77 0.93
 0 6 -22 6.45 1
 0 6 -22 7.55 1.01
 0 6 -22 8.24 0.99
 0 6 -22 7.95 1.06
 0 6 -22 7.06 1.01
 0 6 -22 7.47 0.97
 0 6 -22 7.2 1.05
 0 6 -22 5.39 0.9
 0 6 -22 6.78 0.81
 0 6 -22 7.44 0.97
 0 6 -21 33.58 1.9
 0 6 -21 31.69 1.69
 0 6 -21 33.82 1.95
 0 6 -21 30.28 1.88
 0 6 -21 32.29 1.82
 0 6 -21 35.72 1.94
 0 6 -21 28.36 1.9
 0 -6 21 32.42 1.83
 0 6 -21 36.39 1.76
 0 6 -21 33.97 1.97
 0 6 -21 33.6 2.03
 0 6 -21 33.99 1.88
 0 6 -21 31.77 1.92
 0 6 -20 1.04 0.65
 0 6 -20 1 0.74
 0 6 -20 0.44 0.61
 0 6 -20 0.15 0.7
 0 6 -20 0.92 0.68
 0 6 -20 0.38 0.7
 0 6 -20 1.22 0.67
 0 6 -20 0.92 0.63
 0 6 -20 1.46 0.75
 0 6 -20 0.22 0.48
 0 6 -20 1.09 0.65
 0 -6 20 0.36 0.56
 0 -6 19 5.23 0.92
 0 -6 19 6.07 0.91
 0 6 -19 4.82 0.91
 0 6 -19 4.81 0.87
 0 6 -19 4.17 0.93
 0 6 -19 4.53 1.01
 0 6 -19 5.31 0.9
 0 6 -19 5.82 1.06
 0 6 -19 5.48 1.05
 0 6 -19 4.66 0.92
 0 6 -19 5.33 0.92
 0 6 -19 5.7 0.85
 0 6 -19 5.14 0.95
 0 6 -19 4.98 0.8
 0 6 -19 5.49 0.98
 0 6 -19 5.1 0.82
 0 6 -19 6.88 1.06
 0 6 -18 15.35 1.25
 0 6 -18 16.74 1.28
 0 6 -18 15.73 1.44
 0 6 -18 15.19 1.44
 0 6 -18 14.88 1.42
 0 -6 18 12.58 1.17
 0 -6 18 14.92 1.35
 0 -6 18 13.44 1.3
 0 6 -18 16.14 1.45
 0 6 -18 13.86 1.25
 0 6 -18 18.84 1.49
 0 6 -18 14.71 1.1
 0 6 -18 16.38 1.46
 0 6 -18 17.48 1.39
 0 6 -18 14.52 1.42
 0 6 -18 15.13 1.34
 0 6 -18 13.27 1.25
 0 6 -18 15.1 1.42
 0 6 -18 14.34 1.22
 0 6 -18 14.75 1.31
 0 6 -18 16 1.23
 0 6 -17 420.29 9.13
 0 6 -17 399.15 9.05
 0 6 -17 398.1 9.59
 0 6 -17 394.3 9.44
 0 6 -17 408.88 9.59
 0 -6 17 381.02 9.4
 0 6 -17 403.08 9.29
 0 6 -17 409.8 9.45
 0 6 -17 407.63 8.87
 0 6 -17 411.51 9.53
 0 6 -17 420.93 9.4
 0 6 -17 391.95 9.51
 0 -6 17 400.15 9.58
 0 6 -17 387.6 9.54
 0 6 -17 406.59 9.44
 0 6 -17 416.37 9.36
 0 6 -17 399.06 9.31
 0 6 -17 404.36 8.73
 0 6 -17 412.36 9.34
 0 6 -17 408.99 9.11
 0 6 -17 399.11 9
 0 6 -17 401.69 9.17
 0 6 -16 3.05 0.84
 0 6 -16 3.58 0.7
 0 6 -16 2.77 0.62
 0 6 -16 2.52 0.8
 0 6 -16 2.39 0.77
 0 -6 16 3.07 0.75
 0 6 -16 4.5 0.8
 0 6 -16 2.71 0.77
 0 6 -16 3.28 0.64
 0 6 -16 2.42 0.77
 0 6 -16 3.61 0.81
 0 6 -16 2.63 0.79
 0 -6 16 2.97 0.75
 0 6 -16 3.09 0.7
 0 6 -16 2.27 0.81
 0 6 -16 3.39 0.63
 0 6 -16 3.01 0.74
 0 6 -16 3.31 0.78
 0 6 -16 3.47 0.79
 0 6 -16 3.95 0.81
 0 6 -16 3.15 0.67
 0 6 -16 3.46 0.75
 0 6 -16 3.17 0.72
 0 6 -16 3.37 0.7
 0 6 -15 286.56 6.86
 0 6 -15 287.85 7.2
 0 6 -15 298.02 7.38
 0 -6 15 274.2 7.12
 0 -6 15 289.9 6.91
 0 6 -15 298.51 6.78
 0 6 -15 292.9 7.26
 0 6 -15 296.83 7.1
 0 6 -15 301.31 7.25
 0 6 -15 296.67 6.72
 0 6 -15 291.04 7.28
 0 6 -15 304.83 7.18
 0 6 -15 278.86 7.07
 0 6 -15 284.86 7.32
 0 -6 15 287.48 6.93
 0 -6 15 295.69 6.85
 0 6 -15 291.29 7.09
 0 6 -15 308.08 7.16
 0 6 -15 299.96 7.23
 0 6 -15 308.44 7.17
 0 6 -15 305.25 7
 0 6 -15 272.54 7.14
 0 6 -15 297.96 6.89
 0 6 -15 291.44 6.97
 0 6 -15 288.64 6.84
 0 6 -14 158.2 4.65
 0 6 -14 167.3 4.82
 0 6 -14 160.87 4.42
 0 -6 14 175.42 4.55
 0 6 -14 165.49 4.23
 0 6 -14 169.08 4.52
 0 6 -14 162.47 4.73
 0 6 -14 174.8 4.67
 0 6 -14 171.82 4.73
 0 6 -14 175.86 4.44
 0 6 -14 163.47 4.74
 0 6 -14 170.29 4.63
 0 6 -14 165.14 4.61
 0 6 -14 165.37 4.69
 0 6 -14 174.58 4.69
 0 6 -14 168.06 4.84
 0 6 -14 154.86 4.61
 0 -6 14 175.58 4.48
 0 -6 14 172.98 4.59
 0 6 -14 164.12 4.43
 0 6 -14 170.05 4.47
 0 6 -14 165.27 4.53
 0 6 -14 169.52 4.34
 0 6 -14 176.39 4.69
 0 6 -14 159.22 4.72
 0 6 -13 203.24 5.39
 0 6 -13 201.85 5.29
 0 6 -13 208.53 4.86
 0 6 -13 201.65 5.17
 0 6 -13 201.34 5.07
 0 6 -13 194.21 5.13
 0 6 -13 208.52 5.29
 0 6 -13 193.09 5.25
 0 6 -13 198.36 5.17
 0 6 -13 205.93 5.2
 0 6 -13 200.88 5.24
 0 6 -13 191.39 5.06
 0 6 -13 198.27 5.31
 0 6 -13 197.86 5.16
 0 -6 13 200.96 5
 0 -6 13 198.89 5.11
 0 6 -13 201.43 4.85
 0 6 -13 197.08 4.98
 0 6 -12 322.16 7.09
 0 6 -12 333.63 7.05
 0 6 -12 310.99 7.46
 0 6 -12 330.79 7.32
 0 6 -12 316.42 7.53
 0 6 -12 323.56 7.45
 0 6 -12 341.28 7.19
 0 6 -12 344.28 7.43
 0 6 -12 338 7.18
 0 6 -12 328.26 7.69
 0 -6 12 339.04 7.47
 0 -6 12 330.73 7.33
 0 6 -12 320.16 7.6
 0 6 -12 320.1 7.36
 0 6 -12 320.88 7.16
 0 6 -12 328.56 7.39
 0 6 -12 333.82 7.26
 0 6 -11 86.49 2.57
 0 6 -11 88.05 2.7
 0 6 -11 91.6 2.85
 0 6 -11 93.43 2.59
 0 6 -11 87.8 2.94
 0 6 -11 86.01 2.86
 0 6 -11 88.21 2.64
 0 6 -11 91.23 2.79
 0 6 -11 95.62 2.88
 0 6 -11 84.87 2.59
 0 6 -11 94.01 2.74
 0 6 -11 86.91 2.81
 0 6 -11 82.46 2.86
 0 6 -11 88.38 2.86
 0 6 -11 89.92 2.94
 0 6 -11 82.38 2.77
 0 6 -11 87.5 2.85
 0 -6 11 91.4 2.77
 0 6 -11 91.72 2.98
 0 6 -11 89.46 3
 0 -6 11 82.65 2.75
 0 6 -11 82.65 2.71
 0 6 -11 90.18 2.64
 0 6 -11 88.5 2.68
 0 6 -11 93.1 2.59
 0 6 -11 87.73 2.49
 0 6 -11 93.25 2.68
 0 6 -11 90.49 2.83
 0 6 -11 94.29 2.72
 0 6 -11 89.09 2.92
 0 6 -10 76.31 2.53
 0 6 -10 77.86 2.67
 0 6 -10 77.66 2.46
 0 6 -10 78.22 2.36
 0 6 -10 82.45 2.56
 0 6 -10 78.67 2.35
 0 6 -10 83.45 2.45
 0 6 -10 81.02 2.6
 0 6 -10 77.9 2.59
 0 6 -10 84.37 2.56
 0 6 -10 82.81 2.44
 0 6 -10 84.67 2.67
 0 6 -10 80.2 2.6
 0 6 -10 78.55 2.66
 0 6 -10 82.48 2.5
 0 6 -10 79.89 2.66
 0 6 -10 78.54 2.57
 0 6 -10 80.85 2.62
 0 -6 10 81.39 2.6
 0 6 -10 78.26 2.71
 0 6 -10 79.93 2.7
 0 6 -10 76.4 2.48
 0 6 -10 72.99 2.35
 0 6 -10 81.49 2.47
 0 6 -10 77.47 2.31
 0 6 -10 82.04 2.45
 0 6 -10 81.85 2.33
 0 6 -10 79.79 2.59
 0 6 -10 81.83 2.46
 0 6 -10 79.15 2.43
 0 6 -10 82.25 2.67
 0 6 -9 196.04 4.56
 0 6 -9 189.18 4.39
 0 6 -9 188.6 4.56
 0 6 -9 188.47 4.69
 0 6 -9 181.03 4.47
 0 6 -9 189.5 4.29
 0 6 -9 187.51 4.39
 0 6 -9 180.84 4.53
 0 6 -9 179.83 4.55
 0 6 -9 191.09 4.47
 0 6 -9 190.55 4.33
 0 6 -9 188.7 4.46
 0 6 -9 173.41 4.55
 0 6 -9 179.5 4.61
 0 6 -9 191.69 4.5
 0 6 -9 186.72 4.69
 0 6 -9 197.74 4.77
 0 6 -9 187.54 4.43
 0 6 -9 184.68 4.6
 0 6 -9 188.95 4.63
 0 6 -9 181.42 4.57
 0 -6 9 185.71 4.62
 0 6 -9 192.33 4.8
 0 6 -9 194.36 4.81
 0 6 -9 193.32 4.54
 0 6 -9 182.12 4.57
 0 6 -9 185.52 4.32
 0 6 -9 188.62 4.45
 0 6 -9 190.38 4.46
 0 6 -9 184.95 4.68
 0 6 -9 186.35 4.37
 0 6 -9 185.87 4.31
 0 6 -9 188.8 4.45
 0 6 -9 186.44 4.44
 0 6 -8 168.43 4.15
 0 6 -8 163.65 3.93
 0 6 -8 181.5 4.14
 0 6 -8 172.8 4.24
 0 6 -8 172.06 4.12
 0 6 -8 172.44 4.28
 0 6 -8 174.72 4.08
 0 6 -8 169.7 4.3
 0 6 -8 166.1 4.23
 0 6 -8 174.96 4.13
 0 6 -8 168.45 4.22
 0 6 -8 167.41 4.17
 0 -6 8 166.64 4.23
 0 -6 8 171.31 3.96
 0 6 -8 170.2 4.32
 0 6 -8 164.78 4.36
 0 6 -8 175.57 4.28
 0 6 -8 173.01 3.99
 0 6 -8 164.23 4.16
 0 6 -8 167.41 3.8
 0 6 -8 169.74 4.06
 0 6 -8 174.18 4.23
 0 6 -8 168.64 4.07
 0 6 -8 165.22 3.96
 0 6 -8 165.65 4.02
 0 6 -8 171.49 4.08
 0 6 -8 167.14 4.17
 0 6 -8 169.04 4.02
 0 6 -8 160.71 3.9
 0 6 -8 179.71 4.08
 0 6 -8 165.12 4.26
 0 6 -8 166.73 4.08
 0 6 -7 102.96 2.83
 0 6 -7 108.22 2.8
 0 6 -7 109.62 3.02
 0 6 -7 106.66 2.78
 0 6 -7 108.2 2.85
 0 6 -7 107.42 2.91
 0 6 -7 108.26 2.96
 0 6 -7 105.29 2.91
 0 6 -7 112.4 2.81
 0 6 -7 107.52 2.83
 0 6 -7 111.43 3
 0 6 -7 107.7 2.78
 0 6 -7 112.93 2.92
 0 6 -7 110.52 2.89
 0 6 -7 108.74 2.9
 0 6 -7 108.06 3.07
 0 6 -7 111.45 3.04
 0 6 -7 112.57 3.04
 0 6 -7 112.64 2.93
 0 6 -7 106.36 2.94
 0 6 -7 108.75 3.01
 0 -6 7 107.21 3.04
 0 -6 7 108.07 2.81
 0 6 -7 114.14 3.12
 0 6 -7 103.83 3.12
 0 -6 7 104.16 2.95
 0 6 -7 107.57 2.97
 0 6 -7 107.1 2.81
 0 6 -7 107.42 2.87
 0 6 -7 109.56 3.02
 0 6 -7 104.08 2.87
 0 6 -6 0.41 0.31
 0 6 -6 0.42 0.37
 0 -6 6 0.32 0.35
 0 -6 6 0.25 0.37
 0 6 -6 0.93 0.29
 0 6 -6 0.56 0.34
 0 6 -6 0.06 0.36
 0 6 -6 0.03 0.32
 0 6 -6 0.38 0.31
 0 6 -6 0.27 0.35
 0 6 -6 1.5 0.38
 0 6 -6 -0.15 0.36
 0 6 -6 1.36 0.43
 0 6 -6 0.62 0.31
 0 6 -6 1.55 0.48
 0 6 -6 0.55 0.41
 0 6 -6 1.52 0.42
 0 6 -6 1.72 0.41
 0 6 -6 0.22 0.38
 0 6 -6 -0.07 0.38
 0 6 -6 0.24 0.33
 0 6 -6 0.28 0.32
 0 6 -5 97.05 2.62
 0 6 -5 94.87 2.7
 0 6 -5 106.86 2.76
 0 6 -5 97.79 2.83
 0 -6 5 99.3 2.76
 0 6 -5 98.07 2.45
 0 6 -5 96.2 2.66
 0 6 -5 98.84 2.62
 0 6 -5 96.24 2.61
 0 6 -5 86.93 2.6
 0 6 -5 97.81 2.63
 0 6 -5 96.23 2.72
 0 6 -5 94.65 2.49
 0 6 -5 94.28 2.67
 0 6 -5 100.07 2.7
 0 6 -5 94.27 2.55
 0 6 -5 92.64 2.56
 0 6 -5 103.35 2.81
 0 6 -5 95.13 2.68
 0 6 -5 98.59 2.63
 0 6 -5 93.62 2.59
 0 6 -5 94.9 2.65
 0 6 -4 373.06 7.7
 0 6 -4 387.16 7.97
 0 -6 4 377.55 7.92
 0 -6 4 364.19 7.9
 0 -6 4 345.65 7.47
 0 -6 4 363.76 7.64
 0 6 -4 382.32 7.73
 0 6 -4 378.36 7.87
 0 6 -4 391.4 7.95
 0 6 -4 372.73 7.71
 0 6 -4 388.7 7.75
 0 6 -4 373.12 7.77
 0 6 -4 374.54 7.84
 0 6 -4 388.97 7.62
 0 6 -4 379.34 7.76
 0 6 -4 386.45 7.83
 0 6 -4 374.94 7.84
 0 6 -4 383.15 7.88
 0 6 -4 375.3 7.73
 0 6 -4 385.34 7.91
 0 6 -4 380.39 7.74
 0 6 -4 386.86 7.43
 0 6 -3 75.85 2.16
 0 -6 3 72.99 2.05
 0 -6 3 78.32 2.32
 0 -6 3 75.58 2.31
 0 6 -3 75.37 2.28
 0 6 -3 77.7 2.16
 0 6 -3 78.36 2.2
 0 6 -3 76.17 2.16
 0 6 -3 75.75 2.27
 0 6 -3 74.25 2.14
 0 6 -3 81.11 2.29
 0 6 -3 81.98 2.15
 0 6 -3 75.56 2.21
 0 6 -3 76.74 2.2
 0 6 -3 79.76 2.16
 0 -6 3 75.27 2.01
 0 6 -3 76.41 2.28
 0 6 -3 77.11 2.16
 0 6 -3 79.15 2.28
 0 6 -3 76.69 2.24
 0 6 -3 75.11 2.22
 0 6 -3 71.2 2.12
 0 6 -2 340.85 7.03
 0 6 -2 323.1 6.8
 0 6 -2 328.96 6.98
 0 -6 2 341.96 7.06
 0 -6 2 294.9 6.58
 0 -6 2 322.56 7.04
 0 6 -2 335.07 7
 0 6 -2 329.46 6.81
 0 6 -2 341.2 6.97
 0 6 -2 338.56 6.8
 0 6 -2 329.24 6.93
 0 6 -2 330.01 6.85
 0 6 -2 338.97 6.83
 0 6 -2 334.52 6.93
 0 6 -2 339.84 6.98
 0 6 -2 342.59 6.92
 0 6 -2 339.5 6.74
 0 -6 2 325.85 6.74
 0 -6 2 329.8 6.61
 0 6 -2 334.63 6.86
 0 -6 2 325.44 6.57
 0 6 -2 349.44 7.06
 0 6 -2 317.46 6.8
 0 6 -2 330.94 6.8
 0 6 -2 332.48 6.85
 0 -6 1 18.34 0.83
 0 6 -1 23.77 1.11
 0 6 -1 23.12 1.05
 0 6 -1 18.91 0.91
 0 6 -1 18.32 0.93
 0 -6 1 17.87 1.07
 0 6 -1 20.68 1.08
 0 6 -1 18.72 0.89
 0 6 -1 19.16 0.9
 0 6 -1 19.74 0.93
 0 6 -1 19.2 0.93
 0 -6 1 20.82 0.87
 0 6 -1 18.64 0.94
 0 -6 1 18.09 0.94
 0 -6 1 17.44 0.88
 0 -6 1 17.65 0.97
 0 6 -1 18.65 0.97
 0 6 -1 20.9 1.04
 0 6 -1 19.8 0.89
 0 6 -1 19.15 0.92
 0 6 -1 19.16 1
 0 6 -1 17.81 0.95
 0 6 -1 24.79 0.91
 0 -6 0 563.86 10.65
 0 6 0 546.01 10.88
 0 6 0 568.93 10.65
 0 6 0 543.37 10.77
 0 -6 0 547.75 10.51
 0 6 0 516.13 10.68
 0 6 0 547.07 10.86
 0 6 0 572.52 11.01
 0 6 0 591.99 10.88
 0 6 0 551.84 10.67
 0 6 0 560.72 10.85
 0 -6 0 533.3 10.55
 0 -6 0 542.44 10.77
 0 -6 0 522.57 10.74
 0 -6 0 550.56 10.65
 0 -6 0 549.46 10.88
 0 -6 0 533.92 10.83
 0 6 0 558.13 10.74
 0 6 0 554.63 10.73
 0 6 0 542.83 10.69
 0 -6 0 544.75 10.61
 0 6 0 552.35 10.86
 0 -6 -1 37.34 1.41
 0 6 1 44.6 1.43
 0 6 1 42.19 1.52
 0 6 1 43.47 1.31
 0 6 1 36.57 1.34
 0 -6 -1 42.23 1.3
 0 6 1 40.16 1.44
 0 6 1 39.87 1.31
 0 6 1 37.73 1.38
 0 6 1 38.94 1.38
 0 -6 -1 38.01 1.23
 0 6 1 39.39 1.45
 0 -6 -1 38.51 1.28
 0 -6 -1 38.53 1.41
 0 -6 -1 38.89 1.41
 0 -6 -1 40.3 1.5
 0 -6 -1 38.42 1.47
 0 -6 -1 40.66 1.37
 0 6 1 40.83 1.38
 0 6 1 40.62 1.34
 0 -6 -1 39.64 1.37
 0 6 1 40.17 1.36
 0 -6 -2 654.42 12.5
 0 6 2 641.46 12.47
 0 6 2 631.41 12.23
 0 6 2 646.37 12.46
 0 -6 -2 650.14 12.36
 0 6 2 657.34 12.59
 0 6 2 645.1 12.5
 0 6 2 652.61 12.57
 0 -6 -2 639.97 12.37
 0 -6 -2 652.2 12.55
 0 6 2 666.44 12.41
 0 -6 -2 630.74 12.34
 0 -6 -2 642.21 12.25
 0 6 2 657.51 12.32
 0 6 2 661.89 12.64
 0 -6 -2 667.75 12.56
 0 -6 -2 639.74 12.52
 0 -6 -2 659.48 12.63
 0 -6 -2 648.28 12.65
 0 6 2 645.37 12.3
 0 -6 -2 617.4 12.48
 0 6 2 618.63 12.39
 0 6 2 642.79 12.36
 0 6 2 625.42 12.41
 0 -6 -3 228.62 4.96
 0 6 3 219.58 4.79
 0 -6 -3 226.92 4.98
 0 6 3 229.19 5.02
 0 6 3 232.11 4.91
 0 -6 -3 219.95 4.83
 0 6 3 226.88 4.95
 0 6 3 229.07 5.01
 0 -6 -3 227.97 4.84
 0 6 3 211.57 4.83
 0 6 3 241.94 5.01
 0 -6 -3 223.96 4.79
 0 6 3 229.2 4.92
 0 -6 -3 225.85 4.69
 0 6 3 225.04 4.67
 0 6 3 225.94 5.03
 0 -6 -3 220.66 4.94
 0 -6 -3 221.96 5.02
 0 -6 -3 227.71 5.06
 0 -6 -3 231.59 5.05
 0 -6 -3 218.77 5.03
 0 6 3 204.53 4.67
 0 6 3 215.79 4.76
 0 -6 -3 217.34 4.96
 0 -6 -3 219.61 4.9
 0 6 3 228.02 4.8
 0 -6 -4 20.18 0.99
 0 -6 -4 20.41 1
 0 6 4 14.68 0.81
 0 -6 -4 15.03 0.81
 0 6 4 14.53 0.85
 0 6 4 15.62 0.98
 0 6 4 14.66 0.87
 0 6 4 15.47 0.91
 0 -6 -4 16.89 0.89
 0 6 4 12.61 0.78
 0 6 4 13.67 0.87
 0 -6 -4 13.37 0.81
 0 6 4 14.46 0.94
 0 6 4 16.53 0.95
 0 -6 -4 15.16 0.89
 0 -6 -4 14.94 0.93
 0 -6 -4 13.46 0.88
 0 -6 -4 15.05 0.91
 0 -6 -4 15.13 0.91
 0 6 4 14.46 0.8
 0 6 4 13.9 0.82
 0 -6 -4 16.96 0.88
 0 6 4 14.38 0.76
 0 -6 -4 13.88 0.91
 0 6 4 13.92 0.92
 0 6 4 14.51 0.76
 0 -6 -5 534.26 10.78
 0 6 5 556.02 10.79
 0 -6 -5 545.9 10.95
 0 6 5 548.88 10.9
 0 -6 -5 526.89 10.7
 0 -6 -5 534.09 10.89
 0 6 5 530.29 10.95
 0 6 5 548.01 10.97
 0 6 5 544.52 11.09
 0 6 5 559.87 11
 0 -6 -5 548.57 10.83
 0 6 5 556 11.03
 0 6 5 540.59 10.7
 0 6 5 547.31 10.94
 0 -6 -5 554.37 11
 0 -6 -5 543.86 10.99
 0 -6 -5 554.52 10.99
 0 -6 -5 543.22 10.95
 0 -6 -5 568.86 10.97
 0 6 5 565.36 11.09
 0 -6 -5 525.18 10.97
 0 -6 -5 548.1 10.87
 0 -6 -5 544.13 10.75
 0 6 5 534.91 11.02
 0 -6 -6 308.61 6.62
 0 -6 -6 307.91 6.7
 0 6 6 303.46 6.71
 0 6 6 311.61 6.83
 0 6 6 300.34 6.7
 0 6 6 311.54 6.68
 0 -6 -6 296.92 6.53
 0 6 6 314.24 6.47
 0 -6 -6 307.51 6.47
 0 6 6 304.65 6.64
 0 6 6 307.56 6.85
 0 6 6 316.96 6.79
 0 6 6 309.66 6.37
 0 -6 -6 294.29 6.55
 0 6 6 312.22 6.66
 0 -6 -6 298.3 6.68
 0 -6 -6 302.55 6.68
 0 -6 -6 307.36 6.69
 0 -6 -6 305.09 6.69
 0 -6 -6 311.82 6.55
 0 -6 -6 316.32 6.65
 0 6 6 303.9 6.77
 0 -6 -6 295.52 6.72
 0 6 6 306.6 6.75
 0 -6 -6 291.22 6.63
 0 -6 -7 213.48 5.01
 0 6 7 201.44 4.97
 0 6 7 209.06 5.08
 0 6 7 200.63 4.88
 0 6 7 215.21 5.05
 0 6 7 212.57 5.08
 0 -6 -7 199.04 4.84
 0 -6 -7 203.28 4.87
 0 6 7 212.58 5.13
 0 6 7 216.67 4.94
 0 -6 -7 211.98 4.99
 0 -6 -7 205.36 4.96
 0 -6 -7 208.19 4.94
 0 -6 -7 209.92 4.95
 0 -6 -7 207.97 4.76
 0 -6 -7 212.12 4.88
 0 -6 -7 200.44 5
 0 6 7 207.19 5.05
 0 6 7 204.17 4.99
 0 -6 -7 214.79 4.99
 0 -6 -8 13.65 1.01
 0 6 8 13.12 0.92
 0 6 8 12.86 1.01
 0 6 8 13.24 1
 0 6 8 13.19 1
 0 6 8 11.76 0.92
 0 -6 -8 14.31 1
 0 -6 -8 15.86 1.05
 0 6 8 12.73 1
 0 -6 -8 13.14 0.96
 0 -6 -8 20.49 1.14
 0 6 8 21.5 1.25
 0 6 8 13.27 0.93
 0 -6 -8 13.77 1
 0 -6 -8 14.51 1.03
 0 -6 -8 15.15 1.02
 0 -6 -8 18.26 1.11
 0 -6 -8 13.54 0.87
 0 6 8 16.03 1.11
 0 -6 -8 11.91 1
 0 6 8 11.52 0.93
 0 -6 -8 12.32 0.96
 0 -6 -9 11.57 0.98
 0 6 9 9.37 0.81
 0 6 9 10.31 0.93
 0 6 9 9.76 0.9
 0 6 9 10.5 0.93
 0 6 9 9.48 0.92
 0 6 9 10.47 0.93
 0 -6 -9 10.25 0.9
 0 -6 -9 11.45 0.95
 0 6 9 10.28 0.86
 0 -6 -9 11.8 0.93
 0 -6 -9 9.97 0.75
 0 -6 -9 8.66 0.72
 0 6 9 9.68 0.88
 0 -6 -9 8.88 0.93
 0 -6 -9 14.33 1.04
 0 -6 -9 13.49 1
 0 6 9 9.12 0.88
 0 -6 -9 11.35 0.94
 0 -6 -9 12.07 0.98
 0 -6 -9 9.66 0.89
 0 6 9 10.2 0.89
 0 -6 -10 26.61 1.44
 0 -6 -10 26.24 1.37
 0 6 10 24.4 1.46
 0 6 10 24.04 1.38
 0 -6 -10 29.23 1.46
 0 -6 -10 26.46 1.43
 0 -6 -10 22.92 1.4
 0 -6 -10 24.76 1.38
 0 6 10 26.14 1.47
 0 6 10 20.04 1.32
 0 6 10 24.3 1.28
 0 6 10 23.44 1.41
 0 6 11 179.68 4.74
 0 6 11 173.78 4.81
 0 6 11 175.56 4.81
 0 6 11 178.61 4.84
 0 -6 -11 171.16 4.61
 0 6 11 172.93 4.7
 0 -6 -11 174.93 4.59
 0 -6 -11 170.51 4.62
 0 -6 -11 173.94 4.69
 0 -6 -11 178.75 4.64
 0 -6 -11 169.03 4.64
 0 -6 -12 414.11 9.42
 0 -6 -12 420.37 9.44
 0 6 12 431.24 9.48
 0 6 12 446.6 9.64
 0 -6 -12 436.71 9.33
 0 6 12 428.12 9.5
 0 -6 -12 422.41 9.36
 0 6 12 429.24 9.61
 0 -6 -12 403.58 9.28
 0 6 12 423.81 9.59
 0 6 12 406.84 9.53
 0 -6 -12 437.31 9.86
 0 6 12 436.62 9.63
 0 6 12 418.9 9.44
 0 6 12 428.15 9.58
 0 -6 -12 405.95 9.41
 0 -6 -13 38.09 1.96
 0 -6 -13 40.04 1.84
 0 -6 -13 41.3 2.02
 0 6 13 37.83 1.92
 0 -6 -13 39.09 2.16
 0 6 13 38.19 2.01
 0 6 13 39.22 2.04
 0 -6 -13 37.26 1.85
 0 6 13 39.21 1.95
 0 -6 -13 40 2.01
 0 -6 -13 41.61 1.98
 0 6 13 39.84 2
 0 -6 -13 41.06 1.9
 0 6 13 40.65 2.07
 0 6 13 39.53 2.02
 0 6 13 38.87 2.03
 0 6 13 41.23 2.06
 0 -6 -14 357.25 8.64
 0 6 14 361.12 8.34
 0 -6 -14 381.17 8.98
 0 -6 -14 371.17 8.4
 0 6 14 370.32 8.75
 0 6 14 359.95 8.48
 0 6 14 367.06 8.76
 0 -6 -14 362.54 8.56
 0 -6 -14 359.64 8.41
 0 6 14 374.22 8.67
 0 6 14 360.58 8.73
 0 6 14 374.11 8.77
 0 6 14 354.3 8.62
 0 -6 -14 341.58 8.16
 0 -6 -14 374.11 8.55
 0 6 14 385.85 8.74
 0 -6 -15 73.34 2.7
 0 -6 -15 80.23 3.01
 0 6 15 80.29 3.16
 0 6 15 76.25 2.93
 0 6 15 80.83 3.16
 0 -6 -15 80.66 2.9
 0 -6 -15 76.05 3.22
 0 -6 -15 76.76 2.98
 0 6 15 80.65 3.1
 0 -6 -15 78.23 2.89
 0 -6 -15 81.92 3.08
 0 6 15 79.21 3.14
 0 -6 -15 77.73 2.88
 0 6 15 79.81 3.09
 0 6 15 85.59 3.18
 0 -6 -16 125.42 4.2
 0 6 16 125.44 3.86
 0 6 16 129.6 4.28
 0 6 16 135.15 4.36
 0 -6 -16 132.05 4.41
 0 6 16 129.59 4.04
 0 -6 -16 120.92 3.85
 0 6 16 130.99 4.22
 0 6 16 126.34 4.24
 0 -6 -16 129.97 4.09
 0 6 16 129.17 4.2
 0 -6 -16 126.09 3.89
 0 -6 -16 133.21 4.14
 0 6 16 129.28 4.2
 0 -6 -17 487.2 11.17
 0 -6 -17 460.9 10.42
 0 6 17 477.41 11.06
 0 6 17 475.53 10.63
 0 6 17 481.18 11.04
 0 -6 -17 475.89 10.75
 0 6 17 465.13 10.89
 0 -6 -17 474 10.96
 0 6 17 473.24 10.44
 0 6 17 471.98 10.88
 0 6 17 501.52 11.04
 0 -6 -17 509.09 10.83
 0 6 17 489.87 11.06
 0 6 18 40.4 2.18
 0 -6 -18 40.74 2.05
 0 6 18 34.48 2.08
 0 6 18 39.4 2.21
 0 -6 -18 37.83 1.86
 0 -6 -18 40.32 2.28
 0 -6 -18 43.97 2.28
 0 6 18 40.82 2.17
 0 6 19 2.01 0.71
 0 -6 -19 1.45 0.61
 0 6 19 2.14 0.69
 0 -6 -19 1.96 0.75
 0 -6 -19 2.5 0.82
 0 6 19 1.54 0.7
 0 6 19 1.52 0.73
 0 -6 -19 1.51 0.61
 0 6 19 1.82 0.7
 0 6 20 23.21 1.59
 0 6 20 25.36 1.67
 0 -6 -20 25.11 1.67
 0 6 20 25.82 1.68
 0 6 20 21.72 1.58
 0 -6 -20 23.05 1.67
 0 6 20 22.53 1.64
 0 6 20 22.49 1.58
 0 6 21 288.63 7.02
 0 -6 -21 292.12 7.01
 0 6 21 279.62 7.02
 0 -6 -21 268.01 6.5
 0 6 21 277.04 6.92
 0 6 22 11.88 1.14
 0 6 22 10.23 1.07
 0 -6 -22 11.19 1.07
 0 6 22 10.92 1.07
 0 6 22 10.58 1.04
 0 -6 -22 10.72 1.03
 0 -6 -22 9.99 0.87
 0 6 22 11.46 1.04
 0 6 22 11.42 1.06
 0 6 23 17.61 1.21
 0 -6 -23 15.82 1.05
 0 6 23 14.64 1.09
 0 -6 -23 12.49 1.03
 0 6 23 13.52 1.11
 0 6 23 15.17 1.14
 0 6 23 13.95 1.05
 0 6 24 5.14 0.63
 0 6 24 5.24 0.7
 0 -6 -24 5.35 0.62
 0 6 24 5.97 0.65
 0 -6 -24 6.27 0.67
 0 6 24 4.58 0.69
 0 6 25 16.79 0.94
 0 -6 -25 16.94 0.82
 0 7 -27 -0.05 0.29
 0 7 -26 106.01 2.8
 0 7 -26 113.67 2.97
 0 7 -26 106.5 2.88
 0 7 -25 30.96 1.41
 0 7 -25 31.96 1.49
 0 7 -25 32.7 1.51
 0 7 -24 33.97 1.59
 0 7 -24 31.44 1.62
 0 7 -24 31.59 1.61
 0 7 -24 36.33 1.71
 0 7 -23 87.99 3.08
 0 7 -23 90.52 3.08
 0 7 -23 90.18 3
 0 7 -23 87.35 3.09
 0 7 -23 95.1 3.04
 0 7 -23 94.8 3.15
 0 7 -22 0.59 0.45
 0 7 -22 1.26 0.67
 0 7 -22 0.64 0.5
 0 7 -22 1.46 0.59
 0 -7 22 0.71 0.52
 0 -7 21 10.74 1.06
 0 7 -21 11.64 1.22
 0 7 -21 11.42 1.15
 0 7 -21 12.31 1.21
 0 7 -21 9.81 1.09
 0 7 -21 10.04 0.98
 0 7 -21 12.09 1.3
 0 7 -21 10.51 1.19
 0 7 -21 10.55 1.22
 0 7 -21 11.12 1.1
 0 7 -21 10.1 0.98
 0 7 -21 10.61 1.09
 0 7 -20 10.31 1.18
 0 7 -20 10.18 1.18
 0 7 -20 11.39 1.17
 0 7 -20 11.93 1.28
 0 7 -20 9.34 1.2
 0 7 -20 12.46 1.1
 0 7 -20 11.9 1.27
 0 7 -20 12.65 1.32
 0 7 -20 11.34 1.16
 0 7 -20 10.35 1.03
 0 7 -20 10.94 1.26
 0 7 -20 11.27 1.16
 0 7 -19 102.72 3.22
 0 7 -19 107.81 3.77
 0 7 -19 109.82 3.72
 0 7 -19 103.25 3.58
 0 7 -19 111.87 3.78
 0 7 -19 105.55 3.6
 0 7 -19 104.56 3.79
 0 7 -19 98.05 3.74
 0 7 -19 111.14 3.49
 0 7 -19 100.82 3.77
 0 7 -19 104.76 3.6
 0 7 -19 101.01 3.73
 0 -7 19 96.27 3.53
 0 7 -18 300.74 7.77
 0 7 -18 309.65 7.57
 0 -7 18 299.45 7.68
 0 -7 18 280.39 7.42
 0 7 -18 322.13 7.2
 0 7 -18 311.78 7.71
 0 7 -18 302.66 7.75
 0 7 -18 312.02 7.54
 0 7 -18 314.41 7.58
 0 7 -18 308.67 7.01
 0 7 -18 304.52 7.66
 0 7 -18 303.94 7.55
 0 7 -18 312.85 7.37
 0 7 -18 297.98 7.8
 0 7 -18 308.97 7.83
 0 7 -18 293.6 7.76
 0 7 -18 300.75 7.31
 0 7 -18 319.74 7.62
 0 7 -18 310.23 7.45
 0 7 -18 293.49 7.22
 0 7 -17 10.66 1.17
 0 7 -17 13.17 1.35
 0 -7 17 11.72 1.13
 0 -7 17 11.75 1.22
 0 7 -17 12.28 1.25
 0 7 -17 11.07 1.15
 0 7 -17 12.56 1.32
 0 7 -17 12.61 1.08
 0 7 -17 14.55 1.34
 0 7 -17 13.78 1.29
 0 7 -17 10.94 1.15
 0 7 -17 11.96 1.02
 0 7 -17 11.28 1.19
 0 7 -17 11.42 1.13
 0 7 -17 13.35 1.35
 0 7 -17 12.04 1.3
 0 7 -17 10.57 1.27
 0 7 -17 11.8 1.12
 0 7 -17 11.2 1.17
 0 7 -17 12.77 1.21
 0 7 -17 12.45 1.12
 0 7 -16 11.18 1.26
 0 7 -16 10.92 1.15
 0 7 -16 11.04 1
 0 -7 16 8.3 1.03
 0 7 -16 8.75 1.15
 0 7 -16 9.83 1.17
 0 7 -16 9.68 0.98
 0 7 -16 11.51 1.16
 0 7 -16 10.51 1.11
 0 7 -16 10.38 1.15
 0 7 -16 10.12 0.94
 0 7 -16 11.47 1.17
 0 7 -16 10.72 1.05
 0 7 -16 9.72 1.16
 0 7 -16 10.41 1.21
 0 7 -16 10.24 1.12
 0 7 -16 10.22 1
 0 7 -16 10.11 1.22
 0 7 -16 10.85 1.07
 0 7 -16 10.73 1.12
 0 7 -16 10.54 1.08
 0 7 -16 11.66 1.08
 0 7 -15 35.89 2.03
 0 7 -15 34.42 1.87
 0 7 -15 38.07 1.76
 0 7 -15 38.29 2
 0 7 -15 34.19 1.74
 0 7 -15 36.97 2.06
 0 7 -15 36.32 2.07
 0 7 -15 38.7 1.89
 0 -7 15 33.72 1.91
 0 7 -15 36.49 2.02
 0 7 -15 36.08 1.65
 0 7 -15 39.08 1.81
 0 7 -15 35.03 1.94
 0 7 -15 35.19 1.88
 0 7 -15 39.62 1.93
 0 7 -15 36.78 1.83
 0 -7 15 38.69 1.85
 0 7 -15 33.84 1.93
 0 7 -15 37.31 2.1
 0 -7 15 34.38 1.98
 0 7 -15 36.99 1.96
 0 7 -15 36.81 1.92
 0 7 -15 37.38 1.99
 0 7 -15 34.85 1.65
 0 7 -15 36.77 1.86
 0 7 -15 36.65 1.9
 0 7 -14 55.64 2.36
 0 7 -14 53.62 2.39
 0 7 -14 54.86 2.36
 0 7 -14 53.32 2.25
 0 7 -14 56.18 2.12
 0 7 -14 58.52 2.32
 0 7 -14 55.38 2.34
 0 7 -14 55.52 2.44
 0 7 -14 54.53 2.44
 0 7 -14 60.29 2.17
 0 7 -14 59.35 2.27
 0 7 -14 51.12 2.3
 0 -7 14 51.69 2.42
 0 7 -14 51.26 2.38
 0 7 -14 55.94 2.52
 0 -7 14 59.75 2.32
 0 -7 14 58.42 2.31
 0 7 -14 52.53 2.24
 0 7 -14 53.11 2.5
 0 7 -14 55.58 2.23
 0 7 -14 48.59 2.38
 0 7 -14 51.27 2.3
 0 7 -14 53.27 2.15
 0 7 -14 56.73 2.37
 0 7 -14 53.95 2.15
 0 7 -14 54.45 2.47
 0 7 -14 54.55 2.23
 0 7 -14 56.63 2.32
 0 7 -14 54.24 2.21
 0 7 -13 182.09 4.87
 0 7 -13 175.97 4.89
 0 7 -13 175.61 4.83
 0 7 -13 166.25 4.66
 0 7 -13 185.2 4.78
 0 7 -13 169.75 4.77
 0 7 -13 174.96 4.52
 0 7 -13 177.82 4.85
 0 7 -13 183.48 4.95
 0 7 -13 172.62 4.93
 0 7 -13 177.24 4.53
 0 7 -13 174.32 4.63
 0 7 -13 173.39 5.02
 0 -7 13 156.06 4.83
 0 -7 13 183.05 4.76
 0 -7 13 179.63 4.84
 0 7 -13 168.86 4.93
 0 7 -13 177.72 4.64
 0 7 -13 173.72 4.78
 0 7 -13 172.52 4.97
 0 7 -13 178.32 4.75
 0 7 -13 170.88 5.02
 0 7 -13 178.54 4.58
 0 7 -13 183.11 5.02
 0 7 -13 180.78 4.87
 0 7 -13 173.59 4.57
 0 7 -13 178.43 4.53
 0 7 -13 178.9 4.76
 0 7 -13 180.83 4.65
 0 7 -12 49.07 2.14
 0 7 -12 52.54 2.17
 0 7 -12 49.35 2.13
 0 7 -12 48.38 2.05
 0 7 -12 50.52 2.1
 0 7 -12 48.42 2.12
 0 7 -12 51.11 1.98
 0 7 -12 51.32 2.04
 0 7 -12 49.34 1.94
 0 7 -12 51.67 2.2
 0 7 -12 48.74 2.18
 0 7 -12 50.68 2.24
 0 -7 12 50.62 2.23
 0 7 -12 50.63 2.28
 0 7 -12 49.39 2.25
 0 -7 12 50.35 2.16
 0 -7 12 48.25 2.05
 0 7 -12 54.46 1.99
 0 7 -12 49.69 2.21
 0 7 -12 52.16 2.12
 0 7 -12 48.78 1.98
 0 7 -12 50.91 2.24
 0 7 -12 50.9 1.98
 0 7 -12 48.84 2.12
 0 7 -12 51.91 2.12
 0 7 -12 48.6 1.99
 0 7 -11 195.49 5.06
 0 7 -11 188.68 4.89
 0 7 -11 196.53 5.11
 0 7 -11 176.63 5.08
 0 7 -11 199.58 4.93
 0 7 -11 192.48 5.15
 0 -7 11 195 5.09
 0 -7 11 182.07 5.06
 0 -7 11 212.82 5.07
 0 7 -11 200.42 5.03
 0 7 -11 197.01 4.66
 0 7 -11 199.81 4.86
 0 7 -11 199.09 4.88
 0 7 -11 198.99 5.01
 0 7 -11 189.81 5.02
 0 7 -11 196.09 4.86
 0 7 -10 67.47 2.43
 0 7 -10 73.15 2.52
 0 7 -10 70.28 2.35
 0 7 -10 72.53 2.37
 0 -7 10 68.83 2.51
 0 7 -10 70.4 2.62
 0 7 -10 69.55 2.62
 0 -7 10 66.6 2.49
 0 7 -10 69.31 2.38
 0 7 -10 69.86 2.54
 0 7 -10 73.59 2.33
 0 7 -10 68.82 2.34
 0 7 -10 70.83 2.26
 0 7 -10 72.19 2.43
 0 7 -9 32.42 1.62
 0 7 -9 34.68 1.61
 0 7 -9 39.15 1.63
 0 7 -9 34.19 1.54
 0 7 -9 36.35 1.63
 0 7 -9 35.59 1.56
 0 7 -9 34.4 1.65
 0 7 -9 36.15 1.7
 0 7 -9 35.69 1.56
 0 -7 9 38.15 1.73
 0 7 -9 31.93 1.69
 0 7 -9 33.15 1.68
 0 -7 9 33.84 1.64
 0 7 -9 37.66 1.69
 0 7 -9 36.78 1.54
 0 7 -9 37.21 1.56
 0 7 -9 35.04 1.54
 0 7 -9 33.78 1.53
 0 7 -9 35.72 1.51
 0 7 -9 34.79 1.68
 0 7 -9 36.86 1.59
 0 7 -9 35.3 1.55
 0 7 -9 35.83 1.54
 0 7 -9 35.28 1.64
 0 7 -9 35.3 1.45
 0 7 -8 307.75 7.05
 0 7 -8 312.05 7.14
 0 7 -8 304.37 6.96
 0 7 -8 318.16 7
 0 7 -8 329.12 7.14
 0 7 -8 319.31 7
 0 7 -8 330.78 7.23
 0 7 -8 323.06 7.04
 0 7 -8 319.61 6.99
 0 7 -8 328.29 7.24
 0 7 -8 307.19 7.25
 0 -7 8 321.27 7.27
 0 7 -8 316.9 7.35
 0 7 -8 317.3 7.26
 0 -7 8 318.94 7.15
 0 7 -8 314.72 7.13
 0 7 -8 324.39 7.02
 0 7 -8 314.14 7.09
 0 7 -8 320.41 6.97
 0 7 -8 322.42 6.97
 0 7 -8 311.34 6.96
 0 7 -8 321.3 7.23
 0 7 -8 328.63 6.93
 0 7 -8 309.73 6.87
 0 7 -8 324.67 7.17
 0 7 -7 0.8 0.45
 0 7 -7 0.67 0.4
 0 7 -7 1.05 0.45
 0 -7 7 1.87 0.57
 0 -7 7 -0.09 0.41
 0 -7 7 0.74 0.37
 0 -7 7 0.24 0.4
 0 7 -7 0.37 0.44
 0 7 -7 1 0.42
 0 7 -7 0.53 0.5
 0 7 -7 3.3 0.51
 0 7 -7 5.41 0.68
 0 7 -7 0.47 0.37
 0 7 -7 0.46 0.4
 0 7 -7 0.74 0.41
 0 7 -7 0.48 0.38
 0 7 -7 0.12 0.42
 0 7 -7 0.6 0.39
 0 7 -7 0.77 0.44
 0 7 -7 0.38 0.39
 0 7 -7 1.14 0.42
 0 7 -7 0.59 0.46
 0 7 -7 1.7 0.52
 0 7 -7 5.77 0.64
 0 7 -7 0.42 0.49
 0 7 -7 0.55 0.39
 0 7 -6 31.15 1.46
 0 -7 6 30.38 1.49
 0 -7 6 26.91 1.3
 0 7 -6 31.13 1.55
 0 7 -6 29.73 1.34
 0 7 -6 31.04 1.38
 0 7 -6 32.08 1.37
 0 7 -6 33.37 1.48
 0 7 -6 32.29 1.44
 0 7 -6 30.07 1.37
 0 7 -6 28.7 1.34
 0 7 -6 30.1 1.28
 0 7 -6 32.02 1.47
 0 7 -6 29.4 1.31
 0 7 -6 29.31 1.34
 0 7 -6 31.49 1.45
 0 7 -6 30.45 1.44
 0 7 -6 29.85 1.37
 0 7 -6 29.84 1.44
 0 7 -6 28.28 1.39
 0 7 -6 30.07 1.38
 0 7 -6 29.51 1.47
 0 7 -6 29.67 1.35
 0 7 -5 85.14 2.53
 0 7 -5 82.6 2.63
 0 7 -5 92.82 2.68
 0 7 -5 86.3 2.64
 0 7 -5 83.34 2.38
 0 7 -5 82.29 2.49
 0 7 -5 84.7 2.51
 0 7 -5 88.61 2.41
 0 7 -5 82.46 2.5
 0 7 -5 84.69 2.59
 0 7 -5 86.58 2.57
 0 7 -5 89.97 2.58
 0 7 -5 85.36 2.54
 0 7 -5 89.45 2.58
 0 7 -5 85.49 2.52
 0 7 -5 84.94 2.58
 0 7 -5 84.06 2.53
 0 7 -5 92.82 2.78
 0 7 -5 84.06 2.64
 0 7 -5 83.1 2.64
 0 -7 5 82.58 2.46
 0 7 -5 87.72 2.62
 0 7 -5 84.36 2.72
 0 -7 5 87.77 2.74
 0 7 -4 752.85 14.68
 0 7 -4 738.45 14.86
 0 7 -4 774.93 14.89
 0 7 -4 715.84 14.42
 0 7 -4 757.27 14.69
 0 7 -4 727.79 14.64
 0 7 -4 762.02 14.84
 0 7 -4 736.51 14.85
 0 7 -4 743.47 14.69
 0 7 -4 773.43 14.59
 0 7 -4 757.86 14.76
 0 7 -4 765.09 14.69
 0 7 -4 759.23 14.8
 0 -7 4 741.65 14.59
 0 7 -4 748.38 14.7
 0 7 -4 776.25 14.97
 0 7 -4 770.72 14.77
 0 7 -4 742.77 14.82
 0 7 -4 758.96 14.69
 0 7 -4 763.78 14.72
 0 7 -4 787.87 15.05
 0 -7 4 746.56 14.95
 0 7 -4 731.31 14.68
 0 7 -3 92.22 2.61
 0 7 -3 96.4 2.81
 0 7 -3 88.6 2.41
 0 7 -3 96.77 2.78
 0 7 -3 97.58 2.76
 0 7 -3 96.76 2.76
 0 7 -3 92.13 2.64
 0 7 -3 91.66 2.43
 0 7 -3 93.98 2.79
 0 7 -3 96.63 2.64
 0 7 -3 94.67 2.61
 0 -7 3 88.41 2.61
 0 7 -3 92.15 2.64
 0 7 -3 95.97 2.64
 0 7 -3 90.76 2.62
 0 7 -3 89.86 2.61
 0 7 -3 97.13 2.83
 0 7 -3 97.61 2.61
 0 -7 3 85.87 2.5
 0 7 -3 105.99 2.9
 0 7 -3 93.72 2.72
 0 7 -3 95.15 2.56
 0 7 -3 90.22 2.72
 0 -7 2 8.78 0.88
 0 7 -2 10.88 0.84
 0 7 -2 10.79 0.75
 0 7 -2 9.57 0.84
 0 7 -2 10.57 0.84
 0 7 -2 9.81 0.62
 0 7 -2 10.41 0.83
 0 7 -2 10.55 0.81
 0 7 -2 10.23 0.77
 0 7 -2 10.2 0.69
 0 7 -2 9.63 0.87
 0 7 -2 10.43 0.74
 0 7 -2 9.1 0.71
 0 -7 2 9.19 0.77
 0 -7 2 9.86 0.82
 0 7 -2 11.28 0.79
 0 7 -2 10.71 0.75
 0 7 -2 10.23 0.76
 0 7 -2 10.7 0.78
 0 7 -2 10.64 0.84
 0 7 -2 10.63 0.81
 0 7 -2 9.31 0.82
 0 7 -1 45.18 1.72
 0 7 -1 45.96 1.7
 0 7 -1 44.48 1.73
 0 -7 1 44.23 1.46
 0 7 -1 45.56 1.56
 0 7 -1 44.16 1.63
 0 7 -1 43.61 1.57
 0 7 -1 42.22 1.72
 0 7 -1 43.55 1.74
 0 7 -1 43.83 1.56
 0 7 -1 46.05 1.65
 0 -7 1 42.82 1.61
 0 -7 1 38.03 1.54
 0 -7 1 45.25 1.71
 0 -7 1 41.01 1.63
 0 7 -1 45.46 1.57
 0 7 -1 45.61 1.61
 0 7 -1 46.45 1.75
 0 7 -1 42.43 1.65
 0 7 -1 45.05 1.67
 0 7 0 82 2.51
 0 7 0 83.16 2.55
 0 -7 0 85.47 2.33
 0 7 0 88.04 2.42
 0 7 0 83.25 2.53
 0 7 0 88.82 2.66
 0 7 0 84.4 2.46
 0 7 0 86.21 2.37
 0 7 0 86.62 2.52
 0 -7 0 76.99 2.38
 0 -7 0 84.49 2.45
 0 -7 0 84 2.52
 0 -7 0 86.1 2.56
 0 7 0 86.25 2.38
 0 7 0 84.53 2.41
 0 7 0 91.46 2.53
 0 7 0 81.87 2.5
 0 -7 -1 644.46 12.95
 0 7 1 665.8 13.45
 0 -7 -1 680.26 13.12
 0 7 1 670.6 13.22
 0 7 1 651.22 13.34
 0 -7 -1 675.51 13.13
 0 7 1 691.23 13.35
 0 -7 -1 660.71 13.2
 0 -7 -1 684.61 13.21
 0 -7 -1 667.28 13.35
 0 -7 -1 672.13 13.32
 0 7 1 684.78 13.15
 0 7 1 661.02 13.06
 0 7 1 649.8 13.1
 0 7 1 674.33 13.3
 0 7 1 705.76 13.06
 0 7 1 704.22 13.2
 0 -7 -2 228.21 4.88
 0 7 2 221.62 5.04
 0 7 2 220 5.01
 0 7 2 228.27 5.22
 0 -7 -2 230.4 5.05
 0 -7 -2 212.91 4.81
 0 7 2 228.34 5.16
 0 -7 -2 222.1 5.04
 0 -7 -2 217.22 5.11
 0 -7 -2 213.13 5.13
 0 -7 -2 219.59 5.12
 0 -7 -2 214.03 5.16
 0 7 2 224.29 4.94
 0 7 2 214.78 4.84
 0 7 2 208.61 4.9
 0 -7 -2 222.46 4.84
 0 7 2 217.29 5.08
 0 7 2 237.11 5
 0 -7 -3 277.85 5.95
 0 7 3 276.62 6.31
 0 -7 -3 284.11 6.18
 0 7 3 285.48 6.11
 0 -7 -3 274.78 5.99
 0 7 3 284.9 6.22
 0 7 3 295.43 6.31
 0 -7 -3 280.2 6.27
 0 -7 -3 276.67 6.14
 0 -7 -3 292.08 6.33
 0 -7 -3 280.02 6.28
 0 -7 -3 290.75 6.3
 0 7 3 276.35 5.97
 0 -7 -3 263.34 6.12
 0 -7 -3 273.49 5.95
 0 7 3 270.76 6.01
 0 7 3 297.9 6.22
 0 7 3 270.22 6.07
 0 7 4 53.76 1.86
 0 -7 -4 58.53 1.83
 0 -7 -4 55.53 1.96
 0 -7 -4 56.69 1.91
 0 -7 -4 56.3 1.97
 0 7 4 57.63 2.01
 0 7 4 56.24 1.85
 0 -7 -4 54.06 1.83
 0 7 4 54.84 1.99
 0 -7 -4 56.52 2.05
 0 -7 -4 57.74 2.04
 0 -7 -4 52.27 1.97
 0 -7 -4 56.31 1.99
 0 -7 -4 53.66 1.94
 0 7 4 53.14 1.74
 0 7 4 54.84 1.81
 0 -7 -4 52.66 1.8
 0 7 4 53.73 1.88
 0 7 4 57.29 1.94
 0 -7 -5 33.34 1.5
 0 -7 -5 33.93 1.36
 0 -7 -5 37.26 1.56
 0 -7 -5 36.38 1.51
 0 -7 -5 36.08 1.56
 0 -7 -5 32.03 1.41
 0 7 5 35.59 1.41
 0 7 5 35.3 1.56
 0 -7 -5 33.41 1.54
 0 7 5 38.95 1.6
 0 -7 -5 34.57 1.58
 0 -7 -5 35.04 1.56
 0 -7 -5 35.25 1.56
 0 -7 -5 35.97 1.55
 0 -7 -5 33.04 1.54
 0 7 5 33.47 1.53
 0 7 5 35.31 1.53
 0 -7 -5 33.97 1.41
 0 7 5 36.41 1.45
 0 7 6 95.46 2.63
 0 7 6 90.35 2.89
 0 -7 -6 93.08 2.74
 0 -7 -6 94.17 2.87
 0 7 6 91.54 2.77
 0 -7 -6 92.25 2.83
 0 -7 -6 90.64 2.88
 0 7 6 98.32 2.9
 0 -7 -6 97.45 2.93
 0 -7 -6 97.26 2.91
 0 -7 -6 92.36 2.89
 0 -7 -6 96.18 2.78
 0 -7 -6 102.15 2.9
 0 7 6 89.45 2.89
 0 -7 -6 93.69 2.79
 0 7 6 89.79 2.84
 0 7 6 94.93 2.88
 0 -7 -6 94.39 2.89
 0 7 7 42.75 1.76
 0 -7 -7 40.88 1.8
 0 -7 -7 43.94 1.84
 0 -7 -7 40.16 1.76
 0 -7 -7 39.81 1.76
 0 -7 -7 41.92 1.73
 0 -7 -7 42.51 1.68
 0 7 7 38.68 1.75
 0 7 7 42.25 1.81
 0 -7 -7 40.39 1.7
 0 -7 -7 41.97 1.77
 0 7 7 40.24 1.72
 0 -7 -7 41.18 1.77
 0 7 7 40.31 1.8
 0 -7 -7 39.42 1.67
 0 7 7 40.54 1.68
 0 -7 -8 255.29 6.07
 0 7 8 256.76 5.98
 0 -7 -8 253.18 6.06
 0 -7 -8 252.76 6.02
 0 -7 -8 262.17 6.08
 0 -7 -8 254.17 5.81
 0 7 8 254.03 6.11
 0 7 8 246.25 6.09
 0 -7 -8 251.3 6.06
 0 7 8 251.29 6
 0 -7 -8 247.16 5.99
 0 -7 -8 255.96 6.08
 0 -7 -8 250.63 5.96
 0 -7 -9 549.93 11.24
 0 -7 -9 566.89 11.57
 0 -7 -9 542.22 11.2
 0 -7 -9 550.1 11.64
 0 7 9 526.68 11.5
 0 -7 -9 555.46 11.54
 0 -7 -9 565.93 11.62
 0 -7 -9 546.52 11.62
 0 -7 -9 559.59 11.69
 0 7 9 568.92 11.79
 0 -7 -9 521.07 11.4
 0 -7 -9 560.07 11.63
 0 -7 -9 549.62 11.61
 0 -7 -10 51.28 2.15
 0 -7 -10 54.12 2.17
 0 -7 -10 52.12 2.39
 0 7 10 50.68 2.23
 0 7 10 50.51 2.23
 0 7 10 51 2.21
 0 -7 -10 51.72 2.23
 0 -7 -10 51.97 2.17
 0 -7 -10 48.2 2.15
 0 7 10 51.62 2.16
 0 -7 -10 49.96 2.12
 0 -7 -10 51.43 2.2
 0 7 10 53.02 2.28
 0 -7 -10 50.56 2.13
 0 -7 -10 52.13 2.22
 0 -7 -10 48.37 2.09
 0 7 10 54.92 2.26
 0 -7 -11 6.09 0.93
 0 -7 -11 6.27 1
 0 7 11 3.62 0.77
 0 7 11 4.67 0.82
 0 7 11 5.04 0.8
 0 -7 -11 7.38 0.96
 0 -7 -11 5.34 0.86
 0 -7 -11 4.39 0.82
 0 7 11 4.85 0.8
 0 -7 -11 6.24 0.93
 0 -7 -11 6.56 0.9
 0 7 11 5.12 0.83
 0 7 11 5.07 0.82
 0 -7 -11 5.39 0.8
 0 -7 -12 75.17 2.85
 0 7 12 79.02 2.95
 0 7 12 73.6 2.93
 0 -7 -12 72.49 2.83
 0 7 12 71.18 2.73
 0 7 12 74.49 2.86
 0 7 12 76.45 2.92
 0 7 12 75.69 2.93
 0 -7 -12 75.73 3.08
 0 -7 -12 77.36 2.93
 0 7 12 71.58 2.78
 0 -7 -12 76.12 2.84
 0 -7 -12 71.49 2.73
 0 -7 -13 364.12 8.5
 0 -7 -13 369.47 8.28
 0 7 13 375.73 8.67
 0 7 13 370.81 8.69
 0 -7 -13 341.66 8.38
 0 -7 -13 345.79 8.47
 0 7 13 362.88 8.62
 0 7 13 376.62 8.65
 0 7 13 363.56 8.52
 0 -7 -13 361.61 8.86
 0 -7 -13 362.46 8.38
 0 -7 -13 338.6 8.42
 0 7 13 349.96 8.43
 0 -7 -13 343.27 8.23
 0 -7 -13 358.07 8.39
 0 -7 -14 0.61 0.51
 0 -7 -14 0.58 0.69
 0 7 14 0.41 0.68
 0 7 14 -0.21 0.6
 0 7 14 -0.07 0.6
 0 7 14 0.14 0.59
 0 -7 -14 0.66 0.57
 0 -7 -14 0.47 0.73
 0 -7 -14 0.53 0.65
 0 -7 -14 0.99 0.64
 0 7 14 0.33 0.54
 0 -7 -15 148.73 4.49
 0 -7 -15 144.22 4.2
 0 7 15 148.71 4.62
 0 7 15 146.1 4.65
 0 -7 -15 154.83 4.61
 0 7 15 147.42 4.37
 0 -7 -15 141.53 4.53
 0 7 15 148.37 4.63
 0 -7 -15 156 4.91
 0 7 15 143.01 4.6
 0 -7 -15 145.28 4.36
 0 -7 -15 142.06 4.36
 0 7 15 151.22 4.58
 0 -7 -15 150.9 4.46
 0 7 16 1.57 0.77
 0 -7 -16 2.72 0.78
 0 7 16 1.77 0.77
 0 -7 -16 1.68 0.72
 0 7 16 1.42 0.57
 0 -7 -16 0.65 0.57
 0 7 16 1.33 0.7
 0 7 16 0.79 0.71
 0 -7 -16 1.98 0.9
 0 7 16 1.24 0.66
 0 -7 -16 1.31 0.69
 0 -7 -17 4.85 0.81
 0 7 17 6 1
 0 7 17 4.77 0.94
 0 -7 -17 4.03 1.03
 0 -7 -17 5.79 0.86
 0 7 17 5.38 0.9
 0 7 17 5.4 0.84
 0 -7 -17 4.5 0.91
 0 -7 -17 4.75 0.87
 0 7 17 5.68 0.96
 0 -7 -17 5.17 0.92
 0 7 17 6.67 1.01
 0 7 17 4.56 0.89
 0 7 18 117.47 3.97
 0 -7 -18 126.79 3.89
 0 7 18 116.96 3.98
 0 7 18 121.27 3.64
 0 -7 -18 119.54 3.97
 0 7 18 117.49 3.96
 0 -7 -18 117.41 4.08
 0 -7 -18 116.83 3.6
 0 7 18 120.81 4.05
 0 7 18 121.75 4.02
 0 7 18 118.61 3.9
 0 7 19 46.55 2.27
 0 -7 -19 47.54 2.26
 0 7 19 47.35 2.23
 0 7 19 50.89 2.39
 0 7 19 48.58 2.3
 0 -7 -19 49.77 2.41
 0 7 19 51.04 2.34
 0 7 20 23.14 1.48
 0 -7 -20 25.94 1.59
 0 7 20 24.39 1.58
 0 -7 -20 22.33 1.37
 0 7 20 24.32 1.55
 0 -7 -20 22.8 1.34
 0 7 20 23.5 1.54
 0 7 21 19.43 1.36
 0 -7 -21 19.71 1.37
 0 7 21 16.11 1.22
 0 7 21 14.77 1.13
 0 7 21 18.75 1.32
 0 7 21 18.36 1.3
 0 7 21 17.94 1.26
 0 -7 -21 18.2 1.1
 0 -7 -21 13.56 1.15
 0 7 22 0.92 0.55
 0 7 22 0.99 0.53
 0 -7 -22 0.43 0.54
 0 7 22 0.83 0.48
 0 7 22 0.55 0.49
 0 -7 -23 9.6 0.84
 0 7 23 8.56 0.79
 0 -7 -23 9.36 0.74
 0 -7 -23 8.94 0.75
 0 7 23 9.36 0.81
 0 7 24 32.64 1.31
 0 -7 -24 33.27 1.19
 0 7 24 34.14 1.29
 0 8 -26 1.38 0.4
 0 8 -25 111.36 3.05
 0 8 -25 113.02 3.08
 0 8 -25 117.63 2.98
 0 8 -24 112.98 3.27
 0 8 -24 117.02 3.3
 0 8 -24 113.41 3.15
 0 8 -23 1.73 0.6
 0 8 -23 1.19 0.6
 0 8 -23 2.39 0.66
 0 8 -23 1.18 0.53
 0 8 -22 29.82 1.73
 0 8 -22 28.56 1.66
 0 8 -22 29.89 1.66
 0 8 -22 29.91 1.46
 0 8 -22 26.91 1.65
 0 8 -22 33.96 1.69
 0 8 -21 100.21 3.57
 0 8 -21 107.15 3.23
 0 8 -20 44.11 2.16
 0 8 -20 43.77 2.07
 0 8 -20 43.73 1.96
 0 8 -20 38.08 2.12
 0 8 -20 42.51 2.22
 0 8 -20 40.64 2.18
 0 8 -20 41.36 2.14
 0 8 -20 46.73 2.2
 0 8 -20 41.17 2.17
 0 8 -19 158.89 4.4
 0 8 -19 160.67 4.79
 0 8 -19 151.64 4.22
 0 8 -19 166.32 4.77
 0 8 -19 155.02 4.59
 0 8 -19 157.63 4.15
 0 8 -19 157.72 4.68
 0 8 -19 152.26 4.56
 0 8 -19 157.61 4.44
 0 8 -19 145.63 4.7
 0 8 -19 154.23 4.8
 0 8 -19 146.78 4.77
 0 8 -19 147.94 4.28
 0 8 -19 152.52 4.77
 0 8 -18 34.6 1.96
 0 8 -18 32.12 1.68
 0 8 -18 32.38 1.99
 0 8 -18 31.15 1.85
 0 8 -18 32.14 1.63
 0 8 -18 31.68 1.85
 0 8 -18 32.56 1.91
 0 8 -18 32.4 1.99
 0 8 -18 33.59 1.81
 0 8 -18 30.76 1.97
 0 8 -18 34.85 2.12
 0 8 -18 36.38 1.93
 0 8 -18 31.15 1.71
 0 8 -18 32.95 2.01
 0 8 -17 173.17 5.23
 0 -8 17 165.73 5.03
 0 8 -17 174.2 5.21
 0 8 -17 178.24 5.19
 0 8 -17 189.72 4.9
 0 8 -17 177.02 5.14
 0 8 -17 181.17 5.12
 0 8 -17 186.23 4.77
 0 8 -17 174.91 5.06
 0 8 -17 174.85 5.25
 0 8 -17 177.23 4.95
 0 8 -17 171.82 5.28
 0 8 -17 163.18 5.21
 0 8 -17 183.69 4.96
 0 8 -17 178.67 4.87
 0 8 -17 176.06 4.99
 0 8 -16 2.53 0.64
 0 8 -16 2.48 0.76
 0 -8 16 0.74 0.53
 0 8 -16 5.29 0.78
 0 8 -16 2.53 0.82
 0 8 -16 3.23 0.64
 0 8 -16 2.96 0.81
 0 8 -16 2.37 0.74
 0 8 -16 2.73 0.65
 0 8 -16 2.62 0.84
 0 8 -16 2.41 0.72
 0 8 -16 2.41 0.71
 0 8 -16 2.27 0.76
 0 8 -16 2.79 0.85
 0 8 -16 2.76 0.86
 0 8 -16 2.41 0.59
 0 8 -16 3.86 0.81
 0 8 -16 3.27 0.77
 0 8 -16 0.97 0.56
 0 8 -15 460.73 9.91
 0 8 -15 440.51 10.42
 0 8 -15 446.21 10.51
 0 8 -15 465.17 10.19
 0 8 -15 455.29 10.47
 0 -8 15 413.91 10.1
 0 8 -15 463.08 9.83
 0 8 -15 475.85 10.08
 0 8 -15 462.16 10.39
 0 8 -15 464.38 10.49
 0 8 -15 453.03 10.31
 0 8 -15 446.67 10.24
 0 8 -15 466.26 10.32
 0 8 -15 436.44 10.49
 0 8 -15 425.75 10.36
 0 8 -15 466.75 9.85
 0 8 -15 461.33 10.14
 0 8 -15 457.4 10.19
 0 8 -15 458.98 10.07
 0 8 -14 21.73 1.37
 0 8 -14 20.6 1.54
 0 8 -14 22.6 1.39
 0 8 -14 21.71 1.45
 0 8 -14 21.71 1.47
 0 8 -14 23.58 1.66
 0 8 -14 20.72 1.55
 0 -8 14 23.01 1.51
 0 8 -14 22.23 1.59
 0 8 -14 26.09 1.66
 0 8 -14 23.95 1.39
 0 8 -14 23.02 1.45
 0 8 -14 20.76 1.59
 0 -8 14 21.54 1.58
 0 8 -14 25.65 1.73
 0 8 -14 25.74 1.56
 0 8 -14 23.29 1.52
 0 8 -14 23.3 1.45
 0 8 -14 21.36 1.51
 0 8 -14 23.29 1.55
 0 8 -14 24.44 1.58
 0 8 -14 22.1 1.48
 0 8 -14 22.77 1.37
 0 8 -13 0.43 0.59
 0 8 -13 0.85 0.62
 0 8 -13 3.31 0.7
 0 8 -13 0.22 0.46
 0 8 -13 0.23 0.55
 0 8 -13 0.3 0.49
 0 8 -13 0.25 0.44
 0 8 -13 1.27 0.6
 0 8 -13 -0.07 0.67
 0 8 -13 0.64 0.54
 0 8 -13 -0.05 0.48
 0 8 -13 0.46 0.55
 0 8 -13 0.77 0.63
 0 8 -13 0.33 0.53
 0 8 -13 0.23 0.53
 0 8 -13 0.41 0.43
 0 8 -13 0.97 0.66
 0 8 -13 0.97 0.52
 0 8 -13 0.6 0.62
 0 8 -13 0.25 0.46
 0 -8 13 2.16 0.58
 0 -8 13 0.41 0.49
 0 8 -13 0.7 0.57
 0 8 -12 16.53 1.26
 0 8 -12 18.53 1.36
 0 8 -12 16.79 1.23
 0 8 -12 17.49 1.22
 0 8 -12 17.78 1.28
 0 8 -12 17.55 1.38
 0 8 -12 17.01 1.24
 0 8 -12 15.21 1.3
 0 8 -12 15.8 1.15
 0 8 -12 17.94 1.21
 0 8 -12 17.73 1.31
 0 8 -12 18.93 1.21
 0 8 -12 16.25 1.34
 0 8 -12 17.11 1.28
 0 8 -12 16.18 1.36
 0 8 -12 16.94 1.21
 0 8 -12 19.4 1.43
 0 8 -12 15.8 1.09
 0 8 -12 18.43 1.24
 0 8 -12 18.74 1.23
 0 -8 12 19.17 1.31
 0 -8 12 14.37 1.24
 0 8 -12 15.96 1.37
 0 8 -12 16.86 1.38
 0 8 -11 586.69 12.52
 0 8 -11 575.28 12.29
 0 8 -11 595.39 12.45
 0 8 -11 604.81 12.28
 0 8 -11 599.88 12.66
 0 8 -11 591 12.35
 0 8 -11 570.63 12.66
 0 8 -11 584.88 12.55
 0 8 -11 595.9 12.26
 0 8 -11 587.41 12.2
 0 8 -11 581.88 12.54
 0 8 -11 606.13 12.22
 0 8 -11 595.17 12.74
 0 8 -11 577.76 12.24
 0 8 -11 598.7 12.47
 0 8 -11 591.14 12.26
 0 8 -11 612.98 12.31
 0 8 -11 593.18 12.07
 0 8 -11 595.39 12.64
 0 -8 11 645.33 12.61
 0 8 -11 580.13 12.68
 0 8 -11 556.42 12.71
 0 -8 11 554.11 12.51
 0 -8 11 577.79 12.58
 0 8 -10 211.74 5.43
 0 8 -10 206.52 5.23
 0 8 -10 215.97 5.24
 0 8 -10 208.02 5.2
 0 8 -10 206.96 5.18
 0 8 -10 200.58 5.5
 0 8 -10 212.52 5.48
 0 8 -10 211.45 5.45
 0 8 -10 209.59 5.26
 0 8 -10 204.28 5.11
 0 8 -10 203.77 5.11
 0 8 -10 203.58 5.16
 0 8 -10 205.11 5.13
 0 8 -10 209.75 5.35
 0 8 -10 208.93 5.51
 0 8 -10 212.32 5.22
 0 8 -10 210.5 5.2
 0 8 -10 206.52 5.07
 0 8 -10 200.92 5.41
 0 -8 10 206.81 5.42
 0 8 -10 193.85 5.53
 0 -8 10 224.53 5.6
 0 -8 10 201.19 5.57
 0 8 -9 76.21 2.7
 0 8 -9 70.99 2.49
 0 8 -9 71.74 2.51
 0 8 -9 73.48 2.53
 0 8 -9 69.4 2.62
 0 8 -9 72 2.64
 0 8 -9 66.54 2.66
 0 8 -9 72.84 2.51
 0 8 -9 74.22 2.55
 0 8 -9 69.61 2.39
 0 8 -9 73.89 2.65
 0 8 -9 75.96 2.51
 0 8 -9 76.92 2.53
 0 8 -9 69.4 2.65
 0 8 -9 71.68 2.61
 0 8 -9 71.43 2.64
 0 8 -9 72.28 2.49
 0 8 -9 73.31 2.52
 0 8 -9 76.25 2.46
 0 -8 9 68.44 2.59
 0 -8 9 75.47 2.75
 0 8 -9 67.13 2.72
 0 -8 9 74.06 2.8
 0 8 -8 95.84 2.96
 0 8 -8 96.56 2.98
 0 8 -8 93.9 2.94
 0 8 -8 91.08 3.05
 0 8 -8 97.34 3.23
 0 8 -8 95.73 2.98
 0 8 -8 91.37 2.9
 0 8 -8 95.84 2.96
 0 8 -8 98.2 3.07
 0 8 -8 95.02 2.91
 0 -8 8 97.18 3.25
 0 8 -8 93.24 3.12
 0 -8 8 93.12 3.01
 0 -8 8 95.87 3.18
 0 8 -8 94.92 3.08
 0 -8 7 193.18 4.91
 0 -8 7 195.33 5.29
 0 8 -7 204.38 5.16
 0 -8 7 208.49 5.29
 0 8 -7 205.91 5.12
 0 8 -7 199.67 4.81
 0 8 -7 209.77 5.05
 0 8 -7 202.91 5.01
 0 8 -7 199.18 5.12
 0 8 -7 203.59 4.97
 0 8 -6 66.5 2.27
 0 8 -6 66.65 2.39
 0 8 -6 63.3 2.29
 0 8 -6 66.61 2.31
 0 8 -6 66.74 2.32
 0 -8 6 71.19 2.54
 0 8 -6 65.05 2.33
 0 8 -6 64.92 2.49
 0 -8 6 60.87 2.47
 0 8 -6 68.46 2.17
 0 8 -6 69.76 2.43
 0 8 -6 63.54 2.31
 0 8 -5 109.03 3.12
 0 8 -5 110.65 3.28
 0 8 -5 114.11 3.2
 0 8 -5 106.05 3.17
 0 8 -5 105.26 3.11
 0 8 -5 107.02 3.17
 0 8 -5 112.38 3.42
 0 -8 5 108.83 3.42
 0 8 -5 113.14 3.31
 0 8 -5 108.99 2.95
 0 8 -4 35.1 1.67
 0 -8 4 30.62 1.66
 0 8 -4 29.58 1.55
 0 8 -4 31.55 1.3
 0 8 -4 34.32 1.61
 0 8 -4 32.26 1.47
 0 8 -4 31.85 1.48
 0 8 -4 32.73 1.56
 0 8 -4 28.57 1.54
 0 8 -4 33.4 1.45
 0 -8 4 29.37 1.43
 0 -8 4 30.42 1.51
 0 8 -4 33 1.49
 0 8 -4 32.25 1.5
 0 8 -4 31.39 1.45
 0 8 -4 31.43 1.62
 0 8 -4 33.26 1.5
 0 8 -4 35.83 1.64
 0 8 -4 30.2 1.53
 0 -8 3 36.74 1.78
 0 8 -3 39.75 1.75
 0 8 -3 40.56 1.6
 0 8 -3 37.3 1.71
 0 8 -3 32.73 1.61
 0 8 -3 38.24 1.68
 0 8 -3 35.94 1.64
 0 8 -3 36.53 1.61
 0 8 -3 37.15 1.56
 0 8 -3 38.72 1.45
 0 8 -3 38.04 1.74
 0 8 -3 38.29 1.59
 0 -8 3 32.79 1.53
 0 -8 3 33.92 1.61
 0 8 -3 38.24 1.6
 0 8 -3 37.72 1.74
 0 8 -3 37.26 1.58
 0 8 -3 38.25 1.59
 0 8 -3 36.78 1.67
 0 8 -2 190.34 4.71
 0 8 -2 184.17 4.67
 0 8 -2 197.31 4.81
 0 8 -2 188.62 4.4
 0 8 -2 192.04 4.74
 0 -8 2 186.5 4.54
 0 8 -2 180.62 4.51
 0 8 -2 188.86 4.61
 0 8 -2 186.06 4.52
 0 8 -2 193.66 4.8
 0 8 -2 191.55 4.59
 0 8 -2 200.12 4.63
 0 -8 2 182.79 4.51
 0 -8 2 169.79 4.45
 0 -8 2 180.32 4.62
 0 8 -2 179.6 4.75
 0 8 -2 181.08 4.49
 0 8 -2 188.47 4.58
 0 8 -2 189.28 4.68
 0 8 -1 15.17 1.09
 0 8 -1 13.84 0.91
 0 8 -1 14.65 1.09
 0 8 -1 14.23 0.99
 0 -8 1 13.69 1.01
 0 8 -1 14.83 1.01
 0 -8 1 16.32 1.04
 0 8 -1 12.68 0.95
 0 -8 1 12.36 0.91
 0 -8 1 13.47 0.95
 0 -8 1 12.85 0.97
 0 8 -1 11.6 0.94
 0 8 -1 14 1.01
 0 8 -1 12.37 0.86
 0 8 -1 14.46 0.93
 0 8 -1 11.73 0.97
 0 8 -1 14.39 0.95
 0 8 -1 13.7 0.94
 0 8 0 220.6 5.1
 0 8 0 212.59 5.4
 0 8 0 220.2 5.42
 0 8 0 219.83 5.22
 0 -8 0 208.69 5.22
 0 8 0 212.91 5.17
 0 -8 0 231.12 5.33
 0 8 0 229.18 5.29
 0 -8 0 223.85 5.19
 0 -8 0 225.2 5.16
 0 -8 0 222.66 5.3
 0 8 0 216.85 5.31
 0 8 0 224.04 5.38
 0 8 0 221.82 5.15
 0 8 0 222.67 5.38
 0 8 0 224.44 5.15
 0 8 0 213.22 5.05
 0 8 0 219.14 5.15
 0 8 1 142.66 3.97
 0 8 1 146.71 3.66
 0 -8 -1 143.46 3.65
 0 8 1 142.3 3.75
 0 -8 -1 147 3.83
 0 8 1 144.49 3.86
 0 -8 -1 141.3 3.82
 0 -8 -1 141.72 3.72
 0 -8 -1 144.51 3.84
 0 -8 -1 138.51 3.85
 0 8 1 140.32 3.87
 0 8 1 140.95 3.85
 0 -8 -1 142.37 3.63
 0 8 1 151.23 3.81
 0 8 1 140.78 3.65
 0 8 1 131.49 3.54
 0 8 1 156.8 3.97
 0 8 1 143.58 3.69
 0 8 2 0.43 0.34
 0 -8 -2 2.31 0.47
 0 8 2 0.12 0.4
 0 -8 -2 0.33 0.35
 0 8 2 0.65 0.47
 0 -8 -2 0.19 0.4
 0 -8 -2 0.09 0.4
 0 -8 -2 1.18 0.51
 0 -8 -2 0.63 0.47
 0 8 2 2.47 0.57
 0 8 2 0.23 0.46
 0 8 2 0.2 0.34
 0 -8 -2 1.56 0.45
 0 8 2 0.48 0.41
 0 8 2 2.04 0.45
 0 8 2 2.06 0.46
 0 8 3 516.11 10.64
 0 -8 -3 520.08 10.61
 0 -8 -3 522.88 10.64
 0 -8 -3 512.64 10.62
 0 8 3 511.17 10.56
 0 8 3 545.89 10.84
 0 -8 -3 526.73 10.63
 0 -8 -3 509.5 10.75
 0 -8 -3 513.02 10.83
 0 -8 -3 510.39 10.81
 0 8 3 510.72 10.81
 0 -8 -3 511.16 10.5
 0 8 3 510.43 10.41
 0 8 3 491.53 10.38
 0 8 4 321.92 7.24
 0 8 4 329.08 7.44
 0 -8 -4 323.18 7.36
 0 -8 -4 339.79 7.41
 0 -8 -4 331.71 7.54
 0 -8 -4 327.37 7.47
 0 -8 -4 333.21 7.56
 0 -8 -4 337.51 7.55
 0 8 4 356.92 7.42
 0 -8 -4 336.21 7.33
 0 -8 -4 338.43 7.31
 0 8 4 323.57 7.51
 0 8 4 343.24 7.55
 0 -8 -4 331.35 7.4
 0 -8 -4 323.29 7.53
 0 -8 -5 2.68 0.61
 0 -8 -5 3.45 0.64
 0 8 5 3.5 0.64
 0 -8 -5 2.46 0.6
 0 -8 -5 4.33 0.69
 0 -8 -5 2.89 0.64
 0 -8 -5 3 0.64
 0 -8 -5 2.88 0.56
 0 -8 -5 2.55 0.53
 0 8 5 3.71 0.61
 0 -8 -5 3.14 0.59
 0 8 5 3.76 0.69
 0 -8 -5 4.21 0.74
 0 8 5 3.21 0.57
 0 -8 -6 17.6 1.23
 0 8 6 14.66 1.12
 0 -8 -6 14.61 1.11
 0 -8 -6 13.17 1
 0 -8 -6 14.08 1.1
 0 -8 -6 12.82 1.05
 0 -8 -6 14.83 1.1
 0 -8 -6 15.28 1.14
 0 -8 -6 15.2 1.15
 0 -8 -6 17.8 1.22
 0 8 6 15.24 1.08
 0 8 6 15.02 1.14
 0 -8 -7 621.11 12.95
 0 -8 -7 642.33 12.99
 0 -8 -7 620.99 12.94
 0 -8 -7 637.51 12.98
 0 -8 -7 636.93 12.86
 0 -8 -7 613.92 12.9
 0 8 7 633.64 13.02
 0 -8 -7 584.54 12.62
 0 -8 -7 607.12 12.85
 0 -8 -7 643.85 12.87
 0 -8 -7 589.58 13.08
 0 -8 -8 60.14 2.42
 0 -8 -8 61.88 2.25
 0 -8 -8 60.45 2.37
 0 -8 -8 62.39 2.43
 0 8 8 57.75 2.34
 0 -8 -8 62.28 2.57
 0 8 8 61.64 2.4
 0 -8 -8 56.6 2.37
 0 -8 -8 57.33 2.28
 0 -8 -8 54.12 2.31
 0 -8 -8 52.95 2.31
 0 8 8 56.07 2.36
 0 -8 -8 55.18 2.2
 0 -8 -8 61.27 2.32
 0 8 8 60.47 2.4
 0 -8 -9 944.51 19.09
 0 -8 -9 946.51 19.01
 0 -8 -9 956.46 19.44
 0 8 9 948.77 19.11
 0 8 9 907.87 19.02
 0 -8 -9 946.03 18.99
 0 -8 -9 996.82 19.16
 0 -8 -9 983.87 19.17
 0 -8 -9 955.09 19.08
 0 8 9 981.15 19.16
 0 -8 -9 956.36 19.13
 0 -8 -9 904.22 18.81
 0 8 9 935.12 19.19
 0 -8 -9 973.94 19.16
 0 -8 -9 921.96 18.89
 0 8 9 1008.64 19.25
 0 -8 -10 810.95 16.38
 0 -8 -10 773.96 16.21
 0 -8 -10 773.16 16.17
 0 -8 -10 787.69 16.39
 0 8 10 851.31 16.56
 0 -8 -10 771.75 16.13
 0 8 10 810.79 16.53
 0 -8 -10 781.73 16.34
 0 8 10 807.62 16.4
 0 -8 -10 792.04 16.37
 0 -8 -10 810.17 16.33
 0 -8 -10 830.72 16.81
 0 8 10 805.43 16.41
 0 8 10 802.86 16.44
 0 -8 -10 765.55 16.34
 0 -8 -11 418.69 9.76
 0 8 11 465.65 10
 0 8 11 450.74 10.01
 0 -8 -11 423.1 9.77
 0 -8 -11 417.45 9.68
 0 -8 -11 441.36 9.83
 0 -8 -11 434.62 9.73
 0 8 11 433.06 9.89
 0 8 11 415.61 9.77
 0 -8 -11 437.49 10.18
 0 -8 -11 425.53 9.81
 0 -8 -12 1.22 0.72
 0 8 12 0.4 0.6
 0 -8 -12 1.48 0.71
 0 -8 -12 2.46 0.75
 0 -8 -12 0.48 0.57
 0 -8 -12 0.61 0.73
 0 8 12 0.81 0.65
 0 8 12 0.07 0.59
 0 8 12 0.86 0.55
 0 -8 -12 0.39 0.64
 0 -8 -13 143.03 4.28
 0 -8 -13 150.12 4.52
 0 8 13 155.26 4.64
 0 8 13 152.2 4.67
 0 -8 -13 145.51 4.45
 0 8 13 146.51 4.42
 0 -8 -13 147.13 4.39
 0 -8 -13 156.44 4.53
 0 8 13 153.49 4.63
 0 -8 -13 145.5 4.4
 0 -8 -13 152.72 4.82
 0 8 13 140.92 4.47
 0 -8 -13 138.76 4.44
 0 8 13 145.18 4.43
 0 -8 -14 247.83 6.53
 0 -8 -14 244.22 6.24
 0 8 14 266.63 6.73
 0 -8 -14 257.16 6.69
 0 8 14 248.84 6.67
 0 8 14 255.23 6.46
 0 -8 -14 250.74 6.52
 0 -8 -14 250.27 6.48
 0 -8 -14 241.24 6.8
 0 8 14 257.95 6.69
 0 -8 -14 253.85 6.45
 0 8 14 235.34 6.48
 0 -8 -14 252.03 6.58
 0 8 14 260.69 6.56
 0 -8 -15 318.53 7.56
 0 -8 -15 330.77 7.93
 0 8 15 342.6 8.13
 0 -8 -15 323.76 7.99
 0 8 15 320.1 8.07
 0 8 15 324.4 7.78
 0 -8 -15 314.43 7.88
 0 -8 -15 327.49 7.85
 0 8 15 318.56 7.87
 0 8 15 324.71 7.99
 0 8 15 325.92 8.07
 0 -8 -15 326.31 8.3
 0 -8 -15 331.85 7.8
 0 8 16 5.32 0.92
 0 8 16 5.7 0.94
 0 -8 -16 7.7 0.96
 0 -8 -16 7.96 1.17
 0 -8 -16 6.64 0.98
 0 8 16 8.33 1.01
 0 -8 -16 7.52 1
 0 8 16 8.03 1.05
 0 -8 -16 7.64 1
 0 8 16 8.77 0.96
 0 -8 -16 6.52 0.9
 0 8 16 8.05 0.97
 0 8 16 7.98 1.06
 0 -8 -17 16.88 1.23
 0 8 17 15.6 1.33
 0 -8 -17 18.21 1.56
 0 8 17 15.05 1.32
 0 -8 -17 17.13 1.26
 0 -8 -17 15.85 1.3
 0 -8 -17 15.55 1.28
 0 8 17 16.41 1.37
 0 8 17 16.4 1.32
 0 8 17 16.48 1.4
 0 8 17 15.57 1.21
 0 -8 -17 16.66 1.35
 0 8 17 15.41 1.24
 0 -8 -18 114.75 3.9
 0 8 18 113.77 3.56
 0 8 18 118.58 3.69
 0 8 18 119.67 3.49
 0 -8 -18 111.3 3.64
 0 8 18 117.26 3.78
 0 -8 -18 108.3 3.34
 0 -8 -19 56.05 2.09
 0 8 19 59.91 2.43
 0 -8 -19 58.69 2.28
 0 8 19 59.38 2.34
 0 8 19 54.17 2.36
 0 -8 -19 59.32 2.53
 0 -8 -19 55.36 2.31
 0 8 20 4.77 0.74
 0 8 20 4.95 0.71
 0 -8 -20 4.74 0.82
 0 -8 -20 4.3 0.67
 0 -8 -21 24.87 1.44
 0 8 21 27.72 1.44
 0 -8 -22 30.93 1.44
 0 8 22 30.56 1.39
 0 -8 -22 30.76 1.28
 0 -8 -23 14.92 0.85
 0 8 23 13.85 0.82
 0 -8 -23 13.1 0.71
 0 9 -25 7.82 0.61
 0 9 -24 26.01 1.26
 0 9 -24 26.28 1.23
 0 9 -24 27.62 1.19
 0 9 -23 33.66 1.56
 0 9 -23 35.44 1.58
 0 9 -23 33.2 1.47
 0 9 -22 11.03 1.03
 0 9 -22 10.83 0.85
 0 9 -22 10.34 0.98
 0 9 -22 12.28 1.07
 0 9 -22 11.62 0.97
 0 9 -21 55.33 2.33
 0 9 -21 54.55 2.06
 0 9 -21 52.98 2.32
 0 9 -21 57.06 2.22
 0 9 -21 53.68 2.24
 0 9 -21 54.9 2.3
 0 9 -20 26.96 1.49
 0 9 -20 27.71 1.41
 0 9 -20 25.59 1.3
 0 9 -20 27.51 1.58
 0 9 -19 81.27 2.93
 0 9 -19 74.44 2.98
 0 9 -19 80.16 3.1
 0 9 -19 75.6 3.04
 0 9 -19 77.2 2.99
 0 9 -19 79.92 2.96
 0 9 -18 67.78 2.53
 0 9 -18 67.36 2.75
 0 9 -18 73.24 2.91
 0 9 -18 72.01 2.51
 0 9 -18 70.74 2.77
 0 9 -18 64.29 2.66
 0 9 -18 64.76 2.81
 0 9 -18 69.05 2.9
 0 9 -18 65.84 2.81
 0 9 -18 73.93 2.71
 0 9 -18 71.16 2.6
 0 9 -18 74.43 2.77
 0 9 -18 68.63 2.91
 0 9 -17 104.83 3.65
 0 9 -17 100.58 3.56
 0 9 -17 100.26 3.27
 0 9 -17 100.47 3.09
 0 9 -17 99.6 3.46
 0 9 -17 103.24 3.23
 0 9 -17 99 3.47
 0 9 -17 95.73 3.55
 0 9 -17 99.29 3.64
 0 9 -17 105.59 3.45
 0 9 -17 97.7 3.56
 0 9 -17 100.37 3.39
 0 9 -17 100.33 3.3
 0 9 -17 95.02 3.6
 0 9 -16 82.58 2.73
 0 9 -16 72.59 2.97
 0 9 -16 77 2.8
 0 9 -16 76.76 3.08
 0 9 -16 79.13 2.76
 0 9 -16 74.59 2.98
 0 9 -16 77.3 2.96
 0 9 -16 70.82 3.04
 0 9 -16 69.4 2.92
 0 9 -16 74.72 3.11
 0 9 -16 78.98 2.93
 0 9 -16 72.97 2.88
 0 9 -16 78.16 2.84
 0 9 -16 75.58 3.06
 0 9 -16 79.21 2.76
 0 -9 15 47.61 2.48
 0 9 -15 45.6 2.38
 0 9 -15 48.18 2.08
 0 9 -15 46.71 2.38
 0 9 -15 57.23 2.25
 0 9 -15 48.07 2.31
 0 9 -15 48.22 2.29
 0 9 -15 49.47 2.13
 0 9 -15 46.7 2.41
 0 9 -15 46.2 2.31
 0 9 -15 50.78 2.31
 0 9 -15 45.02 2.2
 0 9 -15 48.8 2.21
 0 9 -15 53.61 2.26
 0 9 -15 50.09 2.39
 0 9 -15 50.79 2.43
 0 9 -15 47.67 2.06
 0 9 -14 -0.15 0.67
 0 -9 14 0.54 0.71
 0 9 -14 0.52 0.67
 0 9 -14 0.32 0.51
 0 9 -14 0.38 0.53
 0 9 -14 0.57 0.65
 0 9 -14 -0.05 0.51
 0 9 -14 0.71 0.57
 0 9 -14 -0.33 0.69
 0 9 -14 0.71 0.69
 0 9 -14 0.44 0.65
 0 9 -14 0.88 0.67
 0 9 -14 0.74 0.63
 0 9 -14 1.35 0.63
 0 9 -14 1.31 0.7
 0 9 -14 1.36 0.71
 0 9 -14 0.42 0.67
 0 9 -14 2.54 0.68
 0 9 -14 1.47 0.57
 0 -9 13 460.08 10.65
 0 9 -13 429.06 10.49
 0 9 -13 432.28 10.42
 0 9 -13 473.42 10.03
 0 9 -13 444.82 9.95
 0 9 -13 462.08 10.04
 0 9 -13 431.1 10.34
 0 9 -13 439.7 10.04
 0 9 -13 467.39 10.38
 0 9 -13 455.67 10.27
 0 9 -13 447.53 10.27
 0 9 -13 463.5 10.27
 0 9 -13 466.64 10.56
 0 9 -13 466.68 10.26
 0 9 -13 465.27 10.47
 0 9 -13 464.21 10
 0 9 -13 478.8 10.18
 0 9 -13 456.89 10.38
 0 -9 12 23.22 1.74
 0 9 -12 27.26 1.82
 0 9 -12 21.89 1.63
 0 9 -12 25.93 1.51
 0 9 -12 27.08 1.56
 0 9 -12 23.04 1.36
 0 9 -12 25.18 1.68
 0 9 -12 25.54 1.52
 0 9 -12 23.18 1.48
 0 9 -12 28.26 1.74
 0 9 -12 28.55 1.79
 0 9 -12 27.66 1.67
 0 9 -12 27.35 1.52
 0 9 -12 28.47 1.55
 0 9 -12 23.2 1.57
 0 9 -12 25.46 1.65
 0 9 -12 26.93 1.72
 0 9 -12 25.01 1.5
 0 9 -12 24.96 1.56
 0 9 -11 2.34 0.72
 0 -9 11 1.53 0.72
 0 9 -11 2.94 0.67
 0 9 -11 4.1 0.75
 0 9 -11 2.36 0.59
 0 9 -11 5.7 0.77
 0 9 -11 3.05 0.75
 0 9 -11 3.25 0.73
 0 9 -11 3.24 0.8
 0 9 -11 2.27 0.71
 0 9 -11 3.17 0.67
 0 9 -11 3.69 0.79
 0 9 -11 1.52 0.73
 0 9 -11 1.9 0.59
 0 9 -11 1.86 0.66
 0 9 -11 3.17 0.78
 0 9 -11 2.44 0.66
 0 9 -11 2.97 0.73
 0 9 -11 3.19 0.82
 0 9 -10 61.23 2.56
 0 9 -10 61.93 2.69
 0 -9 10 61.02 2.72
 0 9 -10 61.86 2.38
 0 9 -10 60.58 2.37
 0 9 -10 65.3 2.43
 0 9 -10 56.55 2.23
 0 9 -10 60.04 2.52
 0 9 -10 58.85 2.34
 0 9 -10 59.58 2.36
 0 9 -10 59.27 2.51
 0 9 -10 63.97 2.6
 0 9 -10 57.14 2.3
 0 9 -10 61.96 2.53
 0 9 -10 55.83 2.22
 0 9 -10 56.82 2.57
 0 9 -10 60.25 2.53
 0 9 -10 63.51 2.41
 0 9 -10 57.52 2.5
 0 9 -10 61.26 2.42
 0 -9 9 1.23 0.69
 0 9 -9 1.21 0.56
 0 9 -9 0.42 0.49
 0 9 -9 1.09 0.53
 0 9 -9 1.09 0.53
 0 9 -9 0.77 0.53
 0 9 -9 1.31 0.56
 0 9 -9 1.49 0.53
 0 9 -9 0.77 0.49
 0 9 -9 1.07 0.63
 0 9 -9 0.77 0.55
 0 9 -9 1.21 0.54
 0 9 -9 0.11 0.62
 0 9 -9 0.82 0.58
 0 9 -9 0.34 0.57
 0 9 -9 0.64 0.46
 0 9 -9 1.82 0.59
 0 9 -9 2.02 0.66
 0 9 -9 0.82 0.61
 0 9 -9 0.67 0.48
 0 9 -9 1.06 0.61
 0 9 -8 204.4 5.68
 0 -9 8 213.42 5.76
 0 9 -8 220.71 5.43
 0 9 -8 214.45 5.39
 0 9 -8 212.68 5.28
 0 9 -8 208.91 5.49
 0 9 -8 210.23 5.34
 0 9 -8 215.59 5.35
 0 9 -8 209.46 5.54
 0 9 -8 218.13 5.35
 0 9 -8 213.6 5.5
 0 9 -8 208.64 5.45
 0 9 -8 202.19 5.1
 0 9 -8 212.67 5.53
 0 9 -8 205.21 5.45
 0 9 -8 204.53 5.33
 0 9 -8 206.48 5.32
 0 9 -8 211.5 5.71
 0 9 -8 203.32 5.49
 0 -9 7 9.04 1.08
 0 9 -7 7.42 0.99
 0 9 -7 9.36 0.94
 0 9 -7 10.66 0.94
 0 9 -7 7.94 0.94
 0 9 -7 9.2 0.93
 0 9 -7 10.76 0.96
 0 9 -7 9.09 0.88
 0 9 -7 9.95 1.02
 0 9 -7 7.92 0.92
 0 9 -7 9.85 0.91
 0 9 -7 8.49 0.93
 0 9 -7 10.09 0.86
 0 9 -7 9.29 0.99
 0 9 -7 7.98 0.99
 0 9 -7 10.48 0.98
 0 9 -7 10.43 0.97
 0 9 -7 8.89 0.89
 0 -9 6 2.72 0.74
 0 9 -6 1.9 0.59
 0 9 -6 3.07 0.65
 0 9 -6 1.67 0.57
 0 9 -6 2.22 0.57
 0 9 -6 2.32 0.61
 0 9 -6 2.61 0.64
 0 9 -6 1.22 0.53
 0 9 -6 1.36 0.55
 0 9 -6 2.06 0.71
 0 9 -6 2.15 0.57
 0 9 -6 2.3 0.56
 0 9 -6 3.01 0.68
 0 9 -6 2.68 0.59
 0 9 -6 2.48 0.64
 0 9 -6 1.72 0.61
 0 9 -6 1.84 0.65
 0 9 -5 283.49 6.68
 0 9 -5 272.14 6.41
 0 9 -5 268.81 6.37
 0 9 -5 271.95 6.58
 0 9 -5 272.29 6.42
 0 9 -5 268.68 6.53
 0 -9 5 265.28 6.73
 0 -9 5 258.11 6.47
 0 9 -5 280.59 6.48
 0 9 -5 281.93 6.52
 0 9 -5 277.14 6.61
 0 9 -5 270.29 6.4
 0 9 -5 270.45 6.42
 0 9 -5 263.15 6.69
 0 9 -4 29.44 1.65
 0 9 -4 29.45 1.6
 0 9 -4 30.68 1.56
 0 9 -4 32.12 1.65
 0 9 -4 29.43 1.63
 0 -9 4 28.93 1.61
 0 -9 4 29.37 1.58
 0 9 -4 30.75 1.71
 0 9 -4 30.72 1.56
 0 9 -4 31.76 1.56
 0 9 -4 30.97 1.58
 0 9 -4 33.16 1.59
 0 9 -4 32.95 1.74
 0 9 -4 30.94 1.57
 0 9 -4 34.24 1.67
 0 -9 4 33.67 1.69
 0 -9 3 119.8 3.62
 0 9 -3 115.45 3.4
 0 9 -3 116.12 3.46
 0 9 -3 124.51 3.51
 0 9 -3 126.53 3.75
 0 9 -3 123.38 3.46
 0 9 -3 117.7 3.54
 0 9 -3 121.91 3.52
 0 -9 3 114.92 3.4
 0 -9 3 118.66 3.52
 0 -9 3 120.44 3.61
 0 9 -3 115.45 3.56
 0 9 -3 123.33 3.51
 0 9 -3 120.03 3.67
 0 9 -3 118.25 3.67
 0 9 -2 60.59 2.22
 0 9 -2 61.21 2.26
 0 -9 2 61.62 2.35
 0 9 -2 60.22 2.32
 0 -9 2 56.94 2.16
 0 -9 2 58.76 2.28
 0 -9 2 58.95 2.33
 0 9 -2 61.58 2.4
 0 9 -2 63.19 2.11
 0 9 -2 60.16 2.23
 0 9 -2 59.48 2.16
 0 9 -2 60.94 2.22
 0 9 -2 63.22 2.47
 0 9 -2 60.23 2.41
 0 9 -1 71.53 2.49
 0 9 -1 68.81 2.41
 0 -9 1 71.74 2.59
 0 -9 1 66.88 2.39
 0 -9 1 71.13 2.51
 0 -9 1 71.41 2.54
 0 -9 1 76.62 2.68
 0 -9 1 69.14 2.57
 0 9 -1 76.97 2.71
 0 9 -1 71.97 2.38
 0 9 -1 76.1 2.51
 0 9 -1 73.57 2.66
 0 9 -1 72.46 2.45
 0 9 -1 71.93 2.67
 0 9 0 49.41 1.96
 0 9 0 51.86 2.05
 0 -9 0 51.06 2.11
 0 9 0 54.64 2.04
 0 -9 0 53.57 2.02
 0 -9 0 52.42 2.12
 0 -9 0 54.43 2.2
 0 -9 0 47.94 2.11
 0 9 0 50.09 2.16
 0 9 0 49.9 1.94
 0 9 0 50.06 2.18
 0 9 0 48.54 1.95
 0 9 0 53.46 2.19
 0 9 1 213.69 5.67
 0 9 1 226.95 5.71
 0 9 1 241.45 5.64
 0 -9 -1 220.87 5.53
 0 -9 -1 211.75 5.34
 0 -9 -1 226.04 5.64
 0 -9 -1 225.32 5.67
 0 -9 -1 231.87 5.68
 0 9 1 224.77 5.35
 0 9 1 213.1 5.29
 0 9 1 232.53 5.5
 0 -9 -1 233.81 5.58
 0 9 1 217.64 5.32
 0 9 1 216.36 5.42
 0 9 1 212.24 5.53
 0 9 2 14.84 1.07
 0 9 2 12.52 1.01
 0 9 2 15.9 1.21
 0 -9 -2 14.75 1.07
 0 -9 -2 14.55 1.16
 0 -9 -2 14.7 1.16
 0 -9 -2 14.81 1.16
 0 -9 -2 13.18 1.12
 0 9 2 14.08 0.99
 0 9 2 15.44 1.22
 0 -9 -2 12.59 1.04
 0 -9 -3 982.34 19.53
 0 -9 -3 994.55 19.53
 0 -9 -3 982.67 19.44
 0 -9 -3 1007.89 19.53
 0 -9 -3 997.8 19.51
 0 9 3 958.6 19.6
 0 -9 -3 973.69 19.26
 0 -9 -3 956.78 19.25
 0 -9 -3 975.76 19.22
 0 -9 -3 967.92 19.19
 0 9 3 1017.54 19.42
 0 9 3 1004.05 19.23
 0 9 3 942.53 19.4
 0 9 3 974.45 19.48
 0 -9 -4 5.64 0.83
 0 -9 -4 7.67 0.94
 0 -9 -4 6.4 0.85
 0 -9 -4 7.36 0.9
 0 -9 -4 6.99 0.85
 0 -9 -4 5.3 0.83
 0 9 4 4.68 0.85
 0 -9 -4 5.54 0.8
 0 -9 -4 5.54 0.73
 0 9 4 7.19 0.85
 0 -9 -4 7.71 0.86
 0 9 4 5.91 0.85
 0 9 4 5.1 0.75
 0 -9 -4 5.21 0.76
 0 9 4 5.83 0.78
 0 -9 -5 109.42 3.52
 0 -9 -5 112.79 3.54
 0 -9 -5 108.13 3.46
 0 -9 -5 110.24 3.4
 0 -9 -5 114.31 3.53
 0 9 5 110.92 3.64
 0 -9 -5 106.76 3.37
 0 -9 -5 110.01 3.4
 0 9 5 113.98 3.51
 0 -9 -5 105.99 3.34
 0 9 5 106.95 3.19
 0 9 5 104.51 3.45
 0 -9 -6 250.31 6.46
 0 -9 -6 258.95 6.43
 0 -9 -6 251.98 6.35
 0 -9 -6 257.89 6.25
 0 -9 -6 257.22 6.37
 0 -9 -6 250.63 6.25
 0 -9 -6 246.24 6.3
 0 9 6 271.18 6.47
 0 -9 -6 256.01 6.31
 0 -9 -6 252.92 6.4
 0 9 6 274.3 6.33
 0 9 6 264.21 6.45
 0 -9 -6 248.83 6.13
 0 -9 -7 800.41 16.55
 0 -9 -7 796.46 16.39
 0 -9 -7 799.26 16.37
 0 -9 -7 815.8 16.14
 0 -9 -7 803.8 16.21
 0 -9 -7 800.6 16.39
 0 -9 -7 786.69 16.28
 0 -9 -7 773.89 16.2
 0 9 7 843.11 16.44
 0 9 7 818.09 16.27
 0 -9 -7 769.92 16.04
 0 9 7 769 16.33
 0 9 8 24.07 1.54
 0 -9 -8 20.48 1.58
 0 -9 -8 21.04 1.5
 0 -9 -8 22.22 1.53
 0 -9 -8 19.09 1.3
 0 9 8 23.31 1.5
 0 -9 -8 20.15 1.48
 0 -9 -8 19.89 1.39
 0 -9 -8 19.45 1.48
 0 -9 -8 20.86 1.46
 0 -9 -8 22.1 1.52
 0 9 8 17.97 1.39
 0 -9 -8 21.35 1.52
 0 -9 -8 20.18 1.39
 0 -9 -9 118.62 3.8
 0 -9 -9 121.41 3.79
 0 9 9 110.46 3.73
 0 -9 -9 115.21 3.63
 0 -9 -9 112.21 3.75
 0 -9 -9 117.71 3.77
 0 9 9 123.11 3.81
 0 -9 -9 114.51 3.94
 0 -9 -9 111.16 3.73
 0 9 9 115.61 3.8
 0 -9 -9 111.69 3.74
 0 -9 -9 113.99 3.67
 0 -9 -9 119.88 3.82
 0 -9 -10 57.61 2.56
 0 9 10 55.7 2.49
 0 -9 -10 57.27 2.49
 0 9 10 65.14 2.66
 0 9 10 66.13 2.66
 0 9 10 58.54 2.51
 0 -9 -10 57.31 2.7
 0 -9 -10 59.62 2.57
 0 9 10 57.09 2.54
 0 -9 -10 57.1 2.49
 0 -9 -10 60.11 2.57
 0 -9 -11 271.61 7.01
 0 9 11 284.32 7.08
 0 9 11 290.17 7.1
 0 -9 -11 272.98 7
 0 9 11 294.27 7.16
 0 9 11 275.62 7.01
 0 -9 -11 278.35 7.34
 0 -9 -11 269.05 7.01
 0 9 11 281.46 7.16
 0 -9 -11 289.17 7.05
 0 -9 -11 282.58 7.07
 0 -9 -12 23.72 1.61
 0 9 12 24.01 1.62
 0 9 12 23.16 1.6
 0 -9 -12 20.86 1.68
 0 9 12 22.21 1.57
 0 -9 -12 22.66 1.63
 0 9 12 24.05 1.65
 0 -9 -12 22.07 1.57
 0 -9 -12 21.76 1.51
 0 9 13 143.66 4.4
 0 9 13 148.87 4.35
 0 -9 -13 131.84 4.5
 0 -9 -13 141.78 4.29
 0 9 13 139.4 4.34
 0 9 13 140.98 4.44
 0 -9 -13 139.31 4.43
 0 -9 -13 135.29 4.28
 0 -9 -13 138.05 4.15
 0 -9 -13 144.31 4.39
 0 -9 -14 22.6 1.58
 0 -9 -14 24.11 1.49
 0 9 14 27.17 1.71
 0 9 14 22.68 1.52
 0 -9 -14 21.63 1.55
 0 -9 -14 23.42 1.64
 0 9 14 22.72 1.6
 0 -9 -14 22.25 1.75
 0 -9 -14 24.42 1.58
 0 9 14 26.05 1.66
 0 -9 -14 23.94 1.59
 0 9 15 124.1 3.96
 0 -9 -15 116.3 3.89
 0 -9 -15 123.2 4.14
 0 -9 -15 122.12 3.76
 0 -9 -15 117.03 3.81
 0 9 15 113.7 3.7
 0 -9 -15 116.11 3.57
 0 -9 -15 125.23 3.86
 0 9 15 125.67 3.81
 0 9 16 68.96 2.75
 0 -9 -16 69.3 2.69
 0 9 16 71.39 2.62
 0 -9 -16 64.96 2.56
 0 -9 -16 70.61 2.93
 0 -9 -16 70.86 2.64
 0 9 17 6.58 0.8
 0 -9 -17 5.85 0.79
 0 -9 -17 7.94 0.87
 0 -9 -17 5.89 0.78
 0 -9 -17 7.26 0.91
 0 9 18 57.94 2.14
 0 -9 -18 59.7 2.3
 0 9 18 63.31 2.42
 0 -9 -18 59.95 2.15
 0 -9 -18 61.83 2.52
 0 -9 -19 22.29 1.26
 0 9 19 22.44 1.35
 0 -9 -19 20.9 1.38
 0 -9 -20 83.44 2.46
 0 9 20 83.86 2.64
 0 -9 -20 86.22 2.75
 0 9 21 14.59 0.92
 0 -9 -21 13.56 0.94
 0 9 22 82.55 2.21
 0 -9 -22 81.19 2.22
 0 10 -24 5.62 0.53
 0 10 -23 0.78 0.38
 0 10 -23 1.02 0.42
 0 10 -22 89.43 2.7
 0 10 -22 94.81 2.67
 0 10 -22 91.88 2.77
 0 10 -21 7.27 0.82
 0 10 -21 8.78 0.78
 0 10 -21 8.94 0.85
 0 10 -21 8.52 0.9
 0 10 -20 21.61 1.24
 0 10 -20 19.75 1.37
 0 10 -20 21.67 1.38
 0 10 -20 20.36 1.32
 0 10 -20 20.79 1.15
 0 10 -20 20.91 1.29
 0 10 -19 101.51 3.33
 0 10 -19 100.38 3.28
 0 10 -19 103.58 3.05
 0 10 -19 100.29 3.04
 0 10 -19 97.17 3.34
 0 10 -19 104.26 3.17
 0 10 -19 96.41 3.33
 0 10 -19 96.52 3.15
 0 10 -19 102.98 3.24
 0 10 -19 104.65 2.97
 0 10 -19 96.53 3.3
 0 10 -18 5.15 0.74
 0 10 -18 5.77 0.83
 0 10 -17 18.8 1.39
 0 10 -17 17.39 1.4
 0 10 -17 17.77 1.28
 0 10 -17 18.08 1.27
 0 10 -17 16.89 1.29
 0 10 -17 14.53 1.34
 0 10 -17 18.54 1.35
 0 10 -17 17.72 1.43
 0 10 -17 17.38 1.4
 0 10 -17 19.62 1.26
 0 10 -17 17.52 1.35
 0 10 -16 157.02 4.25
 0 10 -16 163 4.67
 0 10 -16 163.99 4.45
 0 10 -16 156.87 4.67
 0 10 -16 153.11 4.37
 0 10 -16 155.39 4.5
 0 10 -16 150.09 4.67
 0 10 -16 159.15 4.54
 0 10 -16 146.34 4.62
 0 10 -16 151.1 4.65
 0 10 -16 153.5 4.52
 0 10 -16 148.69 4.5
 0 10 -16 161.15 4.36
 0 10 -15 128.6 3.75
 0 10 -15 126.73 3.72
 0 10 -15 127.46 4.08
 0 10 -15 129.9 3.91
 0 10 -15 125.9 4.1
 0 10 -15 132.44 3.92
 0 10 -15 125.37 3.96
 0 10 -15 116.68 4.05
 0 10 -15 124.46 3.96
 0 10 -15 125.72 4.14
 0 10 -15 118.08 4.01
 0 10 -15 126.52 3.8
 0 10 -15 124.8 3.96
 0 10 -15 126.57 4.04
 0 10 -15 137.52 3.91
 0 10 -14 37.91 1.83
 0 10 -14 34.39 1.83
 0 10 -14 37.8 2.05
 0 10 -14 38.59 2.05
 0 10 -14 32.95 1.81
 0 10 -14 32.65 1.87
 0 10 -14 33.35 1.99
 0 10 -14 34.52 1.99
 0 10 -14 34.93 1.93
 0 10 -14 32.96 1.94
 0 10 -14 33.69 1.74
 0 10 -14 37.7 1.83
 0 10 -14 36.53 1.83
 0 10 -14 35.07 1.93
 0 10 -14 35.77 1.96
 0 10 -13 16.11 1.24
 0 10 -13 13.72 1.3
 0 10 -13 15.98 1.23
 0 10 -13 17.67 1.4
 0 10 -13 13.55 1.22
 0 10 -13 16.06 1.35
 0 -10 13 16.49 1.52
 0 -10 13 14.96 1.27
 0 10 -13 14.69 1.36
 0 10 -13 16.04 1.35
 0 10 -13 20.5 1.53
 0 10 -13 13.68 1.17
 0 10 -13 16.35 1.39
 0 10 -13 16.29 1.3
 0 10 -13 14.33 1.29
 0 10 -13 15.07 1.36
 0 10 -13 14.22 1.2
 0 10 -12 281.83 6.81
 0 10 -12 281.92 7.06
 0 10 -12 285.87 6.92
 0 10 -12 284.32 6.8
 0 10 -12 280.35 6.95
 0 -10 12 277.16 7.29
 0 -10 12 272.23 6.88
 0 10 -12 263 7.17
 0 10 -12 248.29 6.9
 0 10 -12 282.66 7
 0 10 -12 274.71 7.05
 0 10 -12 278.43 6.68
 0 10 -12 275.01 7.03
 0 10 -12 281.73 6.76
 0 10 -12 286.73 6.82
 0 10 -12 265.11 6.98
 0 10 -12 276.86 6.54
 0 10 -12 278.22 6.96
 0 10 -12 287.44 7.08
 0 10 -11 723.38 14.92
 0 -10 11 668.43 14.5
 0 10 -11 718.17 14.87
 0 10 -11 715.94 14.58
 0 10 -11 734.45 14.71
 0 10 -11 664.75 15.05
 0 -10 11 671.94 14.67
 0 -10 11 704.5 15.17
 0 10 -11 675.91 14.79
 0 10 -11 717.41 14.9
 0 10 -11 708.29 14.77
 0 10 -11 712.18 14.5
 0 10 -11 700.44 14.82
 0 10 -11 705.83 14.54
 0 10 -11 720.69 14.4
 0 10 -11 675.1 14.81
 0 10 -11 713.76 14.58
 0 10 -11 704.3 14.58
 0 10 -10 42.13 2.17
 0 -10 10 42.01 2.04
 0 10 -10 46.45 2.13
 0 10 -10 45.98 2.18
 0 10 -10 43.67 2.04
 0 10 -10 42.68 2.3
 0 10 -10 39.28 1.85
 0 10 -10 40.74 2.24
 0 -10 10 41.12 2.1
 0 -10 10 40.65 2.25
 0 10 -10 41.31 2.13
 0 10 -10 42.35 2.11
 0 10 -10 47.32 2.07
 0 10 -10 42.51 2.13
 0 10 -10 44.28 2.07
 0 10 -10 43.27 2.02
 0 10 -10 45.89 2
 0 10 -10 43.81 2.18
 0 10 -10 46.14 2.09
 0 10 -9 48.08 2.3
 0 -10 9 46.25 2.14
 0 10 -9 48.98 2.24
 0 10 -9 45.21 2.36
 0 10 -9 47.45 2.13
 0 10 -9 46.27 2.15
 0 10 -9 50.62 2.03
 0 10 -9 50.02 2.44
 0 -10 9 45.92 2.19
 0 -10 9 49.55 2.49
 0 10 -9 49.34 2.15
 0 10 -9 51.23 2.28
 0 10 -9 49.07 2.29
 0 10 -9 45.12 2.19
 0 10 -9 47.91 2.15
 0 10 -9 49.25 2.17
 0 10 -9 46.16 2.06
 0 10 -9 47.49 2.14
 0 10 -9 48.55 2.15
 0 10 -8 100.34 3.48
 0 -10 8 93.09 3.3
 0 10 -8 103.45 3.36
 0 10 -8 99.23 3.3
 0 10 -8 99.3 3.58
 0 10 -8 100.08 3.46
 0 -10 8 94.92 3.36
 0 10 -8 98.81 3.61
 0 -10 8 100.49 3.64
 0 10 -8 101.6 3.48
 0 10 -8 100.57 3.42
 0 10 -8 102.65 3.3
 0 10 -8 98.25 3.38
 0 10 -8 98.32 3.26
 0 10 -8 101.21 3.25
 0 10 -8 100.7 3.31
 0 10 -8 104.04 3.36
 0 10 -7 58.08 2.53
 0 -10 7 57.04 2.64
 0 -10 7 58.35 2.47
 0 10 -7 54.6 2.53
 0 -10 7 57.01 2.4
 0 10 -7 57.23 2.36
 0 10 -7 55.65 2.32
 0 10 -7 58.02 2.49
 0 10 -7 56.99 2.41
 0 10 -7 58.02 2.33
 0 10 -7 52.86 2.34
 0 10 -7 55.95 2.3
 0 10 -7 56.59 2.31
 0 10 -7 53.93 2.3
 0 10 -7 56.16 2.32
 0 10 -7 53.39 2.5
 0 10 -6 88.8 3.2
 0 10 -6 82.77 3.05
 0 10 -6 90.09 3.04
 0 -10 6 84.28 3.06
 0 10 -6 90.16 3.03
 0 10 -6 83.75 3.21
 0 10 -6 89.94 3.02
 0 10 -6 81.5 2.88
 0 -10 6 85.58 3.11
 0 10 -6 84.15 3.21
 0 10 -6 90.22 3.19
 0 10 -6 88.97 3
 0 10 -6 99.19 3.11
 0 10 -6 85.81 3.03
 0 10 -6 92.78 3.07
 0 10 -5 227.14 5.84
 0 10 -5 224.98 5.73
 0 -10 5 228.56 5.88
 0 10 -5 239.43 5.79
 0 10 -5 227.91 6.07
 0 10 -5 222.17 5.66
 0 10 -5 220.44 5.61
 0 10 -5 215.45 5.93
 0 -10 5 224.54 5.9
 0 10 -5 233.16 5.77
 0 10 -5 226.21 5.8
 0 10 -5 223.8 5.67
 0 10 -5 230.39 5.77
 0 10 -5 221.4 5.87
 0 10 -4 82.54 3.03
 0 -10 4 79.77 2.87
 0 -10 4 82.91 3.01
 0 10 -4 84.74 3.11
 0 10 -4 80.41 2.83
 0 10 -4 79.66 2.78
 0 10 -4 82.63 2.83
 0 10 -4 81.18 2.86
 0 -10 4 82.19 2.98
 0 10 -4 80.28 3
 0 10 -4 80.81 2.83
 0 10 -4 81.1 2.92
 0 10 -4 84.79 2.9
 0 10 -3 24.03 1.61
 0 10 -3 20.09 1.42
 0 10 -3 19.9 1.35
 0 -10 3 18.58 1.31
 0 -10 3 18.27 1.38
 0 -10 3 21.43 1.39
 0 -10 3 18.61 1.39
 0 10 -3 21.25 1.33
 0 10 -3 20.97 1.48
 0 10 -3 20.41 1.3
 0 -10 3 19.27 1.43
 0 10 -3 20.63 1.43
 0 10 -3 19.49 1.29
 0 10 -3 22.56 1.42
 0 10 -3 20.52 1.35
 0 10 -3 21.17 1.42
 0 10 -2 1.78 0.65
 0 10 -2 0.96 0.49
 0 10 -2 1.9 0.66
 0 -10 2 0.93 0.61
 0 10 -2 0.43 0.51
 0 -10 2 0.91 0.51
 0 -10 2 0.89 0.63
 0 -10 2 1.03 0.57
 0 -10 2 1.14 0.61
 0 10 -2 1.07 0.51
 0 10 -2 0.31 0.61
 0 10 -2 0.93 0.58
 0 10 -2 1.32 0.53
 0 10 -2 0.58 0.45
 0 10 -2 1.68 0.61
 0 10 -1 35.49 1.9
 0 10 -1 37.66 1.93
 0 10 -1 38.84 1.84
 0 10 -1 35.74 1.72
 0 -10 1 36.55 1.85
 0 10 -1 36.33 1.79
 0 -10 1 36.22 1.9
 0 -10 1 37.58 1.83
 0 -10 1 33.86 1.85
 0 10 -1 33.68 1.62
 0 10 -1 39.31 1.79
 0 10 -1 32.91 1.83
 0 10 -1 38.65 1.9
 0 10 -1 34.71 1.72
 0 -10 1 35.26 1.79
 0 10 0 88.63 2.91
 0 10 0 90.64 3.14
 0 10 0 90.41 3.14
 0 10 0 90.18 3.22
 0 10 0 95.35 3.08
 0 10 0 88.8 2.93
 0 10 0 94.5 3
 0 -10 0 92.4 3.09
 0 -10 0 92.41 3.2
 0 -10 0 90.86 3.23
 0 10 0 94.03 3.21
 0 10 0 89.64 2.94
 0 10 0 90.89 3.26
 0 -10 0 90.99 3.12
 0 10 1 51.47 2.06
 0 10 1 50.19 2.11
 0 10 1 51.25 2.09
 0 10 1 48.41 2.18
 0 10 1 45.47 2.13
 0 10 1 52.28 2.33
 0 -10 -1 50.81 2.16
 0 -10 -1 46.69 2.21
 0 -10 -1 46 2.12
 0 -10 -1 50.49 2.26
 0 -10 -1 47.16 2.22
 0 10 1 45.08 2.22
 0 -10 -1 47.9 2.05
 0 10 1 51.43 2.24
 0 10 1 49.34 2.01
 0 10 2 115.65 3.39
 0 10 2 119.66 3.51
 0 10 2 117.06 3.55
 0 10 2 111.26 3.73
 0 10 2 111.33 3.71
 0 -10 -2 110.44 3.63
 0 -10 -2 111.51 3.66
 0 -10 -2 120.04 3.74
 0 -10 -2 110.88 3.67
 0 -10 -2 115.12 3.55
 0 -10 -2 110.56 3.44
 0 10 2 114.58 3.62
 0 10 2 107.58 3.57
 0 10 3 9.85 0.93
 0 10 3 10.84 0.98
 0 -10 -3 11.26 1.12
 0 -10 -3 10.71 1.13
 0 -10 -3 9.97 1.1
 0 -10 -3 12.45 1.12
 0 -10 -3 9.42 0.96
 0 10 3 11.33 1.13
 0 10 3 10.3 1
 0 10 3 8.86 1.06
 0 10 3 8.66 0.99
 0 10 3 9.19 1.04
 0 -10 -3 8.91 0.94
 0 -10 -4 66.83 2.7
 0 -10 -4 71.19 2.69
 0 -10 -4 71.25 2.77
 0 -10 -4 70.95 2.62
 0 10 4 73.64 2.86
 0 10 4 67.26 2.77
 0 -10 -4 64.33 2.68
 0 10 4 68.59 2.72
 0 10 4 75.04 2.77
 0 -10 -5 21.87 1.52
 0 -10 -5 18.99 1.41
 0 -10 -5 20.16 1.42
 0 -10 -5 18.86 1.38
 0 -10 -5 19.92 1.39
 0 -10 -5 17.37 1.29
 0 10 5 20.36 1.51
 0 -10 -5 17.33 1.39
 0 -10 -5 17.08 1.28
 0 -10 -5 18.03 1.3
 0 10 5 20.05 1.42
 0 10 5 15.89 1.33
 0 -10 -6 15.67 1.33
 0 -10 -6 16.55 1.38
 0 -10 -6 16.91 1.36
 0 10 6 14.26 1.23
 0 10 6 14.49 1.27
 0 10 6 16 1.31
 0 -10 -6 17.41 1.31
 0 -10 -6 17.52 1.28
 0 -10 -6 16.01 1.34
 0 -10 -6 14.41 1.21
 0 10 6 17.08 1.44
 0 -10 -6 16.71 1.3
 0 -10 -7 365.11 8.37
 0 10 7 369.01 8.59
 0 10 7 352.44 8.48
 0 -10 -7 366.33 8.6
 0 10 7 386.75 8.69
 0 -10 -7 357.01 8.46
 0 -10 -7 359.36 8.51
 0 -10 -7 368.11 8.69
 0 10 7 369.37 8.8
 0 -10 -7 360.42 8.43
 0 -10 -7 366.63 8.66
 0 -10 -7 372.33 8.44
 0 -10 -7 372.23 8.67
 0 -10 -7 382.45 8.7
 0 -10 -8 80.83 2.98
 0 -10 -8 75.77 2.72
 0 10 8 75.78 2.81
 0 -10 -8 69.39 2.81
 0 10 8 80 2.97
 0 -10 -8 71.38 2.86
 0 10 8 74.59 2.89
 0 10 8 76.19 2.86
 0 -10 -8 72.13 2.98
 0 -10 -8 71.64 2.85
 0 -10 -8 74.27 2.81
 0 10 8 75.53 3.01
 0 -10 -8 78.55 3
 0 -10 -8 77.86 2.98
 0 -10 -9 139.79 4.35
 0 10 9 165.86 4.62
 0 -10 -9 149.01 4.43
 0 10 9 152.24 4.4
 0 -10 -9 147.55 4.47
 0 10 9 147.03 4.34
 0 10 9 138.3 4.34
 0 -10 -9 148.72 4.47
 0 -10 -9 138.21 4.51
 0 -10 -9 145.2 4.46
 0 -10 -9 154.35 4.52
 0 10 9 147.42 4.57
 0 -10 -10 33.8 1.89
 0 10 10 34.79 1.9
 0 10 10 34.67 1.85
 0 -10 -10 30.58 1.84
 0 10 10 33.33 1.94
 0 -10 -10 32.06 1.95
 0 10 10 31.53 1.75
 0 -10 -10 31.61 1.86
 0 10 10 33.75 1.86
 0 -10 -11 11.38 1.2
 0 10 11 11.83 1.15
 0 10 11 11.83 1.19
 0 -10 -11 12.22 1.2
 0 -10 -11 11.49 1.15
 0 10 11 13.81 1.25
 0 -10 -11 13.21 1.33
 0 10 11 11.64 1.1
 0 10 11 10.98 1.09
 0 -10 -11 10.47 1.15
 0 -10 -12 33.72 1.88
 0 -10 -12 33.45 2.02
 0 -10 -12 35.05 2.02
 0 -10 -12 33.15 1.77
 0 -10 -12 31.98 1.85
 0 -10 -12 36.73 2.02
 0 10 12 35.06 1.88
 0 10 12 35.23 1.93
 0 -10 -12 35.1 1.89
 0 10 12 36.31 1.93
 0 -10 -13 70.1 2.71
 0 -10 -13 61.55 2.78
 0 -10 -13 68.34 2.8
 0 -10 -13 71.94 2.75
 0 -10 -13 65.47 2.54
 0 10 13 69.57 2.7
 0 -10 -13 70.22 2.79
 0 10 13 65.75 2.68
 0 10 13 69.06 2.71
 0 -10 -14 245.89 6.23
 0 10 14 254.19 6.18
 0 -10 -14 250.17 6.19
 0 10 14 229.46 6.05
 0 -10 -14 245.5 6.2
 0 -10 -15 86.31 2.87
 0 -10 -15 73.15 2.95
 0 -10 -15 85.24 3.01
 0 -10 -15 86.26 2.92
 0 10 15 82.67 2.84
 0 10 15 80.76 2.81
 0 10 15 84.36 2.95
 0 -10 -16 29.48 1.54
 0 -10 -16 32.42 1.67
 0 -10 -16 29.12 1.57
 0 10 16 28.22 1.56
 0 -10 -16 27.55 1.65
 0 -10 -16 29.84 1.51
 0 10 16 28.93 1.5
 0 10 17 0.65 0.51
 0 -10 -17 0.75 0.45
 0 -10 -17 0.81 0.52
 0 -10 -17 0.78 0.58
 0 -10 -17 0.65 0.44
 0 -10 -18 9.39 0.83
 0 -10 -18 8.58 0.88
 0 10 18 9.36 0.85
 0 -10 -19 60.19 1.91
 0 10 19 57.8 1.96
 0 10 19 56.25 1.82
 0 -10 -19 57.65 2.04
 0 -10 -20 192.8 4.36
 0 10 20 184.51 4.25
 0 11 -21 39.1 1.47
 0 11 -20 4.09 0.66
 0 11 -20 4.86 0.58
 0 11 -20 6.19 0.71
 0 11 -19 10.91 0.96
 0 11 -19 10.88 0.89
 0 11 -19 11.57 0.96
 0 11 -19 10.81 0.8
 0 11 -19 11.4 0.86
 0 11 -18 74.11 2.34
 0 11 -18 72.09 2.52
 0 11 -18 65.74 2.37
 0 11 -18 71.36 2.38
 0 11 -18 72.1 2.53
 0 11 -18 71.49 2.44
 0 11 -18 64.45 2.46
 0 11 -18 68.53 2.44
 0 11 -18 69.38 2.33
 0 11 -17 1.58 0.58
 0 11 -17 1.54 0.55
 0 11 -17 2.2 0.6
 0 11 -17 1.84 0.64
 0 11 -17 2.38 0.57
 0 11 -17 1.69 0.6
 0 11 -17 1.6 0.61
 0 11 -17 1.48 0.53
 0 11 -17 1.88 0.61
 0 11 -17 2.23 0.66
 0 11 -17 1.76 0.63
 0 11 -16 1.38 0.57
 0 11 -16 1.37 0.59
 0 11 -16 1.86 0.58
 0 11 -16 1.73 0.67
 0 11 -15 -0.23 0.55
 0 11 -15 -0.21 0.52
 0 11 -15 0.11 0.57
 0 11 -14 15.5 1.17
 0 11 -14 14.84 1.2
 0 11 -14 13.91 1.21
 0 11 -14 16.43 1.34
 0 11 -14 15.04 1.2
 0 11 -14 13.09 1.2
 0 11 -14 15.24 1.25
 0 11 -14 13.47 1.24
 0 11 -14 13.56 1.23
 0 11 -14 14.7 1.19
 0 11 -14 12.32 1.18
 0 11 -14 14.27 1.22
 0 11 -14 14.61 1.18
 0 11 -13 5.5 0.82
 0 11 -13 5.61 0.93
 0 11 -13 5.52 0.88
 0 11 -13 4.42 0.83
 0 11 -13 4.51 0.73
 0 11 -13 4.73 0.82
 0 11 -13 4.5 0.82
 0 11 -13 4.49 0.8
 0 11 -13 5.17 0.76
 0 11 -13 4.17 0.78
 0 11 -13 3.62 0.76
 0 11 -13 5.73 0.9
 0 11 -13 5.33 0.85
 0 11 -12 95.29 3.22
 0 11 -12 94.4 3.31
 0 11 -12 102.62 3.48
 0 11 -12 98.95 3.25
 0 11 -12 95.46 3.2
 0 11 -12 97.4 3.29
 0 11 -12 96.67 3.32
 0 11 -12 97.01 3.36
 0 11 -12 101.04 3.46
 0 11 -12 91.27 3.33
 0 11 -12 92.78 3.19
 0 11 -12 92.22 3.14
 0 11 -12 100.14 3.38
 0 11 -11 273.35 6.64
 0 11 -11 276.98 6.72
 0 11 -11 275.3 6.6
 0 11 -11 270.42 6.82
 0 11 -11 273.31 6.59
 0 11 -11 272.68 6.64
 0 11 -11 269.25 6.85
 0 11 -11 270.3 6.61
 0 11 -10 145.13 4.42
 0 11 -10 141.36 4.15
 0 11 -10 145.01 4.36
 0 -11 10 135.45 4.16
 0 11 -10 144.65 4.25
 0 11 -10 144.36 4.22
 0 11 -10 137.93 4.16
 0 11 -10 145.9 4.13
 0 11 -10 140.84 4.17
 0 -11 9 12.9 1.16
 0 11 -9 12.51 1.16
 0 11 -9 12.86 1.29
 0 11 -9 11.97 1.15
 0 11 -9 13.6 1.17
 0 11 -9 12.44 1.16
 0 11 -9 14.93 1.17
 0 11 -9 12.13 1.22
 0 11 -9 12.71 1.16
 0 -11 9 11.85 1.17
 0 11 -9 13.46 1.17
 0 11 -9 13.58 1.17
 0 -11 8 6.97 0.95
 0 -11 8 4.96 0.87
 0 11 -8 3.62 0.77
 0 11 -8 4.17 0.91
 0 11 -8 4.18 0.83
 0 11 -8 5.03 0.85
 0 11 -8 4.98 0.81
 0 11 -8 5.72 0.86
 0 11 -8 4.85 0.9
 0 11 -8 5.32 0.89
 0 11 -8 4.24 0.78
 0 11 -8 5.08 0.92
 0 -11 8 4.13 0.84
 0 11 -8 5.35 0.8
 0 11 -8 3.89 0.79
 0 -11 7 133.63 4.1
 0 -11 7 127.62 4.1
 0 11 -7 131.56 3.99
 0 11 -7 122.05 4.21
 0 11 -7 132.86 4
 0 11 -7 135.98 3.99
 0 11 -7 137.09 4.01
 0 11 -7 133.47 4.17
 0 11 -7 130.88 3.97
 0 11 -7 124.34 4.21
 0 -11 7 134.41 4.17
 0 11 -7 129.03 3.98
 0 11 -7 121.74 3.91
 0 -11 6 18.32 1.43
 0 -11 6 17.3 1.41
 0 11 -6 15.23 1.42
 0 11 -6 19.81 1.38
 0 11 -6 17.54 1.32
 0 11 -6 19.03 1.38
 0 11 -6 18.83 1.35
 0 11 -6 17.67 1.44
 0 11 -6 19.19 1.39
 0 11 -6 18.17 1.48
 0 -11 6 18.16 1.43
 0 11 -6 20.08 1.42
 0 11 -6 18.32 1.36
 0 -11 5 364.04 8.56
 0 -11 5 360.96 8.58
 0 11 -5 363.9 8.38
 0 11 -5 354.17 8.28
 0 11 -5 364.36 8.79
 0 11 -5 366.74 8.35
 0 11 -5 365.25 8.4
 0 11 -5 373.17 8.67
 0 11 -5 366.01 8.41
 0 11 -5 366.77 8.48
 0 11 -5 354.63 8.37
 0 11 -5 353.19 8.58
 0 -11 5 366.92 8.6
 0 -11 4 47.67 2.13
 0 -11 4 44.91 2.18
 0 -11 4 46.9 2.26
 0 -11 4 46.02 2.26
 0 11 -4 47.95 2.09
 0 11 -4 51.05 2.18
 0 11 -4 45.67 2.3
 0 11 -4 45.7 2.1
 0 11 -4 49.51 2.19
 0 11 -4 47.11 2.27
 0 11 -4 45.51 2.14
 0 11 -4 47.99 2.14
 0 11 -4 46.98 2.2
 0 -11 4 48.14 2.28
 0 -11 3 11.68 1.16
 0 -11 3 9.06 1.01
 0 -11 3 10.66 1.15
 0 -11 3 9.43 1.07
 0 11 -3 9.6 1.01
 0 11 -3 7.54 0.88
 0 11 -3 8.98 1.08
 0 11 -3 8.93 1.04
 0 11 -3 10.4 1.01
 0 11 -3 10.92 1.17
 0 11 -3 8.24 0.98
 0 11 -3 10.52 1.08
 0 11 -3 9.01 0.98
 0 -11 3 9.68 1.08
 0 11 -2 18.92 1.5
 0 11 -2 19.48 1.47
 0 11 -2 20.37 1.43
 0 -11 2 17.01 1.4
 0 -11 2 19.58 1.39
 0 -11 2 19.09 1.51
 0 -11 2 21.07 1.51
 0 11 -2 18.24 1.29
 0 11 -2 17.69 1.43
 0 11 -2 18.83 1.25
 0 11 -2 19.13 1.32
 0 11 -2 20.89 1.44
 0 11 -2 17.49 1.35
 0 -11 2 17.09 1.38
 0 11 -1 351.09 8.58
 0 11 -1 370.53 8.62
 0 -11 1 362.23 8.35
 0 -11 1 360.41 8.51
 0 -11 1 352.97 8.54
 0 -11 1 369.19 8.57
 0 11 -1 364.72 8.55
 0 11 -1 358.94 8.16
 0 11 -1 357.85 8.33
 0 11 -1 355.39 8.16
 0 11 -1 365.97 8.33
 0 -11 1 351.78 8.41
 0 11 -1 359.96 8.46
 0 11 0 106.26 3.69
 0 11 0 102.64 3.6
 0 11 0 105.88 3.48
 0 -11 0 101.7 3.44
 0 -11 0 111.09 3.65
 0 -11 0 114.87 3.75
 0 -11 0 107.85 3.64
 0 -11 0 104.52 3.61
 0 11 0 110.07 3.61
 0 -11 0 106.98 3.55
 0 11 0 101.55 3.5
 0 11 0 111.14 3.48
 0 11 0 106.36 3.35
 0 11 1 176.28 4.68
 0 11 1 165.15 4.49
 0 -11 -1 161.54 4.68
 0 11 1 167.96 4.66
 0 -11 -1 170.91 4.93
 0 -11 -1 167.44 4.86
 0 -11 -1 167.12 4.75
 0 -11 -1 167.1 4.83
 0 -11 -1 164.78 4.84
 0 11 1 161.98 4.72
 0 11 1 162.61 4.85
 0 11 1 160.58 4.49
 0 11 1 163.99 4.9
 0 11 2 0.68 0.58
 0 -11 -2 2.93 0.72
 0 -11 -2 2.39 0.76
 0 -11 -2 1.52 0.68
 0 -11 -2 1.62 0.69
 0 -11 -2 1.37 0.66
 0 11 2 0.77 0.54
 0 11 2 1.09 0.72
 0 -11 -2 0.35 0.49
 0 11 2 0.89 0.49
 0 11 2 1.04 0.57
 0 11 2 0.61 0.6
 0 11 2 0.8 0.58
 0 -11 -3 2.84 0.78
 0 -11 -3 3.15 0.73
 0 11 3 2.87 0.76
 0 11 3 3.85 0.8
 0 11 3 2.92 0.68
 0 -11 -3 2.59 0.72
 0 -11 -3 3.24 0.84
 0 -11 -3 2.08 0.73
 0 11 3 2.95 0.65
 0 11 3 2.48 0.75
 0 11 3 3.42 0.81
 0 11 4 1.37 0.68
 0 -11 -4 2.26 0.65
 0 -11 -4 1.89 0.71
 0 -11 -4 1.62 0.7
 0 -11 -4 1.12 0.66
 0 -11 -4 2.36 0.71
 0 -11 -4 0.96 0.65
 0 11 4 2.74 0.71
 0 11 4 0.3 0.61
 0 -11 -4 3.31 0.83
 0 11 4 2.28 0.65
 0 11 4 1.62 0.76
 0 11 4 1.44 0.56
 0 -11 -5 116.74 3.85
 0 -11 -5 119.19 3.85
 0 -11 -5 120.6 3.72
 0 11 5 109.7 3.64
 0 11 5 111.29 3.65
 0 11 5 109.85 3.78
 0 -11 -5 114.7 3.8
 0 11 5 113.96 3.66
 0 11 5 111.32 3.81
 0 -11 -5 109.96 3.53
 0 -11 -5 112.82 3.8
 0 -11 -6 262.1 6.56
 0 -11 -6 268.77 6.77
 0 -11 -6 273.83 6.81
 0 -11 -6 273.86 6.58
 0 11 6 258.85 6.57
 0 11 6 244 6.49
 0 -11 -6 267.07 6.65
 0 11 6 260.62 6.79
 0 -11 -6 277.82 6.82
 0 11 6 264.31 6.64
 0 11 6 261.51 6.81
 0 -11 -6 269.62 6.77
 0 -11 -6 259.27 6.47
 0 11 7 1.48 0.71
 0 -11 -7 1.03 0.73
 0 -11 -7 2 0.6
 0 -11 -7 1.79 0.69
 0 -11 -7 1.49 0.6
 0 11 7 1.14 0.73
 0 -11 -7 1.21 0.65
 0 11 7 1.02 0.54
 0 11 7 1.9 0.68
 0 11 7 1.24 0.62
 0 11 7 1.73 0.66
 0 -11 -7 2.46 0.76
 0 -11 -7 1.55 0.75
 0 -11 -8 290.02 7.04
 0 -11 -8 283.21 6.97
 0 -11 -8 289.22 7.01
 0 -11 -8 280.55 6.99
 0 11 8 271.59 6.98
 0 -11 -8 262.57 6.72
 0 11 8 271.28 6.98
 0 11 8 278.89 6.92
 0 -11 -8 280.33 6.92
 0 11 8 269.41 6.73
 0 -11 -9 15.92 1.35
 0 11 9 18.26 1.42
 0 11 9 17.43 1.39
 0 11 9 20.54 1.41
 0 11 9 18.22 1.31
 0 -11 -9 18.62 1.4
 0 -11 -9 16.99 1.25
 0 -11 -10 8.52 1.03
 0 11 10 8.2 0.98
 0 11 10 8.53 1
 0 -11 -10 9.05 1.01
 0 11 10 6.56 0.83
 0 -11 -10 8.55 1.06
 0 -11 -11 14.42 1.23
 0 -11 -11 13.69 1.15
 0 -11 -11 14.97 1.23
 0 -11 -11 13.24 1.23
 0 11 11 13.07 1.13
 0 -11 -11 12.36 1.18
 0 -11 -11 13.32 1.16
 0 -11 -12 18.03 1.32
 0 -11 -12 18.66 1.3
 0 11 12 15.44 1.17
 0 -11 -12 16.01 1.31
 0 -11 -12 16.61 1.32
 0 11 12 13.79 1.16
 0 11 12 18.2 1.28
 0 -11 -13 14.96 1.23
 0 11 13 15.18 1.13
 0 -11 -13 13.65 1.17
 0 -11 -13 14.01 1.06
 0 -11 -13 13.31 1.12
 0 11 13 13.91 1.07
 0 -11 -13 13.88 1.19
 0 -11 -13 13.73 1.13
 0 -11 -13 12.96 1.13
 0 11 13 10.35 0.98
 0 -11 -14 0.2 0.5
 0 11 14 0.05 0.46
 0 -11 -14 0.92 0.55
 0 -11 -14 1 0.57
 0 -11 -14 0.46 0.55
 0 -11 -14 0.43 0.53
 0 11 14 0.37 0.45
 0 11 14 0.14 0.49
 0 -11 -15 18.74 1.15
 0 -11 -15 17.06 1.19
 0 -11 -15 16.69 1.14
 0 -11 -15 18.28 1.22
 0 11 15 17.49 1.14
 0 -11 -15 18.6 1.18
 0 11 15 17.14 1.11
 0 11 16 118.09 3.2
 0 -11 -16 126.74 3.35
 0 11 16 111.92 3.13
 0 -11 -16 121.64 3.22
 0 -11 -16 109.93 3.29
 0 -11 -16 114.28 3.1
 0 11 17 2.85 0.47
 0 -11 -17 2.07 0.52
 0 11 17 3.65 0.52
 0 -11 -17 2.97 0.54
 0 11 18 50.13 1.5
 0 -11 -18 54.79 1.67
 0 11 18 51.33 1.62
 0 -11 -18 49.68 1.7
 0 12 -18 12.87 0.84
 0 12 -17 51.59 1.85
 0 12 -17 52.74 1.9
 0 12 -17 51.13 1.85
 0 12 -17 53.3 1.96
 0 12 -16 29.62 1.4
 0 12 -16 25.44 1.36
 0 12 -16 29.37 1.43
 0 12 -16 27.76 1.45
 0 12 -16 29.25 1.42
 0 12 -15 31.82 1.58
 0 12 -15 32.84 1.55
 0 12 -15 30.85 1.59
 0 12 -15 30.48 1.52
 0 12 -15 32.12 1.56
 0 12 -14 6.76 0.83
 0 12 -14 5.36 0.75
 0 12 -14 6.58 0.83
 0 12 -14 6.26 0.83
 0 12 -14 5.29 0.76
 0 12 -13 143.18 4.09
 0 12 -12 5.97 0.88
 0 12 -11 43.52 1.94
 0 12 -11 45.63 2.1
 0 12 -11 40.03 1.94
 0 12 -11 42.18 1.95
 0 12 -10 66.6 2.5
 0 12 -10 60.86 2.41
 0 12 -10 63.2 2.47
 0 12 -10 64.94 2.51
 0 12 -10 66.54 2.51
 0 12 -10 63.35 2.43
 0 12 -9 14.91 1.18
 0 -12 9 13.72 1.23
 0 12 -9 13.79 1.16
 0 12 -9 12.04 1.1
 0 12 -9 13.88 1.14
 0 12 -9 15.95 1.22
 0 12 -9 14.34 1.18
 0 -12 8 135.91 4.1
 0 -12 8 144.81 4.32
 0 12 -8 147.04 4.19
 0 12 -8 146.78 4.13
 0 12 -8 141.06 4.14
 0 12 -8 139.31 4.11
 0 12 -8 142.14 4.15
 0 12 -8 142.07 4.15
 0 12 -8 140.59 4.13
 0 -12 7 120.34 3.72
 0 -12 7 119.54 3.76
 0 -12 7 113.52 3.78
 0 12 -7 123.12 3.72
 0 12 -7 116.89 3.56
 0 12 -7 112 3.77
 0 12 -7 117.89 3.66
 0 12 -7 113.06 3.62
 0 12 -7 112.39 3.88
 0 12 -7 107.96 3.53
 0 12 -7 113.74 3.62
 0 12 -7 117.61 3.64
 0 -12 6 35.69 1.9
 0 -12 6 38.97 1.98
 0 -12 6 34.8 1.97
 0 12 -6 39.57 1.95
 0 12 -6 35.64 1.82
 0 12 -6 36.62 1.99
 0 12 -6 36.85 1.9
 0 12 -6 37.22 1.84
 0 12 -6 31.79 1.95
 0 12 -6 42 1.95
 0 12 -6 39.33 1.84
 0 -12 5 177.34 5.04
 0 -12 5 179.9 5
 0 12 -5 170.12 4.67
 0 12 -5 166.38 5.04
 0 12 -5 167.78 4.71
 0 12 -5 181.29 5.05
 0 -12 5 176.38 4.93
 0 12 -5 173.07 4.82
 0 12 -5 175.62 4.66
 0 -12 4 10.61 1.12
 0 -12 4 12.53 1.25
 0 12 -4 10.5 1.18
 0 12 -4 10.67 0.99
 0 12 -4 10.37 0.98
 0 12 -4 10 1.04
 0 12 -4 11.81 1.23
 0 -12 4 10.58 1.14
 0 12 -4 10.79 1.11
 0 12 -4 11.09 0.99
 0 12 -3 156.64 4.69
 0 12 -3 158.29 4.42
 0 12 -3 152.76 4.68
 0 -12 3 159.51 4.71
 0 -12 3 157.11 4.67
 0 -12 3 166.65 4.72
 0 -12 3 156.81 4.46
 0 -12 3 159.95 4.74
 0 12 -3 159.44 4.54
 0 -12 2 5.33 0.88
 0 -12 2 6.09 0.97
 0 -12 2 6.71 1.01
 0 12 -2 5.91 1
 0 12 -2 6.32 0.84
 0 12 -2 4.88 0.89
 0 -12 2 4.87 0.89
 0 -12 2 9.54 1.14
 0 -12 2 7.66 1.09
 0 12 -2 6.85 0.96
 0 -12 2 5.34 0.94
 0 -12 1 364.13 8.4
 0 -12 1 352.15 8.42
 0 -12 1 347.37 8.15
 0 12 -1 361.45 8.46
 0 12 -1 352.04 7.99
 0 12 -1 348.5 8.17
 0 -12 1 359.93 8.44
 0 -12 1 372.67 8.49
 0 -12 1 352.53 8.33
 0 -12 0 221.03 5.84
 0 -12 0 226.41 5.9
 0 12 0 221.23 5.87
 0 -12 0 211.21 5.74
 0 12 0 210.99 5.41
 0 12 0 205.22 5.56
 0 -12 0 218.25 5.8
 0 -12 0 218.61 5.87
 0 -12 0 212.41 5.63
 0 -12 -1 52.08 2.31
 0 -12 -1 54.15 2.5
 0 -12 -1 55.34 2.48
 0 -12 -1 52.21 2.39
 0 -12 -1 53.09 2.44
 0 12 1 50.25 2.43
 0 12 1 56.72 2.5
 0 -12 -1 57.33 2.47
 0 12 1 56.7 2.18
 0 12 1 52.07 2.26
 0 12 1 53.21 2.34
 0 12 2 249.5 6.29
 0 12 2 257.92 6.53
 0 -12 -2 249.33 6.42
 0 -12 -2 241.64 6.26
 0 -12 -2 258.92 6.53
 0 -12 -2 256.97 6.42
 0 -12 -2 259.87 6.5
 0 12 2 234.27 6
 0 -12 -2 252.79 6.44
 0 12 2 239.69 6.43
 0 12 2 242.51 6.16
 0 12 3 1.58 0.61
 0 -12 -3 2.18 0.64
 0 12 3 1.65 0.71
 0 -12 -3 2.07 0.78
 0 -12 -3 2.36 0.74
 0 -12 -3 1.2 0.65
 0 12 3 1.6 0.59
 0 -12 -3 3.22 0.85
 0 12 3 1.43 0.7
 0 12 3 1.68 0.65
 0 -12 -4 86.86 3.05
 0 12 4 89.74 3.09
 0 12 4 82.36 3.16
 0 -12 -4 90.25 3.26
 0 -12 -4 89.48 3.24
 0 -12 -4 87.57 3.2
 0 -12 -4 87.94 3.13
 0 -12 -4 88.44 3.09
 0 12 4 91.87 3.06
 0 -12 -4 88.5 3.22
 0 12 4 89.96 3.26
 0 12 4 89.73 3
 0 -12 -5 25.65 1.57
 0 12 5 25.61 1.54
 0 12 5 24.69 1.63
 0 -12 -5 29.03 1.75
 0 -12 -5 25.27 1.55
 0 -12 -5 26.46 1.69
 0 -12 -5 26.6 1.56
 0 12 5 25.57 1.53
 0 -12 -5 27.13 1.67
 0 12 5 23.83 1.59
 0 12 5 25.13 1.45
 0 -12 -6 264.86 6.57
 0 -12 -6 254.34 6.27
 0 -12 -6 264.13 6.42
 0 12 6 258.97 6.33
 0 12 6 252.79 6.52
 0 12 6 247.52 6.5
 0 -12 -6 262.35 6.35
 0 -12 -6 257.03 6.52
 0 12 6 256.99 6.36
 0 -12 -6 265.38 6.6
 0 12 7 88.56 3.16
 0 -12 -7 92.33 3.21
 0 -12 -7 88.81 3.15
 0 -12 -7 88.19 2.93
 0 12 7 92.14 3.08
 0 -12 -7 87.42 3.04
 0 -12 -7 91.71 3.18
 0 12 8 36.51 1.8
 0 -12 -8 36.49 1.98
 0 -12 -8 37.97 1.77
 0 -12 -8 39.91 1.94
 0 -12 -8 36.25 1.88
 0 -12 -9 60.35 2.51
 0 -12 -9 59.29 2.46
 0 12 9 59.88 2.33
 0 12 9 59.9 2.4
 0 -12 -9 60.06 2.41
 0 -12 -9 59.41 2.41
 0 -12 -9 57.35 2.32
 0 -12 -10 90.43 3
 0 -12 -10 90.99 2.99
 0 12 10 94.14 3.08
 0 -12 -10 90.13 3.15
 0 12 10 97.35 3.05
 0 12 10 86.04 2.95
 0 -12 -10 97.41 3.15
 0 -12 -10 97.12 3.13
 0 -12 -10 95.75 3.08
 0 -12 -10 92.64 3.15
 0 -12 -11 9.08 0.87
 0 -12 -11 8.61 0.89
 0 12 11 8.93 0.92
 0 -12 -11 8.41 0.94
 0 12 11 8.72 0.88
 0 -12 -11 8.8 0.92
 0 -12 -11 7.98 0.9
 0 -12 -11 9.05 0.96
 0 12 11 9.57 0.9
 0 -12 -12 57.79 2.15
 0 -12 -12 55.26 2.17
 0 -12 -12 55.44 2.01
 0 -12 -12 54.86 2.07
 0 12 12 57.93 2.12
 0 -12 -12 61.61 2.26
 0 -12 -13 25.29 1.31
 0 -12 -13 26.65 1.35
 0 -12 -13 28.01 1.45
 0 -12 -13 27.58 1.35
 0 -12 -13 26.7 1.4
 0 12 13 27.27 1.35
 0 12 14 13.62 0.9
 0 -12 -14 14.02 0.96
 0 -12 -14 13.94 0.98
 0 -12 -14 13.74 0.91
 0 -12 -14 11.53 0.85
 0 -12 -15 117.46 3.05
 0 12 15 122.08 2.92
 0 -12 -15 115.51 2.91
 0 -12 -16 0.66 0.33
 0 13 -17 50.4 1.59
 0 13 -16 3.56 0.51
 0 13 -16 3.78 0.58
 0 13 -16 3.31 0.49
 0 13 -15 19.79 1.07
 0 13 -15 20.22 1.08
 0 13 -15 20.18 1.14
 0 13 -14 67.06 2.16
 0 13 -14 65.28 2.25
 0 13 -14 63.49 2.16
 0 13 -13 49.64 1.87
 0 13 -13 48.19 1.89
 0 13 -13 51.1 1.98
 0 13 -12 186.48 4.58
 0 13 -12 188.85 4.67
 0 13 -12 181.77 4.69
 0 13 -12 181.26 4.56
 0 13 -12 175.3 4.56
 0 13 -11 53.26 2.08
 0 13 -11 52.79 2.01
 0 13 -11 54.19 2.11
 0 13 -11 51.89 2.11
 0 13 -11 54.02 2.06
 0 13 -11 52.54 2.04
 0 13 -10 6.21 0.78
 0 13 -10 5.76 0.81
 0 13 -10 8.06 0.82
 0 -13 10 6.84 0.81
 0 13 -10 5.48 0.83
 0 13 -10 6.38 0.78
 0 13 -10 6.01 0.79
 0 13 -9 8.6 0.92
 0 13 -9 7.89 0.85
 0 13 -9 8.66 0.92
 0 -13 9 7.31 0.85
 0 13 -9 7.38 0.82
 0 13 -9 8.76 0.9
 0 13 -8 0.36 0.49
 0 -13 8 0.42 0.55
 0 13 -8 0.24 0.47
 0 -13 7 11.22 1.11
 0 -13 7 10.87 1.01
 0 13 -7 10.22 0.93
 0 -13 7 10.6 0.99
 0 -13 6 238.2 5.83
 0 -13 6 236.06 5.94
 0 -13 6 232.58 5.96
 0 13 -6 224.65 5.73
 0 -13 6 227.87 5.73
 0 -13 5 406.53 9.14
 0 -13 5 394.18 8.97
 0 -13 5 415.19 9.22
 0 13 -5 417.32 9.19
 0 -13 5 393.23 8.92
 0 13 -5 390.22 8.93
 0 13 -4 103 3.37
 0 -13 4 105.02 3.52
 0 -13 4 108.05 3.44
 0 13 -4 107.79 3.52
 0 -13 4 108.52 3.54
 0 13 -4 104.89 3.36
 0 -13 4 109.78 3.44
 0 13 -3 44.75 2.06
 0 -13 3 48.07 2.22
 0 -13 3 47.01 2.15
 0 13 -3 49.53 2.21
 0 -13 3 45.56 2.16
 0 13 -3 45.82 2.05
 0 -13 3 45.61 2.07
 0 13 -2 1 0.58
 0 -13 2 1.39 0.73
 0 -13 2 0.29 0.56
 0 13 -2 1.24 0.67
 0 -13 2 0.96 0.66
 0 13 -2 1 0.6
 0 -13 2 0.61 0.58
 0 -13 1 59.15 2.35
 0 -13 1 66.14 2.57
 0 -13 1 66.64 2.65
 0 13 -1 62.39 2.54
 0 -13 1 64.35 2.58
 0 -13 1 62.06 2.51
 0 13 -1 62.75 2.51
 0 -13 0 119.52 3.78
 0 -13 0 124.64 3.87
 0 13 0 116.07 3.75
 0 -13 0 125.23 3.83
 0 -13 0 119.23 3.75
 0 13 0 126.44 3.8
 0 -13 -1 26.96 1.58
 0 13 1 30.74 1.71
 0 -13 -1 33.62 1.8
 0 -13 -1 32.13 1.81
 0 13 1 30.09 1.72
 0 -13 -1 32.05 1.74
 0 -13 -1 31.54 1.74
 0 -13 -1 31.89 1.68
 0 -13 -2 3.54 0.71
 0 13 2 5.5 0.84
 0 -13 -2 4.09 0.78
 0 13 2 3.55 0.76
 0 -13 -2 3.58 0.81
 0 -13 -2 4.24 0.75
 0 -13 -2 3.54 0.76
 0 -13 -2 4.99 0.84
 0 -13 -2 2.64 0.68
 0 13 3 23.98 1.48
 0 -13 -3 21.39 1.41
 0 -13 -3 21.97 1.44
 0 13 3 21.03 1.29
 0 -13 -3 20.39 1.46
 0 -13 -3 19.54 1.38
 0 -13 -3 23.32 1.44
 0 -13 -3 21.42 1.47
 0 13 4 43.64 2.01
 0 -13 -4 43.03 2.02
 0 -13 -4 46.34 2.03
 0 -13 -4 46.15 2.12
 0 -13 -4 45.06 2.06
 0 13 4 40.52 1.8
 0 -13 -4 46.36 2
 0 -13 -4 43.35 2.01
 0 -13 -5 30.94 1.62
 0 -13 -5 34.91 1.75
 0 -13 -5 35.11 1.79
 0 -13 -5 31 1.69
 0 -13 -5 37.21 1.81
 0 -13 -5 33.31 1.63
 0 -13 -5 32.29 1.58
 0 13 5 33.97 1.73
 0 13 5 34.39 1.75
 0 13 5 31.77 1.51
 0 -13 -5 30.92 1.69
 0 13 6 214.7 5.05
 0 -13 -6 214.34 5.49
 0 -13 -6 212.53 5.22
 0 13 6 213.98 5.42
 0 -13 -6 223.73 5.51
 0 -13 -6 220.39 5.42
 0 -13 -6 214.14 5.36
 0 -13 -6 209.09 5.27
 0 13 6 201.13 5.33
 0 -13 -7 50.75 2.12
 0 -13 -7 48.64 1.94
 0 13 7 48.21 2.03
 0 -13 -7 49.88 2.05
 0 -13 -7 49.96 2.07
 0 -13 -7 52.03 2.07
 0 -13 -7 49.74 1.94
 0 13 7 46.34 1.98
 0 -13 -8 39.4 1.75
 0 -13 -8 40.49 1.79
 0 -13 -8 39.08 1.75
 0 -13 -8 39.02 1.81
 0 13 8 36.59 1.72
 0 -13 -8 41.94 1.84
 0 13 8 35.32 1.65
 0 -13 -8 38.2 1.65
 0 -13 -9 21.76 1.27
 0 -13 -9 20.97 1.25
 0 -13 -9 22.28 1.28
 0 -13 -9 21.81 1.3
 0 13 9 20.24 1.21
 0 -13 -9 20.27 1.27
 0 13 9 20.43 1.19
 0 -13 -9 19.62 1.16
 0 -13 -9 19.21 1.17
 0 -13 -10 1.28 0.46
 0 -13 -10 0.69 0.43
 0 -13 -10 0.16 0.44
 0 -13 -10 1.29 0.52
 0 -13 -10 0.47 0.49
 0 -13 -10 1.09 0.47
 0 13 10 0.56 0.43
 0 -13 -11 10.41 0.85
 0 -13 -11 9.15 0.8
 0 -13 -11 9.59 0.75
 0 -13 -11 10.98 0.85
 0 13 11 9.7 0.79
 0 -13 -12 36.42 1.43
 0 -13 -12 37.74 1.47
 0 13 12 35.82 1.36
 0 -13 -13 15.95 0.83
 0 -13 -13 15.38 0.86
 0 13 13 14.04 0.75
 0 14 -15 3.99 0.48
 0 14 -14 20.34 0.94
 0 14 -14 21.59 1
 0 14 -14 19.85 0.92
 0 14 -13 19.16 0.97
 0 14 -13 19.98 1.04
 0 14 -13 18.69 0.94
 0 14 -12 130.14 3.34
 0 14 -12 127.51 3.27
 0 14 -12 126.21 3.18
 0 14 -11 33.23 1.41
 0 14 -11 30.88 1.41
 0 14 -11 29.91 1.29
 0 14 -10 39.33 1.55
 0 14 -10 40.03 1.64
 0 14 -10 39.3 1.61
 0 14 -10 36.85 1.47
 0 14 -9 13.99 0.95
 0 14 -9 13.84 1.01
 0 14 -9 14.82 0.93
 0 14 -8 75.56 2.4
 0 14 -8 79.98 2.55
 0 14 -8 73.95 2.27
 0 14 -7 136.89 3.57
 0 14 -7 129.89 3.52
 0 14 -7 129.29 3.37
 0 14 -7 138.56 3.64
 0 14 -6 52.42 1.95
 0 14 -6 52.23 1.91
 0 14 -6 48.56 1.73
 0 14 -6 53.65 2.01
 0 -14 5 4.6 0.67
 0 14 -5 4.07 0.65
 0 14 -5 4.69 0.68
 0 14 -5 4.75 0.67
 0 14 -5 5.15 0.74
 0 -14 4 4.82 0.7
 0 14 -4 5.56 0.68
 0 14 -4 6.3 0.76
 0 14 -4 5.95 0.77
 0 14 -4 5.71 0.73
 0 14 -3 2.83 0.64
 0 14 -3 3.17 0.63
 0 14 -3 2.37 0.6
 0 14 -3 1.72 0.49
 0 -14 3 2.57 0.58
 0 14 -3 2.69 0.59
 0 -14 3 3.29 0.68
 0 -14 2 61.66 2.31
 0 14 -2 62.65 2.31
 0 14 -2 56.65 2.16
 0 14 -2 58 1.98
 0 -14 2 58.72 2.2
 0 14 -2 59.19 2.16
 0 -14 2 62.81 2.33
 0 -14 1 6.11 0.83
 0 -14 1 6.02 0.8
 0 14 -1 4.68 0.74
 0 14 -1 5.75 0.77
 0 14 -1 4.68 0.59
 0 -14 1 5.85 0.77
 0 14 -1 4.77 0.67
 0 -14 1 6.61 0.84
 0 -14 1 6.67 0.73
 0 -14 0 77.03 2.65
 0 14 0 74.13 2.39
 0 -14 0 75.36 2.55
 0 14 0 75.73 2.47
 0 -14 0 74.15 2.44
 0 -14 0 75.32 2.63
 0 14 0 77.77 2.61
 0 14 0 75.3 2.54
 0 14 1 23.98 1.27
 0 14 1 25.72 1.38
 0 14 1 23.87 1.27
 0 -14 -1 23.27 1.28
 0 -14 -1 26.21 1.45
 0 -14 -1 24.24 1.37
 0 14 1 24.32 1.37
 0 14 2 60.2 2.18
 0 14 2 54.84 1.98
 0 -14 -2 61.44 2.26
 0 -14 -2 57.77 2.09
 0 -14 -2 60.48 2.19
 0 14 2 57.74 2.16
 0 -14 -3 28.76 1.39
 0 14 3 28.73 1.43
 0 -14 -3 29.74 1.48
 0 14 3 27.5 1.43
 0 14 3 29.48 1.33
 0 -14 -3 31.87 1.54
 0 -14 -3 29.16 1.43
 0 14 4 7.89 0.69
 0 14 4 7.89 0.8
 0 -14 -4 9.18 0.81
 0 14 4 6.13 0.72
 0 -14 -4 7.75 0.79
 0 -14 -4 9.04 0.82
 0 -14 -4 8.77 0.86
 0 14 5 5.45 0.69
 0 -14 -5 6.45 0.72
 0 14 5 5.83 0.56
 0 -14 -5 7.37 0.78
 0 14 5 6.08 0.71
 0 -14 -5 6.39 0.75
 0 -14 -5 5.57 0.67
 0 -14 -5 5.77 0.65
 0 -14 -6 132.52 3.52
 0 14 6 134.94 3.53
 0 -14 -6 136.56 3.58
 0 -14 -6 127.36 3.29
 0 -14 -6 137.44 3.52
 0 -14 -6 143.31 3.63
 0 14 6 131.68 3.48
 0 14 7 24.65 1.22
 0 -14 -7 25.93 1.08
 0 -14 -7 28.24 1.28
 0 14 7 27.62 1.25
 0 -14 -7 25.7 1.14
 0 -14 -7 27.94 1.32
 0 -14 -7 27.96 1.3
 0 -14 -7 27.79 1.27
 0 -14 -8 60.49 1.85
 0 14 8 63.26 1.93
 0 -14 -8 62.37 2.01
 0 -14 -8 64.99 1.98
 0 -14 -8 59.99 1.74
 0 -14 -9 3.17 0.44
 0 14 9 3.15 0.45
 0 -14 -9 3.18 0.49
 0 -14 -9 3.35 0.47
 0 -14 -10 22.55 1
 0 14 10 20.47 0.87
 0 15 -12 2.64 0.35
 0 15 -11 65.15 1.81
 0 15 -11 66.97 1.78
 0 15 -10 82.55 2.18
 0 15 -10 84.31 2.22
 0 15 -9 79.83 2.17
 0 15 -9 77.68 2.17
 0 15 -8 5.31 0.58
 0 15 -8 5.77 0.59
 0 15 -7 1.3 0.42
 0 15 -7 1.11 0.43
 0 15 -6 65.61 2.02
 0 15 -5 114.19 2.99
 0 15 -4 7.18 0.57
 0 15 -3 61.88 1.86
 0 15 -3 54.85 1.62
 0 15 -2 65.43 1.97
 0 15 -2 62.81 1.96
 0 15 -1 1.82 0.42
 0 15 -1 2.07 0.43
 0 -15 0 3.45 0.48
 0 15 0 3.16 0.47
 0 15 0 3.34 0.51
 0 -15 -1 1.09 0.39
 0 15 1 0.76 0.34
 0 15 1 1.04 0.4
 0 15 2 64.45 1.95
 0 -15 -2 67.54 1.95
 0 -15 -3 1.97 0.42
 0 15 3 1.55 0.41
 0 15 4 1.11 0.31
 0 15 4 1.08 0.34
 0 -15 -4 1.15 0.37
 0 -15 -4 1.53 0.4
 0 15 5 0.25 0.25
 0 -15 -5 0.52 0.3
 0 15 5 0.16 0.27
 0 -15 -5 -0.12 0.3
 0 -15 -6 13.08 0.67
 0 -15 -6 11.93 0.66
 1 -15 -6 18.73 0.85
 -1 15 6 17.87 0.8
 1 -15 -5 16.4 0.85
 -1 15 5 16.7 0.84
 1 -15 -5 16.49 0.83
 1 -15 -4 47.11 1.61
 -1 15 4 50.2 1.6
 1 -15 -3 0.42 0.34
 -1 15 3 0.91 0.31
 -1 15 3 0.08 0.34
 1 -15 -2 4.69 0.52
 -1 15 2 4.5 0.49
 -1 15 2 4.25 0.56
 -1 15 1 0.8 0.37
 1 -15 -1 0.34 0.34
 -1 15 1 0.67 0.35
 -1 15 1 0.75 0.43
 1 -15 0 2.1 0.44
 1 -15 0 2.73 0.53
 -1 15 0 2.72 0.48
 -1 15 -1 139.81 3.3
 -1 15 -1 152.78 3.62
 1 -15 2 18.92 1.07
 -1 15 -2 18.28 0.85
 -1 15 -2 17.53 0.96
 1 -15 3 15.72 0.97
 -1 15 -3 13.83 0.77
 -1 15 -3 14.95 0.88
 1 -15 4 2.55 0.51
 -1 15 -4 2.42 0.48
 -1 15 -4 2.43 0.43
 -1 15 -5 60.6 1.87
 -1 15 -5 55.7 1.75
 -1 15 -6 76.24 2.19
 -1 15 -6 85.48 2.38
 -1 15 -7 42.5 1.44
 -1 15 -7 41.26 1.52
 -1 15 -8 0.38 0.33
 -1 15 -8 0.67 0.33
 -1 15 -8 0.47 0.37
 -1 15 -8 0.54 0.26
 -1 15 -9 9.2 0.65
 -1 15 -9 9.18 0.67
 -1 15 -9 8.5 0.54
 -1 15 -10 186.06 3.87
 -1 15 -10 183.28 3.95
 -1 15 -11 3.81 0.45
 -1 15 -12 18.86 0.78
 1 -14 -11 1.03 0.3
 -1 14 10 161.1 3.61
 1 -14 -10 169.19 3.69
 1 -14 -9 3.28 0.45
 1 -14 -9 3.42 0.45
 -1 14 9 3.5 0.49
 1 -14 -9 3.2 0.5
 1 -14 -8 2.15 0.42
 1 -14 -8 2.03 0.49
 1 -14 -8 1.58 0.42
 -1 14 8 2.55 0.51
 1 -14 -8 2.26 0.52
 1 -14 -7 180.71 4.23
 -1 14 7 170.39 4.13
 1 -14 -7 174.19 3.98
 1 -14 -7 160.94 3.97
 -1 14 7 170.25 4.09
 1 -14 -7 166.24 4.13
 1 -14 -7 177.16 4.16
 1 -14 -7 172.86 4.13
 -1 14 6 25.38 1.27
 1 -14 -6 20.49 1.1
 -1 14 6 21.8 1.04
 1 -14 -6 21.52 1.12
 1 -14 -6 23.55 1.25
 -1 14 6 22.79 1.21
 1 -14 -6 24.11 1.25
 1 -14 -6 24.13 1.25
 -1 14 5 2.56 0.58
 1 -14 -5 2.22 0.5
 -1 14 5 2.46 0.47
 1 -14 -5 1.3 0.44
 1 -14 -5 2.09 0.56
 -1 14 5 1.42 0.49
 1 -14 -5 2.48 0.58
 1 -14 -5 3.11 0.61
 -1 14 4 0.42 0.5
 1 -14 -4 0.58 0.42
 1 -14 -4 0.2 0.43
 -1 14 4 0.32 0.44
 -1 14 4 0.27 0.38
 1 -14 -4 0.3 0.47
 1 -14 -4 0.29 0.47
 1 -14 -4 0.39 0.53
 -1 14 3 263.78 6.28
 1 -14 -3 273.28 6.03
 1 -14 -3 273.9 6.32
 1 -14 -3 288.3 6.42
 1 -14 -3 281.99 6.29
 -1 14 3 260.54 6.04
 1 -14 -3 262.76 6.17
 -1 14 3 270.3 6.21
 1 -14 -2 2.62 0.57
 -1 14 2 2.99 0.61
 1 -14 -2 2.64 0.65
 -1 14 2 2.82 0.71
 1 -14 -2 3.29 0.7
 1 -14 -2 3.65 0.66
 -1 14 2 2.86 0.59
 1 -14 -1 195.27 4.98
 -1 14 1 193.68 4.91
 -1 14 1 185.18 4.76
 1 -14 -1 185.73 4.87
 -1 14 1 191.21 4.73
 1 -14 -1 204.14 5.04
 1 -14 -1 199.59 4.87
 1 -14 0 67.47 2.5
 -1 14 0 71.14 2.49
 -1 14 0 65.34 2.13
 -1 14 0 67.72 2.36
 1 -14 0 67.91 2.45
 -1 14 0 69.21 2.35
 1 -14 0 70.23 2.53
 1 -14 0 64.9 2.33
 1 -14 1 10.69 1.04
 -1 14 -1 12.12 1.05
 -1 14 -1 10.71 0.84
 -1 14 -1 10.19 0.9
 1 -14 1 9.38 0.97
 -1 14 -1 10.81 0.94
 1 -14 1 11.3 0.95
 -1 14 -2 35.05 1.61
 1 -14 2 38.64 1.76
 1 -14 2 34.53 1.75
 -1 14 -2 37.87 1.68
 -1 14 -2 36.56 1.75
 -1 14 -2 35.27 1.53
 -1 14 -3 129.79 3.63
 1 -14 3 139.09 3.82
 1 -14 3 146.09 3.97
 -1 14 -3 138.58 3.74
 -1 14 -3 133.88 3.82
 -1 14 -3 131.71 3.57
 -1 14 -3 131.71 3.64
 -1 14 -4 81.07 2.55
 -1 14 -4 79.28 2.54
 1 -14 4 86.4 2.83
 -1 14 -4 82.63 2.65
 1 -14 4 78.29 2.64
 -1 14 -4 78.98 2.55
 1 -14 5 30.89 1.59
 1 -14 5 31.77 1.55
 -1 14 -5 27.89 1.41
 -1 14 -5 28.66 1.46
 1 -14 6 46.98 1.89
 -1 14 -6 46.2 1.83
 -1 14 -6 50.15 1.92
 -1 14 -6 50.67 1.76
 1 -14 7 25.5 1.32
 -1 14 -7 23.27 1.18
 -1 14 -7 24.84 1.31
 -1 14 -7 26.34 1.32
 -1 14 -8 35.17 1.53
 -1 14 -8 35.99 1.53
 -1 14 -8 35.28 1.61
 -1 14 -8 34.62 1.45
 -1 14 -9 44.3 1.71
 -1 14 -9 42.57 1.76
 -1 14 -9 42.8 1.62
 -1 14 -10 89.57 2.65
 -1 14 -10 94.51 2.76
 -1 14 -10 92.37 2.69
 -1 14 -10 92.3 2.6
 -1 14 -11 0.42 0.41
 -1 14 -11 0.23 0.42
 -1 14 -11 0.6 0.44
 -1 14 -11 0.15 0.39
 -1 14 -12 3.01 0.5
 -1 14 -12 3.69 0.58
 -1 14 -12 2.69 0.48
 -1 14 -13 5.57 0.6
 -1 14 -13 6.13 0.6
 -1 14 -14 1.24 0.38
 -1 14 -14 0.59 0.33
 -1 14 -15 46.29 1.49
 -1 14 -15 52.13 1.49
 1 -13 -14 2.84 0.4
 -1 13 14 2.78 0.36
 1 -13 -13 104.95 2.71
 -1 13 13 97.28 2.61
 1 -13 -13 104.33 2.6
 -1 13 12 28.26 1.26
 1 -13 -12 30.7 1.27
 1 -13 -12 28.12 1.3
 1 -13 -12 30.62 1.29
 1 -13 -11 28.92 1.35
 -1 13 11 30.53 1.39
 1 -13 -11 31.66 1.39
 1 -13 -11 26.74 1.29
 1 -13 -11 29.24 1.39
 1 -13 -11 27.92 1.38
 1 -13 -10 4.34 0.68
 -1 13 10 5.11 0.68
 1 -13 -10 4.02 0.66
 -1 13 10 4 0.52
 1 -13 -10 4.36 0.65
 1 -13 -10 4.74 0.71
 1 -13 -10 4.4 0.69
 1 -13 -9 25.33 1.39
 1 -13 -9 23.61 1.37
 1 -13 -9 24.52 1.35
 1 -13 -9 25.09 1.34
 1 -13 -9 23.4 1.27
 -1 13 9 21.9 1.17
 1 -13 -9 24.36 1.32
 1 -13 -9 24.86 1.37
 -1 13 9 24.88 1.37
 -1 13 8 15.54 1.14
 -1 13 8 15.37 1.05
 1 -13 -8 14.62 1.14
 1 -13 -8 15.03 1.14
 1 -13 -8 14.02 1.07
 -1 13 8 14.41 1.01
 1 -13 -8 16.14 1.11
 -1 13 8 13.47 0.9
 1 -13 -8 16.29 1.16
 -1 13 7 44.33 1.96
 -1 13 7 41.99 1.78
 1 -13 -7 46.52 2.05
 1 -13 -7 44.39 1.95
 1 -13 -7 43.55 1.93
 1 -13 -7 43.53 1.87
 -1 13 7 43.14 1.81
 -1 13 7 42.95 1.7
 1 -13 -7 42.01 1.91
 -1 13 6 0.16 0.53
 1 -13 -6 0.05 0.52
 -1 13 6 0.14 0.47
 1 -13 -6 0.85 0.57
 1 -13 -6 0.21 0.55
 1 -13 -6 0.62 0.56
 -1 13 6 0.49 0.44
 1 -13 -6 0.16 0.54
 -1 13 6 0.57 0.44
 -1 13 5 2.07 0.54
 1 -13 -5 0.67 0.56
 1 -13 -5 1.29 0.61
 1 -13 -5 1.08 0.64
 1 -13 -5 0.48 0.61
 1 -13 -5 0.73 0.44
 1 -13 -5 1.07 0.54
 -1 13 5 0.7 0.5
 1 -13 -5 1.32 0.58
 -1 13 5 0.64 0.51
 1 -13 -4 1.44 0.56
 1 -13 -4 1.17 0.58
 1 -13 -4 1.24 0.56
 -1 13 4 0.61 0.43
 1 -13 -4 1.05 0.59
 1 -13 -4 1.36 0.66
 1 -13 -4 0.9 0.61
 -1 13 4 1.58 0.57
 1 -13 -3 0.23 0.61
 1 -13 -3 0.28 0.53
 1 -13 -3 0.23 0.63
 1 -13 -3 0.8 0.61
 1 -13 -3 0.58 0.51
 1 -13 -3 0.45 0.65
 -1 13 3 -0.32 0.59
 1 -13 -2 13.62 1.21
 1 -13 -2 14.11 1.21
 1 -13 -2 13.43 1.21
 -1 13 2 13.76 1.18
 1 -13 -2 13.92 1.23
 -1 13 2 13.54 1.2
 -1 13 1 3.09 0.71
 -1 13 1 3.23 0.73
 1 -13 -1 3.28 0.75
 1 -13 -1 2.35 0.79
 1 -13 -1 2.94 0.75
 1 -13 -1 3.67 0.75
 1 -13 -1 2.68 0.76
 -1 13 0 393.02 9.05
 -1 13 0 395.44 8.92
 1 -13 0 403.76 9.1
 1 -13 0 401.44 9.14
 1 -13 0 389.93 8.9
 1 -13 0 397.02 9.04
 1 -13 0 399.07 9.04
 1 -13 1 3.25 0.79
 -1 13 -1 3.1 0.76
 -1 13 -1 2.82 0.73
 1 -13 1 3.45 0.8
 1 -13 1 3.74 0.85
 1 -13 1 2.81 0.72
 -1 13 -1 2.65 0.69
 1 -13 1 3.69 0.78
 1 -13 2 52.69 2.33
 -1 13 -2 53 2.33
 -1 13 -2 52.26 2.22
 1 -13 2 52.76 2.38
 1 -13 2 55.04 2.37
 1 -13 2 51.82 2.19
 -1 13 -2 49.46 2.14
 1 -13 2 53.57 2.31
 1 -13 3 47.95 2.21
 1 -13 3 45.24 2.12
 1 -13 3 46.35 2.2
 1 -13 3 46.45 2.03
 1 -13 3 43.43 2.1
 -1 13 -3 43.43 2.1
 -1 13 -3 46.11 2.05
 -1 13 -3 43.01 1.97
 1 -13 4 1.07 0.62
 1 -13 4 2.13 0.73
 1 -13 4 1.63 0.65
 -1 13 -4 1.07 0.66
 -1 13 -4 1.71 0.63
 -1 13 -4 0.95 0.6
 -1 13 -5 100.33 3.34
 -1 13 -5 92.69 3.08
 1 -13 5 97.85 3.27
 -1 13 -6 0.68 0.48
 1 -13 6 0.83 0.59
 -1 13 -7 0.42 0.47
 1 -13 7 -0.11 0.56
 -1 13 -7 0.41 0.44
 -1 13 -8 43.4 1.84
 -1 13 -8 40.76 1.78
 1 -13 8 40.93 1.9
 -1 13 -8 41.56 1.8
 -1 13 -9 59.7 2.2
 -1 13 -9 57.55 2.22
 -1 13 -9 56.61 2.2
 1 -13 9 60.47 2.28
 -1 13 -9 54.61 2.15
 -1 13 -10 1 0.59
 -1 13 -10 1.18 0.5
 -1 13 -10 1.22 0.53
 -1 13 -10 0.97 0.52
 -1 13 -10 0.64 0.56
 -1 13 -11 0.14 0.49
 -1 13 -11 0.18 0.47
 -1 13 -11 0.17 0.51
 -1 13 -11 0.13 0.5
 -1 13 -12 68.29 2.45
 -1 13 -12 74.87 2.44
 -1 13 -12 67.86 2.37
 -1 13 -12 73.36 2.4
 -1 13 -12 69.97 2.37
 -1 13 -13 16.48 1.05
 -1 13 -13 14.69 1.07
 -1 13 -13 16.96 1.08
 -1 13 -13 15.77 1.05
 -1 13 -13 13.87 1
 -1 13 -14 10.61 0.82
 -1 13 -14 9.93 0.86
 -1 13 -14 10.33 0.84
 -1 13 -14 9.58 0.83
 -1 13 -15 0.46 0.43
 -1 13 -15 0.07 0.4
 -1 13 -15 0.13 0.43
 -1 13 -16 0.31 0.4
 -1 13 -16 1.1 0.4
 -1 13 -16 0.12 0.39
 -1 13 -17 5.61 0.54
 -1 13 -18 39.4 1.24
 -1 12 16 0.07 0.3
 1 -12 -16 0.13 0.33
 1 -12 -15 3.63 0.54
 1 -12 -15 4.73 0.62
 -1 12 15 4.73 0.56
 1 -12 -14 65.55 2.2
 1 -12 -14 61.59 2.1
 1 -12 -14 67.16 2.12
 1 -12 -14 66.09 2.17
 -1 12 14 66.74 2.18
 1 -12 -13 0.26 0.5
 1 -12 -13 0.61 0.49
 -1 12 13 0.56 0.37
 1 -12 -13 0.51 0.47
 1 -12 -13 0.23 0.47
 1 -12 -13 0.35 0.5
 -1 12 13 0.5 0.47
 1 -12 -12 323.66 7.2
 -1 12 12 324.45 7.16
 1 -12 -12 328.33 7.32
 1 -12 -12 323.77 7.2
 -1 12 12 306.75 6.9
 1 -12 -12 327.5 7.19
 1 -12 -12 332.38 7.36
 -1 12 12 320.31 7.24
 1 -12 -11 52.89 2.1
 1 -12 -11 55.81 2.2
 -1 12 11 54.92 2.15
 1 -12 -11 56.57 2.28
 1 -12 -11 54.65 2.17
 -1 12 11 49.99 1.98
 1 -12 -11 54.03 2.04
 1 -12 -11 55.16 2.18
 1 -12 -11 57.72 2.3
 -1 12 11 51.05 2.16
 1 -12 -10 14.08 1.15
 -1 12 10 13.36 1.04
 1 -12 -10 12.48 1.16
 -1 12 10 11.92 1.1
 -1 12 10 13.11 1.06
 1 -12 -10 13.32 1.08
 1 -12 -10 14.51 1.18
 1 -12 -10 13.75 1.2
 -1 12 9 23.72 1.41
 -1 12 9 22.65 1.41
 -1 12 9 24.94 1.48
 1 -12 -9 24.38 1.51
 1 -12 -9 22.41 1.44
 1 -12 -8 102.26 3.33
 1 -12 -8 101.39 3.35
 -1 12 8 99.83 3.28
 1 -12 -8 99.4 3.33
 1 -12 -8 91.69 3.1
 -1 12 8 104 3.44
 -1 12 8 96.08 3
 -1 12 8 103.7 3.27
 1 -12 -7 33.62 1.86
 1 -12 -7 33.19 1.84
 -1 12 7 33.85 1.88
 1 -12 -7 35.94 1.87
 -1 12 7 31.12 1.72
 1 -12 -7 36.88 1.93
 -1 12 7 36.53 1.8
 1 -12 -7 34.84 1.85
 1 -12 -6 342.6 7.74
 1 -12 -6 341.52 7.99
 1 -12 -6 333.09 7.75
 1 -12 -6 346.79 8.04
 -1 12 6 317.45 7.87
 -1 12 6 333.8 8.06
 1 -12 -6 335.32 7.91
 -1 12 6 322.51 7.82
 1 -12 -6 365.65 8.15
 -1 12 6 344.19 7.85
 -1 12 6 325.17 7.63
 -1 12 5 58.53 2.35
 -1 12 5 56.74 2.46
 -1 12 5 55.3 2.49
 1 -12 -5 60.28 2.4
 1 -12 -5 65.02 2.62
 1 -12 -5 55.89 2.48
 1 -12 -5 61.72 2.42
 1 -12 -5 62.59 2.52
 -1 12 5 57.24 2.43
 1 -12 -5 59.28 2.56
 1 -12 -5 62.65 2.58
 1 -12 -5 55.44 2.33
 -1 12 5 61.35 2.38
 -1 12 4 67.47 2.55
 -1 12 4 64.56 2.68
 -1 12 4 66.97 2.77
 1 -12 -4 72.37 2.83
 1 -12 -4 72.51 2.78
 1 -12 -4 65.96 2.71
 1 -12 -4 69.51 2.63
 1 -12 -4 68.15 2.7
 -1 12 4 66.87 2.66
 1 -12 -4 72.02 2.8
 1 -12 -4 66.59 2.57
 -1 12 4 65.99 2.55
 -1 12 3 95.51 3.12
 1 -12 -3 94.79 3.32
 1 -12 -3 98.29 3.4
 1 -12 -3 94.77 3.37
 1 -12 -3 94.75 3.33
 1 -12 -3 99.35 3.31
 -1 12 3 94.7 3.28
 -1 12 3 92.42 3.37
 1 -12 -3 98 3.42
 -1 12 3 92.85 3.35
 -1 12 3 91.39 3.15
 -1 12 2 172.33 4.64
 1 -12 -2 173.97 5.01
 1 -12 -2 174.44 4.9
 1 -12 -2 180.11 5.02
 -1 12 2 168.06 4.95
 -1 12 2 166.74 4.85
 -1 12 2 171.56 5.02
 -1 12 2 175.39 4.82
 1 -12 -2 177.83 5.06
 1 -12 -2 175.71 5.02
 1 -12 -2 174.79 4.94
 -1 12 2 172.65 4.6
 1 -12 -1 98.91 3.39
 1 -12 -1 100.97 3.53
 1 -12 -1 99.9 3.47
 -1 12 1 90.13 3.09
 -1 12 1 99.97 3.23
 -1 12 1 95.89 3.39
 1 -12 -1 100.62 3.44
 1 -12 -1 101.58 3.5
 1 -12 -1 103.95 3.54
 -1 12 1 101.29 3.36
 -1 12 1 96.73 3.49
 1 -12 0 355.02 8.58
 1 -12 0 364.03 8.47
 1 -12 0 371.53 8.66
 -1 12 0 360.95 8.29
 -1 12 0 350.81 8.17
 -1 12 0 364.31 8.53
 -1 12 0 355.37 8.35
 1 -12 0 364.42 8.57
 1 -12 0 361.75 8.6
 1 -12 0 372.19 8.66
 -1 12 0 362.32 8.63
 -1 12 -1 10.64 1.03
 -1 12 -1 10.68 1.08
 -1 12 -1 10.63 1.14
 1 -12 1 9.51 1.17
 1 -12 1 9.38 1.09
 1 -12 1 9.53 1.15
 1 -12 1 10.6 1.12
 1 -12 1 9.25 1.18
 -1 12 -1 11.12 1.07
 -1 12 -2 25.98 1.51
 -1 12 -2 27.02 1.63
 -1 12 -2 27.13 1.56
 -1 12 -2 27.03 1.72
 1 -12 2 26.71 1.75
 1 -12 2 25.72 1.7
 1 -12 2 29.57 1.8
 1 -12 2 27.44 1.67
 -1 12 -2 29.54 1.68
 -1 12 -3 27.89 1.73
 -1 12 -3 27.04 1.57
 -1 12 -3 27.75 1.66
 -1 12 -3 28.87 1.65
 -1 12 -3 30.29 1.8
 1 -12 3 29.25 1.8
 1 -12 3 29.4 1.8
 1 -12 3 29.11 1.8
 1 -12 3 29.59 1.71
 -1 12 -3 28.4 1.68
 -1 12 -4 4.53 0.77
 -1 12 -4 3.76 0.85
 -1 12 -4 2.87 0.61
 -1 12 -4 3.06 0.71
 -1 12 -4 3.18 0.71
 -1 12 -4 3.97 0.86
 1 -12 4 3.6 0.8
 1 -12 4 3.62 0.78
 1 -12 4 3.13 0.74
 1 -12 4 3.41 0.85
 -1 12 -4 3.88 0.77
 1 -12 5 50.53 2.23
 1 -12 5 47.9 2.31
 -1 12 -5 49.5 2.11
 -1 12 -5 47.64 2.14
 -1 12 -5 51.44 2.22
 -1 12 -5 50.96 2.2
 -1 12 -5 47.95 2.29
 1 -12 5 49.69 2.32
 1 -12 5 49.19 2.36
 -1 12 -5 48.3 2.18
 -1 12 -5 47.77 2.18
 1 -12 6 265.57 6.61
 1 -12 6 283.81 7.01
 1 -12 6 277.85 6.92
 -1 12 -6 275.74 6.7
 -1 12 -6 281.81 6.73
 -1 12 -6 279.44 6.93
 -1 12 -6 263.84 6.61
 -1 12 -6 270.17 6.67
 -1 12 -6 256.6 6.51
 -1 12 -6 274.05 6.68
 -1 12 -6 279.53 6.72
 1 -12 7 8.39 1.02
 1 -12 7 9.92 1.11
 -1 12 -7 7.32 0.95
 -1 12 -7 8.45 0.95
 -1 12 -7 8.69 1.03
 -1 12 -7 8.42 1.04
 -1 12 -7 8.61 0.97
 -1 12 -7 8.42 0.94
 -1 12 -7 8.66 0.94
 -1 12 -7 9.07 0.99
 -1 12 -7 7.89 0.97
 -1 12 -8 100.66 3.27
 -1 12 -8 95.43 3.17
 -1 12 -8 99.75 3.3
 -1 12 -8 108.46 3.33
 -1 12 -8 94.56 3.14
 -1 12 -8 100.09 3.29
 -1 12 -8 96.65 3.26
 -1 12 -8 99.16 3.26
 1 -12 8 94.93 3.35
 1 -12 8 93.53 3.38
 -1 12 -9 14.63 1.22
 -1 12 -9 16.05 1.24
 -1 12 -9 17.96 1.25
 -1 12 -9 16.63 1.2
 -1 12 -9 17.26 1.27
 -1 12 -9 15.38 1.2
 -1 12 -9 16.22 1.26
 1 -12 9 15.18 1.32
 -1 12 -10 23.46 1.43
 -1 12 -10 21.06 1.42
 -1 12 -10 24.52 1.44
 -1 12 -10 27.7 1.57
 -1 12 -10 26.01 1.52
 -1 12 -10 24.3 1.5
 -1 12 -10 21.24 1.42
 1 -12 10 25.68 1.59
 -1 12 -11 177.7 4.93
 -1 12 -11 178.24 4.73
 -1 12 -11 185.9 4.84
 -1 12 -11 184.89 4.99
 -1 12 -11 182.84 4.86
 -1 12 -11 183.05 4.85
 -1 12 -11 181.13 4.84
 -1 12 -11 175.58 4.84
 -1 12 -12 112.29 3.35
 -1 12 -12 108.75 3.43
 -1 12 -13 27.86 1.52
 -1 12 -14 192.62 4.85
 -1 12 -14 187.16 4.82
 -1 12 -14 194.09 4.84
 -1 12 -14 191.79 4.99
 -1 12 -14 192.24 4.83
 -1 12 -14 190.98 4.9
 -1 12 -15 0.33 0.49
 -1 12 -15 0.16 0.45
 -1 12 -15 0.88 0.54
 -1 12 -15 0.33 0.45
 -1 12 -15 0.95 0.59
 -1 12 -15 0.04 0.53
 -1 12 -16 0.72 0.48
 -1 12 -16 0.22 0.52
 -1 12 -16 0.99 0.45
 -1 12 -16 0.89 0.52
 -1 12 -16 0.61 0.45
 -1 12 -17 2.61 0.53
 -1 12 -17 2.37 0.55
 -1 12 -17 2.57 0.55
 -1 12 -18 11.68 0.82
 -1 12 -18 12.82 0.82
 -1 12 -19 36.63 1.38
 -1 12 -19 40.82 1.36
 1 -11 -18 418.12 8.15
 -1 11 18 404.47 8.14
 -1 11 18 401.63 8.09
 1 -11 -17 0.43 0.42
 -1 11 17 -0.35 0.39
 -1 11 17 0.16 0.39
 1 -11 -17 0.37 0.46
 1 -11 -16 0.09 0.53
 -1 11 16 0.31 0.48
 1 -11 -16 0.2 0.47
 1 -11 -16 0.25 0.39
 -1 11 16 -0.15 0.42
 -1 11 15 7.14 0.79
 1 -11 -15 6.93 0.83
 -1 11 15 7.19 0.69
 1 -11 -15 6.51 0.82
 1 -11 -15 8.19 0.83
 1 -11 -15 9.24 0.84
 1 -11 -15 6.64 0.86
 1 -11 -14 300.38 6.88
 -1 11 14 295.71 6.75
 1 -11 -14 294.82 6.77
 -1 11 14 300.56 6.8
 1 -11 -14 295.06 6.83
 -1 11 14 275.33 6.5
 1 -11 -14 298.51 6.95
 1 -11 -14 292.62 6.71
 1 -11 -14 276.47 6.89
 1 -11 -13 14.29 1.2
 -1 11 13 13.59 1.09
 1 -11 -13 14.47 1.19
 -1 11 13 16.49 1.19
 1 -11 -13 16.53 1.19
 1 -11 -13 11.65 1.16
 1 -11 -13 15.8 1.27
 -1 11 13 13.7 1.06
 1 -11 -13 14.07 1.18
 1 -11 -12 21.54 1.45
 1 -11 -12 21.9 1.39
 -1 11 12 22.06 1.41
 1 -11 -12 21.13 1.32
 1 -11 -12 20.73 1.45
 1 -11 -11 256.24 6.39
 -1 11 11 262.43 6.37
 1 -11 -11 255.49 6.26
 1 -11 -11 259.64 6.39
 -1 11 10 5.68 0.78
 1 -11 -10 5.93 0.9
 -1 11 10 5.22 0.84
 1 -11 -10 4.94 0.88
 -1 11 10 7.33 0.93
 -1 11 10 5.53 0.84
 1 -11 -10 6.01 0.88
 1 -11 -10 5.05 0.85
 1 -11 -9 0.06 0.59
 -1 11 9 -0.06 0.56
 1 -11 -9 -0.06 0.6
 -1 11 9 -0.12 0.51
 1 -11 -9 0.81 0.62
 1 -11 -9 0.99 0.67
 -1 11 9 0.43 0.55
 1 -11 -9 0.6 0.56
 1 -11 -9 0.57 0.67
 1 -11 -8 90.74 3.17
 1 -11 -8 85.5 3.14
 1 -11 -8 83.91 3.11
 -1 11 8 85.72 3.09
 1 -11 -8 75.68 2.95
 -1 11 8 79.07 3.04
 1 -11 -8 83.2 3.05
 -1 11 8 95.25 3.2
 1 -11 -8 80.82 3.01
 1 -11 -8 87.87 3.17
 1 -11 -7 192.77 5.35
 1 -11 -7 190.79 5.17
 -1 11 7 183.98 5.2
 1 -11 -7 188.83 5.28
 -1 11 7 184.82 5.37
 1 -11 -7 182.81 5.13
 -1 11 7 185.32 5.26
 1 -11 -7 198.5 5.33
 1 -11 -7 193.46 5.3
 -1 11 7 203.81 5.31
 1 -11 -7 185.88 5.28
 1 -11 -6 52.74 2.46
 1 -11 -6 50.79 2.22
 -1 11 6 62.09 2.58
 -1 11 6 57.79 2.57
 1 -11 -6 52.08 2.3
 1 -11 -6 58.05 2.48
 1 -11 -6 52.32 2.41
 1 -11 -6 55.98 2.5
 -1 11 6 53.35 2.38
 -1 11 6 52.28 2.33
 1 -11 -6 55.07 2.36
 1 -11 -5 30.68 1.87
 1 -11 -5 31.01 1.73
 1 -11 -5 34.45 1.86
 -1 11 5 33.2 1.9
 1 -11 -5 32.79 1.87
 1 -11 -5 28.85 1.82
 1 -11 -5 33.21 1.9
 -1 11 5 33.2 1.86
 1 -11 -5 31.18 1.75
 -1 11 5 32.54 1.78
 -1 11 5 32.43 1.9
 1 -11 -5 32.04 1.76
 1 -11 -4 4.18 0.85
 1 -11 -4 3.39 0.86
 1 -11 -4 4.76 0.89
 1 -11 -4 4.82 0.92
 1 -11 -4 3.99 0.76
 1 -11 -4 5.01 0.84
 1 -11 -4 5.31 0.82
 -1 11 4 4.37 0.88
 -1 11 4 5.75 0.97
 -1 11 4 3.83 0.78
 -1 11 4 4.33 0.76
 -1 11 3 11.2 1.16
 -1 11 3 11.9 1.24
 1 -11 -3 11.67 1.17
 1 -11 -3 14.41 1.33
 1 -11 -3 11.47 1.21
 1 -11 -3 12.29 1.18
 1 -11 -3 12.28 1.19
 1 -11 -3 11.47 1.06
 -1 11 3 12.28 1.22
 -1 11 3 11.96 1.09
 1 -11 -3 12.07 1.13
 -1 11 3 11.14 1.01
 -1 11 3 11.17 1.05
 -1 11 2 117.72 3.82
 -1 11 2 123.03 3.98
 1 -11 -2 119.96 3.83
 1 -11 -2 119.27 3.91
 1 -11 -2 125.19 3.98
 1 -11 -2 118.14 3.86
 1 -11 -2 120.42 3.87
 1 -11 -2 116.74 3.66
 -1 11 2 114.2 3.85
 1 -11 -2 115.08 3.66
 -1 11 2 116.09 3.61
 -1 11 2 113.03 3.53
 -1 11 2 114.76 3.58
 1 -11 -1 3.48 0.8
 1 -11 -1 4.04 0.87
 1 -11 -1 3.91 0.83
 1 -11 -1 4.97 0.86
 -1 11 1 4.83 0.85
 -1 11 1 5.27 0.76
 -1 11 1 4.31 0.76
 -1 11 1 4.06 0.76
 -1 11 1 5.57 0.95
 1 -11 -1 3.43 0.72
 -1 11 1 4.24 0.89
 1 -11 -1 5.25 0.82
 -1 11 0 1.82 0.55
 1 -11 0 1.97 0.74
 1 -11 0 1.17 0.7
 1 -11 0 2.41 0.76
 1 -11 0 2.15 0.75
 -1 11 0 2 0.58
 1 -11 0 2.8 0.69
 -1 11 0 2.67 0.69
 -1 11 0 2.11 0.66
 -1 11 0 2.74 0.81
 -1 11 0 1.52 0.65
 -1 11 0 2.06 0.69
 1 -11 1 101.55 3.43
 1 -11 1 102.5 3.42
 1 -11 1 102.41 3.52
 1 -11 1 101.1 3.49
 1 -11 1 100.42 3.51
 -1 11 -1 100.05 3.44
 -1 11 -1 94.14 3.45
 -1 11 -1 95.35 3.28
 -1 11 -1 98.68 3.28
 -1 11 -1 103.61 3.29
 -1 11 -1 96.78 3.17
 -1 11 -1 93.69 3.34
 -1 11 -1 96.38 3.19
 1 -11 2 337.6 7.85
 1 -11 2 321.81 7.73
 1 -11 2 329.79 7.92
 1 -11 2 334.17 7.96
 1 -11 2 328.4 7.77
 -1 11 -2 337.82 7.89
 -1 11 -2 317.5 7.85
 -1 11 -2 313.19 7.51
 -1 11 -2 309.45 7.75
 -1 11 -2 312.64 7.47
 -1 11 -2 317.66 7.55
 -1 11 -2 331.94 7.7
 -1 11 -2 321.39 7.65
 -1 11 -3 6.72 0.91
 1 -11 3 4.89 0.93
 1 -11 3 5.98 0.96
 1 -11 3 4.5 0.86
 -1 11 -3 6.43 0.79
 -1 11 -3 6.71 0.85
 -1 11 -3 5.74 0.94
 -1 11 -3 4.46 0.88
 1 -11 3 4.96 0.85
 -1 11 -3 5.69 0.87
 -1 11 -3 6.13 0.85
 -1 11 -3 5.64 0.9
 -1 11 -3 5.01 0.8
 1 -11 3 6.77 0.93
 -1 11 -4 18.83 1.35
 -1 11 -4 17.33 1.24
 -1 11 -4 17.66 1.43
 -1 11 -4 19.69 1.35
 -1 11 -4 16.79 1.29
 -1 11 -4 19.24 1.37
 1 -11 4 17.59 1.4
 1 -11 4 17.43 1.45
 1 -11 4 18.07 1.44
 -1 11 -4 18.96 1.37
 -1 11 -4 18.25 1.31
 -1 11 -4 15.93 1.37
 1 -11 4 17.66 1.4
 -1 11 -5 289.89 7.05
 -1 11 -5 288.93 6.94
 -1 11 -5 293.65 7.03
 -1 11 -5 278.7 7.28
 -1 11 -5 293.76 7.07
 -1 11 -5 293.42 7.04
 1 -11 5 298.8 7.22
 1 -11 5 288.39 7.27
 -1 11 -5 290.14 7.04
 -1 11 -5 286.93 7.02
 -1 11 -5 295.66 7.3
 1 -11 5 298.09 7.29
 -1 11 -6 69.02 2.76
 -1 11 -6 77.02 2.81
 -1 11 -6 71.16 2.94
 -1 11 -6 70.87 2.68
 -1 11 -6 73.68 2.75
 -1 11 -6 76.93 2.82
 -1 11 -6 72.57 2.75
 1 -11 6 72.19 2.89
 1 -11 6 71.63 2.83
 -1 11 -6 72.31 2.73
 -1 11 -6 75.21 2.79
 -1 11 -6 76.37 2.95
 1 -11 6 74.5 2.93
 -1 11 -7 336.14 7.79
 -1 11 -7 327.69 7.88
 -1 11 -7 338.22 7.83
 -1 11 -7 330.33 7.74
 -1 11 -7 313.83 8.07
 -1 11 -7 330.98 7.77
 -1 11 -7 332.92 7.77
 1 -11 7 320.51 7.88
 1 -11 7 334.18 8.02
 -1 11 -7 335.14 7.84
 -1 11 -7 317.69 7.68
 -1 11 -7 338.57 8.05
 1 -11 7 331.56 8.01
 -1 11 -8 115.95 3.6
 -1 11 -8 109.58 3.65
 1 -11 8 112.24 3.73
 1 -11 8 109.09 3.66
 -1 11 -8 112.89 3.6
 -1 11 -8 112.36 3.6
 -1 11 -8 114.12 3.55
 -1 11 -8 105.45 3.49
 -1 11 -8 108.35 3.54
 -1 11 -8 112.54 3.54
 -1 11 -8 114.06 3.63
 1 -11 8 108.1 3.73
 -1 11 -8 111.98 3.74
 -1 11 -9 43.11 1.97
 -1 11 -9 41.11 2.05
 1 -11 9 39.18 2.04
 -1 11 -9 36.6 1.92
 -1 11 -9 38.84 1.94
 -1 11 -9 40.41 1.94
 -1 11 -9 37.2 1.85
 -1 11 -9 39.05 1.93
 1 -11 9 36.43 2.2
 1 -11 9 39.15 2.06
 -1 11 -9 38.27 1.93
 -1 11 -9 36.26 1.82
 -1 11 -9 34.74 1.69
 -1 11 -9 36.55 2.05
 -1 11 -10 47.92 2.33
 -1 11 -10 43.31 2.07
 -1 11 -10 46.52 2.14
 -1 11 -10 47.15 2.06
 -1 11 -10 44.49 2.08
 -1 11 -10 46.5 2.03
 -1 11 -10 44.13 1.93
 1 -11 10 42.91 2.13
 -1 11 -10 45.02 2.04
 -1 11 -10 47.85 2.23
 -1 11 -11 96.41 3.4
 -1 11 -11 86.6 3.13
 -1 11 -11 93.29 3.16
 -1 11 -11 89.59 3.14
 -1 11 -11 93.24 3.16
 -1 11 -11 92.95 3.04
 -1 11 -11 88.89 3.23
 -1 11 -11 93.72 3.09
 1 -11 11 90.86 3.22
 1 -11 12 74.4 2.8
 -1 11 -12 71.32 2.57
 -1 11 -12 76.28 2.77
 -1 11 -12 76.79 2.78
 -1 11 -12 75.35 2.94
 -1 11 -12 73.18 2.78
 -1 11 -12 72.43 2.84
 -1 11 -12 72.83 2.62
 -1 11 -12 78.35 3.01
 -1 11 -12 73.45 2.84
 -1 11 -12 74.53 2.74
 -1 11 -12 75.07 2.81
 -1 11 -13 12.52 1.11
 -1 11 -13 13.06 1.15
 -1 11 -13 14.29 1.32
 -1 11 -13 13.72 1.16
 -1 11 -13 14.64 1.24
 -1 11 -13 14.1 1.3
 -1 11 -13 13.97 1.21
 -1 11 -13 13.38 1.14
 -1 11 -13 12.82 1.13
 -1 11 -13 14.07 1.19
 -1 11 -14 3.57 0.69
 -1 11 -14 1.8 0.59
 -1 11 -14 2.23 0.77
 -1 11 -14 1.65 0.59
 -1 11 -14 1.51 0.6
 -1 11 -14 2.24 0.73
 -1 11 -14 1.42 0.58
 -1 11 -14 2.53 0.71
 -1 11 -14 2.03 0.68
 -1 11 -14 1.68 0.6
 -1 11 -14 1.65 0.59
 -1 11 -15 34.41 1.87
 -1 11 -15 33.65 1.78
 -1 11 -15 35.92 1.83
 -1 11 -15 33.9 1.67
 -1 11 -16 14.8 1.09
 -1 11 -16 14.04 1.1
 -1 11 -16 12.66 1.11
 -1 11 -16 13 1
 -1 11 -17 44.05 1.82
 -1 11 -17 46.81 2.06
 -1 11 -17 47.65 2.1
 -1 11 -17 48.52 2.02
 -1 11 -17 43.62 1.82
 -1 11 -17 44.42 1.96
 -1 11 -17 48.97 1.95
 -1 11 -18 29.82 1.39
 -1 11 -18 29.28 1.56
 -1 11 -18 29.52 1.5
 -1 11 -18 28.9 1.56
 -1 11 -18 28.24 1.48
 -1 11 -18 29.87 1.44
 -1 11 -19 12.84 0.86
 -1 11 -19 14.71 1.07
 -1 11 -19 12.8 0.91
 -1 11 -19 11.92 0.99
 -1 11 -19 13.64 0.99
 -1 11 -20 11.02 0.9
 -1 11 -20 11.35 0.79
 -1 11 -20 10.73 0.91
 -1 11 -20 11.15 0.84
 -1 11 -21 19.24 1.04
 -1 11 -21 17.94 0.95
 -1 11 -22 282.27 5.91
 1 -10 -20 39.67 1.5
 -1 10 20 39.13 1.36
 -1 10 20 38.87 1.44
 1 -10 -19 89.64 2.49
 -1 10 19 89.04 2.61
 1 -10 -19 86.16 2.67
 1 -10 -18 0.76 0.46
 -1 10 18 0.98 0.51
 1 -10 -18 0.42 0.52
 1 -10 -17 36.35 1.81
 1 -10 -17 34.72 1.56
 -1 10 17 37.19 1.71
 1 -10 -17 34.4 1.65
 1 -10 -16 375.32 8.09
 1 -10 -16 372.89 8.24
 -1 10 16 379.51 8.25
 1 -10 -16 373.3 8.19
 1 -10 -16 353.41 8.37
 1 -10 -16 360.18 7.92
 -1 10 16 363.89 8.06
 1 -10 -15 34.27 1.81
 -1 10 15 28.78 1.6
 1 -10 -15 33.2 1.65
 1 -10 -15 32.09 1.71
 1 -10 -14 100.33 3.3
 1 -10 -14 89.27 3.18
 -1 10 14 97.67 3.3
 -1 10 14 92.04 3.17
 1 -10 -14 94.99 3.44
 1 -10 -14 93.45 3.17
 1 -10 -13 24.17 1.58
 1 -10 -13 25.24 1.78
 1 -10 -13 25.5 1.58
 1 -10 -13 26.16 1.56
 -1 10 13 24.76 1.57
 1 -10 -13 26.02 1.69
 1 -10 -13 23.51 1.58
 -1 10 13 25.59 1.59
 -1 10 12 22.37 1.51
 -1 10 12 24.03 1.58
 1 -10 -12 19.35 1.59
 1 -10 -12 18.63 1.45
 1 -10 -12 20.25 1.49
 -1 10 12 19.9 1.42
 1 -10 -12 20.85 1.43
 1 -10 -12 21.06 1.5
 -1 10 11 244.66 6.05
 1 -10 -11 216.06 5.89
 -1 10 11 239.36 6.06
 1 -10 -11 220.95 6.17
 1 -10 -11 221.69 5.96
 -1 10 11 222.27 5.91
 1 -10 -11 230.22 6.01
 1 -10 -11 214.18 5.8
 1 -10 -11 219.8 5.96
 1 -10 -10 0.45 0.68
 -1 10 10 0.31 0.58
 -1 10 10 0.19 0.56
 1 -10 -10 0.36 0.7
 1 -10 -10 0.58 0.66
 1 -10 -10 0.39 0.63
 -1 10 10 0.19 0.62
 1 -10 -10 0.13 0.66
 1 -10 -9 35.57 1.93
 1 -10 -9 36.57 1.92
 1 -10 -9 35.15 1.94
 1 -10 -9 33.92 1.84
 -1 10 9 35.47 1.88
 1 -10 -9 36.03 1.95
 -1 10 9 38.31 1.99
 1 -10 -9 30.91 1.96
 1 -10 -9 34.15 1.92
 1 -10 -9 35.33 1.9
 1 -10 -9 33.58 1.92
 -1 10 9 32.4 1.89
 1 -10 -9 32.63 1.86
 1 -10 -8 146.39 4.4
 1 -10 -8 148.02 4.37
 1 -10 -8 137.28 4.18
 1 -10 -8 140.89 4.33
 -1 10 8 152.82 4.32
 1 -10 -8 138.51 4.29
 -1 10 8 152.35 4.44
 1 -10 -8 138.53 4.45
 -1 10 8 144.8 4.42
 1 -10 -8 146.09 4.37
 1 -10 -8 137.4 4.26
 -1 10 7 989.41 20.02
 1 -10 -7 971.19 19.85
 1 -10 -7 1012.57 19.99
 1 -10 -7 1008.41 19.95
 1 -10 -7 971.81 19.91
 1 -10 -7 971.8 19.54
 -1 10 7 1010.2 19.73
 -1 10 7 973.39 19.91
 1 -10 -7 955.44 19.64
 1 -10 -7 991.34 20.05
 -1 10 7 1028.65 19.99
 1 -10 -7 976.36 19.82
 1 -10 -7 992.16 19.93
 1 -10 -7 990.93 19.82
 1 -10 -6 269.65 6.78
 1 -10 -6 271.57 6.79
 1 -10 -6 280 6.82
 1 -10 -6 267.23 6.76
 1 -10 -6 274.47 6.55
 1 -10 -6 276.21 6.68
 -1 10 6 256.14 6.76
 1 -10 -6 263.29 6.63
 -1 10 6 266.26 6.77
 1 -10 -6 260.81 6.49
 1 -10 -6 267.08 6.65
 1 -10 -6 264.63 6.62
 1 -10 -5 164.7 4.72
 1 -10 -5 159.76 4.66
 1 -10 -5 160.76 4.67
 1 -10 -5 159.31 4.64
 1 -10 -5 167.01 4.51
 1 -10 -5 164.73 4.61
 -1 10 5 149.18 4.63
 1 -10 -5 157.12 4.51
 -1 10 5 146.6 4.55
 1 -10 -5 159.07 4.41
 1 -10 -5 160.6 4.52
 1 -10 -5 160.96 4.54
 -1 10 5 159.8 4.29
 -1 10 4 297.26 6.84
 1 -10 -4 281.74 6.9
 -1 10 4 288.46 7.14
 1 -10 -4 291.46 6.88
 1 -10 -4 291.39 6.98
 1 -10 -4 292.78 7.19
 1 -10 -4 297.16 7.22
 1 -10 -4 301.18 7.16
 1 -10 -4 299.67 7.06
 -1 10 4 300.83 7.27
 1 -10 -4 290.13 7.03
 1 -10 -4 275.8 6.77
 -1 10 3 8.22 0.89
 -1 10 3 9.05 0.98
 1 -10 -3 10.03 1
 -1 10 3 9.22 1.01
 1 -10 -3 10.17 0.99
 -1 10 3 8.73 1.03
 -1 10 3 9.06 1.01
 1 -10 -3 9.43 1.08
 1 -10 -3 9.52 1.06
 1 -10 -3 9.08 1
 -1 10 3 9.91 1.07
 1 -10 -3 9.06 1.01
 1 -10 -3 10.54 0.99
 -1 10 2 91.37 3.18
 1 -10 -2 94.76 3.28
 1 -10 -2 89.84 3.07
 1 -10 -2 94.66 3.26
 1 -10 -2 93.7 3.22
 -1 10 2 91.09 3.25
 -1 10 2 94.4 3.32
 -1 10 2 94.17 3.07
 -1 10 2 89.69 3.18
 -1 10 2 96.6 3.07
 1 -10 -2 89.25 3.05
 -1 10 1 73.29 2.89
 -1 10 1 73.73 2.64
 -1 10 1 75.95 2.93
 -1 10 1 79.58 2.71
 -1 10 1 74.58 2.76
 -1 10 1 75.66 2.87
 -1 10 1 81.28 2.78
 -1 10 1 83.88 2.9
 1 -10 -1 76.38 2.75
 1 -10 -1 81.61 2.97
 1 -10 -1 82.93 2.99
 1 -10 -1 82.05 2.98
 -1 10 1 79.6 2.64
 -1 10 1 74.88 2.59
 1 -10 -1 81.13 2.83
 -1 10 0 2.83 0.58
 -1 10 0 3.29 0.73
 -1 10 0 2.79 0.72
 -1 10 0 3.64 0.76
 -1 10 0 3 0.57
 -1 10 0 3.61 0.68
 -1 10 0 2.7 0.67
 -1 10 0 4.84 0.78
 1 -10 0 3.21 0.73
 1 -10 0 3.2 0.68
 1 -10 0 2.41 0.74
 1 -10 0 4.79 0.81
 1 -10 0 5.58 0.81
 -1 10 0 3.28 0.63
 -1 10 0 3.25 0.72
 -1 10 0 2.98 0.61
 1 -10 0 2.71 0.66
 -1 10 -1 2.83 0.68
 1 -10 1 0.34 0.55
 -1 10 -1 1.49 0.55
 1 -10 1 0.79 0.56
 1 -10 1 0.16 0.52
 1 -10 1 0.78 0.64
 1 -10 1 1.15 0.65
 1 -10 1 0.75 0.58
 -1 10 -1 0.64 0.47
 -1 10 -1 0.68 0.55
 -1 10 -1 0.91 0.51
 -1 10 -1 0.84 0.56
 -1 10 -1 1.36 0.6
 -1 10 -1 0.47 0.52
 -1 10 -1 0.49 0.48
 -1 10 -1 1.55 0.54
 1 -10 2 9.13 0.99
 -1 10 -2 13.22 1.08
 1 -10 2 11.57 1.07
 1 -10 2 8.82 1.02
 1 -10 2 10.72 1.08
 -1 10 -2 8.88 0.89
 -1 10 -2 7.57 0.96
 -1 10 -2 8.4 0.89
 -1 10 -2 9.23 1.05
 -1 10 -2 9.62 1.06
 -1 10 -2 8.73 1.04
 -1 10 -2 9.64 0.95
 -1 10 -2 9.75 0.96
 -1 10 -2 9.21 0.95
 1 -10 3 35.55 1.8
 1 -10 3 37.11 1.9
 1 -10 3 34.02 1.89
 -1 10 -3 37.81 1.89
 -1 10 -3 32.92 1.85
 -1 10 -3 35.23 1.7
 -1 10 -3 35.15 1.75
 -1 10 -3 36.93 1.91
 -1 10 -3 36.18 1.78
 -1 10 -3 38.31 1.83
 1 -10 3 36.48 1.87
 -1 10 -3 34.8 1.75
 1 -10 4 29.4 1.73
 -1 10 -4 29.02 1.62
 -1 10 -4 27.56 1.62
 1 -10 4 28.67 1.74
 1 -10 4 31.41 1.77
 -1 10 -4 31.37 1.76
 -1 10 -4 31.67 1.78
 -1 10 -4 31.64 1.69
 -1 10 -4 29.38 1.62
 -1 10 -4 29.79 1.64
 -1 10 -4 31.04 1.63
 1 -10 4 28.72 1.63
 -1 10 -4 29.99 1.62
 -1 10 -4 31 1.61
 -1 10 -4 28.12 1.73
 1 -10 5 6.16 0.88
 1 -10 5 7.18 0.96
 1 -10 5 6.35 0.93
 -1 10 -5 8.87 1.02
 -1 10 -5 6.15 0.84
 -1 10 -5 5.8 0.82
 -1 10 -5 8.37 1.03
 -1 10 -5 8.55 0.91
 -1 10 -5 6.67 0.86
 -1 10 -5 7.22 0.93
 -1 10 -5 6.92 0.87
 -1 10 -5 6.38 0.82
 -1 10 -5 7.91 0.89
 -1 10 -6 53.51 2.21
 -1 10 -6 52.82 2.21
 1 -10 6 51.43 2.34
 1 -10 6 50.17 2.3
 -1 10 -6 48.95 2.13
 -1 10 -6 48.35 2.34
 -1 10 -6 52.56 2.2
 -1 10 -6 49.36 2.15
 -1 10 -6 53.68 2.23
 -1 10 -6 52.7 2.41
 1 -10 6 44.72 2.38
 -1 10 -6 48.97 2.31
 -1 10 -6 55.54 2.36
 -1 10 -6 53.22 2.27
 -1 10 -6 51.23 2.17
 -1 10 -7 172.56 4.77
 -1 10 -7 180.62 4.92
 1 -10 7 175.64 5.01
 -1 10 -7 177.07 5.18
 -1 10 -7 181.45 4.88
 -1 10 -7 182.52 4.91
 -1 10 -7 183.21 4.87
 -1 10 -7 177.93 4.85
 1 -10 7 184.11 5.4
 -1 10 -7 180.95 5.1
 -1 10 -7 183.83 5.06
 -1 10 -7 176.02 4.59
 -1 10 -7 187 4.88
 -1 10 -7 179.55 4.98
 -1 10 -8 44.38 2.05
 -1 10 -8 43.84 1.98
 1 -10 8 38.99 2.07
 -1 10 -8 42.55 1.98
 -1 10 -8 42.45 2
 1 -10 8 42.68 2.37
 -1 10 -8 43.13 2.14
 -1 10 -8 43.23 2.09
 -1 10 -8 42.04 2.14
 -1 10 -8 43.56 1.98
 -1 10 -8 44.39 2.13
 -1 10 -8 42.92 1.86
 -1 10 -8 43.84 2.04
 -1 10 -8 42.52 2.2
 -1 10 -8 42.72 2.02
 -1 10 -9 155.12 4.34
 -1 10 -9 152.02 4.36
 -1 10 -9 140.84 4.14
 -1 10 -9 148.69 4.3
 -1 10 -9 142.96 4.46
 1 -10 9 144.43 4.74
 -1 10 -9 155.37 4.46
 -1 10 -9 150.78 4.53
 -1 10 -9 150.76 4.4
 -1 10 -9 148.68 4.23
 -1 10 -9 143.31 4.07
 -1 10 -9 153.04 4.24
 -1 10 -9 143.03 4.23
 -1 10 -9 143.72 4.16
 -1 10 -10 0.86 0.62
 -1 10 -10 0.67 0.7
 -1 10 -10 0.52 0.58
 -1 10 -10 0.28 0.61
 -1 10 -10 0.63 0.6
 -1 10 -10 0.72 0.72
 1 -10 10 -0.08 0.72
 -1 10 -10 0.32 0.58
 -1 10 -10 0.44 0.62
 -1 10 -10 0.32 0.56
 -1 10 -10 0.25 0.53
 -1 10 -10 0.73 0.54
 -1 10 -10 0.11 0.5
 -1 10 -10 1.73 0.65
 -1 10 -11 566.73 12.04
 -1 10 -11 566.59 12.11
 -1 10 -11 576.47 12.43
 -1 10 -11 561.5 12.03
 -1 10 -11 563.37 12.35
 -1 10 -11 563.51 12.15
 -1 10 -11 540.4 12.21
 1 -10 11 582.57 12.81
 -1 10 -11 584.96 11.97
 -1 10 -11 573.26 12.43
 -1 10 -11 559.73 12.32
 -1 10 -11 585.16 12.29
 -1 10 -11 544.16 11.82
 -1 10 -11 537.35 12.16
 -1 10 -11 562.72 11.85
 -1 10 -11 557.21 11.87
 -1 10 -11 563.6 12.01
 -1 10 -12 19.57 1.41
 -1 10 -12 19.41 1.54
 -1 10 -12 18.94 1.35
 -1 10 -12 19.08 1.36
 -1 10 -12 19.58 1.43
 -1 10 -12 18.32 1.51
 -1 10 -12 19.78 1.53
 1 -10 12 21.22 1.77
 -1 10 -12 22.11 1.57
 -1 10 -12 22.14 1.61
 -1 10 -12 18.52 1.29
 -1 10 -12 21.46 1.58
 -1 10 -12 18.52 1.3
 -1 10 -12 22.19 1.55
 -1 10 -12 20.55 1.5
 -1 10 -12 19.99 1.32
 -1 10 -12 19.93 1.37
 -1 10 -13 773.94 15.89
 -1 10 -13 778.84 15.95
 -1 10 -13 765.78 15.43
 -1 10 -13 772.56 15.57
 -1 10 -13 757.42 15.43
 -1 10 -13 769.35 15.81
 -1 10 -13 720.97 15.5
 -1 10 -13 716.34 15.73
 1 -10 13 751.79 16.2
 -1 10 -13 755.19 15.67
 -1 10 -13 758.74 15.92
 -1 10 -13 742.88 15.59
 -1 10 -13 737.31 15.31
 -1 10 -13 693.97 15.57
 -1 10 -13 759.45 15.13
 -1 10 -13 774.23 15.44
 -1 10 -14 466.65 10.01
 -1 10 -14 424.29 10.23
 -1 10 -14 421.5 10.3
 -1 10 -14 447.93 10.14
 -1 10 -14 470.23 10.4
 -1 10 -14 453.46 10.26
 -1 10 -14 459 10.5
 -1 10 -14 467.77 10.25
 -1 10 -14 457.42 10.05
 -1 10 -14 461.82 10.43
 -1 10 -14 471.16 10.02
 -1 10 -14 457.74 10.48
 -1 10 -14 465.97 10.14
 -1 10 -15 4.93 0.81
 -1 10 -15 3.23 0.81
 -1 10 -15 4.09 0.89
 -1 10 -15 3.8 0.7
 -1 10 -15 4.47 0.75
 -1 10 -15 3.31 0.73
 -1 10 -15 4.75 0.91
 -1 10 -15 2.86 0.8
 -1 10 -15 3.68 0.84
 -1 10 -15 3.52 0.83
 -1 10 -15 3.32 0.74
 -1 10 -15 3.41 0.78
 -1 10 -15 5.13 0.79
 -1 10 -15 4.74 0.84
 -1 10 -16 25.2 1.69
 -1 10 -16 24.72 1.65
 -1 10 -16 24.55 1.41
 -1 10 -16 24.49 1.5
 -1 10 -16 24.21 1.42
 -1 10 -16 25.64 1.47
 -1 10 -16 26.31 1.67
 -1 10 -16 23.05 1.5
 -1 10 -16 24.53 1.68
 -1 10 -16 22.94 1.64
 -1 10 -16 23.74 1.55
 -1 10 -16 23.4 1.43
 -1 10 -16 23.64 1.52
 -1 10 -16 23.48 1.41
 -1 10 -16 22.61 1.57
 -1 10 -17 3.7 0.64
 -1 10 -17 4.47 0.84
 -1 10 -17 4.18 0.71
 -1 10 -17 4.24 0.86
 -1 10 -17 4.09 0.74
 -1 10 -17 3.21 0.77
 -1 10 -17 4.64 0.81
 -1 10 -17 3.05 0.78
 -1 10 -17 5.4 0.91
 -1 10 -17 4.13 0.8
 -1 10 -18 88.78 2.74
 -1 10 -18 83.43 2.71
 -1 10 -19 60.72 2.3
 -1 10 -19 60.53 2.47
 -1 10 -19 61.68 2.21
 -1 10 -19 57.81 2.4
 -1 10 -19 63.05 2.41
 -1 10 -19 58.95 2.08
 -1 10 -20 1.33 0.53
 -1 10 -20 2.42 0.63
 -1 10 -20 0.72 0.6
 -1 10 -20 0.79 0.45
 -1 10 -20 0.84 0.59
 -1 10 -21 52.36 1.89
 -1 10 -21 48.5 1.97
 -1 10 -21 51.4 1.97
 -1 10 -22 64.47 2.18
 -1 10 -22 66.53 2.04
 -1 10 -22 64.94 2.14
 -1 10 -23 165.12 3.93
 -1 10 -23 164.1 3.87
 -1 10 -24 5.73 0.5
 1 -9 -22 76.48 2.15
 -1 9 22 70.85 2.08
 1 -9 -22 78.08 2.02
 -1 9 21 58.63 1.97
 1 -9 -21 57.89 2.01
 -1 9 20 0.45 0.48
 1 -9 -20 -0.58 0.6
 -1 9 19 16.54 1.18
 1 -9 -19 17.15 1.27
 1 -9 -19 15.21 1.05
 1 -9 -18 53.12 2.15
 -1 9 18 54.06 2.08
 -1 9 18 54.91 2.27
 1 -9 -18 60.31 2.25
 1 -9 -18 56.15 2.42
 1 -9 -17 0.05 0.49
 -1 9 17 0.35 0.43
 -1 9 17 0.41 0.54
 1 -9 -17 -0.16 0.51
 1 -9 -17 0.38 0.49
 1 -9 -17 0.05 0.44
 -1 9 17 0.06 0.5
 -1 9 16 352.9 7.97
 1 -9 -16 325.77 7.94
 1 -9 -16 339.37 8.36
 1 -9 -16 346.82 8.07
 1 -9 -16 335.35 7.92
 -1 9 16 364.92 8.25
 1 -9 -15 0.52 0.63
 -1 9 15 0.4 0.61
 1 -9 -15 1.26 0.62
 -1 9 15 0.41 0.52
 1 -9 -15 1 0.55
 -1 9 15 0.5 0.56
 1 -9 -15 0.56 0.63
 1 -9 -15 0.42 0.61
 -1 9 15 0.06 0.63
 1 -9 -14 88.74 3.47
 1 -9 -14 81.93 3.05
 -1 9 14 89.76 3.22
 1 -9 -14 84.54 3.18
 1 -9 -14 88.79 3.15
 -1 9 14 88.77 3.18
 1 -9 -14 83.12 3.11
 -1 9 14 93.49 3.36
 1 -9 -14 89.8 3.25
 -1 9 14 96.7 3.38
 -1 9 13 2.96 0.72
 1 -9 -13 2.7 0.9
 1 -9 -13 2.86 0.84
 1 -9 -13 2.14 0.77
 -1 9 13 3.1 0.76
 -1 9 13 2.13 0.66
 1 -9 -13 2.22 0.79
 1 -9 -13 2.84 0.68
 -1 9 13 2.86 0.77
 1 -9 -12 95.37 3.61
 -1 9 12 88.32 3.24
 1 -9 -12 90.6 3.37
 1 -9 -12 94.82 3.26
 1 -9 -12 97.5 3.38
 -1 9 12 97.62 3.37
 1 -9 -12 89.82 3.32
 -1 9 12 95.94 3.44
 1 -9 -12 91.03 3.35
 -1 9 12 100.88 3.48
 -1 9 11 13.98 1.23
 1 -9 -11 13.59 1.43
 1 -9 -11 17.23 1.4
 1 -9 -11 15.31 1.34
 1 -9 -11 14.59 1.24
 1 -9 -11 13.56 1.25
 -1 9 11 14.21 1.29
 -1 9 11 15.21 1.32
 1 -9 -11 12.05 1.17
 1 -9 -11 15.55 1.35
 -1 9 11 14.01 1.31
 1 -9 -10 138.68 4.12
 1 -9 -10 137.58 4.47
 1 -9 -10 133.82 4.23
 1 -9 -10 144.25 4.22
 1 -9 -10 131.73 4.14
 1 -9 -10 143.36 4.29
 1 -9 -10 134.57 4.2
 -1 9 10 133.94 4.21
 -1 9 10 142.71 4.3
 1 -9 -10 133.24 4.06
 1 -9 -10 136.02 4.14
 1 -9 -10 133.83 4.23
 -1 9 10 143.62 4.3
 1 -9 -9 29 1.71
 1 -9 -9 28.66 1.65
 1 -9 -9 25.42 1.78
 1 -9 -9 28.29 1.73
 1 -9 -9 27.07 1.71
 1 -9 -9 25.3 1.6
 1 -9 -9 27.59 1.66
 1 -9 -9 28.03 1.7
 -1 9 9 26.45 1.64
 1 -9 -9 26.75 1.59
 1 -9 -9 27.28 1.64
 -1 9 9 27.22 1.64
 1 -9 -8 252.51 6.4
 1 -9 -8 260.46 6.41
 1 -9 -8 249.25 6.61
 -1 9 8 266.04 6.43
 1 -9 -8 258.47 6.37
 1 -9 -8 256.6 6.41
 1 -9 -8 245.76 6.33
 -1 9 8 254.31 6.38
 1 -9 -8 246.28 6.19
 1 -9 -8 241.9 6.35
 1 -9 -8 250.12 6.26
 1 -9 -7 272.36 6.75
 -1 9 7 275.63 6.71
 1 -9 -7 266.53 6.73
 1 -9 -7 275.41 6.75
 1 -9 -7 272.93 6.6
 1 -9 -7 277.92 6.5
 -1 9 7 297.17 6.78
 1 -9 -7 271.75 6.68
 -1 9 7 284.41 6.91
 1 -9 -7 271.35 6.71
 1 -9 -7 254.05 6.44
 -1 9 7 279.2 6.72
 1 -9 -7 280.52 6.98
 1 -9 -7 267.02 6.58
 1 -9 -6 152.06 4.33
 1 -9 -6 149.34 4.37
 -1 9 6 153.84 4.36
 1 -9 -6 155.3 4.38
 1 -9 -6 150.42 4.37
 1 -9 -6 153.25 4.29
 1 -9 -6 150.12 4.17
 -1 9 6 159.38 4.3
 1 -9 -6 154.01 4.34
 -1 9 6 143.47 4.39
 1 -9 -6 150.52 4.3
 -1 9 6 156.02 4.3
 1 -9 -6 148.93 4.46
 1 -9 -6 147.04 4.2
 1 -9 -5 9.01 0.99
 -1 9 5 10.04 1.03
 1 -9 -5 13.78 1.09
 1 -9 -5 10.32 1.05
 -1 9 5 10.81 1.03
 1 -9 -5 12.21 1.1
 1 -9 -5 10.52 1.06
 1 -9 -5 11.47 1.05
 1 -9 -5 13.39 1.1
 -1 9 5 11.78 0.97
 1 -9 -5 12.97 1.08
 1 -9 -5 11.22 0.92
 1 -9 -4 55.4 2.24
 1 -9 -4 53.8 2.17
 1 -9 -4 53.24 2.24
 1 -9 -4 57.26 2.32
 1 -9 -4 51.9 2.25
 1 -9 -4 54.42 2.29
 1 -9 -4 54.38 2.25
 1 -9 -4 53.84 2.14
 1 -9 -4 55.95 2.22
 -1 9 4 56.58 2.27
 -1 9 4 60.17 2.16
 -1 9 4 55.77 2.33
 1 -9 -4 55.92 2.11
 1 -9 -3 21.68 1.33
 -1 9 3 22.79 1.33
 -1 9 3 23.45 1.43
 1 -9 -3 22.16 1.42
 1 -9 -3 24.28 1.4
 1 -9 -3 22.95 1.48
 1 -9 -3 27.92 1.54
 1 -9 -3 22.57 1.41
 -1 9 3 24.17 1.48
 1 -9 -3 22.8 1.36
 -1 9 3 24.2 1.32
 -1 9 3 22.9 1.47
 1 -9 -3 22.09 1.3
 -1 9 2 0.36 0.41
 1 -9 -2 0.4 0.42
 -1 9 2 0.17 0.52
 -1 9 2 0.32 0.45
 1 -9 -2 0.09 0.44
 -1 9 2 0.25 0.47
 1 -9 -2 0.54 0.54
 1 -9 -2 0.62 0.55
 1 -9 -2 0.05 0.46
 1 -9 -2 0.16 0.49
 1 -9 -2 0.37 0.57
 -1 9 2 0.32 0.39
 -1 9 2 0.38 0.47
 1 -9 -2 0.28 0.41
 -1 9 1 36.13 1.78
 -1 9 1 31.63 1.7
 -1 9 1 33.03 1.61
 -1 9 1 36.1 1.8
 1 -9 -1 34.58 1.57
 -1 9 1 37.05 1.72
 1 -9 -1 32.4 1.69
 1 -9 -1 35.67 1.69
 1 -9 -1 35.55 1.75
 1 -9 -1 33.54 1.72
 -1 9 1 33.57 1.54
 -1 9 1 33.63 1.54
 1 -9 -1 37.56 1.71
 -1 9 0 63.5 2.45
 -1 9 0 67.51 2.53
 -1 9 0 68.98 2.3
 -1 9 0 64.71 2.5
 -1 9 0 65.99 2.36
 -1 9 0 66.08 2.4
 1 -9 0 65.1 2.4
 1 -9 0 64.2 2.36
 1 -9 0 64.27 2.47
 -1 9 0 65.63 2.29
 -1 9 0 63.37 2.26
 1 -9 0 66.18 2.42
 -1 9 -1 5.28 0.77
 -1 9 -1 5.21 0.77
 -1 9 -1 5.08 0.8
 -1 9 -1 5.95 0.76
 -1 9 -1 5.91 0.66
 -1 9 -1 5.59 0.74
 1 -9 1 5.5 0.76
 1 -9 1 5.86 0.77
 1 -9 1 7.12 0.89
 -1 9 -1 6.18 0.73
 -1 9 -1 5.86 0.71
 1 -9 1 5.18 0.74
 -1 9 -2 6.85 0.84
 -1 9 -2 9.12 0.95
 -1 9 -2 8.86 0.93
 -1 9 -2 7.65 0.81
 -1 9 -2 8.31 0.85
 -1 9 -2 9.37 0.91
 -1 9 -2 8.99 0.83
 -1 9 -2 9.93 0.88
 1 -9 2 8.58 0.9
 1 -9 2 8.91 0.91
 1 -9 2 10.17 1.02
 -1 9 -2 8.96 0.84
 -1 9 -2 7.98 0.81
 -1 9 -2 6.52 0.78
 -1 9 -3 7.62 0.8
 -1 9 -3 6.34 0.85
 -1 9 -3 7.94 0.84
 -1 9 -3 7.95 0.79
 -1 9 -3 6.05 0.82
 -1 9 -3 5.92 0.82
 -1 9 -3 6.84 0.76
 -1 9 -3 6.79 0.75
 1 -9 3 6.73 0.9
 1 -9 3 6.35 0.8
 1 -9 3 6.39 0.86
 -1 9 -3 7.52 0.83
 -1 9 -3 7.02 0.79
 -1 9 -3 8.99 0.88
 -1 9 -3 7.8 0.89
 -1 9 -3 10.63 0.93
 -1 9 -4 695.13 14.01
 -1 9 -4 686.43 13.97
 -1 9 -4 699 14.22
 -1 9 -4 697.64 14.25
 -1 9 -4 692.52 14.03
 -1 9 -4 695.45 13.88
 1 -9 4 670.44 14.07
 -1 9 -4 690.88 14.32
 -1 9 -4 697.35 13.95
 -1 9 -4 690.77 14
 -1 9 -4 706.1 14.04
 1 -9 4 662.98 14.48
 -1 9 -4 674.08 14.22
 -1 9 -4 696.61 13.99
 -1 9 -4 676.15 14.06
 -1 9 -5 86.15 3.04
 -1 9 -5 87.97 2.86
 1 -9 5 88.84 3.26
 -1 9 -5 92.19 2.77
 1 -9 5 82.26 2.91
 -1 9 -5 91.34 2.91
 -1 9 -5 85.6 3.06
 -1 9 -5 88.53 2.85
 -1 9 -5 88.53 2.87
 -1 9 -5 87.53 2.86
 -1 9 -5 88.98 2.89
 -1 9 -5 92.89 2.92
 -1 9 -5 86.89 2.98
 -1 9 -5 92.2 2.98
 -1 9 -5 84.81 2.82
 -1 9 -5 87.58 3.02
 -1 9 -5 94.18 3.08
 -1 9 -6 94.56 3.04
 -1 9 -6 95.51 3.05
 -1 9 -6 87.96 3.19
 -1 9 -6 93.23 3.01
 -1 9 -6 94.13 3.06
 -1 9 -6 92.49 3.18
 1 -9 6 97.27 3.47
 -1 9 -6 91.82 3.29
 -1 9 -6 97.33 2.89
 -1 9 -6 101.45 3.24
 -1 9 -6 95.47 3.13
 -1 9 -6 100.54 3.07
 -1 9 -6 99.17 3.27
 -1 9 -6 100.3 3.07
 -1 9 -6 97.65 3.06
 -1 9 -7 3.49 0.67
 -1 9 -7 2.46 0.67
 -1 9 -7 2.11 0.69
 -1 9 -7 2.3 0.58
 -1 9 -7 2.32 0.68
 -1 9 -7 2.02 0.56
 -1 9 -7 1.91 0.59
 -1 9 -7 2.57 0.71
 1 -9 7 3.35 0.86
 -1 9 -7 1.28 0.62
 -1 9 -7 2.4 0.54
 -1 9 -7 1.62 0.57
 -1 9 -7 1.68 0.59
 -1 9 -7 2.63 0.67
 -1 9 -7 3.23 0.65
 -1 9 -7 1.43 0.57
 -1 9 -7 1.82 0.58
 -1 9 -7 2.12 0.6
 -1 9 -8 89.15 3.01
 -1 9 -8 86.29 3.2
 -1 9 -8 90.47 3.16
 -1 9 -8 94.29 3.04
 -1 9 -8 90.06 2.93
 -1 9 -8 89.05 3
 -1 9 -8 92.98 3.17
 -1 9 -8 87.82 3.27
 1 -9 8 96.66 3.48
 -1 9 -8 87.08 2.83
 -1 9 -8 89.47 3.11
 -1 9 -8 91.63 3.13
 -1 9 -8 92.86 3.11
 -1 9 -8 93.78 2.97
 -1 9 -8 86.76 3.13
 -1 9 -8 94.46 3.04
 -1 9 -8 91.18 2.99
 -1 9 -8 93.98 3.1
 -1 9 -8 91.23 2.95
 -1 9 -9 2.39 0.61
 -1 9 -9 1.41 0.66
 -1 9 -9 1.26 0.63
 -1 9 -9 1.48 0.54
 -1 9 -9 0.49 0.56
 -1 9 -9 2.56 0.65
 -1 9 -9 1.42 0.57
 -1 9 -9 0.78 0.62
 1 -9 9 2.09 0.75
 -1 9 -9 1.23 0.67
 -1 9 -9 1.37 0.56
 -1 9 -9 1.89 0.52
 -1 9 -9 1.39 0.61
 -1 9 -9 1.29 0.57
 -1 9 -9 2.5 0.59
 -1 9 -9 1.69 0.64
 -1 9 -9 1.64 0.63
 -1 9 -9 1.98 0.55
 -1 9 -9 1.61 0.59
 -1 9 -9 1.07 0.49
 -1 9 -9 2.3 0.63
 -1 9 -10 1.04 0.56
 -1 9 -10 0.76 0.66
 -1 9 -10 1.05 0.59
 -1 9 -10 0.7 0.59
 -1 9 -10 0.85 0.55
 -1 9 -10 0.92 0.64
 -1 9 -10 0.99 0.69
 1 -9 10 0.75 0.75
 -1 9 -10 1.01 0.59
 -1 9 -10 1.67 0.59
 -1 9 -10 0.96 0.63
 -1 9 -10 0.69 0.5
 -1 9 -10 0.67 0.54
 -1 9 -10 0.29 0.58
 -1 9 -10 0.64 0.45
 -1 9 -10 0.34 0.49
 -1 9 -10 0.98 0.53
 -1 9 -10 1.75 0.61
 -1 9 -11 45.22 2.23
 -1 9 -11 46.32 2.12
 -1 9 -11 47.16 2.24
 -1 9 -11 49.08 2.11
 -1 9 -11 47.92 2.1
 -1 9 -11 46.89 2.25
 1 -9 11 42.24 2.17
 1 -9 11 46.8 2.43
 -1 9 -11 42.19 2.27
 -1 9 -11 42.43 2.17
 -1 9 -11 46.38 2.01
 -1 9 -11 46.4 2.29
 -1 9 -11 48.39 2.19
 -1 9 -11 45.67 1.98
 -1 9 -11 43.69 2
 -1 9 -11 48.93 2
 -1 9 -11 43.59 2.14
 -1 9 -11 48.14 2
 -1 9 -11 48.41 2.11
 -1 9 -12 21.45 1.58
 -1 9 -12 19.39 1.41
 -1 9 -12 21.28 1.42
 -1 9 -12 22.47 1.58
 -1 9 -12 21.93 1.42
 -1 9 -12 21.13 1.43
 -1 9 -12 22.03 1.57
 -1 9 -12 19.27 1.5
 1 -9 12 24.34 1.81
 -1 9 -12 19.54 1.32
 -1 9 -12 22.84 1.5
 -1 9 -12 21.33 1.59
 -1 9 -12 21.04 1.34
 -1 9 -12 22.46 1.54
 -1 9 -12 18.84 1.26
 -1 9 -12 21.01 1.3
 -1 9 -12 23.34 1.42
 -1 9 -12 19.64 1.3
 -1 9 -12 22.04 1.57
 -1 9 -13 26.42 1.58
 -1 9 -13 24.3 1.69
 -1 9 -13 23.73 1.69
 -1 9 -13 25.05 1.52
 -1 9 -13 24.29 1.5
 -1 9 -13 26.03 1.71
 -1 9 -13 23.72 1.54
 -1 9 -13 22.95 1.66
 1 -9 13 25.58 1.84
 -1 9 -13 24.3 1.58
 -1 9 -13 24.67 1.51
 -1 9 -13 26.16 1.66
 -1 9 -13 23.85 1.61
 -1 9 -13 24.44 1.41
 -1 9 -13 24.35 1.72
 -1 9 -13 23.28 1.62
 -1 9 -13 23.26 1.45
 -1 9 -13 23.96 1.37
 -1 9 -14 1.65 0.75
 -1 9 -14 1.66 0.72
 -1 9 -14 1.8 0.56
 -1 9 -14 1.79 0.67
 -1 9 -14 2.94 0.64
 -1 9 -14 1.07 0.67
 -1 9 -14 0.86 0.62
 1 -9 14 1.3 0.86
 -1 9 -14 1.91 0.79
 -1 9 -14 2.08 0.71
 -1 9 -14 1.54 0.62
 -1 9 -14 1.68 0.62
 -1 9 -14 1.31 0.68
 -1 9 -14 0.87 0.63
 -1 9 -14 1.7 0.77
 -1 9 -14 1.05 0.57
 -1 9 -14 2.12 0.61
 -1 9 -14 2.07 0.7
 -1 9 -15 12.9 1.3
 -1 9 -15 14.14 1.35
 -1 9 -15 12.27 1.06
 -1 9 -15 14.76 1.21
 -1 9 -15 13.39 1.1
 -1 9 -15 11.9 1.22
 -1 9 -15 12.44 1.2
 -1 9 -15 13.07 1.31
 1 -9 15 12.75 1.43
 -1 9 -15 12.38 1.12
 -1 9 -15 13.58 1.21
 -1 9 -15 13.19 1.16
 -1 9 -15 14.49 1.38
 -1 9 -15 13.99 1.3
 -1 9 -15 14.72 1.24
 -1 9 -15 14.38 1.27
 -1 9 -15 11.97 1.09
 -1 9 -15 16.06 1.37
 -1 9 -16 50.07 2.45
 -1 9 -16 56.83 2.24
 -1 9 -16 48.23 2.5
 -1 9 -16 54.22 2.49
 -1 9 -16 48.11 2.27
 -1 9 -16 55.18 2.39
 -1 9 -16 52.26 2.23
 -1 9 -16 53.75 2.51
 -1 9 -16 56.68 2.44
 -1 9 -16 54.44 2.3
 -1 9 -16 56.34 2.63
 -1 9 -16 55.67 2.6
 -1 9 -16 56.23 2.19
 -1 9 -16 52.22 2.49
 -1 9 -16 55.52 2.31
 -1 9 -17 0.68 0.69
 -1 9 -17 0.85 0.68
 -1 9 -17 0.38 0.56
 -1 9 -17 0.61 0.47
 -1 9 -17 -0.05 0.46
 -1 9 -17 0.7 0.55
 -1 9 -17 1.32 0.62
 -1 9 -17 0.33 0.62
 -1 9 -17 0.37 0.7
 -1 9 -17 0.07 0.65
 -1 9 -17 0.18 0.6
 -1 9 -17 -0.05 0.44
 -1 9 -17 -0.12 0.6
 -1 9 -17 1.04 0.64
 -1 9 -18 0.4 0.6
 -1 9 -18 0.06 0.59
 -1 9 -18 0.78 0.7
 -1 9 -18 0.98 0.57
 -1 9 -18 0.4 0.61
 -1 9 -18 0.62 0.61
 -1 9 -18 2.43 0.64
 -1 9 -18 0.31 0.61
 -1 9 -18 0.05 0.44
 -1 9 -18 0.07 0.66
 -1 9 -18 1.88 0.63
 -1 9 -18 0.35 0.45
 -1 9 -19 11.96 1.24
 -1 9 -19 12.93 1.28
 -1 9 -19 13.64 1.24
 -1 9 -19 13.31 1.23
 -1 9 -19 15.35 1.27
 -1 9 -20 30.39 1.58
 -1 9 -20 28.11 1.44
 -1 9 -20 28.96 1.63
 -1 9 -21 12.69 1
 -1 9 -21 12.57 1.13
 -1 9 -21 14.9 1.18
 -1 9 -21 13.83 1.12
 -1 9 -22 99.93 2.94
 -1 9 -22 104.21 3.18
 -1 9 -22 102.52 3.2
 -1 9 -22 109.63 3.18
 -1 9 -23 0.06 0.38
 -1 9 -23 0.45 0.49
 -1 9 -23 0.12 0.46
 -1 9 -23 0.04 0.45
 -1 9 -24 64.87 2.09
 -1 9 -24 68.31 2.07
 -1 9 -25 0.57 0.31
 -1 9 -25 -0.02 0.3
 1 -8 -23 9.3 0.74
 -1 8 23 10.37 0.74
 1 -8 -23 10.72 0.69
 -1 8 22 184.16 4.49
 1 -8 -22 183.96 4.52
 -1 8 21 0.94 0.5
 1 -8 -21 0.57 0.54
 -1 8 20 7.23 0.88
 1 -8 -20 5.98 0.87
 -1 8 20 6.44 0.85
 -1 8 20 4.79 0.75
 1 -8 -20 5.35 0.77
 -1 8 19 49.46 2.22
 -1 8 19 52.05 2.26
 1 -8 -19 52.61 2.39
 -1 8 19 48.8 2.1
 -1 8 19 52.09 2.27
 1 -8 -19 51.02 2.09
 -1 8 19 48.43 1.95
 1 -8 -19 50.67 2.19
 -1 8 18 0.87 0.62
 1 -8 -18 1.3 0.63
 1 -8 -18 0.96 0.74
 -1 8 18 2.74 0.67
 1 -8 -18 1.51 0.64
 -1 8 18 1.61 0.54
 1 -8 -17 10.93 1.03
 -1 8 17 12.48 1.21
 1 -8 -17 12.3 1.19
 1 -8 -17 11.56 1.28
 -1 8 17 9.76 1.11
 1 -8 -17 11.84 1.03
 -1 8 17 12.4 1.15
 -1 8 17 12.38 1.14
 -1 8 17 10.46 1.17
 1 -8 -17 13.65 1.21
 1 -8 -17 10.8 1.13
 -1 8 17 11.07 1.04
 1 -8 -16 16.25 1.28
 -1 8 16 17.05 1.33
 1 -8 -16 18.26 1.42
 -1 8 16 16.2 1.39
 1 -8 -16 16.91 1.41
 -1 8 16 16.49 1.28
 1 -8 -16 17.62 1.56
 1 -8 -16 17.81 1.3
 -1 8 16 16.24 1.33
 -1 8 16 18.72 1.45
 1 -8 -16 17.6 1.42
 -1 8 16 16.11 1.4
 1 -8 -15 319.6 8.1
 -1 8 15 334.53 8.05
 1 -8 -15 338.2 8.15
 -1 8 15 347.26 8.31
 1 -8 -15 336.3 8.02
 -1 8 15 343.98 8.05
 1 -8 -15 345.92 8.23
 1 -8 -15 346.93 8.56
 -1 8 15 321.51 8.03
 1 -8 -15 332.22 7.91
 -1 8 15 333.97 8.22
 1 -8 -15 351.59 8.25
 -1 8 15 341.5 8.33
 -1 8 14 62.58 2.6
 1 -8 -14 63.19 2.71
 1 -8 -14 61.26 2.67
 -1 8 14 69.73 2.84
 1 -8 -14 63 2.61
 1 -8 -14 65.55 2.54
 -1 8 14 62.91 2.62
 1 -8 -14 59.16 2.61
 1 -8 -14 62.69 2.69
 1 -8 -14 65.3 2.95
 1 -8 -14 65.15 2.6
 -1 8 14 65.25 2.75
 -1 8 14 60.37 2.61
 -1 8 14 66.29 2.81
 1 -8 -13 9.55 1.15
 1 -8 -13 8.56 1.12
 1 -8 -13 9.25 0.95
 -1 8 13 9.58 1.13
 1 -8 -13 11.98 1.09
 1 -8 -13 8.48 1.06
 -1 8 13 9.64 1.09
 1 -8 -13 8.59 1.07
 1 -8 -13 8.83 1.21
 -1 8 13 10.01 1.11
 -1 8 13 7.85 0.98
 -1 8 13 9.03 1.09
 1 -8 -12 181.64 5.21
 1 -8 -12 181.48 5.18
 -1 8 12 197.89 5.36
 1 -8 -12 186.46 5.04
 1 -8 -12 188.87 5.16
 1 -8 -12 180.29 5.15
 -1 8 12 185.83 5.3
 1 -8 -12 180.6 5.06
 -1 8 12 175.96 5.05
 1 -8 -12 185.48 5.51
 -1 8 12 185.14 5.21
 -1 8 11 573.93 12.08
 1 -8 -11 560.73 12.41
 1 -8 -11 560.4 12.08
 1 -8 -11 535.35 11.83
 1 -8 -11 531.6 11.93
 1 -8 -11 527.9 11.79
 -1 8 11 568.76 12.15
 1 -8 -11 561.44 12.03
 1 -8 -11 547.15 11.82
 1 -8 -11 552.85 11.97
 1 -8 -11 535.19 11.89
 1 -8 -11 550.83 11.92
 -1 8 11 598.82 12.22
 1 -8 -10 61.22 2.5
 1 -8 -10 62.76 2.45
 1 -8 -10 60.77 2.54
 1 -8 -10 60.15 2.49
 1 -8 -10 66.18 2.62
 -1 8 10 68.87 2.67
 -1 8 10 63.29 2.59
 1 -8 -10 59.11 2.44
 1 -8 -10 63.73 2.57
 -1 8 10 64.04 2.55
 1 -8 -10 62.89 2.56
 1 -8 -10 60.2 2.45
 1 -8 -10 58.06 2.48
 1 -8 -9 234.22 5.87
 1 -8 -9 233.34 5.79
 1 -8 -9 229.77 5.84
 1 -8 -9 232.58 5.83
 1 -8 -9 227.2 5.85
 1 -8 -9 230.71 5.91
 1 -8 -9 233.36 5.82
 -1 8 9 233.06 5.94
 1 -8 -9 217.53 5.69
 -1 8 9 235.66 5.78
 1 -8 -9 229.81 5.85
 -1 8 9 220.96 5.78
 1 -8 -8 376.13 8.42
 1 -8 -8 367.12 8.43
 1 -8 -8 379.61 8.49
 -1 8 8 389.98 8.44
 1 -8 -8 371.25 8.43
 1 -8 -8 387.25 8.5
 1 -8 -8 376.97 8.39
 1 -8 -8 360.8 8.23
 1 -8 -8 356.92 8.49
 1 -8 -8 362.47 8.35
 1 -8 -8 378.31 8.34
 -1 8 8 381.93 8.54
 1 -8 -8 375.1 8.5
 -1 8 8 354.82 8.31
 1 -8 -7 42.6 1.86
 -1 8 7 45.28 1.98
 1 -8 -7 45.62 1.98
 1 -8 -7 43.02 1.95
 1 -8 -7 42.75 1.79
 1 -8 -7 48.68 1.95
 1 -8 -7 43.95 1.91
 1 -8 -7 48.1 2.05
 -1 8 7 44.63 1.95
 1 -8 -7 45.89 2
 1 -8 -7 47.58 2.02
 1 -8 -7 42.18 1.93
 1 -8 -7 41.8 1.97
 1 -8 -7 46.22 2
 1 -8 -6 150.4 4.23
 -1 8 6 159.64 4.24
 1 -8 -6 159.36 4.26
 1 -8 -6 151.99 4.21
 1 -8 -6 150.74 4.2
 1 -8 -6 147.59 4.1
 1 -8 -6 158.17 4.07
 -1 8 6 145.88 4.12
 1 -8 -6 155.72 4.24
 1 -8 -6 153.48 4.2
 1 -8 -6 152.07 3.98
 1 -8 -6 153.51 4.21
 -1 8 5 465.66 9.5
 1 -8 -5 434.08 9.43
 1 -8 -5 449.66 9.47
 1 -8 -5 453.69 9.49
 1 -8 -5 442.99 9.45
 1 -8 -5 446.26 9.33
 -1 8 5 429.52 9.34
 -1 8 5 422.76 9.17
 -1 8 5 432.73 9.32
 -1 8 5 435.66 9.09
 1 -8 -5 431 9.36
 1 -8 -5 431.85 9.36
 1 -8 -5 431.4 9.12
 1 -8 -5 409 9.04
 1 -8 -4 14.62 0.97
 1 -8 -4 13.91 1.03
 -1 8 4 13.13 0.95
 1 -8 -4 14.22 0.95
 -1 8 4 14.71 1
 1 -8 -4 15.08 0.99
 -1 8 4 14.39 0.98
 -1 8 4 15.28 1.09
 1 -8 -4 14.43 1.1
 1 -8 -4 14.93 1.09
 1 -8 -4 14.07 1.05
 1 -8 -4 15.04 1.08
 1 -8 -4 13.15 1.02
 -1 8 4 14.71 1.04
 1 -8 -4 15.04 0.98
 -1 8 3 165.12 4.27
 1 -8 -3 166.67 4.26
 1 -8 -3 160.18 4.2
 1 -8 -3 165.17 4.1
 -1 8 3 165.59 4.16
 1 -8 -3 164.04 4.08
 -1 8 3 163.36 4.18
 1 -8 -3 166.39 4.1
 -1 8 3 176.21 4.39
 1 -8 -3 170.16 4.36
 1 -8 -3 163.48 4.26
 1 -8 -3 167.43 4.37
 1 -8 -3 158.93 4.17
 -1 8 3 164.29 4.01
 1 -8 -3 162.17 4.16
 -1 8 2 123.52 3.57
 -1 8 2 124.72 3.39
 -1 8 2 119.41 3.42
 1 -8 -2 122.6 3.38
 -1 8 2 124.41 3.38
 -1 8 2 126.42 3.52
 1 -8 -2 124.62 3.46
 1 -8 -2 123.67 3.55
 1 -8 -2 125.16 3.52
 1 -8 -2 125.76 3.54
 -1 8 2 126.26 3.28
 -1 8 2 120.98 3.39
 -1 8 2 124.06 3.27
 1 -8 -2 126.38 3.42
 -1 8 1 262.4 6.2
 -1 8 1 249.26 5.93
 -1 8 1 261.28 6.05
 -1 8 1 259.38 6.15
 -1 8 1 261.84 5.81
 1 -8 -1 262.82 5.92
 -1 8 1 256.03 5.96
 -1 8 1 272.87 6.11
 1 -8 -1 269.64 5.85
 1 -8 -1 264.5 6.06
 1 -8 -1 261.37 6.07
 1 -8 -1 272.3 6.19
 -1 8 1 274 6.11
 -1 8 1 271.37 5.91
 -1 8 1 248.77 5.83
 1 -8 -1 257.49 6.02
 -1 8 0 161.36 3.99
 1 -8 0 153.68 3.84
 -1 8 0 156.11 3.84
 -1 8 0 148.92 3.97
 -1 8 0 153.05 4.1
 -1 8 0 151.76 3.8
 -1 8 0 161.85 4.05
 1 -8 0 156.3 4.04
 1 -8 0 151.3 4
 1 -8 0 155.08 4.1
 -1 8 0 153.65 3.89
 -1 8 0 152.98 3.88
 -1 8 0 152.82 4.05
 -1 8 0 154.6 3.79
 -1 8 0 147.54 3.91
 -1 8 0 148.36 4.1
 -1 8 -1 32.18 1.45
 -1 8 -1 26.23 1.3
 -1 8 -1 28.89 1.48
 -1 8 -1 25.36 1.4
 -1 8 -1 26.85 1.34
 -1 8 -1 30.3 1.48
 -1 8 -1 27.64 1.37
 -1 8 -1 27.48 1.29
 -1 8 -1 29.89 1.33
 -1 8 -1 28.92 1.39
 1 -8 1 26.19 1.39
 1 -8 1 26.07 1.36
 1 -8 1 25.57 1.41
 -1 8 -1 28.2 1.34
 -1 8 -1 30.05 1.46
 -1 8 -1 32.17 1.35
 -1 8 -1 27.21 1.31
 -1 8 -1 26.3 1.34
 1 -8 2 17.43 1.28
 -1 8 -2 15.98 1.1
 -1 8 -2 18.69 1.06
 -1 8 -2 17.61 1.1
 -1 8 -2 18.8 1.18
 -1 8 -2 18.55 1.18
 -1 8 -2 17.82 1.08
 -1 8 -2 18.85 1.2
 -1 8 -2 17.98 1.1
 -1 8 -2 18.81 0.98
 -1 8 -2 19.1 1.21
 -1 8 -2 18.34 1.06
 -1 8 -2 18.5 1.08
 1 -8 2 16.57 1.13
 1 -8 2 16.56 1.14
 -1 8 -2 18.75 1.09
 -1 8 -2 18.92 1.18
 -1 8 -2 17.48 1.04
 -1 8 -2 19.9 1.1
 -1 8 -2 20.11 1.16
 1 -8 3 2.41 0.74
 -1 8 -3 2.85 0.55
 -1 8 -3 1.78 0.57
 -1 8 -3 1.84 0.51
 -1 8 -3 2.23 0.55
 -1 8 -3 4.23 0.66
 -1 8 -3 2.24 0.61
 -1 8 -3 2.93 0.59
 -1 8 -3 3.61 0.62
 -1 8 -3 2.95 0.5
 -1 8 -3 3.63 0.55
 1 -8 3 3.59 0.66
 1 -8 3 1.61 0.58
 -1 8 -3 2.66 0.53
 -1 8 -3 2.48 0.52
 -1 8 -3 2.8 0.57
 -1 8 -3 2.22 0.5
 -1 8 -3 2.04 0.53
 -1 8 -4 143.12 3.95
 1 -8 4 137.17 4.03
 -1 8 -4 129.49 3.8
 -1 8 -4 140.91 3.71
 -1 8 -4 140.3 3.63
 -1 8 -4 141.04 3.91
 -1 8 -4 140.87 3.79
 -1 8 -4 131.87 3.72
 1 -8 4 138.48 3.75
 -1 8 -4 136.42 3.87
 -1 8 -4 144.74 3.77
 -1 8 -4 143.38 3.92
 -1 8 -4 140.54 3.85
 -1 8 -4 145.38 3.72
 -1 8 -4 143.19 3.74
 -1 8 -4 138.51 3.92
 -1 8 -4 139.07 3.72
 -1 8 -5 191.39 4.69
 -1 8 -5 188.9 4.64
 -1 8 -5 180.96 4.42
 -1 8 -5 195.03 4.82
 1 -8 5 188.91 5.03
 -1 8 -5 193.94 4.93
 -1 8 -5 187.93 4.47
 -1 8 -5 190.4 4.67
 1 -8 5 182.7 4.67
 -1 8 -5 177.73 4.44
 -1 8 -5 186.71 4.76
 -1 8 -5 178.67 4.71
 -1 8 -5 186.6 4.61
 -1 8 -5 190.97 4.9
 -1 8 -5 184.2 4.61
 -1 8 -5 184.54 4.63
 -1 8 -6 27.65 1.42
 -1 8 -6 26.72 1.42
 1 -8 6 28.01 1.47
 -1 8 -6 26.99 1.47
 -1 8 -6 25.21 1.27
 -1 8 -6 30.37 1.52
 -1 8 -6 28.91 1.43
 -1 8 -6 28.84 1.4
 -1 8 -6 29.16 1.28
 1 -8 6 29.73 1.66
 -1 8 -6 29.16 1.61
 -1 8 -6 25.9 1.28
 -1 8 -7 405.26 8.77
 1 -8 7 419.52 9.2
 -1 8 -7 408.55 8.8
 -1 8 -7 406.56 8.69
 -1 8 -7 401.48 8.6
 -1 8 -7 403.87 8.51
 -1 8 -7 398.39 8.82
 -1 8 -8 41.07 1.92
 -1 8 -8 45.81 1.9
 -1 8 -8 44.43 1.99
 -1 8 -8 45.49 1.9
 -1 8 -8 42.29 1.82
 -1 8 -8 42.71 2.02
 -1 8 -8 46.27 1.87
 -1 8 -8 43.85 1.92
 1 -8 8 48.68 2.21
 1 -8 8 48.09 2.03
 -1 8 -8 42 1.92
 1 -8 8 44.06 1.99
 -1 8 -8 44.08 1.81
 -1 8 -8 49.53 1.96
 -1 8 -9 11.32 0.99
 -1 8 -9 11.49 1.06
 -1 8 -9 11.25 1.02
 -1 8 -9 12.75 0.96
 -1 8 -9 12.13 1.08
 -1 8 -9 10.3 1.05
 -1 8 -9 12.54 1.11
 -1 8 -9 10.32 0.94
 -1 8 -9 11.08 0.96
 -1 8 -9 12.25 0.99
 -1 8 -9 12.03 0.94
 -1 8 -9 10.63 1.03
 -1 8 -9 13.19 1.05
 -1 8 -9 12.28 1.04
 -1 8 -9 11.85 0.96
 -1 8 -9 12.59 0.95
 1 -8 9 11.27 1.04
 1 -8 9 13.72 1.09
 1 -8 9 12.24 1.24
 -1 8 -9 11.15 1.11
 -1 8 -9 11.42 1.07
 -1 8 -9 11.32 0.96
 -1 8 -9 11.42 0.94
 -1 8 -10 442.26 10.06
 -1 8 -10 453.88 9.78
 -1 8 -10 463.33 10.22
 -1 8 -10 476.37 9.96
 -1 8 -10 428.27 10.16
 -1 8 -10 473.87 9.89
 -1 8 -10 451.35 10.15
 -1 8 -10 462.44 10.1
 -1 8 -10 458.68 9.71
 -1 8 -10 459.49 9.75
 -1 8 -10 471.37 9.86
 -1 8 -10 465.49 9.75
 -1 8 -10 445.66 10.2
 -1 8 -10 470.53 10.06
 -1 8 -10 461.95 9.98
 -1 8 -10 463.25 9.84
 1 -8 10 471.97 10.15
 -1 8 -10 427.71 10.23
 1 -8 10 443.34 10.15
 -1 8 -10 481.57 9.92
 -1 8 -10 477.45 10.12
 -1 8 -11 499.06 11
 -1 8 -11 487.07 10.64
 -1 8 -11 514.42 10.8
 -1 8 -11 505.57 10.7
 -1 8 -11 503.66 11.07
 -1 8 -11 509.1 10.79
 -1 8 -11 521.61 11.2
 -1 8 -11 499.44 10.58
 -1 8 -11 491.1 10.98
 -1 8 -11 516.03 10.71
 -1 8 -11 514.21 10.54
 -1 8 -11 521.37 10.7
 -1 8 -11 506.86 10.57
 -1 8 -11 491.11 10.81
 -1 8 -11 501.81 10.89
 -1 8 -11 514.47 11.02
 -1 8 -11 498.67 11.16
 -1 8 -11 494.03 11.2
 1 -8 11 493.94 11.11
 -1 8 -11 483.64 11.07
 1 -8 11 503.01 10.95
 -1 8 -11 514.59 10.97
 -1 8 -11 517.57 10.75
 -1 8 -12 830.31 16.54
 -1 8 -12 812.9 16.65
 -1 8 -12 831.56 16.52
 -1 8 -12 803.28 16.31
 -1 8 -12 817.07 16.38
 -1 8 -12 828.78 16.43
 -1 8 -12 825.92 16.83
 -1 8 -12 836.27 16.33
 -1 8 -12 798.83 16.69
 -1 8 -12 783.63 16.64
 -1 8 -12 805.73 16.17
 -1 8 -12 842.37 16.33
 -1 8 -12 798.68 16.03
 -1 8 -12 823.6 16.57
 -1 8 -12 770.36 16.61
 -1 8 -12 809.58 16.23
 -1 8 -12 799.59 16.85
 -1 8 -12 816.56 16.47
 -1 8 -12 827.16 16.16
 1 -8 12 836.87 16.54
 1 -8 12 728.87 16.64
 -1 8 -12 769.18 16.81
 -1 8 -12 794.06 16.82
 -1 8 -12 841.27 16.63
 -1 8 -12 840.48 16.35
 -1 8 -13 5.98 0.84
 -1 8 -13 5.87 0.94
 -1 8 -13 6.34 0.84
 -1 8 -13 6.61 0.87
 -1 8 -13 7.58 0.95
 -1 8 -13 5.95 0.81
 -1 8 -13 7.53 0.9
 -1 8 -13 8.25 1.05
 -1 8 -13 6.16 0.95
 -1 8 -13 6.43 0.97
 -1 8 -13 6.91 0.83
 -1 8 -13 7.1 0.95
 -1 8 -13 5.41 0.73
 -1 8 -13 5.54 0.75
 -1 8 -13 7.01 1.07
 -1 8 -13 6.61 0.94
 -1 8 -13 6.52 0.87
 -1 8 -13 6.51 1.01
 1 -8 13 7.47 0.9
 1 -8 13 6.14 0.92
 -1 8 -13 6.35 0.84
 -1 8 -13 5.49 0.89
 -1 8 -14 143.71 4.26
 -1 8 -14 139.08 4.34
 -1 8 -14 143.16 4.12
 -1 8 -14 137.97 4.08
 -1 8 -14 142.34 4.23
 -1 8 -14 141.92 4.1
 -1 8 -14 138.76 4.42
 -1 8 -14 151.01 4.22
 -1 8 -14 142.41 4.49
 -1 8 -14 153.57 4.1
 -1 8 -14 135.66 4.38
 -1 8 -14 144.56 4.04
 -1 8 -14 140.35 4.24
 -1 8 -14 142.22 4.22
 -1 8 -14 138.43 4.5
 -1 8 -14 140.86 4.45
 -1 8 -14 145.6 3.97
 -1 8 -14 141 4.54
 1 -8 14 130.52 4.41
 -1 8 -14 140.96 4.26
 -1 8 -14 151.41 4.1
 -1 8 -15 87.63 3.23
 -1 8 -15 95.28 3.46
 -1 8 -15 94.84 3.4
 -1 8 -15 99.05 3.22
 -1 8 -15 95.07 3.27
 -1 8 -15 95.75 3.16
 -1 8 -15 93.49 3.12
 -1 8 -15 96.28 3.2
 -1 8 -15 101.3 3.12
 -1 8 -15 94.38 3.51
 -1 8 -15 93.16 3.46
 -1 8 -15 93.25 3.06
 -1 8 -15 91.9 3.46
 -1 8 -15 98.97 3.35
 -1 8 -15 91.33 3.52
 -1 8 -15 90.4 3.22
 -1 8 -15 95.88 3.5
 -1 8 -15 85.73 3.45
 -1 8 -15 101.24 3.14
 -1 8 -15 101.03 3.38
 -1 8 -16 53.34 2.49
 -1 8 -16 53.55 2.41
 -1 8 -16 55.51 2.56
 -1 8 -16 56.4 2.43
 -1 8 -16 57.13 2.36
 -1 8 -16 57.67 2.33
 -1 8 -16 56.73 2.2
 -1 8 -16 55.5 2.62
 -1 8 -16 54.83 2.55
 -1 8 -16 56.91 2.32
 -1 8 -16 55.94 2.23
 -1 8 -16 53.74 2.57
 -1 8 -16 55.83 2.38
 -1 8 -16 59.2 2.47
 -1 8 -16 53.9 2.56
 -1 8 -16 51.64 2.59
 -1 8 -16 58.13 2.7
 -1 8 -16 57.75 2.45
 -1 8 -16 53.93 2.17
 -1 8 -17 25.31 1.62
 1 -8 17 23.99 1.59
 -1 8 -17 25.57 1.76
 -1 8 -17 24.26 1.77
 -1 8 -17 24.17 1.49
 -1 8 -17 23.12 1.69
 -1 8 -17 24.85 1.6
 -1 8 -17 26.14 1.53
 -1 8 -17 23.97 1.59
 -1 8 -17 24.45 1.55
 -1 8 -17 24.66 1.81
 -1 8 -17 24.59 1.74
 -1 8 -17 23.83 1.78
 -1 8 -17 25.75 1.45
 -1 8 -17 26.67 1.75
 -1 8 -17 28.31 1.79
 -1 8 -17 24.4 1.6
 1 -8 18 39.71 2.16
 -1 8 -18 44.5 2.39
 -1 8 -18 45.67 2.15
 -1 8 -18 47.97 2.05
 -1 8 -18 43.22 2.29
 -1 8 -18 46.3 2.34
 -1 8 -18 51.66 2.14
 -1 8 -18 45.64 2.28
 -1 8 -18 47.68 1.99
 -1 8 -18 45.17 2.17
 -1 8 -18 48.19 2.29
 -1 8 -18 46.65 2.12
 -1 8 -18 46.68 2.38
 -1 8 -18 46.57 2.41
 -1 8 -18 47.85 2.19
 -1 8 -19 149.75 4.33
 -1 8 -19 149.41 4.49
 -1 8 -19 150.53 4.34
 -1 8 -19 145.78 4.21
 -1 8 -19 142.12 4.59
 -1 8 -19 150.97 4.62
 -1 8 -19 149.22 4.14
 -1 8 -19 149.25 4.54
 -1 8 -19 140.01 4.61
 -1 8 -20 179.23 4.76
 -1 8 -20 182.67 4.96
 -1 8 -20 159.15 4.91
 -1 8 -20 173.22 4.96
 -1 8 -20 178.61 4.75
 -1 8 -20 167.27 5.04
 -1 8 -20 167.23 5.08
 -1 8 -21 1.28 0.6
 -1 8 -22 -0.31 0.55
 -1 8 -22 0.52 0.48
 -1 8 -22 0.8 0.63
 -1 8 -22 0.22 0.58
 -1 8 -22 0.54 0.53
 -1 8 -23 81.25 2.64
 -1 8 -23 77.94 2.44
 -1 8 -23 75.48 2.65
 -1 8 -23 75.81 2.65
 -1 8 -24 9.25 0.84
 -1 8 -24 9.4 0.86
 -1 8 -24 7.6 0.8
 -1 8 -25 40.75 1.52
 -1 8 -25 40.42 1.55
 -1 8 -25 41.21 1.57
 -1 8 -26 0.89 0.33
 -1 8 -26 1.03 0.36
 -1 7 24 10.63 0.74
 1 -7 -24 11.08 0.73
 -1 7 24 10.46 0.73
 -1 7 23 97.87 2.96
 1 -7 -23 101.82 2.93
 -1 7 23 102.03 2.94
 1 -7 -23 101.97 2.83
 -1 7 23 101.8 2.91
 -1 7 22 73.12 2.55
 -1 7 22 74.52 2.6
 1 -7 -22 75.44 2.61
 -1 7 22 73.94 2.5
 -1 7 22 76.86 2.64
 -1 7 22 74.14 2.54
 1 -7 -21 212.76 5.44
 -1 7 21 211.96 5.42
 -1 7 21 205.53 5.39
 -1 7 21 210.06 5.35
 -1 7 21 207.92 5.47
 1 -7 -21 208.8 5.49
 -1 7 21 214.38 5.5
 -1 7 20 180.42 4.87
 -1 7 20 163.09 4.71
 1 -7 -20 170.66 4.82
 -1 7 20 165.02 4.62
 -1 7 20 179 4.93
 -1 7 19 171.17 5.03
 -1 7 19 174.41 4.95
 -1 7 19 174.2 5.06
 1 -7 -19 179.96 5.17
 1 -7 -19 174.63 5.01
 -1 7 19 172.23 4.97
 -1 7 19 168.72 4.79
 1 -7 -18 141.92 4.23
 -1 7 18 144.34 4.42
 1 -7 -18 126.73 3.85
 -1 7 18 136.44 4
 1 -7 -18 141.38 4.4
 1 -7 -18 134.04 4.13
 -1 7 18 141.53 4.45
 -1 7 18 142.37 4.46
 1 -7 -18 147.09 4.61
 -1 7 18 139.61 4.32
 -1 7 18 132.27 4.16
 -1 7 17 159.07 4.76
 1 -7 -17 171.2 4.85
 1 -7 -17 165.33 4.96
 -1 7 17 164.52 4.64
 -1 7 17 173.91 5.02
 1 -7 -17 172.68 4.86
 -1 7 17 166.42 4.99
 1 -7 -17 156.86 4.47
 -1 7 17 163.23 4.89
 -1 7 17 170.11 5.04
 -1 7 17 156.5 4.74
 1 -7 -17 162.55 5.1
 1 -7 -16 19.62 1.54
 1 -7 -16 20.33 1.7
 -1 7 16 20.03 1.51
 -1 7 16 21.27 1.6
 -1 7 16 20.58 1.55
 1 -7 -16 20.03 1.39
 1 -7 -16 18.4 1.36
 -1 7 16 22.36 1.64
 -1 7 16 20.55 1.5
 1 -7 -16 19.6 1.43
 -1 7 16 23.45 1.66
 1 -7 -16 19.71 1.5
 1 -7 -16 21 1.54
 -1 7 16 19.76 1.55
 -1 7 16 20.51 1.42
 1 -7 -16 20.71 1.58
 1 -7 -15 79.93 3.09
 1 -7 -15 70.4 2.86
 -1 7 15 76.46 2.84
 1 -7 -15 71.18 2.73
 -1 7 15 72.24 2.99
 -1 7 15 69.04 2.9
 -1 7 15 75 2.96
 1 -7 -15 75.1 3.21
 -1 7 15 70.24 2.82
 1 -7 -15 76.13 2.85
 -1 7 15 71.61 3
 1 -7 -15 72.03 2.92
 1 -7 -15 71.01 2.87
 -1 7 15 71.95 3.01
 -1 7 15 78.08 3.08
 1 -7 -14 67.85 2.74
 1 -7 -14 66.22 2.96
 -1 7 14 67.18 2.83
 -1 7 14 65.64 2.74
 1 -7 -14 70.79 2.66
 -1 7 14 65.81 2.75
 -1 7 14 71.95 2.88
 1 -7 -14 68.28 2.78
 1 -7 -14 68.24 2.79
 -1 7 14 66.52 2.82
 1 -7 -14 63.74 2.62
 -1 7 14 65.21 2.66
 1 -7 -14 65.68 2.57
 -1 7 14 65.64 2.83
 1 -7 -13 236.71 5.89
 1 -7 -13 227.79 5.94
 -1 7 13 226.84 5.95
 -1 7 13 238.86 6.24
 1 -7 -13 225.24 5.95
 1 -7 -13 233.4 6.11
 1 -7 -13 233.76 6.07
 1 -7 -13 218.74 5.7
 1 -7 -13 230.31 6.07
 -1 7 13 231.58 6.12
 -1 7 13 246.43 6.27
 -1 7 13 233.8 6.11
 -1 7 13 243 6.24
 -1 7 13 230.05 6.13
 -1 7 13 231.86 6.25
 1 -7 -12 357.48 8.14
 1 -7 -12 339.81 7.96
 -1 7 12 337.54 8.04
 1 -7 -12 349.95 8.12
 -1 7 12 358.33 8.36
 1 -7 -12 343.27 8.22
 1 -7 -12 349.53 8.21
 1 -7 -12 344.79 8.11
 1 -7 -12 352.81 8.23
 -1 7 12 362.96 8.33
 -1 7 12 381.57 8.44
 -1 7 12 344.61 8.35
 -1 7 12 342.1 8.25
 -1 7 12 347 8.27
 -1 7 12 332.92 8.12
 1 -7 -11 720.27 14.79
 -1 7 11 716.86 14.61
 1 -7 -11 720.18 14.92
 -1 7 11 708.13 15.01
 -1 7 11 716.25 14.99
 -1 7 11 723.13 14.74
 -1 7 11 724.42 14.92
 1 -7 -11 710.45 14.92
 1 -7 -11 733.7 14.86
 1 -7 -11 734.81 14.95
 1 -7 -11 741.89 14.78
 -1 7 11 717.42 14.77
 1 -7 -11 737.74 14.9
 1 -7 -11 735.23 14.88
 1 -7 -11 714.24 14.82
 -1 7 11 729.6 15.06
 -1 7 11 720.16 15.11
 1 -7 -11 696.63 15.01
 -1 7 11 717.85 15
 -1 7 10 315.87 7.6
 -1 7 10 320.36 7.54
 1 -7 -10 303.51 7.28
 1 -7 -10 329.19 7.35
 1 -7 -10 309.22 7.37
 1 -7 -10 324.01 7.41
 -1 7 10 321.77 7.23
 1 -7 -10 317.74 7.34
 1 -7 -10 319.06 7.24
 -1 7 10 311.46 7.44
 -1 7 10 312.57 7.53
 1 -7 -10 312.95 7.44
 1 -7 -10 315.58 7.34
 1 -7 -10 318.57 7.43
 -1 7 10 320.04 7.51
 1 -7 -10 312.38 7.51
 -1 7 9 397.26 8.57
 1 -7 -9 395.13 8.68
 1 -7 -9 398.03 8.69
 1 -7 -9 401.77 8.65
 1 -7 -9 391.41 8.57
 -1 7 9 380.5 8.64
 1 -7 -9 381.58 8.79
 -1 7 9 400.29 8.84
 1 -7 -9 392.94 8.75
 -1 7 9 383.22 8.78
 1 -7 -9 374.73 8.59
 1 -7 -9 386.52 8.67
 1 -7 -9 398.5 8.65
 1 -7 -9 401.02 8.76
 -1 7 9 406 8.97
 1 -7 -8 33.59 1.62
 -1 7 8 33.41 1.56
 1 -7 -8 31.72 1.58
 1 -7 -8 33.17 1.6
 1 -7 -8 37.19 1.64
 1 -7 -8 31.57 1.4
 1 -7 -8 31.67 1.48
 -1 7 8 29.36 1.51
 -1 7 8 32.27 1.58
 -1 7 8 32.46 1.6
 1 -7 -8 31.94 1.6
 -1 7 8 32.44 1.68
 1 -7 -8 31.83 1.61
 1 -7 -7 27.3 1.36
 1 -7 -7 26.5 1.39
 1 -7 -7 25.88 1.39
 1 -7 -7 26.95 1.32
 1 -7 -7 29.49 1.42
 -1 7 7 27 1.42
 -1 7 7 26.45 1.49
 -1 7 7 30.5 1.45
 1 -7 -7 29.47 1.48
 1 -7 -7 26.69 1.43
 1 -7 -7 30.17 1.46
 1 -7 -7 26.82 1.4
 1 -7 -7 29.5 1.4
 1 -7 -7 26.36 1.27
 1 -7 -7 27.75 1.48
 -1 7 7 26.72 1.5
 -1 7 7 27.15 1.39
 -1 7 7 27.99 1.45
 -1 7 7 22.74 1.3
 1 -7 -7 26.43 1.41
 -1 7 6 607.75 12.8
 -1 7 6 645.46 13.16
 -1 7 6 646.44 12.9
 -1 7 6 637.27 13.03
 1 -7 -6 634.04 12.75
 1 -7 -6 628.46 12.94
 -1 7 6 657.78 13.03
 -1 7 6 646.61 12.61
 1 -7 -6 631.65 12.84
 1 -7 -6 637.48 12.81
 1 -7 -6 637.26 13
 1 -7 -6 655.24 12.94
 1 -7 -6 650.8 13.03
 -1 7 6 646.61 12.97
 1 -7 -6 655.42 13.03
 1 -7 -6 645.2 12.96
 1 -7 -6 664.77 13.03
 1 -7 -6 647.92 12.88
 1 -7 -6 626.93 13.03
 -1 7 6 642.14 13.08
 -1 7 6 633.98 13.1
 1 -7 -6 639.78 12.97
 -1 7 5 86.96 2.77
 -1 7 5 80.46 2.51
 -1 7 5 89.11 2.59
 -1 7 5 86.92 2.71
 1 -7 -5 87.18 2.69
 -1 7 5 84.16 2.74
 -1 7 5 87.85 2.68
 1 -7 -5 89.84 2.7
 1 -7 -5 85.86 2.69
 1 -7 -5 86.63 2.63
 1 -7 -5 80.23 2.6
 -1 7 5 85.2 2.63
 1 -7 -5 85.31 2.57
 -1 7 5 89.09 2.48
 1 -7 -5 87.34 2.57
 -1 7 5 84.6 2.56
 -1 7 5 86.87 2.71
 1 -7 -5 85.7 2.69
 1 -7 -5 89.62 2.68
 -1 7 4 55.83 2.02
 -1 7 4 56.35 1.97
 -1 7 4 61.27 1.93
 1 -7 -4 57.51 1.95
 1 -7 -4 56.88 1.92
 -1 7 4 58.87 1.99
 1 -7 -4 56.16 1.92
 -1 7 4 64.25 2.23
 -1 7 4 59.54 2.13
 -1 7 4 60.65 1.94
 -1 7 4 62.2 2.09
 1 -7 -4 58.77 2.07
 1 -7 -4 56.03 2.02
 1 -7 -4 61.58 2.12
 1 -7 -4 59.46 2.07
 1 -7 -4 60.34 2.06
 -1 7 4 62.39 2.12
 1 -7 -4 60.43 2.07
 1 -7 -4 59.89 2.04
 -1 7 4 55.18 2.1
 1 -7 -3 273.68 5.97
 -1 7 3 270.15 6.09
 -1 7 3 274.48 5.98
 -1 7 3 276.25 6.05
 1 -7 -3 276.58 5.99
 1 -7 -3 271.34 5.86
 -1 7 3 278.72 6.17
 1 -7 -3 281.42 6.16
 1 -7 -3 269.48 6.19
 1 -7 -3 271.46 6.14
 1 -7 -3 278.52 6.18
 1 -7 -3 279.72 6.09
 -1 7 3 275.49 6.15
 1 -7 -3 277.08 6.1
 -1 7 3 272.77 5.85
 -1 7 3 281.74 6.02
 -1 7 3 266.25 6.04
 1 -7 -3 268 5.94
 1 -7 -2 223.99 5.01
 -1 7 2 228.32 5
 -1 7 2 231.99 5
 -1 7 2 231.35 5.25
 -1 7 2 224.03 5.14
 -1 7 2 217.95 5.07
 -1 7 2 236.61 5.32
 1 -7 -2 231.99 5.12
 1 -7 -2 237.51 5.31
 1 -7 -2 229.39 5.28
 1 -7 -2 229.2 5.35
 1 -7 -2 235.35 5.34
 -1 7 2 228.56 5.05
 -1 7 2 225.72 5.18
 -1 7 2 228.37 4.95
 1 -7 -2 228.08 5.16
 -1 7 2 239.06 5.42
 -1 7 2 228.13 5.2
 1 -7 -2 227.74 5.06
 -1 7 1 923.85 17.87
 1 -7 -1 868.12 17.44
 -1 7 1 913.1 17.5
 -1 7 1 888.4 17.46
 1 -7 -1 915.97 17.56
 -1 7 1 974.64 17.82
 1 -7 -1 921.66 17.79
 1 -7 -1 883.49 17.72
 1 -7 -1 929.2 17.85
 1 -7 -1 918.37 17.82
 -1 7 1 896.59 17.53
 -1 7 1 902.15 17.44
 -1 7 1 1014.19 17.84
 1 -7 -1 928.68 17.57
 -1 7 1 916.26 17.71
 -1 7 1 927.94 17.49
 -1 7 1 960.74 17.62
 -1 7 1 922.48 17.69
 -1 7 0 225.87 5.4
 -1 7 0 230.2 5.28
 1 -7 0 237.01 5.18
 -1 7 0 237.23 5.31
 -1 7 0 229.74 5.14
 -1 7 0 233.08 5.16
 -1 7 0 240.84 5.35
 1 -7 0 230.63 5.16
 1 -7 0 223.27 5.31
 1 -7 0 235 5.37
 1 -7 0 245.7 5.32
 1 -7 0 228.09 5.4
 -1 7 0 232.04 5.19
 -1 7 0 242.89 5.38
 -1 7 0 229.96 5.11
 -1 7 0 237.08 5.28
 -1 7 0 244.04 5.36
 -1 7 0 241.59 5.32
 -1 7 -1 0.4 0.38
 -1 7 -1 0.96 0.44
 -1 7 -1 0.98 0.34
 -1 7 -1 0.73 0.37
 -1 7 -1 1.06 0.36
 -1 7 -1 1.51 0.41
 1 -7 1 0.35 0.34
 1 -7 1 0.57 0.48
 1 -7 1 0.19 0.43
 1 -7 1 0.66 0.46
 -1 7 -1 0.31 0.32
 -1 7 -1 1.15 0.35
 -1 7 -1 1.5 0.46
 -1 7 -1 0.49 0.41
 -1 7 -1 0.7 0.38
 -1 7 -1 0.72 0.4
 -1 7 -1 1.7 0.4
 -1 7 -2 6.05 0.64
 -1 7 -2 5.46 0.66
 -1 7 -2 5.64 0.58
 -1 7 -2 5.17 0.7
 -1 7 -2 5.51 0.61
 -1 7 -2 5.45 0.67
 -1 7 -2 5.48 0.56
 -1 7 -2 5.58 0.58
 -1 7 -2 8.03 0.74
 -1 7 -2 5.7 0.6
 1 -7 2 5.1 0.7
 1 -7 2 5.28 0.57
 1 -7 2 4.88 0.63
 -1 7 -2 4.92 0.61
 -1 7 -2 5.7 0.6
 -1 7 -2 5.99 0.62
 -1 7 -2 4.79 0.56
 -1 7 -2 5.73 0.55
 -1 7 -2 6.15 0.69
 -1 7 -2 4.93 0.6
 -1 7 -2 4.74 0.6
 -1 7 -3 35.85 1.42
 -1 7 -3 33.2 1.47
 -1 7 -3 34.02 1.49
 -1 7 -3 37.53 1.56
 -1 7 -3 33.42 1.38
 -1 7 -3 32.01 1.48
 -1 7 -3 32.14 1.36
 -1 7 -3 35.17 1.46
 -1 7 -3 35.16 1.51
 -1 7 -3 33.03 1.38
 -1 7 -3 35.52 1.39
 1 -7 3 33.36 1.35
 1 -7 3 30.91 1.4
 1 -7 3 32.06 1.32
 -1 7 -3 32.98 1.39
 -1 7 -3 34.81 1.5
 -1 7 -3 32.15 1.37
 -1 7 -3 34.95 1.53
 -1 7 -3 32.89 1.4
 -1 7 -3 34.42 1.37
 -1 7 -3 31.36 1.39
 -1 7 -4 23.99 1.17
 1 -7 4 25.83 1.2
 -1 7 -4 26.84 1.37
 -1 7 -4 24.47 1.17
 -1 7 -4 23.39 1.17
 -1 7 -4 25.52 1.33
 -1 7 -4 25.51 1.31
 -1 7 -4 22.14 1.14
 -1 7 -4 25.88 1.27
 -1 7 -4 25.42 1.19
 -1 7 -4 26.8 1.34
 -1 7 -4 23.76 1.11
 -1 7 -4 26.16 1.24
 -1 7 -4 24.13 1.19
 -1 7 -4 28.6 1.29
 1 -7 4 26.41 1.29
 1 -7 4 25.26 1.19
 -1 7 -4 23.44 1.26
 -1 7 -4 23.97 1.19
 -1 7 -4 26.22 1.29
 -1 7 -4 24.74 1.25
 -1 7 -4 25.03 1.2
 -1 7 -4 23.23 1.16
 -1 7 -5 50.89 1.78
 1 -7 5 42.48 1.7
 -1 7 -5 43.73 1.86
 -1 7 -5 45.11 1.71
 -1 7 -5 49.14 1.77
 -1 7 -5 46.71 1.84
 -1 7 -5 46.86 1.81
 -1 7 -5 48.42 1.87
 -1 7 -5 45.6 1.69
 -1 7 -5 46.79 1.88
 -1 7 -5 45.63 1.7
 -1 7 -5 46.51 1.61
 -1 7 -5 47.89 1.78
 -1 7 -5 49.13 1.77
 -1 7 -5 49.29 1.82
 1 -7 5 44.44 1.69
 -1 7 -5 46.93 1.8
 -1 7 -5 48.35 1.82
 -1 7 -5 48.19 1.74
 -1 7 -5 48.04 1.76
 -1 7 -6 51.92 1.85
 -1 7 -6 49.01 1.91
 -1 7 -6 50.13 1.86
 -1 7 -6 51.35 1.83
 -1 7 -6 52.05 1.91
 -1 7 -6 50.06 1.85
 -1 7 -6 49.05 1.79
 -1 7 -6 48.89 1.88
 1 -7 6 51.37 1.94
 1 -7 6 49.86 2.04
 1 -7 6 45.63 1.82
 -1 7 -6 46.47 1.95
 -1 7 -6 51.28 1.67
 -1 7 -6 49.63 1.88
 -1 7 -6 51.63 1.92
 -1 7 -6 47.68 1.87
 -1 7 -6 48.25 1.76
 -1 7 -6 52.22 1.86
 -1 7 -6 53.08 1.86
 -1 7 -6 51.87 1.95
 -1 7 -6 49.81 1.93
 -1 7 -6 48.35 1.92
 -1 7 -6 50.21 1.83
 -1 7 -6 46.67 1.92
 -1 7 -6 50.33 1.81
 -1 7 -7 158.14 4.18
 -1 7 -7 162.29 4.32
 1 -7 7 163.88 4.22
 1 -7 7 158.19 4.18
 -1 7 -7 160.96 4.18
 -1 7 -7 160.01 4.03
 -1 7 -7 164.65 4.12
 -1 7 -7 166.04 4.17
 -1 7 -7 157.82 4
 -1 7 -7 160.96 4.13
 -1 7 -7 158.85 4.16
 -1 7 -7 157.72 3.95
 -1 7 -7 159.36 4.05
 -1 7 -7 160.33 4
 -1 7 -7 160.5 4.04
 -1 7 -7 155.39 4.1
 -1 7 -7 155.45 4.08
 -1 7 -7 162.39 4.04
 -1 7 -7 162.51 4.22
 -1 7 -7 157.62 3.95
 -1 7 -7 165.3 4.07
 -1 7 -7 165.13 4.23
 -1 7 -7 152.93 3.98
 -1 7 -7 160.23 4.28
 -1 7 -7 159.03 4.22
 -1 7 -8 4.53 0.61
 -1 7 -8 5.81 0.68
 -1 7 -8 3.65 0.58
 -1 7 -8 4.35 0.56
 -1 7 -8 3.33 0.63
 -1 7 -8 2.78 0.56
 -1 7 -8 3.93 0.54
 1 -7 8 4.51 0.62
 1 -7 8 3.69 0.6
 -1 7 -8 3.91 0.63
 -1 7 -8 11.81 0.92
 -1 7 -8 3.98 0.69
 -1 7 -8 6.58 0.73
 -1 7 -8 3.39 0.54
 -1 7 -8 3.86 0.61
 -1 7 -8 3.48 0.59
 -1 7 -8 4.86 0.63
 -1 7 -8 6.86 0.67
 -1 7 -8 4.03 0.65
 -1 7 -8 4.86 0.58
 -1 7 -8 4.03 0.62
 -1 7 -8 4.67 0.57
 -1 7 -8 4.05 0.66
 -1 7 -8 4.4 0.72
 -1 7 -8 4.06 0.61
 -1 7 -8 6.96 0.73
 -1 7 -8 3.84 0.68
 -1 7 -9 6.47 0.68
 -1 7 -9 11.22 0.94
 -1 7 -9 6.09 0.77
 -1 7 -9 5.84 0.65
 -1 7 -9 6.99 0.78
 -1 7 -9 6.32 0.66
 1 -7 9 6.58 0.73
 -1 7 -9 7.83 0.84
 1 -7 9 6.48 0.76
 -1 7 -9 5.66 0.73
 -1 7 -9 6.09 0.66
 -1 7 -9 6.96 0.7
 -1 7 -9 6.96 0.73
 -1 7 -9 6.5 0.79
 -1 7 -9 9.09 0.89
 -1 7 -9 7.06 0.72
 -1 7 -9 6.77 0.71
 -1 7 -9 9.58 0.86
 -1 7 -9 6.57 0.69
 -1 7 -9 6.79 0.69
 -1 7 -9 5.52 0.81
 -1 7 -9 6.92 0.78
 -1 7 -9 5.87 0.72
 -1 7 -9 6.87 0.72
 -1 7 -9 6.83 0.7
 -1 7 -10 107.18 3
 -1 7 -10 109.94 3.35
 -1 7 -10 106.83 3
 -1 7 -10 104.57 3
 -1 7 -10 106.46 2.97
 -1 7 -10 105.8 3.23
 -1 7 -10 104.88 3.05
 -1 7 -10 104.18 3.27
 -1 7 -10 108.14 3.11
 -1 7 -10 100.31 3.03
 -1 7 -10 104.52 3.37
 1 -7 10 109.46 3.39
 1 -7 10 106.24 3.23
 -1 7 -11 170.26 4.42
 -1 7 -11 160.95 4.61
 1 -7 11 155.92 4.53
 1 -7 11 161.27 4.39
 -1 7 -11 164.27 4.29
 -1 7 -11 160.82 4.5
 -1 7 -11 158.71 4.54
 -1 7 -11 167.54 4.52
 -1 7 -11 159.24 4.22
 -1 7 -11 168.42 4.52
 -1 7 -11 161.08 4.23
 -1 7 -11 173.48 4.47
 -1 7 -11 159.34 4.48
 -1 7 -11 161.11 4.45
 -1 7 -11 158.18 4.22
 -1 7 -12 0.34 0.53
 -1 7 -12 0.38 0.54
 -1 7 -12 0.87 0.47
 -1 7 -12 1.02 0.49
 -1 7 -12 0.7 0.49
 -1 7 -12 0.7 0.44
 -1 7 -12 2.62 0.72
 -1 7 -12 0.24 0.52
 -1 7 -12 0.29 0.42
 -1 7 -12 0.76 0.54
 -1 7 -12 0.86 0.52
 1 -7 12 1.18 0.49
 -1 7 -12 0.35 0.44
 -1 7 -12 1.02 0.63
 -1 7 -12 0.69 0.56
 -1 7 -12 1.41 0.54
 -1 7 -12 0.35 0.57
 -1 7 -12 1 0.56
 -1 7 -12 0.95 0.46
 -1 7 -12 0.99 0.54
 -1 7 -12 0.89 0.57
 -1 7 -12 0.31 0.45
 -1 7 -12 0.5 0.58
 1 -7 12 1.19 0.47
 1 -7 12 0.8 0.54
 1 -7 12 2.65 0.59
 -1 7 -12 0.56 0.45
 -1 7 -13 552.09 11.32
 -1 7 -13 541.49 11.6
 -1 7 -13 541.56 11.71
 1 -7 13 526.06 11.55
 -1 7 -13 543.23 11.28
 -1 7 -13 538.49 11.84
 -1 7 -13 551.72 11.45
 -1 7 -13 570.45 11.85
 -1 7 -13 539.57 11.7
 -1 7 -13 544.56 11.58
 -1 7 -13 540.88 11.77
 -1 7 -13 546.85 11.41
 -1 7 -13 549.77 11.54
 -1 7 -13 555.72 11.42
 -1 7 -13 545.99 11.97
 -1 7 -13 522.08 11.08
 -1 7 -13 556.92 11.22
 -1 7 -13 545.79 11.56
 -1 7 -13 548.86 11.56
 -1 7 -13 544.71 11.87
 -1 7 -13 528.59 11.82
 1 -7 13 559.55 11.46
 -1 7 -13 541.9 11.94
 1 -7 13 484.39 11.73
 -1 7 -13 544.05 11.73
 -1 7 -13 561.61 11.32
 -1 7 -13 531.45 11.77
 -1 7 -14 167.04 4.4
 -1 7 -14 171.5 4.69
 -1 7 -14 172.9 4.8
 1 -7 14 154.89 4.61
 -1 7 -14 160.45 4.78
 -1 7 -14 172.69 4.54
 -1 7 -14 167.12 4.9
 -1 7 -14 166.39 4.38
 -1 7 -14 168.8 4.77
 -1 7 -14 169.88 4.69
 -1 7 -14 172.72 4.87
 -1 7 -14 171.32 4.5
 -1 7 -14 168.54 4.62
 -1 7 -14 167.62 4.48
 -1 7 -14 170.08 4.53
 -1 7 -14 170.46 4.65
 -1 7 -14 163.83 4.89
 -1 7 -14 156.37 4.56
 -1 7 -14 159.15 4.87
 -1 7 -14 162.88 4.93
 1 -7 14 153.35 4.83
 -1 7 -14 160.14 4.79
 -1 7 -14 165.97 4.75
 -1 7 -14 176.97 4.44
 -1 7 -15 41.51 2.1
 -1 7 -15 45.4 2.1
 -1 7 -15 40.28 1.79
 1 -7 15 39.68 2.02
 -1 7 -15 42.15 1.92
 -1 7 -15 39.03 2.14
 -1 7 -15 38.48 2.06
 -1 7 -15 42.53 1.81
 -1 7 -15 42.66 2.13
 -1 7 -15 39.85 1.99
 -1 7 -15 44.93 2.22
 -1 7 -15 41.14 1.94
 -1 7 -15 42.9 1.92
 -1 7 -15 42.67 1.89
 -1 7 -15 41.26 1.99
 -1 7 -15 41.82 2.02
 -1 7 -15 38.33 2.13
 -1 7 -15 40.71 1.96
 -1 7 -15 38.84 2.18
 -1 7 -15 37.23 2.14
 1 -7 15 40.85 2.2
 -1 7 -15 35.7 2.05
 -1 7 -15 42.31 2.1
 -1 7 -15 40.24 1.8
 -1 7 -16 336.78 8.12
 -1 7 -16 338.54 7.97
 1 -7 16 315.98 8.01
 -1 7 -16 340.79 7.52
 -1 7 -16 338.84 8.2
 -1 7 -16 332.88 7.71
 -1 7 -16 328.01 8.23
 -1 7 -16 359.02 8.34
 -1 7 -16 321.85 7.93
 -1 7 -16 350.55 8.17
 -1 7 -16 339.85 7.69
 -1 7 -16 349 7.84
 -1 7 -16 334.91 7.71
 -1 7 -16 329.18 7.88
 -1 7 -16 331.85 7.91
 -1 7 -16 325.06 8.26
 -1 7 -16 342.81 7.96
 -1 7 -16 333.75 8.33
 -1 7 -16 332.1 8.36
 -1 7 -16 338.7 7.57
 -1 7 -16 327.3 8.21
 -1 7 -16 333.56 8.11
 -1 7 -17 64.45 2.68
 -1 7 -17 58.98 2.53
 1 -7 17 59.05 2.62
 1 -7 17 56.77 2.5
 -1 7 -17 65.92 2.45
 -1 7 -17 59.08 2.7
 -1 7 -17 64.26 2.75
 -1 7 -17 59.56 2.71
 -1 7 -17 58.95 2.54
 -1 7 -17 60.85 2.67
 -1 7 -17 65.88 2.58
 -1 7 -17 58.02 2.34
 -1 7 -17 61.2 2.79
 -1 7 -17 64.24 2.56
 -1 7 -17 58.82 2.47
 -1 7 -17 56.74 2.71
 -1 7 -17 57.61 2.74
 -1 7 -17 65.1 2.71
 -1 7 -17 57.27 2.68
 -1 7 -18 671.79 14.44
 -1 7 -18 693.03 14.27
 1 -7 18 620.4 14.2
 1 -7 18 676.32 14.52
 -1 7 -18 691.52 14.56
 -1 7 -18 687.58 13.95
 -1 7 -18 665.55 14.55
 -1 7 -18 651.71 14.24
 -1 7 -18 705.24 14.49
 -1 7 -18 700 14.64
 -1 7 -18 652.72 13.86
 -1 7 -18 682.14 14.19
 -1 7 -18 670.74 14.65
 -1 7 -18 682.56 14.19
 -1 7 -18 675.63 14.69
 -1 7 -18 715.52 14.3
 -1 7 -18 668.24 14.73
 -1 7 -18 663.87 14.58
 -1 7 -18 689.89 14.5
 -1 7 -19 60.01 2.28
 -1 7 -19 56.29 2.62
 -1 7 -19 57.8 2.61
 -1 7 -19 58.18 2.41
 -1 7 -19 59.98 2.75
 -1 7 -19 54.74 2.39
 -1 7 -19 56.41 2.66
 -1 7 -19 57.15 2.54
 -1 7 -19 54.73 2.59
 1 -7 19 55.35 2.49
 -1 7 -19 58.67 2.56
 -1 7 -19 51.74 2.62
 -1 7 -20 118.88 3.45
 -1 7 -20 117.02 3.91
 -1 7 -20 113.64 3.91
 -1 7 -20 109.47 3.96
 -1 7 -20 126.76 3.77
 -1 7 -20 113.29 3.63
 -1 7 -20 116.71 3.98
 -1 7 -20 116.41 3.95
 -1 7 -20 118.73 3.86
 -1 7 -20 120.78 3.72
 -1 7 -20 121.66 3.93
 -1 7 -20 114.39 4.02
 -1 7 -20 114.97 3.86
 -1 7 -21 30.97 1.65
 -1 7 -21 27.84 1.73
 -1 7 -21 28.57 1.76
 -1 7 -21 29.03 1.8
 -1 7 -21 31.28 1.66
 -1 7 -21 27.21 1.79
 -1 7 -21 30.46 1.82
 -1 7 -21 27.76 1.68
 1 -7 21 26.53 1.74
 -1 7 -21 27.73 1.82
 -1 7 -21 29.78 1.75
 -1 7 -22 187.77 4.87
 -1 7 -22 185.23 4.84
 -1 7 -22 197.46 4.96
 -1 7 -22 190.25 5.16
 -1 7 -23 81.52 2.59
 -1 7 -23 74.76 2.8
 -1 7 -23 84.38 2.84
 -1 7 -23 76.9 2.8
 -1 7 -23 78.32 2.8
 -1 7 -23 82.69 2.82
 -1 7 -23 78.39 2.59
 -1 7 -24 20.73 1.27
 -1 7 -24 19.24 1.24
 -1 7 -24 21.4 1.3
 -1 7 -25 123.98 3.34
 -1 7 -25 125.4 3.41
 -1 7 -25 119.83 3.32
 -1 7 -26 7.98 0.68
 -1 7 -26 7.72 0.65
 -1 7 -26 7.42 0.69
 -1 7 -27 0.82 0.31
 -1 7 -27 0.88 0.33
 -1 6 25 11.45 0.81
 1 -6 -25 10.15 0.71
 -1 6 25 10.53 0.68
 -1 6 24 34.39 1.5
 1 -6 -24 39.58 1.55
 1 -6 -24 37.84 1.57
 -1 6 24 37.78 1.66
 -1 6 24 36.72 1.58
 -1 6 24 39.27 1.67
 -1 6 23 32.41 1.58
 -1 6 23 35.45 1.62
 1 -6 -23 32.83 1.56
 -1 6 23 33.09 1.64
 -1 6 23 36.3 1.72
 1 -6 -23 32.46 1.61
 -1 6 23 33.39 1.65
 -1 6 23 32.01 1.67
 -1 6 22 63.63 2.52
 1 -6 -22 60.08 2.42
 -1 6 22 59 2.46
 -1 6 22 58.18 2.38
 1 -6 -22 59.27 2.41
 -1 6 22 59.5 2.38
 -1 6 22 61.77 2.46
 -1 6 22 59.05 2.33
 1 -6 -21 149.42 4.07
 -1 6 21 156.17 4.46
 1 -6 -21 156.32 4.54
 -1 6 20 109.91 3.67
 1 -6 -20 106.29 3.71
 1 -6 -20 107.12 3.74
 -1 6 20 108.82 3.7
 -1 6 20 101.93 3.68
 -1 6 20 110.19 3.65
 -1 6 20 113.43 3.79
 1 -6 -19 0.16 0.48
 -1 6 19 0.77 0.63
 -1 6 19 0.6 0.57
 1 -6 -19 0.29 0.71
 -1 6 19 0.66 0.61
 -1 6 19 0.69 0.65
 -1 6 19 0.96 0.67
 1 -6 -19 0.49 0.68
 -1 6 19 0.13 0.55
 -1 6 19 0.21 0.59
 1 -6 -19 0.22 0.52
 -1 6 18 1.78 0.64
 1 -6 -18 2.13 0.87
 -1 6 18 1.86 0.72
 -1 6 18 1.58 0.73
 -1 6 18 4.03 0.86
 1 -6 -18 3.04 0.71
 1 -6 -18 1.51 0.69
 1 -6 -18 1.23 0.75
 1 -6 -18 1.87 0.6
 -1 6 18 1.05 0.73
 -1 6 17 339.27 8.15
 1 -6 -17 361.35 8.7
 -1 6 17 361.75 8.75
 -1 6 17 348.63 8.41
 1 -6 -17 366.58 8.9
 -1 6 17 362.03 8.66
 -1 6 17 360.69 8.65
 -1 6 17 358.63 8.58
 -1 6 17 357.62 8.68
 1 -6 -17 354.85 8.38
 1 -6 -17 350.22 8.38
 -1 6 17 345.69 8.6
 -1 6 17 354.05 8.66
 1 -6 -16 153.9 4.58
 1 -6 -16 152.2 4.56
 1 -6 -16 153.46 4.75
 -1 6 16 146.87 4.5
 -1 6 16 153.21 4.7
 1 -6 -16 154.96 4.43
 -1 6 16 160.23 4.7
 -1 6 16 156.49 4.79
 1 -6 -16 157.38 4.58
 -1 6 16 151.53 4.56
 -1 6 16 150.8 4.75
 1 -6 -16 152.37 4.88
 -1 6 16 155.16 4.72
 1 -6 -16 145.35 4.26
 -1 6 16 146.13 4.65
 -1 6 16 160.63 4.8
 1 -6 -15 162.88 4.72
 1 -6 -15 160.9 4.67
 1 -6 -15 153.4 4.6
 -1 6 15 165.37 4.7
 -1 6 15 168.04 4.85
 1 -6 -15 157.43 4.5
 -1 6 15 160.54 4.71
 -1 6 15 150.85 4.73
 1 -6 -15 160.8 4.46
 -1 6 15 153.14 4.63
 -1 6 15 163.79 4.87
 -1 6 15 156.39 4.75
 1 -6 -15 166.5 5.04
 -1 6 15 155.31 4.77
 -1 6 15 151.94 4.76
 1 -6 -14 124.75 3.9
 1 -6 -14 126.37 3.89
 1 -6 -14 127.96 3.91
 -1 6 14 121.6 3.86
 -1 6 14 127.04 4.01
 1 -6 -14 118.33 3.71
 -1 6 14 120.53 3.85
 1 -6 -14 117.18 3.8
 -1 6 14 121.2 3.99
 -1 6 14 120.17 3.93
 1 -6 -14 117.4 3.65
 -1 6 14 120.06 3.88
 -1 6 14 124.06 4.01
 -1 6 14 126.11 4.01
 -1 6 13 52.11 2.31
 1 -6 -13 51.99 2.25
 -1 6 13 55.12 2.34
 -1 6 13 51.47 2.3
 -1 6 13 50.87 2.28
 1 -6 -13 50.79 2.23
 1 -6 -13 56.07 2.18
 -1 6 13 57.01 2.35
 1 -6 -13 52.47 2.2
 -1 6 13 53.94 2.32
 1 -6 -13 50.39 2.27
 -1 6 13 57.64 2.44
 1 -6 -13 54.53 2.32
 -1 6 13 53.28 2.39
 -1 6 13 54.22 2.38
 -1 6 12 0.79 0.52
 1 -6 -12 0.92 0.56
 -1 6 12 0.9 0.53
 1 -6 -12 0.76 0.64
 -1 6 12 0.23 0.51
 -1 6 12 1.67 0.61
 1 -6 -12 1.02 0.57
 1 -6 -12 2.38 0.67
 -1 6 12 1.13 0.57
 1 -6 -12 1.17 0.58
 -1 6 12 1.39 0.57
 -1 6 12 1.82 0.61
 1 -6 -12 1.05 0.46
 -1 6 12 0.59 0.46
 1 -6 -12 1.58 0.53
 -1 6 12 1.65 0.6
 1 -6 -12 0.5 0.56
 -1 6 11 88.7 2.96
 -1 6 11 87.33 2.7
 1 -6 -11 87.03 2.85
 1 -6 -11 83.71 2.89
 -1 6 11 84.25 2.93
 1 -6 -11 86.15 2.99
 -1 6 11 89.34 2.81
 1 -6 -11 86.69 2.8
 -1 6 11 83.1 2.83
 1 -6 -11 89.01 2.92
 -1 6 11 86.43 2.96
 1 -6 -11 86.96 2.86
 1 -6 -11 87.13 2.89
 -1 6 11 88.87 3.01
 -1 6 11 91.2 3.01
 -1 6 11 88.07 3.06
 1 -6 -11 89.81 2.96
 -1 6 10 12.38 0.9
 1 -6 -10 12.63 0.99
 1 -6 -10 12.63 0.97
 1 -6 -10 13.26 1.04
 -1 6 10 12.28 1.05
 -1 6 10 14.26 1.06
 -1 6 10 13.26 0.97
 1 -6 -10 11.76 0.95
 1 -6 -10 12.42 0.99
 -1 6 10 12.23 0.99
 1 -6 -10 11.94 1.01
 -1 6 10 12.92 1.08
 -1 6 10 13.25 1.1
 -1 6 10 13.77 1.07
 1 -6 -10 13.39 1.05
 1 -6 -9 0.14 0.45
 -1 6 9 0.42 0.36
 -1 6 9 0.81 0.48
 1 -6 -9 1 0.47
 1 -6 -9 0.41 0.41
 -1 6 9 1.18 0.47
 -1 6 9 0.55 0.42
 -1 6 9 2.2 0.57
 1 -6 -9 1.01 0.47
 -1 6 9 0.7 0.42
 1 -6 -9 0.33 0.4
 1 -6 -9 0.67 0.4
 1 -6 -9 1.57 0.49
 -1 6 9 0.47 0.44
 1 -6 -9 2.31 0.61
 -1 6 9 0.57 0.44
 -1 6 9 0.49 0.41
 -1 6 9 0.87 0.46
 -1 6 9 0.88 0.41
 1 -6 -9 0.8 0.47
 -1 6 8 5.49 0.74
 -1 6 8 5.51 0.67
 -1 6 8 4.48 0.63
 1 -6 -8 11.1 0.87
 1 -6 -8 5.39 0.7
 1 -6 -8 8.09 0.78
 1 -6 -8 6.72 0.74
 -1 6 8 4.55 0.69
 1 -6 -8 10.29 0.85
 -1 6 8 4.61 0.65
 -1 6 8 6.93 0.74
 -1 6 8 5.59 0.73
 1 -6 -8 8.52 0.8
 -1 6 8 6.13 0.68
 1 -6 -8 6.42 0.72
 1 -6 -8 6.31 0.68
 1 -6 -8 5.51 0.69
 1 -6 -8 5.11 0.6
 1 -6 -8 5.13 0.55
 -1 6 8 5.16 0.69
 1 -6 -8 6.34 0.78
 -1 6 8 5.73 0.7
 1 -6 -8 5.74 0.7
 -1 6 7 921.86 18.53
 -1 6 7 939.95 18.6
 -1 6 7 946.5 18.75
 1 -6 -7 948.05 18.55
 1 -6 -7 972.96 18.53
 -1 6 7 958.12 18.68
 1 -6 -7 982.34 18.57
 -1 6 7 981.1 18.77
 -1 6 7 931.5 18.44
 1 -6 -7 942.81 18.59
 -1 6 7 928.71 18.69
 -1 6 7 973.28 18.81
 -1 6 7 961.11 18.52
 1 -6 -7 952.01 18.6
 1 -6 -7 984.6 18.63
 1 -6 -7 964.6 18.58
 1 -6 -7 992.64 18.58
 1 -6 -7 979.05 18.32
 1 -6 -7 970.11 18.45
 1 -6 -7 995.14 18.69
 1 -6 -7 965.52 18.73
 -1 6 7 970.44 18.73
 1 -6 -7 958.26 18.61
 1 -6 -6 430.62 8.76
 1 -6 -6 421.91 8.6
 -1 6 6 412.04 8.81
 -1 6 6 416.72 8.72
 -1 6 6 405.01 8.6
 1 -6 -6 411.18 8.55
 -1 6 6 394.62 8.48
 -1 6 6 426.17 8.77
 -1 6 6 395.78 8.31
 1 -6 -6 425.95 8.63
 -1 6 6 424.37 8.74
 -1 6 6 408.89 8.82
 -1 6 6 421.17 8.66
 1 -6 -6 420.67 8.69
 1 -6 -6 410.89 8.67
 1 -6 -6 426.32 8.67
 1 -6 -6 419.77 8.65
 1 -6 -6 418.9 8.58
 -1 6 6 435.35 8.82
 1 -6 -6 416.69 8.78
 -1 6 6 422.43 8.84
 1 -6 -6 421.66 8.36
 1 -6 -6 407.93 8.67
 1 -6 -5 93.14 2.57
 -1 6 5 87.72 2.47
 1 -6 -5 91.99 2.58
 -1 6 5 98.15 2.64
 -1 6 5 94.18 2.6
 -1 6 5 98.1 2.8
 -1 6 5 94.24 2.71
 -1 6 5 95.19 2.72
 -1 6 5 93.6 2.66
 1 -6 -5 97.95 2.72
 1 -6 -5 92.52 2.67
 1 -6 -5 94.69 2.67
 1 -6 -5 95.68 2.63
 1 -6 -5 98.85 2.68
 1 -6 -5 93.09 2.71
 -1 6 5 92.51 2.72
 -1 6 5 94.37 2.47
 -1 6 5 98.52 2.71
 1 -6 -5 94.3 2.61
 -1 6 5 94.8 2.77
 1 -6 -5 90.97 2.44
 -1 6 4 211.38 4.72
 -1 6 4 206.48 4.55
 -1 6 4 206.6 4.5
 1 -6 -4 194.84 4.59
 -1 6 4 198.29 4.49
 1 -6 -4 195.22 4.57
 -1 6 4 206.89 4.79
 -1 6 4 203.54 4.83
 -1 6 4 207.66 4.63
 -1 6 4 201.27 4.6
 1 -6 -4 201.4 4.52
 -1 6 4 201.64 4.71
 1 -6 -4 208.94 4.76
 1 -6 -4 218.92 4.79
 1 -6 -4 204.84 4.69
 1 -6 -4 207.21 4.74
 1 -6 -4 211.92 4.8
 1 -6 -4 208.63 4.77
 -1 6 4 210.43 4.43
 -1 6 4 208.77 4.8
 -1 6 4 207.87 4.85
 1 -6 -4 210.06 4.56
 -1 6 4 212.62 4.43
 1 -6 -3 183.12 4.27
 -1 6 3 174.63 3.99
 -1 6 3 190.47 4.25
 -1 6 3 190.19 4.18
 -1 6 3 186.74 4.39
 -1 6 3 186.53 4.41
 -1 6 3 186.5 4.15
 -1 6 3 193.42 4.17
 1 -6 -3 181.23 4.17
 -1 6 3 182.91 4.05
 1 -6 -3 179.59 4.17
 -1 6 3 184.3 4
 1 -6 -3 181.87 4.11
 -1 6 3 189.03 4.33
 1 -6 -3 192.22 4.23
 1 -6 -3 185.77 4.31
 1 -6 -3 187.79 4.32
 1 -6 -3 191.5 4.39
 1 -6 -3 184.77 4.32
 1 -6 -3 185.6 4.3
 -1 6 3 184.93 4.33
 -1 6 3 183.65 4.06
 -1 6 3 184.56 4.41
 1 -6 -3 189.29 4.2
 -1 6 3 182.98 4.06
 1 -6 -2 378.83 7.69
 1 -6 -2 370.01 7.78
 -1 6 2 378.38 7.63
 -1 6 2 385.21 7.98
 -1 6 2 391.63 7.98
 -1 6 2 363.21 7.8
 -1 6 2 359.6 7.58
 -1 6 2 376.28 7.82
 -1 6 2 371.59 7.6
 1 -6 -2 369.72 7.66
 -1 6 2 393.51 7.76
 1 -6 -2 385 7.75
 -1 6 2 383.05 7.89
 1 -6 -2 373.84 7.87
 1 -6 -2 390.13 7.92
 1 -6 -2 387.4 7.9
 1 -6 -2 391.7 7.96
 -1 6 2 422.55 7.86
 -1 6 2 385.02 7.58
 -1 6 2 383.81 7.67
 -1 6 2 389.08 7.89
 1 -6 -2 379.64 7.8
 -1 6 2 397.84 7.7
 -1 6 2 390.75 7.65
 -1 6 2 385.48 8
 -1 6 1 3.69 0.51
 -1 6 1 2.61 0.33
 -1 6 1 2.31 0.37
 -1 6 1 3.34 0.48
 -1 6 1 2.21 0.38
 -1 6 1 1.88 0.42
 -1 6 1 2.85 0.52
 -1 6 1 2.28 0.36
 -1 6 1 2.23 0.32
 -1 6 1 2.67 0.46
 1 -6 -1 1.7 0.49
 1 -6 -1 2.08 0.5
 1 -6 -1 1.67 0.51
 -1 6 1 2.17 0.39
 -1 6 1 2 0.42
 1 -6 -1 2.98 0.43
 -1 6 1 1.96 0.38
 -1 6 1 3.1 0.47
 -1 6 1 1.43 0.33
 -1 6 1 2.11 0.36
 -1 6 1 1.51 0.39
 1 -6 0 57.76 2.04
 -1 6 0 67.03 1.92
 -1 6 0 62.29 1.73
 -1 6 0 62.17 1.8
 -1 6 0 66.52 2.05
 -1 6 0 63.49 1.82
 -1 6 0 65.49 1.91
 1 -6 0 61.38 1.72
 -1 6 0 64.91 1.92
 1 -6 0 62.81 1.96
 1 -6 0 60.02 1.79
 1 -6 0 59.13 1.97
 1 -6 0 61.9 1.92
 -1 6 0 64.48 1.85
 -1 6 0 62.06 1.97
 -1 6 0 60.18 1.87
 1 -6 0 62.93 1.78
 -1 6 0 65.9 1.94
 -1 6 0 62.13 1.78
 -1 6 0 63.11 1.83
 -1 6 0 66.03 1.91
 -1 6 0 62.17 1.9
 1 -6 1 77.28 2.39
 -1 6 -1 75.8 2.18
 1 -6 1 75.43 1.94
 -1 6 -1 76.84 2.1
 -1 6 -1 73.37 2.21
 -1 6 -1 78.06 2.17
 -1 6 -1 78.53 2.26
 -1 6 -1 73.79 2.14
 -1 6 -1 78.45 2.29
 -1 6 -1 82.06 2.13
 -1 6 -1 73.73 2.13
 1 -6 1 70.64 2.03
 1 -6 1 70.77 2.05
 1 -6 1 75.51 2.18
 -1 6 -1 75.75 2.11
 -1 6 -1 75.12 2.1
 -1 6 -1 75.88 2.06
 -1 6 -1 76.75 2.22
 1 -6 1 78.82 1.98
 -1 6 -1 76.28 2.28
 -1 6 -1 74.77 2.17
 -1 6 -1 77.75 2.04
 -1 6 -1 73.85 2.15
 -1 6 -2 365.1 7.12
 -1 6 -2 369.42 7.42
 1 -6 2 357.41 7.55
 1 -6 2 352.14 6.95
 -1 6 -2 333.3 7.18
 -1 6 -2 342.11 7.38
 -1 6 -2 341.09 7.26
 -1 6 -2 362.97 7.4
 -1 6 -2 352.72 7.39
 -1 6 -2 349.88 7.21
 -1 6 -2 334.66 7.23
 -1 6 -2 347.57 7.35
 -1 6 -2 357.41 7.23
 1 -6 2 348.78 7.18
 1 -6 2 364.65 7.34
 1 -6 2 347.25 7.19
 -1 6 -2 347.77 7.24
 -1 6 -2 346.12 7.18
 -1 6 -2 378.55 7.43
 -1 6 -2 345.46 7.22
 -1 6 -2 356.74 7.34
 -1 6 -2 358.5 7.31
 -1 6 -2 362.52 7.2
 -1 6 -2 358.31 7.29
 -1 6 -2 358.53 7.43
 -1 6 -3 237.37 5.19
 -1 6 -3 231.05 5.06
 -1 6 -3 236.94 5.19
 -1 6 -3 238.07 5.21
 -1 6 -3 237.67 5.07
 -1 6 -3 226.87 5.16
 -1 6 -3 220.53 5.08
 -1 6 -3 238.78 5.01
 -1 6 -3 239.83 5.09
 -1 6 -3 239.97 5.15
 -1 6 -3 228.8 5.1
 -1 6 -3 229.01 5.09
 1 -6 3 220.67 5.01
 -1 6 -3 236.42 5.23
 -1 6 -3 237.32 5.19
 -1 6 -3 233.49 5.06
 -1 6 -3 244.98 5.25
 -1 6 -3 226.28 5.02
 -1 6 -3 238.96 5.09
 1 -6 3 229.72 5.32
 1 -6 3 201.21 4.95
 -1 6 -3 238.44 5.03
 -1 6 -3 231.87 5.23
 -1 6 -4 92.95 2.54
 -1 6 -4 95.8 2.62
 -1 6 -4 95.28 2.63
 -1 6 -4 94.58 2.61
 -1 6 -4 95.02 2.54
 -1 6 -4 93.98 2.65
 -1 6 -4 91.94 2.56
 -1 6 -4 90.62 2.61
 -1 6 -4 102.11 2.58
 -1 6 -4 96.57 2.44
 -1 6 -4 99.36 2.59
 -1 6 -4 91.56 2.4
 -1 6 -4 97.14 2.59
 -1 6 -4 93.09 2.55
 -1 6 -4 91.47 2.57
 -1 6 -4 95.95 2.63
 1 -6 4 96.09 2.36
 -1 6 -4 95.35 2.52
 -1 6 -4 97.09 2.65
 -1 6 -4 90.02 2.5
 -1 6 -4 93.64 2.65
 -1 6 -4 94.26 2.66
 -1 6 -4 89.54 2.51
 -1 6 -4 90.83 2.62
 1 -6 4 95.93 2.66
 -1 6 -4 92.52 2.53
 -1 6 -4 94.34 2.7
 1 -6 4 94.4 2.78
 -1 6 -5 33.54 1.35
 -1 6 -5 33.64 1.36
 -1 6 -5 33.78 1.39
 -1 6 -5 35.51 1.39
 -1 6 -5 32.29 1.31
 -1 6 -5 35.35 1.44
 -1 6 -5 32.8 1.19
 -1 6 -5 33.79 1.35
 -1 6 -5 34.49 1.4
 -1 6 -5 34.11 1.38
 -1 6 -5 34.81 1.35
 -1 6 -5 32.05 1.28
 -1 6 -5 32.33 1.3
 1 -6 5 32.45 1.21
 -1 6 -5 34.29 1.42
 -1 6 -5 34.12 1.32
 -1 6 -5 33.1 1.42
 -1 6 -5 32.06 1.38
 -1 6 -5 32.39 1.31
 -1 6 -5 33.07 1.37
 -1 6 -5 34.69 1.35
 1 -6 5 35.09 1.42
 -1 6 -5 32.15 1.44
 1 -6 5 32.49 1.35
 -1 6 -5 34.43 1.37
 -1 6 -6 139.99 3.5
 -1 6 -6 141.53 3.51
 -1 6 -6 133.58 3.36
 1 -6 6 134.45 3.5
 1 -6 6 132.94 3.5
 -1 6 -6 140.12 3.56
 -1 6 -6 140.56 3.65
 -1 6 -6 135.28 3.17
 -1 6 -6 136.61 3.34
 -1 6 -6 139.87 3.42
 -1 6 -6 138.69 3.33
 -1 6 -6 137.01 3.49
 -1 6 -6 138.43 3.46
 -1 6 -6 142.54 3.59
 -1 6 -6 135.03 3.59
 -1 6 -6 132.55 3.52
 -1 6 -6 140.05 3.42
 -1 6 -6 133.33 3.38
 -1 6 -6 142.77 3.52
 -1 6 -6 140.6 3.49
 -1 6 -6 139.77 3.42
 -1 6 -6 137.41 3.51
 -1 6 -6 139.88 3.54
 -1 6 -6 130.84 3.41
 -1 6 -6 134.7 3.54
 -1 6 -6 136.96 3.39
 -1 6 -6 131.59 3.43
 -1 6 -6 140.41 3.51
 -1 6 -6 137.96 3.41
 -1 6 -7 523.2 10.65
 -1 6 -7 503.86 10.47
 -1 6 -7 514.87 10.37
 -1 6 -7 521.1 10.5
 -1 6 -7 518.78 10.34
 -1 6 -7 515.06 10.29
 -1 6 -7 493.58 10.24
 -1 6 -7 529.63 10.4
 -1 6 -7 539.2 10.34
 -1 6 -7 502.82 10.27
 -1 6 -7 508.29 10.57
 -1 6 -7 517.01 10.6
 -1 6 -7 513.99 10.66
 -1 6 -7 529.9 10.42
 -1 6 -7 508.29 10.36
 1 -6 7 488.51 10.53
 1 -6 7 545.96 10.59
 -1 6 -7 527.65 10.73
 -1 6 -7 543.83 10.66
 -1 6 -7 530.36 10.54
 -1 6 -7 516.9 10.56
 -1 6 -7 508.2 10.33
 -1 6 -7 511.86 10.39
 -1 6 -7 513.23 10.54
 -1 6 -7 521.34 10.55
 -1 6 -7 532.9 10.53
 -1 6 -7 511.74 10.43
 -1 6 -8 175.74 4.26
 -1 6 -8 168.31 4.3
 -1 6 -8 165.82 4.12
 -1 6 -8 174.79 4.14
 -1 6 -8 179.61 4.46
 -1 6 -8 177.59 4.08
 -1 6 -8 171.13 4.08
 -1 6 -8 172.45 4.14
 -1 6 -8 173.18 4.16
 -1 6 -8 168.38 4.25
 -1 6 -8 165.58 4.28
 -1 6 -8 175.18 4.12
 -1 6 -8 169.82 4.14
 -1 6 -8 176.93 4.39
 -1 6 -8 173.41 4.4
 -1 6 -8 178.05 4.21
 -1 6 -8 175.21 4.35
 -1 6 -8 168.68 4.43
 1 -6 8 177.04 4.28
 1 -6 8 173.4 4.38
 -1 6 -8 170.64 4.39
 -1 6 -8 175.84 4.17
 -1 6 -8 166.33 4.28
 -1 6 -8 174 4.13
 -1 6 -8 179.87 4.35
 -1 6 -8 188.38 4.34
 -1 6 -8 172.27 4.2
 -1 6 -8 169.88 4.31
 -1 6 -8 169.74 4.31
 -1 6 -8 175.14 4.2
 -1 6 -9 60.03 2
 -1 6 -9 60.98 2.04
 -1 6 -9 59.88 2.11
 -1 6 -9 63.23 2.19
 -1 6 -9 60.12 2.14
 -1 6 -9 59.77 2.18
 -1 6 -9 64.57 2.07
 -1 6 -9 63.18 1.99
 -1 6 -9 62.55 2.18
 -1 6 -9 64.1 2.21
 -1 6 -9 63.21 2.02
 -1 6 -9 60.5 2.01
 -1 6 -9 62.58 2.06
 -1 6 -9 60.8 2.21
 -1 6 -9 61.92 2.23
 -1 6 -9 62.52 2.13
 -1 6 -9 57.74 2.19
 -1 6 -9 62.08 2.04
 1 -6 9 58.2 2.08
 -1 6 -9 61.32 2.26
 1 -6 9 59.21 2.18
 -1 6 -9 61.25 2.24
 -1 6 -9 61.13 2.11
 -1 6 -9 62.79 2.22
 -1 6 -9 63.04 1.97
 -1 6 -9 64.16 2.03
 -1 6 -9 64.91 1.99
 -1 6 -9 58.75 2.06
 -1 6 -9 62.98 2.29
 -1 6 -9 61.76 2.04
 -1 6 -9 61.06 2.07
 -1 6 -9 64.9 2.16
 -1 6 -10 176.35 4.62
 -1 6 -10 174.54 4.45
 -1 6 -10 175.56 4.45
 -1 6 -10 181.24 4.23
 -1 6 -10 183.38 4.31
 -1 6 -10 178.69 4.23
 -1 6 -10 174.2 4.67
 -1 6 -10 179.73 4.49
 -1 6 -10 184.7 4.35
 -1 6 -10 174.36 4.52
 -1 6 -10 177.14 4.32
 -1 6 -10 171.44 4.33
 -1 6 -10 184.9 4.63
 -1 6 -10 181.03 4.48
 -1 6 -10 178.68 4.65
 -1 6 -10 168.56 4.59
 -1 6 -10 184.58 4.34
 -1 6 -10 179.73 4.38
 1 -6 10 177.81 4.44
 1 -6 10 169.74 4.6
 -1 6 -10 174.08 4.65
 -1 6 -10 169.95 4.62
 -1 6 -10 174.47 4.31
 -1 6 -10 184.56 4.58
 -1 6 -10 181.62 4.27
 -1 6 -10 169.26 4.54
 -1 6 -10 185.79 4.33
 -1 6 -10 183.53 4.39
 -1 6 -10 177.63 4.59
 -1 6 -10 184.94 4.57
 -1 6 -10 177.14 4.35
 -1 6 -10 176.78 4.38
 -1 6 -11 315.17 7.4
 -1 6 -11 316.91 6.94
 -1 6 -11 312.27 6.87
 -1 6 -11 332.14 6.9
 -1 6 -11 323.21 7.49
 -1 6 -11 330.75 7.25
 -1 6 -11 317.53 7.25
 -1 6 -11 331.47 7.03
 -1 6 -11 325.37 7.27
 -1 6 -11 320.14 7.03
 -1 6 -11 314.37 7.28
 -1 6 -11 308.41 7.05
 -1 6 -11 316.09 7.19
 -1 6 -11 324.33 7.1
 -1 6 -11 334.98 7.03
 -1 6 -11 311.06 7.31
 -1 6 -11 317.04 7.39
 1 -6 11 318.47 7.16
 -1 6 -11 328.14 7.5
 -1 6 -11 311.76 7.4
 1 -6 11 329.67 7.48
 1 -6 11 334.6 7.12
 -1 6 -11 319.22 7.04
 -1 6 -11 313.57 7.3
 -1 6 -11 330.21 7.41
 -1 6 -11 324.48 6.99
 -1 6 -11 326.01 6.83
 -1 6 -11 324.82 6.95
 -1 6 -11 306.88 7.24
 -1 6 -11 335.04 7.11
 -1 6 -11 321.93 7.38
 -1 6 -11 328.16 7.24
 -1 6 -11 319.87 7.08
 -1 6 -11 314.4 7.05
 -1 6 -12 104.79 2.97
 -1 6 -12 101.9 2.95
 -1 6 -12 109.36 3.07
 -1 6 -12 106.77 3.28
 -1 6 -12 105.64 3.04
 -1 6 -12 109.75 3.25
 -1 6 -12 105.18 3
 1 -6 12 98.14 3.15
 -1 6 -12 102.8 2.98
 -1 6 -12 101.09 3.04
 -1 6 -12 107.59 3.17
 1 -6 12 111.96 3.46
 -1 6 -12 101.59 3.31
 -1 6 -12 101.94 3.38
 1 -6 12 107.02 3.07
 1 -6 12 109.08 3.17
 -1 6 -12 98.73 3.05
 -1 6 -12 100.48 3.25
 -1 6 -12 104.86 2.87
 -1 6 -12 106.67 2.95
 -1 6 -13 181.38 4.8
 -1 6 -13 188.09 4.73
 -1 6 -13 178.91 4.4
 1 -6 13 167.93 4.66
 -1 6 -13 171.55 4.76
 -1 6 -13 172.21 4.83
 -1 6 -13 179.13 4.52
 -1 6 -13 177.9 4.38
 -1 6 -13 178.04 4.78
 -1 6 -13 161.52 4.75
 1 -6 13 166.69 4.84
 1 -6 13 177.76 4.47
 -1 6 -13 180.93 4.34
 -1 6 -13 165.64 4.82
 -1 6 -13 174.52 4.9
 -1 6 -13 183.51 4.56
 -1 6 -13 176.07 4.82
 -1 6 -13 174.41 4.72
 -1 6 -14 42.65 1.99
 -1 6 -14 40.43 1.69
 -1 6 -14 47.05 2
 1 -6 14 38.64 1.92
 -1 6 -14 42.22 1.8
 -1 6 -14 38.4 1.64
 -1 6 -14 41.02 1.99
 -1 6 -14 38.31 1.97
 -1 6 -14 38.58 1.86
 -1 6 -14 44.31 2.02
 -1 6 -14 43.16 1.73
 -1 6 -14 38.13 2
 -1 6 -14 39.89 2.06
 1 -6 14 40.17 2.06
 -1 6 -14 37.06 1.99
 -1 6 -14 40.74 1.88
 -1 6 -14 39.63 2.05
 -1 6 -14 41.34 2.03
 -1 6 -14 39.3 1.83
 -1 6 -14 42.17 1.8
 -1 6 -14 40.83 1.78
 -1 6 -14 40.17 1.82
 -1 6 -14 40.82 1.95
 -1 6 -14 40.84 1.91
 -1 6 -14 43.27 2.06
 -1 6 -15 58.69 2.37
 -1 6 -15 54.94 2.39
 -1 6 -15 55.96 2.07
 1 -6 15 53.38 2.33
 1 -6 15 55.05 2.42
 -1 6 -15 56.37 2.49
 -1 6 -15 56.74 2.31
 -1 6 -15 57.52 2.19
 -1 6 -15 54.37 2.03
 -1 6 -15 53.56 2.41
 -1 6 -15 54.55 2.05
 -1 6 -15 54.96 2.49
 -1 6 -15 57.31 2.43
 -1 6 -15 57.46 2.56
 1 -6 15 58.44 2.55
 -1 6 -15 51.11 2.46
 -1 6 -15 55.24 2.52
 -1 6 -15 54.58 2.45
 -1 6 -15 60.09 2.38
 -1 6 -15 55.74 2.17
 -1 6 -15 58.98 2.32
 -1 6 -15 60.61 2.22
 -1 6 -15 58.77 2.26
 -1 6 -15 58.71 2.51
 -1 6 -15 59.43 2.42
 -1 6 -15 59.28 2.38
 -1 6 -16 308.14 7.41
 -1 6 -16 307.28 7.24
 1 -6 16 280.36 7.31
 1 -6 16 287.52 7.26
 -1 6 -16 294.03 7.17
 -1 6 -16 291.59 7.4
 -1 6 -16 307.62 6.98
 -1 6 -16 295.86 7.45
 -1 6 -16 309.04 7.43
 -1 6 -16 295.33 6.74
 -1 6 -16 292.3 7.48
 1 -6 16 311.23 7.66
 -1 6 -16 295.99 7.59
 -1 6 -16 302.87 7.22
 -1 6 -16 304.02 7.62
 -1 6 -16 303.75 7.59
 -1 6 -16 304.62 7.5
 -1 6 -16 288.03 6.9
 -1 6 -16 293.67 6.92
 -1 6 -16 301.59 7.14
 -1 6 -16 307.26 7.07
 -1 6 -16 305.14 7.48
 -1 6 -16 289.01 7.21
 -1 6 -16 314.98 7.4
 -1 6 -17 399.27 9.18
 -1 6 -17 408.33 9.03
 1 -6 17 378.3 9.19
 1 -6 17 368.99 9.05
 -1 6 -17 381.95 9.24
 -1 6 -17 400.48 8.71
 -1 6 -17 393.39 8.99
 -1 6 -17 401.86 9.27
 -1 6 -17 382.19 9.3
 -1 6 -17 413.33 9.25
 -1 6 -17 381.16 9.34
 -1 6 -17 396.1 8.99
 -1 6 -17 397.58 9.43
 -1 6 -17 383.89 9.34
 -1 6 -17 390.32 8.91
 -1 6 -17 393.57 8.7
 -1 6 -17 388.75 9.03
 -1 6 -17 386.35 9.23
 -1 6 -17 398.95 9.16
 -1 6 -18 700.94 14.54
 -1 6 -18 699.66 14.32
 1 -6 18 634.53 14.39
 1 -6 18 637.16 14.51
 -1 6 -18 706.71 14.65
 -1 6 -18 712.83 13.96
 -1 6 -18 680.87 14.27
 -1 6 -18 661.82 14.55
 -1 6 -18 643.99 14.6
 -1 6 -18 696.46 14.53
 -1 6 -18 670.59 14.74
 -1 6 -18 689.13 14.8
 -1 6 -18 675.12 14.67
 -1 6 -18 705.6 14.35
 -1 6 -18 655.78 13.89
 -1 6 -18 686.54 14.67
 -1 6 -18 693.55 14.49
 1 -6 19 0.57 0.56
 1 -6 19 0.45 0.58
 -1 6 -19 2.39 0.72
 -1 6 -19 1.65 0.63
 -1 6 -19 0.57 0.7
 -1 6 -19 0.62 0.46
 -1 6 -19 0.37 0.71
 -1 6 -19 -0.06 0.55
 -1 6 -19 0.47 0.72
 -1 6 -19 1.1 0.66
 -1 6 -19 0.55 0.63
 -1 6 -19 0.36 0.58
 -1 6 -19 0.07 0.77
 -1 6 -19 -0.46 0.76
 -1 6 -19 -0.38 0.67
 -1 6 -20 7.2 0.96
 -1 6 -20 9.01 1.14
 -1 6 -20 7.72 1.03
 -1 6 -20 8.04 0.96
 -1 6 -20 8.79 0.98
 -1 6 -20 7.89 1.11
 -1 6 -20 7.47 1.13
 -1 6 -20 7.68 1.04
 -1 6 -20 7.18 1.05
 -1 6 -20 8.76 1.09
 -1 6 -20 8.2 1.13
 1 -6 20 7.5 1.02
 1 -6 20 8.67 1.05
 1 -6 21 136.61 4.41
 -1 6 -21 142.77 4.47
 -1 6 -21 148.34 4.55
 -1 6 -21 141.85 4.24
 -1 6 -21 138.81 4.47
 -1 6 -21 151.84 4.32
 -1 6 -21 151.8 4.24
 -1 6 -21 148.27 4.28
 -1 6 -21 150.94 4.53
 -1 6 -21 154.8 4.55
 -1 6 -21 143.4 4.61
 -1 6 -21 141.72 4.52
 -1 6 -21 153.6 4.49
 -1 6 -22 -0.05 0.44
 -1 6 -22 0.97 0.61
 -1 6 -22 0.06 0.66
 -1 6 -22 0.25 0.55
 1 -6 22 -0.37 0.62
 -1 6 -22 0.13 0.57
 -1 6 -22 1.21 0.57
 -1 6 -22 0.31 0.6
 -1 6 -22 0.42 0.55
 -1 6 -22 -0.07 0.58
 1 -6 22 0.46 0.49
 -1 6 -23 3.29 0.62
 -1 6 -23 3.75 0.66
 -1 6 -23 3.84 0.77
 -1 6 -23 3.27 0.69
 -1 6 -23 4.09 0.76
 -1 6 -23 4.44 0.7
 -1 6 -24 30.6 1.6
 -1 6 -24 28.6 1.62
 -1 6 -24 30 1.59
 -1 6 -24 26.66 1.57
 -1 6 -24 29.38 1.6
 -1 6 -24 29.98 1.61
 -1 6 -25 6.96 0.78
 -1 6 -25 5.12 0.71
 -1 6 -25 5.07 0.7
 -1 6 -25 5.89 0.77
 -1 6 -25 5.78 0.74
 -1 6 -26 60.13 2.07
 -1 6 -26 56.43 1.93
 -1 6 -27 9.35 0.69
 -1 6 -27 9.24 0.69
 -1 5 26 3.44 0.51
 -1 5 26 3.69 0.53
 -1 5 26 2.99 0.5
 1 -5 -26 3.33 0.47
 1 -5 -25 83.66 2.43
 -1 5 25 75.25 2.3
 -1 5 25 82.57 2.58
 -1 5 25 84.69 2.63
 -1 5 25 83.22 2.64
 1 -5 -25 85.11 2.52
 -1 5 25 80.41 2.51
 -1 5 25 77.05 2.45
 1 -5 -24 42.68 1.77
 -1 5 24 39.78 1.72
 -1 5 24 40.95 1.85
 -1 5 24 43.82 1.94
 -1 5 24 41.25 1.9
 -1 5 24 39.81 1.81
 1 -5 -24 42.69 1.81
 -1 5 24 40.06 1.8
 -1 5 23 88.78 3.16
 -1 5 23 97.29 3.23
 1 -5 -23 92.47 3.05
 1 -5 -23 94.35 3.16
 -1 5 23 95.7 3.17
 -1 5 23 96.59 3.17
 1 -5 -23 91.97 3.01
 -1 5 23 91.9 3.05
 -1 5 22 2.85 0.75
 -1 5 22 3.16 0.72
 1 -5 -22 2.66 0.76
 1 -5 -22 2.25 0.57
 -1 5 21 29.28 1.77
 -1 5 21 26.86 1.73
 -1 5 21 30.74 1.82
 -1 5 21 30.28 1.85
 -1 5 21 28.28 1.73
 1 -5 -21 31.99 1.87
 -1 5 21 27.76 1.81
 1 -5 -21 29.96 1.81
 -1 5 21 29.42 1.84
 -1 5 20 85.23 3.28
 -1 5 20 78.34 3.2
 1 -5 -20 84.15 3.25
 1 -5 -20 85.24 2.91
 -1 5 20 85.1 3.24
 -1 5 20 79.91 3.22
 -1 5 20 80.18 3.1
 -1 5 20 79.53 3.16
 1 -5 -20 80.01 3.19
 -1 5 20 83.79 3.16
 1 -5 -19 23.46 1.72
 -1 5 19 21.03 1.65
 1 -5 -19 23.5 1.72
 -1 5 19 23.15 1.52
 -1 5 19 25.33 1.7
 -1 5 19 22.82 1.67
 1 -5 -19 22.99 1.45
 -1 5 19 22.03 1.65
 1 -5 -18 339.67 7.98
 1 -5 -18 336.13 8.28
 -1 5 18 324.82 7.86
 -1 5 18 350.53 8.25
 -1 5 18 329.25 8.17
 -1 5 18 333.09 8.24
 1 -5 -18 332.62 7.83
 -1 5 18 319.26 8.11
 -1 5 18 336.81 8.3
 1 -5 -18 342.25 8.36
 -1 5 18 326.68 7.92
 1 -5 -18 316.22 7.7
 -1 5 17 81.42 3.06
 -1 5 17 87.8 3.3
 -1 5 17 88.18 3.32
 1 -5 -17 84.31 3.04
 -1 5 17 93.91 3.41
 1 -5 -17 82.26 3.28
 -1 5 17 84.32 3.1
 -1 5 17 88.57 3.3
 -1 5 17 84.33 3.25
 -1 5 17 93.45 3.42
 -1 5 17 86.83 3.15
 1 -5 -17 91.81 3.46
 1 -5 -17 88.29 3.17
 -1 5 16 10.33 1.19
 1 -5 -16 11.49 1.14
 1 -5 -16 11.38 1.12
 -1 5 16 11.09 1.19
 -1 5 16 12.02 1.13
 -1 5 16 10.07 1.14
 -1 5 16 12.9 1.25
 -1 5 16 10.42 1.18
 1 -5 -16 11.06 1.15
 -1 5 16 12.83 1.19
 1 -5 -16 9.27 1.23
 -1 5 16 10.06 1.07
 -1 5 16 10.11 1.11
 1 -5 -15 31.91 1.69
 -1 5 15 28.68 1.75
 -1 5 15 30.95 1.74
 1 -5 -15 35.75 1.85
 -1 5 15 32.35 1.88
 -1 5 15 30.24 1.81
 1 -5 -15 30.22 1.7
 1 -5 -15 34.29 1.8
 -1 5 15 31.55 1.74
 -1 5 15 30.08 1.78
 1 -5 -15 31.53 1.61
 -1 5 15 28.68 1.68
 -1 5 15 31.55 1.85
 -1 5 15 29.4 1.78
 1 -5 -15 33.66 1.76
 -1 5 14 25.31 1.57
 -1 5 14 20.56 1.44
 1 -5 -14 19.89 1.39
 -1 5 14 20.53 1.43
 1 -5 -14 18.51 1.33
 1 -5 -14 20.67 1.37
 1 -5 -14 20.21 1.39
 -1 5 14 22.56 1.43
 1 -5 -14 22.51 1.31
 -1 5 14 20.13 1.38
 -1 5 14 19.53 1.4
 -1 5 14 21.1 1.42
 -1 5 14 19.03 1.34
 1 -5 -14 19.85 1.31
 1 -5 -14 20.86 1.38
 1 -5 -13 23.44 1.44
 1 -5 -13 22.16 1.35
 -1 5 13 24.44 1.44
 1 -5 -13 27.55 1.58
 -1 5 13 25.87 1.54
 1 -5 -13 25.92 1.52
 1 -5 -13 24.94 1.47
 -1 5 13 22.84 1.49
 -1 5 13 23.9 1.48
 1 -5 -13 24.15 1.45
 1 -5 -13 23.65 1.36
 -1 5 13 24.29 1.46
 1 -5 -13 24.67 1.34
 -1 5 13 22.38 1.42
 -1 5 12 472.88 9.88
 -1 5 12 458.28 10.12
 -1 5 12 467.37 10.23
 -1 5 12 471.45 10.26
 -1 5 12 472.33 10.22
 1 -5 -12 487.42 9.94
 -1 5 12 483.41 10.19
 1 -5 -12 479.5 10.01
 -1 5 12 476.88 10.15
 1 -5 -12 469.32 10.09
 1 -5 -12 450.13 9.93
 1 -5 -11 77.36 2.46
 1 -5 -11 74.32 2.5
 -1 5 11 78.81 2.63
 1 -5 -11 78.17 2.61
 -1 5 11 81.98 2.63
 -1 5 11 82.22 2.65
 -1 5 11 77.92 2.66
 -1 5 11 75.78 2.68
 1 -5 -11 77 2.51
 -1 5 11 76.4 2.63
 -1 5 11 76.17 2.33
 1 -5 -11 76.88 2.61
 1 -5 -11 74.67 2.48
 -1 5 11 76.25 2.6
 -1 5 11 78.61 2.62
 -1 5 11 76.11 2.45
 -1 5 11 82.58 2.68
 1 -5 -11 78.19 2.59
 1 -5 -11 74.56 2.56
 1 -5 -10 199.97 4.86
 1 -5 -10 196.83 4.86
 -1 5 10 204 5.02
 1 -5 -10 201.29 4.91
 -1 5 10 199.31 4.87
 1 -5 -10 204.07 4.78
 -1 5 10 188 4.89
 1 -5 -10 199.05 4.86
 -1 5 10 201.26 4.93
 -1 5 10 194.15 4.98
 -1 5 10 205.96 5
 1 -5 -10 201.52 4.81
 -1 5 10 194.56 4.9
 -1 5 10 202.82 4.67
 1 -5 -10 198.48 4.71
 -1 5 10 199.76 4.94
 1 -5 -10 201.55 5
 -1 5 10 197.19 4.93
 -1 5 10 203.06 4.78
 -1 5 10 196.36 4.95
 1 -5 -10 189.79 4.73
 1 -5 -10 208.16 4.92
 1 -5 -9 6.27 0.72
 1 -5 -9 4.99 0.7
 -1 5 9 6.24 0.71
 1 -5 -9 6.29 0.72
 1 -5 -9 5.76 0.68
 -1 5 9 5.01 0.69
 1 -5 -9 8.04 0.72
 -1 5 9 6.67 0.71
 -1 5 9 6.91 0.71
 -1 5 9 4.93 0.66
 1 -5 -9 7.5 0.69
 -1 5 9 5.04 0.58
 -1 5 9 6.47 0.69
 1 -5 -9 7.24 0.69
 1 -5 -9 6.16 0.65
 1 -5 -9 6.6 0.71
 1 -5 -9 5.61 0.72
 -1 5 9 7.06 0.71
 -1 5 9 6.11 0.69
 -1 5 9 5.43 0.62
 -1 5 9 5.8 0.7
 1 -5 -9 6.2 0.72
 1 -5 -9 5.74 0.62
 -1 5 8 486.16 9.94
 -1 5 8 488.35 9.78
 1 -5 -8 488.31 9.82
 1 -5 -8 480.99 9.83
 1 -5 -8 485.15 9.79
 -1 5 8 488.47 9.93
 1 -5 -8 458.46 9.7
 -1 5 8 474.03 9.89
 -1 5 8 491.92 9.78
 -1 5 8 495.31 9.9
 -1 5 8 479.75 9.96
 -1 5 8 478.38 9.66
 1 -5 -8 473.87 9.75
 -1 5 8 481.96 9.82
 1 -5 -8 490.17 9.78
 1 -5 -8 487.22 9.75
 1 -5 -8 477.77 9.67
 1 -5 -8 484.34 9.43
 1 -5 -8 468.71 9.56
 -1 5 8 473.22 9.86
 1 -5 -8 475.96 9.92
 -1 5 8 465.36 9.86
 1 -5 -8 474.42 9.79
 1 -5 -8 459.39 9.58
 -1 5 7 927.24 17.52
 -1 5 7 916.31 17.64
 1 -5 -7 976.1 17.58
 1 -5 -7 895.44 17.44
 -1 5 7 957.97 17.65
 1 -5 -7 894.16 17.47
 1 -5 -7 871.51 17.25
 -1 5 7 887.66 17.41
 1 -5 -7 923.96 17.52
 1 -5 -7 898.31 17.4
 -1 5 7 924.81 17.59
 -1 5 7 904.41 17.53
 1 -5 -7 914.11 17.48
 -1 5 7 896.7 17.5
 -1 5 7 876.56 17.39
 1 -5 -7 933.48 17.51
 1 -5 -7 924.16 17.44
 1 -5 -7 907.57 17.46
 1 -5 -7 915.9 17.33
 1 -5 -7 892.04 17.18
 1 -5 -7 926.49 17.65
 -1 5 7 912.78 17.6
 1 -5 -7 929.07 17.6
 -1 5 7 928.18 17.64
 1 -5 -6 1.39 0.46
 1 -5 -6 0.81 0.4
 1 -5 -6 0.82 0.43
 -1 5 6 0.65 0.29
 -1 5 6 1.44 0.35
 1 -5 -6 1.42 0.42
 -1 5 6 0.56 0.38
 1 -5 -6 1.22 0.46
 -1 5 6 0.85 0.38
 -1 5 6 0.89 0.37
 -1 5 6 0.98 0.42
 -1 5 6 0.67 0.36
 1 -5 -6 1.01 0.43
 1 -5 -6 1.15 0.42
 1 -5 -6 0.67 0.39
 1 -5 -6 1.21 0.36
 1 -5 -6 1.08 0.39
 1 -5 -6 0.81 0.27
 -1 5 6 0.23 0.34
 1 -5 -6 1.29 0.49
 -1 5 6 0.57 0.4
 -1 5 6 0.53 0.41
 -1 5 5 5.79 0.57
 -1 5 5 5.05 0.52
 -1 5 5 4.83 0.59
 1 -5 -5 6.47 0.58
 -1 5 5 5.89 0.46
 1 -5 -5 5.42 0.58
 1 -5 -5 5.04 0.44
 -1 5 5 4.71 0.44
 -1 5 5 6.48 0.59
 1 -5 -5 6.29 0.59
 -1 5 5 5.04 0.49
 -1 5 5 4.01 0.55
 1 -5 -5 6.47 0.58
 -1 5 5 5.67 0.6
 -1 5 5 5.16 0.53
 1 -5 -5 5.6 0.54
 -1 5 5 5.32 0.58
 1 -5 -5 6.17 0.6
 1 -5 -5 5.53 0.6
 1 -5 -5 5.91 0.58
 1 -5 -5 5.53 0.53
 1 -5 -5 5.61 0.56
 -1 5 5 4.39 0.54
 1 -5 -5 5.77 0.64
 -1 5 5 5.48 0.59
 1 -5 -5 5.97 0.47
 -1 5 5 4.22 0.37
 -1 5 4 119.36 3.03
 -1 5 4 120.94 3
 -1 5 4 118.96 2.86
 1 -5 -4 120.36 2.89
 -1 5 4 130.59 2.78
 1 -5 -4 118.42 2.65
 1 -5 -4 118.07 2.95
 -1 5 4 121.69 2.94
 -1 5 4 115.47 3.01
 1 -5 -4 119.64 2.88
 -1 5 4 116.99 2.79
 -1 5 4 111.83 2.6
 -1 5 4 114.96 2.94
 -1 5 4 114.51 3
 1 -5 -4 119.63 2.83
 -1 5 4 118.17 2.93
 1 -5 -4 117.32 2.96
 1 -5 -4 126.48 3.04
 1 -5 -4 117.59 2.89
 1 -5 -4 119.5 2.94
 -1 5 4 120.72 2.99
 1 -5 -4 119.06 2.98
 -1 5 4 115.35 2.65
 -1 5 4 123.4 3.07
 1 -5 -4 118.26 2.77
 -1 5 4 112.6 2.65
 -1 5 3 71.46 1.9
 -1 5 3 69.55 2.03
 -1 5 3 70.27 2.02
 -1 5 3 71.48 1.95
 1 -5 -3 70.07 1.68
 -1 5 3 73.05 1.86
 -1 5 3 70.09 2.05
 -1 5 3 70.06 1.82
 -1 5 3 69.13 1.75
 -1 5 3 69.87 1.98
 1 -5 -3 68.98 1.88
 -1 5 3 69.38 2.02
 -1 5 3 70.12 1.98
 1 -5 -3 70.17 2.01
 1 -5 -3 74.24 2.05
 1 -5 -3 72.1 2
 1 -5 -3 72.4 2.04
 -1 5 3 68.57 1.78
 -1 5 3 68.63 1.71
 -1 5 3 66.03 1.67
 -1 5 3 68.36 1.97
 1 -5 -3 71.44 2
 -1 5 3 68.51 1.78
 -1 5 3 69.91 2.04
 -1 5 2 3.61 0.36
 1 -5 -2 1.71 0.22
 -1 5 2 0.94 0.24
 -1 5 2 1.73 0.35
 -1 5 2 2.67 0.41
 -1 5 2 0.71 0.23
 -1 5 2 0.62 0.21
 -1 5 2 2.21 0.33
 -1 5 2 0.6 0.26
 -1 5 2 1.62 0.25
 -1 5 2 0.6 0.23
 1 -5 -2 0.79 0.32
 -1 5 2 1.82 0.36
 -1 5 2 1.03 0.34
 -1 5 2 0.5 0.27
 1 -5 -2 0.55 0.31
 1 -5 -2 0.22 0.33
 1 -5 -2 0.29 0.35
 1 -5 -2 0.72 0.19
 1 -5 -2 0.23 0.36
 -1 5 2 0.38 0.29
 1 -5 -2 0.62 0.3
 -1 5 2 0.88 0.23
 -1 5 2 0.54 0.28
 -1 5 2 0.48 0.28
 -1 5 2 1.44 0.26
 -1 5 2 0.96 0.3
 -1 5 1 124.78 2.86
 -1 5 1 123.19 3.01
 -1 5 1 127.2 2.77
 -1 5 1 122.89 3.01
 -1 5 1 123.51 2.93
 -1 5 1 126.91 2.85
 -1 5 1 128.01 2.91
 -1 5 1 126.2 2.78
 -1 5 1 116.27 2.93
 -1 5 1 131.76 2.94
 1 -5 -1 127.39 2.74
 1 -5 -1 127.95 2.85
 1 -5 -1 121.03 2.61
 1 -5 -1 125.16 2.9
 1 -5 -1 125.21 2.7
 -1 5 1 123.24 2.95
 1 -5 -1 122.84 3.01
 1 -5 -1 121.39 2.97
 1 -5 -1 123.07 3.04
 1 -5 -1 126.56 2.68
 1 -5 -1 125.81 2.78
 1 -5 -1 126.11 2.9
 -1 5 1 122.59 2.75
 -1 5 1 129.22 2.87
 -1 5 1 127.08 2.8
 -1 5 1 122.56 2.93
 -1 5 1 127.4 3.06
 -1 5 1 135.97 2.92
 -1 5 1 116.12 2.46
 -1 5 1 131 2.94
 -1 5 1 134.37 2.99
 -1 5 1 122.09 2.81
 -1 5 0 324.17 6.5
 -1 5 0 334.07 6.67
 -1 5 0 347.73 6.6
 -1 5 0 306.03 6.45
 -1 5 0 319.61 6.39
 1 -5 0 313.96 6.79
 -1 5 0 313.57 6.05
 -1 5 0 338.21 6.58
 -1 5 0 331.11 6.45
 -1 5 0 324.86 6.59
 -1 5 0 337.12 6.68
 -1 5 0 345.71 6.73
 1 -5 0 326.24 6.27
 -1 5 0 339.39 6.51
 1 -5 0 316.83 6.25
 1 -5 0 315.82 6.32
 1 -5 0 309.21 6.14
 1 -5 0 310.78 6.62
 1 -5 0 320.59 6.24
 1 -5 0 306.44 6.47
 1 -5 0 317.42 6.6
 -1 5 0 338.96 6.61
 -1 5 0 337.85 6.54
 -1 5 0 326.86 6.44
 1 -5 0 332.37 6.46
 -1 5 0 327.84 6.42
 -1 5 0 319.83 6.48
 -1 5 0 316.78 6.46
 -1 5 0 343.56 6.62
 -1 5 0 341.13 6.43
 -1 5 0 323.34 6.55
 1 -5 0 338.81 6.44
 -1 5 -1 7.94 0.55
 -1 5 -1 7.96 0.52
 -1 5 -1 8.07 0.61
 -1 5 -1 7.09 0.54
 -1 5 -1 9.5 0.55
 -1 5 -1 8.56 0.46
 1 -5 1 8.16 0.67
 -1 5 -1 7.18 0.55
 -1 5 -1 6.79 0.6
 -1 5 -1 8.17 0.54
 -1 5 -1 8.44 0.59
 -1 5 -1 11.32 0.64
 -1 5 -1 8.21 0.63
 -1 5 -1 7.9 0.56
 -1 5 -1 9.67 0.56
 1 -5 1 7.47 0.41
 1 -5 1 7.4 0.36
 1 -5 1 7.51 0.55
 1 -5 1 6.8 0.6
 -1 5 -1 8.28 0.54
 1 -5 1 8.36 0.49
 1 -5 1 7.74 0.48
 -1 5 -1 8.23 0.58
 -1 5 -1 8.03 0.52
 -1 5 -1 8.08 0.52
 -1 5 -1 7.77 0.53
 -1 5 -1 8.32 0.52
 -1 5 -1 9.05 0.59
 1 -5 2 0.82 0.25
 -1 5 -2 0.33 0.26
 -1 5 -2 1.07 0.31
 -1 5 -2 0.27 0.29
 -1 5 -2 -0.02 0.27
 -1 5 -2 0.44 0.3
 -1 5 -2 0.91 0.31
 1 -5 2 0.62 0.26
 -1 5 -2 1.9 0.32
 1 -5 2 1.35 0.44
 -1 5 -2 2.52 0.36
 -1 5 -2 0.67 0.26
 -1 5 -2 1.3 0.33
 -1 5 -2 0.29 0.33
 -1 5 -2 0.23 0.26
 -1 5 -2 0.31 0.29
 -1 5 -2 0.21 0.28
 -1 5 -2 0.46 0.33
 1 -5 2 0.39 0.2
 -1 5 -2 0.21 0.24
 1 -5 2 2.06 0.23
 1 -5 2 0.29 0.09
 1 -5 2 0.78 0.32
 1 -5 2 0.61 0.13
 1 -5 2 0.88 0.2
 -1 5 -2 0.38 0.26
 -1 5 -2 0.73 0.27
 -1 5 -2 0.48 0.29
 -1 5 -2 0.25 0.26
 -1 5 -2 1.09 0.32
 -1 5 -2 0.37 0.21
 -1 5 -2 0.83 0.3
 -1 5 -2 0.71 0.29
 -1 5 -3 150.59 3.52
 1 -5 3 150.99 3.49
 1 -5 3 146.27 3.38
 1 -5 3 144.2 3.56
 -1 5 -3 156.97 3.41
 -1 5 -3 140.06 3.41
 -1 5 -3 149.45 3.39
 -1 5 -3 149.83 3.44
 -1 5 -3 150.87 3.48
 -1 5 -3 150.02 3.47
 -1 5 -3 146.64 3.37
 -1 5 -3 149.82 3.41
 -1 5 -3 141.85 3.34
 -1 5 -3 146.02 3.46
 -1 5 -3 145.2 3.26
 -1 5 -3 149.79 3.4
 -1 5 -3 143.62 3.24
 -1 5 -3 147.4 3.46
 -1 5 -3 147.03 3.4
 -1 5 -3 153.54 3.43
 -1 5 -3 147.31 3.42
 1 -5 3 148.63 3.22
 -1 5 -3 155.83 3.51
 -1 5 -3 146.04 3.34
 -1 5 -3 143.18 3.47
 -1 5 -3 155.82 3.51
 -1 5 -3 147.64 3.36
 1 -5 3 147.69 3.15
 -1 5 -3 148.9 3.46
 -1 5 -3 146.5 3.36
 -1 5 -4 2.99 0.42
 -1 5 -4 2.59 0.4
 -1 5 -4 2.33 0.44
 -1 5 -4 2.74 0.41
 -1 5 -4 2.07 0.38
 -1 5 -4 3.3 0.41
 -1 5 -4 1.71 0.36
 -1 5 -4 3.01 0.42
 -1 5 -4 2.06 0.4
 -1 5 -4 2.31 0.42
 -1 5 -4 2.33 0.36
 -1 5 -4 2.52 0.33
 -1 5 -4 3.18 0.34
 -1 5 -4 2.05 0.36
 -1 5 -4 6.3 0.55
 -1 5 -4 2.83 0.43
 -1 5 -4 2.66 0.37
 -1 5 -4 3.23 0.42
 -1 5 -4 2.02 0.42
 -1 5 -4 3.86 0.43
 -1 5 -4 2.06 0.43
 -1 5 -4 2.08 0.4
 -1 5 -4 5.47 0.54
 -1 5 -4 2.22 0.45
 -1 5 -4 2.32 0.44
 -1 5 -4 4.09 0.44
 -1 5 -4 2.33 0.38
 -1 5 -4 2.26 0.39
 1 -5 4 3.24 0.41
 1 -5 4 2.31 0.39
 1 -5 4 3.17 0.33
 -1 5 -5 121.8 2.97
 -1 5 -5 117.57 2.92
 -1 5 -5 116.81 2.66
 -1 5 -5 117 2.93
 -1 5 -5 127.17 3
 -1 5 -5 123.69 2.95
 -1 5 -5 113.27 2.97
 -1 5 -5 119.2 2.92
 -1 5 -5 121.33 2.95
 -1 5 -5 119.77 2.93
 -1 5 -5 116.72 2.88
 -1 5 -5 120.48 2.98
 -1 5 -5 120.39 2.99
 -1 5 -5 120.83 2.81
 -1 5 -5 119.75 2.72
 -1 5 -5 121.48 2.67
 -1 5 -5 115.17 2.87
 -1 5 -5 117.92 2.89
 -1 5 -5 118.01 3
 -1 5 -5 122.21 2.94
 -1 5 -5 113.26 2.94
 -1 5 -5 116.41 2.77
 -1 5 -5 129.96 3.03
 -1 5 -5 120.79 2.89
 -1 5 -5 119.66 2.91
 -1 5 -5 115.45 2.98
 -1 5 -5 119.61 2.83
 -1 5 -5 118.56 3.01
 -1 5 -5 125.06 3.06
 -1 5 -5 116.16 2.86
 -1 5 -5 117.11 3
 -1 5 -5 117.26 2.88
 -1 5 -5 117.78 2.98
 -1 5 -5 120.67 3.08
 1 -5 5 120.38 2.97
 1 -5 5 122.25 3
 -1 5 -5 123.68 2.82
 -1 5 -5 115.29 2.48
 1 -5 5 112.17 2.6
 -1 5 -6 338.74 6.84
 -1 5 -6 347.98 6.86
 -1 5 -6 334.87 6.78
 -1 5 -6 325.07 6.86
 -1 5 -6 326.3 6.75
 -1 5 -6 320.76 6.85
 -1 5 -6 333.54 6.85
 -1 5 -6 316.75 6.85
 1 -5 6 308 6.39
 -1 5 -6 335.61 6.68
 -1 5 -6 337.51 6.62
 -1 5 -6 331.41 6.48
 -1 5 -6 320.17 6.39
 -1 5 -6 322.78 6.81
 -1 5 -6 337.07 6.73
 -1 5 -6 311.11 6.67
 -1 5 -6 336.48 6.87
 -1 5 -6 331.99 6.85
 -1 5 -6 332.56 6.76
 -1 5 -6 320.9 6.87
 -1 5 -6 339.33 6.69
 -1 5 -6 326.42 6.74
 -1 5 -6 317.08 6.71
 -1 5 -6 324.53 6.92
 -1 5 -6 320.95 6.89
 -1 5 -6 330.21 6.75
 -1 5 -6 338.6 6.97
 -1 5 -6 326.32 6.79
 -1 5 -6 317.14 6.49
 -1 5 -6 347.15 6.87
 1 -5 6 336.01 6.84
 -1 5 -6 326.86 6.98
 -1 5 -6 325.86 6.92
 -1 5 -7 12.34 0.7
 -1 5 -7 11.71 0.74
 -1 5 -7 11.98 0.83
 -1 5 -7 10.63 0.79
 -1 5 -7 12.45 0.75
 -1 5 -7 13.02 0.77
 -1 5 -7 12.84 0.85
 -1 5 -7 13.3 0.84
 -1 5 -7 13.72 0.7
 -1 5 -7 12.22 0.58
 -1 5 -7 12.52 0.75
 -1 5 -7 13.88 0.75
 -1 5 -7 13.73 0.77
 -1 5 -7 12.47 0.84
 -1 5 -7 12.69 0.81
 -1 5 -7 11.16 0.77
 -1 5 -7 13.17 0.67
 -1 5 -7 12.46 0.78
 -1 5 -7 14.17 0.82
 -1 5 -7 13.02 0.86
 -1 5 -7 11.85 0.85
 -1 5 -7 13.4 0.79
 -1 5 -7 13.5 0.86
 -1 5 -7 12.69 0.76
 -1 5 -7 12.14 0.84
 1 -5 7 13.02 0.79
 1 -5 7 12.61 0.83
 -1 5 -7 11.86 0.87
 -1 5 -7 11.19 0.74
 -1 5 -7 11.98 0.79
 -1 5 -7 10.64 0.68
 -1 5 -7 11.5 0.81
 -1 5 -7 13.55 0.76
 -1 5 -8 50.22 1.51
 -1 5 -8 51.93 1.8
 -1 5 -8 53.37 1.71
 -1 5 -8 52.08 1.82
 -1 5 -8 50.43 1.57
 -1 5 -8 52.54 1.52
 -1 5 -8 52.91 1.78
 -1 5 -8 52.88 1.72
 1 -5 8 47.9 1.8
 -1 5 -8 50.82 1.87
 1 -5 8 52.08 1.74
 -1 5 -8 54.49 1.92
 -1 5 -8 51.39 1.85
 -1 5 -8 52.84 1.78
 -1 5 -8 52.16 1.64
 -1 5 -8 52.05 1.61
 -1 5 -8 54.41 1.79
 -1 5 -8 48.26 1.65
 -1 5 -8 52.4 1.68
 -1 5 -8 50.46 1.81
 -1 5 -8 54.02 1.64
 -1 5 -8 54.6 1.71
 -1 5 -8 50.14 1.67
 -1 5 -8 49.79 1.57
 -1 5 -8 49.35 1.82
 -1 5 -8 54.88 1.78
 -1 5 -8 50.53 1.82
 -1 5 -8 50.43 1.85
 -1 5 -8 51.66 1.67
 -1 5 -8 50.29 1.68
 -1 5 -8 51.81 1.8
 -1 5 -8 51.29 1.65
 -1 5 -8 54.05 1.64
 -1 5 -8 48.57 1.78
 -1 5 -9 36.75 1.2
 -1 5 -9 33.47 1.23
 -1 5 -9 34.51 1.34
 -1 5 -9 34.68 1.49
 -1 5 -9 34.75 1.47
 -1 5 -9 32.98 1.33
 -1 5 -9 34.11 1.37
 -1 5 -9 34.37 1.19
 -1 5 -9 30.7 1.46
 1 -5 9 31.15 1.46
 1 -5 9 34.46 1.38
 1 -5 9 32.29 1.31
 -1 5 -9 32.5 1.53
 -1 5 -9 35.87 1.53
 -1 5 -9 33.86 1.25
 -1 5 -9 34.35 1.3
 -1 5 -9 31.45 1.42
 -1 5 -9 33.85 1.35
 -1 5 -9 38.11 1.41
 -1 5 -9 30.37 1.29
 -1 5 -9 39.14 1.38
 -1 5 -9 31.16 1.24
 -1 5 -9 34.09 1.45
 -1 5 -9 32.46 1.45
 -1 5 -9 33.49 1.39
 -1 5 -9 33.79 1.5
 -1 5 -9 34.94 1.49
 -1 5 -9 34.38 1.51
 -1 5 -9 34.27 1.35
 -1 5 -9 34.93 1.32
 -1 5 -10 674.14 13.4
 -1 5 -10 641.57 13.25
 -1 5 -10 676.47 12.84
 -1 5 -10 661.91 12.89
 -1 5 -10 657.49 13.17
 -1 5 -10 634.19 13.28
 -1 5 -10 663.23 12.91
 -1 5 -10 649.07 13.23
 1 -5 10 644.29 13.05
 1 -5 10 682.86 13.11
 -1 5 -10 655.03 13.35
 -1 5 -10 670.15 13.43
 -1 5 -10 636.03 12.78
 -1 5 -10 656.69 13.02
 -1 5 -10 664.92 13.06
 -1 5 -10 691.51 13.2
 -1 5 -10 673.54 13.26
 -1 5 -10 672.57 13.33
 -1 5 -10 673.84 13.02
 -1 5 -10 672.73 13.34
 -1 5 -10 684.09 12.94
 -1 5 -10 673.44 13.27
 -1 5 -10 667.22 12.94
 -1 5 -10 631.87 13
 -1 5 -10 660.71 13.04
 -1 5 -10 664.73 13.15
 -1 5 -10 659.6 13.33
 -1 5 -10 677.71 12.96
 -1 5 -11 56.21 2.16
 -1 5 -11 61.02 1.94
 -1 5 -11 57.8 2.09
 -1 5 -11 64.43 2.21
 1 -5 11 61.71 1.98
 -1 5 -11 59.37 2.28
 1 -5 11 61.54 2.03
 -1 5 -11 54.56 2.15
 1 -5 11 52.31 1.98
 -1 5 -11 62.08 1.94
 -1 5 -11 60.92 2.23
 -1 5 -11 59.65 2
 -1 5 -11 60 2.07
 -1 5 -11 60.36 2.01
 -1 5 -11 58.84 2.04
 -1 5 -11 63.14 2.13
 -1 5 -11 64.93 2.02
 -1 5 -11 62.4 2.22
 -1 5 -11 64.09 2.2
 -1 5 -11 60.56 2.17
 -1 5 -11 64.73 1.97
 -1 5 -11 57.01 2.18
 -1 5 -11 61.29 1.94
 -1 5 -11 57.5 2.17
 -1 5 -11 59.78 1.88
 -1 5 -11 58.21 2.24
 -1 5 -11 61.49 1.86
 -1 5 -11 59.36 2.01
 -1 5 -12 69.4 2.52
 -1 5 -12 77.93 2.68
 -1 5 -12 71.56 2.15
 -1 5 -12 70.39 2.54
 -1 5 -12 71.72 2.47
 -1 5 -12 76.54 2.47
 -1 5 -12 75.13 2.24
 1 -5 12 71.15 2.47
 -1 5 -12 74.71 2.33
 -1 5 -12 72.08 2.2
 -1 5 -12 71.01 2.41
 -1 5 -12 70.6 2.54
 -1 5 -12 73.15 2.39
 -1 5 -12 71.6 2.29
 -1 5 -12 71.74 2.32
 -1 5 -12 72.24 2.49
 -1 5 -12 71.56 2.25
 -1 5 -12 71.08 2.41
 -1 5 -12 72.63 2.55
 -1 5 -12 71.19 2.54
 -1 5 -12 72.04 2.22
 -1 5 -12 73.26 2.21
 -1 5 -12 75.48 2.52
 1 -5 12 78.7 2.31
 -1 5 -12 75.36 2.65
 1 -5 12 66.95 2.35
 -1 5 -12 69.67 2.49
 1 -5 12 71.03 2.31
 -1 5 -12 74.55 2.35
 -1 5 -13 259.42 6.36
 -1 5 -13 266.5 6.28
 -1 5 -13 273.75 5.87
 -1 5 -13 280.94 6.25
 -1 5 -13 244.44 6.28
 1 -5 13 262.85 6.29
 -1 5 -13 266.14 5.99
 -1 5 -13 262.72 6.15
 -1 5 -13 265.95 5.82
 -1 5 -13 258.07 6.07
 -1 5 -13 269.06 5.99
 -1 5 -13 262.2 6.18
 -1 5 -13 269.99 5.86
 -1 5 -13 254.65 6.24
 -1 5 -13 255.17 6.4
 1 -5 13 245.22 6.09
 1 -5 13 268.14 6.03
 1 -5 13 255.55 5.87
 1 -5 13 253.94 6.4
 -1 5 -13 260.75 6
 -1 5 -14 57.17 2.47
 -1 5 -14 61.32 2.5
 -1 5 -14 61.82 2.05
 -1 5 -14 65.03 2.43
 -1 5 -14 64.29 2.35
 -1 5 -14 61.92 2.48
 1 -5 14 60.92 2.4
 -1 5 -14 65.34 2.51
 -1 5 -14 60.71 2.02
 -1 5 -14 64.89 2.24
 -1 5 -14 61.53 2.44
 -1 5 -14 60.05 2.35
 -1 5 -14 62.98 2.08
 -1 5 -14 62.36 2.49
 -1 5 -14 64.55 2.43
 1 -5 14 59.1 2.45
 -1 5 -14 58.99 2.18
 -1 5 -15 205.42 5.65
 -1 5 -15 221.13 5.62
 -1 5 -15 220.96 5.5
 1 -5 15 210.46 5.61
 -1 5 -15 210.72 5.64
 -1 5 -15 218.24 5.22
 -1 5 -15 213.23 5.44
 -1 5 -15 218.08 5.6
 -1 5 -15 210.32 5.68
 -1 5 -15 212.48 5.22
 -1 5 -15 228.36 5.36
 -1 5 -15 211.99 5.38
 -1 5 -15 218 5.75
 -1 5 -15 212.84 5.71
 -1 5 -15 214.1 5.76
 1 -5 15 210.93 5.72
 -1 5 -15 211.32 5.75
 -1 5 -15 213.27 5.67
 -1 5 -15 223.75 5.6
 -1 5 -15 217.09 5.52
 -1 5 -16 113.18 3.5
 -1 5 -16 110.4 3.58
 1 -5 16 110.12 3.61
 1 -5 16 102.19 3.58
 -1 5 -16 114.51 3.26
 -1 5 -16 108.13 3.44
 -1 5 -16 106.68 3.63
 -1 5 -16 117.52 3.67
 -1 5 -16 104.89 3.65
 -1 5 -16 109 3.42
 -1 5 -16 107.84 3.26
 -1 5 -16 109.18 3.31
 -1 5 -16 106.85 3.23
 -1 5 -16 111.2 3.72
 -1 5 -16 114.04 3.76
 -1 5 -16 107.91 3.74
 1 -5 16 108.71 3.71
 -1 5 -16 111.47 3.76
 -1 5 -16 112.38 3.59
 -1 5 -16 108.91 3.67
 -1 5 -16 106.87 3.5
 -1 5 -17 56.46 2.36
 -1 5 -17 62.07 2.53
 1 -5 17 54.16 2.49
 1 -5 17 52.68 2.42
 1 -5 17 49.08 2.21
 -1 5 -17 57.08 2.35
 -1 5 -17 52.4 2.44
 -1 5 -17 59.47 2.16
 -1 5 -17 55.35 2.42
 -1 5 -17 53.62 2.51
 -1 5 -17 51.06 2.1
 -1 5 -17 54.39 2.54
 -1 5 -17 51.93 2.47
 -1 5 -17 54.32 2.54
 1 -5 17 56.54 2.57
 -1 5 -17 54.73 2.53
 -1 5 -17 57.28 2.46
 -1 5 -17 52.08 2.42
 -1 5 -17 53.12 2.36
 1 -5 18 682.23 14.75
 1 -5 18 682.81 15.13
 1 -5 18 701 15.1
 -1 5 -18 723.15 14.85
 -1 5 -18 710.76 15.08
 -1 5 -18 744.74 15.13
 -1 5 -18 693.26 15.2
 -1 5 -18 709.03 15.25
 -1 5 -18 727.43 15.08
 -1 5 -18 727.62 14.86
 -1 5 -18 746.69 15.05
 -1 5 -18 720.18 15.15
 -1 5 -18 700.28 15.22
 -1 5 -18 697.13 15.11
 -1 5 -18 712.68 15.3
 -1 5 -19 21.11 1.71
 -1 5 -19 24.51 1.7
 1 -5 19 23.75 1.69
 1 -5 19 25.57 1.75
 1 -5 19 22.58 1.51
 -1 5 -19 22.95 1.64
 -1 5 -19 21.66 1.52
 -1 5 -19 26.41 1.72
 -1 5 -19 22.05 1.68
 1 -5 19 20.54 1.5
 -1 5 -19 25.22 1.68
 -1 5 -19 24.46 1.57
 -1 5 -19 23.72 1.7
 -1 5 -19 25.49 1.68
 -1 5 -20 29.88 2.01
 -1 5 -20 30.03 1.88
 1 -5 20 32.76 1.98
 1 -5 20 32.4 2
 1 -5 20 31.26 1.8
 -1 5 -20 32.71 1.82
 -1 5 -20 30.03 1.88
 -1 5 -20 35.18 2
 -1 5 -20 32.86 1.93
 -1 5 -20 29.11 1.92
 1 -5 20 33.66 1.87
 -1 5 -20 35.22 1.99
 -1 5 -20 33.12 1.8
 -1 5 -20 33.36 1.97
 -1 5 -20 34.58 1.97
 1 -5 21 1.29 0.65
 1 -5 21 0.95 0.61
 -1 5 -21 0.47 0.55
 -1 5 -21 0.55 0.62
 -1 5 -21 1.01 0.67
 -1 5 -21 0.88 0.67
 -1 5 -21 1.54 0.78
 1 -5 21 1.25 0.56
 -1 5 -21 1.56 0.72
 -1 5 -21 1.3 0.66
 -1 5 -21 1.57 0.67
 -1 5 -21 1.22 0.76
 1 -5 22 12.44 1.14
 -1 5 -22 13.27 1.21
 -1 5 -22 11.91 1.22
 -1 5 -22 11.1 1.1
 -1 5 -22 11.01 1.2
 -1 5 -22 12.93 1.27
 -1 5 -22 13.37 1.26
 1 -5 22 11.98 1.2
 -1 5 -22 10.32 1.05
 -1 5 -22 13.3 1.25
 -1 5 -22 12.18 1.19
 -1 5 -22 12.34 1.06
 -1 5 -23 12.95 1.22
 -1 5 -23 12.6 1.2
 -1 5 -23 14.95 1.27
 -1 5 -23 13.72 1.19
 1 -5 23 13.32 1.26
 1 -5 23 12.86 1.28
 1 -5 23 14.35 1.26
 -1 5 -23 13.55 1.13
 -1 5 -23 14.71 1.27
 -1 5 -24 101.96 3.28
 -1 5 -24 108.58 3.45
 -1 5 -24 97.73 3.13
 -1 5 -24 103.4 3.14
 -1 5 -24 115.54 3.51
 1 -5 24 98.02 3.39
 -1 5 -24 111.39 3.41
 -1 5 -24 98.71 3.37
 -1 5 -24 112.08 3.48
 -1 5 -25 61.12 2.3
 -1 5 -25 55.61 2.23
 -1 5 -25 54.97 2.11
 -1 5 -25 57.14 2.21
 -1 5 -25 57.79 2.29
 -1 5 -25 60.35 2.29
 -1 5 -26 1.12 0.51
 -1 5 -26 1.26 0.49
 -1 5 -26 1.19 0.43
 -1 5 -26 0.55 0.5
 -1 5 -26 1.18 0.52
 -1 5 -26 1.16 0.54
 -1 5 -27 15.38 0.94
 -1 5 -27 15.3 0.95
 -1 5 -27 14.22 0.91
 -1 5 -27 15 0.91
 -1 5 -28 7.17 0.58
 -1 5 -28 9.03 0.6
 -1 4 27 1.09 0.39
 1 -4 -27 0.55 0.28
 -1 4 27 0.66 0.36
 1 -4 -27 0.48 0.34
 -1 4 26 6.15 0.74
 -1 4 26 6.72 0.73
 1 -4 -26 6.93 0.68
 1 -4 -26 6.48 0.65
 -1 4 26 6.76 0.76
 -1 4 26 6.65 0.71
 -1 4 25 52.71 2.02
 -1 4 25 58.54 2.25
 -1 4 25 55.07 2.17
 1 -4 -25 53.28 1.99
 1 -4 -25 52.98 2.04
 -1 4 25 55.61 2.17
 -1 4 25 57.82 2.25
 1 -4 -24 182.47 4.7
 -1 4 24 174.02 4.81
 -1 4 24 165.1 4.73
 1 -4 -24 168.53 4.32
 1 -4 -24 168.93 4.52
 -1 4 24 169.25 4.61
 -1 4 24 175.78 4.79
 1 -4 -24 178.51 4.73
 1 -4 -23 269.17 6.36
 -1 4 23 290.64 6.96
 -1 4 23 269.08 6.73
 -1 4 23 274.74 6.61
 -1 4 23 269.92 6.89
 1 -4 -23 282.28 6.84
 -1 4 23 260.54 6.53
 1 -4 -22 11.86 1.16
 -1 4 22 12.5 1.24
 1 -4 -22 12.95 1.28
 -1 4 22 11.37 1.22
 -1 4 22 12.61 1.21
 -1 4 22 12.76 1.17
 -1 4 22 10.49 1.18
 -1 4 22 14.34 1.31
 -1 4 22 11.07 1.1
 1 -4 -21 7.13 1.08
 -1 4 21 5.52 0.95
 1 -4 -21 6.35 0.98
 1 -4 -21 5.56 0.82
 -1 4 21 4.19 0.9
 -1 4 21 4.78 0.87
 -1 4 21 5.13 0.85
 -1 4 21 4.37 0.94
 -1 4 21 5.94 0.91
 -1 4 21 6.18 1.01
 -1 4 20 50.58 2.5
 -1 4 20 48.87 2.31
 1 -4 -20 50.03 2.46
 1 -4 -20 50.43 2.21
 -1 4 20 48.17 2.41
 1 -4 -20 50.14 2.46
 -1 4 20 50.61 2.36
 -1 4 19 144.83 4.59
 -1 4 19 139.05 4.33
 1 -4 -19 141 4.54
 -1 4 19 137.22 4.2
 -1 4 19 145.38 4.45
 -1 4 19 139.89 4.53
 -1 4 19 141.97 4.52
 -1 4 19 143.13 4.47
 -1 4 19 148.77 4.69
 1 -4 -19 143.49 4.21
 1 -4 -19 144.45 4.56
 1 -4 -18 105.58 3.43
 -1 4 18 107.66 3.7
 -1 4 18 104.6 3.74
 -1 4 18 101.44 3.66
 -1 4 18 100.62 3.44
 -1 4 18 103.64 3.7
 -1 4 18 101.98 3.73
 -1 4 18 110.92 3.76
 -1 4 18 107.13 3.57
 -1 4 18 99.49 3.37
 -1 4 18 102.14 3.59
 -1 4 18 106.34 3.5
 1 -4 -18 110.49 3.81
 1 -4 -18 113.25 3.84
 -1 4 17 142.05 4.48
 -1 4 17 141.84 4.22
 -1 4 17 144.47 4.49
 1 -4 -17 136.31 4.08
 1 -4 -17 153.79 4.34
 -1 4 17 142.39 4.52
 -1 4 17 146.98 4.45
 -1 4 17 149.89 4.56
 -1 4 17 138.28 4.39
 -1 4 17 140.25 4.18
 -1 4 17 143.78 4.39
 -1 4 17 139.34 4.23
 1 -4 -17 151.95 4.61
 1 -4 -17 147.05 4.2
 -1 4 16 421.25 9.34
 1 -4 -16 415.09 9.29
 -1 4 16 422.43 9.6
 1 -4 -16 427.86 9.25
 1 -4 -16 408.57 9.3
 -1 4 16 411.24 9.51
 -1 4 16 440.75 9.72
 -1 4 16 431.78 9.67
 -1 4 16 407.93 9.3
 -1 4 16 403.86 9.22
 -1 4 16 429.25 9.53
 1 -4 -16 379.51 9.27
 -1 4 16 409.51 9.33
 -1 4 15 94.09 3.3
 -1 4 15 98.74 3.31
 1 -4 -15 93.64 3.13
 -1 4 15 100.87 3.35
 -1 4 15 93.1 3.13
 1 -4 -15 94.84 3.03
 -1 4 15 95.51 3.32
 -1 4 15 94.06 3.11
 -1 4 15 97.08 3.28
 -1 4 15 96.26 3.17
 1 -4 -15 96.68 3.15
 1 -4 -15 94.43 3.2
 1 -4 -15 95.77 3.13
 -1 4 15 92.78 3.09
 -1 4 14 12.85 1.13
 -1 4 14 10.59 1.02
 1 -4 -14 11.45 1.02
 -1 4 14 12.47 1.06
 1 -4 -14 13.04 0.96
 1 -4 -14 9.87 1.02
 -1 4 14 13.2 1.04
 -1 4 14 12.57 1.09
 1 -4 -14 12.25 1.1
 1 -4 -14 11.64 1.04
 1 -4 -14 11.92 1.01
 -1 4 14 10.99 1.03
 -1 4 14 12.3 1.04
 1 -4 -14 11.65 0.96
 -1 4 13 185.8 4.79
 1 -4 -13 183.74 4.64
 -1 4 13 183.25 4.91
 -1 4 13 190.97 4.93
 -1 4 13 191.17 4.94
 -1 4 13 190.53 4.86
 -1 4 13 184.42 4.6
 -1 4 13 182.33 4.78
 1 -4 -13 185.35 4.58
 1 -4 -13 186.55 4.76
 1 -4 -13 183.92 4.75
 1 -4 -13 183.94 4.78
 1 -4 -12 92.75 2.86
 1 -4 -12 93.82 2.64
 1 -4 -12 99.8 2.91
 1 -4 -12 91.79 2.9
 1 -4 -12 93.84 2.7
 -1 4 12 99.04 2.94
 -1 4 12 90.97 2.82
 1 -4 -12 92.72 2.89
 -1 4 12 87 2.89
 -1 4 12 102.66 3.07
 -1 4 12 96.45 2.98
 -1 4 12 92.66 2.88
 -1 4 12 92.74 2.71
 1 -4 -12 86.58 2.9
 -1 4 12 92.84 2.87
 -1 4 12 91.13 2.67
 -1 4 12 88.86 2.86
 1 -4 -12 87.02 2.81
 1 -4 -12 88.9 2.82
 1 -4 -11 253.11 6.05
 1 -4 -11 273.14 6.14
 1 -4 -11 274.38 6.15
 -1 4 11 267.72 6.17
 1 -4 -11 271.44 6.04
 -1 4 11 273.1 6.14
 1 -4 -11 273.59 6.16
 -1 4 11 274.7 6.26
 -1 4 11 272.09 6.26
 -1 4 11 262.1 5.75
 -1 4 11 274.66 6.24
 -1 4 11 264.49 6.13
 -1 4 11 267.4 5.91
 -1 4 11 270.49 6.15
 1 -4 -11 277.87 6.27
 -1 4 11 268.06 6.17
 -1 4 11 264.95 5.94
 1 -4 -11 272.1 6.11
 1 -4 -11 270.4 6.11
 1 -4 -10 51.35 1.82
 1 -4 -10 46.04 1.77
 1 -4 -10 45.27 1.75
 1 -4 -10 48.69 1.79
 1 -4 -10 52.16 1.78
 -1 4 10 44.23 1.77
 -1 4 10 48.91 1.82
 -1 4 10 49.39 1.87
 1 -4 -10 48.47 1.72
 -1 4 10 46.2 1.56
 -1 4 10 45.88 1.8
 -1 4 10 48.97 1.79
 -1 4 10 47.15 1.61
 1 -4 -10 47.91 1.86
 -1 4 10 48.14 1.79
 -1 4 10 48.81 1.82
 -1 4 10 52.48 1.74
 1 -4 -10 48.34 1.75
 1 -4 -10 48.22 1.77
 -1 4 9 1558.12 28.76
 1 -4 -9 1570.98 28.94
 1 -4 -9 1606.3 28.99
 1 -4 -9 1539.19 28.89
 1 -4 -9 1542.02 28.92
 1 -4 -9 1569.57 28.79
 1 -4 -9 1527.14 28.91
 -1 4 9 1567.38 28.97
 -1 4 9 1487.06 28.66
 -1 4 9 1553.33 28.99
 1 -4 -9 1512.24 28.82
 -1 4 9 1539.15 28.89
 1 -4 -9 1577.03 28.87
 1 -4 -9 1525.89 28.77
 1 -4 -9 1545.6 28.73
 -1 4 9 1506.35 28.62
 1 -4 -9 1560.35 29.05
 -1 4 9 1515.47 28.96
 -1 4 9 1592.15 29.03
 -1 4 9 1543.03 28.82
 1 -4 -9 1551.64 28.85
 1 -4 -8 22.34 1.11
 -1 4 8 22.72 1.03
 1 -4 -8 26.29 1.18
 1 -4 -8 22.33 1.09
 -1 4 8 20.94 1.09
 1 -4 -8 22.09 1.02
 -1 4 8 20.87 1.07
 1 -4 -8 20.85 1.07
 -1 4 8 22.82 1.11
 -1 4 8 22.26 1.13
 1 -4 -8 22.16 1.06
 -1 4 8 20.58 0.97
 1 -4 -8 21.62 1
 -1 4 8 20.15 1.02
 1 -4 -8 23.48 1.07
 -1 4 8 20.77 0.82
 -1 4 8 22.84 0.94
 1 -4 -8 20.86 0.85
 -1 4 8 21.34 1.08
 -1 4 8 22.78 1.13
 -1 4 8 23.59 1.06
 1 -4 -8 20.01 1
 1 -4 -8 27.71 1.19
 1 -4 -7 1.83 0.45
 1 -4 -7 1.55 0.42
 -1 4 7 2.11 0.39
 1 -4 -7 1.54 0.44
 -1 4 7 1.33 0.39
 1 -4 -7 2.7 0.46
 1 -4 -7 2.25 0.46
 -1 4 7 1.15 0.42
 -1 4 7 1.4 0.41
 -1 4 7 1.09 0.37
 1 -4 -7 4.13 0.48
 1 -4 -7 3.31 0.44
 1 -4 -7 1.66 0.41
 -1 4 7 1.25 0.35
 1 -4 -7 1.39 0.33
 -1 4 7 1.36 0.29
 1 -4 -7 1.69 0.29
 -1 4 7 1.17 0.21
 1 -4 -7 1.82 0.46
 -1 4 7 1.81 0.42
 -1 4 7 2.47 0.41
 1 -4 -7 2 0.46
 -1 4 6 32.59 1.27
 -1 4 6 33.55 1.25
 -1 4 6 35.38 1.23
 -1 4 6 33.87 1
 1 -4 -6 31.65 1.2
 -1 4 6 31.44 1
 1 -4 -6 32.4 1.22
 -1 4 6 32.52 1.27
 1 -4 -6 33.34 1.24
 1 -4 -6 33.03 1.2
 -1 4 6 38.13 1.32
 1 -4 -6 33.72 1.02
 -1 4 6 29.35 1.24
 -1 4 6 32.27 1.22
 1 -4 -6 34.18 1.23
 -1 4 6 33.07 1.21
 -1 4 6 31.29 1.15
 1 -4 -6 31.65 1.19
 1 -4 -6 32.15 1.22
 1 -4 -6 33.13 1.18
 -1 4 6 32.54 1.05
 1 -4 -6 34.6 1.15
 1 -4 -6 32.51 1.17
 -1 4 6 32.25 0.89
 -1 4 6 33.92 0.99
 1 -4 -6 35.05 1.32
 -1 4 6 31.43 1.26
 1 -4 -6 32.52 1.14
 1 -4 -6 32.8 1.24
 1 -4 -5 3338.4 59.08
 -1 4 5 3414.36 58.79
 -1 4 5 3288.58 59.21
 -1 4 5 3241.49 59.12
 -1 4 5 3300.81 59.2
 1 -4 -5 3264.73 59.06
 -1 4 5 3349.21 59.03
 -1 4 5 3279.79 59.17
 1 -4 -5 3308.58 59.12
 1 -4 -5 3365.46 59.02
 -1 4 5 3292.43 59.22
 -1 4 5 3087.03 59.07
 -1 4 5 3306.29 59.09
 1 -4 -5 3308.36 59.08
 -1 4 5 3269.61 58.78
 1 -4 -5 3316.15 59.13
 1 -4 -5 3291.1 59.1
 -1 4 5 3318.18 58.72
 1 -4 -5 3325.28 59.06
 1 -4 -5 3342.74 59.01
 -1 4 5 3062.12 58.51
 -1 4 5 3326.37 59.17
 1 -4 -5 3177.35 59.17
 -1 4 5 2931.49 58.66
 -1 4 5 3299.51 59.35
 1 -4 -5 3227.11 58.81
 -1 4 5 3258.22 58.68
 -1 4 4 581.93 10.12
 1 -4 -4 527.9 10.28
 -1 4 4 532.41 10.37
 -1 4 4 532.94 10.41
 -1 4 4 545.93 10.42
 1 -4 -4 531.35 10.27
 -1 4 4 549.94 10.23
 -1 4 4 544.69 10.38
 1 -4 -4 553.33 10.32
 1 -4 -4 549.06 10.36
 -1 4 4 509.05 9.95
 -1 4 4 510.78 10.38
 1 -4 -4 535.39 10.24
 -1 4 4 533.24 10.29
 -1 4 4 545.66 10.27
 1 -4 -4 551.86 10.32
 -1 4 4 524.2 9.98
 1 -4 -4 540.02 10.3
 -1 4 4 536.85 9.96
 1 -4 -4 538.37 10.38
 1 -4 -4 547.46 10.4
 -1 4 4 531.64 10.37
 -1 4 4 518.68 10.01
 -1 4 4 541.66 10.03
 -1 4 4 499.8 9.97
 -1 4 4 533.7 10.41
 1 -4 -4 536.03 10.13
 -1 4 4 531.86 10.52
 -1 4 3 33.22 0.96
 1 -4 -3 32.12 1.01
 1 -4 -3 31.5 1.07
 -1 4 3 31.65 1.14
 -1 4 3 33.43 1.06
 -1 4 3 32.46 1.14
 -1 4 3 35.12 1.01
 -1 4 3 32.13 1
 -1 4 3 34.89 1.17
 -1 4 3 32.87 0.83
 1 -4 -3 31.2 1.04
 -1 4 3 33.34 1.17
 -1 4 3 32.66 1.07
 -1 4 3 34.24 1.14
 1 -4 -3 38.7 1.11
 -1 4 3 31.62 1.04
 1 -4 -3 36.03 1.13
 -1 4 3 33.45 1.13
 -1 4 3 32.45 1.11
 -1 4 3 30.46 0.84
 1 -4 -3 31.93 1.13
 1 -4 -3 36.79 1.15
 -1 4 3 31.06 1.08
 1 -4 -3 31.88 1.01
 -1 4 3 30.59 0.84
 1 -4 -3 33.36 1.16
 -1 4 3 32.35 1.12
 -1 4 3 31.26 0.94
 -1 4 3 31.26 1.2
 -1 4 3 33.11 1.16
 -1 4 3 31.78 0.9
 -1 4 3 33.3 1.05
 -1 4 2 990.51 18.57
 -1 4 2 1039.45 18.69
 1 -4 -2 1020.59 18.54
 1 -4 -2 1038.6 18.69
 -1 4 2 1019.32 18.81
 -1 4 2 1019.57 18.82
 -1 4 2 1041.3 18.62
 -1 4 2 1058.17 18.57
 -1 4 2 1001.51 18.81
 -1 4 2 1017.74 18.81
 -1 4 2 963.81 18.28
 -1 4 2 1009.05 18.74
 1 -4 -2 1020.9 18.6
 -1 4 2 1032.83 18.78
 1 -4 -2 997.97 18.7
 1 -4 -2 1014.58 18.81
 1 -4 -2 1047.11 18.52
 1 -4 -2 938.88 18.24
 1 -4 -2 1038.8 18.83
 1 -4 -2 1039.83 18.59
 -1 4 2 983.1 18.56
 -1 4 2 993.26 18.5
 -1 4 2 1037.59 18.77
 -1 4 2 1010.96 18.83
 -1 4 2 1034.5 18.5
 -1 4 2 1037.51 18.7
 -1 4 2 1028.77 18.66
 -1 4 1 1586.48 28.5
 -1 4 1 1576.14 28.67
 -1 4 1 1582.48 28.68
 -1 4 1 1541.26 28.43
 -1 4 1 1611.22 28.5
 -1 4 1 1591.15 28.53
 1 -4 -1 1620.78 28.54
 1 -4 -1 1575.85 28.33
 -1 4 1 1621.22 28.39
 -1 4 1 1615.91 28.66
 1 -4 -1 1458.55 28.32
 -1 4 1 1553.66 28.57
 -1 4 1 1624.9 28.71
 1 -4 -1 1560.79 28.42
 1 -4 -1 1501.25 28.55
 -1 4 1 1650.43 28.65
 1 -4 -1 1536.97 28.41
 1 -4 -1 1516.94 28.54
 1 -4 -1 1463.92 28.65
 1 -4 -1 1563.15 28.33
 1 -4 -1 1492.78 28.67
 1 -4 -1 1573.83 28.42
 1 -4 -1 1509.81 28.62
 -1 4 1 1487.02 28.41
 -1 4 1 1548.62 28.48
 -1 4 1 1540.95 28.57
 1 -4 -1 1500.06 28.75
 -1 4 1 1641.82 28.71
 -1 4 1 1584.37 28.55
 -1 4 1 1564.61 28.58
 -1 4 0 291.03 5.82
 -1 4 0 301.54 5.86
 -1 4 0 303.56 5.96
 -1 4 0 307.51 5.94
 -1 4 0 279.58 5.89
 -1 4 0 298.13 5.79
 -1 4 0 294.79 5.93
 -1 4 0 305.41 5.98
 -1 4 0 304.32 5.82
 1 -4 0 295.13 5.78
 1 -4 0 292.54 5.74
 -1 4 0 301.39 5.9
 1 -4 0 291.77 5.62
 1 -4 0 293.45 5.62
 1 -4 0 296.41 5.86
 1 -4 0 292.02 5.86
 1 -4 0 297.43 5.94
 1 -4 0 281.39 5.6
 -1 4 0 303.95 5.84
 -1 4 0 289.67 5.81
 -1 4 0 309.5 5.9
 -1 4 0 284.73 5.77
 -1 4 0 298.77 5.78
 1 -4 0 295.66 6.06
 -1 4 0 282.29 5.55
 -1 4 0 305.71 5.97
 -1 4 0 303.95 5.89
 -1 4 0 300.94 5.95
 -1 4 0 290.27 5.85
 -1 4 0 292.67 5.88
 -1 4 0 313.32 6.03
 -1 4 -1 2.29 0.35
 -1 4 -1 2 0.31
 -1 4 -1 2.4 0.31
 -1 4 -1 2.12 0.28
 -1 4 -1 2.58 0.34
 -1 4 -1 2.92 0.31
 -1 4 -1 2.64 0.35
 -1 4 -1 2.49 0.35
 -1 4 -1 2.17 0.25
 -1 4 -1 2.63 0.37
 1 -4 1 2.42 0.29
 -1 4 -1 3.1 0.36
 -1 4 -1 2.42 0.2
 1 -4 1 1.4 0.37
 1 -4 1 1.98 0.14
 1 -4 1 1.52 0.11
 1 -4 1 3.24 0.24
 1 -4 1 2.09 0.12
 1 -4 1 2.62 0.25
 1 -4 1 2.12 0.13
 1 -4 1 1.71 0.15
 1 -4 1 1.81 0.33
 -1 4 -1 1.98 0.36
 -1 4 -1 2.79 0.28
 -1 4 -1 3.75 0.39
 -1 4 -1 2.99 0.35
 -1 4 -1 2.32 0.28
 -1 4 -1 2.43 0.29
 1 -4 1 2.59 0.3
 -1 4 -1 2.86 0.33
 -1 4 -1 3.18 0.35
 -1 4 -1 2.56 0.34
 -1 4 -1 2.33 0.3
 -1 4 -1 2.04 0.34
 -1 4 -2 438.68 8.13
 -1 4 -2 456.45 8.54
 1 -4 2 447.81 8.42
 -1 4 -2 435.61 8.48
 -1 4 -2 446.03 8.4
 -1 4 -2 407.52 8.37
 -1 4 -2 426.64 8.46
 -1 4 -2 444.16 8.5
 -1 4 -2 444.25 8.46
 -1 4 -2 441.3 8.4
 -1 4 -2 439.46 8.49
 -1 4 -2 436.02 8.42
 -1 4 -2 455.15 8.35
 -1 4 -2 446.09 8.43
 -1 4 -2 435.74 8.5
 -1 4 -2 453.52 8.47
 -1 4 -2 433.13 8.42
 1 -4 2 432.07 8.27
 -1 4 -2 438.47 8.49
 -1 4 -2 415.73 8.35
 -1 4 -2 438.79 8.52
 -1 4 -2 400.19 8.35
 -1 4 -2 468.54 8.52
 1 -4 2 421.85 8.02
 1 -4 2 417.97 8.24
 -1 4 -2 440.34 8.48
 -1 4 -2 438.59 8.48
 -1 4 -3 1.06 0.28
 -1 4 -3 1.64 0.27
 -1 4 -3 2.16 0.31
 -1 4 -3 2.57 0.36
 -1 4 -3 1.4 0.28
 -1 4 -3 2.73 0.33
 -1 4 -3 1.36 0.3
 -1 4 -3 1.93 0.33
 -1 4 -3 1.11 0.3
 -1 4 -3 3.3 0.38
 -1 4 -3 2.26 0.3
 -1 4 -3 2.71 0.28
 -1 4 -3 2.74 0.36
 -1 4 -3 1.72 0.31
 -1 4 -3 1.42 0.27
 -1 4 -3 1.4 0.28
 -1 4 -3 0.99 0.3
 -1 4 -3 4.18 0.42
 -1 4 -3 1.94 0.34
 -1 4 -3 1.97 0.34
 -1 4 -3 1.48 0.34
 -1 4 -3 1.62 0.3
 1 -4 3 1.26 0.27
 1 -4 3 1.18 0.23
 -1 4 -4 34.04 1.13
 -1 4 -4 30.86 1.11
 -1 4 -4 32.94 1.13
 -1 4 -4 36.54 1.17
 -1 4 -4 33.01 1.16
 -1 4 -4 33.35 1.11
 -1 4 -4 31.25 1.1
 -1 4 -4 31.35 1.06
 -1 4 -4 34.68 1.17
 -1 4 -4 34.79 1.17
 -1 4 -4 35.02 1.08
 -1 4 -4 35.01 1.01
 -1 4 -4 33.86 0.97
 -1 4 -4 32.67 1.1
 -1 4 -4 32.27 1.03
 -1 4 -4 33.92 1.14
 -1 4 -4 31.63 1.09
 -1 4 -4 35.45 1.17
 -1 4 -4 32.72 1.11
 -1 4 -4 33.94 1.16
 -1 4 -4 31.78 1.14
 -1 4 -4 37.34 1.22
 -1 4 -4 32.7 1.17
 -1 4 -4 32.73 1.16
 -1 4 -4 33.5 1.16
 1 -4 4 31.78 1.13
 -1 4 -4 32.92 1.2
 -1 4 -4 36.96 1.18
 -1 4 -4 33.93 1.1
 -1 4 -4 32.88 1.11
 -1 4 -5 1.54 0.31
 -1 4 -5 1.55 0.32
 -1 4 -5 1.55 0.29
 -1 4 -5 1.2 0.33
 -1 4 -5 1.77 0.26
 -1 4 -5 2.97 0.38
 -1 4 -5 1.63 0.32
 -1 4 -5 1.63 0.34
 -1 4 -5 2.4 0.37
 -1 4 -5 0.93 0.29
 -1 4 -5 1.19 0.32
 -1 4 -5 0.91 0.29
 -1 4 -5 1.99 0.36
 -1 4 -5 1.52 0.33
 -1 4 -5 0.89 0.26
 -1 4 -5 3.41 0.34
 -1 4 -5 2.33 0.24
 -1 4 -5 1.18 0.22
 -1 4 -5 1.1 0.3
 -1 4 -5 1.07 0.28
 -1 4 -5 1.46 0.29
 -1 4 -5 0.95 0.28
 -1 4 -5 0.96 0.32
 -1 4 -5 2.45 0.36
 -1 4 -5 1.11 0.32
 -1 4 -5 1.32 0.31
 -1 4 -5 3.01 0.33
 -1 4 -5 2.9 0.42
 -1 4 -5 1.03 0.33
 -1 4 -5 1.79 0.34
 -1 4 -5 1.01 0.34
 -1 4 -5 1.39 0.35
 1 -4 5 0.93 0.27
 -1 4 -5 0.68 0.29
 -1 4 -5 2.68 0.33
 -1 4 -5 1.1 0.14
 -1 4 -6 122.59 2.91
 -1 4 -6 125.12 2.89
 -1 4 -6 124.5 2.73
 -1 4 -6 127.62 2.94
 -1 4 -6 117.99 2.94
 -1 4 -6 123.39 2.97
 -1 4 -6 123.54 2.92
 -1 4 -6 126.02 2.85
 -1 4 -6 123.69 2.9
 -1 4 -6 121.93 2.95
 -1 4 -6 116.57 2.84
 -1 4 -6 125.15 3
 -1 4 -6 120.11 2.79
 -1 4 -6 126.3 2.76
 -1 4 -6 124.92 2.61
 -1 4 -6 125.47 2.57
 -1 4 -6 122.2 2.91
 -1 4 -6 130.56 3.02
 -1 4 -6 126.89 2.99
 -1 4 -6 119.33 2.93
 -1 4 -6 126.45 2.8
 -1 4 -6 122 2.96
 -1 4 -6 123.3 2.82
 -1 4 -6 126.44 3.04
 -1 4 -6 123.29 3.01
 -1 4 -6 122.44 2.98
 -1 4 -6 123.83 2.91
 1 -4 6 115.86 2.79
 -1 4 -6 127.72 3.06
 -1 4 -6 123.8 3.05
 1 -4 6 109.22 2.39
 -1 4 -6 128.53 2.84
 -1 4 -7 365.95 7.29
 -1 4 -7 357.1 7.13
 -1 4 -7 378.84 7.35
 -1 4 -7 354.34 7.02
 -1 4 -7 360.79 7.19
 -1 4 -7 359.6 7.15
 -1 4 -7 372.27 7.41
 -1 4 -7 350.08 7.37
 -1 4 -7 375.03 7.35
 -1 4 -7 359.24 7.25
 -1 4 -7 346.36 7.26
 -1 4 -7 369.99 7.09
 -1 4 -7 353.13 7.15
 -1 4 -7 367.89 7.25
 -1 4 -7 356.96 6.87
 -1 4 -7 367.94 6.82
 -1 4 -7 361.67 7.17
 -1 4 -7 358.02 7.41
 -1 4 -7 359.16 7.36
 -1 4 -7 351.03 7.37
 -1 4 -7 355.38 7.19
 -1 4 -7 360.23 7.37
 -1 4 -7 356.92 7.41
 -1 4 -7 367.24 7.24
 -1 4 -7 365.29 7.44
 -1 4 -7 360.24 7.31
 -1 4 -7 342.96 7.43
 -1 4 -7 377.48 7.52
 -1 4 -7 364.49 7.47
 1 -4 7 350.99 7.22
 -1 4 -7 359.05 7.13
 -1 4 -7 367.81 7.46
 -1 4 -7 355.34 7.35
 -1 4 -8 40.98 1.37
 -1 4 -8 41.62 1.49
 -1 4 -8 42.79 1.54
 -1 4 -8 41.46 1.49
 -1 4 -8 40.2 1.33
 -1 4 -8 43.05 1.56
 -1 4 -8 42.78 1.35
 1 -4 8 38.43 1.39
 -1 4 -8 40.95 1.57
 -1 4 -8 39.93 1.54
 -1 4 -8 40.41 1.32
 -1 4 -8 41.85 1.25
 -1 4 -8 44.73 1.6
 -1 4 -8 43.21 1.31
 -1 4 -8 41.64 1.52
 -1 4 -8 42.47 1.5
 -1 4 -8 42.32 1.54
 -1 4 -8 48.23 1.44
 -1 4 -8 42.56 1.51
 -1 4 -8 42.14 1.41
 -1 4 -8 39.14 1.38
 -1 4 -8 40.88 1.24
 -1 4 -8 40.14 1.53
 -1 4 -8 43.37 1.47
 -1 4 -8 42.7 1.55
 -1 4 -8 41.31 1.42
 -1 4 -9 178.08 4.14
 -1 4 -9 180.18 4.26
 -1 4 -9 175.85 3.99
 -1 4 -9 177.99 4.19
 -1 4 -9 184.11 3.96
 -1 4 -9 183.37 4.29
 -1 4 -9 177.75 3.95
 -1 4 -9 176.26 4.2
 1 -4 9 169.56 4.06
 -1 4 -9 173.32 4.24
 -1 4 -9 175.97 4.32
 -1 4 -9 178.1 3.79
 -1 4 -9 177.64 3.94
 -1 4 -9 182.96 3.88
 -1 4 -9 188.91 4.36
 -1 4 -9 176.53 4.23
 -1 4 -9 171.56 4.22
 -1 4 -9 170.61 3.99
 -1 4 -9 176.13 4.21
 -1 4 -9 182.84 4.17
 -1 4 -9 171.99 4.05
 -1 4 -9 168.92 4.02
 -1 4 -9 174.85 3.82
 -1 4 -9 180.36 4.13
 -1 4 -9 178.2 4.25
 -1 4 -9 179.88 4.08
 -1 4 -10 53.42 1.49
 -1 4 -10 52.89 1.63
 -1 4 -10 50.23 1.6
 -1 4 -10 53.66 1.87
 -1 4 -10 50.58 1.62
 -1 4 -10 53.93 1.9
 -1 4 -10 60.05 1.84
 -1 4 -10 50.97 1.7
 -1 4 -10 51.07 1.87
 -1 4 -10 53.04 1.94
 1 -4 10 49.25 1.61
 1 -4 10 47.6 1.75
 -1 4 -10 51.04 1.53
 -1 4 -10 50.83 1.89
 -1 4 -10 50.7 1.92
 -1 4 -10 50.49 1.61
 -1 4 -10 51.32 1.69
 -1 4 -10 50.73 1.85
 -1 4 -10 53.17 1.66
 -1 4 -10 54.96 1.82
 -1 4 -10 49.15 1.72
 -1 4 -10 53.63 1.91
 -1 4 -10 53.58 1.63
 -1 4 -10 55.7 1.81
 -1 4 -10 51.53 1.75
 -1 4 -10 48.58 1.7
 -1 4 -11 477.15 9.71
 -1 4 -11 491.24 10.21
 -1 4 -11 487.37 10.26
 -1 4 -11 496.43 9.89
 -1 4 -11 474.59 10.14
 -1 4 -11 494.86 10.11
 -1 4 -11 490.13 9.71
 1 -4 11 498.21 9.81
 -1 4 -11 506.79 10.04
 -1 4 -11 489.46 9.7
 -1 4 -11 482.55 10.15
 -1 4 -11 485 9.81
 -1 4 -11 492.35 9.88
 -1 4 -11 486.83 9.94
 -1 4 -11 509.98 9.86
 -1 4 -11 476.86 10.18
 -1 4 -11 508.3 9.74
 -1 4 -11 480.88 9.74
 -1 4 -11 494.04 10.1
 -1 4 -11 464.93 9.9
 -1 4 -11 492.35 9.92
 1 -4 11 495.46 9.77
 -1 4 -11 496.86 10.28
 -1 4 -11 480.58 10.08
 1 -4 11 472.81 10
 -1 4 -11 484.53 10.02
 -1 4 -11 487.31 10.17
 -1 4 -11 512.97 9.81
 -1 4 -12 198.35 4.93
 -1 4 -12 195.01 4.97
 -1 4 -12 197.92 4.83
 -1 4 -12 181.2 4.8
 1 -4 12 181.53 4.77
 1 -4 12 196.04 4.52
 -1 4 -12 202.22 4.42
 -1 4 -12 194.4 4.87
 -1 4 -12 194.67 4.71
 -1 4 -12 207.78 4.58
 -1 4 -12 200.29 4.62
 -1 4 -12 200.78 4.56
 -1 4 -12 200.4 4.69
 -1 4 -12 202.52 4.44
 -1 4 -12 191.49 4.89
 -1 4 -12 194.43 4.82
 -1 4 -12 179.51 4.59
 -1 4 -12 194.31 4.64
 1 -4 12 186.57 4.72
 1 -4 12 196.78 4.47
 -1 4 -12 191.86 4.92
 -1 4 -12 188.08 4.74
 -1 4 -12 196.32 4.74
 -1 4 -12 210.71 4.54
 -1 4 -12 185.87 4.82
 -1 4 -13 35.2 1.73
 -1 4 -13 33.21 1.68
 -1 4 -13 32.93 1.6
 -1 4 -13 34.57 1.67
 1 -4 13 33.59 1.62
 -1 4 -13 35.86 1.33
 -1 4 -13 33.55 1.64
 -1 4 -13 35.4 1.43
 -1 4 -13 35.04 1.55
 -1 4 -13 34.73 1.53
 -1 4 -13 33.13 1.42
 -1 4 -13 33.98 1.46
 -1 4 -13 33.35 1.32
 -1 4 -13 34.04 1.62
 -1 4 -13 32.62 1.67
 -1 4 -13 33.88 1.55
 -1 4 -13 36.08 1.53
 -1 4 -13 32.97 1.63
 -1 4 -13 34.09 1.59
 -1 4 -13 33.92 1.69
 1 -4 13 36.43 1.62
 -1 4 -13 33.25 1.58
 1 -4 13 33.09 1.34
 -1 4 -14 23.27 1.43
 -1 4 -14 22.13 1.38
 -1 4 -14 23.44 1.26
 1 -4 14 23.48 1.25
 1 -4 14 26.01 1.45
 -1 4 -14 24.83 1.21
 -1 4 -14 23.12 1.31
 -1 4 -14 22.86 1.1
 -1 4 -14 25.94 1.28
 -1 4 -14 24.1 1.32
 -1 4 -14 24.81 1.37
 1 -4 14 23.35 1.37
 -1 4 -14 25.27 1.51
 -1 4 -15 627.93 12.53
 -1 4 -15 619.22 12.24
 -1 4 -15 576.27 12.53
 1 -4 15 573.65 12.17
 1 -4 15 606.58 12.6
 -1 4 -15 564.7 12.44
 -1 4 -15 583.59 12.62
 -1 4 -15 608.14 12.5
 -1 4 -15 581.5 12.23
 -1 4 -15 592.73 12.66
 -1 4 -15 594.6 12.58
 -1 4 -15 587.8 12.65
 -1 4 -15 594.1 12.56
 -1 4 -16 2.05 0.65
 -1 4 -16 2.25 0.69
 -1 4 -16 3.18 0.77
 -1 4 -16 1.88 0.65
 -1 4 -16 2 0.64
 1 -4 16 2.72 0.67
 1 -4 16 2.42 0.55
 1 -4 16 2.19 0.63
 -1 4 -16 2.44 0.64
 -1 4 -16 2.29 0.63
 -1 4 -16 2.42 0.56
 -1 4 -16 1.6 0.5
 -1 4 -16 2.45 0.58
 -1 4 -16 2.36 0.65
 -1 4 -16 1.65 0.65
 -1 4 -16 2.53 0.63
 -1 4 -16 3.02 0.67
 1 -4 16 2.34 0.67
 -1 4 -16 2.21 0.7
 1 -4 17 228.78 5.84
 1 -4 17 237.54 6.23
 1 -4 17 230.28 6.14
 1 -4 17 228.42 5.93
 -1 4 -17 245.13 5.95
 -1 4 -17 234.22 6.08
 -1 4 -17 240.57 6.19
 -1 4 -17 246.35 6.14
 -1 4 -17 221.27 6.05
 -1 4 -17 247.33 5.97
 -1 4 -17 231.36 6.25
 -1 4 -17 233.48 6.11
 -1 4 -17 230.87 6.24
 -1 4 -17 215.78 6.1
 -1 4 -17 243.22 6.14
 -1 4 -17 230.82 6.19
 1 -4 17 224.59 6.14
 1 -4 18 185.88 5.48
 1 -4 18 193.61 5.32
 1 -4 18 181.16 5.39
 1 -4 18 187.83 5.16
 -1 4 -18 199.06 5.24
 -1 4 -18 200.23 5.44
 -1 4 -18 206.17 5.56
 -1 4 -18 194.22 5.37
 -1 4 -18 200.72 5.28
 -1 4 -18 204.86 5.66
 -1 4 -18 193.37 5.41
 -1 4 -18 191.29 5.55
 -1 4 -18 187.64 5.46
 1 -4 18 186.43 5.46
 -1 4 -18 204.05 5.47
 -1 4 -19 52.06 2.42
 1 -4 19 46.78 2.18
 1 -4 19 52.08 2.5
 1 -4 19 45.85 2.39
 1 -4 19 43.16 2.17
 -1 4 -19 46.38 2.18
 -1 4 -19 45.9 2.25
 -1 4 -19 51.52 2.41
 -1 4 -19 49.84 2.32
 1 -4 19 48.58 2.3
 -1 4 -19 47.5 2.45
 -1 4 -19 49.61 2.37
 -1 4 -19 51.1 2.5
 -1 4 -19 51.25 2.39
 -1 4 -19 52.01 2.29
 -1 4 -19 45.07 2.35
 -1 4 -20 70.6 2.85
 1 -4 20 64.11 2.71
 1 -4 20 57.16 2.54
 1 -4 20 68.18 2.96
 1 -4 20 64.99 2.87
 -1 4 -20 66.81 2.63
 -1 4 -20 65.32 2.74
 -1 4 -20 67.26 2.84
 -1 4 -20 69.48 2.8
 1 -4 20 65.42 2.76
 -1 4 -20 61.83 2.84
 -1 4 -20 65.2 2.75
 -1 4 -20 67.09 2.64
 -1 4 -20 68.67 2.81
 -1 4 -20 65.79 2.84
 -1 4 -21 8.27 1.07
 -1 4 -21 7.53 1.07
 -1 4 -21 8.02 1.03
 1 -4 21 7.29 1.09
 1 -4 21 6.24 0.93
 1 -4 21 7.87 1.14
 1 -4 21 6.83 1.02
 1 -4 21 5.73 0.91
 -1 4 -21 7.58 0.95
 -1 4 -21 9.07 1.03
 -1 4 -21 7.73 1.02
 -1 4 -21 6.71 1.09
 -1 4 -22 129.06 4.12
 -1 4 -22 139.3 4.32
 -1 4 -22 144.07 4.15
 -1 4 -22 143.72 4.32
 -1 4 -22 135.43 4.35
 1 -4 22 133.83 4.27
 1 -4 22 139.65 4.49
 1 -4 22 135.77 4.31
 -1 4 -22 128.6 4.13
 -1 4 -22 139.3 4.1
 -1 4 -22 137.28 4.3
 -1 4 -23 3.99 0.74
 -1 4 -23 4.14 0.81
 -1 4 -23 2.22 0.67
 -1 4 -23 2.5 0.72
 1 -4 23 3.45 0.78
 1 -4 23 1.83 0.7
 -1 4 -23 2.41 0.63
 -1 4 -23 3.16 0.72
 1 -4 23 2.33 0.71
 1 -4 23 2.07 0.63
 -1 4 -23 3.64 0.78
 1 -4 24 9.88 1.1
 -1 4 -24 7.33 0.86
 1 -4 24 8.27 1.02
 1 -4 24 8.05 0.97
 -1 4 -24 10.1 0.95
 -1 4 -24 9.67 1.05
 -1 4 -25 40.37 1.89
 -1 4 -25 39.65 1.89
 -1 4 -25 39.66 1.84
 -1 4 -25 38.92 1.86
 -1 4 -25 39.06 1.75
 1 -4 25 37.85 1.93
 -1 4 -25 40.05 1.87
 -1 4 -25 36.93 1.69
 -1 4 -26 5.03 0.72
 -1 4 -26 4.27 0.68
 -1 4 -26 3.02 0.63
 -1 4 -26 5.24 0.72
 -1 4 -26 4.42 0.68
 -1 4 -27 133.13 3.5
 -1 4 -27 135.08 3.52
 -1 4 -27 133.64 3.44
 -1 4 -27 130.63 3.44
 1 -4 27 130.15 3.65
 -1 4 -28 97.41 2.55
 -1 4 -28 97.72 2.48
 1 -3 -28 4.37 0.45
 -1 3 28 4.82 0.51
 -1 3 28 4.09 0.48
 1 -3 -27 53.62 1.73
 -1 3 27 54.95 1.95
 -1 3 27 58.1 1.89
 -1 3 27 56.23 1.97
 1 -3 -27 56.59 1.87
 1 -3 -26 0.66 0.43
 1 -3 -26 0.4 0.43
 -1 3 26 0.37 0.48
 -1 3 26 0.23 0.45
 -1 3 26 0.52 0.39
 -1 3 26 0.56 0.52
 -1 3 26 0.65 0.46
 1 -3 -25 23.72 1.38
 1 -3 -25 20.72 1.18
 -1 3 25 25.48 1.54
 -1 3 25 19.85 1.36
 -1 3 25 27.29 1.56
 -1 3 25 21.95 1.31
 1 -3 -25 22.88 1.32
 -1 3 25 23.59 1.5
 1 -3 -25 20.95 1.32
 -1 3 24 62.58 2.59
 -1 3 24 58.65 2.37
 1 -3 -24 59.65 2.36
 -1 3 24 58.71 2.49
 -1 3 24 62.15 2.45
 1 -3 -24 60.73 2.25
 -1 3 24 55.99 2.5
 1 -3 -24 65.62 2.5
 -1 3 24 63.47 2.6
 1 -3 -24 63.06 2.49
 -1 3 23 37.89 2.06
 -1 3 23 31.04 1.81
 -1 3 23 36.05 2.01
 1 -3 -23 36.53 1.86
 -1 3 23 35.2 1.98
 -1 3 23 31.74 1.75
 -1 3 23 33.99 1.82
 -1 3 23 33.61 1.97
 1 -3 -23 32.65 1.88
 -1 3 22 53.14 2.53
 -1 3 22 50.82 2.38
 -1 3 22 54.3 2.56
 -1 3 22 51.76 2.51
 1 -3 -22 54.52 2.38
 1 -3 -22 49.26 2.18
 -1 3 22 48.9 2.29
 -1 3 22 55.19 2.58
 1 -3 -22 52.35 2.45
 -1 3 22 54.47 2.44
 -1 3 21 8.58 1.11
 -1 3 21 8.92 1.09
 -1 3 21 11.42 1.25
 -1 3 21 9.39 1.07
 -1 3 21 9.15 1.05
 1 -3 -21 7.72 0.96
 -1 3 21 7.25 1.11
 1 -3 -21 8.35 1.07
 1 -3 -21 10.68 1.18
 -1 3 20 771.25 16.64
 -1 3 20 812.04 16.87
 -1 3 20 813.35 16.72
 -1 3 20 792.17 16.55
 -1 3 20 803.47 16.52
 1 -3 -20 812.56 16.38
 -1 3 20 805.9 16.9
 -1 3 20 792.67 16.9
 -1 3 20 765.51 16.52
 1 -3 -20 801.45 16.61
 1 -3 -20 801.36 16.81
 1 -3 -19 154.76 4.76
 -1 3 19 161.11 4.82
 -1 3 19 149.28 4.62
 -1 3 19 158.44 4.61
 1 -3 -19 155.52 4.67
 -1 3 19 152.29 4.53
 1 -3 -19 145.9 4.36
 -1 3 19 150.14 4.79
 -1 3 19 148.51 4.58
 -1 3 19 154.08 4.7
 -1 3 18 173.26 5.02
 -1 3 18 177.6 5.25
 -1 3 18 174.28 5.1
 1 -3 -18 179.49 4.86
 -1 3 18 179.18 5.25
 -1 3 18 184.04 5.23
 -1 3 18 179.68 5.01
 -1 3 18 178.87 5.02
 -1 3 18 165.55 4.76
 -1 3 18 171.83 4.83
 1 -3 -18 187.75 5.2
 1 -3 -17 2.36 0.65
 -1 3 17 2.36 0.6
 -1 3 17 2.46 0.59
 1 -3 -17 1.36 0.66
 -1 3 17 1.42 0.68
 -1 3 17 1.68 0.64
 -1 3 17 1.5 0.6
 -1 3 17 1.41 0.67
 1 -3 -17 3.82 0.81
 -1 3 17 2.27 0.67
 1 -3 -17 2.18 0.62
 -1 3 17 1.28 0.62
 -1 3 17 1.31 0.55
 1 -3 -16 5.53 0.78
 -1 3 16 4.33 0.78
 -1 3 16 4.99 0.74
 -1 3 16 4.87 0.74
 1 -3 -16 5.29 0.78
 -1 3 16 5.8 0.85
 -1 3 16 4.89 0.81
 -1 3 16 6.01 0.77
 -1 3 16 5.92 0.75
 -1 3 16 4.58 0.8
 -1 3 16 7.13 0.97
 -1 3 16 5 0.84
 -1 3 16 5.52 0.8
 1 -3 -16 5.17 0.86
 -1 3 15 63.14 2.47
 -1 3 15 62.31 2.35
 -1 3 15 68.13 2.58
 -1 3 15 66.19 2.55
 -1 3 15 64.1 2.38
 1 -3 -15 62.61 2.39
 1 -3 -15 62.6 2.36
 1 -3 -15 60.77 2.31
 1 -3 -15 66.17 2.51
 1 -3 -14 50.32 1.86
 -1 3 14 54.09 2.08
 -1 3 14 52.85 2.07
 -1 3 14 50.29 2.11
 -1 3 14 52.2 2.02
 -1 3 14 57.4 2.26
 -1 3 14 55.85 2.2
 -1 3 14 52.84 2.08
 -1 3 14 53.34 2.17
 1 -3 -14 54.53 2.08
 -1 3 14 54.22 2.06
 1 -3 -14 55.73 2.19
 1 -3 -14 53.43 2.06
 1 -3 -13 11.36 0.9
 1 -3 -13 11.63 0.98
 1 -3 -13 15.66 0.93
 -1 3 13 14.43 0.99
 1 -3 -13 13.37 0.99
 -1 3 13 10.54 0.9
 -1 3 13 12.51 0.98
 -1 3 13 11.84 0.89
 -1 3 13 11.54 0.98
 -1 3 13 12 0.96
 -1 3 13 12.45 0.86
 -1 3 13 12.22 0.95
 -1 3 13 12.57 0.91
 1 -3 -13 11.99 0.96
 1 -3 -13 11.3 0.79
 1 -3 -13 11.52 0.92
 1 -3 -13 12.58 0.99
 1 -3 -12 119.07 3.26
 1 -3 -12 109.69 2.96
 1 -3 -12 113.8 3.26
 1 -3 -12 125.5 3.14
 -1 3 12 119.41 3.09
 -1 3 12 120.33 3.3
 1 -3 -12 119.67 3.29
 -1 3 12 116.48 3.26
 1 -3 -12 124.31 3.2
 -1 3 12 115.63 3.33
 -1 3 12 122.97 3.26
 -1 3 12 118.21 3.38
 -1 3 12 123.79 3.37
 -1 3 12 120.41 3.34
 1 -3 -12 122.52 3.36
 -1 3 12 119.55 3.25
 1 -3 -12 118.44 3.06
 1 -3 -12 119.04 3.26
 1 -3 -12 115.62 3.31
 1 -3 -11 23.21 1.15
 1 -3 -11 19.9 1.12
 1 -3 -11 20.68 0.97
 -1 3 11 21.12 0.99
 1 -3 -11 22.31 1.16
 1 -3 -11 19.95 1.06
 1 -3 -11 19.92 1.01
 -1 3 11 20.28 1.08
 1 -3 -11 21.55 1.15
 -1 3 11 23.38 1.2
 1 -3 -11 20.29 1.02
 -1 3 11 21.02 1.15
 -1 3 11 22.58 1.16
 -1 3 11 20.26 1.11
 1 -3 -11 20.29 1.17
[truncated: 3,003,748 more chars]
