# Supplementary material for: Leveraging Noncovalent Interactions for the Binding of CO by a Weakly Lewis Acidic Borane
Source: Angew Chem Int Ed Engl. 2025 Apr 14;64(22):e202501774. doi: 10.1002/anie.202501774 (PMC12105714; doi:10.1002/anie.202501774)
Supplement: Supplementary file 2 — Supporting Information [file ANIE-64-e202501774-s002.zip › 2_134aeccm21.cif]

data_134aeccm21
_audit_creation_date               2024-03-21
_audit_creation_method
;
Olex2 1.5
(compiled 2024.02.16 svn.r378c4104 for OlexSys, GUI svn.r6928)
;
_shelx_SHELXL_version_number       '2018/3'
_audit_contact_author_address      ?
_audit_contact_author_email        ?
_audit_contact_author_name         ''
_audit_contact_author_phone        ?
_publ_contact_author_id_orcid      ?
_publ_section_references
;
Dolomanov, O.V., Bourhis, L.J., Gildea, R.J, Howard, J.A.K. & Puschmann, H.
 (2009), J. Appl. Cryst. 42, 339-341.

Sheldrick, G.M. (2015). Acta Cryst. C71, 3-8.
;
_chemical_name_common              ?
_chemical_name_systematic          ?
_chemical_formula_moiety           'C81 H66 B O3 P3'
_chemical_formula_sum              'C81 H66 B O3 P3'
_chemical_formula_weight           1191.05
_chemical_melting_point            ?
loop_
  _atom_type_symbol
  _atom_type_description
  _atom_type_scat_dispersion_real
  _atom_type_scat_dispersion_imag
  _atom_type_scat_source
 'C' 'C' 0.0181 0.0091 'International Tables Vol C Tables 4.2.6.8 and 6.1.1.4'
 'H' 'H' 0.0000 0.0000 'International Tables Vol C Tables 4.2.6.8 and 6.1.1.4'
 'B' 'B' 0.0090 0.0039 'International Tables Vol C Tables 4.2.6.8 and 6.1.1.4'
 'O' 'O' 0.0492 0.0322 'International Tables Vol C Tables 4.2.6.8 and 6.1.1.4'
 'P' 'P' 0.2955 0.4335 'International Tables Vol C Tables 4.2.6.8 and 6.1.1.4'

_shelx_space_group_comment
;
The symmetry employed for this shelxl refinement is uniquely defined
by the following loop, which should always be used as a source of
symmetry information in preference to the above space-group names.
They are only intended as comments.
;
_space_group_crystal_system        'triclinic'
_space_group_IT_number             2
_space_group_name_H-M_alt          'P -1'
_space_group_name_Hall             '-P 1'
loop_
  _space_group_symop_operation_xyz
 'x, y, z'
 '-x, -y, -z'

_cell_length_a                     15.1342(4)
_cell_length_b                     15.2088(4)
_cell_length_c                     15.7792(4)
_cell_angle_alpha                  101.097(2)
_cell_angle_beta                   102.429(2)
_cell_angle_gamma                  94.734(2)
_cell_volume                       3451.27(16)
_cell_formula_units_Z              2
_cell_measurement_reflns_used      14826
_cell_measurement_temperature      150.00(16)
_cell_measurement_theta_max        76.0870
_cell_measurement_theta_min        3.6540
_shelx_estimated_absorpt_T_max     0.989
_shelx_estimated_absorpt_T_min     0.723
_exptl_absorpt_coefficient_mu      1.154
_exptl_absorpt_correction_T_max    1.00000
_exptl_absorpt_correction_T_min    0.89017
_exptl_absorpt_correction_type     multi-scan
_exptl_absorpt_process_details
;
CrysAlisPro 1.171.41.81a (Rigaku Oxford Diffraction, 2020)
Empirical absorption correction using spherical harmonics,
implemented in SCALE3 ABSPACK scaling algorithm.
;
_exptl_absorpt_special_details     ?
_exptl_crystal_colour              colourless
_exptl_crystal_colour_primary      colourless
_exptl_crystal_density_diffrn      1.146
_exptl_crystal_density_meas        ?
_exptl_crystal_density_method      ?
_exptl_crystal_description         plank
_exptl_crystal_F_000               1252
_exptl_crystal_size_max            0.3
_exptl_crystal_size_mid            0.15
_exptl_crystal_size_min            0.01
_exptl_transmission_factor_max     ?
_exptl_transmission_factor_min     ?
_diffrn_reflns_av_R_equivalents    0.0413
_diffrn_reflns_av_unetI/netI       0.0505
_diffrn_reflns_Laue_measured_fraction_full  1.000
_diffrn_reflns_Laue_measured_fraction_max  0.987
_diffrn_reflns_limit_h_max         18
_diffrn_reflns_limit_h_min         -19
_diffrn_reflns_limit_k_max         18
_diffrn_reflns_limit_k_min         -19
_diffrn_reflns_limit_l_max         19
_diffrn_reflns_limit_l_min         -18
_diffrn_reflns_number              37317
_diffrn_reflns_point_group_measured_fraction_full  1.000
_diffrn_reflns_point_group_measured_fraction_max  0.987
_diffrn_reflns_theta_full          67.684
_diffrn_reflns_theta_max           76.114
_diffrn_reflns_theta_min           2.937
_diffrn_ambient_temperature        150.15
_diffrn_detector_area_resol_mean   10.4102
_diffrn_detector_type              Atlas
_diffrn_measured_fraction_theta_full  1.000
_diffrn_measured_fraction_theta_max  0.987
_diffrn_measurement_details
;
List of Runs (angles in degrees, time in seconds):

  # Type    Start    End  Width  t~exp~   \w     \q     \k     \f   Frames
--------------------------------------------------------------------------
  1  \w    -17.00  25.00   1.00    1.00    --  -42.66  38.00  30.00   42
  2  \w    -10.00  29.00   1.00    1.00    --  -42.66  38.00  60.00   39
  3  \w     -4.00  35.00   1.00    1.00    --  -42.66  19.00 -90.00   39
  4  \w     -3.00  28.00   1.00    1.00    --  -42.66  19.00 -30.00   31
  5  \w     -2.00  30.00   1.00    1.00    --  -42.66  19.00 -60.00   32
  6  \w    -22.00  29.00   1.00    1.00    --  -42.66  38.00-180.00   51
  7  \w     -3.00  22.00   1.00    1.00    --  -42.66  19.00  60.00   25
  8  \w   -115.00 -60.00   1.00    1.00    --  -42.66 178.00 150.00   55
  9  \w     69.00 127.00   1.00    1.00    --   42.66 178.00-120.00   58
 10  \w     65.00 119.00   1.00    1.00    --   42.66 178.00  90.00   54
 11  \w     95.00 126.00   1.00    4.17    --  111.00  30.00 120.00   31
 12  \w     41.00  67.00   1.00    4.17    --  111.00 -45.00  30.00   26
 13  \w    105.00 176.00   1.00    4.17    --  111.00 125.00  60.00   71
 14  \w     41.00  72.00   1.00    4.17    --  111.00 -45.00 120.00   31
 15  \w     41.00  71.00   1.00    4.17    --  111.00 -45.00-180.00   30
 16  \w     40.00  72.00   1.00    4.17    --  111.00 -45.00  90.00   32
 17  \w     56.00  81.00   1.00    4.17    --  111.00-133.00  91.47   25
 18  \w     60.00 104.00   1.00    4.17    --  111.00 -95.00  90.00   44
 19  \w     87.00 167.00   1.00    4.17    --  111.00  30.00 150.00   80
 20  \w     50.00  89.00   1.00    4.17    --  111.00 -61.00 -60.00   39
 21  \w     47.00  99.00   1.00    4.17    --  111.00 -77.00-180.00   52
 22  \w     41.00  92.00   1.00    4.17    --  111.00 -77.00  90.00   51
 23  \w     93.00 123.00   1.00    4.17    --  111.00  30.00  60.00   30
 24  \w    143.00 171.00   1.00    4.17    --  111.00  30.00  60.00   28
 25  \w     53.00  78.00   1.00    4.17    --  111.00 -61.00-150.00   25
 26  \w     56.00 106.00   1.00    4.17    --  111.00-125.00-120.00   50
 27  \w     42.00  68.00   1.00    4.17    --  111.00 -45.00 -30.00   26
 28  \w    118.00 167.00   1.00    4.17    --  111.00 125.00-180.00   49
 29  \w     41.00  67.00   1.00    4.17    --  111.00-125.00   0.00   26
 30  \w     79.00 112.00   1.00    4.17    --  111.00-125.00   0.00   33
 31  \w     92.00 178.00   1.00    4.17    --  111.00  30.00-150.00   86
 32  \w    106.00 131.00   1.00    4.17    --  111.00 125.00   0.00   25
 33  \w     45.00  70.00   1.00    4.17    --  111.00 -45.00-120.00   25
 34  \w     78.00 119.00   1.00    4.17    --  111.00-134.00-145.00   41
 35  \w     61.00 106.00   1.00    4.17    --  111.00 -95.00  30.00   45
 36  \w     94.00 149.00   1.00    4.17    --  111.00  45.00   0.00   55
 37  \w     40.00  65.00   1.00    4.17    --  111.00 -45.00-150.00   25
 38  \w    146.00 178.00   1.00    4.17    --  111.00  30.00 120.00   32
 39  \w     93.00 118.00   1.00    4.17    --  111.00-133.00  91.47   25
 40  \w     41.00 127.00   1.00    4.17    --  111.00-144.00 -22.77   86
 41  \w     56.00  81.00   1.00    4.17    --  111.00 -61.00  90.00   25
 42  \w     82.00 108.00   1.00    4.17    --  111.00-106.00  -1.63   26
;
_diffrn_measurement_device         'four-circle diffractometer'
_diffrn_measurement_device_type    'SuperNova, Dual, Cu at home/near, Atlas'
_diffrn_measurement_method         '\w scans'
_diffrn_radiation_type             CuK\a
_diffrn_radiation_wavelength       1.54184
_diffrn_source                     ?
_reflns_Friedel_coverage           0.000
_reflns_Friedel_fraction_full      .
_reflns_Friedel_fraction_max       .
_reflns_number_gt                  11621
_reflns_number_total               14241
_reflns_special_details
;
 Reflections were merged by SHELXL according to the crystal
 class for the calculation of statistics and refinement.
 
 Structure factors included contributions from the .fab file.
 
 _reflns_Friedel_fraction is defined as the number of unique
 Friedel pairs measured divided by the number that would be
 possible theoretically, ignoring centric projections and
 systematic absences.
;
_reflns_threshold_expression       'I > 2\s(I)'
_computing_cell_refinement         'CrysAlisPro 1.171.41.81a (Rigaku OD, 2020)'
_computing_data_collection         'CrysAlisPro 1.171.41.81a (Rigaku OD, 2020)'
_computing_data_reduction          'CrysAlisPro 1.171.41.81a (Rigaku OD, 2020)'
_computing_molecular_graphics      'Olex2 1.5 (Dolomanov et al., 2009)'
_computing_publication_material    'Olex2 1.5 (Dolomanov et al., 2009)'
_computing_structure_refinement    'SHELXL 2018/3 (Sheldrick, 2015)'
_computing_structure_solution      'SHELXT 2018/2 (Sheldrick, 2018)'
_refine_diff_density_max           0.303
_refine_diff_density_min           -0.245
_refine_diff_density_rms           0.046
_refine_ls_extinction_coef         .
_refine_ls_extinction_method       none
_refine_ls_goodness_of_fit_ref     1.041
_refine_ls_hydrogen_treatment      constr
_refine_ls_matrix_type             full
_refine_ls_number_parameters       799
_refine_ls_number_reflns           14241
_refine_ls_number_restraints       0
_refine_ls_R_factor_all            0.0516
_refine_ls_R_factor_gt             0.0402
_refine_ls_restrained_S_all        1.041
_refine_ls_shift/su_max            0.001
_refine_ls_shift/su_mean           0.000
_refine_ls_structure_factor_coef   Fsqd
_refine_ls_weighting_details      
 'w=1/[\s^2^(Fo^2^)+(0.0500P)^2^+0.1922P] where P=(Fo^2^+2Fc^2^)/3'
_refine_ls_weighting_scheme        calc
_refine_ls_wR_factor_gt            0.0978
_refine_ls_wR_factor_ref           0.1058
_refine_special_details            ?
_olex2_refinement_description
;
1. Fixed Uiso
 At 1.2 times of:
  All C(H) groups
 At 1.5 times of:
  All C(H,H,H) groups
2.a Aromatic/amide H refined with riding coordinates:
 C56(H56), C37(H37), C39(H39), C29(H29), C2(H2), C38(H38), C57(H57), C58(H58),
 C12(H12), C71(H71), C30(H30), C31(H31), C75(H75), C4(H4), C77(H77), C64(H64),
 C27(H27), C3(H3), C81(H81), C54(H54), C66(H66), C65(H65), C48(H48), C74(H74),
 C11(H11), C44(H44), C26(H26), C50(H50), C78(H78), C23(H23), C10(H10), C72(H72),
  C25(H25), C46(H46), C73(H73), C53(H53), C47(H47), C45(H45), C24(H24),
 C79(H79), C51(H51), C80(H80), C52(H52), C21(H21), C17(H17), C20(H20), C18(H18),
  C19(H19)
2.b Idealised Me refined as rotating group:
 C35(H35A,H35B,H35C), C34(H34A,H34B,H34C), C61(H61A,H61B,H61C), C62(H62A,H62B,
 H62C), C7(H7A,H7B,H7C), C8(H8A,H8B,H8C)
;
_atom_sites_solution_hydrogens     geom
_atom_sites_solution_primary       ?
_atom_sites_solution_secondary     ?
loop_
  _atom_site_label
  _atom_site_type_symbol
  _atom_site_fract_x
  _atom_site_fract_y
  _atom_site_fract_z
  _atom_site_U_iso_or_equiv
  _atom_site_adp_type
  _atom_site_occupancy
  _atom_site_site_symmetry_order
  _atom_site_calc_flag
  _atom_site_refinement_flags_posn
  _atom_site_refinement_flags_adp
  _atom_site_refinement_flags_occupancy
  _atom_site_disorder_assembly
  _atom_site_disorder_group
 P2 P 0.22296(2) 0.04844(2) 0.09651(2) 0.02426(8) Uani 1 1 d . . . . .
 P1 P 0.42891(2) 0.39573(2) 0.22599(2) 0.02383(8) Uani 1 1 d . . . . .
 P3 P 0.18873(2) 0.24793(2) 0.52381(2) 0.02263(8) Uani 1 1 d . . . . .
 O3 O 0.24075(7) 0.20048(6) 0.24768(6) 0.02239(19) Uani 1 1 d . . . . .
 O2 O 0.53620(7) 0.28248(6) 0.33415(7) 0.02265(19) Uani 1 1 d . . . . .
 O1 O 0.21404(7) 0.10396(6) 0.39157(7) 0.02323(19) Uani 1 1 d . . . . .
 C55 C 0.35263(9) 0.25327(9) 0.38157(9) 0.0199(2) Uani 1 1 d . . . . .
 C69 C 0.27631(9) 0.26965(8) 0.32187(9) 0.0201(2) Uani 1 1 d . . . . .
 C1 C 0.50204(9) 0.16897(9) 0.40993(9) 0.0216(2) Uani 1 1 d . . . . .
 C32 C 0.20262(9) -0.04486(9) 0.29933(9) 0.0212(2) Uani 1 1 d . . . . .
 C36 C 0.06930(9) 0.00693(9) 0.35553(9) 0.0221(3) Uani 1 1 d . . . . .
 C41 C 0.12701(9) 0.08570(9) 0.40146(9) 0.0211(2) Uani 1 1 d . . . . .
 C42 C 0.25133(9) 0.03971(9) 0.34131(9) 0.0198(2) Uani 1 1 d . . . . .
 C33 C 0.10226(9) -0.06904(9) 0.29772(9) 0.0230(3) Uani 1 1 d . . . . .
 C28 C 0.34196(9) 0.06562(9) 0.33751(9) 0.0205(2) Uani 1 1 d . . . . .
 C59 C 0.23814(9) 0.35011(9) 0.33306(9) 0.0224(3) Uani 1 1 d . . . . .
 C56 C 0.39236(9) 0.32410(9) 0.45477(9) 0.0232(3) Uani 1 1 d . . . . .
 H56 H 0.446012 0.316744 0.495475 0.028 Uiso 1 1 calc R U . . .
 C40 C 0.10181(9) 0.15205(9) 0.46347(9) 0.0223(3) Uani 1 1 d . . . . .
 C15 C 0.56868(9) 0.22916(9) 0.39254(9) 0.0209(2) Uani 1 1 d . . . . .
 C68 C 0.19132(9) 0.22226(9) 0.17241(9) 0.0231(3) Uani 1 1 d . . . . .
 C13 C 0.55183(10) 0.41436(9) 0.27744(10) 0.0253(3) Uani 1 1 d . . . . .
 C37 C -0.01983(9) -0.00017(10) 0.36781(10) 0.0252(3) Uani 1 1 d . . . . .
 H37 H -0.061330 -0.052562 0.337011 0.030 Uiso 1 1 calc R U . . .
 C14 C 0.59335(10) 0.35408(9) 0.32560(10) 0.0232(3) Uani 1 1 d . . . . .
 C39 C 0.01219(10) 0.14274(9) 0.47261(10) 0.0242(3) Uani 1 1 d . . . . .
 H39 H -0.007423 0.188009 0.512333 0.029 Uiso 1 1 calc R U . . .
 C43 C 0.27231(10) 0.19333(10) 0.59161(10) 0.0251(3) Uani 1 1 d . . . . .
 C70 C 0.17843(10) -0.01114(10) -0.01965(10) 0.0268(3) Uani 1 1 d . . . . .
 C29 C 0.38474(10) -0.00126(9) 0.29369(10) 0.0233(3) Uani 1 1 d . . . . .
 H29 H 0.446635 0.012450 0.291995 0.028 Uiso 1 1 calc R U . . .
 C2 C 0.53281(11) 0.11343(10) 0.46802(11) 0.0288(3) Uani 1 1 d . . . . .
 H2 H 0.489612 0.072000 0.480776 0.035 Uiso 1 1 calc R U . . .
 C38 C -0.04884(9) 0.06724(10) 0.42368(10) 0.0261(3) Uani 1 1 d . . . . .
 H38 H -0.110394 0.062086 0.428717 0.031 Uiso 1 1 calc R U . . .
 C76 C 0.34581(11) 0.06425(10) 0.10281(10) 0.0279(3) Uani 1 1 d . . . . .
 C57 C 0.35524(10) 0.40463(10) 0.46920(10) 0.0275(3) Uani 1 1 d . . . . .
 H57 H 0.381925 0.450851 0.520315 0.033 Uiso 1 1 calc R U . . .
 C67 C 0.18415(10) 0.15945(9) 0.09228(10) 0.0250(3) Uani 1 1 d . . . . .
 C5 C 0.66168(10) 0.23265(9) 0.42941(10) 0.0248(3) Uani 1 1 d . . . . .
 C49 C 0.13227(10) 0.30170(10) 0.60894(10) 0.0270(3) Uani 1 1 d . . . . .
 C58 C 0.27891(10) 0.41686(9) 0.40832(10) 0.0266(3) Uani 1 1 d . . . . .
 H58 H 0.253780 0.472100 0.418138 0.032 Uiso 1 1 calc R U . . .
 C12 C 0.60738(11) 0.48893(10) 0.26899(12) 0.0331(3) Uani 1 1 d . . . . .
 H12 H 0.580605 0.531700 0.238271 0.040 Uiso 1 1 calc R U . . .
 C71 C 0.09783(11) -0.06986(11) -0.03923(11) 0.0322(3) Uani 1 1 d . . . . .
 H71 H 0.069162 -0.078046 0.007158 0.039 Uiso 1 1 calc R U . . .
 C30 C 0.33931(10) -0.08696(9) 0.25268(10) 0.0260(3) Uani 1 1 d . . . . .
 H30 H 0.369906 -0.131140 0.223463 0.031 Uiso 1 1 calc R U . . .
 C31 C 0.24894(10) -0.10758(9) 0.25468(10) 0.0245(3) Uani 1 1 d . . . . .
 H31 H 0.217615 -0.165755 0.225002 0.029 Uiso 1 1 calc R U . . .
 C63 C 0.14966(10) 0.30109(10) 0.17678(10) 0.0267(3) Uani 1 1 d . . . . .
 C6 C 0.73298(10) 0.29392(10) 0.40534(11) 0.0287(3) Uani 1 1 d . . . . .
 C75 C 0.21933(11) 0.00000(11) -0.08927(10) 0.0305(3) Uani 1 1 d . . . . .
 H75 H 0.274434 0.039830 -0.077187 0.037 Uiso 1 1 calc R U . . .
 C4 C 0.68762(10) 0.17556(11) 0.48715(12) 0.0327(3) Uani 1 1 d . . . . .
 H4 H 0.750610 0.177037 0.513187 0.039 Uiso 1 1 calc R U . . .
 C9 C 0.68746(10) 0.36471(10) 0.36173(11) 0.0279(3) Uani 1 1 d . . . . .
 C77 C 0.38721(12) -0.01386(11) 0.08329(11) 0.0331(3) Uani 1 1 d . . . . .
 H77 H 0.350281 -0.070714 0.060858 0.040 Uiso 1 1 calc R U . . .
 C64 C 0.10060(12) 0.31760(11) 0.09717(12) 0.0365(3) Uani 1 1 d . . . . .
 H64 H 0.071786 0.370832 0.098006 0.044 Uiso 1 1 calc R U . . .
 C22 C 0.40262(10) 0.51278(10) 0.24833(10) 0.0263(3) Uani 1 1 d . . . . .
 C27 C 0.41498(11) 0.55645(10) 0.33701(11) 0.0302(3) Uani 1 1 d . . . . .
 H27 H 0.443244 0.528090 0.382533 0.036 Uiso 1 1 calc R U . . .
 C3 C 0.62489(12) 0.11697(11) 0.50776(12) 0.0349(3) Uani 1 1 d . . . . .
 H3 H 0.644229 0.079750 0.548349 0.042 Uiso 1 1 calc R U . . .
 C35 C 0.09089(11) -0.15556(10) 0.33414(12) 0.0315(3) Uani 1 1 d . . . . .
 H35A H 0.114809 -0.204429 0.299180 0.047 Uiso 1 1 calc R U . . .
 H35B H 0.026062 -0.173212 0.329890 0.047 Uiso 1 1 calc R U . . .
 H35C H 0.124584 -0.143907 0.396455 0.047 Uiso 1 1 calc R U . . .
 C81 C 0.40073(12) 0.14656(12) 0.13494(12) 0.0355(3) Uani 1 1 d . . . . .
 H81 H 0.374030 0.200287 0.148765 0.043 Uiso 1 1 calc R U . . .
 C60 C 0.15168(10) 0.36029(10) 0.26739(10) 0.0266(3) Uani 1 1 d . . . . .
 C54 C 0.14558(11) 0.28640(11) 0.69467(11) 0.0325(3) Uani 1 1 d . . . . .
 H54 H 0.182382 0.241899 0.711026 0.039 Uiso 1 1 calc R U . . .
 C16 C 0.42493(13) 0.37548(11) 0.10623(11) 0.0361(4) Uani 1 1 d . . . . .
 C66 C 0.13398(12) 0.17912(11) 0.01457(11) 0.0330(3) Uani 1 1 d . . . . .
 H66 H 0.127723 0.138151 -0.040664 0.040 Uiso 1 1 calc R U . . .
 C65 C 0.09298(13) 0.25791(12) 0.01680(12) 0.0404(4) Uani 1 1 d . . . . .
 H65 H 0.059766 0.270789 -0.036767 0.049 Uiso 1 1 calc R U . . .
 C34 C 0.04520(11) -0.08653(11) 0.20127(10) 0.0324(3) Uani 1 1 d . . . . .
 H34A H 0.051921 -0.031772 0.177894 0.049 Uiso 1 1 calc R U . . .
 H34B H -0.019175 -0.102842 0.199943 0.049 Uiso 1 1 calc R U . . .
 H34C H 0.066543 -0.136113 0.164603 0.049 Uiso 1 1 calc R U . . .
 C48 C 0.25979(12) 0.10439(11) 0.60106(12) 0.0353(3) Uani 1 1 d . . . . .
 H48 H 0.204938 0.066531 0.569343 0.042 Uiso 1 1 calc R U . . .
 C74 C 0.18002(12) -0.04665(12) -0.17566(11) 0.0338(3) Uani 1 1 d . . . . .
 H74 H 0.208291 -0.038473 -0.222311 0.041 Uiso 1 1 calc R U . . .
 C11 C 0.70067(12) 0.50147(11) 0.30461(15) 0.0414(4) Uani 1 1 d . . . . .
 H11 H 0.737543 0.552236 0.298079 0.050 Uiso 1 1 calc R U . . .
 C44 C 0.35438(11) 0.24747(12) 0.63851(11) 0.0333(3) Uani 1 1 d . . . . .
 H44 H 0.364840 0.308057 0.632153 0.040 Uiso 1 1 calc R U . . .
 C26 C 0.38680(11) 0.64062(11) 0.36020(12) 0.0347(3) Uani 1 1 d . . . . .
 H26 H 0.395935 0.669437 0.420999 0.042 Uiso 1 1 calc R U . . .
 C50 C 0.07713(12) 0.36708(12) 0.58666(12) 0.0371(4) Uani 1 1 d . . . . .
 H50 H 0.067427 0.378663 0.528527 0.044 Uiso 1 1 calc R U . . .
 C61 C 0.14747(12) 0.45950(11) 0.26117(12) 0.0362(3) Uani 1 1 d . . . . .
 H61A H 0.148773 0.496067 0.319898 0.054 Uiso 1 1 calc R U . . .
 H61B H 0.090948 0.464242 0.219182 0.054 Uiso 1 1 calc R U . . .
 H61C H 0.199991 0.481474 0.240455 0.054 Uiso 1 1 calc R U . . .
 C78 C 0.48111(13) -0.00957(14) 0.09615(12) 0.0418(4) Uani 1 1 d . . . . .
 H78 H 0.508196 -0.063161 0.082903 0.050 Uiso 1 1 calc R U . . .
 C23 C 0.36265(13) 0.55666(12) 0.18284(12) 0.0382(4) Uani 1 1 d . . . . .
 H23 H 0.354640 0.529016 0.121879 0.046 Uiso 1 1 calc R U . . .
 C10 C 0.73978(11) 0.43954(11) 0.34978(14) 0.0380(4) Uani 1 1 d . . . . .
 H10 H 0.803917 0.448080 0.373309 0.046 Uiso 1 1 calc R U . . .
 C72 C 0.05853(12) -0.11688(12) -0.12599(11) 0.0360(3) Uani 1 1 d . . . . .
 H72 H 0.003554 -0.156956 -0.138333 0.043 Uiso 1 1 calc R U . . .
 C25 C 0.34521(13) 0.68236(12) 0.29402(15) 0.0429(4) Uani 1 1 d . . . . .
 H25 H 0.324407 0.739220 0.309335 0.051 Uiso 1 1 calc R U . . .
 C46 C 0.40629(13) 0.12489(15) 0.70380(13) 0.0458(4) Uani 1 1 d . . . . .
 H46 H 0.451092 0.101929 0.742803 0.055 Uiso 1 1 calc R U . . .
 C73 C 0.09953(12) -0.10529(11) -0.19434(11) 0.0347(3) Uani 1 1 d . . . . .
 H73 H 0.072767 -0.137206 -0.253540 0.042 Uiso 1 1 calc R U . . .
 B1 B 0.39587(10) 0.16327(10) 0.37355(10) 0.0198(3) Uani 1 1 d . . . . .
 C62 C 0.06881(11) 0.32551(13) 0.29942(12) 0.0387(4) Uani 1 1 d . . . . .
 H62A H 0.072152 0.262589 0.304472 0.058 Uiso 1 1 calc R U . . .
 H62B H 0.012476 0.329099 0.256585 0.058 Uiso 1 1 calc R U . . .
 H62C H 0.069087 0.362734 0.357571 0.058 Uiso 1 1 calc R U . . .
 C53 C 0.10544(14) 0.33573(14) 0.75667(13) 0.0447(4) Uani 1 1 d . . . . .
 H53 H 0.115605 0.325215 0.815220 0.054 Uiso 1 1 calc R U . . .
 C47 C 0.32642(15) 0.07025(13) 0.65625(14) 0.0453(4) Uani 1 1 d . . . . .
 H47 H 0.317194 0.009143 0.661427 0.054 Uiso 1 1 calc R U . . .
 C45 C 0.42044(12) 0.21306(15) 0.69415(13) 0.0440(4) Uani 1 1 d . . . . .
 H45 H 0.475674 0.250335 0.725783 0.053 Uiso 1 1 calc R U . . .
 C24 C 0.33431(15) 0.64125(14) 0.20663(15) 0.0488(5) Uani 1 1 d . . . . .
 H24 H 0.307099 0.670602 0.161494 0.059 Uiso 1 1 calc R U . . .
 C79 C 0.53540(13) 0.07327(16) 0.12843(12) 0.0468(5) Uani 1 1 d . . . . .
 H79 H 0.599833 0.076650 0.137663 0.056 Uiso 1 1 calc R U . . .
 C7 C 0.77640(14) 0.23614(13) 0.33800(16) 0.0467(5) Uani 1 1 d . . . . .
 H7A H 0.729344 0.208801 0.283962 0.070 Uiso 1 1 calc R U . . .
 H7B H 0.803901 0.188395 0.364038 0.070 Uiso 1 1 calc R U . . .
 H7C H 0.823594 0.274436 0.323143 0.070 Uiso 1 1 calc R U . . .
 C51 C 0.03633(13) 0.41536(14) 0.64857(15) 0.0484(5) Uani 1 1 d . . . . .
 H51 H -0.001651 0.459049 0.632364 0.058 Uiso 1 1 calc R U . . .
 C80 C 0.49532(13) 0.15078(14) 0.14707(13) 0.0454(4) Uani 1 1 d . . . . .
 H80 H 0.532451 0.207606 0.168382 0.054 Uiso 1 1 calc R U . . .
 C8 C 0.80755(13) 0.33855(14) 0.48900(15) 0.0495(5) Uani 1 1 d . . . . .
 H8A H 0.849601 0.382506 0.474197 0.074 Uiso 1 1 calc R U . . .
 H8B H 0.841269 0.292157 0.511350 0.074 Uiso 1 1 calc R U . . .
 H8C H 0.779303 0.369428 0.534772 0.074 Uiso 1 1 calc R U . . .
 C52 C 0.05093(14) 0.39989(15) 0.73350(15) 0.0508(5) Uani 1 1 d . . . . .
 H52 H 0.023531 0.433300 0.775967 0.061 Uiso 1 1 calc R U . . .
 C21 C 0.33868(17) 0.34532(17) 0.05088(14) 0.0553(5) Uani 1 1 d . . . . .
 H21 H 0.287658 0.338017 0.076127 0.066 Uiso 1 1 calc R U . . .
 C17 C 0.4984(2) 0.38361(17) 0.06769(16) 0.0612(6) Uani 1 1 d . . . . .
 H17 H 0.558364 0.402176 0.103961 0.073 Uiso 1 1 calc R U . . .
 C20 C 0.3263(2) 0.3258(2) -0.04084(16) 0.0809(10) Uani 1 1 d . . . . .
 H20 H 0.266932 0.304711 -0.077609 0.097 Uiso 1 1 calc R U . . .
 C18 C 0.4838(3) 0.3643(3) -0.0252(2) 0.0925(12) Uani 1 1 d . . . . .
 H18 H 0.534208 0.370649 -0.051481 0.111 Uiso 1 1 calc R U . . .
 C19 C 0.3981(3) 0.3363(2) -0.07876(18) 0.0953(13) Uani 1 1 d . . . . .
 H19 H 0.388841 0.324507 -0.141597 0.114 Uiso 1 1 calc R U . . .

loop_
  _atom_site_aniso_label
  _atom_site_aniso_U_11
  _atom_site_aniso_U_22
  _atom_site_aniso_U_33
  _atom_site_aniso_U_23
  _atom_site_aniso_U_13
  _atom_site_aniso_U_12
 P2 0.02962(18) 0.02368(16) 0.01832(16) 0.00141(12) 0.00560(13) 0.00438(12)
 P1 0.02568(17) 0.02282(16) 0.02336(17) 0.00657(13) 0.00584(13) 0.00144(12)
 P3 0.02089(16) 0.02193(15) 0.02492(17) 0.00173(12) 0.00863(12) 0.00122(11)
 O3 0.0264(5) 0.0210(4) 0.0182(4) 0.0021(4) 0.0024(4) 0.0068(3)
 O2 0.0202(4) 0.0234(4) 0.0246(5) 0.0079(4) 0.0042(4) 0.0009(3)
 O1 0.0210(5) 0.0220(4) 0.0263(5) -0.0001(4) 0.0105(4) 0.0000(3)
 C55 0.0207(6) 0.0209(6) 0.0190(6) 0.0042(5) 0.0073(5) 0.0009(4)
 C69 0.0221(6) 0.0192(6) 0.0188(6) 0.0018(5) 0.0070(5) 0.0017(5)
 C1 0.0214(6) 0.0218(6) 0.0211(6) 0.0037(5) 0.0038(5) 0.0043(5)
 C32 0.0222(6) 0.0218(6) 0.0201(6) 0.0053(5) 0.0054(5) 0.0029(5)
 C36 0.0220(6) 0.0249(6) 0.0195(6) 0.0064(5) 0.0044(5) 0.0016(5)
 C41 0.0193(6) 0.0248(6) 0.0209(6) 0.0064(5) 0.0074(5) 0.0024(5)
 C42 0.0222(6) 0.0200(6) 0.0179(6) 0.0036(5) 0.0063(5) 0.0037(5)
 C33 0.0223(6) 0.0222(6) 0.0224(6) 0.0027(5) 0.0041(5) -0.0004(5)
 C28 0.0222(6) 0.0211(6) 0.0196(6) 0.0055(5) 0.0063(5) 0.0045(5)
 C59 0.0228(6) 0.0221(6) 0.0235(6) 0.0043(5) 0.0077(5) 0.0057(5)
 C56 0.0216(6) 0.0234(6) 0.0228(6) 0.0024(5) 0.0045(5) 0.0017(5)
 C40 0.0228(6) 0.0229(6) 0.0216(6) 0.0038(5) 0.0072(5) 0.0019(5)
 C15 0.0221(6) 0.0211(6) 0.0185(6) 0.0021(5) 0.0036(5) 0.0050(5)
 C68 0.0241(6) 0.0257(6) 0.0193(6) 0.0052(5) 0.0038(5) 0.0049(5)
 C13 0.0252(7) 0.0221(6) 0.0292(7) 0.0044(5) 0.0093(5) 0.0025(5)
 C37 0.0210(6) 0.0277(6) 0.0256(7) 0.0053(5) 0.0043(5) -0.0003(5)
 C14 0.0233(7) 0.0202(6) 0.0265(7) 0.0020(5) 0.0100(5) 0.0009(5)
 C39 0.0233(6) 0.0269(6) 0.0243(7) 0.0053(5) 0.0096(5) 0.0043(5)
 C43 0.0218(6) 0.0291(7) 0.0239(7) 0.0013(5) 0.0081(5) 0.0041(5)
 C70 0.0323(7) 0.0259(6) 0.0205(7) 0.0008(5) 0.0055(5) 0.0061(5)
 C29 0.0240(6) 0.0236(6) 0.0249(7) 0.0071(5) 0.0090(5) 0.0052(5)
 C2 0.0292(7) 0.0281(7) 0.0302(7) 0.0108(6) 0.0056(6) 0.0041(5)
 C38 0.0189(6) 0.0316(7) 0.0287(7) 0.0077(6) 0.0069(5) 0.0022(5)
 C76 0.0315(7) 0.0332(7) 0.0194(6) 0.0045(5) 0.0059(5) 0.0086(6)
 C57 0.0288(7) 0.0230(6) 0.0268(7) -0.0015(5) 0.0050(5) 0.0016(5)
 C67 0.0268(7) 0.0261(6) 0.0210(6) 0.0029(5) 0.0050(5) 0.0036(5)
 C5 0.0217(6) 0.0227(6) 0.0273(7) -0.0001(5) 0.0042(5) 0.0054(5)
 C49 0.0213(6) 0.0253(6) 0.0310(7) -0.0035(5) 0.0085(5) -0.0003(5)
 C58 0.0294(7) 0.0203(6) 0.0295(7) 0.0023(5) 0.0073(6) 0.0063(5)
 C12 0.0332(8) 0.0243(7) 0.0441(9) 0.0110(6) 0.0115(7) 0.0010(6)
 C71 0.0365(8) 0.0335(7) 0.0249(7) 0.0014(6) 0.0089(6) 0.0016(6)
 C30 0.0309(7) 0.0221(6) 0.0272(7) 0.0040(5) 0.0111(6) 0.0079(5)
 C31 0.0290(7) 0.0190(6) 0.0253(7) 0.0036(5) 0.0071(5) 0.0024(5)
 C63 0.0277(7) 0.0266(6) 0.0249(7) 0.0038(5) 0.0040(5) 0.0077(5)
 C6 0.0180(6) 0.0288(7) 0.0369(8) 0.0025(6) 0.0054(6) 0.0034(5)
 C75 0.0328(8) 0.0330(7) 0.0242(7) 0.0013(6) 0.0081(6) 0.0032(6)
 C4 0.0221(7) 0.0356(8) 0.0369(8) 0.0077(6) -0.0019(6) 0.0081(5)
 C9 0.0229(7) 0.0234(6) 0.0362(8) 0.0016(6) 0.0093(6) 0.0016(5)
 C77 0.0417(9) 0.0339(8) 0.0267(7) 0.0062(6) 0.0118(6) 0.0127(6)
 C64 0.0445(9) 0.0339(8) 0.0295(8) 0.0072(6) 0.0004(7) 0.0170(6)
 C22 0.0269(7) 0.0255(6) 0.0282(7) 0.0093(6) 0.0074(5) 0.0026(5)
 C27 0.0295(7) 0.0291(7) 0.0319(8) 0.0079(6) 0.0054(6) 0.0054(5)
 C3 0.0337(8) 0.0357(8) 0.0354(8) 0.0158(7) -0.0004(6) 0.0089(6)
 C35 0.0302(7) 0.0246(6) 0.0416(9) 0.0080(6) 0.0133(6) 0.0000(5)
 C81 0.0339(8) 0.0368(8) 0.0325(8) -0.0029(6) 0.0095(6) 0.0051(6)
 C60 0.0270(7) 0.0273(7) 0.0258(7) 0.0044(5) 0.0057(5) 0.0099(5)
 C54 0.0301(7) 0.0350(7) 0.0326(8) 0.0016(6) 0.0133(6) 0.0028(6)
 C16 0.0526(10) 0.0295(7) 0.0259(8) 0.0052(6) 0.0115(7) -0.0009(7)
 C66 0.0406(8) 0.0331(7) 0.0221(7) 0.0032(6) 0.0017(6) 0.0083(6)
 C65 0.0513(10) 0.0401(9) 0.0262(8) 0.0083(7) -0.0035(7) 0.0154(7)
 C34 0.0291(7) 0.0405(8) 0.0222(7) -0.0005(6) 0.0014(6) 0.0038(6)
 C48 0.0350(8) 0.0304(7) 0.0389(9) 0.0068(6) 0.0057(7) 0.0039(6)
 C74 0.0401(9) 0.0399(8) 0.0220(7) 0.0032(6) 0.0099(6) 0.0100(6)
 C11 0.0325(8) 0.0283(7) 0.0636(12) 0.0120(8) 0.0132(8) -0.0051(6)
 C44 0.0278(7) 0.0390(8) 0.0302(8) 0.0025(6) 0.0072(6) -0.0021(6)
 C26 0.0320(8) 0.0311(7) 0.0391(9) 0.0009(6) 0.0098(6) 0.0050(6)
 C50 0.0316(8) 0.0379(8) 0.0373(9) -0.0015(7) 0.0053(6) 0.0099(6)
 C61 0.0425(9) 0.0299(7) 0.0348(8) 0.0044(6) 0.0033(7) 0.0179(6)
 C78 0.0466(10) 0.0561(10) 0.0283(8) 0.0087(7) 0.0141(7) 0.0257(8)
 C23 0.0466(10) 0.0399(8) 0.0322(8) 0.0148(7) 0.0093(7) 0.0130(7)
 C10 0.0230(7) 0.0297(7) 0.0594(11) 0.0076(7) 0.0094(7) -0.0016(6)
 C72 0.0335(8) 0.0386(8) 0.0297(8) -0.0013(6) 0.0037(6) -0.0006(6)
 C25 0.0445(10) 0.0293(8) 0.0599(12) 0.0134(8) 0.0164(8) 0.0142(7)
 C46 0.0378(9) 0.0633(12) 0.0380(9) 0.0121(9) 0.0062(7) 0.0216(8)
 C73 0.0404(9) 0.0364(8) 0.0216(7) -0.0023(6) 0.0015(6) 0.0077(6)
 B1 0.0222(7) 0.0219(6) 0.0167(6) 0.0056(5) 0.0067(5) 0.0030(5)
 C62 0.0259(8) 0.0539(10) 0.0336(8) 0.0037(7) 0.0066(6) 0.0050(7)
 C53 0.0429(10) 0.0535(10) 0.0359(9) -0.0038(8) 0.0187(7) 0.0033(8)
 C47 0.0536(11) 0.0388(9) 0.0441(10) 0.0109(8) 0.0078(8) 0.0150(8)
 C45 0.0263(8) 0.0643(12) 0.0364(9) 0.0061(8) 0.0026(6) 0.0015(7)
 C24 0.0599(12) 0.0449(10) 0.0506(11) 0.0268(9) 0.0118(9) 0.0220(8)
 C79 0.0315(9) 0.0763(13) 0.0291(8) -0.0006(8) 0.0079(7) 0.0145(8)
 C7 0.0478(10) 0.0437(9) 0.0631(13) 0.0171(9) 0.0330(9) 0.0229(8)
 C51 0.0360(9) 0.0453(10) 0.0573(12) -0.0068(9) 0.0089(8) 0.0162(7)
 C80 0.0335(9) 0.0561(11) 0.0372(9) -0.0110(8) 0.0099(7) -0.0017(7)
 C8 0.0323(9) 0.0478(10) 0.0563(12) 0.0123(9) -0.0110(8) -0.0104(7)
 C52 0.0393(10) 0.0583(11) 0.0490(11) -0.0147(9) 0.0191(8) 0.0116(8)
 C21 0.0646(14) 0.0640(13) 0.0290(9) 0.0093(9) 0.0004(8) -0.0093(10)
 C17 0.0769(16) 0.0637(13) 0.0432(12) -0.0001(10) 0.0318(11) -0.0085(11)
 C20 0.102(2) 0.096(2) 0.0288(11) 0.0093(12) -0.0032(12) -0.0174(17)
 C18 0.127(3) 0.101(2) 0.0552(17) 0.0037(16) 0.0559(19) -0.014(2)
 C19 0.153(4) 0.093(2) 0.0281(12) 0.0001(13) 0.0220(16) -0.021(2)

_geom_special_details
;
 All esds (except the esd in the dihedral angle between two l.s. planes)
 are estimated using the full covariance matrix.  The cell esds are taken
 into account individually in the estimation of esds in distances, angles
 and torsion angles; correlations between esds in cell parameters are only
 used when they are defined by crystal symmetry.  An approximate (isotropic)
 treatment of cell esds is used for estimating esds involving l.s. planes.
;
loop_
  _geom_bond_atom_site_label_1
  _geom_bond_atom_site_label_2
  _geom_bond_distance
  _geom_bond_site_symmetry_2
  _geom_bond_publ_flag
 P2 C70 1.8338(15) . ?
 P2 C76 1.8336(16) . ?
 P2 C67 1.8412(15) . ?
 P1 C13 1.8370(15) . ?
 P1 C22 1.8405(15) . ?
 P1 C16 1.8421(17) . ?
 P3 C40 1.8366(14) . ?
 P3 C43 1.8350(16) . ?
 P3 C49 1.8412(15) . ?
 O3 C69 1.3886(16) . ?
 O3 C68 1.3748(17) . ?
 O2 C15 1.3807(17) . ?
 O2 C14 1.3798(16) . ?
 O1 C41 1.3715(16) . ?
 O1 C42 1.3740(16) . ?
 C55 C69 1.397(2) . ?
 C55 C56 1.4040(19) . ?
 C55 B1 1.5602(19) . ?
 C69 C59 1.3927(19) . ?
 C1 C15 1.4121(19) . ?
 C1 C2 1.396(2) . ?
 C1 B1 1.5747(19) . ?
 C32 C42 1.3935(18) . ?
 C32 C33 1.5266(19) . ?
 C32 C31 1.401(2) . ?
 C36 C41 1.3942(19) . ?
 C36 C33 1.517(2) . ?
 C36 C37 1.402(2) . ?
 C41 C40 1.4018(19) . ?
 C42 C28 1.4126(19) . ?
 C33 C35 1.5452(19) . ?
 C33 C34 1.541(2) . ?
 C28 C29 1.4008(19) . ?
 C28 B1 1.5716(18) . ?
 C59 C58 1.392(2) . ?
 C59 C60 1.524(2) . ?
 C56 H56 0.9500 . ?
 C56 C57 1.389(2) . ?
 C40 C39 1.393(2) . ?
 C15 C5 1.395(2) . ?
 C68 C67 1.408(2) . ?
 C68 C63 1.397(2) . ?
 C13 C14 1.404(2) . ?
 C13 C12 1.400(2) . ?
 C37 H37 0.9500 . ?
 C37 C38 1.384(2) . ?
 C14 C9 1.399(2) . ?
 C39 H39 0.9500 . ?
 C39 C38 1.394(2) . ?
 C43 C48 1.391(2) . ?
 C43 C44 1.403(2) . ?
 C70 C71 1.390(2) . ?
 C70 C75 1.402(2) . ?
 C29 H29 0.9500 . ?
 C29 C30 1.388(2) . ?
 C2 H2 0.9500 . ?
 C2 C3 1.392(2) . ?
 C38 H38 0.9500 . ?
 C76 C77 1.401(2) . ?
 C76 C81 1.385(2) . ?
 C57 H57 0.9500 . ?
 C57 C58 1.385(2) . ?
 C67 C66 1.396(2) . ?
 C5 C6 1.524(2) . ?
 C5 C4 1.395(2) . ?
 C49 C54 1.391(2) . ?
 C49 C50 1.398(2) . ?
 C58 H58 0.9500 . ?
 C12 H12 0.9500 . ?
 C12 C11 1.385(3) . ?
 C71 H71 0.9500 . ?
 C71 C72 1.393(2) . ?
 C30 H30 0.9500 . ?
 C30 C31 1.386(2) . ?
 C31 H31 0.9500 . ?
 C63 C64 1.394(2) . ?
 C63 C60 1.529(2) . ?
 C6 C9 1.520(2) . ?
 C6 C7 1.539(2) . ?
 C6 C8 1.538(2) . ?
 C75 H75 0.9500 . ?
 C75 C74 1.387(2) . ?
 C4 H4 0.9500 . ?
 C4 C3 1.381(2) . ?
 C9 C10 1.399(2) . ?
 C77 H77 0.9500 . ?
 C77 C78 1.386(3) . ?
 C64 H64 0.9500 . ?
 C64 C65 1.386(3) . ?
 C22 C27 1.394(2) . ?
 C22 C23 1.394(2) . ?
 C27 H27 0.9500 . ?
 C27 C26 1.390(2) . ?
 C3 H3 0.9500 . ?
 C35 H35A 0.9800 . ?
 C35 H35B 0.9800 . ?
 C35 H35C 0.9800 . ?
 C81 H81 0.9500 . ?
 C81 C80 1.397(3) . ?
 C60 C61 1.536(2) . ?
 C60 C62 1.541(2) . ?
 C54 H54 0.9500 . ?
 C54 C53 1.392(2) . ?
 C16 C21 1.390(3) . ?
 C16 C17 1.385(3) . ?
 C66 H66 0.9500 . ?
 C66 C65 1.392(2) . ?
 C65 H65 0.9500 . ?
 C34 H34A 0.9800 . ?
 C34 H34B 0.9800 . ?
 C34 H34C 0.9800 . ?
 C48 H48 0.9500 . ?
 C48 C47 1.388(3) . ?
 C74 H74 0.9500 . ?
 C74 C73 1.390(2) . ?
 C11 H11 0.9500 . ?
 C11 C10 1.383(3) . ?
 C44 H44 0.9500 . ?
 C44 C45 1.389(3) . ?
 C26 H26 0.9500 . ?
 C26 C25 1.389(3) . ?
 C50 H50 0.9500 . ?
 C50 C51 1.390(3) . ?
 C61 H61A 0.9800 . ?
 C61 H61B 0.9800 . ?
 C61 H61C 0.9800 . ?
 C78 H78 0.9500 . ?
 C78 C79 1.387(3) . ?
 C23 H23 0.9500 . ?
 C23 C24 1.398(3) . ?
 C10 H10 0.9500 . ?
 C72 H72 0.9500 . ?
 C72 C73 1.386(2) . ?
 C25 H25 0.9500 . ?
 C25 C24 1.369(3) . ?
 C46 H46 0.9500 . ?
 C46 C47 1.385(3) . ?
 C46 C45 1.383(3) . ?
 C73 H73 0.9500 . ?
 C62 H62A 0.9800 . ?
 C62 H62B 0.9800 . ?
 C62 H62C 0.9800 . ?
 C53 H53 0.9500 . ?
 C53 C52 1.381(3) . ?
 C47 H47 0.9500 . ?
 C45 H45 0.9500 . ?
 C24 H24 0.9500 . ?
 C79 H79 0.9500 . ?
 C79 C80 1.380(3) . ?
 C7 H7A 0.9800 . ?
 C7 H7B 0.9800 . ?
 C7 H7C 0.9800 . ?
 C51 H51 0.9500 . ?
 C51 C52 1.379(3) . ?
 C80 H80 0.9500 . ?
 C8 H8A 0.9800 . ?
 C8 H8B 0.9800 . ?
 C8 H8C 0.9800 . ?
 C52 H52 0.9500 . ?
 C21 H21 0.9500 . ?
 C21 C20 1.388(3) . ?
 C17 H17 0.9500 . ?
 C17 C18 1.403(4) . ?
 C20 H20 0.9500 . ?
 C20 C19 1.361(5) . ?
 C18 H18 0.9500 . ?
 C18 C19 1.370(6) . ?
 C19 H19 0.9500 . ?

loop_
  _geom_angle_atom_site_label_1
  _geom_angle_atom_site_label_2
  _geom_angle_atom_site_label_3
  _geom_angle
  _geom_angle_site_symmetry_1
  _geom_angle_site_symmetry_3
  _geom_angle_publ_flag
 C70 P2 C67 100.56(7) . . ?
 C76 P2 C70 101.15(7) . . ?
 C76 P2 C67 105.99(7) . . ?
 C13 P1 C22 99.92(7) . . ?
 C13 P1 C16 103.09(8) . . ?
 C22 P1 C16 101.58(7) . . ?
 C40 P3 C49 100.73(6) . . ?
 C43 P3 C40 101.97(7) . . ?
 C43 P3 C49 100.04(7) . . ?
 C68 O3 C69 118.21(11) . . ?
 C14 O2 C15 119.56(11) . . ?
 C41 O1 C42 120.13(10) . . ?
 C69 C55 C56 116.48(12) . . ?
 C69 C55 B1 125.38(12) . . ?
 C56 C55 B1 118.14(12) . . ?
 O3 C69 C55 115.59(12) . . ?
 O3 C69 C59 120.87(12) . . ?
 C59 C69 C55 123.52(12) . . ?
 C15 C1 B1 125.38(12) . . ?
 C2 C1 C15 117.08(13) . . ?
 C2 C1 B1 117.45(12) . . ?
 C42 C32 C33 122.79(12) . . ?
 C42 C32 C31 116.97(12) . . ?
 C31 C32 C33 120.20(12) . . ?
 C41 C36 C33 121.67(12) . . ?
 C41 C36 C37 116.81(13) . . ?
 C37 C36 C33 121.48(12) . . ?
 O1 C41 C36 122.98(13) . . ?
 O1 C41 C40 114.19(11) . . ?
 C36 C41 C40 122.81(12) . . ?
 O1 C42 C32 121.49(12) . . ?
 O1 C42 C28 114.97(11) . . ?
 C32 C42 C28 123.53(13) . . ?
 C32 C33 C35 109.35(12) . . ?
 C32 C33 C34 109.30(12) . . ?
 C36 C33 C32 110.34(11) . . ?
 C36 C33 C35 108.64(12) . . ?
 C36 C33 C34 110.08(12) . . ?
 C34 C33 C35 109.10(12) . . ?
 C42 C28 B1 125.59(12) . . ?
 C29 C28 C42 116.27(12) . . ?
 C29 C28 B1 118.06(12) . . ?
 C69 C59 C60 120.03(12) . . ?
 C58 C59 C69 117.37(13) . . ?
 C58 C59 C60 122.50(13) . . ?
 C55 C56 H56 119.2 . . ?
 C57 C56 C55 121.69(13) . . ?
 C57 C56 H56 119.2 . . ?
 C41 C40 P3 117.27(10) . . ?
 C39 C40 P3 124.57(11) . . ?
 C39 C40 C41 118.11(12) . . ?
 O2 C15 C1 115.68(12) . . ?
 O2 C15 C5 121.90(12) . . ?
 C5 C15 C1 122.38(13) . . ?
 O3 C68 C67 115.77(12) . . ?
 O3 C68 C63 121.29(13) . . ?
 C63 C68 C67 122.92(13) . . ?
 C14 C13 P1 121.30(10) . . ?
 C12 C13 P1 120.88(12) . . ?
 C12 C13 C14 117.81(14) . . ?
 C36 C37 H37 119.2 . . ?
 C38 C37 C36 121.62(13) . . ?
 C38 C37 H37 119.2 . . ?
 O2 C14 C13 116.19(12) . . ?
 O2 C14 C9 121.61(13) . . ?
 C9 C14 C13 122.19(13) . . ?
 C40 C39 H39 119.9 . . ?
 C40 C39 C38 120.25(13) . . ?
 C38 C39 H39 119.9 . . ?
 C48 C43 P3 125.35(12) . . ?
 C48 C43 C44 118.38(15) . . ?
 C44 C43 P3 116.26(12) . . ?
 C71 C70 P2 117.11(11) . . ?
 C71 C70 C75 118.50(14) . . ?
 C75 C70 P2 124.38(12) . . ?
 C28 C29 H29 119.0 . . ?
 C30 C29 C28 121.91(13) . . ?
 C30 C29 H29 119.0 . . ?
 C1 C2 H2 119.0 . . ?
 C3 C2 C1 121.95(14) . . ?
 C3 C2 H2 119.0 . . ?
 C37 C38 C39 120.06(13) . . ?
 C37 C38 H38 120.0 . . ?
 C39 C38 H38 120.0 . . ?
 C77 C76 P2 116.97(12) . . ?
 C81 C76 P2 124.01(13) . . ?
 C81 C76 C77 118.60(15) . . ?
 C56 C57 H57 120.3 . . ?
 C58 C57 C56 119.33(13) . . ?
 C58 C57 H57 120.3 . . ?
 C68 C67 P2 119.05(11) . . ?
 C66 C67 P2 122.74(11) . . ?
 C66 C67 C68 117.32(14) . . ?
 C15 C5 C6 121.59(13) . . ?
 C4 C5 C15 117.51(13) . . ?
 C4 C5 C6 120.87(13) . . ?
 C54 C49 P3 124.81(12) . . ?
 C54 C49 C50 118.37(15) . . ?
 C50 C49 P3 116.66(13) . . ?
 C59 C58 H58 119.2 . . ?
 C57 C58 C59 121.56(13) . . ?
 C57 C58 H58 119.2 . . ?
 C13 C12 H12 119.4 . . ?
 C11 C12 C13 121.18(16) . . ?
 C11 C12 H12 119.4 . . ?
 C70 C71 H71 119.6 . . ?
 C70 C71 C72 120.89(15) . . ?
 C72 C71 H71 119.6 . . ?
 C29 C30 H30 120.3 . . ?
 C31 C30 C29 119.48(13) . . ?
 C31 C30 H30 120.3 . . ?
 C32 C31 H31 119.2 . . ?
 C30 C31 C32 121.70(12) . . ?
 C30 C31 H31 119.2 . . ?
 C68 C63 C60 119.60(13) . . ?
 C64 C63 C68 117.40(14) . . ?
 C64 C63 C60 122.75(14) . . ?
 C5 C6 C7 108.59(13) . . ?
 C5 C6 C8 109.96(14) . . ?
 C9 C6 C5 109.78(12) . . ?
 C9 C6 C7 108.24(14) . . ?
 C9 C6 C8 111.00(14) . . ?
 C8 C6 C7 109.21(16) . . ?
 C70 C75 H75 119.7 . . ?
 C74 C75 C70 120.56(14) . . ?
 C74 C75 H75 119.7 . . ?
 C5 C4 H4 118.9 . . ?
 C3 C4 C5 122.26(14) . . ?
 C3 C4 H4 118.9 . . ?
 C14 C9 C6 121.72(12) . . ?
 C10 C9 C14 117.44(15) . . ?
 C10 C9 C6 120.63(14) . . ?
 C76 C77 H77 119.4 . . ?
 C78 C77 C76 121.11(16) . . ?
 C78 C77 H77 119.4 . . ?
 C63 C64 H64 119.3 . . ?
 C65 C64 C63 121.35(15) . . ?
 C65 C64 H64 119.3 . . ?
 C27 C22 P1 117.31(11) . . ?
 C23 C22 P1 124.19(13) . . ?
 C23 C22 C27 118.16(15) . . ?
 C22 C27 H27 119.3 . . ?
 C26 C27 C22 121.37(15) . . ?
 C26 C27 H27 119.3 . . ?
 C2 C3 H3 120.6 . . ?
 C4 C3 C2 118.80(14) . . ?
 C4 C3 H3 120.6 . . ?
 C33 C35 H35A 109.5 . . ?
 C33 C35 H35B 109.5 . . ?
 C33 C35 H35C 109.5 . . ?
 H35A C35 H35B 109.5 . . ?
 H35A C35 H35C 109.5 . . ?
 H35B C35 H35C 109.5 . . ?
 C76 C81 H81 119.9 . . ?
 C76 C81 C80 120.16(17) . . ?
 C80 C81 H81 119.9 . . ?
 C59 C60 C63 108.49(12) . . ?
 C59 C60 C61 111.15(12) . . ?
 C59 C60 C62 108.28(13) . . ?
 C63 C60 C61 110.94(13) . . ?
 C63 C60 C62 108.39(13) . . ?
 C61 C60 C62 109.51(14) . . ?
 C49 C54 H54 119.7 . . ?
 C49 C54 C53 120.58(17) . . ?
 C53 C54 H54 119.7 . . ?
 C21 C16 P1 114.79(15) . . ?
 C17 C16 P1 126.73(17) . . ?
 C17 C16 C21 118.4(2) . . ?
 C67 C66 H66 119.5 . . ?
 C65 C66 C67 120.97(15) . . ?
 C65 C66 H66 119.5 . . ?
 C64 C65 C66 120.02(15) . . ?
 C64 C65 H65 120.0 . . ?
 C66 C65 H65 120.0 . . ?
 C33 C34 H34A 109.5 . . ?
 C33 C34 H34B 109.5 . . ?
 C33 C34 H34C 109.5 . . ?
 H34A C34 H34B 109.5 . . ?
 H34A C34 H34C 109.5 . . ?
 H34B C34 H34C 109.5 . . ?
 C43 C48 H48 119.6 . . ?
 C47 C48 C43 120.85(16) . . ?
 C47 C48 H48 119.6 . . ?
 C75 C74 H74 119.8 . . ?
 C75 C74 C73 120.38(15) . . ?
 C73 C74 H74 119.8 . . ?
 C12 C11 H11 120.2 . . ?
 C10 C11 C12 119.54(14) . . ?
 C10 C11 H11 120.2 . . ?
 C43 C44 H44 119.8 . . ?
 C45 C44 C43 120.44(16) . . ?
 C45 C44 H44 119.8 . . ?
 C27 C26 H26 120.2 . . ?
 C25 C26 C27 119.63(17) . . ?
 C25 C26 H26 120.2 . . ?
 C49 C50 H50 119.6 . . ?
 C51 C50 C49 120.78(18) . . ?
 C51 C50 H50 119.6 . . ?
 C60 C61 H61A 109.5 . . ?
 C60 C61 H61B 109.5 . . ?
 C60 C61 H61C 109.5 . . ?
 H61A C61 H61B 109.5 . . ?
 H61A C61 H61C 109.5 . . ?
 H61B C61 H61C 109.5 . . ?
 C77 C78 H78 120.1 . . ?
 C77 C78 C79 119.75(17) . . ?
 C79 C78 H78 120.1 . . ?
 C22 C23 H23 119.9 . . ?
 C22 C23 C24 120.17(17) . . ?
 C24 C23 H23 119.9 . . ?
 C9 C10 H10 119.1 . . ?
 C11 C10 C9 121.79(16) . . ?
 C11 C10 H10 119.1 . . ?
 C71 C72 H72 119.9 . . ?
 C73 C72 C71 120.11(15) . . ?
 C73 C72 H72 119.9 . . ?
 C26 C25 H25 120.1 . . ?
 C24 C25 C26 119.72(17) . . ?
 C24 C25 H25 120.1 . . ?
 C47 C46 H46 120.2 . . ?
 C45 C46 H46 120.2 . . ?
 C45 C46 C47 119.60(18) . . ?
 C74 C73 H73 120.2 . . ?
 C72 C73 C74 119.56(15) . . ?
 C72 C73 H73 120.2 . . ?
 C55 B1 C1 117.99(11) . . ?
 C55 B1 C28 125.70(12) . . ?
 C28 B1 C1 116.19(12) . . ?
 C60 C62 H62A 109.5 . . ?
 C60 C62 H62B 109.5 . . ?
 C60 C62 H62C 109.5 . . ?
 H62A C62 H62B 109.5 . . ?
 H62A C62 H62C 109.5 . . ?
 H62B C62 H62C 109.5 . . ?
 C54 C53 H53 119.8 . . ?
 C52 C53 C54 120.33(19) . . ?
 C52 C53 H53 119.8 . . ?
 C48 C47 H47 119.9 . . ?
 C46 C47 C48 120.29(18) . . ?
 C46 C47 H47 119.9 . . ?
 C44 C45 H45 119.8 . . ?
 C46 C45 C44 120.41(17) . . ?
 C46 C45 H45 119.8 . . ?
 C23 C24 H24 119.5 . . ?
 C25 C24 C23 120.92(17) . . ?
 C25 C24 H24 119.5 . . ?
 C78 C79 H79 120.2 . . ?
 C80 C79 C78 119.66(17) . . ?
 C80 C79 H79 120.2 . . ?
 C6 C7 H7A 109.5 . . ?
 C6 C7 H7B 109.5 . . ?
 C6 C7 H7C 109.5 . . ?
 H7A C7 H7B 109.5 . . ?
 H7A C7 H7C 109.5 . . ?
 H7B C7 H7C 109.5 . . ?
 C50 C51 H51 120.0 . . ?
 C52 C51 C50 120.07(19) . . ?
 C52 C51 H51 120.0 . . ?
 C81 C80 H80 119.6 . . ?
 C79 C80 C81 120.72(18) . . ?
 C79 C80 H80 119.6 . . ?
 C6 C8 H8A 109.5 . . ?
 C6 C8 H8B 109.5 . . ?
 C6 C8 H8C 109.5 . . ?
 H8A C8 H8B 109.5 . . ?
 H8A C8 H8C 109.5 . . ?
 H8B C8 H8C 109.5 . . ?
 C53 C52 H52 120.1 . . ?
 C51 C52 C53 119.87(17) . . ?
 C51 C52 H52 120.1 . . ?
 C16 C21 H21 119.6 . . ?
 C20 C21 C16 120.7(2) . . ?
 C20 C21 H21 119.6 . . ?
 C16 C17 H17 120.2 . . ?
 C16 C17 C18 119.6(3) . . ?
 C18 C17 H17 120.2 . . ?
 C21 C20 H20 119.6 . . ?
 C19 C20 C21 120.8(3) . . ?
 C19 C20 H20 119.6 . . ?
 C17 C18 H18 119.4 . . ?
 C19 C18 C17 121.1(3) . . ?
 C19 C18 H18 119.4 . . ?
 C20 C19 C18 119.2(2) . . ?
 C20 C19 H19 120.4 . . ?
 C18 C19 H19 120.4 . . ?

loop_
  _geom_torsion_atom_site_label_1
  _geom_torsion_atom_site_label_2
  _geom_torsion_atom_site_label_3
  _geom_torsion_atom_site_label_4
  _geom_torsion
  _geom_torsion_site_symmetry_1
  _geom_torsion_site_symmetry_2
  _geom_torsion_site_symmetry_3
  _geom_torsion_site_symmetry_4
  _geom_torsion_publ_flag
 P2 C70 C71 C72 179.07(14) . . . . ?
 P2 C70 C75 C74 -178.80(13) . . . . ?
 P2 C76 C77 C78 -172.47(13) . . . . ?
 P2 C76 C81 C80 172.51(14) . . . . ?
 P2 C67 C66 C65 169.19(14) . . . . ?
 P1 C13 C14 O2 -2.00(18) . . . . ?
 P1 C13 C14 C9 176.93(11) . . . . ?
 P1 C13 C12 C11 -177.42(14) . . . . ?
 P1 C22 C27 C26 -172.25(12) . . . . ?
 P1 C22 C23 C24 171.66(15) . . . . ?
 P1 C16 C21 C20 -178.7(2) . . . . ?
 P1 C16 C17 C18 179.0(2) . . . . ?
 P3 C40 C39 C38 179.97(11) . . . . ?
 P3 C43 C48 C47 -178.04(15) . . . . ?
 P3 C43 C44 C45 177.64(14) . . . . ?
 P3 C49 C54 C53 174.77(13) . . . . ?
 P3 C49 C50 C51 -175.94(14) . . . . ?
 O3 C69 C59 C58 -178.71(12) . . . . ?
 O3 C69 C59 C60 4.97(19) . . . . ?
 O3 C68 C67 P2 10.08(17) . . . . ?
 O3 C68 C67 C66 179.63(13) . . . . ?
 O3 C68 C63 C64 -179.75(14) . . . . ?
 O3 C68 C63 C60 -5.5(2) . . . . ?
 O2 C15 C5 C6 -1.6(2) . . . . ?
 O2 C15 C5 C4 -179.51(13) . . . . ?
 O2 C14 C9 C6 5.4(2) . . . . ?
 O2 C14 C9 C10 -179.87(14) . . . . ?
 O1 C41 C40 P3 -2.64(16) . . . . ?
 O1 C41 C40 C39 174.91(12) . . . . ?
 O1 C42 C28 C29 174.29(12) . . . . ?
 O1 C42 C28 B1 -9.10(19) . . . . ?
 C55 C69 C59 C58 -0.3(2) . . . . ?
 C55 C69 C59 C60 -176.58(12) . . . . ?
 C55 C56 C57 C58 -2.3(2) . . . . ?
 C69 O3 C68 C67 158.65(12) . . . . ?
 C69 O3 C68 C63 -22.71(18) . . . . ?
 C69 C55 C56 C57 2.86(19) . . . . ?
 C69 C55 B1 C1 148.11(13) . . . . ?
 C69 C55 B1 C28 -36.0(2) . . . . ?
 C69 C59 C58 C57 0.9(2) . . . . ?
 C69 C59 C60 C63 -29.36(17) . . . . ?
 C69 C59 C60 C61 -151.61(13) . . . . ?
 C69 C59 C60 C62 88.07(16) . . . . ?
 C1 C15 C5 C6 176.15(13) . . . . ?
 C1 C15 C5 C4 -1.7(2) . . . . ?
 C1 C2 C3 C4 -1.7(3) . . . . ?
 C32 C42 C28 C29 -4.5(2) . . . . ?
 C32 C42 C28 B1 172.15(13) . . . . ?
 C36 C41 C40 P3 175.84(11) . . . . ?
 C36 C41 C40 C39 -6.6(2) . . . . ?
 C36 C37 C38 C39 -2.9(2) . . . . ?
 C41 O1 C42 C32 0.03(19) . . . . ?
 C41 O1 C42 C28 -178.75(12) . . . . ?
 C41 C36 C33 C32 0.06(18) . . . . ?
 C41 C36 C33 C35 119.93(14) . . . . ?
 C41 C36 C33 C34 -120.66(14) . . . . ?
 C41 C36 C37 C38 -0.8(2) . . . . ?
 C41 C40 C39 C38 2.6(2) . . . . ?
 C42 O1 C41 C36 -6.5(2) . . . . ?
 C42 O1 C41 C40 172.00(12) . . . . ?
 C42 C32 C33 C36 -6.19(18) . . . . ?
 C42 C32 C33 C35 -125.63(14) . . . . ?
 C42 C32 C33 C34 114.99(15) . . . . ?
 C42 C32 C31 C30 0.4(2) . . . . ?
 C42 C28 C29 C30 2.9(2) . . . . ?
 C42 C28 B1 C55 -27.8(2) . . . . ?
 C42 C28 B1 C1 148.16(13) . . . . ?
 C33 C32 C42 O1 6.5(2) . . . . ?
 C33 C32 C42 C28 -174.81(13) . . . . ?
 C33 C32 C31 C30 178.15(13) . . . . ?
 C33 C36 C41 O1 6.2(2) . . . . ?
 C33 C36 C41 C40 -172.13(13) . . . . ?
 C33 C36 C37 C38 177.01(13) . . . . ?
 C28 C29 C30 C31 0.1(2) . . . . ?
 C56 C55 C69 O3 176.95(11) . . . . ?
 C56 C55 C69 C59 -1.57(19) . . . . ?
 C56 C55 B1 C1 -32.44(17) . . . . ?
 C56 C55 B1 C28 143.44(13) . . . . ?
 C56 C57 C58 C59 0.3(2) . . . . ?
 C40 P3 C43 C48 -8.89(15) . . . . ?
 C40 P3 C43 C44 172.37(12) . . . . ?
 C40 P3 C49 C54 95.06(13) . . . . ?
 C40 P3 C49 C50 -89.56(12) . . . . ?
 C40 C39 C38 C37 2.0(2) . . . . ?
 C15 O2 C14 C13 -169.16(12) . . . . ?
 C15 O2 C14 C9 11.9(2) . . . . ?
 C15 C1 C2 C3 0.3(2) . . . . ?
 C15 C1 B1 C55 -47.27(19) . . . . ?
 C15 C1 B1 C28 136.46(14) . . . . ?
 C15 C5 C6 C9 16.53(19) . . . . ?
 C15 C5 C6 C7 -101.63(17) . . . . ?
 C15 C5 C6 C8 138.92(16) . . . . ?
 C15 C5 C4 C3 0.3(2) . . . . ?
 C68 O3 C69 C55 -155.56(12) . . . . ?
 C68 O3 C69 C59 23.01(17) . . . . ?
 C68 C67 C66 C65 0.1(2) . . . . ?
 C68 C63 C64 C65 0.3(3) . . . . ?
 C68 C63 C60 C59 29.61(18) . . . . ?
 C68 C63 C60 C61 151.98(14) . . . . ?
 C68 C63 C60 C62 -87.76(17) . . . . ?
 C13 P1 C22 C27 -63.65(12) . . . . ?
 C13 P1 C22 C23 123.26(14) . . . . ?
 C13 P1 C16 C21 170.37(16) . . . . ?
 C13 P1 C16 C17 -6.7(2) . . . . ?
 C13 C14 C9 C6 -173.50(14) . . . . ?
 C13 C14 C9 C10 1.3(2) . . . . ?
 C13 C12 C11 C10 -0.3(3) . . . . ?
 C37 C36 C41 O1 -176.00(12) . . . . ?
 C37 C36 C41 C40 5.7(2) . . . . ?
 C37 C36 C33 C32 -177.62(12) . . . . ?
 C37 C36 C33 C35 -57.74(17) . . . . ?
 C37 C36 C33 C34 61.67(17) . . . . ?
 C14 O2 C15 C1 168.28(12) . . . . ?
 C14 O2 C15 C5 -13.80(19) . . . . ?
 C14 C13 C12 C11 1.9(3) . . . . ?
 C14 C9 C10 C11 0.4(3) . . . . ?
 C43 P3 C40 C41 -66.84(12) . . . . ?
 C43 P3 C40 C39 115.78(13) . . . . ?
 C43 P3 C49 C54 -9.30(14) . . . . ?
 C43 P3 C49 C50 166.08(12) . . . . ?
 C43 C48 C47 C46 0.8(3) . . . . ?
 C43 C44 C45 C46 0.2(3) . . . . ?
 C70 P2 C76 C77 -59.08(13) . . . . ?
 C70 P2 C76 C81 128.50(14) . . . . ?
 C70 P2 C67 C68 169.50(11) . . . . ?
 C70 P2 C67 C66 0.55(15) . . . . ?
 C70 C71 C72 C73 -0.2(3) . . . . ?
 C70 C75 C74 C73 -0.1(3) . . . . ?
 C29 C28 B1 C55 148.78(13) . . . . ?
 C29 C28 B1 C1 -35.28(17) . . . . ?
 C29 C30 C31 C32 -1.9(2) . . . . ?
 C2 C1 C15 O2 179.36(13) . . . . ?
 C2 C1 C15 C5 1.4(2) . . . . ?
 C2 C1 B1 C55 129.08(14) . . . . ?
 C2 C1 B1 C28 -47.19(18) . . . . ?
 C76 P2 C70 C71 150.96(13) . . . . ?
 C76 P2 C70 C75 -30.21(15) . . . . ?
 C76 P2 C67 C68 -85.54(12) . . . . ?
 C76 P2 C67 C66 105.51(14) . . . . ?
 C76 C77 C78 C79 -0.3(3) . . . . ?
 C76 C81 C80 C79 -0.8(3) . . . . ?
 C67 P2 C70 C71 -100.23(13) . . . . ?
 C67 P2 C70 C75 78.59(15) . . . . ?
 C67 P2 C76 C77 -163.61(12) . . . . ?
 C67 P2 C76 C81 23.97(16) . . . . ?
 C67 C68 C63 C64 -1.2(2) . . . . ?
 C67 C68 C63 C60 173.08(13) . . . . ?
 C67 C66 C65 C64 -0.9(3) . . . . ?
 C5 C6 C9 C14 -18.4(2) . . . . ?
 C5 C6 C9 C10 167.06(15) . . . . ?
 C5 C4 C3 C2 1.4(3) . . . . ?
 C49 P3 C40 C41 -169.65(11) . . . . ?
 C49 P3 C40 C39 12.98(14) . . . . ?
 C49 P3 C43 C48 94.45(14) . . . . ?
 C49 P3 C43 C44 -84.28(12) . . . . ?
 C49 C54 C53 C52 0.8(3) . . . . ?
 C49 C50 C51 C52 0.8(3) . . . . ?
 C58 C59 C60 C63 154.52(13) . . . . ?
 C58 C59 C60 C61 32.27(19) . . . . ?
 C58 C59 C60 C62 -88.05(17) . . . . ?
 C12 C13 C14 O2 178.66(13) . . . . ?
 C12 C13 C14 C9 -2.4(2) . . . . ?
 C12 C11 C10 C9 -0.9(3) . . . . ?
 C71 C70 C75 C74 0.0(2) . . . . ?
 C71 C72 C73 C74 0.1(3) . . . . ?
 C31 C32 C42 O1 -175.81(12) . . . . ?
 C31 C32 C42 C28 2.9(2) . . . . ?
 C31 C32 C33 C36 176.21(12) . . . . ?
 C31 C32 C33 C35 56.77(17) . . . . ?
 C31 C32 C33 C34 -62.60(17) . . . . ?
 C63 C68 C67 P2 -168.53(11) . . . . ?
 C63 C68 C67 C66 1.0(2) . . . . ?
 C63 C64 C65 C66 0.7(3) . . . . ?
 C6 C5 C4 C3 -177.65(16) . . . . ?
 C6 C9 C10 C11 175.25(18) . . . . ?
 C75 C70 C71 C72 0.2(3) . . . . ?
 C75 C74 C73 C72 0.1(3) . . . . ?
 C4 C5 C6 C9 -165.66(14) . . . . ?
 C4 C5 C6 C7 76.18(19) . . . . ?
 C4 C5 C6 C8 -43.3(2) . . . . ?
 C77 C76 C81 C80 0.2(3) . . . . ?
 C77 C78 C79 C80 -0.3(3) . . . . ?
 C64 C63 C60 C59 -156.42(15) . . . . ?
 C64 C63 C60 C61 -34.0(2) . . . . ?
 C64 C63 C60 C62 86.22(18) . . . . ?
 C22 P1 C13 C14 140.84(12) . . . . ?
 C22 P1 C13 C12 -39.84(14) . . . . ?
 C22 P1 C16 C21 -86.43(16) . . . . ?
 C22 P1 C16 C17 96.5(2) . . . . ?
 C22 C27 C26 C25 0.2(2) . . . . ?
 C22 C23 C24 C25 0.0(3) . . . . ?
 C27 C22 C23 C24 -1.4(3) . . . . ?
 C27 C26 C25 C24 -1.5(3) . . . . ?
 C81 C76 C77 C78 0.4(2) . . . . ?
 C60 C59 C58 C57 177.15(14) . . . . ?
 C60 C63 C64 C65 -173.76(16) . . . . ?
 C54 C49 C50 C51 -0.2(2) . . . . ?
 C54 C53 C52 C51 -0.2(3) . . . . ?
 C16 P1 C13 C14 -114.69(13) . . . . ?
 C16 P1 C13 C12 64.63(15) . . . . ?
 C16 P1 C22 C27 -169.34(12) . . . . ?
 C16 P1 C22 C23 17.57(16) . . . . ?
 C16 C21 C20 C19 -0.6(5) . . . . ?
 C16 C17 C18 C19 -0.8(5) . . . . ?
 C48 C43 C44 C45 -1.2(2) . . . . ?
 C44 C43 C48 C47 0.7(3) . . . . ?
 C26 C25 C24 C23 1.4(3) . . . . ?
 C50 C49 C54 C53 -0.5(2) . . . . ?
 C50 C51 C52 C53 -0.6(3) . . . . ?
 C78 C79 C80 C81 0.9(3) . . . . ?
 C23 C22 C27 C26 1.3(2) . . . . ?
 B1 C55 C69 O3 -3.59(18) . . . . ?
 B1 C55 C69 C59 177.88(12) . . . . ?
 B1 C55 C56 C57 -176.64(12) . . . . ?
 B1 C1 C15 O2 -4.3(2) . . . . ?
 B1 C1 C15 C5 177.81(13) . . . . ?
 B1 C1 C2 C3 -176.33(15) . . . . ?
 B1 C28 C29 C30 -173.98(13) . . . . ?
 C47 C46 C45 C44 1.2(3) . . . . ?
 C45 C46 C47 C48 -1.8(3) . . . . ?
 C7 C6 C9 C14 100.03(17) . . . . ?
 C7 C6 C9 C10 -74.6(2) . . . . ?
 C8 C6 C9 C14 -140.13(16) . . . . ?
 C8 C6 C9 C10 45.3(2) . . . . ?
 C21 C16 C17 C18 2.0(4) . . . . ?
 C21 C20 C19 C18 1.8(6) . . . . ?
 C17 C16 C21 C20 -1.4(4) . . . . ?
 C17 C18 C19 C20 -1.2(6) . . . . ?

_smtbx_masks_special_details       ?
loop_
  _smtbx_masks_void_nr
  _smtbx_masks_void_average_x
  _smtbx_masks_void_average_y
  _smtbx_masks_void_average_z
  _smtbx_masks_void_volume
  _smtbx_masks_void_count_electrons
  _smtbx_masks_void_content
 1 0.000 0.500 1.000 496.7 114.6 ?
 2 0.222 0.158 0.824 21.8 0.0 ?
 3 0.778 0.842 0.176 21.8 0.0 ?

_shelx_fab_file
;
-19 1 4 -0.3477 -0.0315
-19 1 5 -0.7514 -0.0648
-19 2 4 0.1874 0.0836
-19 2 5 0.5486 0.1222
-18 -4 3 0.1402 0.0026
-18 -4 4 0.1878 -0.0142
-18 -4 5 0.3677 -0.0189
-18 -4 6 0.3829 -0.0097
-18 -4 7 0.1985 0.0325
-18 -4 8 0.0976 0.0577
-18 -3 2 0.0477 -0.0048
-18 -3 3 -0.0256 -0.0101
-18 -3 4 -0.1036 -0.0361
-18 -3 5 -0.2788 -0.0030
-18 -3 6 -0.1976 0.0592
-18 -3 7 0.1879 0.0562
-18 -3 8 0.4323 0.0045
-18 -3 9 0.2804 -0.0264
-18 -2 1 -0.2814 -0.0278
-18 -2 2 -0.4655 -0.0790
-18 -2 3 -0.5054 -0.0453
-18 -2 4 -0.3977 0.0385
-18 -2 5 -0.0655 0.0538
-18 -2 6 0.1846 -0.0214
-18 -2 7 0.0915 -0.0566
-18 -2 8 -0.1355 0.0102
-18 -2 9 -0.2195 0.0820
-18 -1 1 0.3092 -0.0694
-18 -1 2 0.4427 0.0008
-18 -1 3 0.3747 0.0556
-18 -1 4 0.2118 0.0225
-18 -1 5 -0.2572 -0.0379
-18 -1 6 -0.7428 -0.0125
-18 -1 7 -0.7020 0.0456
-18 -1 8 -0.2884 0.0226
-18 -1 9 0.0079 -0.0376
-18 -1 10 0.0302 -0.0552
-18 0 1 -0.4092 0.0665
-18 0 2 -0.1759 0.0459
-18 0 3 0.1453 -0.0215
-18 0 4 0.4101 -0.0303
-18 0 5 0.9140 0.0360
-18 0 6 1.3083 0.0427
-18 0 7 0.9325 -0.0377
-18 0 8 0.1461 -0.0736
-18 0 9 -0.2612 -0.0232
-18 1 1 0.5966 -0.0413
-18 1 2 0.4645 -0.0696
-18 1 3 0.2662 -0.0419
-18 1 4 0.0706 -0.0217
-18 1 5 -0.3229 -0.0671
-18 1 6 -0.6481 -0.0891
-18 1 7 -0.3971 -0.0169
-18 1 8 0.1738 0.0488
-18 1 9 0.4935 0.0138
-18 2 1 -0.6861 0.0993
-18 2 2 -0.4646 0.0981
-18 2 3 -0.1828 0.0502
-18 2 4 -0.1745 -0.0020
-18 2 5 -0.4715 0.0182
-18 2 6 -0.7330 0.0695
-18 2 7 -0.7485 0.0442
-18 2 8 -0.5268 -0.0299
-18 2 9 -0.2569 -0.0495
-18 3 1 0.1639 -0.0446
-18 3 2 -0.5115 -0.0502
-18 3 3 -1.0750 -0.0211
-18 3 4 -0.9634 0.0414
-18 3 5 -0.1199 0.0554
-18 3 6 0.5919 -0.0011
-18 3 7 0.5780 -0.0321
-18 3 8 0.0899 -0.0000
-18 3 9 -0.3686 0.0357
-18 4 1 0.7131 -0.0519
-18 4 2 1.2462 0.0104
-18 4 3 1.5734 0.0507
-18 4 4 1.3905 0.0047
-18 4 5 0.8253 -0.0537
-18 4 6 0.5355 -0.0305
-18 4 7 0.6015 0.0382
-18 4 8 0.6125 0.0749
-18 4 9 0.5616 0.0662
-18 5 1 -0.5392 0.0730
-18 5 2 -0.5491 0.0086
-18 5 3 -0.6512 -0.0609
-18 5 4 -0.6141 -0.0456
-18 5 5 -0.4657 0.0320
-18 5 6 -0.4808 0.0583
-18 5 7 -0.4865 -0.0069
-18 5 8 -0.2381 -0.0874
-18 6 1 -0.0175 -0.0616
-18 6 2 -0.2283 -0.0634
-18 6 3 -0.1117 0.0020
-18 6 4 0.0590 0.0656
-18 6 5 0.0626 0.0336
-18 6 6 0.0001 -0.0528
-18 7 1 -0.3311 0.0026
-18 7 2 -0.2029 0.0882
-18 7 3 -0.2253 0.0741
-18 7 4 -0.3766 -0.0470
-18 7 5 -0.4078 -0.1222
-17 -7 4 -0.3530 -0.0913
-17 -7 5 -0.2105 -0.0637
-17 -7 6 0.1467 0.0070
-17 -7 7 0.1885 0.0758
-17 -6 2 -0.0982 -0.0053
-17 -6 3 0.2835 -0.0199
-17 -6 4 0.5995 0.0204
-17 -6 5 0.6646 0.0533
-17 -6 6 0.4150 0.0397
-17 -6 7 0.2121 0.0093
-17 -6 8 0.2879 -0.0162
-17 -6 9 0.3866 -0.0171
-17 -5 1 0.5053 -0.1690
-17 -5 2 0.1152 -0.0799
-17 -5 3 -0.1489 0.0126
-17 -5 4 -0.3091 0.0258
-17 -5 5 -0.4875 -0.0015
-17 -5 6 -0.3643 -0.0203
-17 -5 7 0.0243 -0.0284
-17 -5 8 0.1439 -0.0127
-17 -5 9 -0.1620 0.0036
-17 -5 10 -0.5374 -0.0409
-17 -4 1 0.0398 0.0832
-17 -4 2 0.2116 0.0423
-17 -4 3 0.0598 0.0183
-17 -4 4 -0.1757 0.0234
-17 -4 5 -0.1232 0.0081
-17 -4 6 -0.1640 -0.0331
-17 -4 7 -0.5382 -0.0509
-17 -4 8 -0.7360 -0.0463
-17 -4 9 -0.3946 -0.0349
-17 -4 10 0.2128 0.0214
-17 -4 11 0.5901 0.1076
-17 -3 1 -0.6232 0.0179
-17 -3 2 -0.0996 0.0345
-17 -3 3 0.4084 0.0201
-17 -3 4 0.6048 -0.0225
-17 -3 5 0.2167 -0.0361
-17 -3 6 -0.2737 0.0061
-17 -3 7 -0.2538 0.0356
-17 -3 8 0.0958 0.0099
-17 -3 9 0.2725 -0.0237
-17 -3 10 0.1023 -0.0570
-17 -3 11 -0.2611 -0.1237
-17 -3 12 -0.4692 -0.1710
-17 -2 1 0.5692 0.0539
-17 -2 2 0.0337 0.0145
-17 -2 3 -0.2029 -0.0453
-17 -2 4 -0.2183 -0.0394
-17 -2 5 0.2392 0.0227
-17 -2 6 0.9432 0.0334
-17 -2 7 1.1394 -0.0083
-17 -2 8 0.7254 -0.0156
-17 -2 9 0.2492 0.0049
-17 -2 10 0.0845 0.0215
-17 -2 11 0.2231 0.0747
-17 -2 12 0.3261 0.1466
-17 -1 1 0.1916 -0.0406
-17 -1 2 -0.0505 -0.0410
-17 -1 3 -0.3726 0.0306
-17 -1 4 -0.3179 0.0665
-17 -1 5 -0.4209 0.0058
-17 -1 6 -0.9280 -0.0341
-17 -1 7 -1.0975 0.0150
-17 -1 8 -0.6287 0.0577
-17 -1 9 -0.0641 0.0379
-17 -1 10 0.1534 -0.0023
-17 -1 11 -0.0060 -0.0456
-17 -1 12 -0.1839 -0.0879
-17 0 1 -0.9576 -0.0205
-17 0 2 -0.5528 0.0255
-17 0 3 -0.1495 -0.0012
-17 0 4 -0.2252 -0.0487
-17 0 5 -0.2909 -0.0176
-17 0 6 0.0749 0.0393
-17 0 7 0.3539 0.0231
-17 0 8 0.1389 -0.0190
-17 0 9 -0.2978 -0.0032
-17 0 10 -0.5579 0.0399
-17 0 11 -0.3879 0.0463
-17 0 12 0.0081 0.0182
-17 1 1 0.8768 -0.0126
-17 1 2 0.4015 -0.0257
-17 1 3 -0.1344 -0.0066
-17 1 4 -0.1078 0.0413
-17 1 5 0.5349 0.0361
-17 1 6 1.0620 -0.0231
-17 1 7 0.9943 -0.0365
-17 1 8 0.5246 0.0059
-17 1 9 0.1208 0.0251
-17 1 10 0.0735 0.0171
-17 1 11 0.1377 0.0253
-17 1 12 0.0091 0.0372
-17 2 1 -0.1238 0.0073
-17 2 2 0.7173 0.0080
-17 2 3 1.5198 0.0091
-17 2 4 1.5910 -0.0242
-17 2 5 0.5022 -0.0458
-17 2 6 -0.7910 -0.0155
-17 2 7 -1.1323 0.0098
-17 2 8 -0.4988 -0.0025
-17 2 9 0.3517 -0.0157
-17 2 10 0.6630 -0.0266
-17 2 11 0.3714 -0.0377
-17 3 1 -0.6637 0.0121
-17 3 2 -1.1833 -0.0076
-17 3 3 -1.6314 -0.0322
-17 3 4 -1.6726 -0.0100
-17 3 5 -1.0330 0.0318
-17 3 6 -0.3323 0.0303
-17 3 7 -0.1065 -0.0031
-17 3 8 -0.2113 -0.0332
-17 3 9 -0.4882 -0.0552
-17 3 10 -0.6458 -0.0587
-17 3 11 -0.3330 -0.0502
-17 4 1 0.7851 -0.0128
-17 4 2 0.6448 -0.0101
-17 4 3 0.5954 0.0116
-17 4 4 0.5046 0.0091
-17 4 5 0.3293 -0.0230
-17 4 6 0.3296 -0.0353
-17 4 7 0.3758 -0.0085
-17 4 8 0.1562 0.0280
-17 4 9 0.0098 0.0531
-17 4 10 0.1483 0.0706
-17 4 11 0.0938 0.0893
-17 5 1 -0.4646 0.0116
-17 5 2 0.1921 0.0359
-17 5 3 0.5068 0.0137
-17 5 4 0.4688 -0.0284
-17 5 5 0.2723 -0.0206
-17 5 6 0.0267 0.0263
-17 5 7 -0.0822 0.0451
-17 5 8 0.1613 0.0183
-17 5 9 0.4272 -0.0269
-17 5 10 0.2577 -0.0692
-17 6 1 0.5834 0.0682
-17 6 2 -0.2182 -0.0019
-17 6 3 -0.6346 -0.0277
-17 6 4 -0.3613 0.0291
-17 6 5 0.1642 0.0745
-17 6 6 0.4616 0.0428
-17 6 7 0.4729 -0.0241
-17 6 8 0.1052 -0.0596
-17 6 9 -0.4874 -0.0332
-17 6 10 -0.5968 0.0252
-17 7 1 -0.2371 -0.1193
-17 7 2 -0.1542 -0.0441
-17 7 3 -0.1992 0.0518
-17 7 4 -0.5328 0.0651
-17 7 5 -0.8191 -0.0023
-17 7 6 -0.8040 -0.0709
-17 7 7 -0.6875 -0.0681
-17 7 8 -0.3661 0.0024
-17 8 1 -0.7378 0.0335
-17 8 2 -0.2005 0.0647
-17 8 3 0.2880 0.0354
-17 8 4 0.5756 -0.0367
-17 8 5 0.5705 -0.0705
-17 8 7 0.3246 0.0534
-17 9 1 0.7786 0.0415
-17 9 2 0.4493 -0.0168
-17 9 3 0.1091 -0.0999
-17 9 4 -0.1164 -0.1038
-17 9 5 -0.1354 -0.0304
-16 -8 2 0.0277 -0.0210
-16 -8 3 0.1003 0.0559
-16 -8 4 0.1498 0.0768
-16 -8 5 -0.0164 0.0400
-16 -8 6 -0.2468 -0.0074
-16 -8 7 -0.1246 -0.0325
-16 -8 8 0.2343 -0.0504
-16 -8 9 0.3438 -0.0690
-16 -7 1 0.6232 -0.0032
-16 -7 2 0.2088 0.0217
-16 -7 3 -0.3594 0.0291
-16 -7 4 -0.7859 -0.0019
-16 -7 5 -0.8325 -0.0253
-16 -7 6 -0.4740 -0.0181
-16 -7 7 -0.1556 -0.0066
-16 -7 8 -0.2183 0.0107
-16 -7 9 -0.4226 0.0338
-16 -7 10 -0.5144 0.0238
-16 -7 11 -0.5018 -0.0149
-16 -6 1 -0.6944 0.0882
-16 -6 2 -0.1629 0.0183
-16 -6 3 0.2375 -0.0509
-16 -6 4 0.3632 -0.0466
-16 -6 5 0.3993 -0.0073
-16 -6 6 0.1671 0.0196
-16 -6 7 -0.2267 0.0360
-16 -6 8 -0.2209 0.0249
-16 -6 9 0.2558 -0.0121
-16 -6 10 0.7474 -0.0160
-16 -6 11 0.9421 0.0133
-16 -6 12 0.7721 0.0091
-16 -5 1 -0.3569 -0.0199
-16 -5 2 -0.5718 -0.0241
-16 -5 3 -0.2220 -0.0141
-16 -5 4 0.3441 -0.0098
-16 -5 5 0.4517 -0.0006
-16 -5 6 0.4030 0.0115
-16 -5 7 0.6282 0.0062
-16 -5 8 0.7246 0.0107
-16 -5 9 0.3465 0.0463
-16 -5 10 -0.2214 0.0537
-16 -5 11 -0.6323 0.0036
-16 -5 12 -0.7280 -0.0336
-16 -5 13 -0.5028 -0.0156
-16 -4 1 1.2768 -0.0361
-16 -4 2 0.8236 -0.0093
-16 -4 3 0.1382 0.0080
-16 -4 4 -0.3144 0.0142
-16 -4 5 -0.0675 0.0123
-16 -4 6 0.3983 0.0012
-16 -4 7 0.3040 0.0028
-16 -4 8 -0.1897 0.0123
-16 -4 9 -0.4801 -0.0112
-16 -4 10 -0.3979 -0.0389
-16 -4 11 -0.0719 -0.0001
-16 -4 12 0.2309 0.0699
-16 -4 13 0.2312 0.0765
-16 -3 1 -1.1756 0.0068
-16 -3 2 -0.5565 0.0032
-16 -3 3 -0.1429 0.0208
-16 -3 4 0.0931 0.0220
-16 -3 5 -0.1555 -0.0133
-16 -3 6 -0.8520 -0.0288
-16 -3 7 -1.2175 -0.0151
-16 -3 8 -0.8952 -0.0150
-16 -3 9 -0.3050 -0.0030
-16 -3 10 0.0858 0.0371
-16 -3 11 0.0678 0.0275
-16 -3 12 -0.1585 -0.0510
-16 -3 13 -0.1384 -0.1031
-16 -2 1 -0.1952 -0.0199
-16 -2 2 -0.0866 0.0185
-16 -2 3 0.2075 0.0019
-16 -2 4 0.0079 -0.0262
-16 -2 5 -0.1585 -0.0011
-16 -2 6 0.4332 0.0214
-16 -2 7 1.1473 -0.0027
-16 -2 8 1.1194 -0.0178
-16 -2 9 0.4782 -0.0128
-16 -2 10 -0.1207 -0.0292
-16 -2 11 -0.1669 -0.0363
-16 -2 12 0.1979 0.0076
-16 -2 13 0.2997 0.0660
-16 -2 14 0.0383 0.0893
-16 -1 1 1.6480 0.0460
-16 -1 2 1.0433 -0.0097
-16 -1 3 0.1295 -0.0109
-16 -1 4 -0.0442 0.0327
-16 -1 5 0.2495 0.0295
-16 -1 6 0.0765 -0.0115
-16 -1 7 -0.4130 -0.0173
-16 -1 8 -0.5066 -0.0044
-16 -1 9 -0.0866 -0.0152
-16 -1 10 0.4432 -0.0197
-16 -1 11 0.5549 0.0089
-16 -1 12 0.1824 0.0404
-16 -1 13 -0.0680 0.0384
-16 -1 14 0.0418 0.0001
-16 0 1 -1.2800 -0.0187
-16 0 2 -0.5768 -0.0066
-16 0 3 0.5224 0.0015
-16 0 4 0.9582 -0.0249
-16 0 5 0.2471 -0.0315
-16 0 6 -0.7338 0.0062
-16 0 7 -1.0059 0.0224
-16 0 8 -0.5302 0.0019
-16 0 9 0.0615 -0.0030
-16 0 10 0.1641 0.0013
-16 0 11 -0.1125 -0.0229
-16 0 12 -0.2052 -0.0554
-16 0 13 -0.1018 -0.0636
-16 0 14 -0.1235 -0.0514
-16 1 1 0.2099 0.0029
-16 1 2 -0.5180 0.0088
-16 1 3 -1.5361 -0.0147
-16 1 4 -2.1115 -0.0142
-16 1 5 -1.1954 0.0032
-16 1 6 0.5860 -0.0034
-16 1 7 1.5928 -0.0097
-16 1 8 1.1719 0.0014
-16 1 9 -0.0006 0.0037
-16 1 10 -0.7568 0.0073
-16 1 11 -0.6262 0.0198
-16 1 12 -0.2766 0.0021
-16 1 13 -0.2330 -0.0291
-16 2 1 0.3118 0.0129
-16 2 2 0.5567 0.0084
-16 2 3 0.9917 0.0223
-16 2 4 1.4220 0.0215
-16 2 5 1.0241 0.0047
-16 2 6 0.0211 0.0027
-16 2 7 -0.6822 0.0076
-16 2 8 -0.7045 0.0078
-16 2 9 -0.1126 0.0147
-16 2 10 0.5597 0.0189
-16 2 11 0.6281 0.0237
-16 2 12 0.3395 0.0568
-16 2 13 0.2843 0.0802
-16 3 1 -1.0059 -0.0130
-16 3 2 -0.5626 0.0013
-16 3 3 -0.1253 0.0069
-16 3 4 0.0991 0.0097
-16 3 5 0.1923 0.0105
-16 3 6 0.0593 -0.0002
-16 3 7 -0.1367 -0.0059
-16 3 8 -0.0031 0.0119
-16 3 9 0.1845 0.0286
-16 3 10 0.0591 0.0109
-16 3 11 -0.0138 -0.0407
-16 3 12 0.0876 -0.0887
-16 3 13 0.0086 -0.0783
-16 4 1 1.2924 -0.0084
-16 4 2 0.1655 -0.0097
-16 4 3 -0.8019 -0.0044
-16 4 4 -1.1427 0.0026
-16 4 5 -0.8235 -0.0043
-16 4 6 -0.1016 -0.0085
-16 4 7 0.4720 0.0010
-16 4 8 0.2983 -0.0014
-16 4 9 -0.3769 -0.0132
-16 4 10 -0.7110 0.0057
-16 4 11 -0.5446 0.0531
-16 4 12 -0.2541 0.0812
-16 5 1 -0.8604 -0.0394
-16 5 2 0.4792 -0.0216
-16 5 3 1.4612 -0.0083
-16 5 4 1.4127 -0.0177
-16 5 5 0.6241 -0.0142
-16 5 6 -0.2071 0.0043
-16 5 7 -0.7143 0.0123
-16 5 8 -0.5403 0.0153
-16 5 9 0.3228 0.0134
-16 5 10 0.9703 -0.0041
-16 5 11 0.7906 -0.0061
-16 5 12 0.2928 0.0232
-16 6 1 0.0920 0.0701
-16 6 2 -0.1518 0.0250
-16 6 3 -0.4806 -0.0267
-16 6 4 -0.3834 -0.0331
-16 6 5 0.0371 -0.0055
-16 6 6 0.4030 0.0245
-16 6 7 0.7280 0.0263
-16 6 8 0.7122 -0.0105
-16 6 9 -0.0423 -0.0386
-16 6 10 -0.8215 -0.0214
-16 6 11 -0.7915 -0.0148
-16 7 1 1.0480 -0.0050
-16 7 2 0.2705 -0.0225
-16 7 3 -0.2052 -0.0138
-16 7 4 -0.4219 0.0186
-16 7 5 -0.4630 0.0338
-16 7 6 -0.3429 0.0023
-16 7 7 -0.3004 -0.0391
-16 7 8 -0.2593 -0.0432
-16 7 9 0.1430 -0.0392
-16 7 10 0.5623 -0.0737
-16 8 1 -1.2709 -0.0234
-16 8 2 -0.6949 0.0142
-16 8 3 -0.0746 0.0620
-16 8 4 0.3357 0.0576
-16 8 5 0.3854 0.0096
-16 8 6 -0.0077 -0.0284
-16 8 7 -0.4896 -0.0342
-16 8 8 -0.5690 -0.0229
-16 8 9 -0.3497 -0.0042
-16 9 1 0.1623 -0.0602
-16 9 2 -0.0126 -0.0070
-16 9 3 -0.2338 0.0093
-16 9 4 -0.3554 -0.0171
-16 9 5 -0.2208 -0.0484
-16 9 6 0.3088 -0.0406
-16 9 7 0.8576 0.0027
-16 9 8 0.7076 0.0455
-16 10 1 0.7081 0.1242
-16 10 2 0.5892 0.0714
-16 10 3 0.3599 -0.0240
-16 10 4 0.2112 -0.0620
-16 10 5 0.1374 -0.0199
-16 10 6 -0.1135 0.0347
-16 11 1 -0.5313 -0.0374
-16 11 2 -0.1501 -0.0539
-16 11 3 0.1338 0.0084
-16 11 4 0.0567 0.0750
-16 11 5 -0.2561 0.0845
-15 -10 3 0.0556 0.0343
-15 -10 4 0.0351 0.0497
-15 -10 5 -0.1839 0.0328
-15 -10 6 -0.3553 0.0211
-15 -10 7 -0.1854 0.0276
-15 -10 8 0.0958 0.0446
-15 -9 1 0.1237 0.1113
-15 -9 2 0.0195 0.0484
-15 -9 3 -0.1733 -0.0265
-15 -9 4 -0.2115 -0.0568
-15 -9 5 0.0448 -0.0374
-15 -9 6 0.3167 -0.0108
-15 -9 7 0.1577 -0.0087
-15 -9 8 -0.3098 -0.0172
-15 -9 9 -0.5697 -0.0230
-15 -9 10 -0.5558 -0.0366
-15 -8 1 -0.9089 -0.0124
-15 -8 2 -0.3390 -0.0306
-15 -8 3 0.3933 -0.0238
-15 -8 4 0.7860 0.0078
-15 -8 5 0.6268 0.0164
-15 -8 6 0.0930 -0.0049
-15 -8 7 -0.2234 -0.0112
-15 -8 8 0.0325 -0.0005
-15 -8 9 0.4826 0.0037
-15 -8 10 0.6966 0.0142
-15 -8 11 0.6596 0.0268
-15 -8 12 0.4017 0.0029
-15 -7 1 0.9134 -0.0356
-15 -7 2 0.2865 0.0141
-15 -7 3 -0.2203 0.0471
-15 -7 4 -0.3037 0.0286
-15 -7 5 -0.1768 0.0091
-15 -7 6 0.1482 0.0133
-15 -7 7 0.4521 -0.0007
-15 -7 8 0.2224 -0.0288
-15 -7 9 -0.4107 -0.0299
-15 -7 10 -0.8475 -0.0154
-15 -7 11 -0.9559 -0.0002
-15 -7 12 -0.8892 0.0353
-15 -7 13 -0.6493 0.0738
-15 -6 1 0.2666 -0.0069
-15 -6 2 0.5570 0.0012
-15 -6 3 0.3252 0.0016
-15 -6 4 -0.2074 0.0033
-15 -6 5 -0.3689 -0.0054
-15 -6 6 -0.3603 -0.0195
-15 -6 7 -0.5409 -0.0059
-15 -6 8 -0.4816 0.0210
-15 -6 9 0.0361 0.0158
-15 -6 10 0.5104 -0.0061
-15 -6 11 0.6920 -0.0123
-15 -6 12 0.7407 -0.0239
-15 -6 13 0.6313 -0.0568
-15 -5 1 -1.0228 0.0170
-15 -5 2 -0.9143 0.0030
-15 -5 3 -0.4478 -0.0086
-15 -5 4 0.0210 -0.0061
-15 -5 5 -0.0293 0.0028
-15 -5 6 -0.2925 0.0146
-15 -5 7 -0.1190 0.0084
-15 -5 8 0.2738 -0.0188
-15 -5 9 0.3942 -0.0212
-15 -5 10 0.3679 0.0111
-15 -5 11 0.3730 0.0303
-15 -5 12 0.3211 0.0302
-15 -5 13 0.2714 0.0466
-15 -5 14 0.2618 0.0700
-15 -4 1 0.8867 -0.0198
-15 -4 2 0.2650 -0.0161
-15 -4 3 -0.3304 -0.0090
-15 -4 4 -0.7402 -0.0082
-15 -4 5 -0.5519 -0.0012
-15 -4 6 0.3091 -0.0084
-15 -4 7 1.0009 -0.0161
-15 -4 8 0.9210 0.0146
-15 -4 9 0.3204 0.0367
-15 -4 10 -0.3349 -0.0053
-15 -4 11 -0.6286 -0.0533
-15 -4 12 -0.4258 -0.0456
-15 -4 13 -0.1456 -0.0138
-15 -4 14 -0.0868 0.0045
-15 -3 1 0.3680 0.0311
-15 -3 2 0.7954 -0.0051
-15 -3 3 0.8738 -0.0214
-15 -3 4 1.0710 -0.0111
-15 -3 5 1.0163 -0.0099
-15 -3 6 0.0022 0.0013
-15 -3 7 -1.2766 0.0253
-15 -3 8 -1.6141 0.0102
-15 -3 9 -0.8974 -0.0220
-15 -3 10 0.0902 -0.0006
-15 -3 11 0.4672 0.0447
-15 -3 12 0.0197 0.0427
-15 -3 13 -0.4996 0.0041
-15 -3 14 -0.4826 -0.0215
-15 -2 1 -1.9227 -0.0178
-15 -2 2 -1.5353 0.0142
-15 -2 3 -0.4283 0.0260
-15 -2 4 0.1471 0.0062
-15 -2 5 0.0206 0.0009
-15 -2 6 0.1479 0.0075
-15 -2 7 0.6754 -0.0058
-15 -2 8 0.9116 -0.0086
-15 -2 9 0.5393 0.0202
-15 -2 10 -0.1977 0.0299
-15 -2 11 -0.7117 -0.0057
-15 -2 12 -0.5468 -0.0463
-15 -2 13 -0.0439 -0.0554
-15 -2 14 0.2075 -0.0340
-15 -2 15 0.2374 -0.0098
-15 -1 1 1.5186 0.0001
-15 -1 2 0.8608 0.0030
-15 -1 3 -0.5059 -0.0075
-15 -1 4 -1.4136 -0.0006
-15 -1 5 -0.9759 0.0064
-15 -1 6 0.1504 -0.0033
-15 -1 7 0.7880 0.0035
-15 -1 8 0.5607 0.0195
-15 -1 9 -0.0531 0.0007
-15 -1 10 -0.2444 -0.0272
-15 -1 11 0.1994 -0.0127
-15 -1 12 0.5680 0.0274
-15 -1 13 0.3788 0.0523
-15 -1 14 0.0158 0.0534
-15 -1 15 -0.1185 0.0392
-15 0 1 -0.4128 0.0038
-15 0 2 -0.0413 -0.0061
-15 0 3 0.8377 0.0150
-15 0 4 1.8238 0.0247
-15 0 5 1.5028 0.0124
-15 0 6 -0.1589 0.0085
-15 0 7 -1.6128 0.0026
-15 0 8 -1.6965 -0.0089
-15 0 9 -0.5839 0.0010
-15 0 10 0.5347 0.0140
-15 0 11 0.6924 0.0073
-15 0 12 0.2972 0.0122
-15 0 13 0.1939 0.0250
-15 0 14 0.2434 -0.0032
-15 0 15 0.0256 -0.0558
-15 1 1 -0.0966 -0.0023
-15 1 2 0.0409 0.0029
-15 1 3 -0.1325 -0.0097
-15 1 4 -0.8912 -0.0168
-15 1 5 -1.0556 -0.0092
-15 1 6 -0.1839 -0.0090
-15 1 7 0.8603 -0.0122
-15 1 8 1.2494 -0.0102
-15 1 9 0.6969 -0.0114
-15 1 10 -0.3040 -0.0023
-15 1 11 -0.7632 0.0112
-15 1 12 -0.5797 -0.0133
-15 1 13 -0.4149 -0.0513
-15 1 14 -0.2753 -0.0380
-15 1 15 0.0513 -0.0026
-15 2 1 1.5947 -0.0105
-15 2 2 0.8239 -0.0073
-15 2 3 -0.0977 -0.0045
-15 2 4 -0.4188 -0.0065
-15 2 5 -0.2627 -0.0079
-15 2 6 0.1226 0.0039
-15 2 7 0.4709 0.0120
-15 2 8 0.3711 -0.0066
-15 2 9 0.0370 -0.0352
-15 2 10 -0.0187 -0.0451
-15 2 11 0.0349 -0.0267
-15 2 12 -0.0093 0.0102
-15 2 13 0.0538 0.0272
-15 2 14 0.0664 0.0080
-15 3 1 -2.3479 0.0298
-15 3 2 -0.9794 0.0093
-15 3 3 0.5604 -0.0040
-15 3 4 1.3149 -0.0001
-15 3 5 0.9391 0.0128
-15 3 6 -0.2342 0.0026
-15 3 7 -1.3752 -0.0274
-15 3 8 -1.5063 -0.0257
-15 3 9 -0.5779 0.0110
-15 3 10 0.4118 0.0250
-15 3 11 0.8101 0.0001
-15 3 12 0.7195 -0.0222
-15 3 13 0.3700 -0.0117
-15 3 14 0.1173 0.0185
-15 4 1 0.8843 -0.0224
-15 4 2 -0.4703 -0.0200
-15 4 3 -1.7807 -0.0052
-15 4 4 -2.0947 0.0047
-15 4 5 -1.2645 -0.0156
-15 4 6 0.0636 -0.0303
-15 4 7 1.2574 -0.0054
-15 4 8 1.6243 0.0186
-15 4 9 0.8102 0.0123
-15 4 10 -0.3746 0.0018
-15 4 11 -0.9421 -0.0129
-15 4 12 -0.8833 -0.0419
-15 4 13 -0.5233 -0.0486
-15 4 14 -0.0974 -0.0213
-15 5 1 0.6438 0.0099
-15 5 2 0.7952 0.0395
-15 5 3 1.3139 0.0338
-15 5 4 1.4738 0.0024
-15 5 5 1.0028 -0.0067
-15 5 6 0.2696 0.0063
-15 5 7 -0.5706 0.0162
-15 5 8 -1.1147 0.0262
-15 5 9 -0.7325 0.0283
-15 5 10 0.1342 0.0111
-15 5 11 0.5647 0.0151
-15 5 12 0.5841 0.0527
-15 5 13 0.4420 0.0545
-15 6 1 -1.7425 -0.0229
-15 6 2 -0.7588 -0.0249
-15 6 3 -0.1579 -0.0153
-15 6 4 0.0900 -0.0049
-15 6 5 0.1634 0.0022
-15 6 6 0.0351 0.0125
-15 6 7 -0.0447 0.0172
-15 6 8 0.0175 0.0064
-15 6 9 -0.1269 0.0093
-15 6 10 -0.3638 0.0507
-15 6 11 -0.3008 0.0890
-15 6 12 -0.1926 0.0889
-15 7 1 1.8970 0.0310
-15 7 2 0.9617 0.0164
-15 7 3 -0.1358 0.0020
-15 7 4 -0.8226 0.0096
-15 7 5 -0.8794 0.0230
-15 7 6 -0.2473 0.0227
-15 7 7 0.6259 0.0163
-15 7 8 0.9976 0.0183
-15 7 9 0.7807 0.0233
-15 7 10 0.4046 0.0111
-15 7 11 0.0916 -0.0212
-15 7 12 -0.0377 -0.0554
-15 8 1 -0.3024 -0.0002
-15 8 2 0.1505 -0.0194
-15 8 3 0.6133 -0.0236
-15 8 4 0.7943 -0.0103
-15 8 5 0.6330 0.0113
-15 8 6 0.0063 0.0178
-15 8 7 -0.8048 0.0026
-15 8 8 -0.9447 -0.0250
-15 8 9 -0.3198 -0.0701
-15 8 10 0.1696 -0.1198
-15 8 11 0.1773 -0.1279
-15 9 1 -1.1269 -0.0228
-15 9 2 -1.0119 -0.0277
-15 9 3 -0.5259 -0.0022
-15 9 4 -0.0666 0.0129
-15 9 5 0.1186 0.0005
-15 9 6 0.3195 -0.0153
-15 9 7 0.6682 -0.0268
-15 9 8 0.5943 -0.0424
-15 9 9 0.0035 -0.0381
-15 9 10 -0.3210 -0.0027
-15 10 1 1.1845 -0.0423
-15 10 2 0.5730 0.0021
-15 10 3 -0.2343 -0.0030
-15 10 4 -0.6638 -0.0307
-15 10 5 -0.5579 -0.0497
-15 10 6 -0.3367 -0.0585
-15 10 7 -0.3868 -0.0544
-15 10 8 -0.4427 -0.0266
-15 10 9 -0.2318 0.0114
-15 11 1 -0.6830 0.0521
-15 11 2 -0.0718 0.0357
-15 11 3 0.5201 0.0211
-15 11 4 0.7668 0.0121
-15 11 5 0.5562 0.0113
-15 11 6 0.1057 0.0192
-15 11 7 -0.1243 0.0407
-15 12 1 0.2263 0.0688
-15 12 2 -0.0979 0.0841
-15 12 3 -0.3996 0.0868
-15 12 4 -0.5815 0.0578
-15 12 5 -0.4599 0.0071
-14 -11 2 0.2294 0.0347
-14 -11 3 -0.1486 0.0208
-14 -11 4 -0.3421 0.0000
-14 -11 5 -0.1664 -0.0186
-14 -11 6 0.0722 -0.0305
-14 -11 8 -0.0947 -0.0413
-14 -11 9 -0.0377 -0.0556
-14 -10 1 -0.4281 -0.0568
-14 -10 2 -0.2621 -0.0455
-14 -10 3 0.2031 -0.0188
-14 -10 4 0.4696 0.0039
-14 -10 5 0.3048 0.0170
-14 -10 6 0.0066 0.0258
-14 -10 7 0.0311 0.0334
-14 -10 8 0.3468 0.0316
-14 -10 9 0.5597 0.0260
-14 -10 10 0.6086 0.0385
-14 -10 11 0.5816 0.0630
-14 -10 12 0.2910 0.0646
-14 -9 1 0.9398 -0.0030
-14 -9 2 0.4758 0.0110
-14 -9 3 -0.2353 0.0080
-14 -9 4 -0.5930 -0.0140
-14 -9 5 -0.3668 -0.0210
-14 -9 6 0.2258 -0.0040
-14 -9 7 0.5964 0.0068
-14 -9 8 0.3497 0.0102
-14 -9 9 -0.1948 0.0202
-14 -9 10 -0.5507 0.0138
-14 -9 11 -0.6001 -0.0154
-14 -9 12 -0.3208 -0.0251
-14 -9 13 0.1391 -0.0007
-14 -8 1 -0.7965 0.0514
-14 -8 2 -0.3901 0.0187
-14 -8 3 0.1319 -0.0049
-14 -8 4 0.3533 0.0096
-14 -8 5 0.2553 0.0186
-14 -8 6 -0.2142 -0.0034
-14 -8 7 -0.7394 -0.0150
-14 -8 8 -0.6355 -0.0042
-14 -8 9 0.0437 -0.0018
-14 -8 10 0.5771 -0.0020
-14 -8 11 0.7359 0.0115
-14 -8 12 0.7076 0.0187
-14 -8 13 0.4836 0.0114
-14 -8 14 0.1231 0.0091
-14 -7 1 -0.3432 -0.0305
-14 -7 2 -0.5596 -0.0085
-14 -7 3 -0.5952 0.0091
-14 -7 4 -0.4128 -0.0043
-14 -7 5 -0.3115 -0.0208
-14 -7 6 -0.0470 -0.0075
-14 -7 7 0.4810 0.0097
-14 -7 8 0.5395 0.0031
-14 -7 9 -0.1311 -0.0115
-14 -7 10 -0.7312 -0.0243
-14 -7 11 -0.8089 -0.0380
-14 -7 12 -0.6705 -0.0367
-14 -7 13 -0.4386 -0.0148
-14 -7 14 -0.0687 0.0063
-14 -6 1 0.8776 0.0259
-14 -6 2 0.8969 0.0064
-14 -6 3 0.5650 -0.0032
-14 -6 4 0.1554 0.0023
-14 -6 5 0.1203 0.0165
-14 -6 6 0.2215 0.0081
-14 -6 7 -0.0648 -0.0154
-14 -6 8 -0.4022 -0.0129
-14 -6 9 -0.2996 0.0103
-14 -6 10 -0.1414 0.0224
-14 -6 11 -0.3236 0.0212
-14 -6 12 -0.5960 0.0104
-14 -6 13 -0.7588 -0.0097
-14 -6 14 -0.7811 -0.0177
-14 -6 15 -0.5016 0.0016
-14 -5 1 -0.6371 -0.0145
-14 -5 2 0.1823 -0.0095
-14 -5 3 1.1188 -0.0033
-14 -5 4 1.6467 0.0076
-14 -5 5 1.2837 0.0041
-14 -5 6 0.1225 0.0085
-14 -5 7 -0.7709 0.0254
-14 -5 8 -0.7136 0.0118
-14 -5 9 -0.0841 -0.0207
-14 -5 10 0.5931 -0.0210
-14 -5 11 0.9784 -0.0028
-14 -5 12 0.8669 -0.0019
-14 -5 13 0.5474 -0.0121
-14 -5 14 0.3610 -0.0280
-14 -5 15 0.1207 -0.0541
-14 -4 1 0.0648 -0.0038
-14 -4 2 -0.9183 0.0101
-14 -4 3 -1.5631 0.0099
-14 -4 4 -1.8756 -0.0018
-14 -4 5 -1.6051 0.0035
-14 -4 6 -0.3227 0.0016
-14 -4 7 1.1564 -0.0230
-14 -4 8 1.5951 -0.0225
-14 -4 9 0.9156 0.0076
-14 -4 10 -0.1109 0.0154
-14 -4 11 -0.6570 0.0061
-14 -4 12 -0.3286 0.0155
-14 -4 13 0.3537 0.0301
-14 -4 14 0.6233 0.0287
-14 -4 15 0.5339 0.0169
-14 -3 1 0.9072 -0.0028
-14 -3 2 0.7472 -0.0022
-14 -3 3 -0.0598 -0.0016
-14 -3 4 -0.4717 -0.0024
-14 -3 5 -0.1947 -0.0176
-14 -3 6 -0.1314 -0.0238
-14 -3 7 -0.5730 0.0038
-14 -3 8 -0.8945 0.0240
-14 -3 9 -0.7014 0.0044
-14 -3 10 -0.0260 -0.0164
-14 -3 11 0.7512 -0.0134
-14 -3 12 0.9461 -0.0098
-14 -3 13 0.4119 -0.0145
-14 -3 14 -0.2167 -0.0133
-14 -3 15 -0.4911 0.0027
-14 -3 16 -0.4748 0.0244
-14 -2 1 -1.2218 0.0060
-14 -2 2 -0.5348 -0.0070
-14 -2 3 0.7347 -0.0082
-14 -2 4 1.5932 -0.0064
-14 -2 5 1.2039 -0.0008
-14 -2 6 0.0697 0.0075
-14 -2 7 -0.7742 -0.0082
-14 -2 8 -0.8685 -0.0324
-14 -2 9 -0.3729 -0.0190
-14 -2 10 0.0155 0.0143
-14 -2 11 -0.3030 0.0241
-14 -2 12 -0.8603 0.0195
-14 -2 13 -0.7939 0.0198
-14 -2 14 -0.2066 0.0162
-14 -2 15 0.1905 0.0037
-14 -2 16 0.1613 -0.0103
-14 -1 1 0.9490 -0.0099
-14 -1 2 0.6005 -0.0008
-14 -1 3 -0.1410 -0.0017
-14 -1 4 -1.1713 0.0004
-14 -1 5 -1.1965 0.0071
-14 -1 6 0.1799 0.0010
-14 -1 7 1.7892 0.0040
-14 -1 8 2.3633 0.0219
-14 -1 9 1.5095 0.0162
-14 -1 10 0.0477 -0.0073
-14 -1 11 -0.6308 -0.0167
-14 -1 12 -0.2937 -0.0252
-14 -1 13 0.0755 -0.0338
-14 -1 14 0.0612 -0.0144
-14 -1 15 0.0745 0.0154
-14 -1 16 0.2095 0.0204
-14 0 1 -0.0362 -0.0014
-14 0 2 -0.1453 -0.0050
-14 0 3 -0.1556 -0.0019
-14 0 4 0.5444 -0.0034
-14 0 5 0.8289 -0.0113
-14 0 6 -0.0193 -0.0060
-14 0 7 -1.2399 0.0036
-14 0 8 -1.8729 0.0064
-14 0 9 -1.4256 0.0137
-14 0 10 -0.2110 0.0108
-14 0 11 0.6169 -0.0095
-14 0 12 0.5179 -0.0065
-14 0 13 0.1440 0.0208
-14 0 14 -0.0603 0.0249
-14 0 15 -0.2045 0.0146
-14 0 16 -0.1725 0.0197
-14 1 1 -2.5927 0.0189
-14 1 2 -1.7876 0.0086
-14 1 3 -0.4502 -0.0004
-14 1 4 0.2116 0.0007
-14 1 5 0.2176 0.0100
-14 1 6 -0.0448 0.0107
-14 1 7 -0.3574 0.0032
-14 1 8 -0.3249 0.0014
-14 1 9 0.0291 0.0031
-14 1 10 0.1894 0.0084
-14 1 11 0.1346 0.0194
-14 1 12 0.1215 0.0196
-14 1 13 0.0763 0.0106
-14 1 14 0.0598 0.0112
-14 1 15 0.1798 0.0029
-14 1 16 0.1354 -0.0245
-14 2 1 3.6719 -0.0111
-14 2 2 2.3713 0.0033
-14 2 3 0.2333 0.0155
-14 2 4 -1.2547 0.0176
-14 2 5 -1.2470 0.0076
-14 2 6 0.0023 0.0074
-14 2 7 1.5108 0.0229
-14 2 8 2.0376 0.0211
-14 2 9 1.1948 0.0003
-14 2 10 -0.0841 -0.0021
-14 2 11 -0.8426 0.0129
-14 2 12 -0.9508 0.0107
-14 2 13 -0.6449 -0.0182
-14 2 14 -0.3132 -0.0517
-14 2 15 -0.2770 -0.0548
-14 3 1 -1.0212 0.0065
-14 3 2 0.0567 0.0127
-14 3 3 1.7840 0.0025
-14 3 4 2.8507 -0.0096
-14 3 5 2.3451 0.0050
-14 3 6 0.6876 0.0184
-14 3 7 -1.1402 -0.0021
-14 3 8 -2.0824 -0.0224
-14 3 9 -1.5555 -0.0197
-14 3 10 -0.2499 -0.0216
-14 3 11 0.7327 -0.0202
-14 3 12 1.0988 0.0082
-14 3 13 0.9179 0.0304
-14 3 14 0.3309 0.0188
-14 3 15 -0.0795 -0.0043
-14 4 1 -1.5588 0.0028
-14 4 2 -1.6553 -0.0196
-14 4 3 -2.2707 -0.0093
-14 4 4 -2.6581 0.0199
-14 4 5 -2.1733 0.0172
-14 4 6 -1.1433 -0.0108
-14 4 7 0.0187 -0.0243
-14 4 8 0.8765 -0.0220
-14 4 9 0.8824 -0.0096
-14 4 10 0.3188 0.0117
-14 4 11 -0.1179 0.0037
-14 4 12 -0.4122 -0.0352
-14 4 13 -0.5056 -0.0276
-14 4 14 -0.0258 0.0390
-14 4 15 0.5450 0.0784
-14 5 1 2.5028 -0.0211
-14 5 2 1.5895 -0.0105
-14 5 3 0.6912 -0.0106
-14 5 4 0.1086 -0.0232
-14 5 5 -0.1511 -0.0317
-14 5 6 0.0459 -0.0271
-14 5 7 0.4081 -0.0116
-14 5 8 0.5289 0.0050
-14 5 9 0.4993 -0.0003
-14 5 10 0.3483 -0.0304
-14 5 11 0.0321 -0.0447
-14 5 12 -0.0271 -0.0393
-14 5 13 0.2250 -0.0721
-14 5 14 0.1486 -0.1294
-14 6 1 -2.4954 0.0052
-14 6 2 -1.3786 0.0067
-14 6 3 0.3306 -0.0048
-14 6 4 1.6343 -0.0228
-14 6 5 1.9832 -0.0250
-14 6 6 1.2009 -0.0105
-14 6 7 -0.1776 0.0005
-14 6 8 -1.0975 -0.0018
-14 6 9 -1.1337 -0.0098
-14 6 10 -0.6425 -0.0125
-14 6 11 -0.0403 -0.0053
-14 6 12 0.2857 0.0190
-14 6 13 0.1511 0.0728
-14 7 1 1.1178 0.0147
-14 7 2 0.3043 0.0170
-14 7 3 -0.8022 0.0170
-14 7 4 -1.6179 0.0134
-14 7 5 -1.8510 0.0004
-14 7 6 -1.2265 -0.0113
-14 7 7 0.0275 -0.0146
-14 7 8 0.8022 -0.0095
-14 7 9 0.5497 0.0188
-14 7 10 -0.0392 0.0637
-14 7 11 -0.4406 0.0815
-14 7 12 -0.6953 0.0597
-14 7 13 -0.6196 0.0266
-14 8 1 0.4281 -0.0149
-14 8 2 0.6677 -0.0095
-14 8 3 0.5575 -0.0029
-14 8 4 0.3163 0.0134
-14 8 5 0.1735 0.0291
-14 8 6 -0.1181 0.0253
-14 8 7 -0.6748 0.0201
-14 8 8 -0.7691 0.0355
-14 8 9 -0.0870 0.0432
-14 8 10 0.5420 0.0254
-14 8 11 0.6780 0.0236
-14 8 12 0.6943 0.0472
-14 9 1 -1.2126 0.0405
-14 9 2 -0.7510 0.0326
-14 9 3 0.2081 0.0248
-14 9 4 1.0789 0.0090
-14 9 5 1.4206 0.0028
-14 9 6 1.3111 0.0235
-14 9 7 1.0642 0.0456
-14 9 8 0.6080 0.0359
-14 9 9 -0.0624 0.0083
-14 9 10 -0.4240 -0.0082
-14 9 11 -0.3009 -0.0251
-14 10 1 1.3634 -0.0261
-14 10 2 0.6102 -0.0305
-14 10 3 -0.3593 -0.0207
-14 10 4 -1.0905 0.0046
-14 10 5 -1.2337 0.0269
-14 10 6 -0.7110 0.0286
-14 10 7 0.0194 0.0028
-14 10 8 0.4593 -0.0401
-14 10 9 0.5922 -0.0699
-14 10 10 0.4857 -0.0738
-14 11 1 -0.4574 -0.0307
-14 11 2 0.0430 -0.0407
-14 11 3 0.3586 -0.0411
-14 11 4 0.4717 -0.0250
-14 11 5 0.3099 -0.0035
-14 11 6 -0.2583 -0.0058
-14 11 7 -0.8259 -0.0185
-14 11 8 -0.8458 -0.0020
-14 11 9 -0.5590 0.0206
-14 12 1 -0.7689 -0.0350
-14 12 2 -0.5962 0.0008
-14 12 3 -0.1665 0.0441
-14 12 4 0.1622 0.0435
-14 12 5 0.3112 -0.0157
-14 12 6 0.5033 -0.0691
-14 12 7 0.6085 -0.0703
-14 13 1 0.9256 0.0924
-14 13 2 0.3675 0.0434
-14 13 3 -0.1883 -0.0448
-14 13 4 -0.4753 -0.1013
-14 13 5 -0.4772 -0.0726
-14 14 1 -0.1494 0.0090
-13 -12 2 -0.4644 0.0169
-13 -12 8 0.3950 -0.0140
-13 -12 9 0.1405 0.0048
-13 -12 10 -0.1288 0.0126
-13 -11 1 0.5977 -0.0028
-13 -11 2 0.3901 0.0072
-13 -11 3 -0.1919 0.0202
-13 -11 4 -0.5718 0.0325
-13 -11 5 -0.5630 0.0348
-13 -11 6 -0.4546 0.0260
-13 -11 7 -0.5233 0.0089
-13 -11 8 -0.6466 -0.0063
-13 -11 9 -0.5482 -0.0084
-13 -11 10 -0.3490 -0.0019
-13 -11 11 -0.2898 0.0027
-13 -11 12 -0.1935 0.0062
-13 -10 1 -0.6496 -0.0121
-13 -10 2 -0.4202 -0.0050
-13 -10 3 0.0740 -0.0030
-13 -10 4 0.3324 -0.0077
-13 -10 5 0.1879 -0.0169
-13 -10 6 -0.2226 -0.0210
-13 -10 7 -0.5564 -0.0077
-13 -10 8 -0.5023 0.0024
-13 -10 9 -0.1689 -0.0168
-13 -10 10 0.1583 -0.0416
-13 -10 11 0.3596 -0.0401
-13 -10 12 0.2900 -0.0254
-13 -10 13 -0.0454 -0.0179
-13 -9 1 0.3125 -0.0365
-13 -9 2 0.2050 -0.0331
-13 -9 3 -0.2121 -0.0152
-13 -9 4 -0.5369 -0.0104
-13 -9 5 -0.5267 -0.0105
-13 -9 6 0.0155 -0.0011
-13 -9 7 0.8008 0.0023
-13 -9 8 1.0213 0.0013
-13 -9 9 0.4924 0.0183
-13 -9 10 -0.1404 0.0381
-13 -9 11 -0.4971 0.0326
-13 -9 12 -0.6197 0.0114
-13 -9 13 -0.4586 -0.0068
-13 -9 14 -0.1114 -0.0221
-13 -8 1 0.7852 0.0282
-13 -8 2 0.8661 0.0039
-13 -8 3 0.9569 -0.0228
-13 -8 4 0.9801 -0.0133
-13 -8 5 0.9589 0.0166
-13 -8 6 0.5718 0.0209
-13 -8 7 -0.1985 0.0026
-13 -8 8 -0.5156 -0.0062
-13 -8 9 0.0035 -0.0042
-13 -8 10 0.5876 -0.0024
-13 -8 11 0.7105 0.0003
-13 -8 12 0.6309 0.0043
-13 -8 13 0.4143 0.0107
-13 -8 14 -0.0265 0.0228
-13 -8 15 -0.3505 0.0367
-13 -7 1 -1.2328 -0.0160
-13 -7 2 -1.0593 -0.0048
-13 -7 3 -0.4437 0.0116
-13 -7 4 0.0735 0.0136
-13 -7 5 -0.0105 -0.0096
-13 -7 6 -0.3566 -0.0227
-13 -7 7 -0.2305 -0.0069
-13 -7 8 0.1736 0.0068
-13 -7 9 0.2374 0.0051
-13 -7 10 0.1474 0.0057
-13 -7 11 0.2678 0.0092
-13 -7 12 0.4328 0.0057
-13 -7 13 0.6049 -0.0044
-13 -7 14 0.8538 -0.0203
-13 -7 15 0.8094 -0.0382
-13 -6 1 0.7321 0.0228
-13 -6 2 -0.3135 0.0399
-13 -6 3 -1.6581 0.0236
-13 -6 4 -2.3267 -0.0132
-13 -6 5 -1.7107 -0.0152
-13 -6 6 -0.1660 0.0085
-13 -6 7 0.8932 0.0136
-13 -6 8 0.6886 0.0065
-13 -6 9 -0.1349 0.0012
-13 -6 10 -0.8065 -0.0080
-13 -6 11 -1.0607 -0.0071
-13 -6 12 -0.8419 0.0099
-13 -6 13 -0.4997 0.0208
-13 -6 14 -0.4192 0.0253
-13 -6 15 -0.2907 0.0417
-13 -6 16 0.1551 0.0582
-13 -5 1 -0.7349 -0.0007
-13 -5 2 0.4066 -0.0148
-13 -5 3 1.5020 -0.0022
-13 -5 4 2.1076 0.0245
-13 -5 5 1.8556 0.0182
-13 -5 6 0.4891 -0.0087
-13 -5 7 -1.0350 -0.0120
-13 -5 8 -1.4535 -0.0021
-13 -5 9 -0.7824 0.0015
-13 -5 10 0.1829 0.0067
-13 -5 11 0.7662 0.0036
-13 -5 12 0.5516 -0.0136
-13 -5 13 -0.1789 -0.0178
-13 -5 14 -0.6366 -0.0039
-13 -5 15 -0.6539 0.0003
-13 -5 16 -0.6130 -0.0129
-13 -4 1 0.3661 -0.0040
-13 -4 2 0.4224 -0.0110
-13 -4 3 0.7279 -0.0152
-13 -4 4 0.6518 -0.0136
-13 -4 5 0.1209 0.0034
-13 -4 6 0.0248 0.0222
-13 -4 7 0.5458 0.0175
-13 -4 8 0.9051 0.0040
-13 -4 9 0.7092 -0.0008
-13 -4 10 0.0802 -0.0126
-13 -4 11 -0.7119 -0.0246
-13 -4 12 -1.0455 -0.0086
-13 -4 13 -0.5430 0.0208
-13 -4 14 0.2255 0.0228
-13 -4 15 0.5587 -0.0111
-13 -4 16 0.4672 -0.0503
-13 -3 1 1.4192 -0.0062
-13 -3 2 0.6715 0.0047
-13 -3 3 -0.6301 0.0126
-13 -3 4 -1.5476 0.0166
-13 -3 5 -1.3487 0.0124
-13 -3 6 -0.4535 -0.0052
-13 -3 7 0.3746 -0.0124
-13 -3 8 0.8385 -0.0026
-13 -3 9 0.7518 0.0027
-13 -3 10 0.2814 0.0090
-13 -3 11 0.1540 0.0213
-13 -3 12 0.5125 0.0109
-13 -3 13 0.6326 -0.0216
-13 -3 14 0.2777 -0.0318
-13 -3 15 -0.0111 -0.0056
-13 -3 16 0.0152 0.0256
-13 -3 17 0.0934 0.0339
-13 -2 1 -2.6237 0.0150
-13 -2 2 -1.9819 0.0094
-13 -2 3 -0.7211 -0.0014
-13 -2 4 0.7116 -0.0150
-13 -2 5 1.0361 -0.0202
-13 -2 6 -0.1143 -0.0014
-13 -2 7 -1.7297 0.0097
-13 -2 8 -2.6670 -0.0072
-13 -2 9 -2.1980 -0.0167
-13 -2 10 -0.5464 -0.0110
-13 -2 11 0.8216 -0.0147
-13 -2 12 0.8731 -0.0178
-13 -2 13 0.2485 -0.0118
-13 -2 14 -0.1454 -0.0115
-13 -2 15 -0.3037 -0.0034
-13 -2 16 -0.3854 0.0252
-13 -2 17 -0.2802 0.0417
-13 -1 1 0.9012 -0.0090
-13 -1 2 0.6704 -0.0089
-13 -1 3 0.2943 -0.0048
-13 -1 4 -0.5232 0.0067
-13 -1 5 -0.6517 0.0154
-13 -1 6 0.4450 0.0032
-13 -1 7 1.8068 -0.0095
-13 -1 8 2.4865 -0.0038
-13 -1 9 2.0732 -0.0017
-13 -1 10 0.6909 -0.0026
-13 -1 11 -0.5909 0.0136
-13 -1 12 -0.8015 0.0252
-13 -1 13 -0.2889 0.0165
-13 -1 14 0.1837 0.0074
-13 -1 15 0.4122 -0.0037
-13 -1 16 0.3679 -0.0177
-13 -1 17 0.1108 -0.0035
-13 0 1 3.0858 -0.0055
-13 0 2 2.5357 -0.0000
-13 0 3 1.2513 0.0012
-13 0 4 0.4434 -0.0045
-13 0 5 0.0642 -0.0145
-13 0 6 -0.2121 -0.0165
-13 0 7 -0.2628 -0.0110
-13 0 8 -0.2856 -0.0070
-13 0 9 -0.4900 0.0020
-13 0 10 -0.5111 0.0107
-13 0 11 -0.2114 0.0021
-13 0 12 0.0475 -0.0108
-13 0 13 0.0990 -0.0136
-13 0 14 -0.0206 -0.0193
-13 0 15 -0.2122 -0.0256
-13 0 16 -0.1919 -0.0252
-13 1 1 -4.5538 -0.0138
-13 1 2 -3.7067 -0.0125
-13 1 3 -1.2981 -0.0123
-13 1 4 0.8701 -0.0175
-13 1 5 1.4976 -0.0171
-13 1 6 0.6347 -0.0115
-13 1 7 -0.8292 -0.0067
-13 1 8 -1.6439 0.0069
-13 1 9 -1.1529 0.0176
-13 1 10 -0.0597 0.0008
-13 1 11 0.6046 -0.0228
-13 1 12 0.6587 -0.0168
-13 1 13 0.4336 0.0167
-13 1 14 0.2307 0.0523
-13 1 15 0.1967 0.0583
-13 1 16 0.1893 0.0198
-13 2 1 1.3281 0.0304
-13 2 2 0.8218 0.0192
-13 2 3 -1.2872 0.0087
-13 2 4 -3.4121 0.0075
-13 2 5 -3.7044 0.0009
-13 2 6 -2.0827 -0.0025
-13 2 7 0.2199 0.0084
-13 2 8 1.7298 0.0064
-13 2 9 1.6221 -0.0085
-13 2 10 0.5033 0.0038
-13 2 11 -0.4733 0.0281
-13 2 12 -0.9634 0.0195
-13 2 13 -1.0077 -0.0032
-13 2 14 -0.5439 -0.0047
-13 2 15 0.0350 0.0156
-13 2 16 0.1874 0.0537
-13 3 1 1.8865 -0.0316
-13 3 2 1.8842 -0.0205
-13 3 3 2.6155 -0.0067
-13 3 4 3.4948 -0.0013
-13 3 5 3.3689 0.0099
-13 3 6 2.2238 0.0183
-13 3 7 0.7470 0.0115
-13 3 8 -0.3272 0.0082
-13 3 9 -0.4856 0.0090
-13 3 10 -0.1009 -0.0051
-13 3 11 0.1648 -0.0061
-13 3 12 0.4025 0.0220
-13 3 13 0.5912 0.0181
-13 3 14 0.1636 -0.0367
-13 3 15 -0.6020 -0.0738
-13 3 16 -0.7356 -0.0689
-13 4 1 -2.4325 0.0264
-13 4 2 -1.8435 0.0240
-13 4 3 -0.7971 0.0189
-13 4 4 0.0312 0.0211
-13 4 5 0.4489 0.0256
-13 4 6 0.2723 0.0241
-13 4 7 -0.2831 0.0120
-13 4 8 -0.7267 -0.0058
-13 4 9 -0.9081 -0.0075
-13 4 10 -0.7358 0.0105
-13 4 11 -0.2267 0.0087
-13 4 12 0.0551 -0.0156
-13 4 13 -0.0937 0.0025
-13 4 14 -0.0309 0.0586
-13 4 15 0.3588 0.0575
-13 5 1 2.1847 0.0042
-13 5 2 1.3538 -0.0077
-13 5 3 -0.5388 -0.0059
-13 5 4 -2.3732 0.0056
-13 5 5 -3.2097 0.0079
-13 5 6 -2.5416 0.0024
-13 5 7 -0.8285 0.0036
-13 5 8 0.6517 0.0087
-13 5 9 1.1372 0.0062
-13 5 10 0.8059 -0.0016
-13 5 11 0.0881 0.0007
-13 5 12 -0.4967 0.0086
-13 5 13 -0.5261 -0.0114
-13 5 14 -0.2030 -0.0500
-13 5 15 0.0315 -0.0359
-13 6 1 -1.6243 -0.0070
-13 6 2 -0.8723 0.0069
-13 6 3 0.5101 0.0073
-13 6 4 1.9394 -0.0006
-13 6 5 2.8089 -0.0016
-13 6 6 2.4684 -0.0001
-13 6 7 0.9736 0.0013
-13 6 8 -0.3757 0.0082
-13 6 9 -0.6085 0.0080
-13 6 10 -0.1394 -0.0065
-13 6 11 0.4800 -0.0174
-13 6 12 1.0902 -0.0224
-13 6 13 1.2356 -0.0268
-13 6 14 0.6898 -0.0133
-13 7 1 0.3201 -0.0191
-13 7 2 -0.0556 -0.0157
-13 7 3 -0.2626 -0.0078
-13 7 4 -0.3937 -0.0164
-13 7 5 -0.5685 -0.0296
-13 7 6 -0.4444 -0.0222
-13 7 7 0.2118 -0.0097
-13 7 8 0.6438 -0.0176
-13 7 9 0.2871 -0.0264
-13 7 10 -0.2459 -0.0236
-13 7 11 -0.5165 -0.0396
-13 7 12 -0.7842 -0.0641
-13 7 13 -0.8686 -0.0498
-13 7 14 -0.4506 -0.0180
-13 8 1 1.4018 0.0243
-13 8 2 1.0224 0.0070
-13 8 3 0.0720 -0.0146
-13 8 4 -0.9322 -0.0113
-13 8 5 -1.4576 -0.0019
-13 8 6 -1.4159 -0.0146
-13 8 7 -1.1182 -0.0332
-13 8 8 -0.6358 -0.0316
-13 8 9 -0.0215 -0.0215
-13 8 10 0.2611 -0.0151
-13 8 11 0.0802 0.0084
-13 8 12 -0.0654 0.0429
-13 8 13 0.0147 0.0432
-13 9 1 -2.1979 -0.0355
-13 9 2 -1.3684 -0.0256
-13 9 3 -0.2634 -0.0043
-13 9 4 0.6563 0.0009
-13 9 5 1.0770 -0.0132
-13 9 6 0.7818 -0.0305
-13 9 7 0.0733 -0.0308
-13 9 8 -0.4811 -0.0064
-13 9 9 -0.7107 0.0234
-13 9 10 -0.6311 0.0398
-13 9 11 -0.2037 0.0473
-13 9 12 0.2787 0.0562
-13 10 1 0.7206 0.0132
-13 10 2 0.1138 0.0194
-13 10 3 -0.0520 0.0048
-13 10 4 0.0837 -0.0169
-13 10 5 0.2838 -0.0223
-13 10 6 0.6962 0.0040
-13 10 7 1.1506 0.0305
-13 10 8 1.1517 0.0180
-13 10 9 0.8610 -0.0004
-13 10 10 0.7135 0.0185
-13 10 11 0.5060 0.0442
-13 11 1 1.5343 0.0684
-13 11 2 1.4242 0.0513
-13 11 3 0.6455 0.0173
-13 11 4 -0.1731 0.0048
-13 11 5 -0.6589 0.0317
-13 11 6 -0.9893 0.0593
-13 11 7 -1.1029 0.0614
-13 11 8 -0.6727 0.0619
-13 11 9 -0.0563 0.0561
-13 11 10 0.0798 0.0155
-13 12 1 -2.0947 -0.0512
-13 12 2 -1.3586 -0.0205
-13 12 3 -0.3411 0.0443
-13 12 4 0.3904 0.0896
-13 12 5 0.7052 0.0725
-13 12 6 0.8139 0.0240
-13 12 7 0.7448 0.0033
-13 12 8 0.3037 -0.0007
-13 12 9 -0.2962 -0.0238
-13 13 1 0.8540 -0.0396
-13 13 2 0.2439 -0.0663
-13 13 3 -0.3139 -0.0592
-13 13 4 -0.6062 -0.0353
-13 13 5 -0.6082 -0.0096
-13 13 6 -0.4183 0.0076
-13 13 7 -0.2260 -0.0101
-13 14 1 0.4146 0.0056
-13 14 2 0.6012 -0.0115
-13 14 3 0.6119 -0.0495
-13 14 4 0.5151 -0.0641
-13 14 5 0.3136 -0.0485
-12 -13 9 -0.3377 0.0369
-12 -13 10 0.0401 0.0223
-12 -12 1 -0.5592 0.0410
-12 -12 2 -0.2072 0.0402
-12 -12 3 0.4168 0.0292
-12 -12 4 0.7022 0.0137
-12 -12 5 0.6067 0.0012
-12 -12 6 0.5331 -0.0165
-12 -12 7 0.6719 -0.0320
-12 -12 8 0.7912 -0.0271
-12 -12 9 0.5902 -0.0070
-12 -12 10 0.1887 0.0061
-12 -12 11 -0.0666 0.0056
-12 -12 12 -0.1613 0.0007
-12 -11 1 0.5125 0.0292
-12 -11 2 0.2931 0.0132
-12 -11 3 -0.1811 -0.0008
-12 -11 4 -0.3895 0.0028
-12 -11 5 -0.2148 0.0139
-12 -11 6 0.1519 0.0207
-12 -11 7 0.4725 0.0123
-12 -11 8 0.5364 -0.0058
-12 -11 9 0.3536 -0.0141
-12 -11 10 0.0880 -0.0107
-12 -11 11 -0.1389 -0.0057
-12 -11 12 -0.1615 0.0025
-12 -11 13 0.0323 0.0156
-12 -10 1 -0.0869 -0.0010
-12 -10 2 0.0287 0.0042
-12 -10 3 0.5201 0.0034
-12 -10 4 0.9035 0.0022
-12 -10 5 0.7970 0.0032
-12 -10 6 0.0761 0.0008
-12 -10 7 -0.8835 0.0016
-12 -10 8 -1.2711 0.0071
-12 -10 9 -0.8029 0.0061
-12 -10 10 -0.0489 0.0012
-12 -10 11 0.4707 -0.0000
-12 -10 12 0.6480 -0.0050
-12 -10 13 0.4826 -0.0161
-12 -10 14 0.1994 -0.0213
-12 -9 1 -0.9130 0.0140
-12 -9 2 -1.0184 0.0228
-12 -9 3 -1.1428 0.0279
-12 -9 4 -1.2125 0.0159
-12 -9 5 -1.1098 -0.0048
-12 -9 6 -0.6078 -0.0067
-12 -9 7 0.1898 0.0065
-12 -9 8 0.5397 0.0074
-12 -9 9 0.1051 -0.0052
-12 -9 10 -0.4367 -0.0114
-12 -9 11 -0.5909 -0.0027
-12 -9 12 -0.5681 0.0125
-12 -9 13 -0.3855 0.0218
-12 -9 14 0.0577 0.0212
-12 -9 15 0.3595 0.0141
-12 -8 1 1.3562 -0.0304
-12 -8 2 1.0892 -0.0165
-12 -8 3 0.2360 -0.0116
-12 -8 4 -0.4866 -0.0150
-12 -8 5 -0.5090 -0.0079
-12 -8 6 -0.0678 0.0003
-12 -8 7 0.0992 -0.0034
-12 -8 8 -0.0594 -0.0032
-12 -8 9 -0.0974 0.0047
-12 -8 10 -0.1017 0.0017
-12 -8 11 -0.2434 -0.0110
-12 -8 12 -0.2658 -0.0160
-12 -8 13 -0.2693 -0.0118
-12 -8 14 -0.5746 -0.0100
-12 -8 15 -0.7729 -0.0147
-12 -8 16 -0.4215 -0.0228
-12 -7 1 -0.9249 0.0068
-12 -7 2 -0.0767 -0.0254
-12 -7 3 1.4632 -0.0309
-12 -7 4 2.5831 -0.0017
-12 -7 5 2.3825 0.0119
-12 -7 6 0.9670 -0.0038
-12 -7 7 -0.3249 -0.0152
-12 -7 8 -0.5173 -0.0134
-12 -7 9 0.0047 -0.0069
-12 -7 10 0.5850 0.0027
-12 -7 11 0.9143 0.0040
-12 -7 12 0.7410 -0.0040
-12 -7 13 0.2890 -0.0007
-12 -7 14 0.1347 0.0141
-12 -7 15 0.1467 0.0204
-12 -7 16 -0.1516 0.0192
-12 -6 1 1.3305 -0.0267
-12 -6 2 0.4466 -0.0086
-12 -6 3 -0.9839 0.0058
-12 -6 4 -2.2500 -0.0044
-12 -6 5 -2.5412 -0.0121
-12 -6 6 -1.3402 -0.0033
-12 -6 7 0.4280 0.0026
-12 -6 8 1.2733 0.0044
-12 -6 9 0.9253 0.0084
-12 -6 10 0.0288 0.0067
-12 -6 11 -0.7638 0.0041
-12 -6 12 -0.8213 0.0029
-12 -6 13 -0.0688 -0.0126
-12 -6 14 0.6836 -0.0344
-12 -6 15 0.8762 -0.0351
-12 -6 16 0.7665 -0.0148
-12 -6 17 0.5874 0.0022
-12 -5 1 -1.1191 0.0079
-12 -5 2 -0.9862 0.0108
-12 -5 3 -0.7501 0.0004
-12 -5 4 -0.1604 -0.0029
-12 -5 5 0.5599 0.0036
-12 -5 6 0.4765 0.0071
-12 -5 7 -0.4485 0.0050
-12 -5 8 -1.1179 -0.0060
-12 -5 9 -0.9652 -0.0174
-12 -5 10 -0.2718 -0.0061
-12 -5 11 0.5795 0.0162
-12 -5 12 1.0051 0.0146
-12 -5 13 0.5239 -0.0023
-12 -5 14 -0.3683 0.0025
-12 -5 15 -0.7833 0.0337
-12 -5 16 -0.6184 0.0576
-12 -5 17 -0.2967 0.0466
-12 -4 1 -1.9202 0.0261
-12 -4 2 -1.3978 0.0113
-12 -4 3 -0.0348 0.0028
-12 -4 4 1.0877 -0.0028
-12 -4 5 1.1381 -0.0105
-12 -4 6 0.5706 -0.0071
-12 -4 7 0.1090 0.0046
-12 -4 8 -0.2516 0.0165
-12 -4 9 -0.4318 0.0263
-12 -4 10 -0.1649 0.0160
-12 -4 11 0.1325 -0.0118
-12 -4 12 0.0089 -0.0150
-12 -4 13 -0.1480 0.0106
-12 -4 14 -0.0175 0.0155
-12 -4 15 0.0578 -0.0165
-12 -4 16 -0.0693 -0.0430
-12 -4 17 -0.1127 -0.0330
-12 -3 1 4.0921 -0.0030
-12 -3 2 3.5175 0.0047
-12 -3 3 1.7030 0.0055
-12 -3 4 -0.2732 0.0044
-12 -3 5 -0.8851 0.0051
-12 -3 6 0.0226 -0.0047
-12 -3 7 1.3001 -0.0101
-12 -3 8 2.1047 -0.0003
-12 -3 9 1.9427 -0.0018
-12 -3 10 0.6024 -0.0121
-12 -3 11 -0.9551 -0.0018
-12 -3 12 -1.4380 0.0175
-12 -3 13 -0.9469 0.0248
-12 -3 14 -0.3490 0.0254
-12 -3 15 0.0951 0.0108
-12 -3 16 0.3908 -0.0259
-12 -3 17 0.3608 -0.0514
-12 -2 1 -1.5235 -0.0128
-12 -2 2 -1.3968 -0.0042
-12 -2 3 -0.6370 0.0067
-12 -2 4 0.5572 0.0090
-12 -2 5 0.7961 0.0071
-12 -2 6 -0.3520 0.0171
-12 -2 7 -1.6891 0.0206
-12 -2 8 -2.3031 0.0017
-12 -2 9 -2.0183 -0.0075
-12 -2 10 -0.8100 0.0056
-12 -2 11 0.6455 0.0100
-12 -2 12 1.2726 0.0003
-12 -2 13 0.9840 -0.0092
-12 -2 14 0.4476 -0.0160
-12 -2 15 0.0026 -0.0088
-12 -2 16 -0.2504 0.0090
-12 -2 17 -0.2155 0.0037
-12 -1 1 -3.2171 0.0153
-12 -1 2 -2.7938 0.0081
-12 -1 3 -1.8446 0.0055
-12 -1 4 -1.3986 0.0082
-12 -1 5 -1.0973 0.0108
-12 -1 6 -0.4611 0.0050
-12 -1 7 0.0561 -0.0010
-12 -1 8 0.2404 0.0050
-12 -1 9 0.3756 0.0055
-12 -1 10 0.3151 -0.0112
-12 -1 11 -0.1409 -0.0227
-12 -1 12 -0.6229 -0.0200
-12 -1 13 -0.7517 -0.0130
-12 -1 14 -0.5312 0.0001
-12 -1 15 -0.1671 0.0163
-12 -1 16 0.0362 0.0293
-12 -1 17 -0.0225 0.0451
-12 0 1 4.4842 -0.0021
-12 0 2 4.2521 -0.0053
-12 0 3 2.1547 -0.0065
-12 0 4 0.0216 0.0013
-12 0 5 -0.7690 0.0070
-12 0 6 -0.2249 0.0043
-12 0 7 1.0015 -0.0023
-12 0 8 1.9312 -0.0157
-12 0 9 1.7561 -0.0230
-12 0 10 0.8407 -0.0051
-12 0 11 0.2156 0.0157
-12 0 12 0.1797 0.0113
-12 0 13 0.3118 -0.0072
-12 0 14 0.2989 -0.0201
-12 0 15 0.1629 -0.0155
-12 0 16 0.0795 0.0167
-12 0 17 0.1236 0.0551
-12 1 1 -1.1020 -0.0215
-12 1 2 -1.3978 -0.0160
-12 1 3 0.5233 -0.0057
-12 1 4 3.1244 -0.0019
-12 1 5 3.9849 0.0002
-12 1 6 2.5128 -0.0026
-12 1 7 -0.0900 -0.0128
-12 1 8 -2.1007 -0.0051
-12 1 9 -2.3815 0.0178
-12 1 10 -1.3560 0.0145
-12 1 11 -0.3045 -0.0084
-12 1 12 0.2710 -0.0119
-12 1 13 0.5121 -0.0058
-12 1 14 0.3589 -0.0123
-12 1 15 -0.0794 -0.0313
-12 1 16 -0.3337 -0.0729
-12 1 17 -0.2604 -0.1198
-12 2 1 -1.9880 0.0201
-12 2 2 -1.6088 0.0136
-12 2 3 -2.0874 -0.0054
-12 2 4 -3.2198 -0.0256
-12 2 5 -3.4947 -0.0383
-12 2 6 -2.3886 -0.0277
-12 2 7 -0.6240 0.0014
-12 2 8 0.7308 0.0098
-12 2 9 0.9735 -0.0064
-12 2 10 0.4962 -0.0077
-12 2 11 0.1413 -0.0004
-12 2 12 -0.0738 -0.0110
-12 2 13 -0.3097 -0.0087
-12 2 14 -0.1172 0.0212
-12 2 15 0.4835 0.0370
-12 2 16 0.6959 0.0364
-12 3 1 2.2670 0.0088
-12 3 2 1.8652 0.0107
-12 3 3 0.5156 0.0087
-12 3 4 -0.7002 0.0079
-12 3 5 -1.3702 0.0057
-12 3 6 -1.3365 -0.0038
-12 3 7 -0.7993 -0.0119
-12 3 8 -0.2247 -0.0039
-12 3 9 0.1882 0.0066
-12 3 10 0.2859 -0.0003
-12 3 11 -0.0524 0.0003
-12 3 12 -0.3992 0.0269
-12 3 13 -0.3857 0.0341
-12 3 14 -0.3544 0.0105
-12 3 15 -0.4802 0.0210
-12 3 16 -0.3747 0.0697
-12 4 1 -2.1872 -0.0376
-12 4 2 -1.6005 -0.0259
-12 4 3 0.5098 -0.0117
-12 4 4 2.9334 -0.0076
-12 4 5 4.3306 -0.0047
-12 4 6 3.8953 -0.0008
-12 4 7 2.0863 -0.0040
-12 4 8 0.3919 -0.0107
-12 4 9 -0.2660 -0.0082
-12 4 10 -0.1067 0.0054
-12 4 11 0.4066 0.0095
-12 4 12 0.8928 -0.0081
-12 4 13 0.9595 -0.0171
-12 4 14 0.5928 -0.0061
-12 4 15 0.1534 -0.0283
-12 4 16 -0.1176 -0.0927
-12 5 1 2.1774 0.0050
-12 5 2 1.3420 -0.0041
-12 5 3 -0.1782 -0.0011
-12 5 4 -1.8571 0.0075
-12 5 5 -2.9794 0.0098
-12 5 6 -2.7642 0.0112
-12 5 7 -1.2534 0.0127
-12 5 8 0.1559 0.0056
-12 5 9 0.3937 -0.0011
-12 5 10 -0.0926 -0.0001
-12 5 11 -0.6594 -0.0012
-12 5 12 -1.2103 0.0024
-12 5 13 -1.4094 0.0142
-12 5 14 -0.9520 0.0102
-12 5 15 -0.3092 0.0006
-12 6 1 -0.4608 0.0364
-12 6 2 0.2672 0.0273
-12 6 3 0.5870 0.0061
-12 6 4 0.5597 0.0028
-12 6 5 0.5213 0.0128
-12 6 6 0.3590 0.0112
-12 6 7 -0.1867 0.0036
-12 6 8 -0.5806 0.0047
-12 6 9 -0.3427 -0.0011
-12 6 10 0.0382 -0.0104
-12 6 11 0.2331 0.0138
-12 6 12 0.5221 0.0486
-12 6 13 0.7134 0.0336
-12 6 14 0.4202 -0.0078
-12 6 15 0.0330 -0.0203
-12 7 1 -2.4183 -0.0262
-12 7 2 -2.4368 -0.0162
-12 7 3 -1.5424 0.0104
-12 7 4 -0.1822 0.0204
-12 7 5 0.8584 0.0163
-12 7 6 1.1099 0.0174
-12 7 7 0.8002 0.0199
-12 7 8 0.2855 0.0193
-12 7 9 -0.1677 0.0281
-12 7 10 -0.2133 0.0336
-12 7 11 0.1275 0.0016
-12 7 12 0.4118 -0.0368
-12 7 13 0.5098 -0.0088
-12 7 14 0.5719 0.0653
-12 8 1 3.4961 0.0184
-12 8 2 2.8851 0.0247
-12 8 3 1.6760 0.0114
-12 8 4 0.3944 -0.0021
-12 8 5 -0.5254 -0.0022
-12 8 6 -0.6104 0.0119
-12 8 7 0.0131 0.0267
-12 8 8 0.6532 0.0236
-12 8 9 0.9267 0.0068
-12 8 10 0.8282 -0.0055
-12 8 11 0.3301 -0.0113
-12 8 12 -0.3851 -0.0304
-12 8 13 -0.8213 -0.0781
-12 8 14 -0.7205 -0.1234
-12 9 1 -1.2967 0.0193
-12 9 2 -0.5274 0.0054
-12 9 3 -0.1370 -0.0007
-12 9 4 -0.1896 0.0057
-12 9 5 -0.4079 0.0115
-12 9 6 -0.8888 -0.0026
-12 9 7 -1.4652 -0.0212
-12 9 8 -1.5489 -0.0159
-12 9 9 -1.1912 -0.0103
-12 9 10 -0.8943 -0.0330
-12 9 11 -0.5676 -0.0549
-12 9 12 -0.0046 -0.0490
-12 9 13 0.3753 -0.0302
-12 10 1 -1.6039 -0.0557
-12 10 2 -1.9621 -0.0444
-12 10 3 -1.3575 -0.0182
-12 10 4 -0.2866 -0.0086
-12 10 5 0.6982 -0.0270
-12 10 6 1.4988 -0.0433
-12 10 7 1.8474 -0.0437
-12 10 8 1.2919 -0.0503
-12 10 9 0.2187 -0.0512
-12 10 10 -0.4293 -0.0160
-12 10 11 -0.4289 0.0303
-12 10 12 -0.2017 0.0546
-12 11 1 2.3730 -0.0072
-12 11 2 1.9323 -0.0157
-12 11 3 0.8316 -0.0346
-12 11 4 -0.2221 -0.0473
-12 11 5 -0.8988 -0.0400
-12 11 6 -1.2334 -0.0278
-12 11 7 -1.1433 -0.0320
-12 11 8 -0.4070 -0.0292
-12 11 9 0.7027 0.0000
-12 11 10 1.3839 0.0231
-12 11 11 1.1771 0.0227
-12 12 1 -1.2188 0.0270
-12 12 2 -0.4226 0.0329
-12 12 3 0.5575 0.0114
-12 12 4 1.1669 -0.0113
-12 12 5 1.2062 -0.0208
-12 12 6 0.7835 -0.0220
-12 12 7 0.2443 -0.0003
-12 12 8 -0.2151 0.0258
-12 12 9 -0.6375 0.0090
-12 12 10 -0.8726 -0.0238
-12 13 1 -0.3453 0.0451
-12 13 2 -0.8206 0.0441
-12 13 3 -1.1563 0.0508
-12 13 4 -1.2551 0.0492
-12 13 5 -0.9678 0.0411
-12 13 6 -0.3018 0.0555
-12 13 7 0.2485 0.0638
-12 13 8 0.3304 0.0420
-12 14 1 0.6941 -0.0161
-12 14 2 0.6907 -0.0358
-12 14 3 0.4896 -0.0365
-12 14 4 0.3167 -0.0016
-12 14 5 0.1133 0.0557
-12 14 6 -0.1876 0.0717
-12 15 1 0.1412 -0.0331
-12 15 2 0.2819 -0.0006
-12 15 3 0.3628 0.0614
-12 15 4 0.3301 0.0906
-11 -13 1 0.3427 -0.0273
-11 -13 2 -0.0209 -0.0382
-11 -13 3 -0.5610 -0.0322
-11 -13 4 -0.7013 -0.0252
-11 -13 5 -0.4708 -0.0357
-11 -13 6 -0.3123 -0.0390
-11 -13 7 -0.4054 -0.0178
-11 -13 8 -0.5593 0.0051
-11 -13 9 -0.5057 0.0125
-11 -13 10 -0.2301 0.0132
-11 -13 11 0.0503 0.0080
-11 -13 12 0.2305 -0.0109
-11 -12 1 -0.5548 -0.0214
-11 -12 2 -0.4111 -0.0054
-11 -12 3 0.1210 0.0092
-11 -12 4 0.4457 0.0105
-11 -12 5 0.3414 0.0132
-11 -12 6 -0.0090 0.0150
-11 -12 7 -0.3836 0.0107
-11 -12 8 -0.5879 0.0079
-11 -12 9 -0.5247 0.0114
-11 -12 10 -0.2546 0.0185
-11 -12 11 0.0525 0.0262
-11 -12 12 0.1464 0.0291
-11 -12 13 -0.0212 0.0213
-11 -11 1 0.2375 -0.0045
-11 -11 2 0.1803 -0.0009
-11 -11 3 -0.4328 0.0028
-11 -11 4 -1.0552 0.0096
-11 -11 5 -1.0688 0.0070
-11 -11 6 -0.2999 -0.0041
-11 -11 7 0.8302 -0.0129
-11 -11 8 1.4879 -0.0131
-11 -11 9 1.1901 -0.0075
-11 -11 10 0.2904 -0.0075
-11 -11 11 -0.5358 -0.0156
-11 -11 12 -0.8350 -0.0189
-11 -11 13 -0.5315 -0.0092
-11 -11 14 -0.0578 0.0064
-11 -10 1 0.4481 -0.0088
-11 -10 2 0.4283 -0.0119
-11 -10 3 0.6879 -0.0115
-11 -10 4 1.1142 -0.0074
-11 -10 5 1.1960 0.0035
-11 -10 6 0.5950 0.0106
-11 -10 7 -0.3984 0.0049
-11 -10 8 -0.9130 -0.0046
-11 -10 9 -0.4937 -0.0071
-11 -10 10 0.2692 -0.0013
-11 -10 11 0.6935 0.0063
-11 -10 12 0.7030 0.0088
-11 -10 13 0.3050 0.0029
-11 -10 14 -0.3739 -0.0120
-11 -10 15 -0.7295 -0.0259
-11 -9 1 -0.7827 0.0294
-11 -9 2 -0.5024 0.0166
-11 -9 3 0.1424 0.0071
-11 -9 4 0.6281 0.0056
-11 -9 5 0.7293 0.0011
-11 -9 6 0.5999 -0.0024
-11 -9 7 0.5501 0.0063
-11 -9 8 0.4811 0.0143
-11 -9 9 0.1616 0.0095
-11 -9 10 -0.0794 0.0007
-11 -9 11 0.0165 -0.0046
-11 -9 12 0.0929 -0.0083
-11 -9 13 0.1172 -0.0079
-11 -9 14 0.4641 0.0026
-11 -9 15 0.8107 0.0164
-11 -9 16 0.5743 0.0188
-11 -8 1 0.9142 -0.0143
-11 -8 2 0.5366 -0.0058
-11 -8 3 -0.7936 0.0080
-11 -8 4 -2.2273 0.0097
-11 -8 5 -2.7764 0.0090
-11 -8 6 -2.0858 0.0114
-11 -8 7 -0.9317 0.0048
-11 -8 8 -0.2077 -0.0047
-11 -8 9 -0.0017 -0.0060
-11 -8 10 -0.1772 -0.0034
-11 -8 11 -0.5627 0.0016
-11 -8 12 -0.5976 0.0085
-11 -8 13 -0.1373 0.0090
-11 -8 14 0.1579 0.0034
-11 -8 15 0.0548 -0.0014
-11 -8 16 0.0298 -0.0095
-11 -7 1 -1.5313 0.0319
-11 -7 2 -1.0671 0.0347
-11 -7 3 0.3351 0.0074
-11 -7 4 1.9991 -0.0148
-11 -7 5 2.8917 -0.0179
-11 -7 6 2.2237 -0.0100
-11 -7 7 0.5994 0.0046
-11 -7 8 -0.5848 0.0138
-11 -7 9 -0.8003 0.0088
-11 -7 10 -0.3264 -0.0008
-11 -7 11 0.4383 -0.0085
-11 -7 12 0.7857 -0.0108
-11 -7 13 0.2204 -0.0020
-11 -7 14 -0.6738 0.0060
-11 -7 15 -1.0497 -0.0014
-11 -7 16 -0.8665 -0.0161
-11 -7 17 -0.4845 -0.0228
-11 -6 1 0.8728 0.0191
-11 -6 2 0.6914 0.0018
-11 -6 3 0.4527 0.0035
-11 -6 4 -0.0849 0.0117
-11 -6 5 -0.8262 0.0087
-11 -6 6 -0.8889 -0.0029
-11 -6 7 0.0040 -0.0168
-11 -6 8 0.8974 -0.0215
-11 -6 9 1.0789 -0.0102
-11 -6 10 0.6811 0.0022
-11 -6 11 -0.0429 0.0062
-11 -6 12 -0.6328 0.0093
-11 -6 13 -0.4347 0.0098
-11 -6 14 0.3977 0.0005
-11 -6 15 0.9865 -0.0083
-11 -6 16 0.9458 0.0060
-11 -6 17 0.5508 0.0464
-11 -5 1 2.3908 -0.0613
-11 -5 2 2.0358 -0.0314
-11 -5 3 0.5011 -0.0075
-11 -5 4 -0.8474 -0.0033
-11 -5 5 -0.8495 -0.0043
-11 -5 6 -0.1006 -0.0035
-11 -5 7 0.2069 0.0034
-11 -5 8 0.0855 0.0091
-11 -5 9 -0.0371 -0.0008
-11 -5 10 -0.2756 -0.0108
-11 -5 11 -0.5023 -0.0043
-11 -5 12 -0.3495 -0.0037
-11 -5 13 -0.0781 -0.0201
-11 -5 14 -0.0519 -0.0241
-11 -5 15 -0.0560 -0.0048
-11 -5 16 0.0534 0.0054
-11 -5 17 0.0740 -0.0147
-11 -4 1 -4.2917 -0.0067
-11 -4 2 -4.0822 -0.0199
-11 -4 3 -2.1415 -0.0174
-11 -4 4 0.0720 -0.0026
-11 -4 5 0.7038 0.0060
-11 -4 6 -0.2780 0.0079
-11 -4 7 -1.3775 -0.0013
-11 -4 8 -1.8412 -0.0169
-11 -4 9 -1.6690 -0.0117
-11 -4 10 -0.6871 0.0081
-11 -4 11 0.6677 0.0110
-11 -4 12 1.3236 0.0057
-11 -4 13 1.0821 0.0114
-11 -4 14 0.5641 0.0146
-11 -4 15 0.0371 0.0106
-11 -4 16 -0.4050 0.0145
-11 -4 17 -0.4638 0.0234
-11 -4 18 -0.2044 0.0233
-11 -3 1 1.3508 0.0275
-11 -3 2 1.5334 0.0217
-11 -3 3 0.6189 0.0079
-11 -3 4 -0.9774 -0.0035
-11 -3 5 -1.5274 -0.0097
-11 -3 6 -0.3493 -0.0198
-11 -3 7 1.2681 -0.0187
-11 -3 8 2.1433 0.0075
-11 -3 9 2.0587 0.0249
-11 -3 10 1.0155 0.0087
-11 -3 11 -0.4527 -0.0150
-11 -3 12 -1.2902 -0.0241
-11 -3 13 -1.2318 -0.0180
-11 -3 14 -0.8594 -0.0007
-11 -3 15 -0.4599 0.0081
-11 -3 16 -0.0501 -0.0025
-11 -3 17 0.1450 -0.0137
-11 -3 18 0.0777 -0.0203
-11 -2 1 3.1229 -0.0091
-11 -2 2 3.0789 -0.0090
-11 -2 3 2.6048 -0.0136
-11 -2 4 2.6467 -0.0166
-11 -2 5 2.6282 -0.0103
-11 -2 6 1.7673 0.0078
-11 -2 7 0.6500 0.0196
-11 -2 8 0.0579 0.0039
-11 -2 9 -0.0656 -0.0166
-11 -2 10 0.1278 -0.0086
-11 -2 11 0.5839 0.0136
-11 -2 12 0.9254 0.0236
-11 -2 13 0.8743 0.0203
-11 -2 14 0.5946 0.0115
-11 -2 15 0.2965 0.0052
-11 -2 16 0.0830 0.0012
-11 -2 17 0.0317 -0.0106
-11 -2 18 0.0588 -0.0174
-11 -1 1 -3.5733 0.0095
-11 -1 2 -4.0551 0.0132
-11 -1 3 -2.5038 0.0174
-11 -1 4 -0.7198 0.0132
-11 -1 5 -0.0816 0.0067
-11 -1 6 -0.5175 0.0039
-11 -1 7 -1.5400 0.0014
-11 -1 8 -2.5241 0.0060
-11 -1 9 -2.6291 0.0133
-11 -1 10 -1.8011 0.0063
-11 -1 11 -0.9327 -0.0019
-11 -1 12 -0.5476 0.0055
-11 -1 13 -0.3812 0.0102
-11 -1 14 -0.1851 -0.0005
-11 -1 15 -0.0408 -0.0157
-11 -1 16 -0.0346 -0.0317
-11 -1 17 -0.1003 -0.0429
-11 -1 18 -0.1081 -0.0362
-11 0 1 0.3044 0.0017
-11 0 2 1.1126 -0.0018
-11 0 3 -0.4700 -0.0022
-11 0 4 -2.9739 0.0057
-11 0 5 -3.8463 0.0098
-11 0 6 -2.3468 0.0083
-11 0 7 0.4185 0.0126
-11 0 8 2.7699 0.0107
-11 0 9 3.3805 -0.0031
-11 0 10 2.3482 -0.0050
-11 0 11 0.9799 0.0024
-11 0 12 0.0996 -0.0023
-11 0 13 -0.3565 -0.0064
-11 0 14 -0.4177 -0.0014
-11 0 15 -0.0823 0.0031
-11 0 16 0.2533 0.0311
-11 0 17 0.2561 0.0906
-11 0 18 0.0767 0.1196
-11 1 1 1.8683 -0.0013
-11 1 2 1.4133 0.0073
-11 1 3 1.7795 0.0087
-11 1 4 2.8627 0.0088
-11 1 5 3.0939 0.0134
-11 1 6 1.8526 0.0098
-11 1 7 -0.0977 -0.0088
-11 1 8 -1.6276 -0.0151
-11 1 9 -1.9536 -0.0002
-11 1 10 -1.3122 0.0027
-11 1 11 -0.6090 -0.0079
-11 1 12 -0.1673 -0.0046
-11 1 13 0.1394 0.0009
-11 1 14 0.0943 -0.0019
-11 1 15 -0.3147 0.0049
-11 1 16 -0.4994 -0.0029
-11 1 17 -0.2004 -0.0523
-11 2 1 -2.5803 -0.0078
-11 2 2 -2.6167 -0.0099
-11 2 3 -1.1585 0.0022
-11 2 4 0.5861 0.0053
-11 2 5 1.9327 -0.0021
-11 2 6 2.4761 -0.0011
-11 2 7 2.2198 0.0099
-11 2 8 1.6251 0.0097
-11 2 9 1.0040 -0.0013
-11 2 10 0.5256 0.0028
-11 2 11 0.4177 0.0117
-11 2 12 0.5774 -0.0042
-11 2 13 0.6943 -0.0216
-11 2 14 0.7330 -0.0162
-11 2 15 0.6780 -0.0200
-11 2 16 0.3907 -0.0363
-11 2 17 0.0270 -0.0205
-11 3 1 4.0393 0.0162
-11 3 2 3.8161 0.0080
-11 3 3 1.2687 -0.0063
-11 3 4 -2.1374 -0.0086
-11 3 5 -4.5492 -0.0050
-11 3 6 -4.7649 -0.0055
-11 3 7 -3.1486 -0.0070
-11 3 8 -1.3750 -0.0043
-11 3 9 -0.5777 -0.0011
-11 3 10 -0.5145 -0.0072
-11 3 11 -0.6669 -0.0151
-11 3 12 -0.8937 -0.0058
-11 3 13 -1.0367 0.0026
-11 3 14 -0.8802 -0.0125
-11 3 15 -0.4714 -0.0108
-11 3 16 -0.0993 0.0342
-11 3 17 0.0032 0.0587
-11 4 1 -4.1675 0.0096
-11 4 2 -3.1836 0.0101
-11 4 3 -1.1058 0.0046
-11 4 4 1.2079 -0.0014
-11 4 5 2.7012 -0.0042
-11 4 6 2.4989 -0.0092
-11 4 7 0.8319 -0.0116
-11 4 8 -0.6402 -0.0036
-11 4 9 -0.7281 -0.0001
-11 4 10 -0.0214 -0.0079
-11 4 11 0.5840 -0.0072
-11 4 12 1.0106 0.0023
-11 4 13 1.2076 0.0126
-11 4 14 0.9417 0.0349
-11 4 15 0.4486 0.0431
-11 4 16 0.1566 -0.0061
-11 5 1 1.0330 -0.0368
-11 5 2 -0.2003 -0.0273
-11 5 3 -1.0146 -0.0112
-11 5 4 -1.0637 -0.0093
-11 5 5 -0.5796 -0.0143
-11 5 6 0.2089 -0.0089
-11 5 7 1.1079 -0.0041
-11 5 8 1.4555 -0.0093
-11 5 9 0.9206 -0.0001
-11 5 10 0.1605 0.0209
-11 5 11 -0.3217 0.0076
-11 5 12 -0.6698 -0.0277
-11 5 13 -0.7519 -0.0231
-11 5 14 -0.3346 0.0091
-11 5 15 0.1398 0.0246
-11 5 16 0.1951 0.0430
-11 6 1 2.7958 0.0035
-11 6 2 3.5736 0.0029
-11 6 3 3.2890 -0.0083
-11 6 4 1.8898 -0.0119
-11 6 5 0.1079 -0.0100
-11 6 6 -1.0143 -0.0096
-11 6 7 -1.0855 -0.0028
-11 6 8 -0.4282 0.0049
-11 6 9 0.3310 -0.0078
-11 6 10 0.6550 -0.0237
-11 6 11 0.5197 0.0019
-11 6 12 0.1822 0.0376
-11 6 13 -0.3554 0.0019
-11 6 14 -1.0112 -0.0802
-11 6 15 -1.2736 -0.1072
-11 7 1 -3.5516 0.0126
-11 7 2 -3.5305 0.0068
-11 7 3 -2.6696 0.0031
-11 7 4 -1.2970 0.0024
-11 7 5 0.1073 0.0046
-11 7 6 0.6890 -0.0007
-11 7 7 0.2045 -0.0173
-11 7 8 -0.6216 -0.0262
-11 7 9 -1.1322 -0.0156
-11 7 10 -1.2377 -0.0007
-11 7 11 -0.9362 -0.0001
-11 7 12 -0.2083 0.0016
-11 7 13 0.6509 0.0394
-11 7 14 1.1557 0.0932
-11 7 15 1.0914 0.0951
-11 8 1 0.8396 -0.0108
-11 8 2 -0.0623 -0.0153
-11 8 3 -0.7238 -0.0013
-11 8 4 -0.8104 0.0119
-11 8 5 -0.4834 0.0131
-11 8 6 0.2916 0.0162
-11 8 7 1.2123 0.0223
-11 8 8 1.5514 0.0138
-11 8 9 1.2919 0.0029
-11 8 10 1.0350 0.0114
-11 8 11 0.8232 0.0290
-11 8 12 0.3668 0.0423
-11 8 13 -0.0872 0.0453
-11 8 14 -0.1784 0.0270
-11 9 1 1.6762 -0.0002
-11 9 2 2.5675 0.0147
-11 9 3 2.4442 0.0140
-11 9 4 1.5086 0.0096
-11 9 5 0.2499 0.0117
-11 9 6 -1.0531 0.0117
-11 9 7 -1.8982 0.0116
-11 9 8 -1.6812 0.0288
-11 9 9 -0.6833 0.0427
-11 9 10 0.1575 0.0215
-11 9 11 0.4210 -0.0137
-11 9 12 0.2982 -0.0348
-11 9 13 0.0234 -0.0445
-11 10 1 -1.9266 0.0447
-11 10 2 -1.7913 0.0241
-11 10 3 -0.9928 0.0029
-11 10 4 -0.1749 -0.0026
-11 10 5 0.4266 0.0088
-11 10 6 0.8955 0.0281
-11 10 7 1.1225 0.0467
-11 10 8 0.7719 0.0434
-11 10 9 -0.1676 0.0174
-11 10 10 -1.1351 0.0031
-11 10 11 -1.4556 0.0044
-11 10 12 -1.0116 -0.0107
-11 11 1 1.4895 -0.0009
-11 11 2 0.5975 0.0068
-11 11 3 -0.4796 0.0219
-11 11 4 -1.1038 0.0283
-11 11 5 -1.1309 0.0223
-11 11 6 -0.7274 0.0180
-11 11 7 -0.2796 0.0032
-11 11 8 -0.0151 -0.0153
-11 11 9 0.2705 -0.0020
-11 11 10 0.6791 0.0157
-11 11 11 0.8376 -0.0148
-11 12 1 -0.7051 -0.0512
-11 12 2 0.1618 -0.0356
-11 12 3 0.9247 -0.0155
-11 12 4 1.4182 -0.0054
-11 12 5 1.3985 -0.0111
-11 12 6 0.7357 -0.0429
-11 12 7 -0.0261 -0.0586
-11 12 8 -0.2373 -0.0371
-11 12 9 -0.0149 -0.0431
-11 12 10 0.1597 -0.0814
-11 13 1 -0.6053 -0.0253
-11 13 2 -0.7846 -0.0196
-11 13 3 -0.5819 -0.0195
-11 13 4 -0.4020 -0.0343
-11 13 5 -0.1842 -0.0662
-11 13 6 0.2605 -0.0728
-11 13 7 0.5932 -0.0621
-11 13 8 0.4047 -0.0764
-11 13 9 -0.0944 -0.0717
-11 14 1 0.8727 0.0236
-11 14 2 0.4361 -0.0066
-11 14 3 -0.1845 -0.0548
-11 14 4 -0.6268 -0.0790
-11 14 5 -0.8316 -0.0460
-11 14 6 -0.8931 -0.0097
-11 14 7 -0.7567 -0.0129
-11 15 1 -0.4422 0.0723
-11 15 2 -0.1329 0.0393
-11 15 3 0.0860 0.0200
-11 15 4 0.1961 0.0435
-11 15 5 0.1332 0.0646
-11 16 1 0.3571 -0.0265
-11 16 2 0.2189 0.0500
-10 -14 1 -0.0382 -0.0051
-10 -14 2 0.2110 -0.0214
-10 -14 3 0.5101 -0.0420
-10 -14 4 0.4535 -0.0525
-10 -14 5 0.1392 -0.0280
-10 -14 6 -0.0370 0.0055
-10 -14 7 0.0555 0.0161
-10 -14 8 0.2733 0.0112
-10 -14 9 0.4024 -0.0014
-10 -14 10 0.3221 -0.0309
-10 -14 11 0.1195 -0.0576
-10 -13 1 0.2640 0.0236
-10 -13 2 0.3512 0.0093
-10 -13 3 0.0501 -0.0123
-10 -13 4 -0.1852 -0.0177
-10 -13 5 -0.1342 -0.0171
-10 -13 6 0.0752 -0.0115
-10 -13 7 0.3225 0.0001
-10 -13 8 0.5380 0.0071
-10 -13 9 0.6039 0.0094
-10 -13 10 0.4248 0.0155
-10 -13 11 0.0638 0.0168
-10 -13 12 -0.2231 0.0009
-10 -13 13 -0.2565 -0.0144
-10 -12 1 -0.0682 0.0055
-10 -12 2 -0.3075 0.0095
-10 -12 3 0.0046 0.0107
-10 -12 4 0.5815 -0.0102
-10 -12 5 0.7870 -0.0323
-10 -12 6 0.3096 -0.0316
-10 -12 7 -0.6466 -0.0119
-10 -12 8 -1.4669 0.0040
-10 -12 9 -1.5296 0.0010
-10 -12 10 -0.7680 -0.0111
-10 -12 11 0.2693 -0.0138
-10 -12 12 0.8597 -0.0042
-10 -12 13 0.6726 0.0029
-10 -12 14 0.0964 -0.0073
-10 -11 1 -0.1798 -0.0141
-10 -11 2 0.2125 -0.0194
-10 -11 3 0.1534 -0.0197
-10 -11 4 -0.4746 -0.0052
-10 -11 5 -0.9126 0.0071
-10 -11 6 -0.5477 0.0020
-10 -11 7 0.4220 -0.0091
-10 -11 8 1.1392 -0.0079
-10 -11 9 0.9481 0.0063
-10 -11 10 0.1296 0.0186
-10 -11 11 -0.5855 0.0199
-10 -11 12 -0.7816 0.0126
-10 -11 13 -0.3465 0.0039
-10 -11 14 0.4470 0.0059
-10 -11 15 0.8695 0.0187
-10 -10 1 0.3126 -0.0028
-10 -10 2 -0.1778 0.0051
-10 -10 3 -0.7582 0.0112
-10 -10 4 -0.9243 0.0098
-10 -10 5 -0.8027 0.0072
-10 -10 6 -0.7066 0.0069
-10 -10 7 -0.7425 0.0002
-10 -10 8 -0.6590 -0.0100
-10 -10 9 -0.2521 -0.0123
-10 -10 10 0.1021 -0.0063
-10 -10 11 0.0781 -0.0008
-10 -10 12 0.0032 0.0004
-10 -10 13 0.0092 0.0000
-10 -10 14 -0.2532 -0.0032
-10 -10 15 -0.6130 -0.0078
-10 -10 16 -0.5276 -0.0006
-10 -9 1 -0.9545 0.0001
-10 -9 2 -0.7017 0.0069
-10 -9 3 0.5506 0.0031
-10 -9 4 2.0233 0.0002
-10 -9 5 2.8041 0.0023
-10 -9 6 2.4779 0.0028
-10 -9 7 1.5132 0.0032
-10 -9 8 0.6326 0.0029
-10 -9 9 0.1130 0.0009
-10 -9 10 0.0839 0.0024
-10 -9 11 0.4640 0.0068
-10 -9 12 0.5658 0.0095
-10 -9 13 0.0228 0.0087
-10 -9 14 -0.4902 0.0044
-10 -9 15 -0.4224 0.0003
-10 -9 16 -0.1041 0.0009
-10 -9 17 0.0756 0.0051
-10 -8 1 1.2925 -0.0072
-10 -8 2 1.0263 -0.0192
-10 -8 3 -0.2094 -0.0111
-10 -8 4 -1.7594 0.0023
-10 -8 5 -2.6815 0.0074
-10 -8 6 -2.3177 0.0111
-10 -8 7 -1.0678 0.0131
-10 -8 8 0.0036 0.0090
-10 -8 9 0.4125 0.0006
-10 -8 10 0.2536 -0.0068
-10 -8 11 -0.3057 -0.0074
-10 -8 12 -0.6806 -0.0051
-10 -8 13 -0.2032 -0.0063
-10 -8 14 0.7991 -0.0038
-10 -8 15 1.3880 0.0078
-10 -8 16 1.2168 0.0196
-10 -8 17 0.6011 0.0261
-10 -7 1 0.2613 -0.0439
-10 -7 2 0.4153 -0.0200
-10 -7 3 0.3461 0.0029
-10 -7 4 0.3372 0.0080
-10 -7 5 0.6437 0.0005
-10 -7 6 0.7121 -0.0110
-10 -7 7 0.0539 -0.0100
-10 -7 8 -0.7616 0.0059
-10 -7 9 -1.0598 0.0149
-10 -7 10 -0.8598 0.0056
-10 -7 11 -0.3238 -0.0079
-10 -7 12 0.2507 -0.0074
-10 -7 13 0.2187 0.0092
-10 -7 14 -0.5528 0.0222
-10 -7 15 -1.3476 0.0103
-10 -7 16 -1.5407 -0.0302
-10 -7 17 -1.0986 -0.0823
-10 -6 1 -3.0703 0.0613
-10 -6 2 -3.0492 0.0407
-10 -6 3 -1.5465 0.0092
-10 -6 4 0.1358 -0.0047
-10 -6 5 0.4763 0.0006
-10 -6 6 -0.1905 0.0137
-10 -6 7 -0.4221 0.0137
-10 -6 8 -0.0300 -0.0016
-10 -6 9 0.2767 -0.0070
-10 -6 10 0.4379 0.0000
-10 -6 11 0.5871 -0.0014
-10 -6 12 0.4993 -0.0093
-10 -6 13 0.2633 -0.0097
-10 -6 14 0.1854 -0.0066
-10 -6 15 0.1917 -0.0050
-10 -6 16 0.1701 0.0059
-10 -6 17 0.1793 0.0299
-10 -6 18 0.1180 0.0437
-10 -5 1 4.1615 0.0151
-10 -5 2 4.6837 0.0048
-10 -5 3 3.0086 -0.0008
-10 -5 4 0.4787 -0.0010
-10 -5 5 -0.6387 0.0038
-10 -5 6 0.1732 0.0024
-10 -5 7 1.4173 -0.0011
-10 -5 8 2.0552 0.0026
-10 -5 9 2.0563 0.0031
-10 -5 10 1.2809 0.0011
-10 -5 11 -0.0504 0.0090
-10 -5 12 -0.9700 0.0109
-10 -5 13 -1.0432 -0.0064
-10 -5 14 -0.6788 -0.0182
-10 -5 15 -0.1552 -0.0073
-10 -5 16 0.3448 0.0106
-10 -5 17 0.4450 0.0189
-10 -5 18 0.1849 0.0164
-10 -4 1 -1.6948 -0.0070
-10 -4 2 -2.1024 0.0027
-10 -4 3 -0.9809 0.0055
-10 -4 4 1.2481 -0.0019
-10 -4 5 2.5598 -0.0121
-10 -4 6 1.6291 -0.0076
-10 -4 7 -0.5661 0.0042
-10 -4 8 -2.3359 -0.0004
-10 -4 9 -2.7799 -0.0126
-10 -4 10 -1.7250 -0.0119
-10 -4 11 0.0740 -0.0046
-10 -4 12 1.2615 -0.0004
-10 -4 13 1.4093 -0.0025
-10 -4 14 1.1552 -0.0136
-10 -4 15 0.8286 -0.0195
-10 -4 16 0.3635 -0.0073
-10 -4 17 0.0313 0.0120
-10 -4 18 0.0365 0.0296
-10 -3 1 -1.7871 -0.0275
-10 -3 2 -2.5074 -0.0221
-10 -3 3 -2.6624 -0.0054
-10 -3 4 -3.1528 0.0096
-10 -3 5 -3.5759 0.0122
-10 -3 6 -2.8831 -0.0025
-10 -3 7 -1.3211 -0.0214
-10 -3 8 -0.0370 -0.0167
-10 -3 9 0.3612 0.0055
-10 -3 10 -0.0799 0.0134
-10 -3 11 -0.8887 0.0079
-10 -3 12 -1.2947 0.0091
-10 -3 13 -0.9945 0.0157
-10 -3 14 -0.4595 0.0136
-10 -3 15 -0.1213 -0.0016
-10 -3 16 0.0214 -0.0150
-10 -3 17 0.0132 -0.0069
-10 -3 18 -0.0864 0.0119
-10 -2 1 1.8469 0.0065
-10 -2 2 3.0073 0.0100
-10 -2 3 1.8898 0.0011
-10 -2 4 0.2563 -0.0077
-10 -2 5 -0.2690 -0.0129
-10 -2 6 0.2464 -0.0137
-10 -2 7 1.1867 -0.0041
-10 -2 8 2.1049 0.0033
-10 -2 9 2.3959 -0.0003
-10 -2 10 1.8708 -0.0022
-10 -2 11 1.1456 -0.0053
-10 -2 12 0.6428 -0.0176
-10 -2 13 0.1438 -0.0190
-10 -2 14 -0.4058 -0.0006
-10 -2 15 -0.6638 0.0122
-10 -2 16 -0.5096 0.0038
-10 -2 17 -0.2028 -0.0188
-10 -2 18 -0.0235 -0.0434
-10 -1 1 0.2107 0.0070
-10 -1 2 -0.5737 0.0034
-10 -1 3 1.1116 0.0009
-10 -1 4 3.6878 -0.0062
-10 -1 5 4.5647 -0.0066
-10 -1 6 3.0812 0.0037
-10 -1 7 0.3428 0.0052
-10 -1 8 -2.1600 -0.0026
-10 -1 9 -3.1468 -0.0063
-10 -1 10 -2.4176 -0.0103
-10 -1 11 -1.0762 -0.0095
-10 -1 12 -0.0857 0.0057
-10 -1 13 0.5105 0.0172
-10 -1 14 0.7609 0.0224
-10 -1 15 0.5404 0.0401
-10 -1 16 0.1276 0.0437
-10 -1 17 -0.0184 -0.0024
-10 -1 18 0.0888 -0.0579
-10 0 1 -0.4754 -0.0175
-10 0 2 -0.4154 -0.0211
-10 0 3 -1.4673 -0.0091
-10 0 4 -3.0293 0.0074
-10 0 5 -3.3248 0.0102
-10 0 6 -1.9092 0.0020
-10 0 7 0.1807 0.0014
-10 0 8 1.7951 0.0042
-10 0 9 2.2431 -0.0005
-10 0 10 1.6277 0.0013
-10 0 11 0.7407 0.0100
-10 0 12 0.1077 0.0063
-10 0 13 -0.2525 -0.0019
-10 0 14 -0.2572 -0.0093
-10 0 15 0.0746 -0.0302
-10 0 16 0.2907 -0.0324
-10 0 17 0.1138 0.0279
-10 0 18 -0.1281 0.1028
-10 1 1 1.9071 0.0000
-10 1 2 2.5199 -0.0042
-10 1 3 1.7737 -0.0182
-10 1 4 0.4186 -0.0194
-10 1 5 -1.1834 -0.0057
-10 1 6 -2.4531 0.0038
-10 1 7 -2.8080 0.0006
-10 1 8 -2.3475 0.0000
-10 1 9 -1.5039 0.0094
-10 1 10 -0.6311 0.0076
-10 1 11 -0.0668 -0.0067
-10 1 12 0.0343 -0.0053
-10 1 13 -0.1947 0.0044
-10 1 14 -0.5165 -0.0028
-10 1 15 -0.6705 -0.0096
-10 1 16 -0.5379 -0.0063
-10 1 17 -0.3210 -0.0228
-10 1 18 -0.2482 -0.0565
-10 2 1 -5.8112 0.0006
-10 2 2 -6.1232 0.0133
-10 2 3 -3.6220 0.0233
-10 2 4 0.0964 0.0168
-10 2 5 3.1324 0.0042
-10 2 6 4.1537 0.0007
-10 2 7 3.1687 0.0061
-10 2 8 1.5880 0.0088
-10 2 9 0.6203 0.0022
-10 2 10 0.1873 -0.0008
-10 2 11 -0.1314 0.0071
-10 2 12 -0.2161 0.0061
-10 2 13 0.0921 0.0002
-10 2 14 0.4839 0.0191
-10 2 15 0.5883 0.0397
-10 2 16 0.4733 0.0180
-10 2 17 0.4194 -0.0145
-10 2 18 0.4298 -0.0036
-10 3 1 5.8665 0.0167
-10 3 2 5.2513 0.0070
-10 3 3 2.8176 0.0013
-10 3 4 -0.1239 -0.0003
-10 3 5 -2.0239 0.0028
-10 3 6 -1.8780 0.0112
-10 3 7 -0.1038 0.0135
-10 3 8 1.4320 0.0025
-10 3 9 1.4591 -0.0012
-10 3 10 0.6453 0.0118
-10 3 11 0.0657 0.0152
-10 3 12 -0.2168 0.0036
-10 3 13 -0.4518 -0.0100
-10 3 14 -0.5408 -0.0345
-10 3 15 -0.4416 -0.0480
-10 3 16 -0.3120 -0.0005
-10 3 17 -0.1924 0.0715
-10 4 1 -0.9102 0.0066
-10 4 2 0.2188 0.0045
-10 4 3 1.3938 0.0023
-10 4 4 1.8463 0.0112
-10 4 5 1.1875 0.0163
-10 4 6 -0.3844 0.0037
-10 4 7 -2.0750 -0.0064
-10 4 8 -2.7145 0.0037
-10 4 9 -1.9369 0.0067
-10 4 10 -0.6317 -0.0111
-10 4 11 0.3643 -0.0110
-10 4 12 0.9146 0.0093
-10 4 13 0.9289 0.0042
-10 4 14 0.4300 -0.0160
-10 4 15 -0.0562 -0.0170
-10 4 16 -0.1317 -0.0278
-10 4 17 -0.0158 -0.0622
-10 5 1 -3.2054 0.0071
-10 5 2 -4.3235 0.0092
-10 5 3 -4.4900 0.0100
-10 5 4 -3.3358 0.0003
-10 5 5 -1.1575 -0.0047
-10 5 6 0.8866 0.0030
-10 5 7 1.7610 0.0041
-10 5 8 1.3427 -0.0078
-10 5 9 0.3205 -0.0070
-10 5 10 -0.5542 0.0084
-10 5 11 -1.0459 -0.0015
-10 5 12 -1.0853 -0.0274
-10 5 13 -0.4618 -0.0062
-10 5 14 0.5745 0.0446
-10 5 15 1.2004 0.0419
-10 5 16 0.9765 -0.0078
-10 6 1 2.9591 -0.0167
-10 6 2 3.1760 -0.0157
-10 6 3 2.4808 -0.0070
-10 6 4 1.2449 0.0003
-10 6 5 -0.1740 -0.0063
-10 6 6 -0.9672 -0.0142
-10 6 7 -0.7478 -0.0049
-10 6 8 -0.0902 0.0088
-10 6 9 0.3907 0.0018
-10 6 10 0.6986 -0.0196
-10 6 11 0.9228 -0.0199
-10 6 12 0.8043 0.0059
-10 6 13 0.1834 0.0099
-10 6 14 -0.5939 -0.0209
-10 6 15 -1.0310 -0.0299
-10 6 16 -0.9267 0.0028
-10 7 1 -0.1773 -0.0200
-10 7 2 1.2744 -0.0065
-10 7 3 2.5590 -0.0085
-10 7 4 2.9088 -0.0160
-10 7 5 2.3133 -0.0153
-10 7 6 0.9835 -0.0145
-10 7 7 -0.3688 -0.0176
-10 7 8 -0.8272 -0.0086
-10 7 9 -0.4810 0.0098
-10 7 10 -0.2214 0.0183
-10 7 11 -0.3670 0.0076
-10 7 12 -0.5598 -0.0222
-10 7 13 -0.6163 -0.0437
-10 7 14 -0.5805 -0.0179
-10 7 15 -0.3727 0.0384
-10 8 1 -1.0185 0.0386
-10 8 2 -2.8423 0.0174
-10 8 3 -3.7557 -0.0045
-10 8 4 -3.5239 -0.0117
-10 8 5 -2.3162 -0.0056
-10 8 6 -0.5021 0.0042
-10 8 7 1.0350 0.0036
-10 8 8 1.4120 -0.0170
-10 8 9 0.7858 -0.0329
-10 8 10 0.0333 -0.0217
-10 8 11 -0.2917 -0.0047
-10 8 12 -0.1198 0.0027
-10 8 13 0.3647 0.0083
-10 8 14 0.7718 0.0028
-10 8 15 0.7704 -0.0173
-10 9 1 0.8882 -0.0419
-10 9 2 1.3192 -0.0301
-10 9 3 1.1814 -0.0005
-10 9 4 0.9332 0.0169
-10 9 5 0.6000 0.0091
-10 9 6 0.0298 -0.0102
-10 9 7 -0.6167 -0.0272
-10 9 8 -0.9357 -0.0290
-10 9 9 -0.6396 -0.0164
-10 9 10 0.1771 -0.0076
-10 9 11 0.9040 0.0004
-10 9 12 0.9165 0.0228
-10 9 13 0.3893 0.0478
-10 9 14 -0.0223 0.0515
-10 10 1 -2.2419 -0.0101
-10 10 2 -1.3486 -0.0001
-10 10 3 -0.1335 -0.0019
-10 10 4 0.6296 -0.0095
-10 10 5 0.7304 -0.0108
-10 10 6 0.3351 -0.0106
-10 10 7 -0.0526 0.0026
-10 10 8 -0.0093 0.0197
-10 10 9 0.1713 0.0051
-10 10 10 -0.0495 -0.0165
-10 10 11 -0.4524 0.0123
-10 10 12 -0.4594 0.0686
-10 10 13 -0.2056 0.0813
-10 11 1 2.8463 0.0291
-10 11 2 1.4727 0.0084
-10 11 3 -0.0322 -0.0094
-10 11 4 -1.1354 -0.0117
-10 11 5 -1.3970 -0.0033
-10 11 6 -0.6653 0.0217
-10 11 7 0.3496 0.0326
-10 11 8 0.6509 0.0167
-10 11 9 0.1508 0.0343
-10 11 10 -0.4388 0.0827
-10 11 11 -0.6407 0.0666
-10 11 12 -0.5152 -0.0250
-10 12 1 -0.2500 0.0408
-10 12 2 0.4324 0.0293
-10 12 3 0.6323 0.0229
-10 12 4 0.5912 0.0320
-10 12 5 0.2728 0.0580
-10 12 6 -0.4153 0.0607
-10 12 7 -1.0411 0.0489
-10 12 8 -0.9888 0.0665
-10 12 9 -0.2079 0.0685
-10 12 10 0.6861 0.0038
-10 12 11 0.9662 -0.0659
-10 13 1 -1.9936 -0.0039
-10 13 2 -1.4507 0.0166
-10 13 3 -0.3564 0.0330
-10 13 4 0.6593 0.0371
-10 13 5 1.2727 0.0167
-10 13 6 1.4583 0.0098
-10 13 7 1.2896 0.0350
-10 13 8 0.8582 0.0305
-10 13 9 0.2691 -0.0113
-10 13 10 -0.2393 -0.0195
-10 14 1 1.2933 -0.0569
-10 14 2 0.6521 -0.0259
-10 14 3 -0.0671 0.0088
-10 14 4 -0.5217 -0.0045
-10 14 5 -0.5055 -0.0327
-10 14 6 -0.1685 -0.0510
-10 14 7 0.0616 -0.0888
-10 14 8 -0.0000 -0.1150
-10 15 1 0.0326 -0.0197
-10 15 2 0.2155 -0.0578
-10 15 3 0.3628 -0.1086
-10 15 4 0.3197 -0.1054
-10 15 5 -0.0907 -0.0793
-10 15 6 -0.6078 -0.0807
-10 15 7 -0.7054 -0.0670
-10 16 1 -0.5389 0.0763
-10 16 2 -0.6586 0.0328
-10 16 3 -0.7598 0.0109
-10 16 4 -0.7494 -0.0026
-9 -16 6 -0.0357 -0.1563
-9 -15 1 -0.0330 -0.0594
-9 -15 2 -0.2092 0.0048
-9 -15 3 -0.4313 0.0725
-9 -15 4 -0.4317 0.1118
-9 -15 5 -0.2237 0.0946
-9 -15 6 -0.0164 0.0489
-9 -15 7 0.0702 0.0102
-9 -15 8 -0.0181 -0.0210
-9 -15 9 -0.2236 -0.0346
-9 -15 10 -0.3088 -0.0010
-9 -14 1 0.1984 0.0052
-9 -14 2 0.0851 -0.0084
-9 -14 3 0.1968 -0.0011
-9 -14 4 0.2534 0.0149
-9 -14 5 0.0810 0.0313
-9 -14 6 -0.2104 0.0289
-9 -14 7 -0.4698 0.0095
-9 -14 8 -0.6306 -0.0030
-9 -14 9 -0.6360 -0.0083
-9 -14 10 -0.4563 -0.0211
-9 -14 11 -0.1601 -0.0232
-9 -14 12 0.1215 0.0114
-9 -13 1 -0.3237 0.0134
-9 -13 2 -0.0442 0.0177
-9 -13 3 -0.0275 0.0079
-9 -13 4 -0.2249 0.0064
-9 -13 5 -0.2256 0.0168
-9 -13 6 0.1533 0.0270
-9 -13 7 0.7920 0.0250
-9 -13 8 1.4099 0.0119
-9 -13 9 1.5824 0.0022
-9 -13 10 1.0657 0.0003
-9 -13 11 0.1628 -0.0052
-9 -13 12 -0.4926 -0.0209
-9 -13 13 -0.5416 -0.0324
-9 -13 14 -0.1929 -0.0187
-9 -12 1 0.2643 0.0099
-9 -12 2 -0.1227 0.0032
-9 -12 3 -0.2902 0.0070
-9 -12 4 0.0843 0.0052
-9 -12 5 0.4228 -0.0042
-9 -12 6 0.2063 -0.0069
-9 -12 7 -0.4841 0.0005
-9 -12 8 -1.1257 0.0078
-9 -12 9 -1.1585 0.0089
-9 -12 10 -0.5475 0.0052
-9 -12 11 0.1939 -0.0048
-9 -12 12 0.5510 -0.0140
-9 -12 13 0.3302 -0.0029
-9 -12 14 -0.2133 0.0214
-9 -12 15 -0.4886 0.0274
-9 -11 1 -0.5238 0.0024
-9 -11 2 -0.0823 0.0094
-9 -11 3 0.5568 -0.0015
-9 -11 4 0.7675 -0.0159
-9 -11 5 0.6502 -0.0199
-9 -11 6 0.5324 -0.0164
-9 -11 7 0.5284 -0.0062
-9 -11 8 0.4858 0.0060
-9 -11 9 0.2315 0.0071
-9 -11 10 -0.0262 -0.0038
-9 -11 11 -0.0352 -0.0091
-9 -11 12 -0.0002 -0.0030
-9 -11 13 -0.0537 -0.0065
-9 -11 14 0.0463 -0.0227
-9 -11 15 0.2381 -0.0241
-9 -11 16 0.1775 -0.0077
-9 -10 1 1.4279 -0.0019
-9 -10 2 1.2726 -0.0102
-9 -10 3 0.0170 -0.0054
-9 -10 4 -1.5057 -0.0031
-9 -10 5 -2.3994 -0.0141
-9 -10 6 -2.2750 -0.0234
-9 -10 7 -1.4456 -0.0212
-9 -10 8 -0.5311 -0.0126
-9 -10 9 0.0541 -0.0032
-9 -10 10 0.0488 0.0048
-9 -10 11 -0.4598 0.0085
-9 -10 12 -0.7266 0.0047
-9 -10 13 -0.2488 -0.0026
-9 -10 14 0.4135 -0.0083
-9 -10 15 0.5624 -0.0183
-9 -10 16 0.2816 -0.0304
-9 -10 17 -0.0141 -0.0265
-9 -9 1 -1.2714 -0.0081
-9 -9 2 -1.3767 -0.0030
-9 -9 3 -0.3205 -0.0034
-9 -9 4 1.2650 -0.0018
-9 -9 5 2.3788 0.0101
-9 -9 6 2.3216 0.0134
-9 -9 7 1.2532 -0.0002
-9 -9 8 0.0726 -0.0134
-9 -9 9 -0.4991 -0.0111
-9 -9 10 -0.2932 -0.0007
-9 -9 11 0.4699 0.0025
-9 -9 12 1.0462 0.0002
-9 -9 13 0.6485 0.0019
-9 -9 14 -0.4953 0.0037
-9 -9 15 -1.3840 0.0054
-9 -9 16 -1.4417 0.0132
-9 -9 17 -0.8610 0.0182
-9 -8 1 -0.7021 0.0251
-9 -8 2 -0.6847 0.0080
-9 -8 3 -0.6716 -0.0074
-9 -8 4 -0.6888 -0.0102
-9 -8 5 -0.8277 -0.0080
-9 -8 6 -0.6878 -0.0013
-9 -8 7 0.1657 0.0041
-9 -8 8 1.1720 -0.0004
-9 -8 9 1.4496 -0.0054
-9 -8 10 0.9392 0.0020
-9 -8 11 0.0797 0.0151
-9 -8 12 -0.6423 0.0159
-9 -8 13 -0.6499 0.0016
-9 -8 14 0.1932 -0.0081
-9 -8 15 1.2577 -0.0022
-9 -8 16 1.8088 0.0101
-9 -8 17 1.5536 0.0237
-9 -8 18 0.7396 0.0337
-9 -7 1 2.7232 -0.0084
-9 -7 2 3.4078 -0.0107
-9 -7 3 2.6270 -0.0048
-9 -7 4 1.0182 0.0031
-9 -7 5 0.0636 0.0082
-9 -7 6 0.0169 0.0037
-9 -7 7 -0.1682 -0.0024
-9 -7 8 -0.6847 -0.0003
-9 -7 9 -0.8099 -0.0016
-9 -7 10 -0.5349 -0.0109
-9 -7 11 -0.3126 -0.0132
-9 -7 12 -0.1170 -0.0037
-9 -7 13 0.1003 0.0082
-9 -7 14 0.1249 0.0163
-9 -7 15 -0.0671 0.0196
-9 -7 16 -0.3420 0.0149
-9 -7 17 -0.5397 -0.0002
-9 -7 18 -0.4334 -0.0150
-9 -6 1 -3.1888 -0.0422
-9 -6 2 -4.7206 -0.0037
-9 -6 3 -3.7667 0.0209
-9 -6 4 -1.1584 0.0163
-9 -6 5 0.6876 -0.0043
-9 -6 6 0.5117 -0.0113
-9 -6 7 -0.6765 0.0017
-9 -6 8 -1.6392 0.0151
-9 -6 9 -2.0055 0.0197
-9 -6 10 -1.5305 0.0135
-9 -6 11 -0.3655 -0.0008
-9 -6 12 0.5686 -0.0040
-9 -6 13 0.7441 0.0088
-9 -6 14 0.4925 0.0129
-9 -6 15 0.1052 -0.0024
-9 -6 16 -0.2669 -0.0189
-9 -6 17 -0.3095 -0.0228
-9 -6 18 -0.0509 -0.0178
-9 -5 1 1.7718 0.0090
-9 -5 2 2.5136 -0.0079
-9 -5 3 1.6120 -0.0186
-9 -5 4 -0.7269 -0.0129
-9 -5 5 -2.7136 0.0074
-9 -5 6 -2.5767 0.0214
-9 -5 7 -0.5103 0.0143
-9 -5 8 1.8535 -0.0003
-9 -5 9 2.9714 -0.0084
-9 -5 10 2.1884 -0.0088
-9 -5 11 0.2654 -0.0038
-9 -5 12 -1.1810 -0.0011
-9 -5 13 -1.4980 -0.0010
-9 -5 14 -1.3001 0.0052
-9 -5 15 -0.9843 0.0087
-9 -5 16 -0.4925 -0.0036
-9 -5 17 -0.1287 -0.0220
-9 -5 18 -0.1578 -0.0338
-9 -4 1 0.1564 0.0223
-9 -4 2 1.1342 0.0183
-9 -4 3 1.2832 0.0131
-9 -4 4 1.6485 0.0118
-9 -4 5 2.5540 0.0073
-9 -4 6 2.8961 0.0010
-9 -4 7 1.9368 0.0047
-9 -4 8 0.3634 0.0108
-9 -4 9 -0.5957 0.0094
-9 -4 10 -0.2731 0.0083
-9 -4 11 0.8895 0.0076
-9 -4 12 1.6702 -0.0009
-9 -4 13 1.4135 -0.0118
-9 -4 14 0.6577 -0.0127
-9 -4 15 0.1109 0.0009
-9 -4 16 -0.0933 0.0168
-9 -4 17 -0.0170 0.0172
-9 -4 18 0.1999 0.0052
-9 -3 1 -0.4026 0.0106
-9 -3 2 -1.6366 -0.0014
-9 -3 3 -0.4246 -0.0044
-9 -3 4 1.5102 -0.0067
-9 -3 5 2.0794 -0.0062
-9 -3 6 1.1924 0.0001
-9 -3 7 -0.1182 -0.0007
-9 -3 8 -1.1528 -0.0053
-9 -3 9 -1.5449 -0.0040
-9 -3 10 -1.3271 -0.0062
-9 -3 11 -1.0270 -0.0110
-9 -3 12 -0.8423 -0.0066
-9 -3 13 -0.3756 -0.0047
-9 -3 14 0.4068 -0.0155
-9 -3 15 0.9254 -0.0201
-9 -3 16 0.8540 -0.0033
-9 -3 17 0.4497 0.0257
-9 -3 18 0.1111 0.0516
-9 -2 1 0.6012 -0.0250
-9 -2 2 0.9992 -0.0141
-9 -2 3 -1.2555 -0.0056
-9 -2 4 -4.5023 0.0036
-9 -2 5 -5.9978 0.0054
-9 -2 6 -4.8809 -0.0068
-9 -2 7 -2.1312 -0.0151
-9 -2 8 0.7538 -0.0108
-9 -2 9 2.3060 -0.0023
-9 -2 10 2.0177 0.0098
-9 -2 11 0.9044 0.0170
-9 -2 12 0.1282 0.0072
-9 -2 13 -0.2297 -0.0024
-9 -2 14 -0.4400 -0.0028
-9 -2 15 -0.4203 -0.0151
-9 -2 16 -0.2295 -0.0301
-9 -2 17 -0.1736 -0.0134
-9 -2 18 -0.2379 0.0217
-9 -1 1 -2.1672 0.0319
-9 -1 2 -1.8272 0.0301
-9 -1 3 0.3830 0.0160
-9 -1 4 3.2232 -0.0019
-9 -1 5 4.3305 -0.0094
-9 -1 6 3.0157 -0.0016
-9 -1 7 0.5108 0.0055
-9 -1 8 -1.6245 0.0038
-9 -1 9 -2.3948 0.0021
-9 -1 10 -1.8007 -0.0014
-9 -1 11 -0.7882 -0.0055
-9 -1 12 -0.1912 -0.0009
-9 -1 13 -0.0659 0.0004
-9 -1 14 -0.1988 -0.0072
-9 -1 15 -0.4399 0.0001
-9 -1 16 -0.5057 0.0133
-9 -1 17 -0.2383 -0.0101
-9 -1 18 0.0355 -0.0612
-9 0 1 -0.2794 -0.0110
-9 0 2 -1.0253 -0.0092
-9 0 3 -1.3356 0.0003
-9 0 4 -1.3924 0.0034
-9 0 5 -0.5723 -0.0011
-9 0 6 1.0224 -0.0063
-9 0 7 2.2791 -0.0069
-9 0 8 2.4318 -0.0070
-9 0 9 1.6094 -0.0134
-9 0 10 0.4042 -0.0143
-9 0 11 -0.5273 -0.0028
-9 0 12 -0.7777 0.0018
-9 0 13 -0.3774 0.0004
-9 0 14 0.2943 0.0147
-9 0 15 0.7764 0.0310
-9 0 16 0.8611 0.0242
-9 0 17 0.7056 0.0104
-9 0 18 0.5470 0.0133
-9 1 1 6.2681 0.0142
-9 1 2 6.9033 0.0041
-9 1 3 4.7752 -0.0084
-9 1 4 1.7473 -0.0066
-9 1 5 -0.6976 0.0031
-9 1 6 -1.8054 0.0081
-9 1 7 -1.5227 0.0048
-9 1 8 -0.6717 -0.0021
-9 1 9 -0.0387 -0.0018
-9 1 10 0.4849 -0.0001
-9 1 11 1.1565 -0.0074
-9 1 12 1.5448 -0.0043
-9 1 13 1.1419 0.0154
-9 1 14 0.2382 0.0133
-9 1 15 -0.4451 -0.0147
-9 1 16 -0.6780 -0.0186
-9 1 17 -0.7138 0.0109
-9 1 18 -0.6517 0.0268
-9 2 1 -6.2360 -0.0488
-9 2 2 -6.3450 -0.0283
-9 2 3 -3.7559 -0.0097
-9 2 4 -0.5219 -0.0039
-9 2 5 1.2077 -0.0095
-9 2 6 0.6151 -0.0182
-9 2 7 -1.3191 -0.0163
-9 2 8 -2.5379 0.0022
-9 2 9 -2.0604 0.0136
-9 2 10 -0.9083 0.0036
-9 2 11 -0.3111 -0.0039
-9 2 12 -0.2295 -0.0036
-9 2 13 -0.1186 -0.0115
-9 2 14 0.0957 -0.0092
-9 2 15 0.2389 0.0095
-9 2 16 0.3046 -0.0024
-9 2 17 0.3291 -0.0497
-9 2 18 0.2470 -0.0670
-9 3 1 0.0678 0.0054
-9 3 2 -0.7159 0.0052
-9 3 3 -2.1874 0.0101
-9 3 4 -3.2063 0.0057
-9 3 5 -2.5516 0.0008
-9 3 6 -0.1764 0.0082
-9 3 7 2.5227 0.0132
-9 3 8 3.7100 -0.0033
-9 3 9 2.8588 -0.0181
-9 3 10 1.0408 -0.0052
-9 3 11 -0.5637 0.0078
-9 3 12 -1.4163 0.0041
-9 3 13 -1.3250 0.0107
-9 3 14 -0.6205 0.0199
-9 3 15 -0.1107 0.0041
-9 3 16 -0.1673 -0.0049
-9 3 17 -0.4044 0.0218
-9 3 18 -0.4016 0.0435
-9 4 1 3.7643 0.0128
-9 4 2 5.2746 -0.0020
-9 4 3 5.5908 -0.0142
-9 4 4 4.6294 -0.0059
-9 4 5 2.3921 0.0041
-9 4 6 -0.3151 -0.0012
-9 4 7 -2.2440 -0.0053
-9 4 8 -2.6897 0.0085
-9 4 9 -1.9130 0.0184
-9 4 10 -0.5780 0.0034
-9 4 11 0.7912 -0.0068
-9 4 12 1.5556 0.0082
-9 4 13 1.1608 0.0122
-9 4 14 0.0695 0.0012
-9 4 15 -0.5701 0.0216
-9 4 16 -0.3464 0.0630
-9 4 17 0.1973 0.0675
-9 5 1 -2.3698 0.0052
-9 5 2 -3.0178 0.0054
-9 5 3 -2.1386 0.0019
-9 5 4 -0.6965 -0.0015
-9 5 5 0.7170 0.0080
-9 5 6 1.5294 0.0210
-9 5 7 1.5852 0.0172
-9 5 8 1.3554 0.0028
-9 5 9 1.1721 0.0043
-9 5 10 0.7937 0.0271
-9 5 11 0.0432 0.0336
-9 5 12 -0.6187 -0.0024
-9 5 13 -0.6355 -0.0380
-9 5 14 -0.1304 -0.0315
-9 5 15 0.3584 -0.0173
-9 5 16 0.5162 -0.0299
-9 5 17 0.3167 -0.0420
-9 6 1 0.0818 0.0234
-9 6 2 -1.4525 0.0200
-9 6 3 -3.5394 0.0163
-9 6 4 -4.7882 0.0128
-9 6 5 -4.4404 0.0059
-9 6 6 -2.5792 0.0028
-9 6 7 -0.4890 0.0064
-9 6 8 0.3260 0.0038
-9 6 9 -0.1872 -0.0066
-9 6 10 -0.8582 -0.0151
-9 6 11 -0.8540 -0.0123
-9 6 12 -0.2225 0.0114
-9 6 13 0.5873 0.0310
-9 6 14 1.0897 0.0015
-9 6 15 0.9756 -0.0571
-9 6 16 0.4217 -0.0794
-9 7 1 -0.7901 -0.0213
-9 7 2 1.5719 -0.0177
-9 7 3 3.7537 -0.0007
-9 7 4 4.9192 0.0080
-9 7 5 4.3146 0.0032
-9 7 6 2.0074 -0.0033
-9 7 7 -0.5209 -0.0008
-9 7 8 -1.6496 0.0114
-9 7 9 -1.2083 0.0133
-9 7 10 -0.1025 -0.0001
-9 7 11 0.7558 -0.0028
-9 7 12 0.7725 0.0048
-9 7 13 -0.0460 0.0025
-9 7 14 -1.0035 0.0038
-9 7 15 -1.3885 0.0184
-9 8 1 0.5055 0.0089
-9 8 2 -0.3664 0.0246
-9 8 3 -0.8289 0.0139
-9 8 4 -1.0957 -0.0040
-9 8 5 -0.9561 -0.0103
-9 8 6 -0.2925 -0.0088
-9 8 7 0.5466 -0.0033
-9 8 8 1.1579 0.0018
-9 8 9 1.2414 0.0027
-9 8 10 0.5296 0.0012
-9 8 11 -0.6049 -0.0089
-9 8 12 -1.1343 -0.0245
-9 8 13 -0.6940 -0.0274
-9 8 14 0.0552 -0.0154
-9 8 15 0.5073 0.0046
-9 9 1 3.5646 0.0112
-9 9 2 2.5636 -0.0133
-9 9 3 0.8285 -0.0228
-9 9 4 -0.5439 -0.0149
-9 9 5 -0.9279 -0.0077
-9 9 6 -0.3033 -0.0022
-9 9 7 0.5543 -0.0077
-9 9 8 0.6511 -0.0199
-9 9 9 0.0734 -0.0099
-9 9 10 -0.1280 0.0073
-9 9 11 0.3292 -0.0119
-9 9 12 0.6232 -0.0530
-9 9 13 0.4092 -0.0590
-9 9 14 0.1812 -0.0131
-9 10 1 -5.0038 -0.0306
-9 10 2 -3.2219 -0.0169
-9 10 3 -0.9130 -0.0031
-9 10 4 0.8479 0.0029
-9 10 5 1.2611 0.0066
-9 10 6 0.2055 -0.0070
-9 10 7 -1.2852 -0.0183
-9 10 8 -1.7942 -0.0060
-9 10 9 -1.0256 -0.0132
-9 10 10 0.0465 -0.0477
-9 10 11 0.5505 -0.0408
-9 10 12 0.5495 0.0211
-9 10 13 0.4088 0.0691
-9 11 1 0.9467 -0.0044
-9 11 2 -0.0533 0.0050
-9 11 3 -0.7685 0.0065
-9 11 4 -1.0893 -0.0036
-9 11 5 -0.8227 -0.0236
-9 11 6 0.0575 -0.0195
-9 11 7 1.0626 -0.0052
-9 11 8 1.4558 -0.0303
-9 11 9 0.8244 -0.0540
-9 11 10 -0.4173 -0.0126
-9 11 11 -1.2123 0.0527
-9 11 12 -1.0503 0.0733
-9 12 1 2.7731 -0.0183
-9 12 2 2.2578 -0.0171
-9 12 3 1.1515 -0.0111
-9 12 4 0.1358 -0.0112
-9 12 5 -0.4725 -0.0052
-9 12 6 -0.6547 -0.0104
-9 12 7 -0.6594 -0.0352
-9 12 8 -0.7131 -0.0274
-9 12 9 -0.5457 0.0150
-9 12 10 0.0781 0.0237
-9 12 11 0.5955 -0.0034
-9 13 1 -2.0765 0.0490
-9 13 2 -1.3121 0.0248
-9 13 3 -0.2425 -0.0018
-9 13 4 0.4735 0.0100
-9 13 5 0.5028 0.0273
-9 13 6 -0.0294 0.0258
-9 13 7 -0.4760 0.0427
-9 13 8 -0.2972 0.0634
-9 13 9 0.2308 0.0556
-9 13 10 0.4727 0.0560
-9 14 1 -0.4209 -0.0048
-9 14 2 -0.4508 -0.0002
-9 14 3 -0.6539 0.0252
-9 14 4 -0.6609 0.0287
-9 14 5 -0.1448 0.0275
-9 14 6 0.6968 0.0567
-9 14 7 1.2040 0.0747
-9 14 8 1.0312 0.0753
-9 14 9 0.4477 0.0900
-9 15 1 1.0745 -0.0073
-9 15 2 0.8702 0.0188
-9 15 3 0.8619 0.0299
-9 15 4 0.8867 0.0374
-9 15 5 0.5820 0.0501
-9 15 6 0.0181 0.0425
-9 15 7 -0.3637 0.0339
-9 16 1 -0.4772 0.0497
-9 16 2 -0.4022 -0.0079
-9 16 3 -0.3170 -0.0654
-9 16 4 -0.2895 -0.0930
-9 16 5 -0.2163 -0.1094
-9 17 1 0.2550 -0.0869
-9 17 2 0.2608 -0.0400
-8 -16 1 0.0879 0.1354
-8 -16 2 0.0843 0.1161
-8 -16 3 0.2073 0.0402
-8 -16 4 0.4292 -0.0437
-8 -16 5 0.6218 -0.0773
-8 -16 6 0.5844 -0.0598
-8 -16 7 0.2508 -0.0158
-8 -16 8 -0.0814 0.0437
-8 -16 9 -0.0843 0.0889
-8 -16 10 0.0804 0.0688
-8 -15 1 -0.5240 -0.0539
-8 -15 2 -0.4271 -0.0440
-8 -15 3 -0.4181 -0.0172
-8 -15 4 -0.4627 -0.0111
-8 -15 5 -0.3798 -0.0356
-8 -15 6 -0.0655 -0.0511
-8 -15 7 0.3805 -0.0420
-8 -15 8 0.7215 -0.0324
-8 -15 9 0.7406 -0.0244
-8 -15 10 0.4692 -0.0036
-8 -15 11 0.1912 0.0034
-8 -15 12 0.0654 -0.0388
-8 -14 1 0.3016 -0.0216
-8 -14 2 0.1010 -0.0271
-8 -14 3 0.0341 -0.0257
-8 -14 4 0.1005 -0.0077
-8 -14 5 -0.0060 0.0155
-8 -14 6 -0.3656 0.0190
-8 -14 7 -0.8321 0.0050
-8 -14 8 -1.2843 -0.0039
-8 -14 9 -1.4633 -0.0018
-8 -14 10 -1.0946 0.0079
-8 -14 11 -0.3734 0.0271
-8 -14 12 0.1749 0.0519
-8 -14 13 0.3234 0.0626
-8 -14 14 0.2279 0.0424
-8 -13 1 0.0001 -0.0085
-8 -13 2 0.1167 0.0001
-8 -13 3 0.1095 0.0062
-8 -13 4 -0.2141 0.0092
-8 -13 5 -0.4178 0.0107
-8 -13 6 -0.2191 0.0062
-8 -13 7 0.2933 -0.0032
-8 -13 8 0.8933 -0.0113
-8 -13 9 1.1575 -0.0185
-8 -13 10 0.7698 -0.0255
-8 -13 11 0.0099 -0.0166
-8 -13 12 -0.5053 0.0094
-8 -13 13 -0.4801 0.0113
-8 -13 14 -0.1732 -0.0281
-8 -13 15 -0.0432 -0.0613
-8 -12 1 0.7959 0.0006
-8 -12 2 0.6771 -0.0147
-8 -12 3 0.3249 -0.0182
-8 -12 4 0.2258 -0.0106
-8 -12 5 0.2666 0.0027
-8 -12 6 0.1982 0.0224
-8 -12 7 -0.0142 0.0311
-8 -12 8 -0.2328 0.0162
-8 -12 9 -0.2295 0.0000
-8 -12 10 0.0059 0.0048
-8 -12 11 0.2322 0.0093
-8 -12 12 0.3283 -0.0059
-8 -12 13 0.2918 -0.0038
-8 -12 14 0.1289 0.0383
-8 -12 15 0.0190 0.0663
-8 -12 16 0.1034 0.0384
-8 -11 1 -1.7371 0.0013
-8 -11 2 -1.8494 0.0135
-8 -11 3 -0.9963 0.0158
-8 -11 4 0.2350 0.0123
-8 -11 5 1.1843 0.0120
-8 -11 6 1.4702 0.0074
-8 -11 7 1.0631 0.0026
-8 -11 8 0.2862 0.0093
-8 -11 9 -0.3638 0.0170
-8 -11 10 -0.4255 0.0070
-8 -11 11 0.1059 -0.0117
-8 -11 12 0.5542 -0.0128
-8 -11 13 0.3663 -0.0005
-8 -11 14 -0.1374 0.0024
-8 -11 15 -0.3577 0.0047
-8 -11 16 -0.1964 0.0207
-8 -10 1 1.0404 0.0190
-8 -10 2 1.7585 0.0097
-8 -10 3 1.1721 0.0080
-8 -10 4 -0.3614 0.0113
-8 -10 5 -1.8213 0.0012
-8 -10 6 -2.2749 -0.0106
-8 -10 7 -1.4310 -0.0067
-8 -10 8 0.0229 0.0038
-8 -10 9 0.9604 0.0039
-8 -10 10 0.7508 -0.0038
-8 -10 11 -0.3138 -0.0059
-8 -10 12 -1.1937 -0.0052
-8 -10 13 -0.9962 -0.0083
-8 -10 14 0.0521 -0.0062
-8 -10 15 0.9403 -0.0016
-8 -10 16 1.0542 -0.0115
-8 -10 17 0.5920 -0.0295
-8 -9 1 0.4251 0.0007
-8 -9 2 0.0620 0.0210
-8 -9 3 0.1825 0.0205
-8 -9 4 0.5807 0.0002
-8 -9 5 0.9420 -0.0088
-8 -9 6 0.8170 -0.0016
-8 -9 7 -0.1791 0.0049
-8 -9 8 -1.4581 0.0059
-8 -9 9 -1.8837 0.0068
-8 -9 10 -1.1727 0.0093
-8 -9 11 0.0565 0.0088
-8 -9 12 1.0503 0.0047
-8 -9 13 1.2248 -0.0024
-8 -9 14 0.4920 -0.0176
-8 -9 15 -0.5717 -0.0310
-8 -9 16 -1.2445 -0.0181
-8 -9 17 -1.1789 0.0148
-8 -9 18 -0.5694 0.0345
-8 -8 1 -1.1281 -0.0201
-8 -8 2 -2.2954 -0.0193
-8 -8 3 -2.2361 -0.0129
-8 -8 4 -1.0059 -0.0049
-8 -8 5 0.1863 -0.0037
-8 -8 6 0.6466 -0.0074
-8 -8 7 0.9573 -0.0116
-8 -8 8 1.3636 -0.0162
-8 -8 9 1.3159 -0.0151
-8 -8 10 0.7965 -0.0077
-8 -8 11 0.2695 -0.0028
-8 -8 12 -0.2250 -0.0032
-8 -8 13 -0.7023 -0.0052
-8 -8 14 -0.8439 -0.0055
-8 -8 15 -0.5133 -0.0051
-8 -8 16 0.0343 -0.0090
-8 -8 17 0.3984 -0.0137
-8 -8 18 0.3276 -0.0114
-8 -7 1 0.9474 0.0338
-8 -7 2 2.8684 0.0088
-8 -7 3 2.5166 -0.0089
-8 -7 4 0.3812 -0.0116
-8 -7 5 -1.4166 -0.0060
-8 -7 6 -1.4187 -0.0034
-8 -7 7 -0.2358 -0.0062
-8 -7 8 0.9158 -0.0078
-8 -7 9 1.4690 -0.0063
-8 -7 10 1.1556 -0.0002
-8 -7 11 0.1903 0.0092
-8 -7 12 -0.4968 0.0090
-8 -7 13 -0.3955 -0.0011
-8 -7 14 0.0619 -0.0035
-8 -7 15 0.4486 0.0039
-8 -7 16 0.6662 0.0073
-8 -7 17 0.5877 0.0037
-8 -7 18 0.2754 0.0018
-8 -6 1 -0.4436 -0.0165
-8 -6 2 -1.2609 -0.0145
-8 -6 3 -0.9379 -0.0029
-8 -6 4 0.5431 0.0116
-8 -6 5 2.1903 0.0127
-8 -6 6 2.4979 -0.0036
-8 -6 7 0.9728 -0.0164
-8 -6 8 -1.3688 -0.0129
-8 -6 9 -2.8502 -0.0028
-8 -6 10 -2.3786 -0.0016
-8 -6 11 -0.5111 -0.0087
-8 -6 12 1.0081 -0.0061
-8 -6 13 1.2628 0.0083
-8 -6 14 0.7999 0.0146
-8 -6 15 0.2302 0.0105
-8 -6 16 -0.2885 0.0100
-8 -6 17 -0.4455 0.0140
-8 -6 18 -0.1244 0.0166
-8 -6 19 0.1691 0.0162
-8 -5 1 0.1530 -0.0101
-8 -5 2 -0.5945 0.0006
-8 -5 3 -0.1728 0.0039
-8 -5 4 0.2414 -0.0086
-8 -5 5 -0.5269 -0.0154
-8 -5 6 -1.6561 -0.0007
-8 -5 7 -1.5223 0.0130
-8 -5 8 -0.0330 0.0092
-8 -5 9 1.2977 0.0001
-8 -5 10 1.1222 -0.0038
-8 -5 11 -0.3056 -0.0026
-8 -5 12 -1.4552 -0.0011
-8 -5 13 -1.3252 -0.0014
-8 -5 14 -0.4003 0.0000
-8 -5 15 0.3910 0.0046
-8 -5 16 0.6680 0.0083
-8 -5 17 0.4157 0.0071
-8 -5 18 -0.0788 -0.0032
-8 -5 19 -0.2563 -0.0165
-8 -4 1 0.7340 -0.0024
-8 -4 2 1.9062 -0.0042
-8 -4 3 0.4241 -0.0134
-8 -4 4 -2.2077 -0.0079
-8 -4 5 -3.5090 0.0080
-8 -4 6 -2.9508 0.0153
-8 -4 7 -1.6473 0.0162
-8 -4 8 -0.5117 0.0122
-8 -4 9 0.1312 0.0000
-8 -4 10 0.3312 -0.0057
-8 -4 11 0.4528 0.0012
-8 -4 12 0.5840 0.0067
-8 -4 13 0.3150 0.0096
-8 -4 14 -0.4275 0.0159
-8 -4 15 -1.0718 0.0156
-8 -4 16 -1.1614 0.0021
-8 -4 17 -0.7786 -0.0132
-8 -4 18 -0.3017 -0.0187
-8 -4 19 -0.0804 -0.0189
-8 -3 1 -3.4523 -0.0020
-8 -3 2 -4.0359 0.0042
-8 -3 3 -1.3682 0.0133
-8 -3 4 3.0702 0.0119
-8 -3 5 6.2950 0.0001
-8 -3 6 6.6627 -0.0066
-8 -3 7 4.4402 -0.0054
-8 -3 8 1.1061 0.0023
-8 -3 9 -1.2554 0.0147
-8 -3 10 -1.4719 0.0164
-8 -3 11 -0.4481 0.0062
-8 -3 12 0.2478 0.0024
-8 -3 13 0.3008 0.0001
-8 -3 14 0.2345 -0.0126
-8 -3 15 0.2241 -0.0198
-8 -3 16 0.2198 -0.0132
-8 -3 17 0.2865 -0.0109
-8 -3 18 0.3271 -0.0167
-8 -3 19 0.1780 -0.0147
-8 -2 1 5.3309 0.0143
-8 -2 2 5.2193 0.0006
-8 -2 3 2.2439 -0.0085
-8 -2 4 -2.1460 -0.0100
-8 -2 5 -5.0240 -0.0020
-8 -2 6 -4.8021 0.0058
-8 -2 7 -2.1728 0.0089
-8 -2 8 0.9004 0.0082
-8 -2 9 2.4954 0.0005
-8 -2 10 2.0519 -0.0064
-8 -2 11 0.7263 -0.0059
-8 -2 12 -0.0533 -0.0064
-8 -2 13 0.0235 -0.0039
-8 -2 14 0.5000 0.0090
-8 -2 15 0.9636 0.0144
-8 -2 16 1.0790 0.0034
-8 -2 17 0.6833 -0.0015
-8 -2 18 0.1587 0.0116
-8 -2 19 0.0015 0.0263
-8 -1 1 -1.1574 -0.0106
-8 -1 2 -0.5778 0.0092
-8 -1 3 0.4330 0.0186
-8 -1 4 1.9379 0.0188
-8 -1 5 2.5766 0.0074
-8 -1 6 1.5355 -0.0052
-8 -1 7 -0.3058 -0.0085
-8 -1 8 -1.5301 -0.0044
-8 -1 9 -1.4512 0.0056
-8 -1 10 -0.3319 0.0121
-8 -1 11 0.9738 0.0047
-8 -1 12 1.5980 -0.0023
-8 -1 13 1.1889 0.0017
-8 -1 14 0.0827 -0.0002
-8 -1 15 -0.9774 -0.0102
-8 -1 16 -1.3867 -0.0064
-8 -1 17 -1.0873 0.0143
-8 -1 18 -0.5211 0.0290
-8 -1 19 -0.1398 0.0226
-8 0 1 -5.6272 -0.0098
-8 0 2 -6.8484 -0.0171
-8 0 3 -5.1146 -0.0082
-8 0 4 -2.9030 -0.0000
-8 0 5 -1.6863 0.0050
-8 0 6 -1.4698 0.0051
-8 0 7 -1.6822 -0.0007
-8 0 8 -1.6399 -0.0035
-8 0 9 -1.2385 -0.0034
-8 0 10 -1.2098 -0.0007
-8 0 11 -1.9757 0.0115
-8 0 12 -2.7414 0.0127
-8 0 13 -2.4332 -0.0172
-8 0 14 -1.1340 -0.0425
-8 0 15 0.1113 -0.0272
-8 0 16 0.6537 -0.0002
-8 0 17 0.6744 -0.0004
-8 0 18 0.5030 -0.0166
-8 1 1 5.4378 0.0254
-8 1 2 6.8235 0.0124
-8 1 3 4.0993 -0.0039
-8 1 4 0.4456 -0.0087
-8 1 5 -0.8781 -0.0046
-8 1 6 0.8226 0.0019
-8 1 7 3.5427 0.0044
-8 1 8 4.5538 -0.0057
-8 1 9 3.1773 -0.0165
-8 1 10 1.1812 -0.0138
-8 1 11 0.2377 -0.0122
-8 1 12 0.2445 -0.0117
-8 1 13 0.3342 0.0111
-8 1 14 0.2077 0.0356
-8 1 15 0.0341 0.0236
-8 1 16 -0.1568 -0.0033
-8 1 17 -0.4141 -0.0063
-8 1 18 -0.5476 0.0046
-8 2 1 0.4371 0.0175
-8 2 2 0.5863 0.0122
-8 2 3 2.5712 -0.0001
-8 2 4 4.7135 -0.0037
-8 2 5 4.6016 -0.0008
-8 2 6 1.5934 -0.0029
-8 2 7 -2.3774 -0.0072
-8 2 8 -4.5500 0.0030
-8 2 9 -3.9494 0.0176
-8 2 10 -1.7251 0.0101
-8 2 11 0.5942 -0.0054
-8 2 12 1.9842 -0.0064
-8 2 13 1.9431 -0.0089
-8 2 14 0.9560 -0.0140
-8 2 15 0.2285 0.0026
-8 2 16 0.3364 0.0254
-8 2 17 0.7663 0.0225
-8 2 18 0.8281 0.0069
-8 3 1 -3.2386 -0.0227
-8 3 2 -5.0119 -0.0086
-8 3 3 -5.5041 0.0047
-8 3 4 -5.1089 -0.0011
-8 3 5 -3.5142 -0.0103
-8 3 6 -0.7887 -0.0066
-8 3 7 2.0471 0.0008
-8 3 8 3.7663 -0.0081
-8 3 9 3.8665 -0.0234
-8 3 10 2.5364 -0.0145
-8 3 11 0.3931 0.0071
-8 3 12 -1.3063 0.0066
-8 3 13 -1.4186 -0.0054
-8 3 14 -0.3970 -0.0095
-8 3 15 0.2674 -0.0232
-8 3 16 0.0473 -0.0476
-8 3 17 -0.3960 -0.0563
-8 3 18 -0.4892 -0.0481
-8 4 1 1.0984 -0.0141
-8 4 2 2.2532 -0.0026
-8 4 3 1.0665 0.0066
-8 4 4 -0.8266 0.0117
-8 4 5 -2.2759 0.0041
-8 4 6 -2.7853 -0.0086
-8 4 7 -2.6527 -0.0112
-8 4 8 -2.5731 -0.0018
-8 4 9 -2.7036 0.0063
-8 4 10 -2.4806 -0.0037
-8 4 11 -1.4950 -0.0180
-8 4 12 -0.2480 -0.0047
-8 4 13 0.3844 0.0219
-8 4 14 0.2501 0.0241
-8 4 15 -0.1365 0.0161
-8 4 16 -0.3825 0.0303
-8 4 17 -0.3575 0.0558
-8 5 1 0.2316 0.0027
-8 5 2 1.1546 -0.0086
-8 5 3 3.7890 -0.0138
-8 5 4 6.3497 -0.0127
-8 5 5 6.8365 -0.0046
-8 5 6 4.5654 0.0028
-8 5 7 1.2874 0.0035
-8 5 8 -0.5100 0.0016
-8 5 9 -0.1987 -0.0047
-8 5 10 0.9971 -0.0097
-8 5 11 1.6819 -0.0029
-8 5 12 1.2608 0.0007
-8 5 13 0.0933 -0.0042
-8 5 14 -0.8806 0.0086
-8 5 15 -0.9997 0.0314
-8 5 16 -0.4837 0.0227
-8 5 17 -0.0766 -0.0153
-8 6 1 1.9987 -0.0121
-8 6 2 -0.0016 -0.0012
-8 6 3 -2.7511 -0.0023
-8 6 4 -5.2029 -0.0055
-8 6 5 -5.4697 -0.0053
-8 6 6 -2.8406 -0.0037
-8 6 7 0.7932 -0.0019
-8 6 8 2.9014 -0.0009
-8 6 9 2.7537 0.0085
-8 6 10 1.1295 0.0223
-8 6 11 -0.7351 0.0163
-8 6 12 -1.5374 0.0025
-8 6 13 -0.8195 0.0101
-8 6 14 0.5291 0.0207
-8 6 15 1.3665 0.0134
-8 6 16 1.3502 0.0074
-8 7 1 -0.2990 0.0140
-8 7 2 0.5710 -0.0085
-8 7 3 0.8298 -0.0062
-8 7 4 0.9268 0.0090
-8 7 5 0.6639 0.0165
-8 7 6 -0.1077 0.0150
-8 7 7 -0.9982 0.0091
-8 7 8 -1.7060 0.0067
-8 7 9 -2.0533 0.0100
-8 7 10 -1.4788 0.0117
-8 7 11 0.0507 0.0135
-8 7 12 1.2929 0.0107
-8 7 13 1.2428 -0.0073
-8 7 14 0.2953 -0.0243
-8 7 15 -0.6572 -0.0263
-8 7 16 -1.0029 -0.0254
-8 8 1 -6.6710 0.0025
-8 8 2 -5.6346 0.0079
-8 8 3 -2.9602 0.0074
-8 8 4 -0.3069 0.0052
-8 8 5 0.9596 0.0137
-8 8 6 0.4137 0.0175
-8 8 7 -0.9528 0.0134
-8 8 8 -1.4515 0.0098
-8 8 9 -0.6313 0.0011
-8 8 10 0.1810 -0.0027
-8 8 11 -0.0328 0.0131
-8 8 12 -0.6178 0.0304
-8 8 13 -0.7045 0.0219
-8 8 14 -0.3861 -0.0131
-8 8 15 -0.0072 -0.0423
-8 9 1 7.8459 0.0166
-8 9 2 6.1236 0.0272
-8 9 3 3.1618 0.0239
-8 9 4 0.4235 0.0102
-8 9 5 -0.7216 -0.0097
-8 9 6 0.1826 -0.0049
-8 9 7 2.0160 0.0140
-8 9 8 2.9208 0.0093
-8 9 9 2.1058 -0.0000
-8 9 10 0.5385 0.0082
-8 9 11 -0.4046 0.0067
-8 9 12 -0.4972 -0.0154
-8 9 13 -0.3270 -0.0355
-8 9 14 -0.1919 -0.0375
-8 10 1 -2.0810 0.0120
-8 10 2 -1.0977 0.0021
-8 10 3 0.1620 -0.0060
-8 10 4 1.2864 -0.0113
-8 10 5 1.6328 -0.0054
-8 10 6 0.9313 -0.0115
-8 10 7 -0.4026 -0.0232
-8 10 8 -1.5015 -0.0003
-8 10 9 -1.4276 0.0276
-8 10 10 -0.1222 0.0061
-8 10 11 1.1532 -0.0374
-8 10 12 1.3591 -0.0478
-8 10 13 0.9023 -0.0143
-8 10 14 0.5196 0.0345
-8 11 1 -2.1321 -0.0290
-8 11 2 -1.8837 -0.0310
-8 11 3 -1.2934 -0.0245
-8 11 4 -0.8789 -0.0066
-8 11 5 -0.7287 -0.0050
-8 11 6 -0.8155 -0.0104
-8 11 7 -0.7511 0.0030
-8 11 8 -0.1047 0.0049
-8 11 9 0.4877 -0.0162
-8 11 10 0.0641 -0.0205
-8 11 11 -0.8365 -0.0099
-8 11 12 -1.0258 -0.0180
-8 11 13 -0.5955 -0.0383
-8 12 1 1.7643 -0.0129
-8 12 2 1.1086 -0.0108
-8 12 3 -0.2006 0.0006
-8 12 4 -1.2188 -0.0037
-8 12 5 -1.3291 -0.0015
-8 12 6 -0.4013 0.0154
-8 12 7 0.7425 0.0026
-8 12 8 0.9175 -0.0261
-8 12 9 0.1702 -0.0297
-8 12 10 -0.3493 -0.0353
-8 12 11 -0.2224 -0.0476
-8 12 12 -0.0065 -0.0154
-8 13 1 0.9823 0.0227
-8 13 2 0.9831 0.0365
-8 13 3 1.5486 0.0134
-8 13 4 1.9651 -0.0034
-8 13 5 1.5533 -0.0083
-8 13 6 0.2572 -0.0292
-8 13 7 -1.1845 -0.0425
-8 13 8 -1.8078 -0.0558
-8 13 9 -1.3021 -0.0919
-8 13 10 -0.3178 -0.0762
-8 13 11 0.2802 0.0250
-8 14 1 -1.9441 -0.0243
-8 14 2 -1.4614 -0.0259
-8 14 3 -1.1575 -0.0128
-8 14 4 -0.9253 -0.0088
-8 14 5 -0.4328 -0.0278
-8 14 6 0.2766 -0.0392
-8 14 7 0.9214 -0.0485
-8 14 8 1.2870 -0.0347
-8 14 9 1.1437 0.0543
-8 15 1 0.9634 -0.0178
-8 15 2 0.6020 0.0050
-8 15 3 -0.0637 0.0370
-8 15 4 -0.5809 0.0465
-8 15 5 -0.7378 0.0494
-8 15 6 -0.5386 0.0523
-8 15 7 -0.2080 0.0915
-8 15 8 -0.0311 0.1657
-8 16 1 -0.9231 0.0479
-8 16 2 -0.6837 0.0023
-8 16 3 0.1301 -0.0145
-8 16 4 0.7893 0.0313
-8 16 5 0.7920 0.0803
-8 16 6 0.4106 0.1047
-8 17 1 0.8483 0.0375
-8 17 2 0.6448 0.0252
-8 17 3 0.0751 -0.0196
-7 -17 4 -0.0810 -0.0658
-7 -17 5 -0.4374 0.0024
-7 -17 6 -0.6958 0.0395
-7 -17 7 -0.4891 0.0395
-7 -16 1 0.6176 0.0636
-7 -16 2 0.5117 0.0723
-7 -16 3 0.2316 0.0314
-7 -16 4 0.1192 0.0026
-7 -16 5 0.2117 0.0106
-7 -16 6 0.2200 0.0096
-7 -16 7 -0.0590 -0.0099
-7 -16 8 -0.4891 -0.0099
-7 -16 9 -0.6965 0.0045
-7 -16 10 -0.5264 -0.0052
-7 -16 11 -0.2897 -0.0216
-7 -15 1 0.1501 0.0307
-7 -15 2 0.3706 0.0245
-7 -15 3 0.4590 0.0210
-7 -15 4 0.3463 -0.0000
-7 -15 5 0.2643 -0.0306
-7 -15 6 0.3289 -0.0313
-7 -15 7 0.5250 -0.0031
-7 -15 8 0.9027 0.0199
-7 -15 9 1.2355 0.0296
-7 -15 10 1.0689 0.0305
-7 -15 11 0.4607 0.0144
-7 -15 12 -0.0413 -0.0176
-7 -15 13 -0.2091 -0.0376
-7 -14 1 -0.5150 0.0047
-7 -14 2 -0.5518 0.0278
-7 -14 3 -0.3339 0.0369
-7 -14 4 0.1416 0.0199
-7 -14 5 0.4588 -0.0069
-7 -14 6 0.4587 -0.0182
-7 -14 7 0.2021 -0.0120
-7 -14 8 -0.3337 -0.0081
-7 -14 9 -0.8368 -0.0104
-7 -14 10 -0.7100 -0.0011
-7 -14 11 0.0313 0.0083
-7 -14 12 0.6539 -0.0098
-7 -14 13 0.6755 -0.0303
-7 -14 14 0.3722 -0.0130
-7 -13 1 -0.9842 -0.0049
-7 -13 2 -0.9817 -0.0168
-7 -13 3 -0.8601 -0.0173
-7 -13 4 -0.9291 0.0041
-7 -13 5 -1.0160 0.0248
-7 -13 6 -0.9269 0.0102
-7 -13 7 -0.6719 -0.0182
-7 -13 8 -0.3129 -0.0155
-7 -13 9 -0.0533 0.0053
-7 -13 10 -0.1296 0.0003
-7 -13 11 -0.4542 -0.0124
-7 -13 12 -0.6557 0.0111
-7 -13 13 -0.4817 0.0321
-7 -13 14 -0.1082 -0.0077
-7 -13 15 0.0352 -0.0608
-7 -12 1 1.7573 -0.0092
-7 -12 2 1.8665 -0.0073
-7 -12 3 1.2947 -0.0026
-7 -12 4 0.4544 -0.0036
-7 -12 5 -0.2638 -0.0095
-7 -12 6 -0.6248 -0.0013
-7 -12 7 -0.4574 0.0116
-7 -12 8 0.1181 0.0040
-7 -12 9 0.6171 -0.0126
-7 -12 10 0.5777 -0.0062
-7 -12 11 0.0526 0.0140
-7 -12 12 -0.4119 0.0108
-7 -12 13 -0.4347 -0.0062
-7 -12 14 -0.1806 0.0036
-7 -12 15 0.0152 0.0272
-7 -12 16 0.0154 0.0230
-7 -11 1 -0.3280 -0.0186
-7 -11 2 -1.1385 -0.0138
-7 -11 3 -0.7958 -0.0149
-7 -11 4 0.4455 -0.0203
-7 -11 5 1.6969 -0.0102
-7 -11 6 2.1545 0.0053
-7 -11 7 1.3973 0.0046
-7 -11 8 -0.1295 -0.0088
-7 -11 9 -1.2316 -0.0150
-7 -11 10 -1.0614 -0.0093
-7 -11 11 0.0770 -0.0047
-7 -11 12 1.0685 -0.0017
-7 -11 13 1.0587 0.0078
-7 -11 14 0.2253 0.0132
-7 -11 15 -0.5508 0.0064
-7 -11 16 -0.6595 0.0007
-7 -11 17 -0.2605 0.0004
-7 -10 1 -0.2453 -0.0051
-7 -10 2 0.1011 -0.0213
-7 -10 3 -0.1990 -0.0232
-7 -10 4 -0.8051 -0.0036
-7 -10 5 -1.2084 0.0098
-7 -10 6 -1.0582 0.0076
-7 -10 7 -0.0534 0.0074
-7 -10 8 1.3680 0.0163
-7 -10 9 2.0736 0.0187
-7 -10 10 1.5321 0.0043
-7 -10 11 0.2353 -0.0103
-7 -10 12 -0.9818 -0.0099
-7 -10 13 -1.4147 -0.0024
-7 -10 14 -0.8465 0.0075
-7 -10 15 0.1881 0.0191
-7 -10 16 0.8399 0.0171
-7 -10 17 0.7073 -0.0019
-7 -10 18 0.1394 -0.0173
-7 -9 1 -0.9006 0.0022
-7 -9 2 0.4258 0.0046
-7 -9 3 0.8073 0.0151
-7 -9 4 0.1295 0.0155
-7 -9 5 -0.7503 0.0051
-7 -9 6 -1.1193 -0.0039
-7 -9 7 -1.3239 -0.0030
-7 -9 8 -1.6168 0.0054
-7 -9 9 -1.5502 0.0106
-7 -9 10 -1.0166 0.0095
-7 -9 11 -0.3595 0.0060
-7 -9 12 0.3586 0.0030
-7 -9 13 1.0323 0.0041
-7 -9 14 1.1776 0.0053
-7 -9 15 0.6214 -0.0010
-7 -9 16 -0.1190 -0.0069
-7 -9 17 -0.3834 -0.0035
-7 -9 18 -0.0844 0.0032
-7 -8 1 1.6892 0.0104
-7 -8 2 -0.0949 0.0153
-7 -8 3 -0.1547 0.0036
-7 -8 4 1.1220 -0.0052
-7 -8 5 2.2073 0.0033
-7 -8 6 1.9902 0.0160
-7 -8 7 0.8214 0.0155
-7 -8 8 -0.4268 0.0044
-7 -8 9 -1.2208 -0.0009
-7 -8 10 -1.1414 0.0019
-7 -8 11 -0.2622 0.0018
-7 -8 12 0.4691 -0.0019
-7 -8 13 0.3626 -0.0074
-7 -8 14 -0.1894 -0.0152
-7 -8 15 -0.5655 -0.0150
-7 -8 16 -0.6358 -0.0009
-7 -8 17 -0.5302 0.0150
-7 -8 18 -0.3877 0.0192
-7 -7 1 -1.0889 0.0106
-7 -7 2 -0.2880 0.0176
-7 -7 3 -0.2038 0.0182
-7 -7 4 -0.8648 0.0047
-7 -7 5 -1.8505 -0.0134
-7 -7 6 -2.1003 -0.0130
-7 -7 7 -0.7883 0.0014
-7 -7 8 1.6087 0.0075
-7 -7 9 3.4322 0.0009
-7 -7 10 3.2168 -0.0019
-7 -7 11 1.2433 0.0061
-7 -7 12 -0.6406 0.0087
-7 -7 13 -1.1129 -0.0003
-7 -7 14 -0.4831 -0.0060
-7 -7 15 0.3942 -0.0050
-7 -7 16 0.9941 -0.0066
-7 -7 17 0.9804 -0.0094
-7 -7 18 0.4470 -0.0097
-7 -7 19 0.0038 -0.0082
-7 -6 1 0.2307 0.0249
-7 -6 2 0.7599 0.0197
-7 -6 3 0.2474 0.0051
-7 -6 4 -0.4697 0.0019
-7 -6 5 -0.0700 0.0048
-7 -6 6 0.8888 -0.0068
-7 -6 7 0.5832 -0.0203
-7 -6 8 -1.3010 -0.0155
-7 -6 9 -3.0138 -0.0020
-7 -6 10 -2.8854 0.0027
-7 -6 11 -1.1475 -0.0030
-7 -6 12 0.5021 -0.0080
-7 -6 13 0.8373 -0.0067
-7 -6 14 0.1072 -0.0062
-7 -6 15 -0.8216 -0.0108
-7 -6 16 -1.3318 -0.0162
-7 -6 17 -1.0821 -0.0168
-7 -6 18 -0.3026 -0.0056
-7 -6 19 0.1886 0.0123
-7 -5 1 -2.5239 -0.0481
-7 -5 2 -4.1429 -0.0425
-7 -5 3 -2.9358 -0.0110
-7 -5 4 0.0697 0.0100
-7 -5 5 2.3266 0.0075
-7 -5 6 2.8828 -0.0011
-7 -5 7 2.5916 -0.0093
-7 -5 8 2.2105 -0.0136
-7 -5 9 1.8629 -0.0070
-7 -5 10 1.5038 0.0012
-7 -5 11 1.0021 0.0031
-7 -5 12 0.3906 0.0065
-7 -5 13 0.0992 0.0108
-7 -5 14 0.4215 0.0069
-7 -5 15 1.0690 -0.0004
-7 -5 16 1.4822 0.0004
-7 -5 17 1.2885 0.0073
-7 -5 18 0.6260 0.0073
-7 -5 19 0.0838 -0.0011
-7 -4 1 7.0945 0.0406
-7 -4 2 8.8787 0.0345
-7 -4 3 6.6085 0.0136
-7 -4 4 1.4344 -0.0055
-7 -4 5 -3.5233 -0.0084
-7 -4 6 -5.8883 -0.0004
-7 -4 7 -5.1305 0.0084
-7 -4 8 -2.4485 0.0073
-7 -4 9 -0.1644 -0.0074
-7 -4 10 0.1647 -0.0173
-7 -4 11 -0.7264 -0.0127
-7 -4 12 -1.1714 -0.0094
-7 -4 13 -0.8204 -0.0087
-7 -4 14 -0.4202 0.0034
-7 -4 15 -0.3301 0.0194
-7 -4 16 -0.3802 0.0221
-7 -4 17 -0.4174 0.0119
-7 -4 18 -0.3228 0.0004
-7 -4 19 -0.0679 -0.0051
-7 -3 1 -7.2874 -0.0577
-7 -3 2 -8.3262 -0.0524
-7 -3 3 -5.9427 -0.0339
-7 -3 4 -1.1737 -0.0063
-7 -3 5 3.1799 0.0085
-7 -3 6 4.7625 0.0050
-7 -3 7 3.1638 -0.0064
-7 -3 8 0.0569 -0.0145
-7 -3 9 -1.9889 -0.0106
-7 -3 10 -1.7102 -0.0021
-7 -3 11 -0.1707 -0.0008
-7 -3 12 0.8445 -0.0007
-7 -3 13 0.7530 0.0033
-7 -3 14 0.0098 0.0035
-7 -3 15 -0.8756 0.0019
-7 -3 16 -1.4050 0.0063
-7 -3 17 -1.1685 0.0145
-7 -3 18 -0.4774 0.0187
-7 -3 19 -0.0623 0.0141
-7 -2 1 1.2445 0.0341
-7 -2 2 0.9208 0.0215
-7 -2 3 0.2611 0.0041
-7 -2 4 -1.2756 -0.0144
-7 -2 5 -2.7104 -0.0148
-7 -2 6 -2.7734 -0.0006
-7 -2 7 -1.4387 0.0100
-7 -2 8 0.1832 0.0147
-7 -2 9 0.8626 0.0119
-7 -2 10 0.1506 0.0022
-7 -2 11 -1.3354 0.0005
-7 -2 12 -2.4335 0.0064
-7 -2 13 -2.3103 0.0041
-7 -2 14 -0.9997 -0.0040
-7 -2 15 0.6561 -0.0069
-7 -2 16 1.5832 -0.0092
-7 -2 17 1.3179 -0.0199
-7 -2 18 0.4357 -0.0316
-7 -2 19 -0.1379 -0.0287
-7 -1 1 4.2839 0.0043
-7 -1 2 6.5439 0.0056
-7 -1 3 4.9787 0.0034
-7 -1 4 2.6346 0.0057
-7 -1 5 1.7705 0.0017
-7 -1 6 2.5046 -0.0048
-7 -1 7 3.6472 -0.0011
-7 -1 8 3.8583 0.0044
-7 -1 9 2.9680 0.0069
-7 -1 10 2.2259 0.0105
-7 -1 11 2.6465 0.0031
-7 -1 12 3.5922 -0.0118
-7 -1 13 3.6297 -0.0067
-7 -1 14 2.3751 0.0143
-7 -1 15 0.7824 0.0182
-7 -1 16 -0.1947 0.0020
-7 -1 17 -0.4570 -0.0086
-7 -1 18 -0.3592 -0.0049
-7 -1 19 -0.1884 0.0011
-7 0 1 -3.4092 0.0059
-7 0 2 -6.3541 0.0101
-7 0 3 -3.4695 0.0103
-7 0 4 1.2888 0.0048
-7 0 5 3.1795 0.0049
-7 0 6 0.6502 0.0103
-7 0 7 -3.8065 0.0085
-7 0 8 -6.1776 0.0047
-7 0 9 -4.9679 0.0035
-7 0 10 -2.2137 -0.0011
-7 0 11 -0.4544 0.0027
-7 0 12 -0.2065 0.0187
-7 0 13 -0.5712 0.0178
-7 0 14 -0.8017 -0.0051
-7 0 15 -0.6824 -0.0145
-7 0 16 -0.1639 0.0020
-7 0 17 0.5970 0.0221
-7 0 18 1.0525 0.0292
-7 0 19 0.8237 0.0230
-7 1 1 -0.5154 -0.0202
-7 1 2 0.3848 -0.0056
-7 1 3 -2.3433 0.0066
-7 1 4 -6.6448 0.0062
-7 1 5 -8.4480 -0.0019
-7 1 6 -5.5778 -0.0067
-7 1 7 0.0430 0.0005
-7 1 8 4.2998 0.0077
-7 1 9 4.9073 0.0055
-7 1 10 2.7047 0.0091
-7 1 11 -0.2699 0.0152
-7 1 12 -2.2903 0.0050
-7 1 13 -2.4313 -0.0082
-7 1 14 -1.2159 -0.0063
-7 1 15 -0.2056 -0.0027
-7 1 16 -0.2898 -0.0078
-7 1 17 -0.9310 -0.0145
-7 1 18 -1.1271 -0.0205
-7 2 1 1.6016 -0.0053
-7 2 2 2.8532 -0.0118
-7 2 3 3.5954 -0.0086
-7 2 4 4.6108 0.0056
-7 2 5 4.8450 0.0133
-7 2 6 3.1365 0.0085
-7 2 7 -0.0687 -0.0039
-7 2 8 -3.0969 -0.0086
-7 2 9 -4.5455 0.0015
-7 2 10 -3.9229 0.0047
-7 2 11 -1.6530 -0.0070
-7 2 12 0.6976 -0.0090
-7 2 13 1.3921 -0.0009
-7 2 14 0.4960 -0.0045
-7 2 15 -0.3998 -0.0149
-7 2 16 -0.4395 -0.0154
-7 2 17 -0.0966 -0.0039
-7 2 18 0.0559 0.0175
-7 3 1 -0.4708 0.0301
-7 3 2 -1.5775 0.0159
-7 3 3 0.4172 0.0019
-7 3 4 3.1774 -0.0082
-7 3 5 4.7647 -0.0077
-7 3 6 4.5235 -0.0028
-7 3 7 3.3660 0.0017
-7 3 8 2.7123 0.0042
-7 3 9 2.9169 -0.0030
-7 3 10 3.1229 -0.0103
-7 3 11 2.4769 -0.0037
-7 3 12 1.2053 0.0029
-7 3 13 0.2877 0.0023
-7 3 14 0.1788 0.0094
-7 3 15 0.4977 0.0175
-7 3 16 0.7777 0.0067
-7 3 17 0.7731 -0.0172
-7 3 18 0.4439 -0.0351
-7 4 1 1.4584 -0.0173
-7 4 2 1.1971 -0.0107
-7 4 3 -2.4299 -0.0034
-7 4 4 -7.1245 0.0026
-7 4 5 -9.2780 0.0019
-7 4 6 -7.0446 -0.0023
-7 4 7 -2.4978 -0.0065
-7 4 8 0.7751 -0.0118
-7 4 9 1.3432 -0.0061
-7 4 10 0.1162 0.0082
-7 4 11 -1.3402 0.0044
-7 4 12 -1.7527 -0.0135
-7 4 13 -0.8578 -0.0203
-7 4 14 0.3798 -0.0181
-7 4 15 0.8578 -0.0095
-7 4 16 0.5093 0.0174
-7 4 17 0.1141 0.0480
-7 4 18 0.1227 0.0517
-7 5 1 -3.8994 0.0191
-7 5 2 -2.5788 0.0116
-7 5 3 0.3757 0.0052
-7 5 4 4.0785 0.0024
-7 5 5 5.7186 0.0040
-7 5 6 3.5278 0.0044
-7 5 7 -0.7610 -0.0015
-7 5 8 -4.0644 -0.0051
-7 5 9 -4.9536 -0.0091
-7 5 10 -3.5154 -0.0180
-7 5 11 -0.7473 -0.0144
-7 5 12 1.3380 -0.0027
-7 5 13 1.2905 -0.0071
-7 5 14 -0.1710 -0.0157
-7 5 15 -1.3372 -0.0138
-7 5 16 -1.4507 -0.0219
-7 5 17 -0.9288 -0.0412
-7 6 1 -0.3028 -0.0238
-7 6 2 -1.4578 -0.0088
-7 6 3 -1.3055 -0.0081
-7 6 4 -1.0506 -0.0154
-7 6 5 -0.7890 -0.0163
-7 6 6 -0.0659 -0.0090
-7 6 7 1.0613 0.0018
-7 6 8 2.3420 0.0015
-7 6 9 3.4117 -0.0106
-7 6 10 3.2516 -0.0157
-7 6 11 1.4026 -0.0122
-7 6 12 -0.6836 -0.0062
-7 6 13 -1.3085 0.0069
-7 6 14 -0.5012 0.0171
-7 6 15 0.6477 0.0200
-7 6 16 1.2016 0.0353
-7 6 17 0.8569 0.0545
-7 7 1 9.3485 0.0072
-7 7 2 9.5504 0.0105
-7 7 3 6.7123 0.0147
-7 7 4 2.8958 0.0107
-7 7 5 0.2915 -0.0074
-7 7 6 -0.0339 -0.0160
-7 7 7 1.1287 -0.0084
-7 7 8 1.8450 0.0008
-7 7 9 1.0830 0.0062
-7 7 10 -0.1529 0.0033
-7 7 11 -0.4539 -0.0023
-7 7 12 0.0736 0.0062
-7 7 13 0.5148 0.0228
-7 7 14 0.4704 0.0251
-7 7 15 -0.0174 0.0032
-7 7 16 -0.5297 -0.0350
-7 8 1 -9.6277 -0.0045
-7 8 2 -9.3053 -0.0140
-7 8 3 -6.5845 -0.0172
-7 8 4 -2.7727 -0.0122
-7 8 5 -0.0393 0.0051
-7 8 6 0.1263 0.0053
-7 8 7 -1.6776 -0.0099
-7 8 8 -3.3328 -0.0058
-7 8 9 -3.1441 0.0096
-7 8 10 -1.3600 0.0124
-7 8 11 0.3627 0.0069
-7 8 12 0.9661 0.0007
-7 8 13 0.7173 0.0058
-7 8 14 0.2791 0.0327
-7 8 15 0.0941 0.0582
-7 9 1 2.4444 -0.0303
-7 9 2 1.9758 -0.0291
-7 9 3 0.5667 -0.0102
-7 9 4 -1.3601 0.0177
-7 9 5 -2.5806 0.0229
-7 9 6 -2.3175 0.0186
-7 9 7 -0.7854 0.0191
-7 9 8 1.0898 0.0047
-7 9 9 1.8496 -0.0080
-7 9 10 0.7303 0.0106
-7 9 11 -1.0708 0.0377
-7 9 12 -1.8982 0.0394
-7 9 13 -1.6565 0.0053
-7 9 14 -1.0776 -0.0502
-7 9 15 -0.5226 -0.0790
-7 10 1 1.3929 0.0450
-7 10 2 1.4810 0.0457
-7 10 3 1.2364 0.0295
-7 10 4 1.0625 0.0034
-7 10 5 1.0330 0.0039
-7 10 6 1.3722 0.0229
-7 10 7 1.6736 0.0213
-7 10 8 0.9857 0.0133
-7 10 9 -0.1854 0.0154
-7 10 10 -0.1819 0.0074
-7 10 11 0.9623 -0.0055
-7 10 12 1.6859 0.0017
-7 10 13 1.4935 0.0263
-7 10 14 0.9421 0.0444
-7 11 1 -1.0105 0.0150
-7 11 2 -0.4315 0.0142
-7 11 3 1.3792 -0.0017
-7 11 4 3.1842 -0.0078
-7 11 5 3.8033 -0.0138
-7 11 6 2.4922 -0.0268
-7 11 7 0.1112 -0.0126
-7 11 8 -1.1950 0.0133
-7 11 9 -0.7224 0.0152
-7 11 10 -0.0019 0.0231
-7 11 11 -0.1094 0.0455
-7 11 12 -0.4382 0.0275
-7 11 13 -0.4213 -0.0375
-7 12 1 -1.2500 -0.0119
-7 12 2 -1.5084 -0.0220
-7 12 3 -2.8303 0.0004
-7 12 4 -4.1290 0.0104
-7 12 5 -4.2850 -0.0005
-7 12 6 -2.8103 0.0017
-7 12 7 -0.2946 0.0037
-7 12 8 1.6812 0.0107
-7 12 9 1.8968 0.0417
-7 12 10 0.8543 0.0258
-7 12 11 -0.0524 -0.0749
-7 12 12 -0.2841 -0.1507
-7 13 1 2.5006 -0.0293
-7 13 2 2.1046 -0.0200
-7 13 3 1.7420 -0.0229
-7 13 4 1.3369 -0.0212
-7 13 5 0.7638 -0.0054
-7 13 6 0.1540 -0.0021
-7 13 7 -0.5923 0.0078
-7 13 8 -1.4891 0.0174
-7 13 9 -1.8278 -0.0344
-7 13 10 -1.1806 -0.0966
-7 13 11 -0.3059 -0.0577
-7 14 1 -1.7387 0.0233
-7 14 2 -1.4395 -0.0005
-7 14 3 -0.2831 -0.0238
-7 14 4 0.9722 -0.0155
-7 14 5 1.5592 0.0046
-7 14 6 1.1026 0.0217
-7 14 7 0.2404 -0.0141
-7 14 8 -0.0349 -0.1149
-7 14 9 0.2219 -0.1538
-7 14 10 0.3018 -0.0627
-7 15 1 1.8842 -0.0094
-7 15 2 1.7312 0.0298
-7 15 3 0.5960 0.0428
-7 15 4 -0.5711 -0.0003
-7 15 5 -0.9148 -0.0521
-7 15 6 -0.4421 -0.0969
-7 15 7 0.1754 -0.1060
-7 15 8 0.3720 -0.0137
-7 16 1 -1.6789 -0.0338
-7 16 2 -1.5550 -0.0277
-7 16 3 -0.9431 -0.0067
-7 16 4 -0.3384 0.0378
-7 16 5 -0.1648 0.0533
-7 16 6 -0.1156 0.0628
-7 17 1 0.2034 0.0229
-7 17 2 0.4213 0.0300
-7 17 3 0.4670 0.0548
-7 17 4 0.2508 0.0510
-7 18 1 0.2022 0.0413
-6 -17 1 -0.3396 -0.0614
-6 -17 2 -0.3680 -0.0574
-6 -17 3 -0.0121 0.0059
-6 -17 4 0.2949 0.0500
-6 -17 5 0.2677 0.0516
-6 -17 6 0.0719 0.0692
-6 -17 7 0.0202 0.1008
-6 -17 8 0.2248 0.0840
-6 -17 9 0.4400 0.0295
-6 -16 1 -0.6656 -0.0288
-6 -16 2 -0.7744 -0.0328
-6 -16 3 -0.7518 -0.0489
-6 -16 4 -0.5785 -0.0412
-6 -16 5 -0.4292 -0.0068
-6 -16 6 -0.3573 0.0055
-6 -16 7 -0.3496 -0.0086
-6 -16 8 -0.5728 -0.0175
-6 -16 9 -0.9201 -0.0266
-6 -16 10 -0.8825 -0.0471
-6 -16 11 -0.3911 -0.0553
-6 -16 12 0.0333 -0.0319
-6 -15 1 0.6967 0.0071
-6 -15 2 0.6855 -0.0157
-6 -15 3 0.3259 -0.0389
-6 -15 4 -0.2209 -0.0352
-6 -15 5 -0.5306 -0.0142
-6 -15 6 -0.5832 -0.0033
-6 -15 7 -0.5494 -0.0064
-6 -15 8 -0.2689 0.0022
-6 -15 9 0.2124 0.0269
-6 -15 10 0.3046 0.0259
-6 -15 11 -0.2143 -0.0070
-6 -15 12 -0.7267 -0.0148
-6 -15 13 -0.6783 0.0143
-6 -15 14 -0.2668 0.0291
-6 -14 1 1.3267 -0.0009
-6 -14 2 1.4041 0.0112
-6 -14 3 1.3726 0.0370
-6 -14 4 1.3968 0.0279
-6 -14 5 1.3552 -0.0120
-6 -14 6 1.2476 -0.0260
-6 -14 7 1.1927 -0.0080
-6 -14 8 1.0646 -0.0046
-6 -14 9 0.7481 -0.0175
-6 -14 10 0.5068 -0.0016
-6 -14 11 0.5988 0.0272
-6 -14 12 0.7620 0.0053
-6 -14 13 0.5233 -0.0381
-6 -14 14 -0.0525 -0.0177
-6 -14 15 -0.3905 0.0432
-6 -13 1 -1.8528 0.0371
-6 -13 2 -2.0280 0.0360
-6 -13 3 -1.5467 0.0046
-6 -13 4 -0.7989 -0.0152
-6 -13 5 -0.1724 -0.0036
-6 -13 6 0.1366 0.0054
-6 -13 7 -0.0076 -0.0020
-6 -13 8 -0.4543 -0.0041
-6 -13 9 -0.6871 0.0038
-6 -13 10 -0.3851 0.0036
-6 -13 11 0.1650 -0.0011
-6 -13 12 0.5163 0.0095
-6 -13 13 0.6275 0.0135
-6 -13 14 0.6542 -0.0260
-6 -13 15 0.5767 -0.0758
-6 -13 16 0.3849 -0.0762
-6 -12 1 -0.1250 -0.0040
-6 -12 2 0.6164 -0.0045
-6 -12 3 0.2731 0.0094
-6 -12 4 -0.7808 0.0238
-6 -12 5 -1.7130 0.0158
-6 -12 6 -1.9832 -0.0043
-6 -12 7 -1.3107 -0.0115
-6 -12 8 0.0293 -0.0005
-6 -12 9 1.0402 0.0089
-6 -12 10 0.9177 0.0014
-6 -12 11 -0.0975 -0.0072
-6 -12 12 -1.0870 -0.0001
-6 -12 13 -1.3516 0.0113
-6 -12 14 -0.8523 0.0148
-6 -12 15 -0.1135 0.0118
-6 -12 16 0.2435 0.0088
-6 -11 1 -0.2356 -0.0013
-6 -11 2 -0.5743 0.0045
-6 -11 3 -0.1478 0.0125
-6 -11 4 0.6887 0.0082
-6 -11 5 1.3044 0.0016
-6 -11 6 1.3042 0.0022
-6 -11 7 0.3573 0.0008
-6 -11 8 -1.2318 -0.0107
-6 -11 9 -2.3244 -0.0179
-6 -11 10 -2.1200 -0.0049
-6 -11 11 -0.8645 0.0073
-6 -11 12 0.6354 -0.0046
-6 -11 13 1.5099 -0.0176
-6 -11 14 1.2436 -0.0073
-6 -11 15 0.2017 0.0124
-6 -11 16 -0.5929 0.0233
-6 -11 17 -0.5226 0.0208
-6 -10 1 3.3038 0.0021
-6 -10 2 2.2851 0.0107
-6 -10 3 1.6515 -0.0022
-6 -10 4 1.4348 -0.0143
-6 -10 5 1.3128 -0.0107
-6 -10 6 1.1290 -0.0007
-6 -10 7 1.3080 0.0024
-6 -10 8 1.8603 -0.0024
-6 -10 9 2.0414 -0.0068
-6 -10 10 1.5334 -0.0079
-6 -10 11 0.6830 -0.0014
-6 -10 12 -0.3084 0.0141
-6 -10 13 -1.2376 0.0222
-6 -10 14 -1.5047 0.0142
-6 -10 15 -0.8027 0.0045
-6 -10 16 0.2357 -0.0020
-6 -10 17 0.6293 -0.0092
-6 -10 18 0.2106 -0.0103
-6 -9 1 -4.0238 -0.0063
-6 -9 2 -2.4865 -0.0227
-6 -9 3 -2.0724 -0.0155
-6 -9 4 -2.4669 0.0033
-6 -9 5 -2.7101 0.0087
-6 -9 6 -2.1851 0.0023
-6 -9 7 -1.1205 0.0007
-6 -9 8 0.0599 0.0069
-6 -9 9 1.0591 0.0068
-6 -9 10 1.3388 -0.0044
-6 -9 11 0.6772 -0.0164
-6 -9 12 -0.0931 -0.0219
-6 -9 13 -0.0659 -0.0154
-6 -9 14 0.4941 0.0011
-6 -9 15 0.6979 0.0099
-6 -9 16 0.2803 0.0024
-6 -9 17 -0.1934 -0.0114
-6 -9 18 -0.1760 -0.0242
-6 -8 1 1.3995 -0.0313
-6 -8 2 0.4231 -0.0220
-6 -8 3 0.3989 -0.0196
-6 -8 4 1.1410 -0.0198
-6 -8 5 2.0455 -0.0092
-6 -8 6 2.1402 0.0018
-6 -8 7 0.6794 0.0040
-6 -8 8 -1.8772 0.0032
-6 -8 9 -3.8976 0.0058
-6 -8 10 -3.9037 0.0087
-6 -8 11 -2.0374 0.0084
-6 -8 12 0.0057 0.0097
-6 -8 13 0.7714 0.0108
-6 -8 14 0.3014 0.0032
-6 -8 15 -0.5101 -0.0041
-6 -8 16 -0.9299 0.0014
-6 -8 17 -0.7198 0.0115
-6 -8 18 -0.2310 0.0176
-6 -8 19 -0.0061 0.0202
-6 -7 1 -0.1855 -0.0118
-6 -7 2 -0.5866 -0.0195
-6 -7 3 -0.6454 -0.0051
-6 -7 4 -0.5190 0.0094
-6 -7 5 -0.9483 0.0074
-6 -7 6 -1.4333 0.0047
-6 -7 7 -0.5180 0.0073
-6 -7 8 1.8081 0.0068
-6 -7 9 3.7315 0.0042
-6 -7 10 3.7651 0.0029
-6 -7 11 2.2192 0.0011
-6 -7 12 0.5278 -0.0033
-6 -7 13 -0.2632 -0.0057
-6 -7 14 -0.0659 -0.0014
-6 -7 15 0.7350 0.0014
-6 -7 16 1.5147 -0.0036
-6 -7 17 1.4955 -0.0063
-6 -7 18 0.6295 -0.0046
-6 -7 19 -0.1230 -0.0082
-6 -6 1 4.4896 0.0415
-6 -6 2 6.4572 0.0430
-6 -6 3 5.5608 0.0217
-6 -6 4 2.5273 0.0005
-6 -6 5 -0.0876 -0.0056
-6 -6 6 -1.1443 -0.0063
-6 -6 7 -1.4756 -0.0048
-6 -6 8 -1.8502 -0.0008
-6 -6 9 -2.2092 -0.0002
-6 -6 10 -2.3331 0.0019
-6 -6 11 -2.0561 0.0090
-6 -6 12 -1.3271 0.0095
-6 -6 13 -0.5198 -0.0010
-6 -6 14 -0.2408 -0.0100
-6 -6 15 -0.7129 -0.0066
-6 -6 16 -1.4426 0.0038
-6 -6 17 -1.5714 0.0073
-6 -6 18 -0.8605 0.0052
-6 -6 19 -0.0581 0.0102
-6 -5 1 -9.0267 0.0144
-6 -5 2 -11.7767 0.0030
-6 -5 3 -10.0020 -0.0083
-6 -5 4 -4.7775 -0.0085
-6 -5 5 0.6068 -0.0006
-6 -5 6 3.5315 0.0074
-6 -5 7 3.4098 0.0087
-6 -5 8 1.5166 0.0063
-6 -5 9 0.0884 0.0078
-6 -5 10 0.4323 0.0054
-6 -5 11 1.6386 -0.0059
-6 -5 12 2.0196 -0.0099
-6 -5 13 1.3189 -0.0005
-6 -5 14 0.4891 0.0067
-6 -5 15 0.1085 0.0020
-6 -5 16 0.0775 -0.0075
-6 -5 17 0.1722 -0.0095
-6 -5 18 0.1925 -0.0020
-6 -5 19 0.0482 0.0031
-6 -4 1 5.8474 -0.0047
-6 -4 2 7.9871 0.0147
-6 -4 3 7.0006 0.0309
-6 -4 4 3.2169 0.0237
-6 -4 5 -1.1787 0.0056
-6 -4 6 -3.5321 -0.0062
-6 -4 7 -2.5413 -0.0088
-6 -4 8 0.4863 -0.0043
-6 -4 9 2.5412 0.0009
-6 -4 10 1.8879 0.0048
-6 -4 11 -0.3046 0.0108
-6 -4 12 -1.7996 0.0121
-6 -4 13 -1.7544 0.0025
-6 -4 14 -0.6841 -0.0096
-6 -4 15 0.7125 -0.0132
-6 -4 16 1.6882 -0.0067
-6 -4 17 1.5801 -0.0002
-6 -4 18 0.6984 -0.0038
-6 -4 19 0.0813 -0.0101
-6 -3 1 0.8038 -0.0001
-6 -3 2 1.4361 -0.0101
-6 -3 3 1.3121 -0.0148
-6 -3 4 1.6504 -0.0027
-6 -3 5 2.5124 0.0052
-6 -3 6 2.7417 0.0021
-6 -3 7 1.5277 0.0007
-6 -3 8 -0.4622 -0.0033
-6 -3 9 -1.5626 -0.0108
-6 -3 10 -0.7627 -0.0090
-6 -3 11 1.2801 -0.0022
-6 -3 12 2.9730 -0.0020
-6 -3 13 3.1902 -0.0041
-6 -3 14 1.8880 -0.0027
-6 -3 15 -0.0619 -0.0024
-6 -3 16 -1.3692 -0.0059
-6 -3 17 -1.2753 -0.0064
-6 -3 18 -0.3590 0.0003
-6 -3 19 0.1879 0.0044
-6 -2 1 -2.6561 -0.0294
-6 -2 2 -6.7868 -0.0115
-6 -2 3 -5.9614 -0.0003
-6 -2 4 -3.0739 -0.0064
-6 -2 5 -1.0950 -0.0078
-6 -2 6 -1.1031 -0.0013
-6 -2 7 -2.3873 -0.0045
-6 -2 8 -3.3517 -0.0091
-6 -2 9 -3.1865 -0.0065
-6 -2 10 -2.6874 -0.0108
-6 -2 11 -2.9376 -0.0174
-6 -2 12 -3.7603 -0.0079
-6 -2 13 -4.0454 0.0092
-6 -2 14 -3.2018 0.0167
-6 -2 15 -1.7307 0.0167
-6 -2 16 -0.4853 0.0161
-6 -2 17 0.1390 0.0140
-6 -2 18 0.2625 0.0095
-6 -2 19 0.1812 0.0065
-6 -1 1 0.9475 0.0048
-6 -1 2 5.8794 -0.0013
-6 -1 3 3.6874 -0.0009
-6 -1 4 -2.1866 0.0058
-6 -1 5 -6.2245 0.0037
-6 -1 6 -5.0284 -0.0080
-6 -1 7 0.2259 -0.0089
-6 -1 8 4.9444 -0.0023
-6 -1 9 5.8048 -0.0019
-6 -1 10 3.6326 0.0012
-6 -1 11 1.2653 0.0069
-6 -1 12 0.3101 -0.0013
-6 -1 13 0.5679 -0.0163
-6 -1 14 1.1493 -0.0189
-6 -1 15 1.2934 -0.0102
-6 -1 16 0.6397 -0.0019
-6 -1 17 -0.5208 -0.0007
-6 -1 18 -1.2838 -0.0058
-6 -1 19 -1.0524 -0.0100
-6 0 1 -0.8609 -0.0012
-6 0 2 -3.6157 -0.0181
-6 0 3 -0.6923 -0.0190
-6 0 4 6.2827 -0.0091
-6 0 5 11.8099 -0.0008
-6 0 6 11.2397 0.0049
-6 0 7 5.0658 0.0011
-6 0 8 -1.7555 -0.0080
-6 0 9 -4.8944 -0.0075
-6 0 10 -3.8620 -0.0067
-6 0 11 -0.7152 -0.0140
-6 0 12 2.1016 -0.0115
-6 0 13 2.9180 0.0052
-6 0 14 1.8000 0.0165
-6 0 15 0.3596 0.0123
-6 0 16 -0.0061 0.0005
-6 0 17 0.6034 -0.0065
-6 0 18 1.0841 -0.0013
-6 0 19 0.7764 0.0102
-6 1 1 1.4448 0.0127
-6 1 2 1.9070 0.0183
-6 1 3 1.4181 0.0055
-6 1 4 -1.3848 -0.0093
-6 1 5 -4.6503 -0.0059
-6 1 6 -5.5941 0.0027
-6 1 7 -3.3761 0.0087
-6 1 8 0.4430 0.0144
-6 1 9 3.5461 0.0103
-6 1 10 4.3201 0.0020
-6 1 11 2.4930 0.0043
-6 1 12 -0.3849 0.0068
-6 1 13 -1.8931 0.0013
-6 1 14 -1.2192 0.0019
-6 1 15 0.2605 0.0135
-6 1 16 1.0598 0.0253
-6 1 17 0.9587 0.0284
-6 1 18 0.4837 0.0201
-6 1 19 0.1024 0.0050
-6 2 1 1.4029 0.0038
-6 2 2 2.0718 0.0021
-6 2 3 -1.6360 0.0020
-6 2 4 -6.2602 0.0009
-6 2 5 -8.4785 -0.0062
-6 2 6 -7.1545 -0.0045
-6 2 7 -4.1312 0.0048
-6 2 8 -2.1906 0.0043
-6 2 9 -2.1553 0.0037
-6 2 10 -2.7144 0.0128
-6 2 11 -2.4414 0.0161
-6 2 12 -1.3152 0.0105
-6 2 13 -0.3956 0.0049
-6 2 14 -0.3369 -0.0041
-6 2 15 -0.8005 -0.0159
-6 2 16 -1.1968 -0.0227
-6 2 17 -1.1888 -0.0272
-6 2 18 -0.7276 -0.0343
-6 3 1 -5.7814 -0.0048
-6 3 2 -6.8699 -0.0007
-6 3 3 -1.7696 0.0037
-6 3 4 6.2554 0.0069
-6 3 5 11.4143 0.0123
-6 3 6 10.2798 0.0108
-6 3 7 5.0668 0.0019
-6 3 8 0.3999 0.0040
-6 3 9 -1.5812 0.0107
-6 3 10 -1.3197 0.0057
-6 3 11 0.1028 0.0031
-6 3 12 1.3191 0.0099
-6 3 13 1.2182 0.0105
-6 3 14 0.0658 0.0048
-6 3 15 -0.8868 -0.0012
-6 3 16 -0.9180 -0.0135
-6 3 17 -0.4509 -0.0254
-6 3 18 -0.1826 -0.0176
-6 4 1 5.8819 0.0026
-6 4 2 6.2667 0.0083
-6 4 3 3.7745 0.0123
-6 4 4 -1.1752 0.0109
-6 4 5 -4.9975 0.0016
-6 4 6 -4.5775 -0.0034
-6 4 7 -0.8159 0.0063
-6 4 8 3.2741 0.0108
-6 4 9 5.7860 0.0033
-6 4 10 5.7524 0.0033
-6 4 11 3.1049 0.0069
-6 4 12 -0.0496 0.0036
-6 4 13 -1.0591 0.0004
-6 4 14 0.1829 -0.0067
-6 4 15 1.6408 -0.0144
-6 4 16 1.8569 0.0071
-6 4 17 1.1030 0.0566
-6 4 18 0.4049 0.0831
-6 5 1 1.1931 0.0016
-6 5 2 2.6510 -0.0026
-6 5 3 1.8743 -0.0044
-6 5 4 1.1818 -0.0055
-6 5 5 1.2070 -0.0047
-6 5 6 1.0192 -0.0025
-6 5 7 -0.0670 -0.0083
-6 5 8 -2.0378 -0.0108
-6 5 9 -4.2469 -0.0011
-6 5 10 -5.0808 0.0021
-6 5 11 -3.4489 -0.0032
-6 5 12 -0.7150 -0.0019
-6 5 13 0.8182 0.0035
-6 5 14 0.5735 0.0082
-6 5 15 -0.4444 0.0038
-6 5 16 -1.0797 -0.0301
-6 5 17 -0.8528 -0.0784
-6 6 1 -9.4893 -0.0054
-6 6 2 -12.3164 -0.0039
-6 6 3 -10.3807 -0.0010
-6 6 4 -5.8371 0.0048
-6 6 5 -1.8941 0.0119
-6 6 6 -0.5427 0.0055
-6 6 7 -1.3380 -0.0052
-6 6 8 -2.2730 -0.0059
-6 6 9 -1.8234 -0.0038
-6 6 10 -0.3830 -0.0014
-6 6 11 0.5727 -0.0029
-6 6 12 0.4248 -0.0192
-6 6 13 -0.2933 -0.0332
-6 6 14 -0.7577 -0.0177
-6 6 15 -0.3934 0.0247
-6 6 16 0.4542 0.0681
-6 6 17 0.7139 0.0817
-6 7 1 8.2786 -0.0143
-6 7 2 10.4319 -0.0225
-6 7 3 8.8869 -0.0180
-6 7 4 4.3063 -0.0058
-6 7 5 -0.1242 -0.0076
-6 7 6 -1.4609 -0.0073
-6 7 7 0.4003 0.0011
-6 7 8 3.1683 -0.0028
-6 7 9 4.2532 -0.0132
-6 7 10 2.8281 -0.0183
-6 7 11 0.3756 -0.0198
-6 7 12 -1.1373 -0.0106
-6 7 13 -1.1477 -0.0021
-6 7 14 -0.4098 -0.0224
-6 7 15 0.0309 -0.0598
-6 7 16 -0.1594 -0.0742
-6 8 1 -0.8996 0.0300
-6 8 2 -0.9733 0.0334
-6 8 3 0.0303 0.0140
-6 8 4 2.1711 -0.0150
-6 8 5 3.9229 -0.0137
-6 8 6 4.0387 0.0001
-6 8 7 2.4923 -0.0033
-6 8 8 0.0350 -0.0062
-6 8 9 -1.7309 -0.0026
-6 8 10 -1.3475 -0.0053
-6 8 11 0.5391 -0.0098
-6 8 12 2.0223 -0.0144
-6 8 13 2.3167 -0.0093
-6 8 14 1.7345 0.0270
-6 8 15 0.7787 0.0731
-6 8 16 0.1353 0.0882
-6 9 1 -1.9183 0.0033
-6 9 2 -2.5953 0.0040
-6 9 3 -2.2185 0.0043
-6 9 4 -1.4684 0.0094
-6 9 5 -0.8806 -0.0004
-6 9 6 -1.2127 -0.0136
-6 9 7 -2.1472 -0.0048
-6 9 8 -1.9984 0.0005
-6 9 9 -0.5345 -0.0143
-6 9 10 0.2876 -0.0181
-6 9 11 -0.4144 -0.0004
-6 9 12 -1.4568 0.0158
-6 9 13 -1.9189 0.0075
-6 9 14 -1.6993 -0.0276
-6 9 15 -0.8637 -0.0563
-6 10 1 0.9175 -0.0591
-6 10 2 0.8579 -0.0438
-6 10 3 -1.2462 -0.0088
-6 10 4 -4.0391 0.0061
-6 10 5 -5.7701 0.0014
-6 10 6 -4.8287 -0.0015
-6 10 7 -1.6390 -0.0131
-6 10 8 0.9453 -0.0169
-6 10 9 1.0768 0.0062
-6 10 10 0.1053 0.0157
-6 10 11 -0.1558 -0.0052
-6 10 12 0.1987 -0.0062
-6 10 13 0.4891 0.0380
-6 10 14 0.5217 0.0834
-6 11 1 0.5260 0.0158
-6 11 2 0.4198 0.0113
-6 11 3 2.0157 -0.0068
-6 11 4 4.2331 -0.0015
-6 11 5 5.6666 0.0237
-6 11 6 5.1448 0.0263
-6 11 7 2.5062 0.0235
-6 11 8 -0.5458 0.0237
-6 11 9 -1.7881 0.0010
-6 11 10 -1.0818 -0.0018
-6 11 11 -0.0580 0.0584
-6 11 12 0.3373 0.1180
-6 11 13 0.2951 0.1043
-6 12 1 -1.4943 0.0582
-6 12 2 -0.9986 0.0308
-6 12 3 -0.7123 0.0162
-6 12 4 -0.5186 0.0106
-6 12 5 -0.4171 0.0050
-6 12 6 -0.5808 0.0191
-6 12 7 -0.3571 0.0214
-6 12 8 0.8109 0.0004
-6 12 9 1.8666 0.0195
-6 12 10 1.6468 0.0630
-6 12 11 0.7324 0.0346
-6 12 12 0.1701 -0.0644
-6 13 1 1.4282 -0.0057
-6 13 2 1.5752 0.0177
-6 13 3 0.5308 0.0216
-6 13 4 -1.0977 -0.0015
-6 13 5 -2.1922 -0.0163
-6 13 6 -1.6968 -0.0282
-6 13 7 -0.3034 -0.0163
-6 13 8 0.2109 0.0462
-6 13 9 -0.3569 0.0757
-6 13 10 -0.7671 0.0055
-6 13 11 -0.6021 -0.0808
-6 14 1 -1.9969 -0.0334
-6 14 2 -2.4120 -0.0288
-6 14 3 -1.5515 -0.0177
-6 14 4 -0.1439 -0.0006
-6 14 5 0.7903 -0.0088
-6 14 6 0.6188 -0.0014
-6 14 7 -0.2708 0.0381
-6 14 8 -0.8159 0.0203
-6 14 9 -0.5919 -0.0485
-6 14 10 -0.1263 -0.0510
-6 15 1 1.7519 0.0030
-6 15 2 1.8748 -0.0273
-6 15 3 1.5015 -0.0323
-6 15 4 0.9919 -0.0247
-6 15 5 0.6613 0.0092
-6 15 6 0.3773 0.0122
-6 15 7 0.1470 -0.0709
-6 15 8 0.1552 -0.1310
-6 16 1 0.0993 -0.0029
-6 16 2 -0.0449 0.0006
-6 16 3 -0.2281 -0.0239
-6 16 4 -0.3459 -0.0329
-6 16 5 -0.3698 -0.0465
-6 16 6 -0.0874 -0.0657
-6 16 7 0.3118 -0.0250
-6 17 1 -0.7575 0.0032
-6 17 2 -0.6914 0.0031
-6 17 3 -0.2527 0.0232
-6 17 4 0.0860 0.0235
-6 17 5 0.1354 0.0138
-6 18 1 0.4012 -0.0524
-6 18 2 0.5650 0.0582
-5 -18 5 -0.2969 -0.0751
-5 -17 1 0.7152 0.0262
-5 -17 2 0.7440 -0.0027
-5 -17 3 0.5854 0.0370
-5 -17 4 0.3129 0.0776
-5 -17 5 0.1763 0.0695
-5 -17 6 0.2221 0.0472
-5 -17 7 0.2850 0.0266
-5 -17 8 0.4049 -0.0064
-5 -17 9 0.5716 -0.0285
-5 -17 10 0.4733 -0.0195
-5 -16 1 -0.3559 -0.0215
-5 -16 2 -0.4185 -0.0095
-5 -16 3 -0.0335 -0.0005
-5 -16 4 0.6141 -0.0005
-5 -16 5 0.9900 0.0008
-5 -16 6 0.9948 0.0143
-5 -16 7 0.9154 0.0368
-5 -16 8 0.7276 0.0424
-5 -16 9 0.3455 0.0214
-5 -16 10 0.1388 0.0226
-5 -16 11 0.3667 0.0658
-5 -16 12 0.6531 0.0814
-5 -15 1 -1.5224 -0.0076
-5 -15 2 -1.6466 0.0083
-5 -15 3 -1.8079 -0.0178
-5 -15 4 -1.9997 -0.0296
-5 -15 5 -1.9980 -0.0014
-5 -15 6 -1.8252 0.0194
-5 -15 7 -1.7407 0.0071
-5 -15 8 -1.6819 -0.0056
-5 -15 9 -1.3546 -0.0033
-5 -15 10 -0.8963 -0.0205
-5 -15 11 -0.7644 -0.0504
-5 -15 12 -0.9215 -0.0291
-5 -15 13 -0.8092 0.0299
-5 -15 14 -0.2503 0.0391
-5 -14 1 1.6583 -0.0217
-5 -14 2 2.1581 -0.0437
-5 -14 3 2.0728 -0.0205
-5 -14 4 1.5586 0.0033
-5 -14 5 0.9228 -0.0028
-5 -14 6 0.3986 -0.0083
-5 -14 7 0.2378 0.0043
-5 -14 8 0.4307 0.0175
-5 -14 9 0.5009 0.0185
-5 -14 10 0.1469 0.0098
-5 -14 11 -0.2700 -0.0087
-5 -14 12 -0.3961 -0.0343
-5 -14 13 -0.4481 -0.0334
-5 -14 14 -0.6131 0.0191
-5 -14 15 -0.6442 0.0756
-5 -13 1 0.3466 -0.0027
-5 -13 2 -0.6507 0.0088
-5 -13 3 -0.6387 0.0088
-5 -13 4 0.1484 -0.0020
-5 -13 5 1.0094 -0.0108
-5 -13 6 1.4806 -0.0117
-5 -13 7 1.2348 -0.0048
-5 -13 8 0.3262 -0.0018
-5 -13 9 -0.4617 -0.0054
-5 -13 10 -0.3794 0.0049
-5 -13 11 0.4178 0.0253
-5 -13 12 1.2440 0.0243
-5 -13 13 1.5935 -0.0034
-5 -13 14 1.2701 -0.0306
-5 -13 15 0.4972 -0.0335
-5 -13 16 -0.0718 -0.0164
-5 -12 1 0.7842 0.0303
-5 -12 2 1.4774 0.0227
-5 -12 3 1.3609 0.0025
-5 -12 4 0.5288 -0.0054
-5 -12 5 -0.4090 0.0014
-5 -12 6 -0.8309 0.0034
-5 -12 7 -0.1902 -0.0071
-5 -12 8 1.3016 -0.0111
-5 -12 9 2.4595 -0.0025
-5 -12 10 2.3648 -0.0050
-5 -12 11 1.2063 -0.0150
-5 -12 12 -0.2561 -0.0051
-5 -12 13 -1.2468 0.0097
-5 -12 14 -1.2207 -0.0034
-5 -12 15 -0.3694 -0.0377
-5 -12 16 0.3662 -0.0680
-5 -12 17 0.3470 -0.0775
-5 -11 1 -4.8918 0.0045
-5 -11 2 -4.5603 -0.0045
-5 -11 3 -4.2051 -0.0035
-5 -11 4 -3.5840 0.0004
-5 -11 5 -2.6331 0.0003
-5 -11 6 -1.7437 -0.0005
-5 -11 7 -1.6322 0.0013
-5 -11 8 -2.2230 0.0027
-5 -11 9 -2.5204 0.0020
-5 -11 10 -2.0304 0.0059
-5 -11 11 -1.1456 0.0094
-5 -11 12 -0.1598 -0.0002
-5 -11 13 0.8519 -0.0094
-5 -11 14 1.4349 -0.0032
-5 -11 15 1.0940 0.0083
-5 -11 16 0.1484 0.0224
-5 -11 17 -0.4365 0.0412
-5 -10 1 4.5005 -0.0357
-5 -10 2 3.3608 -0.0067
-5 -10 3 3.2410 0.0184
-5 -10 4 3.7356 0.0180
-5 -10 5 3.8418 0.0018
-5 -10 6 3.0148 -0.0105
-5 -10 7 1.6073 -0.0106
-5 -10 8 0.1628 -0.0071
-5 -10 9 -1.0231 -0.0058
-5 -10 10 -1.5281 -0.0055
-5 -10 11 -1.0960 -0.0043
-5 -10 12 -0.3833 -0.0009
-5 -10 13 -0.3626 -0.0008
-5 -10 14 -0.9879 -0.0046
-5 -10 15 -1.2385 0.0002
-5 -10 16 -0.5424 0.0094
-5 -10 17 0.3821 0.0073
-5 -10 18 0.5302 0.0018
-5 -9 1 0.3390 0.0500
-5 -9 2 1.3694 0.0260
-5 -9 3 0.6764 0.0083
-5 -9 4 -1.2389 0.0100
-5 -9 5 -2.9816 0.0141
-5 -9 6 -3.1364 0.0103
-5 -9 7 -1.2270 -0.0004
-5 -9 8 1.7161 -0.0077
-5 -9 9 3.8859 -0.0048
-5 -9 10 4.1030 0.0033
-5 -9 11 2.6045 0.0082
-5 -9 12 0.7142 0.0056
-5 -9 13 -0.2904 0.0028
-5 -9 14 -0.1034 0.0086
-5 -9 15 0.6310 0.0124
-5 -9 16 0.9978 0.0069
-5 -9 17 0.6412 0.0075
-5 -9 18 0.0943 0.0169
-5 -8 1 -0.6926 -0.0130
-5 -8 2 -0.3984 -0.0034
-5 -8 3 0.3708 -0.0105
-5 -8 4 1.3404 -0.0192
-5 -8 5 2.4849 -0.0099
-5 -8 6 2.9769 0.0045
-5 -8 7 1.6557 0.0110
-5 -8 8 -0.9974 0.0089
-5 -8 9 -3.0335 -0.0017
-5 -8 10 -3.2585 -0.0128
-5 -8 11 -2.1346 -0.0129
-5 -8 12 -0.7525 -0.0005
-5 -8 13 0.1434 0.0111
-5 -8 14 0.1690 0.0084
-5 -8 15 -0.7616 0.0019
-5 -8 16 -1.9535 0.0040
-5 -8 17 -2.1524 -0.0009
-5 -8 18 -1.1080 -0.0202
-5 -8 19 -0.0457 -0.0298
-5 -7 1 -5.5875 0.0048
-5 -7 2 -7.2736 0.0040
-5 -7 3 -6.3133 0.0032
-5 -7 4 -3.4723 0.0009
-5 -7 5 -1.2319 -0.0041
-5 -7 6 -0.5509 -0.0024
-5 -7 7 -0.3250 0.0021
-5 -7 8 0.2947 0.0015
-5 -7 9 1.0126 0.0015
-5 -7 10 1.4216 0.0018
-5 -7 11 1.4466 -0.0037
-5 -7 12 1.0900 -0.0106
-5 -7 13 0.5457 -0.0092
-5 -7 14 0.3385 0.0019
-5 -7 15 0.8904 0.0093
-5 -7 16 1.8190 0.0028
-5 -7 17 2.0595 -0.0032
-5 -7 18 1.2098 0.0034
-5 -7 19 0.1894 0.0075
-5 -6 1 8.2117 -0.0725
-5 -6 2 11.0432 -0.0621
-5 -6 3 9.4472 -0.0264
-5 -6 4 4.4341 0.0008
-5 -6 5 -0.6352 0.0037
-5 -6 6 -3.0824 -0.0076
-5 -6 7 -2.4838 -0.0127
-5 -6 8 -0.3581 -0.0059
-5 -6 9 1.0285 0.0003
-5 -6 10 0.4798 0.0015
-5 -6 11 -1.0778 0.0041
-5 -6 12 -1.9313 0.0054
-5 -6 13 -1.5978 0.0008
-5 -6 14 -0.7930 -0.0086
-5 -6 15 -0.1570 -0.0157
-5 -6 16 0.1282 -0.0125
-5 -6 17 0.0858 -0.0043
-5 -6 18 -0.0883 -0.0045
-5 -6 19 -0.1640 -0.0093
-5 -5 1 -1.7064 0.0518
-5 -5 2 -4.4110 0.0394
-5 -5 3 -4.5923 0.0112
-5 -5 4 -1.7450 -0.0045
-5 -5 5 2.4920 -0.0044
-5 -5 6 5.0145 -0.0004
-5 -5 7 3.6017 0.0038
-5 -5 8 -0.6089 0.0053
-5 -5 9 -3.7704 0.0051
-5 -5 10 -3.2888 0.0065
-5 -5 11 -0.3514 0.0070
-5 -5 12 2.1002 0.0043
-5 -5 13 2.6176 0.0005
-5 -5 14 1.5800 0.0006
-5 -5 15 -0.1573 0.0049
-5 -5 16 -1.5874 0.0043
-5 -5 17 -1.7595 -0.0028
-5 -5 18 -0.8554 -0.0029
-5 -5 19 -0.0858 0.0056
-5 -4 1 -2.7996 0.0030
-5 -4 2 -4.3645 0.0007
-5 -4 3 -4.1434 0.0000
-5 -4 4 -3.9237 -0.0074
-5 -4 5 -4.5922 -0.0041
-5 -4 6 -4.8389 0.0098
-5 -4 7 -2.9468 0.0105
-5 -4 8 0.6423 0.0019
-5 -4 9 3.2974 0.0004
-5 -4 10 2.9642 -0.0008
-5 -4 11 0.2701 -0.0075
-5 -4 12 -2.5011 -0.0094
-5 -4 13 -3.6809 -0.0026
-5 -4 14 -2.9843 0.0042
-5 -4 15 -1.0926 0.0046
-5 -4 16 0.6735 0.0047
-5 -4 17 1.1405 0.0089
-5 -4 18 0.5008 0.0103
-5 -4 19 -0.0335 0.0070
-5 -3 1 -1.2140 0.0053
-5 -3 2 5.5870 0.0011
-5 -3 3 6.9293 0.0011
-5 -3 4 4.8965 0.0116
-5 -3 5 2.4571 0.0081
-5 -3 6 1.3168 -0.0084
-5 -3 7 1.5312 -0.0071
-5 -3 8 1.9405 0.0063
-5 -3 9 1.6947 0.0068
-5 -3 10 1.2961 0.0039
-5 -3 11 1.6621 0.0114
-5 -3 12 2.7752 0.0169
-5 -3 13 3.7198 0.0101
-5 -3 14 3.6448 -0.0015
-5 -3 15 2.4823 -0.0072
-5 -3 16 0.9452 -0.0055
-5 -3 17 -0.0991 -0.0010
-5 -3 18 -0.3433 0.0028
-5 -3 19 -0.1320 0.0048
-5 -2 1 2.8928 0.0079
-5 -2 2 -4.5599 0.0043
-5 -2 3 -4.7715 0.0030
-5 -2 4 0.3646 -0.0022
-5 -2 5 5.8864 -0.0017
-5 -2 6 7.0672 0.0088
-5 -2 7 2.9743 0.0095
-5 -2 8 -2.5594 0.0013
-5 -2 9 -5.1155 0.0049
-5 -2 10 -4.0646 0.0115
-5 -2 11 -1.8076 0.0027
-5 -2 12 -0.4551 -0.0110
-5 -2 13 -0.4171 -0.0122
-5 -2 14 -1.0002 -0.0036
-5 -2 15 -1.2978 0.0007
-5 -2 16 -0.7760 -0.0066
-5 -2 17 0.3271 -0.0180
-5 -2 18 1.0871 -0.0218
-5 -2 19 0.8742 -0.0165
-5 -1 1 2.5325 -0.0141
-5 -1 2 7.7189 0.0085
-5 -1 3 6.1825 0.0086
-5 -1 4 -1.6683 0.0006
-5 -1 5 -10.2646 0.0024
-5 -1 6 -13.1733 0.0004
-5 -1 7 -8.7032 -0.0056
-5 -1 8 -1.1756 -0.0058
-5 -1 9 3.9191 -0.0089
-5 -1 10 4.5990 -0.0129
-5 -1 11 2.1499 -0.0036
-5 -1 12 -1.0746 0.0102
-5 -1 13 -2.9411 0.0105
-5 -1 14 -2.6086 -0.0006
-5 -1 15 -1.0475 -0.0079
-5 -1 16 0.0330 -0.0030
-5 -1 17 -0.1143 0.0074
-5 -1 18 -0.7356 0.0116
-5 -1 19 -0.7920 0.0066
-5 0 1 -3.0015 0.0249
-5 0 2 -5.7816 0.0027
-5 0 3 -7.1497 0.0036
-5 0 4 -4.5921 0.0121
-5 0 5 0.4732 0.0017
-5 0 6 4.4971 -0.0057
-5 0 7 4.9731 0.0005
-5 0 8 2.1253 -0.0005
-5 0 9 -1.7479 -0.0053
-5 0 10 -4.0111 -0.0015
-5 0 11 -3.1980 0.0015
-5 0 12 -0.1635 -0.0013
-5 0 13 2.3842 -0.0028
-5 0 14 2.5217 -0.0005
-5 0 15 0.8333 0.0040
-5 0 16 -0.8216 0.0076
-5 0 17 -1.3038 0.0036
-5 0 18 -0.7966 -0.0090
-5 0 19 -0.1382 -0.0207
-5 1 1 -6.1088 -0.0428
-5 1 2 -6.8684 -0.0157
-5 1 3 -0.4756 -0.0049
-5 1 4 8.1332 -0.0058
-5 1 5 13.1543 0.0034
-5 1 6 11.8025 0.0054
-5 1 7 6.5625 -0.0094
-5 1 8 2.3295 -0.0141
-5 1 9 1.2807 -0.0071
-5 1 10 1.9164 -0.0097
-5 1 11 2.0272 -0.0178
-5 1 12 1.0697 -0.0191
-5 1 13 0.0086 -0.0153
-5 1 14 -0.2780 -0.0090
-5 1 15 0.1394 -0.0018
-5 1 16 0.7540 0.0057
-5 1 17 1.1217 0.0199
-5 1 18 0.9576 0.0426
-5 1 19 0.4185 0.0582
-5 2 1 10.7591 -0.0139
-5 2 2 15.4818 -0.0128
-5 2 3 9.8977 -0.0050
-5 2 4 -2.2900 -0.0000
-5 2 5 -12.5551 -0.0120
-5 2 6 -14.5032 -0.0205
-5 2 7 -9.4840 -0.0052
-5 2 8 -3.3447 0.0079
-5 2 9 0.3955 0.0021
-5 2 10 1.5230 -0.0039
-5 2 11 0.7188 -0.0037
-5 2 12 -0.7580 -0.0020
-5 2 13 -1.2278 0.0043
-5 2 14 -0.1887 0.0084
-5 2 15 1.2065 0.0018
-5 2 16 1.6159 -0.0052
-5 2 17 0.9634 -0.0037
-5 2 18 0.2246 -0.0041
-5 3 1 -3.8464 0.0383
-5 3 2 -8.4977 0.0082
-5 3 3 -8.5956 -0.0116
-5 3 4 -3.1558 -0.0168
-5 3 5 3.4429 -0.0027
-5 3 6 5.9398 0.0136
-5 3 7 3.6752 0.0056
-5 3 8 -0.5163 -0.0080
-5 3 9 -4.2321 -0.0038
-5 3 10 -5.7980 0.0023
-5 3 11 -4.2178 0.0018
-5 3 12 -1.0659 0.0039
-5 3 13 0.5417 0.0074
-5 3 14 -0.3585 0.0153
-5 3 15 -1.9786 0.0263
-5 3 16 -2.4303 0.0126
-5 3 17 -1.5873 -0.0357
-5 3 18 -0.6016 -0.0761
-5 4 1 -4.5505 -0.0037
-5 4 2 -5.8826 -0.0006
-5 4 3 -3.7850 0.0010
-5 4 4 -1.8221 0.0101
-5 4 5 -1.4819 0.0126
-5 4 6 -1.7299 -0.0000
-5 4 7 -1.2045 -0.0029
-5 4 8 0.6008 0.0057
-5 4 9 3.2654 0.0065
-5 4 10 5.1155 0.0065
-5 4 11 4.4997 0.0101
-5 4 12 2.0649 0.0063
-5 4 13 0.0180 -0.0013
-5 4 14 -0.4895 -0.0080
-5 4 15 0.1245 -0.0140
-5 4 16 0.8321 -0.0044
-5 4 17 0.8493 0.0249
-5 4 18 0.3885 0.0464
-5 5 1 7.2349 -0.0022
-5 5 2 14.1185 0.0013
-5 5 3 14.0137 0.0023
-5 5 4 8.7359 -0.0038
-5 5 5 3.0611 -0.0069
-5 5 6 0.6568 0.0079
-5 5 7 1.5033 0.0195
-5 5 8 3.1564 0.0125
-5 5 9 3.4028 0.0077
-5 5 10 1.9418 0.0105
-5 5 11 0.1710 0.0101
-5 5 12 -0.5080 0.0110
-5 5 13 0.1097 0.0113
-5 5 14 1.0639 0.0028
-5 5 15 1.0753 -0.0070
-5 5 16 0.0789 -0.0067
-5 5 17 -0.5660 0.0052
-5 6 1 -4.3985 0.0166
-5 6 2 -9.8471 0.0307
-5 6 3 -10.2880 0.0246
-5 6 4 -5.3360 0.0073
-5 6 5 0.6688 0.0066
-5 6 6 3.0657 0.0079
-5 6 7 1.0506 0.0007
-5 6 8 -2.9422 -0.0008
-5 6 9 -5.6848 -0.0005
-5 6 10 -5.2335 0.0014
-5 6 11 -2.3525 0.0149
-5 6 12 0.4164 0.0201
-5 6 13 1.3193 0.0039
-5 6 14 0.6154 -0.0079
-5 6 15 -0.1994 -0.0004
-5 6 16 -0.1721 0.0096
-5 6 17 0.1237 0.0065
-5 7 1 -0.4014 -0.0167
-5 7 2 0.0969 -0.0224
-5 7 3 -0.0174 -0.0093
-5 7 4 -1.9237 0.0089
-5 7 5 -4.3013 -0.0045
-5 7 6 -5.3145 -0.0204
-5 7 7 -4.2807 -0.0040
-5 7 8 -1.4658 0.0155
-5 7 9 1.5156 0.0146
-5 7 10 2.3572 0.0020
-5 7 11 0.7379 -0.0122
-5 7 12 -1.4355 -0.0081
-5 7 13 -2.5272 0.0129
-5 7 14 -2.1448 0.0121
-5 7 15 -0.8319 -0.0182
-5 7 16 0.1601 -0.0470
-5 8 1 1.7565 -0.0068
-5 8 2 3.1892 -0.0138
-5 8 3 2.4535 -0.0125
-5 8 4 0.9503 -0.0114
-5 8 5 -0.0314 0.0014
-5 8 6 0.5154 0.0082
-5 8 7 2.1326 -0.0114
-5 8 8 2.6471 -0.0217
-5 8 9 1.2134 -0.0024
-5 8 10 -0.2996 0.0114
-5 8 11 -0.4005 0.0003
-5 8 12 0.3868 -0.0202
-5 8 13 1.2462 -0.0242
-5 8 14 1.6105 0.0004
-5 8 15 1.0189 0.0260
-5 8 16 0.1364 0.0324
-5 9 1 -0.5296 0.0120
-5 9 2 -1.5479 0.0120
-5 9 3 0.1338 -0.0048
-5 9 4 3.4834 -0.0065
-5 9 5 6.4937 0.0042
-5 9 6 6.7744 0.0061
-5 9 7 3.8139 0.0115
-5 9 8 0.3150 0.0122
-5 9 9 -0.8964 -0.0096
-5 9 10 -0.1608 -0.0283
-5 9 11 0.6661 -0.0273
-5 9 12 0.8579 -0.0295
-5 9 13 0.4516 -0.0462
-5 9 14 -0.2358 -0.0571
-5 9 15 -0.4507 -0.0319
-5 10 1 -0.2278 0.0090
-5 10 2 1.0259 0.0061
-5 10 3 0.1709 0.0124
-5 10 4 -2.3867 0.0010
-5 10 5 -5.2752 -0.0225
-5 10 6 -6.5444 -0.0185
-5 10 7 -4.7941 -0.0122
-5 10 8 -1.1912 -0.0256
-5 10 9 1.2598 -0.0223
-5 10 10 1.3093 -0.0039
-5 10 11 0.2721 -0.0068
-5 10 12 -0.5150 -0.0269
-5 10 13 -0.7208 -0.0389
-5 10 14 -0.4078 -0.0236
-5 11 1 0.8550 -0.0389
-5 11 2 0.0101 -0.0080
-5 11 3 -0.4735 0.0045
-5 11 4 -0.6698 0.0047
-5 11 5 -0.5027 0.0070
-5 11 6 0.3218 -0.0134
-5 11 7 0.7915 -0.0286
-5 11 8 -0.2608 -0.0071
-5 11 9 -1.7875 0.0023
-5 11 10 -2.0718 -0.0195
-5 11 11 -1.2925 -0.0154
-5 11 12 -0.4906 0.0433
-5 11 13 -0.0133 0.1193
-5 12 1 -1.4921 -0.0150
-5 12 2 -2.3171 -0.0344
-5 12 3 -1.6463 -0.0235
-5 12 4 0.3880 0.0067
-5 12 5 2.5417 0.0098
-5 12 6 2.7789 0.0098
-5 12 7 1.2024 0.0169
-5 12 8 0.1325 -0.0066
-5 12 9 0.4629 -0.0273
-5 12 10 0.9478 0.0141
-5 12 11 0.8676 0.0857
-5 12 12 0.5625 0.1141
-5 13 1 2.1685 0.0559
-5 13 2 3.4068 0.0314
-5 13 3 3.0232 0.0001
-5 13 4 1.2857 -0.0195
-5 13 5 -0.7380 0.0157
-5 13 6 -1.4655 0.0512
-5 13 7 -0.4695 0.0266
-5 13 8 0.8410 0.0086
-5 13 9 1.1949 0.0311
-5 13 10 0.8060 0.0193
-5 13 11 0.3241 -0.0466
-5 14 1 -1.6682 0.0010
-5 14 2 -1.8943 0.0334
-5 14 3 -1.5666 0.0438
-5 14 4 -1.0326 0.0430
-5 14 5 -0.5167 0.0057
-5 14 6 -0.0768 -0.0251
-5 14 7 -0.0836 0.0216
-5 14 8 -0.6559 0.0739
-5 14 9 -1.1580 0.0524
-5 14 10 -1.0055 0.0191
-5 15 1 -0.1996 0.0049
-5 15 2 -0.5536 0.0044
-5 15 3 -0.6437 0.0117
-5 15 4 -0.2531 -0.0088
-5 15 5 0.3034 -0.0197
-5 15 6 0.3018 0.0081
-5 15 7 -0.1125 0.0137
-5 15 8 -0.1507 -0.0007
-5 15 9 0.1851 0.0177
-5 16 1 0.9305 -0.0262
-5 16 2 1.2401 -0.0334
-5 16 3 0.8388 -0.0296
-5 16 4 0.1191 0.0094
-5 16 5 -0.3556 0.0445
-5 16 6 -0.2469 -0.0001
-5 16 7 0.1955 -0.0668
-5 17 1 -0.2545 0.0388
-5 17 2 -0.3764 -0.0328
-5 17 3 0.1058 -0.0889
-5 17 4 0.4823 -0.1242
-5 17 5 0.3594 -0.1486
-5 18 1 -0.6726 -0.0984
-5 18 2 -0.5993 -0.0030
-4 -18 3 -0.3823 0.0320
-4 -18 4 -0.1925 -0.0285
-4 -18 5 -0.0298 -0.0593
-4 -18 6 -0.0510 -0.0715
-4 -18 7 -0.1324 -0.0680
-4 -17 1 -0.1779 0.0456
-4 -17 2 0.1403 0.0304
-4 -17 3 0.0636 0.0231
-4 -17 4 -0.5357 0.0225
-4 -17 5 -1.1834 0.0222
-4 -17 6 -1.4515 0.0183
-4 -17 7 -1.3576 -0.0016
-4 -17 8 -0.9925 -0.0268
-4 -17 9 -0.4709 -0.0281
-4 -17 10 -0.1547 -0.0300
-4 -17 11 -0.2267 -0.0649
-4 -16 1 1.3911 0.0053
-4 -16 2 1.3863 -0.0197
-4 -16 3 1.5939 0.0029
-4 -16 4 2.0620 0.0237
-4 -16 5 2.4615 0.0088
-4 -16 6 2.5058 -0.0099
-4 -16 7 2.2863 -0.0049
-4 -16 8 1.9387 0.0009
-4 -16 9 1.4159 -0.0160
-4 -16 10 0.8819 -0.0257
-4 -16 11 0.7333 -0.0078
-4 -16 12 0.9244 -0.0033
-4 -16 13 0.9043 -0.0261
-4 -15 1 -1.1560 -0.0278
-4 -15 2 -1.7678 -0.0078
-4 -15 3 -2.0257 -0.0091
-4 -15 4 -1.8514 -0.0038
-4 -15 5 -1.3521 0.0144
-4 -15 6 -0.6779 0.0159
-4 -15 7 -0.1868 0.0051
-4 -15 8 -0.1412 0.0033
-4 -15 9 -0.2209 0.0080
-4 -15 10 -0.0410 0.0109
-4 -15 11 0.1784 0.0163
-4 -15 12 0.1840 0.0242
-4 -15 13 0.2308 0.0118
-4 -15 14 0.4061 -0.0297
-4 -14 1 -0.4360 0.0257
-4 -14 2 0.5886 0.0226
-4 -14 3 0.8327 0.0054
-4 -14 4 0.2845 -0.0137
-4 -14 5 -0.5787 -0.0135
-4 -14 6 -1.2955 0.0056
-4 -14 7 -1.4090 0.0094
-4 -14 8 -0.8102 0.0002
-4 -14 9 -0.1802 0.0078
-4 -14 10 -0.2483 0.0175
-4 -14 11 -0.8773 0.0069
-4 -14 12 -1.4986 0.0017
-4 -14 13 -1.7691 0.0263
-4 -14 14 -1.4416 0.0604
-4 -14 15 -0.5545 0.0646
-4 -13 1 -1.1395 -0.0364
-4 -13 2 -1.8580 -0.0432
-4 -13 3 -1.9392 -0.0252
-4 -13 4 -1.2867 -0.0037
-4 -13 5 -0.3328 0.0001
-4 -13 6 0.2702 -0.0053
-4 -13 7 -0.0928 0.0036
-4 -13 8 -1.2553 0.0145
-4 -13 9 -2.1230 0.0040
-4 -13 10 -1.9059 -0.0070
-4 -13 11 -0.8822 -0.0035
-4 -13 12 0.2748 -0.0074
-4 -13 13 1.0478 -0.0162
-4 -13 14 1.0287 -0.0045
-4 -13 15 0.2867 0.0255
-4 -13 16 -0.3852 0.0584
-4 -12 1 5.0351 -0.0030
-4 -12 2 4.9107 0.0056
-4 -12 3 4.8252 0.0062
-4 -12 4 4.4339 0.0027
-4 -12 5 3.5052 0.0001
-4 -12 6 2.3885 0.0021
-4 -12 7 1.9131 0.0075
-4 -12 8 2.2281 0.0123
-4 -12 9 2.4810 0.0158
-4 -12 10 2.0754 0.0135
-4 -12 11 1.2667 0.0093
-4 -12 12 0.3897 0.0109
-4 -12 13 -0.4722 0.0037
-4 -12 14 -1.0334 -0.0155
-4 -12 15 -0.8904 -0.0188
-4 -12 16 -0.2105 -0.0083
-4 -12 17 0.2502 -0.0081
-4 -11 1 -3.1111 0.0349
-4 -11 2 -2.0967 0.0219
-4 -11 3 -2.3962 -0.0006
-4 -11 4 -3.6025 -0.0141
-4 -11 5 -4.3372 -0.0106
-4 -11 6 -3.6389 -0.0050
-4 -11 7 -1.9005 -0.0125
-4 -11 8 -0.1378 -0.0198
-4 -11 9 1.1093 -0.0135
-4 -11 10 1.7346 -0.0026
-4 -11 11 1.7061 0.0018
-4 -11 12 1.2876 0.0026
-4 -11 13 1.0629 0.0107
-4 -11 14 1.2617 0.0156
-4 -11 15 1.3422 -0.0089
-4 -11 16 0.7543 -0.0464
-4 -11 17 -0.0554 -0.0532
-4 -11 18 -0.2238 -0.0322
-4 -10 1 -2.5937 -0.0108
-4 -10 2 -3.8357 -0.0049
-4 -10 3 -2.8625 0.0050
-4 -10 4 0.0023 0.0098
-4 -10 5 2.9633 0.0078
-4 -10 6 3.9182 0.0029
-4 -10 7 2.1299 0.0049
-4 -10 8 -1.0586 0.0070
-4 -10 9 -3.5773 -0.0001
-4 -10 10 -4.3642 -0.0080
-4 -10 11 -3.5833 -0.0078
-4 -10 12 -1.9660 -0.0030
-4 -10 13 -0.4655 -0.0050
-4 -10 14 0.0674 -0.0169
-4 -10 15 -0.4070 -0.0199
-4 -10 16 -0.9589 -0.0075
-4 -10 17 -0.8120 -0.0058
-4 -10 18 -0.2945 -0.0216
-4 -9 1 0.9964 -0.0009
-4 -9 2 1.3221 0.0014
-4 -9 3 0.8128 0.0082
-4 -9 4 -0.6779 0.0069
-4 -9 5 -2.9278 -0.0071
-4 -9 6 -4.4287 -0.0137
-4 -9 7 -3.4752 -0.0092
-4 -9 8 -0.5587 -0.0047
-4 -9 9 2.0208 -0.0023
-4 -9 10 2.8145 -0.0018
-4 -9 11 2.1391 -0.0044
-4 -9 12 0.8685 -0.0108
-4 -9 13 -0.3140 -0.0141
-4 -9 14 -0.6590 -0.0031
-4 -9 15 0.3490 0.0098
-4 -9 16 1.9718 0.0052
-4 -9 17 2.5469 0.0015
-4 -9 18 1.5620 0.0178
-4 -8 1 6.2613 -0.0164
-4 -8 2 7.1757 -0.0174
-4 -8 3 5.9046 -0.0104
-4 -8 4 3.4102 0.0033
-4 -8 5 1.9393 0.0178
-4 -8 6 1.9612 0.0148
-4 -8 7 1.9329 0.0006
-4 -8 8 1.0012 -0.0023
-4 -8 9 -0.0954 0.0068
-4 -8 10 -0.6152 0.0134
-4 -8 11 -0.6464 0.0108
-4 -8 12 -0.4793 0.0047
-4 -8 13 -0.2386 0.0022
-4 -8 14 -0.2309 -0.0005
-4 -8 15 -0.9363 -0.0011
-4 -8 16 -2.1441 0.0107
-4 -8 17 -2.6760 0.0201
-4 -8 18 -1.8573 0.0076
-4 -8 19 -0.5941 -0.0090
-4 -7 1 -6.2839 0.0311
-4 -7 2 -9.0228 0.0360
-4 -7 3 -7.8266 0.0153
-4 -7 4 -3.2740 -0.0057
-4 -7 5 1.5318 -0.0100
-4 -7 6 3.8392 0.0015
-4 -7 7 3.0946 0.0112
-4 -7 8 0.7626 0.0038
-4 -7 9 -0.9399 -0.0121
-4 -7 10 -0.7681 -0.0176
-4 -7 11 0.5974 -0.0075
-4 -7 12 1.6172 0.0064
-4 -7 13 1.6223 0.0082
-4 -7 14 1.0210 0.0017
-4 -7 15 0.4332 0.0006
-4 -7 16 0.2014 0.0014
-4 -7 17 0.2953 0.0001
-4 -7 18 0.4012 0.0043
-4 -7 19 0.3152 0.0103
-4 -6 1 -1.7056 -0.0047
-4 -6 2 1.5497 -0.0136
-4 -6 3 2.5698 -0.0031
-4 -6 4 0.1131 0.0059
-4 -6 5 -4.5173 0.0042
-4 -6 6 -7.7144 -0.0005
-4 -6 7 -6.3841 -0.0049
-4 -6 8 -1.3253 -0.0039
-4 -6 9 3.1103 0.0029
-4 -6 10 3.5450 0.0044
-4 -6 11 0.8254 -0.0039
-4 -6 12 -1.9066 -0.0101
-4 -6 13 -2.8803 0.0003
-4 -6 14 -2.2794 0.0179
-4 -6 15 -0.7884 0.0198
-4 -6 16 0.7521 0.0090
-4 -6 17 1.3396 0.0040
-4 -6 18 0.8400 0.0034
-4 -6 19 0.2095 -0.0000
-4 -5 1 1.9760 -0.0280
-4 -5 2 4.1123 -0.0236
-4 -5 3 4.1629 -0.0173
-4 -5 4 4.1456 -0.0028
-4 -5 5 5.5216 0.0035
-4 -5 6 6.8622 -0.0057
-4 -5 7 5.4884 -0.0070
-4 -5 8 1.1066 0.0017
-4 -5 9 -3.2688 0.0014
-4 -5 10 -4.4737 -0.0051
-4 -5 11 -2.3503 -0.0037
-4 -5 12 0.8824 0.0017
-4 -5 13 3.2169 -0.0016
-4 -5 14 3.7979 -0.0104
-4 -5 15 2.5854 -0.0097
-4 -5 16 0.5461 -0.0016
-4 -5 17 -0.7221 -0.0016
-4 -5 18 -0.6710 -0.0078
-4 -5 19 -0.2246 -0.0093
-4 -4 1 7.7948 0.0157
-4 -4 2 -1.0809 0.0277
-4 -4 3 -4.6126 0.0258
-4 -4 4 -3.9548 0.0045
-4 -4 5 -2.1563 -0.0069
-4 -4 6 -1.4105 0.0033
-4 -4 7 -1.9289 0.0047
-4 -4 8 -2.2617 -0.0073
-4 -4 9 -1.3055 -0.0057
-4 -4 10 0.1961 0.0084
-4 -4 11 0.6825 0.0120
-4 -4 12 -0.4146 0.0012
-4 -4 13 -2.2762 -0.0089
-4 -4 14 -3.4757 -0.0086
-4 -4 15 -3.0872 -0.0047
-4 -4 16 -1.4974 -0.0045
-4 -4 17 -0.0145 -0.0048
-4 -4 18 0.5068 -0.0037
-4 -4 19 0.2984 -0.0037
-4 -3 1 -7.2688 -0.0153
-4 -3 2 1.8971 -0.0264
-4 -3 3 4.4205 -0.0329
-4 -3 4 0.7153 -0.0210
-4 -3 5 -4.9446 -0.0010
-4 -3 6 -7.1853 0.0044
-4 -3 7 -3.7542 0.0029
-4 -3 8 2.0865 0.0055
-4 -3 9 5.2884 0.0012
-4 -3 10 4.4014 -0.0089
-4 -3 11 1.7321 -0.0082
-4 -3 12 -0.1598 0.0037
-4 -3 13 -0.4555 0.0112
-4 -3 14 0.2703 0.0064
-4 -3 15 0.9768 -0.0015
-4 -3 16 0.8721 -0.0008
-4 -3 17 -0.0401 0.0054
-4 -3 18 -0.8989 0.0082
-4 -3 19 -0.8990 0.0064
-4 -2 1 -4.5071 0.0308
-4 -2 2 -10.7027 0.0192
-4 -2 3 -10.5470 0.0173
-4 -2 4 -3.2666 0.0118
-4 -2 5 6.4228 -0.0112
-4 -2 6 11.5948 -0.0198
-4 -2 7 9.0017 -0.0020
-4 -2 8 1.9570 0.0125
-4 -2 9 -3.6805 0.0120
-4 -2 10 -5.0667 0.0070
-4 -2 11 -3.0155 0.0014
-4 -2 12 0.3306 -0.0025
-4 -2 13 2.8494 -0.0007
-4 -2 14 3.1967 0.0048
-4 -2 15 1.6982 0.0069
-4 -2 16 0.1184 0.0030
-4 -2 17 -0.1178 -0.0009
-4 -2 18 0.5965 -0.0006
-4 -2 19 0.9062 0.0022
-4 -1 1 2.0629 -0.0405
-4 -1 2 5.3881 -0.0102
-4 -1 3 8.5653 0.0032
-4 -1 4 7.9017 -0.0009
-4 -1 5 3.3912 0.0082
-4 -1 6 -1.8911 0.0107
-4 -1 7 -4.4901 -0.0078
-4 -1 8 -3.2461 -0.0135
-4 -1 9 0.1429 0.0033
-4 -1 10 2.8580 0.0145
-4 -1 11 2.9468 0.0099
-4 -1 12 0.5350 0.0016
-4 -1 13 -2.2480 -0.0015
-4 -1 14 -3.1834 -0.0013
-4 -1 15 -1.9873 -0.0060
-4 -1 16 -0.1696 -0.0167
-4 -1 17 0.7494 -0.0230
-4 -1 18 0.5711 -0.0153
-4 -1 19 0.1116 0.0010
-4 0 1 13.1229 0.0378
-4 0 2 16.4868 -0.0036
-4 0 3 9.3560 -0.0138
-4 0 4 -3.0643 0.0065
-4 0 5 -12.8590 0.0118
-4 0 6 -14.4554 0.0063
-4 0 7 -9.1439 0.0131
-4 0 8 -3.0265 0.0135
-4 0 9 -0.2303 -0.0021
-4 0 10 -0.2697 -0.0100
-4 0 11 -0.8484 -0.0026
-4 0 12 -0.6940 0.0056
-4 0 13 0.0310 0.0065
-4 0 14 0.6610 0.0030
-4 0 15 0.7889 0.0034
-4 0 16 0.3360 0.0097
-4 0 17 -0.4182 0.0127
-4 0 18 -0.8552 0.0027
-4 0 19 -0.6517 -0.0136
-4 1 1 -11.1609 0.0309
-4 1 2 -23.4285 0.0349
-4 1 3 -22.0550 0.0166
-4 1 4 -8.2450 -0.0094
-4 1 5 8.1822 -0.0083
-4 1 6 16.3349 0.0090
-4 1 7 13.8885 0.0041
-4 1 8 6.7513 -0.0115
-4 1 9 0.8034 -0.0094
-4 1 10 -1.9208 0.0020
-4 1 11 -1.6036 0.0075
-4 1 12 0.2554 0.0055
-4 1 13 1.3791 -0.0031
-4 1 14 0.6199 -0.0087
-4 1 15 -1.0862 -0.0019
-4 1 16 -1.9918 0.0079
-4 1 17 -1.4592 0.0062
-4 1 18 -0.4582 -0.0008
-4 1 19 -0.0597 0.0016
-4 2 1 -6.4458 -0.0634
-4 2 2 5.7109 -0.0306
-4 2 3 12.6445 -0.0097
-4 2 4 9.6961 0.0055
-4 2 5 0.8237 0.0049
-4 2 6 -5.7938 -0.0104
-4 2 7 -6.2628 -0.0090
-4 2 8 -2.5404 0.0058
-4 2 9 2.0150 0.0061
-4 2 10 4.7536 -0.0035
-4 2 11 4.1073 -0.0108
-4 2 12 1.2142 -0.0145
-4 2 13 -0.8006 -0.0090
-4 2 14 -0.3386 0.0005
-4 2 15 1.4537 -0.0019
-4 2 16 2.6154 -0.0071
-4 2 17 2.3335 0.0053
-4 2 18 1.3184 0.0249
-4 3 1 10.6954 0.0006
-4 3 2 11.7520 0.0039
-4 3 3 7.3935 0.0215
-4 3 4 2.5676 0.0167
-4 3 5 0.4422 -0.0015
-4 3 6 0.6917 -0.0020
-4 3 7 1.2585 0.0007
-4 3 8 0.5329 -0.0056
-4 3 9 -1.6975 -0.0058
-4 3 10 -3.8863 -0.0032
-4 3 11 -4.0246 -0.0051
-4 3 12 -2.0954 -0.0059
-4 3 13 0.0224 -0.0103
-4 3 14 0.8633 -0.0176
-4 3 15 0.3148 -0.0102
-4 3 16 -0.7739 0.0125
-4 3 17 -1.2375 0.0296
-4 3 18 -0.7767 0.0282
-4 4 1 -1.5074 0.0193
-4 4 2 -13.9501 -0.0019
-4 4 3 -16.9418 -0.0288
-4 4 4 -11.2191 -0.0305
-4 4 5 -3.4354 -0.0111
-4 4 6 0.2718 -0.0056
-4 4 7 -0.7086 -0.0089
-4 4 8 -3.1956 -0.0042
-4 4 9 -4.3312 -0.0061
-4 4 10 -3.4167 -0.0141
-4 4 11 -1.5462 -0.0088
-4 4 12 -0.2463 0.0048
-4 4 13 -0.2560 0.0141
-4 4 14 -1.0545 0.0145
-4 4 15 -1.3117 -0.0008
-4 4 16 -0.4963 -0.0344
-4 4 17 0.2931 -0.0735
-4 4 18 0.1419 -0.0882
-4 5 1 -1.9042 0.0109
-4 5 2 7.2797 0.0048
-4 5 3 10.7979 0.0123
-4 5 4 6.5412 0.0199
-4 5 5 -0.5637 0.0054
-4 5 6 -4.2340 -0.0049
-4 5 7 -2.7360 0.0017
-4 5 8 1.8149 0.0035
-4 5 9 6.1824 0.0033
-4 5 10 7.5025 0.0058
-4 5 11 5.1339 -0.0034
-4 5 12 1.2991 -0.0124
-4 5 13 -1.1277 -0.0002
-4 5 14 -1.1475 0.0203
-4 5 15 -0.0512 0.0300
-4 5 16 0.4248 0.0335
-4 5 17 0.1657 0.0429
-4 6 1 -0.1705 -0.0296
-4 6 2 -0.4412 -0.0078
-4 6 3 -1.3432 -0.0050
-4 6 4 -0.0892 -0.0155
-4 6 5 3.0064 -0.0004
-4 6 6 5.6509 0.0149
-4 6 7 5.9669 0.0002
-4 6 8 3.1975 -0.0112
-4 6 9 -1.1910 -0.0022
-4 6 10 -3.7976 0.0074
-4 6 11 -2.8529 0.0128
-4 6 12 0.0406 0.0095
-4 6 13 2.2831 -0.0051
-4 6 14 2.4724 -0.0132
-4 6 15 0.9851 -0.0124
-4 6 16 -0.3654 -0.0162
-4 6 17 -0.3973 -0.0228
-4 7 1 0.0901 -0.0072
-4 7 2 -2.7824 -0.0142
-4 7 3 -1.9792 -0.0029
-4 7 4 0.3493 0.0196
-4 7 5 1.6833 0.0141
-4 7 6 0.7185 -0.0058
-4 7 7 -1.6474 -0.0006
-4 7 8 -2.7935 0.0106
-4 7 9 -1.5476 0.0063
-4 7 10 0.3382 0.0056
-4 7 11 1.0800 0.0134
-4 7 12 0.7069 0.0178
-4 7 13 -0.2368 0.0142
-4 7 14 -1.0312 0.0080
-4 7 15 -0.7961 0.0238
-4 7 16 -0.0014 0.0593
-4 8 1 1.0166 0.0647
-4 8 2 3.5075 0.0392
-4 8 3 2.4589 0.0192
-4 8 4 -1.7337 -0.0002
-4 8 5 -6.5336 -0.0046
-4 8 6 -8.6111 0.0142
-4 8 7 -6.5256 0.0209
-4 8 8 -2.4960 0.0087
-4 8 9 0.0632 0.0042
-4 8 10 0.2383 0.0092
-4 8 11 -0.7290 0.0175
-4 8 12 -1.5944 0.0265
-4 8 13 -1.4989 0.0242
-4 8 14 -0.4402 0.0029
-4 8 15 0.3560 -0.0407
-4 8 16 0.2363 -0.0849
-4 9 1 -0.6195 -0.0301
-4 9 2 -2.7883 -0.0069
-4 9 3 -2.7131 -0.0169
-4 9 4 0.1749 -0.0221
-4 9 5 4.5398 -0.0033
-4 9 6 7.7122 -0.0002
-4 9 7 7.2213 -0.0059
-4 9 8 3.5005 0.0034
-4 9 9 -0.1403 0.0074
-4 9 10 -1.4190 -0.0040
-4 9 11 -0.8809 -0.0169
-4 9 12 0.1843 -0.0187
-4 9 13 0.9313 0.0014
-4 9 14 0.8110 0.0234
-4 9 15 0.1852 0.0223
-4 10 1 -1.1005 0.0048
-4 10 2 -0.5838 -0.0077
-4 10 3 -0.0197 0.0059
-4 10 4 0.4432 0.0119
-4 10 5 0.5312 -0.0131
-4 10 6 -0.3171 -0.0147
-4 10 7 -1.1004 0.0129
-4 10 8 -0.2550 0.0188
-4 10 9 1.4970 0.0028
-4 10 10 2.3314 -0.0106
-4 10 11 2.0032 -0.0184
-4 10 12 1.1315 -0.0337
-4 10 13 0.1058 -0.0775
-4 10 14 -0.4073 -0.1152
-4 11 1 2.2197 -0.0189
-4 11 2 4.2846 -0.0020
-4 11 3 4.3457 0.0022
-4 11 4 2.0448 -0.0043
-4 11 5 -1.4106 0.0092
-4 11 6 -3.0769 0.0085
-4 11 7 -2.0397 -0.0213
-4 11 8 -0.6021 -0.0253
-4 11 9 -0.3964 0.0038
-4 11 10 -0.7265 0.0128
-4 11 11 -0.8664 -0.0230
-4 11 12 -0.7905 -0.0679
-4 11 13 -0.4414 -0.0482
-4 12 1 -2.0771 -0.0068
-4 12 2 -4.6644 -0.0129
-4 12 3 -5.3393 -0.0089
-4 12 4 -3.7231 0.0117
-4 12 5 -0.6190 -0.0033
-4 12 6 1.5452 -0.0357
-4 12 7 1.1458 -0.0284
-4 12 8 -0.5854 -0.0146
-4 12 9 -1.6396 -0.0284
-4 12 10 -1.6031 -0.0266
-4 12 11 -0.9654 0.0227
-4 12 12 -0.2124 0.0973
-4 13 1 1.3786 0.0012
-4 13 2 2.0141 0.0001
-4 13 3 2.0525 0.0002
-4 13 4 1.6788 -0.0204
-4 13 5 0.8685 -0.0164
-4 13 6 -0.1323 0.0110
-4 13 7 -0.3752 -0.0037
-4 13 8 0.4742 -0.0317
-4 13 9 1.4938 -0.0124
-4 13 10 1.7555 0.0233
-4 13 11 1.1932 0.0396
-4 14 1 -0.3360 -0.0101
-4 14 2 0.6234 -0.0100
-4 14 3 1.1781 -0.0295
-4 14 4 0.7700 -0.0164
-4 14 5 -0.0736 0.0150
-4 14 6 -0.1573 0.0196
-4 14 7 0.4099 0.0193
-4 14 8 0.5246 0.0103
-4 14 9 0.0070 -0.0332
-4 14 10 -0.4333 -0.0622
-4 15 1 -0.1587 -0.0031
-4 15 2 -0.9105 0.0109
-4 15 3 -0.8772 0.0526
-4 15 4 -0.1880 0.0503
-4 15 5 0.4757 -0.0049
-4 15 6 0.3830 -0.0145
-4 15 7 -0.2823 0.0315
-4 15 8 -0.6891 0.0700
-4 15 9 -0.5495 0.0917
-4 16 1 -0.4169 0.0559
-4 16 2 -0.3684 0.0490
-4 16 3 -0.8281 0.0216
-4 16 4 -1.0889 0.0347
-4 16 5 -0.7892 0.1087
-4 16 6 -0.2926 0.1236
-4 16 7 0.0244 0.0525
-4 17 1 1.1739 0.0175
-4 17 2 1.2833 0.0022
-4 17 3 1.2526 -0.0055
-4 17 4 0.8260 -0.0184
-4 17 5 0.1493 -0.0792
-4 18 1 -0.8431 -0.0338
-4 18 2 -0.8642 -0.0574
-3 -18 1 0.4058 -0.0388
-3 -18 2 0.0411 -0.0541
-3 -18 3 -0.2005 -0.0642
-3 -18 4 0.0689 -0.0608
-3 -18 5 0.7266 -0.0515
-3 -18 6 1.2737 -0.0500
-3 -18 7 1.3571 -0.0327
-3 -18 8 0.9221 0.0085
-3 -17 1 -1.0658 0.0132
-3 -17 2 -1.0717 0.0644
-3 -17 3 -1.1703 0.0613
-3 -17 4 -1.5667 0.0251
-3 -17 5 -2.1463 -0.0112
-3 -17 6 -2.4998 -0.0359
-3 -17 7 -2.3926 -0.0419
-3 -17 8 -1.8966 -0.0166
-3 -17 9 -1.1759 0.0443
-3 -17 10 -0.5449 0.1050
-3 -17 11 -0.3737 0.1231
-3 -17 12 -0.5528 0.1068
-3 -16 1 0.7229 0.0422
-3 -16 2 1.2699 0.0211
-3 -16 3 1.5609 0.0210
-3 -16 4 1.4741 0.0161
-3 -16 5 1.0982 0.0086
-3 -16 6 0.5531 0.0137
-3 -16 7 0.1440 0.0006
-3 -16 8 0.1428 -0.0398
-3 -16 9 0.2522 -0.0638
-3 -16 10 0.0723 -0.0513
-3 -16 11 -0.1551 -0.0301
-3 -16 12 -0.1429 -0.0191
-3 -16 13 -0.1801 0.0039
-3 -15 1 0.3035 -0.0048
-3 -15 2 -0.4726 -0.0118
-3 -15 3 -0.6673 -0.0184
-3 -15 4 -0.1646 0.0036
-3 -15 5 0.6894 0.0269
-3 -15 6 1.4182 0.0181
-3 -15 7 1.5422 0.0098
-3 -15 8 0.9758 0.0136
-3 -15 9 0.3961 -0.0068
-3 -15 10 0.4448 -0.0377
-3 -15 11 0.8781 -0.0380
-3 -15 12 1.2240 -0.0254
-3 -15 13 1.4440 -0.0412
-3 -15 14 1.3906 -0.0780
-3 -14 1 1.5151 -0.0340
-3 -14 2 2.0403 -0.0064
-3 -14 3 2.0240 0.0191
-3 -14 4 1.4197 0.0134
-3 -14 5 0.5542 -0.0064
-3 -14 6 -0.0256 -0.0077
-3 -14 7 0.1862 -0.0017
-3 -14 8 1.0494 -0.0029
-3 -14 9 1.7101 -0.0014
-3 -14 10 1.5878 -0.0064
-3 -14 11 0.9017 -0.0197
-3 -14 12 0.0283 -0.0142
-3 -14 13 -0.7935 0.0052
-3 -14 14 -1.1079 0.0102
-3 -14 15 -0.6379 0.0006
-3 -13 1 -4.7655 0.0230
-3 -13 2 -4.5790 0.0015
-3 -13 3 -4.3858 -0.0086
-3 -13 4 -4.0737 -0.0052
-3 -13 5 -3.3544 0.0083
-3 -13 6 -2.3359 0.0132
-3 -13 7 -1.7148 0.0026
-3 -13 8 -1.8646 -0.0059
-3 -13 9 -2.2621 -0.0020
-3 -13 10 -2.2163 0.0082
-3 -13 11 -1.5760 0.0085
-3 -13 12 -0.5736 -0.0038
-3 -13 13 0.4253 -0.0002
-3 -13 14 0.9548 0.0199
-3 -13 15 0.7413 0.0114
-3 -13 16 0.1171 -0.0230
-3 -12 1 2.0220 -0.0015
-3 -12 2 1.0305 -0.0022
-3 -12 3 1.1542 -0.0118
-3 -12 4 2.3349 -0.0126
-3 -12 5 3.3540 -0.0110
-3 -12 6 3.0153 -0.0058
-3 -12 7 1.4776 0.0129
-3 -12 8 -0.1031 0.0246
-3 -12 9 -1.0175 0.0127
-3 -12 10 -1.4611 -0.0032
-3 -12 11 -1.7566 -0.0020
-3 -12 12 -1.8467 0.0079
-3 -12 13 -1.6879 0.0040
-3 -12 14 -1.5001 -0.0031
-3 -12 15 -1.2904 0.0234
-3 -12 16 -0.7994 0.0667
-3 -12 17 -0.2360 0.0715
-3 -11 1 2.8390 -0.0337
-3 -11 2 4.3755 -0.0205
-3 -11 3 4.2229 -0.0059
-3 -11 4 1.9627 -0.0042
-3 -11 5 -1.2667 -0.0060
-3 -11 6 -3.1584 -0.0016
-3 -11 7 -2.2681 -0.0017
-3 -11 8 0.4593 -0.0002
-3 -11 9 2.9253 0.0140
-3 -11 10 4.0156 0.0242
-3 -11 11 3.7982 0.0150
-3 -11 12 2.6113 -0.0045
-3 -11 13 1.0589 -0.0121
-3 -11 14 0.1537 0.0032
-3 -11 15 0.3188 0.0191
-3 -11 16 0.7395 0.0146
-3 -11 17 0.5772 0.0082
-3 -11 18 0.1300 0.0120
-3 -10 1 0.6543 0.0168
-3 -10 2 -0.4673 0.0123
-3 -10 3 -1.2130 0.0013
-3 -10 4 -0.5946 -0.0021
-3 -10 5 1.8076 0.0041
-3 -10 6 4.2837 -0.0000
-3 -10 7 4.3390 -0.0110
-3 -10 8 1.8754 -0.0137
-3 -10 9 -0.8067 -0.0081
-3 -10 10 -1.9580 0.0008
-3 -10 11 -1.6592 0.0078
-3 -10 12 -0.6287 0.0123
-3 -10 13 0.5715 0.0124
-3 -10 14 1.1901 -0.0042
-3 -10 15 0.5537 -0.0258
-3 -10 16 -0.8490 -0.0201
-3 -10 17 -1.5758 0.0015
-3 -10 18 -1.0730 0.0046
-3 -9 1 -7.1195 0.0060
-3 -9 2 -7.7628 -0.0016
-3 -9 3 -6.4370 0.0082
-3 -9 4 -3.9688 0.0144
-3 -9 5 -2.4944 -0.0006
-3 -9 6 -2.5536 -0.0109
-3 -9 7 -2.6303 -0.0009
-3 -9 8 -1.7733 0.0088
-3 -9 9 -0.6862 0.0041
-3 -9 10 -0.1512 -0.0047
-3 -9 11 -0.0266 -0.0001
-3 -9 12 0.0184 0.0132
-3 -9 13 -0.1012 0.0148
-3 -9 14 -0.3194 0.0063
-3 -9 15 0.0228 -0.0023
-3 -9 16 1.1915 -0.0173
-3 -9 17 2.1613 -0.0273
-3 -9 18 1.8742 -0.0118
-3 -8 1 4.6670 0.0421
-3 -8 2 8.1014 0.0220
-3 -8 3 7.9864 -0.0025
-3 -8 4 4.0333 -0.0148
-3 -8 5 -1.0209 -0.0039
-3 -8 6 -3.9952 0.0098
-3 -8 7 -3.7699 0.0042
-3 -8 8 -1.6141 -0.0090
-3 -8 9 0.2086 -0.0101
-3 -8 10 0.3446 -0.0018
-3 -8 11 -0.7299 -0.0016
-3 -8 12 -1.6515 -0.0117
-3 -8 13 -1.6680 -0.0124
-3 -8 14 -1.0002 -0.0018
-3 -8 15 -0.3261 0.0004
-3 -8 16 -0.1723 -0.0063
-3 -8 17 -0.4363 -0.0115
-3 -8 18 -0.5653 -0.0172
-3 -8 19 -0.3303 -0.0171
-3 -7 1 2.8066 -0.0441
-3 -7 2 -1.4490 -0.0067
-3 -7 3 -3.2990 0.0036
-3 -7 4 -1.0177 -0.0004
-3 -7 5 4.1513 -0.0046
-3 -7 6 8.2468 -0.0055
-3 -7 7 7.7309 0.0036
-3 -7 8 3.0666 0.0141
-3 -7 9 -1.5459 0.0106
-3 -7 10 -2.5903 -0.0035
-3 -7 11 -0.5339 -0.0105
-3 -7 12 1.8294 -0.0049
-3 -7 13 2.8271 -0.0027
-3 -7 14 2.4926 -0.0081
-3 -7 15 1.2390 -0.0038
-3 -7 16 -0.3152 0.0080
-3 -7 17 -1.1574 0.0075
-3 -7 18 -0.8908 -0.0001
-3 -7 19 -0.2514 0.0001
-3 -6 1 1.0075 -0.0115
-3 -6 2 -0.4125 -0.0168
-3 -6 3 -0.3270 0.0033
-3 -6 4 -0.5450 0.0155
-3 -6 5 -2.6151 0.0096
-3 -6 6 -5.2452 0.0017
-3 -6 7 -5.4237 -0.0089
-3 -6 8 -2.0501 -0.0185
-3 -6 9 2.4382 -0.0121
-3 -6 10 4.6089 0.0057
-3 -6 11 3.4694 0.0143
-3 -6 12 0.5795 0.0062
-3 -6 13 -2.1728 -0.0035
-3 -6 14 -3.5632 -0.0037
-3 -6 15 -2.9574 -0.0048
-3 -6 16 -0.9857 -0.0096
-3 -6 17 0.5327 -0.0053
-3 -6 18 0.6157 0.0031
-3 -6 19 0.0883 0.0004
-3 -5 1 -13.8404 0.0378
-3 -5 2 -4.9124 0.0135
-3 -5 3 -0.5457 -0.0114
-3 -5 4 -0.6295 -0.0122
-3 -5 5 -2.0748 0.0018
-3 -5 6 -2.0060 0.0065
-3 -5 7 0.0421 0.0096
-3 -5 8 1.9793 0.0163
-3 -5 9 1.7540 0.0105
-3 -5 10 -0.1869 -0.0083
-3 -5 11 -1.7015 -0.0199
-3 -5 12 -1.3562 -0.0124
-3 -5 13 0.5431 0.0029
-3 -5 14 2.4596 0.0086
-3 -5 15 2.9065 0.0072
-3 -5 16 1.8076 0.0093
-3 -5 17 0.4351 0.0114
-3 -5 18 -0.2000 0.0085
-3 -5 19 -0.2232 0.0040
-3 -4 1 9.3244 -0.0308
-3 -4 2 0.0771 -0.0097
-3 -4 3 -3.5109 0.0144
-3 -4 4 -0.3709 0.0202
-3 -4 5 5.7810 0.0030
-3 -4 6 8.8835 -0.0105
-3 -4 7 5.4671 -0.0113
-3 -4 8 -1.6461 -0.0111
-3 -4 9 -6.5058 -0.0102
-3 -4 10 -6.3874 -0.0043
-3 -4 11 -3.2086 0.0023
-3 -4 12 -0.1352 0.0039
-3 -4 13 1.1344 0.0028
-3 -4 14 0.6388 0.0055
-3 -4 15 -0.5460 0.0096
-3 -4 16 -1.1513 0.0080
-3 -4 17 -0.6327 0.0054
-3 -4 18 0.3818 0.0084
-3 -4 19 0.8283 0.0132
-3 -3 1 7.8351 0.0048
-3 -3 2 13.3514 0.0120
-3 -3 3 13.8469 0.0004
-3 -3 4 7.1585 -0.0132
-3 -3 5 -3.3653 0.0035
-3 -3 6 -10.6163 0.0229
-3 -3 7 -9.6693 0.0130
-3 -3 8 -2.5710 -0.0040
-3 -3 9 4.2900 -0.0028
-3 -3 10 6.6974 0.0079
-3 -3 11 4.8357 0.0108
-3 -3 12 1.0215 0.0022
-3 -3 13 -2.3051 -0.0086
-3 -3 14 -3.3885 -0.0115
-3 -3 15 -2.0827 -0.0039
-3 -3 16 -0.1281 0.0073
-3 -3 17 0.5245 0.0093
-3 -3 18 -0.1525 0.0004
-3 -3 19 -0.6678 -0.0077
-3 -2 1 -1.1618 -0.0042
-3 -2 2 -3.2443 -0.0283
-3 -2 3 -6.9719 -0.0284
-3 -2 4 -7.5811 -0.0043
-3 -2 5 -3.5622 -0.0048
-3 -2 6 2.4189 -0.0175
-3 -2 7 5.9765 -0.0070
-3 -2 8 4.9693 0.0077
-3 -2 9 1.1494 0.0014
-3 -2 10 -2.1699 -0.0117
-3 -2 11 -2.9684 -0.0134
-3 -2 12 -1.2714 -0.0056
-3 -2 13 1.3509 0.0011
-3 -2 14 2.8814 0.0007
-3 -2 15 2.3912 -0.0044
-3 -2 16 0.7424 -0.0090
-3 -2 17 -0.4724 -0.0090
-3 -2 18 -0.6298 -0.0051
-3 -2 19 -0.3320 -0.0016
-3 -1 1 -17.0367 0.0050
-3 -1 2 -24.5042 0.0270
-3 -1 3 -20.1140 0.0245
-3 -1 4 -7.5699 -0.0067
-3 -1 5 5.1967 -0.0168
-3 -1 6 10.6831 -0.0025
-3 -1 7 7.9598 0.0008
-3 -1 8 2.5219 -0.0028
-3 -1 9 -0.6246 0.0048
-3 -1 10 -0.8587 0.0142
-3 -1 11 0.1073 0.0153
-3 -1 12 0.8019 0.0130
-3 -1 13 0.6568 0.0120
-3 -1 14 -0.0821 0.0103
-3 -1 15 -0.6961 0.0043
-3 -1 16 -0.5742 -0.0050
-3 -1 17 0.1971 -0.0142
-3 -1 18 0.8235 -0.0197
-3 -1 19 0.7258 -0.0185
-3 0 1 3.4740 0.0141
-3 0 2 23.9733 0.0030
-3 0 3 31.3426 0.0003
-3 0 4 21.4918 0.0143
-3 0 5 2.0556 0.0174
-3 0 6 -12.8309 0.0018
-3 0 7 -15.5080 -0.0018
-3 0 8 -9.5847 0.0086
-3 0 9 -2.3940 0.0087
-3 0 10 1.8249 -0.0016
-3 0 11 2.2289 -0.0099
-3 0 12 0.2130 -0.0118
-3 0 13 -1.6656 -0.0067
-3 0 14 -1.7047 0.0005
-3 0 15 -0.2494 0.0013
-3 0 16 1.0863 -0.0020
-3 0 17 1.1948 0.0018
-3 0 18 0.5553 0.0110
-3 0 19 0.2343 0.0099
-3 1 1 22.9995 -0.0146
-3 1 2 5.0647 -0.0217
-3 1 3 -10.5811 -0.0070
-3 1 4 -14.3212 -0.0040
-3 1 5 -6.6735 -0.0116
-3 1 6 3.2262 -0.0056
-3 1 7 7.5768 -0.0004
-3 1 8 5.5856 -0.0063
-3 1 9 0.6518 -0.0062
-3 1 10 -3.3330 0.0025
-3 1 11 -3.7704 0.0111
-3 1 12 -1.1111 0.0147
-3 1 13 1.6500 0.0049
-3 1 14 2.1848 -0.0132
-3 1 15 0.5926 -0.0170
-3 1 16 -1.4539 -0.0025
-3 1 17 -2.3449 0.0084
-3 1 18 -1.8625 0.0065
-3 1 19 -0.9729 0.0083
-3 2 1 -15.0410 0.0334
-3 2 2 -19.4033 0.0423
-3 2 3 -14.2911 0.0083
-3 2 4 -5.3424 -0.0109
-3 2 5 0.9896 0.0034
-3 2 6 2.0875 0.0127
-3 2 7 0.1031 0.0111
-3 2 8 -1.1686 0.0108
-3 2 9 0.0850 0.0053
-3 2 10 2.3751 -0.0014
-3 2 11 2.9350 -0.0015
-3 2 12 1.0962 -0.0000
-3 2 13 -1.3076 0.0066
-3 2 14 -2.3958 0.0200
-3 2 15 -1.6743 0.0232
-3 2 16 0.0727 0.0070
-3 2 17 1.3273 -0.0134
-3 2 18 1.2173 -0.0181
-3 3 1 -11.0845 -0.0365
-3 3 2 9.6205 -0.0440
-3 3 3 18.5134 -0.0087
-3 3 4 13.8278 0.0195
-3 3 5 3.8117 0.0087
-3 3 6 -1.8783 -0.0083
-3 3 7 -1.0620 -0.0137
-3 3 8 2.2447 -0.0149
-3 3 9 4.2113 -0.0061
-3 3 10 3.9807 0.0052
-3 3 11 2.6204 0.0007
-3 3 12 1.4206 -0.0106
-3 3 13 1.0540 -0.0132
-3 3 14 1.4218 -0.0104
-3 3 15 1.6817 -0.0082
-3 3 16 1.0938 -0.0005
-3 3 17 0.1574 0.0210
-3 3 18 -0.1322 0.0400
-3 4 1 12.4425 -0.0176
-3 4 2 -1.3783 -0.0010
-3 4 3 -9.9348 -0.0031
-3 4 4 -8.3001 -0.0124
-3 4 5 -0.9370 -0.0007
-3 4 6 4.2521 0.0081
-3 4 7 4.0149 0.0004
-3 4 8 -0.1860 0.0014
-3 4 9 -5.3653 0.0073
-3 4 10 -8.2649 0.0017
-3 4 11 -7.0981 -0.0027
-3 4 12 -3.2309 -0.0013
-3 4 13 0.1947 -0.0053
-3 4 14 1.1521 -0.0091
-3 4 15 0.1789 -0.0020
-3 4 16 -0.6961 0.0057
-3 4 17 -0.4990 -0.0068
-3 4 18 -0.0201 -0.0313
-3 5 1 2.2723 0.0507
-3 5 2 1.8455 0.0174
-3 5 3 3.3892 -0.0006
-3 5 4 2.8743 0.0083
-3 5 5 -0.5913 0.0036
-3 5 6 -4.6636 -0.0036
-3 5 7 -6.5557 0.0068
-3 5 8 -4.5335 0.0028
-3 5 9 0.4666 -0.0180
-3 5 10 4.5972 -0.0199
-3 5 11 4.8754 -0.0062
-3 5 12 2.0830 -0.0002
-3 5 13 -0.9836 -0.0056
-3 5 14 -2.1615 -0.0152
-3 5 15 -1.1579 -0.0120
-3 5 16 0.3059 0.0110
-3 5 17 0.5373 0.0343
-3 6 1 -4.1497 -0.0161
-3 6 2 1.3573 0.0155
-3 6 3 2.0164 0.0108
-3 6 4 -0.6411 -0.0242
-3 6 5 -2.8994 -0.0262
-3 6 6 -2.2563 0.0038
-3 6 7 0.6261 0.0130
-3 6 8 2.6970 0.0043
-3 6 9 2.0700 -0.0001
-3 6 10 -0.0032 -0.0071
-3 6 11 -1.5061 -0.0125
-3 6 12 -1.7612 -0.0060
-3 6 13 -0.8488 0.0073
-3 6 14 0.4015 0.0136
-3 6 15 0.5758 -0.0121
-3 6 16 -0.2465 -0.0645
-3 6 17 -0.5349 -0.0874
-3 7 1 -2.4621 -0.0306
-3 7 2 -7.2139 -0.0109
-3 7 3 -7.4643 0.0028
-3 7 4 -2.1936 0.0152
-3 7 5 5.1349 0.0099
-3 7 6 9.5566 -0.0180
-3 7 7 8.6415 -0.0274
-3 7 8 4.3501 -0.0081
-3 7 9 0.6341 0.0086
-3 7 10 -0.5071 0.0106
-3 7 11 0.3357 0.0025
-3 7 12 1.6630 -0.0041
-3 7 13 2.0011 0.0027
-3 7 14 1.0092 0.0158
-3 7 15 0.0452 0.0353
-3 7 16 0.0771 0.0625
-3 8 1 2.2990 -0.0028
-3 8 2 5.3744 -0.0438
-3 8 3 6.2880 -0.0121
-3 8 4 3.1784 0.0283
-3 8 5 -2.6869 0.0175
-3 8 6 -7.8962 -0.0048
-3 8 7 -9.0667 -0.0080
-3 8 8 -5.8566 -0.0014
-3 8 9 -1.4721 0.0090
-3 8 10 1.0626 0.0144
-3 8 11 1.3915 0.0162
-3 8 12 0.4076 0.0203
-3 8 13 -0.8228 0.0135
-3 8 14 -1.1496 0.0015
-3 8 15 -0.5299 0.0012
-3 8 16 -0.0283 -0.0059
-3 9 1 2.0898 0.0093
-3 9 2 2.0236 0.0266
-3 9 3 1.0106 -0.0046
-3 9 4 -0.0892 -0.0293
-3 9 5 -0.4233 0.0053
-3 9 6 0.6436 0.0368
-3 9 7 1.8558 0.0192
-3 9 8 1.2864 -0.0099
-3 9 9 -0.5896 -0.0147
-3 9 10 -1.9355 0.0052
-3 9 11 -2.2238 0.0192
-3 9 12 -1.6154 0.0067
-3 9 13 -0.2803 0.0083
-3 9 14 0.7134 0.0390
-3 9 15 0.5189 0.0443
-3 10 1 -2.6128 0.0674
-3 10 2 -5.7841 0.0464
-3 10 3 -6.6185 0.0193
-3 10 4 -4.5356 0.0061
-3 10 5 -0.5908 -0.0115
-3 10 6 2.0679 -0.0111
-3 10 7 1.8562 0.0169
-3 10 8 0.5481 0.0280
-3 10 9 -0.0661 0.0064
-3 10 10 -0.0422 -0.0188
-3 10 11 0.3292 -0.0124
-3 10 12 0.7796 0.0284
-3 10 13 0.6604 0.0347
-3 10 14 0.1226 -0.0317
-3 11 1 0.2577 -0.0593
-3 11 2 4.2264 -0.0303
-3 11 3 6.5713 0.0013
-3 11 4 6.1204 -0.0062
-3 11 5 2.9439 -0.0122
-3 11 6 -0.3058 0.0020
-3 11 7 -0.9286 0.0056
-3 11 8 0.5725 0.0040
-3 11 9 2.0005 0.0113
-3 11 10 2.3406 0.0141
-3 11 11 1.6310 -0.0068
-3 11 12 0.3650 -0.0678
-3 11 13 -0.4438 -0.1285
-3 12 1 0.1239 0.0203
-3 12 2 -1.1923 0.0008
-3 12 3 -2.1930 -0.0136
-3 12 4 -2.6311 0.0069
-3 12 5 -1.9362 0.0160
-3 12 6 -0.3622 -0.0089
-3 12 7 0.5395 -0.0130
-3 12 8 -0.0134 0.0068
-3 12 9 -1.1366 0.0076
-3 12 10 -1.7932 -0.0147
-3 12 11 -1.6147 -0.0424
-3 12 12 -0.7769 -0.0336
-3 13 1 1.0236 -0.0114
-3 13 2 -0.5214 -0.0261
-3 13 3 -1.5676 0.0011
-3 13 4 -1.2400 0.0197
-3 13 5 -0.1853 0.0113
-3 13 6 -0.0049 0.0028
-3 13 7 -0.7293 -0.0139
-3 13 8 -1.0799 -0.0261
-3 13 9 -0.6268 -0.0042
-3 13 10 0.0833 0.0305
-3 13 11 0.5203 0.0623
-3 14 1 -1.1550 0.0099
-3 14 2 0.2602 0.0426
-3 14 3 1.0753 -0.0094
-3 14 4 0.7590 -0.0651
-3 14 5 -0.2042 -0.0476
-3 14 6 -0.5759 -0.0173
-3 14 7 -0.0711 -0.0220
-3 14 8 0.5029 -0.0416
-3 14 9 0.6860 -0.0612
-3 14 10 0.5534 -0.0613
-3 15 1 0.8444 -0.0524
-3 15 2 0.6711 -0.0596
-3 15 3 0.9048 -0.0078
-3 15 4 1.2087 0.0280
-3 15 5 1.2793 -0.0218
-3 15 6 1.1028 -0.0590
-3 15 7 0.7982 -0.0169
-3 15 8 0.4339 0.0270
-3 16 1 -0.7213 0.0010
-3 16 2 -0.9123 0.0113
-3 16 3 -1.2065 0.0072
-3 16 4 -1.1779 -0.0018
-3 16 5 -0.7533 0.0370
-3 16 6 -0.4042 0.0693
-3 16 7 -0.2934 0.0414
-3 17 1 0.3151 0.0306
-3 17 2 0.6530 0.0196
-3 17 3 0.7816 0.0069
-3 17 4 0.5479 0.0551
-3 17 5 0.1129 0.1073
-3 18 1 -0.1213 0.1252
-3 18 2 -0.4138 0.1149
-2 -18 1 0.6418 0.0077
-2 -18 2 0.7853 -0.0717
-2 -18 3 0.8685 -0.1232
-2 -18 4 1.0095 -0.1033
-2 -18 5 1.3237 -0.0120
-2 -18 6 1.6316 0.0866
-2 -18 7 1.6846 0.1172
-2 -18 8 1.4199 0.0731
-2 -18 9 0.8852 -0.0014
-2 -17 1 -0.2327 -0.0347
-2 -17 2 -0.7246 0.0056
-2 -17 3 -1.0797 0.0083
-2 -17 4 -1.0754 -0.0043
-2 -17 5 -0.7670 -0.0310
-2 -17 6 -0.3410 -0.0628
-2 -17 7 -0.1351 -0.0412
-2 -17 8 -0.3499 0.0260
-2 -17 9 -0.5365 0.0485
-2 -17 10 -0.2085 -0.0008
-2 -17 11 0.2493 -0.0482
-2 -17 12 0.2896 -0.0391
-2 -16 1 -0.4055 -0.0039
-2 -16 2 0.2137 -0.0165
-2 -16 3 0.5208 0.0137
-2 -16 4 0.2265 0.0107
-2 -16 5 -0.5223 -0.0222
-2 -16 6 -1.2425 -0.0236
-2 -16 7 -1.3516 -0.0090
-2 -16 8 -0.7159 -0.0028
-2 -16 9 -0.0487 0.0256
-2 -16 10 -0.0199 0.0689
-2 -16 11 -0.3078 0.0780
-2 -16 12 -0.4060 0.0531
-2 -16 13 -0.4885 0.0354
-2 -15 1 -1.3816 0.0585
-2 -15 2 -2.0069 0.0647
-2 -15 3 -2.1590 0.0195
-2 -15 4 -1.7083 -0.0092
-2 -15 5 -0.8869 0.0004
-2 -15 6 -0.2496 -0.0009
-2 -15 7 -0.3321 -0.0215
-2 -15 8 -1.0881 -0.0282
-2 -15 9 -1.8271 -0.0127
-2 -15 10 -1.9952 0.0188
-2 -15 11 -1.6355 0.0446
-2 -15 12 -0.9159 0.0375
-2 -15 13 0.0328 0.0193
-2 -15 14 0.7057 0.0189
-2 -14 1 4.0199 -0.0080
-2 -14 2 4.1639 -0.0114
-2 -14 3 4.0586 -0.0019
-2 -14 4 3.7251 0.0181
-2 -14 5 3.0659 0.0167
-2 -14 6 2.2359 -0.0016
-2 -14 7 1.7552 -0.0107
-2 -14 8 1.9240 -0.0124
-2 -14 9 2.4078 -0.0181
-2 -14 10 2.5773 -0.0271
-2 -14 11 2.0568 -0.0260
-2 -14 12 0.9729 -0.0124
-2 -14 13 -0.1207 -0.0154
-2 -14 14 -0.6350 -0.0305
-2 -14 15 -0.4478 -0.0049
-2 -13 1 -1.4426 -0.0326
-2 -13 2 -0.8298 -0.0284
-2 -13 3 -0.7267 0.0010
-2 -13 4 -1.3970 0.0085
-2 -13 5 -2.2534 0.0072
-2 -13 6 -2.3135 0.0148
-2 -13 7 -1.3402 0.0126
-2 -13 8 -0.0949 0.0015
-2 -13 9 0.6684 -0.0040
-2 -13 10 1.0087 -0.0075
-2 -13 11 1.3191 -0.0135
-2 -13 12 1.5437 -0.0145
-2 -13 13 1.4645 -0.0044
-2 -13 14 1.2816 -0.0039
-2 -13 15 1.1827 -0.0426
-2 -13 16 0.9279 -0.0848
-2 -12 1 -1.9001 0.0193
-2 -12 2 -3.3427 0.0198
-2 -12 3 -3.9781 0.0057
-2 -12 4 -2.8647 0.0030
-2 -12 5 -0.1749 0.0048
-2 -12 6 2.1376 -0.0019
-2 -12 7 2.1220 -0.0011
-2 -12 8 0.0737 0.0028
-2 -12 9 -2.0724 -0.0064
-2 -12 10 -3.0480 -0.0163
-2 -12 11 -2.8514 -0.0139
-2 -12 12 -1.8505 -0.0028
-2 -12 13 -0.6458 0.0085
-2 -12 14 -0.1583 0.0108
-2 -12 15 -0.5851 0.0119
-2 -12 16 -0.9170 0.0212
-2 -12 17 -0.4554 0.0200
-2 -11 1 -2.3748 0.0064
-2 -11 2 -1.0821 -0.0046
-2 -11 3 0.4274 -0.0091
-2 -11 4 0.9039 -0.0065
-2 -11 5 -0.7367 -0.0010
-2 -11 6 -3.2805 0.0127
-2 -11 7 -4.1252 0.0187
-2 -11 8 -2.5936 0.0078
-2 -11 9 -0.4842 -0.0048
-2 -11 10 0.5271 -0.0084
-2 -11 11 0.3211 -0.0014
-2 -11 12 -0.5313 0.0055
-2 -11 13 -1.4848 -0.0003
-2 -11 14 -1.8640 -0.0023
-2 -11 15 -1.2107 0.0067
-2 -11 16 -0.0591 -0.0018
-2 -11 17 0.5008 -0.0244
-2 -11 18 0.2418 -0.0240
-2 -10 1 6.6040 -0.0137
-2 -10 2 7.8289 0.0122
-2 -10 3 7.2691 0.0015
-2 -10 4 5.0140 -0.0223
-2 -10 5 2.9706 -0.0182
-2 -10 6 2.3294 -0.0011
-2 -10 7 2.2979 0.0044
-2 -10 8 1.8916 0.0041
-2 -10 9 1.2746 0.0067
-2 -10 10 0.9327 0.0064
-2 -10 11 0.8253 -0.0081
-2 -10 12 0.7681 -0.0258
-2 -10 13 0.8895 -0.0188
-2 -10 14 1.1642 0.0041
-2 -10 15 0.9510 0.0154
-2 -10 16 -0.1276 0.0203
-2 -10 17 -1.2012 0.0211
-2 -10 18 -1.1975 0.0026
-2 -9 1 -1.8529 -0.0349
-2 -9 2 -6.3424 -0.0373
-2 -9 3 -8.0569 -0.0018
-2 -9 4 -5.4820 0.0361
-2 -9 5 -0.5053 0.0270
-2 -9 6 3.3619 -0.0117
-2 -9 7 4.1358 -0.0265
-2 -9 8 2.5482 -0.0079
-2 -9 9 0.7345 0.0137
-2 -9 10 0.1353 0.0166
-2 -9 11 0.6095 0.0100
-2 -9 12 1.2490 0.0078
-2 -9 13 1.4294 0.0014
-2 -9 14 1.0569 -0.0094
-2 -9 15 0.4871 -0.0050
-2 -9 16 0.2191 0.0107
-2 -9 17 0.2759 0.0206
-2 -9 18 0.2342 0.0265
-2 -8 1 -4.1689 0.0170
-2 -8 2 0.9530 -0.0133
-2 -8 3 4.1646 -0.0175
-2 -8 4 3.0222 -0.0151
-2 -8 5 -1.8156 -0.0101
-2 -8 6 -6.4905 0.0031
-2 -8 7 -7.1697 0.0099
-2 -8 8 -3.6754 0.0033
-2 -8 9 0.5385 -0.0032
-2 -8 10 2.1570 0.0032
-2 -8 11 1.0056 0.0153
-2 -8 12 -0.9711 0.0162
-2 -8 13 -2.3107 0.0081
-2 -8 14 -2.5639 0.0003
-2 -8 15 -1.5975 -0.0117
-2 -8 16 0.1102 -0.0192
-2 -8 17 1.3007 -0.0056
-2 -8 18 1.2089 0.0108
-2 -8 19 0.4050 0.0042
-2 -7 1 -2.5100 0.0435
-2 -7 2 -2.8642 0.0662
-2 -7 3 -4.1378 0.0275
-2 -7 4 -4.4123 -0.0122
-2 -7 5 -2.1996 -0.0122
-2 -7 6 1.2355 0.0022
-2 -7 7 2.8071 0.0079
-2 -7 8 0.8580 0.0042
-2 -7 9 -2.9549 -0.0024
-2 -7 10 -5.3935 -0.0059
-2 -7 11 -4.8750 -0.0035
-2 -7 12 -2.2713 0.0050
-2 -7 13 0.7360 0.0124
-2 -7 14 2.6769 0.0114
-2 -7 15 2.5297 0.0104
-2 -7 16 0.7176 0.0090
-2 -7 17 -0.8054 -0.0074
-2 -7 18 -0.7856 -0.0245
-2 -7 19 -0.0149 -0.0132
-2 -6 1 15.8034 -0.0211
-2 -6 2 9.0879 -0.0348
-2 -6 3 5.5842 -0.0200
-2 -6 4 5.8111 -0.0033
-2 -6 5 7.1589 -0.0057
-2 -6 6 6.7024 -0.0091
-2 -6 7 3.7124 -0.0045
-2 -6 8 0.3663 0.0010
-2 -6 9 -0.6963 0.0039
-2 -6 10 0.6333 0.0048
-2 -6 11 2.2339 0.0049
-2 -6 12 2.2474 0.0024
-2 -6 13 0.4881 -0.0014
-2 -6 14 -1.7155 0.0000
-2 -6 15 -2.6616 0.0014
-2 -6 16 -1.9283 -0.0046
-2 -6 17 -0.7002 -0.0070
-2 -6 18 -0.0901 0.0002
-2 -6 19 -0.0100 0.0056
-2 -5 1 -8.5918 0.0036
-2 -5 2 -0.7522 0.0170
-2 -5 3 3.0358 0.0213
-2 -5 4 0.3246 0.0120
-2 -5 5 -6.3111 0.0052
-2 -5 6 -10.7929 -0.0012
-2 -5 7 -8.4451 -0.0093
-2 -5 8 -0.8565 -0.0095
-2 -5 9 5.8895 -0.0020
-2 -5 10 7.7148 0.0022
-2 -5 11 5.4092 -0.0031
-2 -5 12 2.0877 -0.0094
-2 -5 13 0.1033 -0.0074
-2 -5 14 0.0368 -0.0050
-2 -5 15 1.0251 -0.0082
-2 -5 16 1.6981 -0.0101
-2 -5 17 1.3145 -0.0101
-2 -5 18 0.3103 -0.0118
-2 -5 19 -0.3262 -0.0117
-2 -4 1 -9.8774 0.0108
-2 -4 2 -14.1471 -0.0189
-2 -4 3 -15.4215 -0.0222
-2 -4 4 -10.0392 0.0054
-2 -4 5 0.7341 0.0173
-2 -4 6 10.3040 0.0069
-2 -4 7 11.9861 0.0023
-2 -4 8 5.5883 0.0047
-2 -4 9 -2.8519 0.0015
-2 -4 10 -7.6010 -0.0044
-2 -4 11 -7.3699 -0.0037
-2 -4 12 -4.0123 0.0014
-2 -4 13 -0.1125 0.0023
-2 -4 14 2.1009 -0.0010
-2 -4 15 1.7335 -0.0033
-2 -4 16 -0.0031 -0.0046
-2 -4 17 -0.9942 -0.0022
-2 -4 18 -0.6301 0.0026
-2 -4 19 -0.0679 -0.0005
-2 -3 1 -0.5429 -0.0186
-2 -3 2 -0.1902 0.0175
-2 -3 3 3.3714 0.0234
-2 -3 4 4.9620 -0.0078
-2 -3 5 1.5101 -0.0167
-2 -3 6 -5.1413 0.0059
-2 -3 7 -9.8020 0.0154
-2 -3 8 -8.9427 0.0032
-2 -3 9 -3.9668 -0.0088
-2 -3 10 1.1025 -0.0121
-2 -3 11 3.5847 -0.0106
-2 -3 12 3.0950 -0.0083
-2 -3 13 0.7179 -0.0068
-2 -3 14 -1.5740 -0.0050
-2 -3 15 -2.0450 0.0014
-2 -3 16 -0.7329 0.0156
-2 -3 17 0.7360 0.0284
-2 -3 18 1.1644 0.0287
-2 -3 19 0.8288 0.0211
-2 -2 1 17.9935 -0.0001
-2 -2 2 28.9768 -0.0030
-2 -2 3 28.6908 -0.0071
-2 -2 4 18.2506 0.0047
-2 -2 5 4.5423 0.0053
-2 -2 6 -3.7714 -0.0115
-2 -2 7 -3.7510 -0.0169
-2 -2 8 0.0219 -0.0074
-2 -2 9 2.1695 0.0011
-2 -2 10 1.4918 0.0056
-2 -2 11 -0.5066 0.0065
-2 -2 12 -2.1627 0.0017
-2 -2 13 -2.4867 -0.0046
-2 -2 14 -1.5634 -0.0040
-2 -2 15 -0.4443 0.0030
-2 -2 16 -0.1362 0.0044
-2 -2 17 -0.6500 -0.0020
-2 -2 18 -1.1066 -0.0055
-2 -2 19 -0.8574 -0.0027
-2 -1 1 5.6309 -0.0483
-2 -1 2 -19.1558 -0.0484
-2 -1 3 -34.0896 -0.0170
-2 -1 4 -30.2130 0.0055
-2 -1 5 -11.4177 0.0077
-2 -1 6 7.4325 0.0079
-2 -1 7 14.6903 0.0064
-2 -1 8 11.1173 0.0018
-2 -1 9 4.2054 0.0001
-2 -1 10 -0.4891 -0.0017
-2 -1 11 -1.3615 -0.0046
-2 -1 12 0.4882 -0.0021
-2 -1 13 2.6458 0.0039
-2 -1 14 3.2100 0.0041
-2 -1 15 2.0063 -0.0022
-2 -1 16 0.3441 -0.0057
-2 -1 17 -0.3805 -0.0041
-2 -1 18 -0.1728 -0.0018
-2 -1 19 -0.0332 0.0025
-2 0 1 -33.5867 0.0502
-2 0 2 -16.9252 0.0463
-2 0 3 2.6259 0.0091
-2 0 4 12.7560 -0.0118
-2 0 5 9.2944 0.0002
-2 0 6 -0.8798 0.0055
-2 0 7 -8.0468 -0.0034
-2 0 8 -8.2793 -0.0068
-2 0 9 -3.7322 -0.0038
-2 0 10 1.1751 0.0004
-2 0 11 2.8656 0.0025
-2 0 12 0.8933 0.0014
-2 0 13 -2.1870 0.0044
-2 0 14 -3.6186 0.0123
-2 0 15 -2.5624 0.0112
-2 0 16 -0.2033 -0.0044
-2 0 17 1.4479 -0.0184
-2 0 18 1.5129 -0.0182
-2 0 19 0.8405 -0.0141
-2 1 1 7.6930 0.0313
-2 1 2 20.9251 -0.0177
-2 1 3 20.6934 -0.0163
-2 1 4 10.5897 -0.0010
-2 1 5 -0.1815 -0.0056
-2 1 6 -4.3199 -0.0052
-2 1 7 -2.0614 0.0053
-2 1 8 1.1842 0.0079
-2 1 9 1.3757 0.0061
-2 1 10 -0.7378 0.0054
-2 1 11 -1.8263 0.0045
-2 1 12 -0.3827 0.0059
-2 1 13 2.1093 0.0062
-2 1 14 3.5671 0.0023
-2 1 15 3.1237 0.0005
-2 1 16 1.2483 0.0030
-2 1 17 -0.6009 0.0009
-2 1 18 -1.1710 -0.0120
-2 1 19 -0.6646 -0.0253
-2 2 1 36.0062 -0.0619
-2 2 2 5.2960 0.0243
-2 2 3 -14.2799 0.0417
-2 2 4 -15.5668 0.0126
-2 2 5 -5.5493 -0.0023
-2 2 6 2.6636 -0.0009
-2 2 7 3.1713 0.0027
-2 2 8 -0.6984 0.0073
-2 2 9 -3.8327 0.0042
-2 2 10 -4.3599 -0.0030
-2 2 11 -3.2329 -0.0003
-2 2 12 -1.9905 0.0036
-2 2 13 -1.4527 -0.0047
-2 2 14 -1.7033 -0.0160
-2 2 15 -2.1817 -0.0108
-2 2 16 -1.9574 0.0093
-2 2 17 -0.8859 0.0207
-2 2 18 0.0554 0.0177
-2 3 1 -32.0011 0.0523
-2 3 2 -12.7868 0.0012
-2 3 3 4.5035 -0.0232
-2 3 4 9.7918 -0.0134
-2 3 5 4.5099 -0.0082
-2 3 6 -2.1376 -0.0056
-2 3 7 -3.8892 0.0042
-2 3 8 -0.6103 0.0033
-2 3 9 4.6916 -0.0032
-2 3 10 8.2304 0.0022
-2 3 11 7.7550 0.0087
-2 3 12 4.2919 0.0072
-2 3 13 0.7398 0.0073
-2 3 14 -0.7612 0.0085
-2 3 15 -0.1305 -0.0006
-2 3 16 0.9483 -0.0149
-2 3 17 0.9736 -0.0105
-2 3 18 0.2538 0.0113
-2 4 1 -0.6681 -0.0219
-2 4 2 -0.6779 -0.0129
-2 4 3 -4.1264 0.0051
-2 4 4 -5.6821 0.0042
-2 4 5 -3.0415 0.0079
-2 4 6 1.6423 0.0075
-2 4 7 4.8673 -0.0103
-2 4 8 4.1229 -0.0108
-2 4 9 -0.2936 0.0096
-2 4 10 -4.8074 0.0114
-2 4 11 -6.0277 -0.0058
-2 4 12 -3.9434 -0.0135
-2 4 13 -0.7361 -0.0053
-2 4 14 1.4262 0.0070
-2 4 15 1.4300 0.0080
-2 4 16 0.1140 -0.0033
-2 4 17 -0.6287 -0.0110
-2 5 1 7.1560 0.0262
-2 5 2 -0.1630 0.0099
-2 5 3 -2.7744 -0.0017
-2 5 4 -0.1857 0.0115
-2 5 5 3.4857 0.0078
-2 5 6 4.1037 -0.0130
-2 5 7 1.3126 -0.0095
-2 5 8 -1.7028 0.0052
-2 5 9 -2.1261 0.0043
-2 5 10 -0.3459 0.0002
-2 5 11 1.6093 0.0016
-2 5 12 2.4055 0.0034
-2 5 13 1.5952 0.0018
-2 5 14 -0.0662 -0.0069
-2 5 15 -0.7430 -0.0074
-2 5 16 0.0811 0.0089
-2 5 17 0.8306 0.0145
-2 6 1 5.5394 -0.0568
-2 6 2 11.7108 -0.0550
-2 6 3 13.4300 -0.0266
-2 6 4 7.5205 -0.0097
-2 6 5 -2.1674 -0.0030
-2 6 6 -9.0998 0.0099
-2 6 7 -9.8190 0.0082
-2 6 8 -5.8925 -0.0110
-2 6 9 -1.4521 -0.0221
-2 6 10 0.6984 -0.0195
-2 6 11 0.3876 -0.0127
-2 6 12 -1.0475 -0.0143
-2 6 13 -1.8641 -0.0249
-2 6 14 -1.2827 -0.0178
-2 6 15 -0.3820 0.0086
-2 6 16 -0.3246 0.0218
-2 7 1 -4.6757 0.0178
-2 7 2 -7.9367 0.0772
-2 7 3 -9.9053 0.0437
-2 7 4 -7.2530 -0.0131
-2 7 5 -0.5334 -0.0135
-2 7 6 6.6333 0.0111
-2 7 7 10.0484 0.0179
-2 7 8 8.1662 0.0086
-2 7 9 3.5201 -0.0027
-2 7 10 -0.2496 -0.0017
-2 7 11 -1.6149 0.0045
-2 7 12 -0.8758 0.0022
-2 7 13 0.7192 0.0002
-2 7 14 1.4368 -0.0085
-2 7 15 0.7960 -0.0356
-2 7 16 0.0239 -0.0504
-2 8 1 -3.6130 0.0401
-2 8 2 -4.3367 -0.0352
-2 8 3 -2.6370 -0.0341
-2 8 4 -0.3049 0.0094
-2 8 5 0.5414 0.0086
-2 8 6 -1.0128 -0.0174
-2 8 7 -3.0812 -0.0228
-2 8 8 -2.9820 -0.0104
-2 8 9 -0.9240 0.0023
-2 8 10 0.9865 -0.0014
-2 8 11 1.8389 -0.0082
-2 8 12 1.5710 0.0094
-2 8 13 0.2695 0.0262
-2 8 14 -0.8655 0.0223
-2 8 15 -0.7085 0.0300
-2 9 1 2.5902 -0.0453
-2 9 2 6.9533 -0.0229
-2 9 3 8.5154 0.0054
-2 9 4 6.6144 0.0047
-2 9 5 2.5432 -0.0006
-2 9 6 -0.5714 -0.0037
-2 9 7 -1.0362 -0.0056
-2 9 8 -0.1536 0.0010
-2 9 9 0.5700 0.0059
-2 9 10 0.8815 0.0099
-2 9 11 0.5360 0.0146
-2 9 12 -0.3064 -0.0013
-2 9 13 -0.5712 -0.0173
-2 9 14 -0.0558 -0.0025
-2 9 15 0.3014 0.0015
-2 10 1 2.4413 -0.0025
-2 10 2 -2.5146 0.0261
-2 10 3 -6.3062 0.0114
-2 10 4 -7.1331 0.0041
-2 10 5 -4.4738 0.0080
-2 10 6 -0.8337 0.0089
-2 10 7 0.5461 0.0085
-2 10 8 -0.5402 0.0043
-2 10 9 -2.1184 0.0032
-2 10 10 -2.8807 0.0043
-2 10 11 -2.3882 0.0014
-2 10 12 -0.8663 0.0276
-2 10 13 0.4213 0.0825
-2 10 14 0.5410 0.0948
-2 11 1 -1.7369 -0.0015
-2 11 2 -0.1804 -0.0171
-2 11 3 1.5198 -0.0035
-2 11 4 2.7911 -0.0021
-2 11 5 2.5493 -0.0046
-2 11 6 0.8852 0.0100
-2 11 7 -0.3684 0.0158
-2 11 8 -0.1606 0.0059
-2 11 9 0.7760 -0.0051
-2 11 10 1.5841 -0.0060
-2 11 11 1.7941 0.0141
-2 11 12 1.1089 0.0103
-2 11 13 0.1142 -0.0617
-2 12 1 -2.3643 0.0461
-2 12 2 -0.1315 0.0552
-2 12 3 1.5848 0.0212
-2 12 4 1.5525 -0.0057
-2 12 5 0.3577 -0.0045
-2 12 6 -0.1282 -0.0025
-2 12 7 0.4455 0.0052
-2 12 8 0.9778 0.0214
-2 12 9 0.8996 0.0302
-2 12 10 0.3461 0.0210
-2 12 11 -0.3222 -0.0318
-2 12 12 -0.5595 -0.1000
-2 13 1 3.1481 0.0131
-2 13 2 0.9784 -0.0426
-2 13 3 -1.0665 -0.0228
-2 13 4 -1.5355 0.0251
-2 13 5 -0.3459 0.0222
-2 13 6 0.8284 -0.0001
-2 13 7 0.9049 -0.0011
-2 13 8 0.3185 0.0080
-2 13 9 -0.3461 0.0095
-2 13 10 -0.7710 -0.0009
-2 13 11 -0.6445 0.0097
-2 14 1 -1.1341 -0.0527
-2 14 2 -0.8365 -0.0019
-2 14 3 -0.5714 -0.0005
-2 14 4 -0.6771 -0.0269
-2 14 5 -1.2318 -0.0020
-2 14 6 -1.7708 0.0238
-2 14 7 -1.8282 -0.0124
-2 14 8 -1.3773 -0.0623
-2 14 9 -0.5630 -0.0728
-2 14 10 0.2409 -0.0417
-2 15 1 -0.0418 0.0343
-2 15 2 0.2848 0.0283
-2 15 3 0.7929 0.0076
-2 15 4 1.0486 0.0014
-2 15 5 0.9579 -0.0228
-2 15 6 0.8072 -0.0375
-2 15 7 0.6729 -0.0098
-2 15 8 0.4640 0.0094
-2 16 1 0.0500 -0.0375
-2 16 2 -0.4295 -0.0511
-2 16 3 -0.7064 -0.0106
-2 16 4 -0.4719 -0.0083
-2 16 5 0.0416 -0.0509
-2 16 6 0.3551 -0.0763
-2 16 7 0.4611 -0.0561
-2 17 1 0.6329 -0.0294
-2 17 2 0.9931 -0.0203
-2 17 3 0.9163 -0.0657
-2 17 4 0.5104 -0.0604
-2 17 5 0.1192 0.0269
-2 18 1 -0.8656 0.0548
-2 18 2 -0.6817 0.0896
-1 -18 1 -0.2321 -0.0278
-1 -18 2 0.1283 -0.0496
-1 -18 3 0.5887 -0.0303
-1 -18 4 0.8423 -0.0124
-1 -18 5 0.7280 0.0140
-1 -18 6 0.2991 0.0566
-1 -18 7 -0.0456 0.0488
-1 -18 8 0.0917 -0.0152
-1 -18 9 0.3796 -0.0358
-1 -17 1 0.5420 0.0201
-1 -17 2 0.0771 0.0286
-1 -17 3 -0.4078 -0.0211
-1 -17 4 -0.5027 -0.0296
-1 -17 5 -0.0265 0.0135
-1 -17 6 0.7522 0.0255
-1 -17 7 1.1445 0.0116
-1 -17 8 0.6765 0.0174
-1 -17 9 -0.1408 0.0165
-1 -17 10 -0.4654 -0.0177
-1 -17 11 -0.3431 -0.0596
-1 -17 12 -0.2613 -0.0779
-1 -16 1 0.8214 0.0004
-1 -16 2 1.4665 -0.0446
-1 -16 3 1.8745 -0.0263
-1 -16 4 1.7283 0.0044
-1 -16 5 1.0323 0.0004
-1 -16 6 0.2952 0.0025
-1 -16 7 0.1788 0.0265
-1 -16 8 0.8711 0.0314
-1 -16 9 1.8347 0.0026
-1 -16 10 2.3646 -0.0342
-1 -16 11 2.2209 -0.0365
-1 -16 12 1.5222 0.0074
-1 -16 13 0.5594 0.0330
-1 -15 1 -2.5378 -0.0435
-1 -15 2 -2.9833 -0.0033
-1 -15 3 -3.2048 0.0167
-1 -15 4 -3.0757 -0.0111
-1 -15 5 -2.5587 -0.0296
-1 -15 6 -1.9588 -0.0132
-1 -15 7 -1.6946 0.0057
-1 -15 8 -1.8875 0.0101
-1 -15 9 -2.3070 0.0082
-1 -15 10 -2.5276 0.0077
-1 -15 11 -2.1529 -0.0006
-1 -15 12 -1.1924 -0.0205
-1 -15 13 -0.2086 -0.0183
-1 -15 14 0.1865 0.0071
-1 -14 1 0.6453 0.0308
-1 -14 2 0.3684 0.0471
-1 -14 3 0.3173 0.0128
-1 -14 4 0.7628 0.0011
-1 -14 5 1.5272 0.0073
-1 -14 6 1.9626 -0.0039
-1 -14 7 1.5742 -0.0181
-1 -14 8 0.6076 -0.0181
-1 -14 9 -0.2427 -0.0021
-1 -14 10 -0.7003 0.0268
-1 -14 11 -1.0023 0.0467
-1 -14 12 -1.2002 0.0365
-1 -14 13 -1.1312 0.0047
-1 -14 14 -0.9479 -0.0057
-1 -14 15 -0.8577 0.0425
-1 -13 1 1.2853 0.0340
-1 -13 2 2.4940 -0.0125
-1 -13 3 3.2736 -0.0095
-1 -13 4 2.7038 -0.0011
-1 -13 5 0.5212 -0.0077
-1 -13 6 -1.8260 -0.0135
-1 -13 7 -2.4267 -0.0179
-1 -13 8 -1.1039 -0.0129
-1 -13 9 0.6779 0.0013
-1 -13 10 1.7363 0.0012
-1 -13 11 1.8696 -0.0079
-1 -13 12 1.2175 -0.0036
-1 -13 13 0.2798 0.0050
-1 -13 14 -0.0069 -0.0031
-1 -13 15 0.5575 -0.0373
-1 -13 16 0.9439 -0.0823
-1 -12 1 2.7866 -0.0113
-1 -12 2 1.7159 -0.0010
-1 -12 3 0.2857 0.0048
-1 -12 4 -0.5441 0.0065
-1 -12 5 0.4659 0.0083
-1 -12 6 2.7460 0.0017
-1 -12 7 4.1765 0.0004
-1 -12 8 3.7093 0.0095
-1 -12 9 2.2302 0.0153
-1 -12 10 0.9966 0.0149
-1 -12 11 0.6095 0.0061
-1 -12 12 1.1724 -0.0045
-1 -12 13 2.1859 0.0032
-1 -12 14 2.5385 0.0167
-1 -12 15 1.6084 0.0171
-1 -12 16 0.1852 0.0276
-1 -12 17 -0.4851 0.0506
-1 -11 1 -4.8222 -0.0217
-1 -11 2 -6.4084 -0.0153
-1 -11 3 -6.6485 -0.0029
-1 -11 4 -5.0047 0.0081
-1 -11 5 -2.9537 -0.0005
-1 -11 6 -2.0792 -0.0087
-1 -11 7 -2.2344 -0.0060
-1 -11 8 -2.3666 -0.0076
-1 -11 9 -1.9904 -0.0158
-1 -11 10 -1.3509 -0.0193
-1 -11 11 -0.8921 -0.0084
-1 -11 12 -0.9059 0.0055
-1 -11 13 -1.3699 -0.0027
-1 -11 14 -1.7946 -0.0173
-1 -11 15 -1.4143 -0.0074
-1 -11 16 -0.1217 0.0051
-1 -11 17 1.0116 -0.0021
-1 -11 18 0.9825 -0.0073
-1 -10 1 -1.6071 -0.0097
-1 -10 2 2.7499 0.0080
-1 -10 3 5.8261 0.0055
-1 -10 4 5.2612 -0.0126
-1 -10 5 1.5969 -0.0046
-1 -10 6 -2.1684 0.0218
-1 -10 7 -3.6251 0.0277
-1 -10 8 -2.8355 0.0096
-1 -10 9 -1.4557 -0.0090
-1 -10 10 -0.7603 -0.0105
-1 -10 11 -0.8399 -0.0008
-1 -10 12 -1.2297 0.0045
-1 -10 13 -1.4949 0.0098
-1 -10 14 -1.3392 0.0172
-1 -10 15 -0.8836 0.0106
-1 -10 16 -0.6038 -0.0040
-1 -10 17 -0.5771 -0.0099
-1 -10 18 -0.4080 -0.0121
-1 -9 1 6.0133 0.0487
-1 -9 2 1.6172 0.0441
-1 -9 3 -2.5951 0.0090
-1 -9 4 -3.5520 -0.0058
-1 -9 5 -0.5128 0.0009
-1 -9 6 3.6712 0.0011
-1 -9 7 5.2316 -0.0061
-1 -9 8 3.1600 -0.0100
-1 -9 9 -0.2325 -0.0075
-1 -9 10 -2.1206 -0.0063
-1 -9 11 -1.7514 -0.0113
-1 -9 12 -0.1594 -0.0123
-1 -9 13 1.4689 -0.0085
-1 -9 14 2.3151 -0.0090
-1 -9 15 1.8772 -0.0059
-1 -9 16 0.5047 -0.0002
-1 -9 17 -0.6277 -0.0092
-1 -9 18 -0.7670 -0.0224
-1 -8 1 2.4529 -0.0129
-1 -8 2 3.4564 -0.0623
-1 -8 3 5.6646 -0.0257
-1 -8 4 6.9885 0.0245
-1 -8 5 5.6574 0.0225
-1 -8 6 2.5569 -0.0046
-1 -8 7 0.5113 -0.0115
-1 -8 8 1.4357 0.0066
-1 -8 9 4.4193 0.0201
-1 -8 10 6.7521 0.0099
-1 -8 11 6.6767 -0.0086
-1 -8 12 4.4964 -0.0171
-1 -8 13 1.4414 -0.0123
-1 -8 14 -1.1441 -0.0004
-1 -8 15 -1.9768 0.0016
-1 -8 16 -0.9361 -0.0022
-1 -8 17 0.4128 0.0189
-1 -8 18 0.6757 0.0556
-1 -8 19 0.1894 0.0628
-1 -7 1 -14.4985 -0.0734
-1 -7 2 -9.8287 0.0017
-1 -7 3 -7.3109 0.0199
-1 -7 4 -7.8123 -0.0025
-1 -7 5 -9.3551 -0.0088
-1 -7 6 -9.2840 0.0020
-1 -7 7 -6.6049 0.0043
-1 -7 8 -3.1035 -0.0072
-1 -7 9 -1.4607 -0.0136
-1 -7 10 -2.2254 -0.0022
-1 -7 11 -3.6054 0.0114
-1 -7 12 -3.6509 0.0121
-1 -7 13 -1.7707 0.0036
-1 -7 14 0.9945 -0.0072
-1 -7 15 2.7091 -0.0093
-1 -7 16 2.4216 -0.0004
-1 -7 17 1.1468 -0.0040
-1 -7 18 0.3121 -0.0278
-1 -7 19 0.1207 -0.0459
-1 -6 1 7.1406 0.0288
-1 -6 2 0.3761 0.0112
-1 -6 3 -3.8785 -0.0102
-1 -6 4 -2.0977 -0.0096
-1 -6 5 4.4725 -0.0009
-1 -6 6 10.3378 0.0059
-1 -6 7 10.0928 0.0111
-1 -6 8 3.7943 0.0120
-1 -6 9 -3.3058 0.0076
-1 -6 10 -6.5649 0.0033
-1 -6 11 -5.6886 0.0056
-1 -6 12 -3.2187 0.0075
-1 -6 13 -1.5480 -0.0009
-1 -6 14 -1.4793 -0.0069
-1 -6 15 -2.2800 0.0005
-1 -6 16 -2.6851 0.0070
-1 -6 17 -2.1115 0.0052
-1 -6 18 -1.0325 0.0036
-1 -6 19 -0.2755 0.0044
-1 -5 1 8.0613 0.0184
-1 -5 2 12.1381 -0.0050
-1 -5 3 14.8043 -0.0099
-1 -5 4 11.4833 -0.0225
-1 -5 5 1.6940 -0.0281
-1 -5 6 -9.1307 -0.0176
-1 -5 7 -13.5924 -0.0059
-1 -5 8 -9.3111 0.0003
-1 -5 9 -0.8126 0.0030
-1 -5 10 5.7509 0.0019
-1 -5 11 7.7050 -0.0016
-1 -5 12 5.8573 0.0007
-1 -5 13 2.3759 0.0138
-1 -5 14 -0.3513 0.0230
-1 -5 15 -0.7762 0.0144
-1 -5 16 0.5402 -0.0020
-1 -5 17 1.5618 -0.0151
-1 -5 18 1.2664 -0.0222
-1 -5 19 0.5138 -0.0148
-1 -4 1 4.1329 0.0483
-1 -4 2 4.8002 0.0455
-1 -4 3 1.9992 0.0307
-1 -4 4 -0.3003 0.0325
-1 -4 5 1.5393 0.0272
-1 -4 6 7.2538 0.0043
-1 -4 7 12.4132 -0.0098
-1 -4 8 12.6088 -0.0055
-1 -4 9 7.9224 0.0050
-1 -4 10 1.9813 0.0122
-1 -4 11 -2.0807 0.0134
-1 -4 12 -3.1576 0.0107
-1 -4 13 -1.6428 0.0064
-1 -4 14 0.6850 0.0027
-1 -4 15 1.5581 -0.0000
-1 -4 16 0.4247 -0.0036
-1 -4 17 -1.0816 -0.0002
-1 -4 18 -1.4524 0.0146
-1 -4 19 -0.9245 0.0202
-1 -3 1 -17.7332 -0.0293
-1 -3 2 -30.6406 -0.0514
-1 -3 3 -34.3450 -0.0342
-1 -3 4 -26.4735 -0.0111
-1 -3 5 -12.2467 0.0037
-1 -3 6 -1.4111 0.0109
-1 -3 7 0.7926 0.0071
-1 -3 8 -2.1815 0.0007
-1 -3 9 -4.3603 -0.0022
-1 -3 10 -3.5341 -0.0074
-1 -3 11 -0.7825 -0.0143
-1 -3 12 2.0308 -0.0147
-1 -3 13 3.3766 -0.0077
-1 -3 14 2.9239 -0.0029
-1 -3 15 1.7440 -0.0060
-1 -3 16 1.0965 -0.0079
-1 -3 17 1.2086 -0.0039
-1 -3 18 1.3658 -0.0010
-1 -3 19 0.9810 0.0026
-1 -2 1 -10.4545 -0.0059
-1 -2 2 14.0040 0.0439
-1 -2 3 32.6219 0.0268
-1 -2 4 33.3644 -0.0153
-1 -2 5 16.6114 -0.0279
-1 -2 6 -3.7118 -0.0144
-1 -2 7 -13.8202 -0.0004
-1 -2 8 -12.0594 0.0002
-1 -2 9 -5.4731 -0.0057
-1 -2 10 -0.4487 -0.0018
-1 -2 11 0.7205 0.0091
-1 -2 12 -1.1471 0.0090
-1 -2 13 -3.6548 -0.0053
-1 -2 14 -4.6217 -0.0137
-1 -2 15 -3.4835 -0.0015
-1 -2 16 -1.4638 0.0166
-1 -2 17 -0.3056 0.0194
-1 -2 18 -0.3380 0.0080
-1 -2 19 -0.4267 -0.0065
-1 -1 1 32.6468 0.0224
-1 -1 2 21.9108 -0.0076
-1 -1 3 3.8470 0.0053
-1 -1 4 -9.1936 0.0263
-1 -1 5 -9.3478 0.0166
-1 -1 6 -0.1380 0.0020
-1 -1 7 8.5286 0.0021
-1 -1 8 10.4078 0.0044
-1 -1 9 6.2736 0.0009
-1 -1 10 0.6818 -0.0055
-1 -1 11 -2.1528 -0.0096
-1 -1 12 -1.0950 -0.0082
-1 -1 13 1.8199 -0.0056
-1 -1 14 3.7574 -0.0064
-1 -1 15 3.2818 -0.0084
-1 -1 16 1.1181 -0.0065
-1 -1 17 -0.6521 -0.0025
-1 -1 18 -0.8795 -0.0020
-1 -1 19 -0.4135 -0.0016
-1 0 1 10.3307 -0.1114
-1 0 2 -11.0141 -0.0507
-1 0 3 -18.4304 -0.0200
-1 0 4 -11.8483 -0.0126
-1 0 5 -0.4712 -0.0010
-1 0 6 5.4386 -0.0007
-1 0 7 3.7087 -0.0120
-1 0 8 -0.3236 -0.0127
-1 0 9 -1.5003 -0.0049
-1 0 10 0.3141 -0.0023
-1 0 11 1.9358 -0.0051
-1 0 12 1.2577 -0.0072
-1 0 13 -1.0138 -0.0046
-1 0 14 -3.0142 -0.0018
-1 0 15 -3.4424 -0.0033
-1 0 16 -2.1190 -0.0034
-1 0 17 -0.1636 0.0048
-1 0 18 0.9128 0.0193
-1 0 19 0.8068 0.0266
-1 1 1 -66.0353 0.1394
-1 1 2 -30.9389 0.0421
-1 1 3 -0.6864 -0.0101
-1 1 4 11.1005 -0.0050
-1 1 5 5.9437 0.0085
-1 1 6 -2.8098 0.0127
-1 1 7 -5.2397 0.0106
-1 1 8 -1.7806 0.0025
-1 1 9 2.3913 -0.0016
-1 1 10 3.9638 0.0007
-1 1 11 3.0750 -0.0005
-1 1 12 1.5797 -0.0029
-1 1 13 0.8869 0.0031
-1 1 14 1.2807 0.0140
-1 1 15 2.1715 0.0129
-1 1 16 2.4107 -0.0049
-1 1 17 1.4196 -0.0180
-1 1 18 0.1137 -0.0158
-1 2 1 53.6751 -0.0664
-1 2 2 34.1990 -0.0217
-1 2 3 8.8874 0.0120
-1 2 4 -6.4971 0.0077
-1 2 5 -7.1261 -0.0018
-1 2 6 -0.9085 -0.0024
-1 2 7 2.8357 -0.0030
-1 2 8 0.9802 0.0004
-1 2 9 -4.1587 0.0033
-1 2 10 -8.1270 -0.0012
-1 2 11 -8.1159 -0.0008
-1 2 12 -5.0136 0.0090
-1 2 13 -1.4959 0.0130
-1 2 14 0.5093 0.0065
-1 2 15 0.4472 0.0038
-1 2 16 -0.7176 0.0081
-1 2 17 -1.2935 -0.0015
-1 2 18 -0.8186 -0.0253
-1 3 1 -2.8318 -0.0510
-1 3 2 -4.7097 -0.0058
-1 3 3 -0.0700 0.0044
-1 3 4 4.9149 0.0061
-1 3 5 5.4144 -0.0046
-1 3 6 1.8461 -0.0124
-1 3 7 -2.1210 0.0013
-1 3 8 -2.7948 0.0090
-1 3 9 0.6421 -0.0010
-1 3 10 5.0883 -0.0025
-1 3 11 6.8759 0.0064
-1 3 12 5.3631 0.0083
-1 3 13 2.1333 0.0026
-1 3 14 -0.8917 -0.0025
-1 3 15 -1.9974 -0.0026
-1 3 16 -0.9643 -0.0011
-1 3 17 0.4244 -0.0027
-1 3 18 0.6796 -0.0064
-1 4 1 -8.3596 0.0617
-1 4 2 1.1974 0.0130
-1 4 3 6.4161 -0.0014
-1 4 4 4.0886 -0.0052
-1 4 5 -1.5899 0.0070
-1 4 6 -4.4632 0.0205
-1 4 7 -2.6971 0.0068
-1 4 8 0.5361 -0.0087
-1 4 9 1.5843 0.0011
-1 4 10 0.1555 0.0158
-1 4 11 -1.7421 0.0168
-1 4 12 -2.5637 0.0067
-1 4 13 -1.7925 -0.0034
-1 4 14 0.0313 0.0012
-1 4 15 1.2197 0.0139
-1 4 16 0.7735 0.0216
-1 4 17 -0.2227 0.0340
-1 5 1 -10.1469 0.0281
-1 5 2 -17.2918 0.0372
-1 5 3 -20.6425 0.0073
-1 5 4 -14.7692 -0.0121
-1 5 5 -3.2461 -0.0097
-1 5 6 6.2761 -0.0079
-1 5 7 9.3549 -0.0027
-1 5 8 6.8738 0.0069
-1 5 9 2.6075 0.0081
-1 5 10 -0.2813 0.0008
-1 5 11 -0.8381 -0.0090
-1 5 12 0.2335 -0.0089
-1 5 13 1.3909 0.0054
-1 5 14 1.3625 0.0064
-1 5 15 0.4740 -0.0170
-1 5 16 -0.0335 -0.0383
-1 5 17 0.0845 -0.0475
-1 6 1 8.3615 0.0649
-1 6 2 11.4121 -0.0163
-1 6 3 13.9283 -0.0222
-1 6 4 11.7527 0.0065
-1 6 5 4.6943 0.0062
-1 6 6 -3.9317 -0.0015
-1 6 7 -9.6502 0.0048
-1 6 8 -9.7754 0.0101
-1 6 9 -5.6967 0.0058
-1 6 10 -1.1773 -0.0036
-1 6 11 1.2150 -0.0046
-1 6 12 1.0298 0.0011
-1 6 13 -0.5990 -0.0090
-1 6 14 -1.5758 -0.0207
-1 6 15 -0.8943 -0.0003
-1 6 16 0.2351 0.0357
-1 7 1 3.2927 -0.1640
-1 7 2 5.4675 -0.0152
-1 7 3 4.3167 0.0498
-1 7 4 1.3734 0.0187
-1 7 5 -0.3308 -0.0151
-1 7 6 1.0103 -0.0213
-1 7 7 3.6921 -0.0115
-1 7 8 4.4557 0.0019
-1 7 9 2.7415 0.0012
-1 7 10 0.4600 -0.0056
-1 7 11 -1.0968 -0.0061
-1 7 12 -1.4456 -0.0096
-1 7 13 -0.4298 -0.0068
-1 7 14 0.7429 -0.0005
-1 7 15 0.6429 -0.0260
-1 7 16 -0.1622 -0.0635
-1 8 1 -0.0474 0.0048
-1 8 2 -6.7175 -0.0245
-1 8 3 -10.2135 -0.0427
-1 8 4 -8.8563 -0.0196
-1 8 5 -4.3173 0.0102
-1 8 6 -0.3928 0.0203
-1 8 7 0.7412 0.0039
-1 8 8 0.0847 -0.0211
-1 8 9 -0.7826 -0.0157
-1 8 10 -1.2596 0.0044
-1 8 11 -0.8978 -0.0021
-1 8 12 0.0867 -0.0164
-1 8 13 0.4608 -0.0183
-1 8 14 -0.0539 -0.0114
-1 8 15 -0.4135 0.0253
-1 9 1 -6.5060 0.1559
-1 9 2 -0.3447 0.0365
-1 9 3 4.9220 -0.0110
-1 9 4 6.7821 -0.0046
-1 9 5 4.5512 0.0083
-1 9 6 0.8018 0.0036
-1 9 7 -0.9552 -0.0067
-1 9 8 -0.1039 -0.0036
-1 9 9 1.5856 -0.0059
-1 9 10 2.7364 -0.0156
-1 9 11 2.7122 -0.0043
-1 9 12 1.4412 0.0080
-1 9 13 0.0115 -0.0003
-1 9 14 -0.4340 0.0018
-1 10 1 3.3414 -0.0961
-1 10 2 1.9003 -0.0071
-1 10 3 -0.1041 0.0150
-1 10 4 -1.9277 0.0001
-1 10 5 -2.1624 -0.0125
-1 10 6 -0.7565 -0.0157
-1 10 7 0.3953 -0.0109
-1 10 8 0.2174 -0.0107
-1 10 9 -0.5884 -0.0059
-1 10 10 -1.4004 0.0113
-1 10 11 -1.8778 0.0098
-1 10 12 -1.3959 0.0012
-1 10 13 -0.2312 0.0264
-1 10 14 0.4079 0.0435
-1 11 1 3.6566 -0.0248
-1 11 2 1.0861 -0.0310
-1 11 3 -1.0416 -0.0043
-1 11 4 -1.3155 0.0084
-1 11 5 -0.1877 -0.0032
-1 11 6 0.5311 -0.0043
-1 11 7 0.2990 0.0032
-1 11 8 -0.2019 0.0034
-1 11 9 -0.5502 -0.0120
-1 11 10 -0.4785 -0.0304
-1 11 11 0.0633 0.0041
-1 11 12 0.4189 0.0788
-1 11 13 0.2449 0.0832
-1 12 1 -4.7021 -0.0419
-1 12 2 -2.3166 0.0108
-1 12 3 0.5524 0.0197
-1 12 4 1.8093 0.0036
-1 12 5 0.6902 0.0118
-1 12 6 -1.0804 0.0245
-1 12 7 -1.7682 0.0202
-1 12 8 -1.2801 0.0124
-1 12 9 -0.2104 0.0226
-1 12 10 0.7287 0.0526
-1 12 11 0.8667 0.0408
-1 12 12 0.3567 -0.0449
-1 13 1 0.6973 0.1150
-1 13 2 0.5803 0.0257
-1 13 3 -0.0209 -0.0187
-1 13 4 -0.2521 0.0021
-1 13 5 0.5530 0.0072
-1 13 6 1.7534 -0.0044
-1 13 7 2.3117 0.0136
-1 13 8 1.9846 0.0498
-1 13 9 1.0200 0.0578
-1 13 10 -0.0769 0.0010
-1 13 11 -0.5675 -0.0809
-1 14 1 1.0724 0.0273
-1 14 2 0.4110 0.0166
-1 14 3 -0.3394 0.0120
-1 14 4 -0.6945 -0.0100
-1 14 5 -0.7585 -0.0110
-1 14 6 -0.8194 0.0062
-1 14 7 -0.8245 0.0087
-1 14 8 -0.6637 0.0020
-1 14 9 -0.3833 -0.0087
-1 15 1 -0.1381 -0.1232
-1 15 2 0.4126 -0.0091
-1 15 3 0.8735 0.0269
-1 15 4 0.6860 0.0216
-1 15 5 0.0711 0.0234
-1 15 6 -0.3795 0.0217
-1 15 7 -0.6126 -0.0120
-1 15 8 -0.7848 -0.0761
-1 16 1 -0.7634 0.0577
-1 16 2 -1.2543 -0.0457
-1 16 3 -1.3554 -0.0402
-1 16 4 -0.9689 0.0050
-1 16 5 -0.4089 -0.0109
-1 16 6 -0.0455 -0.0531
-1 16 7 0.1669 -0.0514
-1 17 1 0.8243 0.0230
-1 17 2 0.9093 0.0171
-1 17 3 0.8121 -0.0315
-1 17 4 0.6981 -0.0696
-1 17 5 0.5498 -0.0472
-1 18 1 -0.2034 -0.0669
-1 18 2 -0.0554 0.0053
0 -19 3 -0.2629 0.0758
0 -19 4 -0.5725 0.0462
0 -19 5 -0.6643 0.0346
0 -18 1 -0.2197 -0.0791
0 -18 2 0.0617 -0.0885
0 -18 3 0.3927 -0.0130
0 -18 4 0.5849 0.0336
0 -18 5 0.4324 0.0069
0 -18 6 -0.1068 -0.0180
0 -18 7 -0.6175 -0.0296
0 -18 8 -0.5037 -0.0700
0 -18 9 0.1025 -0.1146
0 -18 10 0.4975 -0.1129
0 -17 1 -0.4918 -0.0346
0 -17 2 -0.8851 0.0166
0 -17 3 -1.1799 0.0096
0 -17 4 -1.1210 -0.0218
0 -17 5 -0.6526 -0.0071
0 -17 6 -0.1160 0.0219
0 -17 7 0.0173 0.0210
0 -17 8 -0.4627 0.0124
0 -17 9 -1.2640 0.0250
0 -17 10 -1.8435 0.0519
0 -17 11 -1.9063 0.0443
0 -17 12 -1.4622 -0.0235
0 -16 1 0.9985 0.0239
0 -16 2 1.3991 -0.0074
0 -16 3 1.7437 -0.0313
0 -16 4 1.8062 -0.0098
0 -16 5 1.5205 0.0022
0 -16 6 1.2109 -0.0145
0 -16 7 1.1099 -0.0133
0 -16 8 1.1544 0.0159
0 -16 9 1.3365 0.0342
0 -16 10 1.6594 0.0157
0 -16 11 1.8006 -0.0078
0 -16 12 1.3925 0.0074
0 -16 13 0.6247 0.0295
0 -15 1 0.0330 0.0664
0 -15 2 0.3126 -0.0069
0 -15 3 0.3823 -0.0050
0 -15 4 -0.0201 0.0064
0 -15 5 -0.8022 0.0054
0 -15 6 -1.4883 0.0101
0 -15 7 -1.4860 0.0131
0 -15 8 -0.7282 0.0133
0 -15 9 0.1121 0.0113
0 -15 10 0.4760 -0.0019
0 -15 11 0.5399 -0.0129
0 -15 12 0.6286 0.0000
0 -15 13 0.7059 0.0341
0 -15 14 0.6720 0.0537
0 -14 1 -0.8621 -0.1268
0 -14 2 -1.9701 -0.0041
0 -14 3 -2.7131 0.0230
0 -14 4 -2.2767 -0.0000
0 -14 5 -0.4130 -0.0081
0 -14 6 1.7779 0.0039
0 -14 7 2.7585 0.0187
0 -14 8 2.1909 0.0079
0 -14 9 0.9639 -0.0197
0 -14 10 -0.1337 -0.0190
0 -14 11 -0.8055 -0.0020
0 -14 12 -0.7744 -0.0129
0 -14 13 -0.1590 -0.0395
0 -14 14 0.1970 -0.0405
0 -14 15 -0.1131 -0.0001
0 -13 1 -2.2995 0.0193
0 -13 2 -1.5589 -0.0100
0 -13 3 -0.4952 -0.0121
0 -13 4 0.1801 0.0017
0 -13 5 -0.5995 0.0077
0 -13 6 -2.6172 0.0077
0 -13 7 -4.3800 -0.0028
0 -13 8 -4.8346 -0.0128
0 -13 9 -4.0577 -0.0046
0 -13 10 -2.6526 0.0082
0 -13 11 -1.5002 0.0160
0 -13 12 -1.4853 0.0167
0 -13 13 -2.4170 -0.0033
0 -13 14 -2.8457 -0.0210
0 -13 15 -1.8509 -0.0048
0 -13 16 -0.3008 0.0135
0 -12 1 3.0342 0.0969
0 -12 2 4.5973 0.0435
0 -12 3 5.1895 0.0084
0 -12 4 4.1698 -0.0022
0 -12 5 2.6139 0.0056
0 -12 6 1.9998 0.0014
0 -12 7 2.4910 -0.0110
0 -12 8 3.1496 -0.0080
0 -12 9 3.1178 0.0008
0 -12 10 2.3022 0.0008
0 -12 11 1.3372 -0.0050
0 -12 12 0.9830 -0.0028
0 -12 13 1.3974 0.0151
0 -12 14 1.9168 0.0132
0 -12 15 1.6427 -0.0380
0 -12 16 0.4850 -0.0840
0 -12 17 -0.5776 -0.0723
0 -11 1 3.6296 -0.0209
0 -11 2 0.0976 -0.0140
0 -11 3 -3.4542 -0.0126
0 -11 4 -4.4686 -0.0059
0 -11 5 -2.3770 -0.0129
0 -11 6 0.6924 -0.0203
0 -11 7 2.3169 -0.0088
0 -11 8 1.9854 0.0083
0 -11 9 0.8687 0.0188
0 -11 10 0.2265 0.0197
0 -11 11 0.4855 0.0120
0 -11 12 1.3345 0.0064
0 -11 13 1.9859 0.0035
0 -11 14 1.7100 0.0030
0 -11 15 0.7518 0.0156
0 -11 16 0.1619 0.0312
0 -11 17 0.3320 0.0353
0 -10 1 -6.1978 -0.0302
0 -10 2 -3.2214 -0.0203
0 -10 3 1.1238 0.0122
0 -10 4 3.7016 0.0172
0 -10 5 2.5574 0.0017
0 -10 6 -0.6689 -0.0059
0 -10 7 -2.5684 -0.0053
0 -10 8 -1.5481 -0.0036
0 -10 9 1.0378 -0.0083
0 -10 10 2.8039 -0.0160
0 -10 11 2.5952 -0.0143
0 -10 12 0.9091 -0.0098
0 -10 13 -0.9976 -0.0065
0 -10 14 -1.9589 0.0051
0 -10 15 -1.5727 0.0124
0 -10 16 -0.5397 0.0019
0 -10 17 0.0817 -0.0136
0 -10 18 0.0360 -0.0280
0 -9 1 -3.4206 -0.0910
0 -9 2 -3.7554 0.0044
0 -9 3 -5.5172 0.0166
0 -9 4 -7.1814 -0.0113
0 -9 5 -6.8960 -0.0131
0 -9 6 -4.8864 0.0064
0 -9 7 -3.2662 0.0154
0 -9 8 -3.7925 0.0033
0 -9 9 -6.0728 -0.0069
0 -9 10 -8.0181 0.0031
0 -9 11 -8.0123 0.0154
0 -9 12 -6.0886 0.0146
0 -9 13 -3.1515 0.0062
0 -9 14 -0.3008 -0.0029
0 -9 15 1.2306 0.0020
0 -9 16 1.0010 0.0187
0 -9 17 0.0736 0.0121
0 -9 18 -0.3137 -0.0183
0 -8 1 13.3821 0.1700
0 -8 2 9.5735 0.0223
0 -8 3 6.7111 -0.0428
0 -8 4 6.5208 -0.0174
0 -8 5 8.0279 0.0132
0 -8 6 8.8517 0.0107
0 -8 7 7.4890 -0.0046
0 -8 8 4.9477 -0.0069
0 -8 9 3.5071 -0.0030
0 -8 10 3.9014 -0.0109
0 -8 11 4.8139 -0.0196
0 -8 12 4.6480 -0.0146
0 -8 13 2.7715 -0.0036
0 -8 14 -0.1105 0.0068
0 -8 15 -2.2184 0.0076
0 -8 16 -2.3665 -0.0062
0 -8 17 -1.3256 -0.0116
0 -8 18 -0.5622 0.0026
0 -7 1 -7.3784 0.0039
0 -7 2 -1.1300 0.0176
0 -7 3 4.5160 0.0289
0 -7 4 4.8386 0.0151
0 -7 5 -0.5628 -0.0013
0 -7 6 -7.1491 -0.0029
0 -7 7 -9.1836 0.0055
0 -7 8 -5.2645 0.0120
0 -7 9 0.7593 0.0117
0 -7 10 4.4960 0.0088
0 -7 11 4.8722 0.0027
0 -7 12 3.4783 -0.0025
0 -7 13 2.2289 0.0015
0 -7 14 2.0430 0.0022
0 -7 15 2.5882 -0.0070
0 -7 16 2.9108 0.0002
0 -7 17 2.4921 0.0324
0 -7 18 1.6153 0.0613
0 -7 19 0.8231 0.0642
0 -6 1 -2.3127 -0.1646
0 -6 2 -6.9920 -0.0576
0 -6 3 -11.8596 -0.0024
0 -6 4 -11.5694 0.0130
0 -6 5 -4.2271 0.0071
0 -6 6 6.1768 -0.0061
0 -6 7 12.5344 -0.0150
0 -6 8 10.9446 -0.0178
0 -6 9 3.9233 -0.0151
0 -6 10 -3.0367 -0.0083
0 -6 11 -6.4601 -0.0008
0 -6 12 -6.0061 -0.0001
0 -6 13 -3.1389 -0.0115
0 -6 14 -0.2326 -0.0204
0 -6 15 0.6186 -0.0133
0 -6 16 -0.5687 -0.0074
0 -6 17 -1.7710 -0.0137
0 -6 18 -1.5713 -0.0171
0 -6 19 -0.6237 -0.0149
0 -5 1 -9.3762 0.0565
0 -5 2 -9.8685 0.0013
0 -5 3 -7.3314 -0.0116
0 -5 4 -4.2207 -0.0074
0 -5 5 -3.8054 0.0001
0 -5 6 -7.2568 0.0075
0 -5 7 -11.8944 0.0080
0 -5 8 -13.3688 0.0059
0 -5 9 -10.2772 0.0055
0 -5 10 -5.0075 0.0059
0 -5 11 -0.5704 0.0061
0 -5 12 1.3704 0.0041
0 -5 13 0.5612 0.0024
0 -5 14 -1.4922 0.0040
0 -5 15 -2.2537 0.0073
0 -5 16 -0.8429 0.0087
0 -5 17 0.9968 -0.0048
0 -5 18 1.4670 -0.0385
0 -5 19 0.8393 -0.0576
0 -4 1 17.6011 -0.0204
0 -4 2 29.6705 0.0148
0 -4 3 35.4985 0.0138
0 -4 4 30.1109 -0.0015
0 -4 5 16.4451 -0.0061
0 -4 6 4.0461 0.0021
0 -4 7 -0.1091 0.0123
0 -4 8 2.1881 0.0097
0 -4 9 5.0547 -0.0019
0 -4 10 5.3063 -0.0074
0 -4 11 3.1348 -0.0047
0 -4 12 0.1161 0.0002
0 -4 13 -1.9327 0.0024
0 -4 14 -2.2130 0.0000
0 -4 15 -1.5852 -0.0050
0 -4 16 -1.3133 -0.0130
0 -4 17 -1.6142 -0.0157
0 -4 18 -1.7824 -0.0021
0 -4 19 -1.3091 0.0107
0 -3 1 10.1088 0.1275
0 -3 2 -9.9368 0.0294
0 -3 3 -28.3472 -0.0173
0 -3 4 -32.2937 -0.0063
0 -3 5 -18.8909 0.0088
0 -3 6 0.7629 0.0041
0 -3 7 12.7096 -0.0066
0 -3 8 13.0397 -0.0053
0 -3 9 7.2215 0.0047
0 -3 10 1.7100 0.0079
0 -3 11 -0.3666 0.0035
0 -3 12 0.9257 0.0039
0 -3 13 3.4830 0.0140
0 -3 14 4.8976 0.0219
0 -3 15 4.1709 0.0153
0 -3 16 2.2840 0.0049
0 -3 17 1.0589 0.0077
0 -3 18 1.0057 0.0156
0 -3 19 0.9708 0.0157
0 -2 1 -23.6312 -0.1162
0 -2 2 -19.3633 -0.0321
0 -2 3 -5.0842 0.0125
0 -2 4 8.2985 0.0052
0 -2 5 10.5589 -0.0058
0 -2 6 2.0031 -0.0061
0 -2 7 -8.1287 -0.0009
0 -2 8 -11.9377 0.0078
0 -2 9 -8.7464 0.0127
0 -2 10 -2.8530 0.0090
0 -2 11 1.1567 0.0018
0 -2 12 1.4300 -0.0026
0 -2 13 -0.8240 -0.0045
0 -2 14 -3.0372 -0.0060
0 -2 15 -3.2663 -0.0039
0 -2 16 -1.5817 0.0010
0 -2 17 0.1021 0.0017
0 -2 18 0.3992 0.0017
0 -2 19 0.0254 0.0073
0 -1 1 -29.2972 0.0493
0 -1 2 -5.2738 0.0193
0 -1 3 7.6854 0.0044
0 -1 4 6.2248 0.0037
0 -1 5 -2.3440 -0.0047
0 -1 6 -7.3969 -0.0080
0 -1 7 -5.4618 -0.0029
0 -1 8 -1.0483 -0.0060
0 -1 9 0.7696 -0.0118
0 -1 10 -0.6624 -0.0059
0 -1 11 -2.7314 0.0063
0 -1 12 -3.0445 0.0091
0 -1 13 -1.2732 0.0008
0 -1 14 1.2905 -0.0031
0 -1 15 2.8747 0.0026
0 -1 16 2.4312 0.0062
0 -1 17 0.6798 0.0033
0 -1 18 -0.5895 -0.0029
0 -1 19 -0.6349 -0.0074
0 0 1 85.8682 -0.0077
0 0 2 54.4589 0.0013
0 0 3 19.5697 0.0047
0 0 4 -0.9593 -0.0028
0 0 5 -2.4776 -0.0041
0 0 6 4.3056 -0.0026
0 0 7 7.6054 -0.0032
0 0 8 4.8781 0.0012
0 0 9 0.1103 0.0060
0 0 10 -2.6493 0.0038
0 0 11 -2.4328 -0.0008
0 0 12 -0.9187 -0.0027
0 0 13 -0.0817 -0.0049
0 0 14 -0.6123 -0.0109
0 0 15 -1.9309 -0.0119
0 0 16 -2.6804 0.0004
0 0 17 -1.9566 0.0097
0 0 18 -0.5620 0.0054
0 1 1 -61.4191 -0.0171
0 1 2 -48.7844 -0.0098
0 1 3 -22.7283 -0.0174
0 1 4 -1.0330 -0.0072
0 1 5 5.8278 0.0073
0 1 6 2.1154 0.0079
0 1 7 -2.2193 -0.0002
0 1 8 -1.5607 -0.0093
0 1 9 3.3371 -0.0110
0 1 10 8.0396 -0.0047
0 1 11 9.0025 -0.0037
0 1 12 6.4872 -0.0100
0 1 13 2.8856 -0.0104
0 1 14 0.1897 -0.0025
0 1 15 -0.4576 -0.0025
0 1 16 0.6527 -0.0153
0 1 17 1.6871 -0.0150
0 1 18 1.4729 0.0063
0 2 0 -15.7113 0.1434
0 2 1 -2.7375 0.0899
0 2 2 5.5070 0.0349
0 2 3 4.8998 0.0110
0 2 4 -0.4870 -0.0048
0 2 5 -4.0159 -0.0088
0 2 6 -2.9043 -0.0003
0 2 7 0.6364 0.0025
0 2 8 2.1817 0.0026
0 2 9 -0.5534 0.0029
0 2 10 -5.2078 -0.0051
0 2 11 -7.7491 -0.0133
0 2 12 -6.8388 -0.0114
0 2 13 -3.6828 -0.0057
0 2 14 -0.1066 -0.0006
0 2 15 1.8729 0.0071
0 2 16 1.3304 0.0178
0 2 17 -0.2430 0.0223
0 2 18 -0.8529 0.0141
0 3 0 19.8610 -0.1802
0 3 1 15.0718 -0.1385
0 3 2 1.4007 -0.0660
0 3 3 -9.5435 -0.0171
0 3 4 -10.4300 0.0074
0 3 5 -4.2460 0.0068
0 3 6 0.9823 -0.0031
0 3 7 1.2003 0.0019
0 3 8 -1.1913 0.0061
0 3 9 -2.0679 -0.0048
0 3 10 -0.5216 -0.0113
0 3 11 1.5339 -0.0051
0 3 12 2.5348 0.0043
0 3 13 2.1297 0.0073
0 3 14 0.6050 -0.0030
0 3 15 -0.9297 -0.0158
0 3 16 -1.2681 -0.0191
0 3 17 -0.6145 -0.0249
0 4 0 8.1679 0.0561
0 4 1 8.6418 0.0493
0 4 2 17.7792 0.0283
0 4 3 25.3458 0.0254
0 4 4 22.7007 0.0200
0 4 5 11.5407 0.0052
0 4 6 0.0345 -0.0024
0 4 7 -5.8269 -0.0039
0 4 8 -5.5700 -0.0025
0 4 9 -2.3870 0.0025
0 4 10 0.2971 0.0068
0 4 11 1.0326 0.0141
0 4 12 0.1253 0.0216
0 4 13 -1.2781 0.0189
0 4 14 -1.7980 0.0152
0 4 15 -0.9993 0.0138
0 4 16 0.0924 0.0049
0 4 17 0.4335 0.0010
0 5 0 -7.0030 -0.1150
0 5 1 -7.0583 -0.1019
0 5 2 -11.4019 -0.0443
0 5 3 -16.0411 -0.0191
0 5 4 -15.7352 -0.0143
0 5 5 -9.4980 0.0026
0 5 6 -0.4555 0.0077
0 5 7 6.8031 -0.0065
0 5 8 8.9473 -0.0130
0 5 9 6.4003 -0.0031
0 5 10 2.4776 0.0085
0 5 11 -0.1167 0.0032
0 5 12 -0.5694 -0.0109
0 5 13 0.6231 -0.0019
0 5 14 1.8029 0.0230
0 5 15 1.4963 0.0281
0 5 16 0.2488 0.0131
0 5 17 -0.4213 -0.0051
0 6 0 -1.6800 0.2525
0 6 1 -4.3443 0.2102
0 6 2 -6.6248 0.0728
0 6 3 -5.9459 -0.0145
0 6 4 -2.7907 -0.0177
0 6 5 0.0456 0.0010
0 6 6 0.0137 0.0159
0 6 7 -2.3312 0.0197
0 6 8 -4.0527 0.0092
0 6 9 -3.6494 0.0047
0 6 10 -1.9386 0.0081
0 6 11 0.0163 0.0064
0 6 12 1.2085 0.0040
0 6 13 0.7043 -0.0046
0 6 14 -0.6845 -0.0161
0 6 15 -1.0423 -0.0032
0 6 16 -0.2078 0.0222
0 7 0 -8.7896 -0.0178
0 7 1 -3.5510 -0.0226
0 7 2 4.9071 0.0095
0 7 3 10.7916 0.0325
0 7 4 10.5934 0.0201
0 7 5 5.6253 -0.0027
0 7 6 0.4099 -0.0170
0 7 7 -1.7893 -0.0070
0 7 8 -1.2681 0.0181
0 7 9 0.1150 0.0151
0 7 10 1.0078 -0.0069
0 7 11 0.7164 -0.0037
0 7 12 -0.2829 0.0095
0 7 13 -0.5502 0.0091
0 7 14 0.1592 0.0045
0 7 15 0.5866 -0.0118
0 7 16 0.2652 -0.0295
0 8 0 14.6103 -0.2494
0 8 1 11.0949 -0.1763
0 8 2 4.1524 -0.0515
0 8 3 -2.5880 0.0102
0 8 4 -5.6594 0.0044
0 8 5 -3.9936 -0.0138
0 8 6 -0.0737 -0.0059
0 8 7 2.2962 0.0077
0 8 8 1.8250 -0.0021
0 8 9 -0.0809 -0.0063
0 8 10 -1.8369 0.0100
0 8 11 -2.4998 0.0109
0 8 12 -1.7517 -0.0037
0 8 13 -0.4490 -0.0215
0 8 14 0.2235 -0.0596
0 8 15 0.1890 -0.0850
0 9 0 -3.9934 0.1682
0 9 1 -4.1619 0.1246
0 9 2 -3.2874 0.0293
0 9 3 -1.3167 -0.0123
0 9 4 0.8455 -0.0042
0 9 5 1.4096 0.0094
0 9 6 0.1145 0.0065
0 9 7 -1.0183 -0.0043
0 9 8 -0.6994 0.0035
0 9 9 0.3556 0.0127
0 9 10 1.4093 -0.0046
0 9 11 2.1038 -0.0192
0 9 12 1.7325 -0.0160
0 9 13 0.4286 -0.0075
0 9 14 -0.4817 0.0342
0 10 0 -6.6101 0.0062
0 10 1 -5.0061 -0.0088
0 10 2 -2.2904 -0.0163
0 10 3 0.0899 -0.0280
0 10 4 0.7210 -0.0171
0 10 5 -0.0022 0.0064
0 10 6 -0.6109 0.0093
0 10 7 -0.7218 -0.0026
0 10 8 -0.6288 -0.0190
0 10 9 -0.2817 -0.0265
0 10 10 0.0097 -0.0116
0 10 11 -0.1823 -0.0118
0 10 12 -0.3563 -0.0351
0 10 13 -0.0679 -0.0206
0 11 0 5.3789 0.0451
0 11 1 5.0718 0.0479
0 11 2 2.8340 0.0229
0 11 3 -0.3163 0.0079
0 11 4 -2.0608 -0.0021
0 11 5 -1.1830 -0.0199
0 11 6 0.8861 -0.0262
0 11 7 2.1784 -0.0179
0 11 8 2.0824 -0.0032
0 11 9 0.9599 0.0005
0 11 10 -0.2784 -0.0297
0 11 11 -0.6820 -0.0461
0 11 12 -0.3232 0.0028
0 12 0 1.6656 -0.1470
0 12 1 0.8875 -0.1255
0 12 2 0.8793 -0.0286
0 12 3 1.6224 0.0371
0 12 4 1.9995 0.0275
0 12 5 0.8879 0.0022
0 12 6 -1.0593 -0.0065
0 12 7 -2.3562 -0.0126
0 12 8 -2.4287 -0.0286
0 12 9 -1.5033 -0.0367
0 12 10 -0.2270 0.0169
0 12 11 0.4500 0.1087
0 13 0 -2.7099 -0.0337
0 13 1 -2.5823 -0.0316
0 13 2 -1.7615 -0.0493
0 13 3 -0.8166 -0.0554
0 13 4 -0.2510 -0.0185
0 13 5 0.1897 0.0180
0 13 6 0.7399 0.0211
0 13 7 1.1459 0.0023
0 13 8 1.1558 -0.0065
0 13 9 0.7343 0.0272
0 13 10 0.1264 0.0551
0 14 0 0.0608 0.2325
0 14 1 0.3789 0.1975
0 14 2 -0.1363 0.0868
0 14 3 -0.9458 0.0182
0 14 4 -1.1720 -0.0001
0 14 5 -0.7375 -0.0047
0 14 6 -0.1966 -0.0010
0 14 7 0.2256 0.0332
0 14 8 0.5806 0.0877
0 14 9 0.7251 0.0784
0 15 0 -0.0918 -0.1512
0 15 1 0.1547 -0.1133
0 15 2 0.7690 -0.0033
0 15 3 1.4033 0.0335
0 15 4 1.5282 0.0060
0 15 5 1.0646 0.0055
0 15 6 0.4174 0.0409
0 15 7 -0.1656 0.0517
0 15 8 -0.6032 0.0002
0 16 0 0.5504 -0.0128
0 16 1 0.0587 -0.0009
0 16 2 -0.3605 -0.0028
0 16 3 -0.6680 0.0162
0 16 4 -0.8189 0.0269
0 16 5 -0.7157 -0.0001
0 16 6 -0.4434 -0.0284
0 17 0 -0.1161 0.0584
0 17 1 0.1234 0.0099
0 17 2 0.0704 -0.0526
0 17 3 -0.0911 -0.0683
0 17 4 -0.0616 -0.0281
0 18 0 -0.4159 0.0143
0 18 1 -0.5023 -0.0129
0 18 2 -0.3260 -0.0100
1 -19 3 -0.3607 0.0587
1 -19 4 -0.3859 -0.0196
1 -19 5 -0.3411 -0.0424
1 -18 0 -0.0886 0.1324
1 -18 1 0.1743 0.1139
1 -18 2 0.4717 0.0385
1 -18 3 0.6455 0.0195
1 -18 4 0.4590 0.0499
1 -18 5 0.0124 0.0356
1 -18 6 -0.2698 -0.0205
1 -18 7 -0.1169 -0.0508
1 -18 8 0.3801 -0.0329
1 -18 9 0.8636 0.0002
1 -18 10 1.0331 0.0023
1 -17 0 0.5052 -0.0297
1 -17 1 0.1152 -0.0390
1 -17 2 -0.3045 -0.0047
1 -17 3 -0.6712 0.0297
1 -17 4 -0.6602 0.0201
1 -17 5 -0.3032 0.0142
1 -17 6 -0.1336 0.0255
1 -17 7 -0.3228 0.0025
1 -17 8 -0.4941 -0.0562
1 -17 9 -0.5241 -0.0865
1 -17 10 -0.7057 -0.0417
1 -17 11 -1.0675 0.0339
1 -17 12 -1.1831 0.0514
1 -16 0 -0.2875 -0.1403
1 -16 1 -0.2286 -0.1019
1 -16 2 -0.5426 -0.0389
1 -16 3 -0.7656 -0.0242
1 -16 4 -0.5738 -0.0163
1 -16 5 0.0306 -0.0027
1 -16 6 0.7996 0.0004
1 -16 7 1.1763 0.0015
1 -16 8 0.7745 -0.0046
1 -16 9 0.0269 -0.0210
1 -16 10 -0.3416 -0.0317
1 -16 11 -0.2476 -0.0400
1 -16 12 -0.0803 -0.0576
1 -16 13 -0.0601 -0.0814
1 -15 0 -0.2064 0.2070
1 -15 1 0.3639 0.1471
1 -15 2 1.3978 0.0301
1 -15 3 2.2597 -0.0179
1 -15 4 2.0689 -0.0101
1 -15 5 0.5672 0.0034
1 -15 6 -1.4175 0.0094
1 -15 7 -2.6741 0.0076
1 -15 8 -2.7274 0.0163
1 -15 9 -1.9758 0.0290
1 -15 10 -0.9339 0.0110
1 -15 11 -0.0286 -0.0108
1 -15 12 0.2032 0.0110
1 -15 13 -0.2610 0.0476
1 -15 14 -0.5914 0.0513
1 -14 0 1.2934 -0.0626
1 -14 1 1.2066 -0.0629
1 -14 2 0.7924 -0.0197
1 -14 3 -0.0036 0.0067
1 -14 4 -0.4956 0.0050
1 -14 5 0.2173 -0.0083
1 -14 6 1.9790 -0.0231
1 -14 7 3.7178 -0.0158
1 -14 8 4.6181 0.0065
1 -14 9 4.4638 0.0116
1 -14 10 3.4061 0.0018
1 -14 12 1.9481 -0.0153
1 -14 13 2.6099 0.0190
1 -14 14 2.7876 0.0607
1 -14 15 1.6956 0.0452
1 -13 0 0.1501 -0.1334
1 -13 1 -1.0205 -0.0773
1 -13 2 -2.4447 -0.0254
1 -13 3 -3.1599 -0.0033
1 -13 4 -2.6750 -0.0054
1 -13 5 -1.7622 -0.0108
1 -13 6 -1.4717 0.0096
1 -13 7 -1.9915 0.0305
1 -13 8 -2.7610 0.0177
1 -13 9 -3.1222 -0.0019
1 -13 10 -2.7980 0.0002
1 -13 11 -2.1203 0.0111
1 -13 12 -1.7340 0.0030
1 -13 13 -1.8862 -0.0324
1 -13 14 -2.1112 -0.0451
1 -13 15 -1.7816 0.0115
1 -13 16 -0.9260 0.0783
1 -12 0 -5.5830 0.0665
1 -12 1 -4.6664 0.0424
1 -12 2 -1.7956 0.0208
1 -12 3 1.8138 0.0107
1 -12 4 3.7294 0.0049
1 -12 5 2.8241 0.0102
1 -12 6 0.4618 0.0071
1 -12 7 -1.2077 -0.0078
1 -12 8 -1.2726 -0.0073
1 -12 9 -0.2884 0.0029
1 -12 10 0.6604 0.0042
1 -12 11 0.7207 0.0033
1 -12 12 -0.2372 0.0046
1 -12 13 -1.2960 0.0066
1 -12 14 -1.2514 0.0040
1 -12 15 -0.1740 -0.0136
1 -12 16 0.6129 -0.0289
1 -12 17 0.4070 -0.0239
1 -11 0 5.5013 0.0062
1 -11 1 5.8722 0.0016
1 -11 2 3.7243 -0.0151
1 -11 3 -0.5607 -0.0318
1 -11 4 -4.1003 -0.0164
1 -11 5 -4.3181 0.0061
1 -11 6 -1.8865 0.0096
1 -11 7 0.3075 0.0022
1 -11 8 0.2924 -0.0074
1 -11 9 -1.5645 -0.0058
1 -11 10 -3.4828 0.0072
1 -11 11 -3.8598 0.0082
1 -11 12 -2.3237 -0.0009
1 -11 13 0.0203 -0.0052
1 -11 14 1.4349 -0.0120
1 -11 15 1.1828 -0.0180
1 -11 16 0.1821 -0.0131
1 -11 17 -0.3123 -0.0052
1 -10 0 3.8998 0.1671
1 -10 1 3.5372 0.1324
1 -10 2 3.3632 0.0556
1 -10 3 4.5393 0.0207
1 -10 4 6.3443 0.0102
1 -10 5 6.9888 -0.0030
1 -10 6 5.9734 -0.0105
1 -10 7 4.6525 -0.0067
1 -10 8 4.7291 0.0063
1 -10 9 6.4830 0.0131
1 -10 10 8.4506 0.0058
1 -10 11 8.8928 0.0061
1 -10 12 7.2511 0.0166
1 -10 13 4.1703 0.0172
1 -10 14 0.9845 0.0093
1 -10 15 -0.8202 -0.0017
1 -10 16 -0.7587 -0.0111
1 -10 17 0.0834 0.0043
1 -9 0 -10.7854 -0.2486
1 -9 1 -11.3035 -0.1957
1 -9 2 -8.6461 -0.0541
1 -9 3 -5.6179 0.0306
1 -9 4 -4.6792 0.0295
1 -9 5 -5.8995 0.0027
1 -9 6 -7.2615 -0.0109
1 -9 7 -6.9522 -0.0092
1 -9 8 -5.4220 -0.0081
1 -9 9 -4.5261 -0.0093
1 -9 10 -4.9013 -0.0018
1 -9 11 -5.4518 0.0028
1 -9 12 -4.9644 -0.0048
1 -9 13 -3.0582 -0.0104
1 -9 14 -0.3376 -0.0130
1 -9 15 1.6793 -0.0157
1 -9 16 1.8852 -0.0128
1 -9 17 0.9738 -0.0168
1 -9 18 0.3800 -0.0259
1 -8 0 5.8453 0.0052
1 -8 1 7.0772 0.0210
1 -8 2 2.9911 0.0007
1 -8 3 -2.7425 -0.0238
1 -8 4 -5.0019 -0.0225
1 -8 5 -1.7172 -0.0079
1 -8 6 4.0939 0.0036
1 -8 7 7.1640 0.0053
1 -8 8 5.2542 0.0018
1 -8 9 0.7889 -0.0014
1 -8 10 -2.6792 -0.0067
1 -8 11 -3.8409 -0.0058
1 -8 12 -3.4188 0.0060
1 -8 13 -2.6156 0.0148
1 -8 14 -2.2634 0.0224
1 -8 15 -2.3941 0.0335
1 -8 16 -2.4134 0.0241
1 -8 17 -1.9544 -0.0132
1 -8 18 -1.2554 -0.0499
1 -7 0 -0.6034 0.2364
1 -7 1 -2.2085 0.1675
1 -7 2 0.8505 0.0625
1 -7 3 6.1709 0.0093
1 -7 4 8.5306 0.0039
1 -7 5 4.7313 0.0141
1 -7 6 -3.3055 0.0161
1 -7 7 -9.8383 0.0089
1 -7 8 -10.3641 0.0031
1 -7 9 -5.4758 -0.0008
1 -7 10 0.7207 -0.0051
1 -7 11 4.7830 -0.0117
1 -7 12 5.5744 -0.0183
1 -7 13 3.6403 -0.0147
1 -7 14 0.8188 -0.0089
1 -7 15 -0.6378 -0.0155
1 -7 16 -0.0953 -0.0158
1 -7 17 0.9285 0.0044
1 -7 18 0.9758 0.0230
1 -6 0 8.6828 -0.1277
1 -6 1 11.5122 -0.1022
1 -6 2 13.1076 -0.0510
1 -6 3 11.5875 -0.0333
1 -6 4 8.1259 -0.0341
1 -6 5 5.6015 -0.0297
1 -6 6 6.4611 -0.0150
1 -6 7 9.9480 0.0000
1 -6 8 12.2960 0.0034
1 -6 9 10.9231 0.0018
1 -6 10 6.7834 0.0021
1 -6 11 2.3837 0.0000
1 -6 12 -0.2515 -0.0027
1 -6 13 -0.1010 -0.0023
1 -6 14 1.9349 0.0027
1 -6 15 3.1958 0.0138
1 -6 16 2.1224 0.0233
1 -6 17 0.0661 0.0329
1 -6 18 -0.9162 0.0543
1 -6 19 -0.6722 0.0636
1 -5 0 -8.2356 0.0082
1 -5 1 -14.7944 0.0237
1 -5 2 -25.3860 0.0252
1 -5 3 -32.3637 0.0322
1 -5 4 -29.8607 0.0305
1 -5 5 -18.6267 0.0112
1 -5 6 -6.5628 -0.0127
1 -5 7 -1.0564 -0.0229
1 -5 8 -2.0268 -0.0130
1 -5 9 -4.6504 -0.0003
1 -5 10 -5.5312 0.0030
1 -5 11 -4.1222 0.0059
1 -5 12 -1.4910 0.0080
1 -5 13 0.5305 0.0003
1 -5 14 0.8604 -0.0128
1 -5 15 0.3089 -0.0191
1 -5 16 0.3181 -0.0100
1 -5 17 1.0924 0.0021
1 -5 18 1.6751 -0.0061
1 -5 19 1.3805 -0.0204
1 -4 0 -13.7925 -0.1261
1 -4 1 -8.6898 -0.1298
1 -4 2 6.3146 -0.0662
1 -4 3 22.9229 -0.0059
1 -4 4 29.4646 0.0158
1 -4 5 20.6698 0.0159
1 -4 6 3.7283 0.0132
1 -4 7 -9.0430 0.0102
1 -4 8 -12.0781 0.0027
1 -4 9 -8.3866 -0.0046
1 -4 10 -3.3825 -0.0053
1 -4 11 -0.5983 -0.0033
1 -4 12 -0.9124 -0.0011
1 -4 13 -2.9370 0.0026
1 -4 14 -4.3958 0.0073
1 -4 15 -3.9964 0.0117
1 -4 16 -2.3763 0.0043
1 -4 17 -1.2223 -0.0235
1 -4 18 -1.1485 -0.0495
1 -4 19 -1.1127 -0.0491
1 -3 0 5.6863 0.1170
1 -3 1 13.5033 0.1178
1 -3 2 12.4794 0.0409
1 -3 3 1.7143 -0.0249
1 -3 4 -10.3999 -0.0338
1 -3 5 -13.5487 -0.0134
1 -3 6 -5.8771 0.0064
1 -3 7 4.9624 0.0115
1 -3 8 10.7336 0.0032
1 -3 9 9.5351 -0.0033
1 -3 10 4.7089 -0.0005
1 -3 11 0.4744 0.0033
1 -3 12 -0.8821 -0.0004
1 -3 13 0.4262 -0.0061
1 -3 14 2.4513 -0.0060
1 -3 15 2.9971 -0.0073
1 -3 16 1.5512 -0.0086
1 -3 17 -0.1472 0.0105
1 -3 18 -0.4523 0.0423
1 -2 0 55.5797 0.0734
1 -2 1 40.9827 0.0589
1 -2 2 20.0674 0.0473
1 -2 3 4.8862 0.0289
1 -2 4 1.8588 0.0124
1 -2 5 6.9093 0.0107
1 -2 6 10.6162 0.0071
1 -2 7 8.6671 -0.0012
1 -2 8 4.1489 0.0013
1 -2 9 1.3916 0.0085
1 -2 10 1.5152 0.0054
1 -2 11 3.0121 -0.0022
1 -2 12 3.8413 0.0011
1 -2 13 2.8425 0.0131
1 -2 14 0.4189 0.0151
1 -2 15 -1.6750 0.0060
1 -2 16 -1.8676 -0.0032
1 -2 17 -0.5314 -0.0202
1 -2 18 0.5139 -0.0446
1 -1 0 -88.8255 -0.1905
1 -1 1 -88.5329 -0.1540
1 -1 2 -64.9779 -0.0775
1 -1 3 -31.4413 -0.0153
1 -1 4 -7.5202 0.0076
1 -1 5 -1.9764 0.0007
1 -1 6 -6.9913 -0.0031
1 -1 7 -10.7147 0.0049
1 -1 8 -8.8142 0.0064
1 -1 9 -3.8000 -0.0004
1 -1 10 0.3384 -0.0023
1 -1 11 1.5571 0.0028
1 -1 12 0.6170 0.0045
1 -1 13 -0.4250 0.0001
1 -1 14 -0.2048 0.0009
1 -1 15 1.2092 0.0075
1 -1 16 2.4655 0.0079
1 -1 17 2.2320 0.0100
1 -1 18 0.9462 0.0206
1 0 0 36.1756 0.1312
1 0 1 52.2968 0.0832
1 0 2 48.1892 0.0337
1 0 3 27.3776 0.0174
1 0 4 5.9357 0.0071
1 0 5 -3.4291 -0.0075
1 0 6 -1.6844 -0.0144
1 0 7 2.5627 -0.0091
1 0 8 2.8891 0.0015
1 0 9 -1.4674 0.0058
1 0 10 -6.8842 0.0017
1 0 11 -9.3229 -0.0009
1 0 12 -7.9126 0.0005
1 0 13 -4.4165 -0.0018
1 0 14 -1.0849 -0.0108
1 0 15 0.1965 -0.0132
1 0 16 -0.7797 0.0009
1 0 17 -1.9515 0.0117
1 0 18 -1.6676 0.0050
1 1 0 29.5033 -0.0413
1 1 1 15.9757 -0.0160
1 1 2 2.2165 0.0007
1 1 3 -3.5494 -0.0084
1 1 4 -1.5285 -0.0040
1 1 5 2.0266 0.0124
1 1 6 2.1468 0.0143
1 1 7 -0.8758 0.0031
1 1 8 -2.9232 -0.0063
1 1 9 -0.8240 -0.0035
1 1 10 3.9741 0.0090
1 1 11 7.4496 0.0141
1 1 12 7.5848 0.0090
1 1 13 5.0176 0.0072
1 1 14 1.3773 0.0114
1 1 15 -1.1679 0.0111
1 1 16 -1.2244 0.0021
1 1 17 0.0666 -0.0026
1 1 18 0.6417 0.0063
1 2 0 -26.4756 0.0645
1 2 1 -25.6851 0.0640
1 2 2 -10.7920 0.0281
1 2 3 5.6952 -0.0007
1 2 4 12.5418 -0.0185
1 2 5 9.5251 -0.0215
1 2 6 4.3435 -0.0129
1 2 7 2.7245 -0.0077
1 2 8 3.9782 -0.0027
1 2 9 4.4611 0.0029
1 2 10 2.6975 -0.0031
1 2 11 0.1146 -0.0153
1 2 12 -1.6884 -0.0214
1 2 13 -2.1749 -0.0193
1 2 14 -1.2903 -0.0104
1 2 15 0.2949 -0.0069
1 2 16 1.2279 -0.0167
1 2 17 1.0031 -0.0240
1 2 18 0.4103 -0.0180
1 3 0 -4.0504 -0.0157
1 3 1 0.0755 -0.0286
1 3 2 -8.4907 -0.0101
1 3 3 -20.7116 0.0020
1 3 4 -24.6835 0.0038
1 3 5 -17.9315 0.0041
1 3 6 -7.1220 0.0043
1 3 7 0.4370 0.0067
1 3 8 2.1447 0.0050
1 3 9 0.1377 -0.0008
1 3 10 -1.8865 0.0011
1 3 11 -2.1069 0.0059
1 3 12 -0.9018 0.0049
1 3 13 0.7547 -0.0001
1 3 14 1.8017 -0.0086
1 3 15 1.4914 -0.0076
1 3 16 0.3791 0.0146
1 3 17 -0.2743 0.0337
1 4 0 0.3347 -0.0226
1 4 1 -1.1803 -0.0104
1 4 2 3.5181 -0.0167
1 4 3 11.0929 -0.0049
1 4 4 14.8215 0.0098
1 4 5 11.8116 0.0010
1 4 6 4.2845 -0.0105
1 4 7 -3.1282 -0.0100
1 4 8 -6.4541 -0.0085
1 4 9 -5.3005 -0.0113
1 4 10 -2.4794 -0.0154
1 4 11 -0.3624 -0.0126
1 4 12 0.4172 -0.0043
1 4 13 -0.2575 -0.0051
1 4 14 -1.6945 -0.0096
1 4 15 -2.2654 -0.0048
1 4 16 -1.4443 -0.0019
1 4 17 -0.4002 -0.0070
1 5 0 6.7094 -0.0615
1 5 1 8.4049 -0.0626
1 5 2 10.2058 -0.0198
1 5 3 9.3227 0.0005
1 5 4 5.5579 -0.0033
1 5 5 1.2894 0.0044
1 5 6 -0.5436 0.0103
1 5 7 0.6100 0.0052
1 5 8 2.5010 0.0027
1 5 9 3.1118 -0.0014
1 5 10 2.2913 -0.0043
1 5 11 0.5946 0.0033
1 5 12 -0.9473 0.0097
1 5 13 -0.8669 0.0105
1 5 14 0.7083 0.0071
1 5 15 1.7375 -0.0079
1 5 16 1.1917 -0.0184
1 6 0 10.4184 -0.0098
1 6 1 6.4209 0.0147
1 6 2 -2.6318 0.0103
1 6 3 -10.2709 0.0005
1 6 4 -11.5789 -0.0006
1 6 5 -6.9543 -0.0008
1 6 6 -0.7927 0.0055
1 6 7 2.8798 0.0055
1 6 8 3.2278 -0.0091
1 6 9 1.7242 -0.0079
1 6 10 0.1950 0.0059
1 6 11 -0.1496 -0.0003
1 6 12 0.4768 -0.0059
1 6 13 0.6783 0.0118
1 6 14 -0.0579 0.0301
1 6 15 -0.6809 0.0368
1 6 16 -0.4964 0.0239
1 7 0 -17.4032 0.1168
1 7 1 -14.9867 0.0725
1 7 2 -7.7592 0.0050
1 7 4 4.8061 -0.0061
1 7 5 4.1787 0.0059
1 7 6 0.1523 -0.0034
1 7 7 -3.4251 -0.0098
1 7 8 -4.1071 0.0078
1 7 9 -2.3030 0.0142
1 7 10 0.2496 -0.0030
1 7 11 1.9059 -0.0056
1 7 12 1.8257 0.0023
1 7 13 0.6628 0.0029
1 7 14 -0.1725 0.0202
1 7 15 -0.2052 0.0424
1 8 0 2.7919 -0.0566
1 8 1 3.2892 -0.0483
1 8 2 2.9556 0.0029
1 8 3 1.3665 0.0230
1 8 4 -0.7307 0.0129
1 8 5 -1.3934 -0.0004
1 8 6 0.0179 0.0003
1 8 7 1.5631 0.0129
1 8 8 1.5102 0.0135
1 8 9 0.2357 0.0077
1 8 10 -1.3296 0.0138
1 8 11 -2.4977 0.0144
1 8 12 -2.3849 0.0103
1 8 13 -1.0300 0.0114
1 8 14 0.1368 -0.0230
1 8 15 0.2869 -0.0837
1 9 0 8.1653 -0.0196
1 9 1 7.3874 -0.0025
1 9 2 4.4576 0.0051
1 9 3 1.3891 0.0167
1 9 4 -0.0124 0.0129
1 9 5 0.0467 0.0028
1 9 6 0.3423 0.0018
1 9 7 0.5989 -0.0049
1 9 8 0.8973 -0.0055
1 9 9 0.8837 0.0138
1 9 10 0.7462 0.0273
1 9 11 0.9462 0.0284
1 9 12 0.9878 0.0117
1 9 13 0.4079 -0.0417
1 9 14 -0.1352 -0.0703
1 10 0 -4.5686 0.0179
1 10 1 -4.9411 0.0149
1 10 2 -2.7754 0.0016
1 10 3 0.5670 -0.0199
1 10 4 2.6260 -0.0224
1 10 5 2.0684 -0.0068
1 10 6 0.0212 0.0027
1 10 7 -1.6719 0.0100
1 10 8 -2.1519 0.0068
1 10 9 -1.4910 -0.0134
1 10 10 -0.4731 -0.0139
1 10 11 0.0019 0.0009
1 10 12 -0.0349 -0.0044
1 10 13 -0.0146 0.0090
1 11 0 -3.3112 0.0402
1 11 1 -2.4926 0.0458
1 11 2 -2.5885 0.0167
1 11 3 -3.5253 -0.0081
1 11 4 -4.0196 -0.0059
1 11 5 -2.7243 0.0040
1 11 6 -0.2288 0.0085
1 11 7 1.8049 -0.0001
1 11 8 2.5466 -0.0071
1 11 9 2.0187 0.0037
1 11 10 0.7720 -0.0111
1 11 11 -0.1290 -0.0582
1 11 12 -0.1349 -0.0541
1 12 0 3.3944 -0.0046
1 12 1 3.3543 -0.0313
1 12 2 2.6530 -0.0193
1 12 3 1.9136 0.0092
1 12 4 1.4189 0.0082
1 12 5 0.7188 -0.0120
1 12 6 -0.3199 -0.0217
1 12 7 -1.2634 -0.0029
1 12 8 -1.7205 0.0166
1 12 9 -1.4139 -0.0235
1 12 10 -0.4789 -0.0823
1 12 11 0.1974 -0.0599
1 13 0 0.2073 -0.0831
1 13 1 -0.2620 -0.0629
1 13 2 0.2323 -0.0112
1 13 3 1.2050 0.0073
1 13 4 1.6739 -0.0014
1 13 5 1.3373 -0.0069
1 13 6 0.6829 -0.0034
1 13 7 0.2040 -0.0197
1 13 8 0.0175 -0.0561
1 13 9 -0.0546 -0.0303
1 13 10 -0.1599 0.0732
1 14 0 0.8324 0.0290
1 14 1 0.6530 0.0319
1 14 2 -0.1204 -0.0170
1 14 3 -1.2079 -0.0278
1 14 4 -1.8017 0.0020
1 14 5 -1.4940 0.0122
1 14 6 -0.6887 -0.0157
1 14 7 0.0595 -0.0363
1 14 8 0.4745 0.0024
1 14 9 0.4871 0.0603
1 15 0 -1.9352 0.0496
1 15 1 -1.2880 0.0403
1 15 2 -0.6786 0.0282
1 15 3 -0.1066 0.0001
1 15 4 0.3325 -0.0114
1 15 5 0.4998 0.0105
1 15 6 0.4227 0.0331
1 15 7 0.2308 0.0458
1 16 0 0.2239 -0.0505
1 16 1 -0.1091 -0.0359
1 16 2 -0.0642 0.0296
1 16 3 0.1407 0.0754
1 16 4 0.1754 0.0479
1 16 5 0.0722 -0.0046
1 16 6 0.0463 0.0045
1 17 0 0.7657 0.0300
1 17 1 0.7749 0.0294
1 17 2 0.5594 -0.0191
1 17 3 0.2106 -0.0473
1 17 4 0.0077 -0.0253
1 18 0 -0.3608 -0.0176
1 18 1 -0.4071 -0.0352
2 -19 3 -0.3959 -0.0703
2 -19 4 -0.3429 -0.0669
2 -19 5 0.0836 -0.0485
2 -18 0 -0.8042 0.0142
2 -18 1 -0.5838 0.0882
2 -18 2 -0.1415 0.0766
2 -18 3 0.4128 0.0121
2 -18 4 0.5196 -0.0172
2 -18 5 0.0422 -0.0137
2 -18 6 -0.3387 0.0016
2 -18 7 -0.1543 0.0388
2 -18 8 0.2663 0.0820
2 -18 9 0.4766 0.0905
2 -17 0 0.1755 0.0523
2 -17 1 0.1180 0.0227
2 -17 2 0.3845 0.0035
2 -17 3 0.4436 0.0222
2 -17 4 0.1597 0.0165
2 -17 5 -0.2553 -0.0172
2 -17 6 -0.7379 -0.0373
2 -17 7 -1.1049 -0.0336
2 -17 8 -0.9847 -0.0043
2 -17 9 -0.4347 0.0331
2 -17 10 0.0545 0.0475
2 -17 11 0.1905 0.0476
2 -16 0 0.3295 -0.0180
2 -16 1 0.0934 -0.0201
2 -16 2 -0.6840 0.0117
2 -16 3 -1.4150 0.0143
2 -16 4 -1.3316 0.0063
2 -16 5 -0.2734 0.0031
2 -16 6 1.2071 -0.0081
2 -16 7 2.3366 -0.0182
2 -16 8 2.6757 -0.0247
2 -16 9 2.2659 -0.0172
2 -16 10 1.3522 0.0239
2 -16 11 0.3815 0.0558
2 -16 12 0.0185 0.0314
2 -16 13 0.3598 -0.0053
2 -15 0 -0.1701 0.0087
2 -15 1 -0.3049 0.0404
2 -15 2 -0.1871 0.0313
2 -15 3 0.3774 0.0220
2 -15 4 0.7783 0.0179
2 -15 5 0.2758 0.0130
2 -15 6 -1.0183 0.0163
2 -15 7 -2.4101 0.0092
2 -15 8 -3.3979 -0.0123
2 -15 9 -3.6965 -0.0246
2 -15 10 -3.1052 -0.0253
2 -15 11 -2.0547 -0.0118
2 -15 12 -1.5777 0.0053
2 -15 13 -1.8803 -0.0256
2 -15 14 -1.8565 -0.0937
2 -14 0 -1.0920 0.0601
2 -14 1 -0.3749 0.0122
2 -14 2 0.7556 -0.0278
2 -14 3 1.4361 -0.0384
2 -14 4 1.2759 -0.0161
2 -14 5 0.8132 0.0174
2 -14 6 0.6959 0.0136
2 -14 7 1.0315 -0.0134
2 -14 8 1.5545 -0.0166
2 -14 9 1.9106 -0.0066
2 -14 10 1.8512 -0.0090
2 -14 11 1.5303 -0.0206
2 -14 12 1.4455 -0.0206
2 -14 13 1.7658 0.0149
2 -14 14 1.9649 0.0579
2 -14 15 1.5141 0.0473
2 -13 0 4.4346 -0.0538
2 -13 1 4.2346 -0.0277
2 -13 2 2.1571 0.0125
2 -13 3 -0.8724 0.0332
2 -13 4 -2.7906 0.0267
2 -13 5 -2.5042 -0.0018
2 -13 6 -0.8837 -0.0091
2 -13 7 0.5410 0.0088
2 -13 8 1.0306 0.0058
2 -13 9 0.6824 -0.0146
2 -13 10 -0.0741 -0.0220
2 -13 11 -0.6027 -0.0213
2 -13 12 -0.4061 -0.0193
2 -13 13 0.1638 -0.0145
2 -13 14 0.2291 -0.0059
2 -13 15 -0.2783 0.0129
2 -13 16 -0.5364 0.0249
2 -12 0 -4.1729 -0.0277
2 -12 1 -4.9794 -0.0338
2 -12 2 -3.6430 -0.0273
2 -12 3 -0.0623 -0.0079
2 -12 4 3.4600 -0.0074
2 -12 5 4.4391 -0.0107
2 -12 6 2.9052 -0.0050
2 -12 7 0.8632 0.0024
2 -12 8 0.0438 0.0148
2 -12 9 0.8650 0.0172
2 -12 10 2.6037 0.0019
2 -12 11 3.7915 0.0005
2 -12 12 3.1788 0.0156
2 -12 13 1.0992 0.0177
2 -12 14 -0.6605 0.0064
2 -12 15 -0.9002 -0.0081
2 -12 16 -0.2195 -0.0165
2 -11 0 -2.6097 -0.0228
2 -11 1 -2.2725 -0.0109
2 -11 2 -1.6034 -0.0031
2 -11 3 -2.1991 -0.0240
2 -11 4 -4.0535 -0.0279
2 -11 5 -5.5251 -0.0082
2 -11 6 -5.4669 0.0038
2 -11 7 -4.4286 0.0026
2 -11 8 -3.9410 -0.0065
2 -11 9 -4.9529 -0.0099
2 -11 10 -6.8630 -0.0014
2 -11 11 -8.0589 -0.0052
2 -11 12 -7.3171 -0.0215
2 -11 13 -4.7014 -0.0192
2 -11 14 -1.5549 0.0013
2 -11 15 0.4072 0.0258
2 -11 16 0.5823 0.0427
2 -11 17 -0.0476 0.0196
2 -10 0 6.6788 0.0582
2 -10 1 8.2443 0.0589
2 -10 2 6.6027 0.0153
2 -10 3 3.7748 -0.0045
2 -10 4 2.5291 -0.0013
2 -10 5 3.6211 0.0017
2 -10 6 5.3207 0.0064
2 -10 7 5.6582 0.0103
2 -10 8 4.7110 0.0150
2 -10 9 4.0306 0.0191
2 -10 10 4.3166 0.0108
2 -10 11 4.8605 0.0021
2 -10 12 4.7524 0.0056
2 -10 13 3.4854 0.0052
2 -10 14 1.1826 -0.0035
2 -10 15 -0.9773 -0.0163
2 -10 16 -1.6666 -0.0314
2 -10 17 -1.0565 -0.0183
2 -9 0 -2.6586 0.0138
2 -9 1 -5.6513 -0.0284
2 -9 2 -4.1389 -0.0300
2 -9 3 0.3288 -0.0126
2 -9 4 3.2771 -0.0015
2 -9 5 1.7328 0.0002
2 -9 6 -2.7117 -0.0093
2 -9 7 -5.7057 -0.0186
2 -9 8 -4.8074 -0.0190
2 -9 9 -1.4450 -0.0112
2 -9 10 1.5761 0.0071
2 -9 11 2.8672 0.0195
2 -9 12 2.6562 0.0089
2 -9 13 1.9217 -0.0048
2 -9 14 1.6608 -0.0052
2 -9 15 2.0094 0.0030
2 -9 16 2.1591 0.0226
2 -9 17 1.5595 0.0370
2 -8 0 -0.4208 -0.0840
2 -8 1 2.5187 -0.0398
2 -8 2 2.0871 0.0207
2 -8 3 -1.4413 0.0410
2 -8 4 -4.3449 0.0284
2 -8 5 -3.0879 0.0095
2 -8 6 2.2526 0.0066
2 -8 7 7.7489 0.0142
2 -8 8 9.1855 0.0159
2 -8 9 6.0005 0.0125
2 -8 10 1.0478 0.0078
2 -8 11 -2.7494 0.0071
2 -8 12 -4.1622 0.0146
2 -8 13 -3.2548 0.0136
2 -8 14 -1.1583 -0.0011
2 -8 15 0.3367 -0.0114
2 -8 16 0.3829 -0.0223
2 -8 17 -0.1535 -0.0371
2 -8 18 -0.2141 -0.0279
2 -7 0 -4.2285 0.0505
2 -7 1 -7.0534 0.0433
2 -7 2 -10.2371 0.0066
2 -7 3 -11.1328 -0.0035
2 -7 4 -9.2930 0.0041
2 -7 5 -6.6200 0.0076
2 -7 6 -6.1047 -0.0005
2 -7 7 -8.5064 -0.0077
2 -7 8 -11.0074 -0.0031
2 -7 9 -10.6795 -0.0013
2 -7 10 -7.5824 -0.0078
2 -7 11 -3.5971 -0.0068
2 -7 12 -0.5620 0.0025
2 -7 13 0.1300 0.0115
2 -7 14 -1.4297 0.0142
2 -7 15 -3.0284 0.0057
2 -7 16 -2.6597 -0.0036
2 -7 17 -0.9389 -0.0106
2 -7 18 0.2295 -0.0359
2 -6 0 2.1639 0.0382
2 -6 1 5.8074 0.0310
2 -6 2 14.7517 0.0207
2 -6 3 23.2689 -0.0045
2 -6 4 25.1616 -0.0189
2 -6 5 18.7404 -0.0091
2 -6 6 9.2218 0.0099
2 -6 7 3.3777 0.0147
2 -6 8 2.6931 0.0006
2 -6 9 4.1184 -0.0068
2 -6 10 4.8813 0.0013
2 -6 11 4.0577 0.0012
2 -6 12 2.0039 -0.0093
2 -6 13 0.1540 -0.0110
2 -6 14 -0.2369 -0.0036
2 -6 15 0.3441 0.0030
2 -6 16 0.4814 0.0043
2 -6 17 -0.1899 0.0096
2 -6 18 -0.8079 0.0358
2 -5 0 13.4618 -0.0127
2 -5 1 12.2051 0.0041
2 -5 2 1.3216 0.0031
2 -5 3 -14.0313 -0.0009
2 -5 4 -23.6762 -0.0040
2 -5 5 -20.6663 -0.0122
2 -5 6 -8.2957 -0.0206
2 -5 7 3.6736 -0.0189
2 -5 8 8.8487 -0.0046
2 -5 9 7.7203 0.0063
2 -5 10 3.9913 0.0024
2 -5 11 1.0187 -0.0055
2 -5 12 0.5033 -0.0102
2 -5 13 2.0119 -0.0125
2 -5 14 3.6118 -0.0088
2 -5 15 3.6472 -0.0051
2 -5 16 2.2096 -0.0042
2 -5 17 0.8352 0.0066
2 -5 18 0.5060 0.0238
2 -4 0 -5.7923 -0.0118
2 -4 1 -11.1306 -0.0396
2 -4 2 -10.0008 -0.0223
2 -4 3 -0.9067 0.0063
2 -4 4 10.0628 0.0169
2 -4 5 14.2532 0.0142
2 -4 6 8.9239 0.0048
2 -4 7 -0.4728 -0.0042
2 -4 8 -6.7552 -0.0097
2 -4 9 -7.3714 -0.0143
2 -4 10 -4.3270 -0.0150
2 -4 11 -0.8595 -0.0068
2 -4 12 0.7470 0.0058
2 -4 13 -0.0919 0.0085
2 -4 14 -2.0640 -0.0026
2 -4 15 -2.8518 -0.0018
2 -4 16 -1.4794 0.0169
2 -4 17 0.4203 0.0092
2 -4 18 0.8597 -0.0397
2 -3 0 -41.2754 -0.0734
2 -3 1 -36.6043 -0.0578
2 -3 2 -22.7373 -0.0334
2 -3 3 -9.4564 -0.0112
2 -3 4 -4.7794 -0.0030
2 -3 5 -8.0210 -0.0083
2 -3 6 -11.8034 -0.0043
2 -3 7 -11.3084 0.0082
2 -3 8 -7.9157 0.0098
2 -3 9 -4.8525 0.0034
2 -3 10 -3.5305 0.0013
2 -3 11 -3.6695 0.0001
2 -3 12 -4.1052 -0.0074
2 -3 13 -3.4651 -0.0132
2 -3 14 -1.4474 -0.0058
2 -3 15 0.5596 -0.0011
2 -3 16 0.9416 -0.0132
2 -3 17 -0.0829 -0.0093
2 -3 18 -0.8130 0.0308
2 -2 0 62.5471 0.1325
2 -2 1 71.1388 0.1166
2 -2 2 57.0151 0.0446
2 -2 3 29.8662 -0.0146
2 -2 4 8.1700 -0.0246
2 -2 5 2.3055 -0.0039
2 -2 6 7.0473 0.0047
2 -2 7 11.8523 -0.0044
2 -2 8 11.7903 -0.0071
2 -2 9 7.8697 -0.0001
2 -2 10 3.2080 0.0019
2 -2 11 0.4496 -0.0029
2 -2 12 0.1552 -0.0015
2 -2 13 0.9090 0.0101
2 -2 14 0.9742 0.0148
2 -2 15 -0.2574 0.0084
2 -2 16 -1.7408 0.0084
2 -2 17 -1.9172 0.0092
2 -2 18 -0.8436 -0.0054
2 -1 0 -14.0433 -0.0709
2 -1 1 -32.2238 -0.0444
2 -1 2 -34.8428 0.0022
2 -1 3 -21.2632 0.0166
2 -1 4 -3.9977 0.0106
2 -1 5 4.5363 0.0069
2 -1 6 3.0935 0.0076
2 -1 7 -1.7641 0.0069
2 -1 8 -3.9388 0.0031
2 -1 9 -1.4479 0.0011
2 -1 10 3.5342 0.0027
2 -1 11 7.1608 0.0037
2 -1 12 7.4138 0.0013
2 -1 13 4.8998 -0.0040
2 -1 14 1.6480 -0.0056
2 -1 15 0.0336 -0.0031
2 -1 16 0.7544 -0.0077
2 -1 17 1.7966 -0.0139
2 -1 18 1.3415 -0.0094
2 0 0 -37.1773 -0.0436
2 0 1 -27.1917 -0.0579
2 0 2 -12.4982 -0.0539
2 0 3 -3.1824 -0.0176
2 0 4 -1.7919 0.0044
2 0 5 -3.3926 -0.0010
2 0 6 -2.7240 -0.0052
2 0 7 0.8001 0.0020
2 0 8 3.7784 0.0089
2 0 9 2.9857 0.0070
2 0 10 -1.0443 0.0034
2 0 11 -5.0196 0.0091
2 0 12 -6.5654 0.0176
2 0 13 -5.3109 0.0173
2 0 14 -2.1665 0.0096
2 0 15 0.6780 0.0018
2 0 16 1.2631 -0.0034
2 0 17 0.2716 -0.0125
2 0 18 -0.2334 -0.0281
2 1 0 26.3341 0.0294
2 1 1 31.8334 0.0308
2 1 2 20.7655 0.0381
2 1 3 3.3676 0.0293
2 1 4 -7.9230 0.0184
2 1 5 -9.6727 0.0122
2 1 6 -7.0973 0.0050
2 1 7 -5.7158 -0.0016
2 1 8 -6.4003 -0.0084
2 1 9 -6.8613 -0.0117
2 1 10 -5.4484 -0.0057
2 1 11 -2.7204 -0.0000
2 1 12 -0.0974 -0.0014
2 1 13 1.3653 -0.0049
2 1 14 1.0993 -0.0073
2 1 15 -0.3618 0.0001
2 1 16 -1.3840 0.0210
2 1 17 -1.1317 0.0404
2 1 18 -0.4514 0.0468
2 2 0 1.7084 0.0147
2 2 1 -8.1816 0.0159
2 2 2 -3.8376 -0.0071
2 2 3 9.3826 -0.0245
2 2 4 18.7664 -0.0210
2 2 5 17.9273 -0.0056
2 2 6 10.3612 0.0058
2 2 7 3.0189 0.0066
2 2 8 0.2259 0.0089
2 2 9 1.5020 0.0145
2 2 10 3.4043 0.0094
2 2 11 3.6473 -0.0028
2 2 12 2.4510 -0.0081
2 2 13 0.7023 -0.0022
2 2 14 -0.7891 0.0121
2 2 15 -1.1617 0.0163
2 2 16 -0.5231 -0.0014
2 2 17 0.0333 -0.0175
2 3 0 3.8237 0.0348
2 3 1 7.7775 0.0373
2 3 2 5.3493 0.0420
2 3 3 -2.3965 0.0305
2 3 4 -8.8860 0.0069
2 3 5 -9.4800 -0.0055
2 3 6 -4.5419 -0.0061
2 3 7 2.0411 -0.0014
2 3 8 5.7095 0.0035
2 3 9 4.9863 0.0020
2 3 10 2.2486 -0.0017
2 3 11 0.0103 -0.0027
2 3 12 -1.0579 -0.0021
2 3 13 -0.6484 -0.0010
2 3 14 1.0462 -0.0071
2 3 15 2.3461 -0.0199
2 3 16 2.0064 -0.0241
2 3 17 0.8696 -0.0202
2 4 0 -7.3570 -0.0261
2 4 1 -8.3888 -0.0318
2 4 2 -10.7821 -0.0340
2 4 3 -11.1446 -0.0137
2 4 4 -8.2248 0.0069
2 4 5 -3.8463 0.0009
2 4 6 -1.1563 -0.0082
2 4 7 -1.3971 -0.0065
2 4 8 -2.7469 -0.0059
2 4 9 -3.0560 -0.0006
2 4 10 -2.1057 0.0089
2 4 11 -0.5783 0.0086
2 4 12 0.7666 0.0019
2 4 13 0.8139 -0.0055
2 4 14 -0.6028 -0.0101
2 4 15 -1.8314 -0.0038
2 4 16 -1.5895 0.0060
2 5 0 -14.2028 -0.0049
2 5 1 -12.1128 -0.0109
2 5 2 -3.0768 -0.0065
2 5 3 6.4026 -0.0063
2 5 4 10.3243 -0.0085
2 5 5 7.8083 -0.0044
2 5 6 2.2971 -0.0085
2 5 7 -2.1625 -0.0122
2 5 8 -3.7428 -0.0010
2 5 9 -2.9816 -0.0005
2 5 10 -1.4226 -0.0125
2 5 11 -0.4750 -0.0079
2 5 12 -0.5229 0.0003
2 5 13 -0.7296 -0.0074
2 5 14 -0.3328 -0.0151
2 5 15 0.2978 -0.0163
2 5 16 0.4966 -0.0101
2 6 0 21.1757 0.0070
2 6 1 20.2918 0.0152
2 6 2 12.9065 0.0181
2 6 3 3.4394 0.0047
2 6 4 -3.1623 -0.0040
2 6 5 -4.4133 0.0022
2 6 6 -1.1544 0.0154
2 6 7 3.1329 0.0115
2 6 8 5.0834 -0.0129
2 6 9 3.9607 -0.0171
2 6 10 1.2692 0.0011
2 6 11 -0.9988 -0.0021
2 6 12 -1.5763 -0.0158
2 6 13 -0.7008 -0.0094
2 6 14 0.2225 -0.0032
2 6 15 0.2859 -0.0018
2 6 16 -0.1052 0.0096
2 7 0 -3.1315 0.0014
2 7 1 -3.5841 0.0005
2 7 2 -3.1311 -0.0205
2 7 3 -1.5766 -0.0198
2 7 4 0.5559 -0.0111
2 7 5 1.6544 -0.0056
2 7 6 0.7482 -0.0020
2 7 7 -0.8574 -0.0038
2 7 8 -1.3830 -0.0056
2 7 9 -0.6089 -0.0115
2 7 10 0.9146 -0.0199
2 7 11 2.5384 -0.0074
2 7 12 3.1209 0.0119
2 7 13 2.1415 0.0131
2 7 14 0.7509 0.0292
2 7 15 0.1607 0.0599
2 8 0 -7.9571 -0.0424
2 8 1 -8.3420 -0.0215
2 8 2 -5.5040 0.0104
2 8 3 -1.8330 0.0156
2 8 4 0.1925 0.0126
2 8 5 0.3130 0.0042
2 8 6 -0.2461 -0.0098
2 8 7 -0.7835 -0.0023
2 8 8 -1.0762 0.0142
2 8 9 -0.9690 0.0109
2 8 10 -1.0123 0.0010
2 8 11 -1.6998 -0.0056
2 8 12 -2.1645 -0.0007
2 8 13 -1.5229 0.0312
2 8 14 -0.4779 0.0416
2 9 0 2.1468 0.0044
2 9 1 3.3340 -0.0287
2 9 2 1.4360 -0.0315
2 9 3 -1.8439 -0.0058
2 9 4 -3.8951 0.0068
2 9 5 -3.4050 0.0073
2 9 6 -1.3365 0.0159
2 9 7 0.5940 0.0125
2 9 8 1.4517 0.0016
2 9 9 1.2585 0.0093
2 9 10 0.7431 0.0134
2 9 11 0.5734 0.0102
2 9 12 0.5293 0.0215
2 9 13 0.1635 0.0058
2 9 14 -0.2360 -0.0482
2 10 0 4.9658 0.0386
2 10 1 3.9363 0.0403
2 10 2 4.0067 0.0290
2 10 3 5.0596 0.0124
2 10 4 5.6717 0.0032
2 10 5 4.3793 -0.0007
2 10 6 1.6874 -0.0107
2 10 7 -0.7375 -0.0049
2 10 8 -1.9852 0.0174
2 10 9 -1.9684 0.0218
2 10 10 -1.0505 0.0219
2 10 11 -0.1440 0.0259
2 10 12 0.0763 -0.0133
2 10 13 -0.0930 -0.0598
2 11 0 -3.0444 0.0050
2 11 1 -2.9614 0.0307
2 11 2 -2.4411 0.0298
2 11 3 -2.1694 0.0111
2 11 4 -2.0560 0.0033
2 11 5 -1.3948 0.0091
2 11 6 -0.2127 0.0202
2 11 7 0.9126 0.0102
2 11 8 1.6786 -0.0187
2 11 9 1.7411 -0.0098
2 11 10 0.9158 0.0258
2 11 11 0.0047 0.0188
2 11 12 -0.1189 0.0017
2 12 0 -0.5816 -0.0130
2 12 1 -0.1134 -0.0243
2 12 2 -0.7241 -0.0333
2 12 3 -1.7500 -0.0255
2 12 4 -2.2242 -0.0136
2 12 5 -1.7992 -0.0072
2 12 6 -0.8698 -0.0133
2 12 7 -0.1893 -0.0120
2 12 8 -0.2300 0.0151
2 12 9 -0.5789 0.0117
2 12 10 -0.5033 -0.0459
2 12 11 -0.0767 -0.0668
2 13 0 -1.9458 0.0027
2 13 1 -1.7735 -0.0044
2 13 2 -0.6526 0.0146
2 13 3 0.9424 0.0171
2 13 4 1.9406 -0.0002
2 13 5 1.7403 -0.0143
2 13 6 0.7571 -0.0062
2 13 7 -0.1578 0.0111
2 13 8 -0.4514 -0.0085
2 13 9 -0.1938 -0.0471
2 13 10 0.0848 -0.0355
2 14 0 3.5682 0.0009
2 14 1 2.8557 -0.0219
2 14 2 1.9366 -0.0386
2 14 3 0.9423 -0.0228
2 14 4 0.1579 -0.0065
2 14 5 -0.2428 -0.0097
2 14 6 -0.3050 -0.0151
2 14 7 -0.1220 -0.0273
2 14 8 0.1067 -0.0340
2 15 0 -0.6153 -0.0026
2 15 1 -0.0286 0.0393
2 15 2 0.2098 0.0202
2 15 3 0.1555 -0.0301
2 15 4 0.0273 -0.0300
2 15 5 -0.0149 0.0201
2 15 6 0.0076 0.0414
2 15 7 0.0329 0.0326
2 16 0 -0.9437 -0.0422
2 16 1 -1.2385 -0.0398
2 16 2 -1.2190 0.0236
2 16 3 -0.8857 0.0826
2 16 4 -0.4504 0.0741
2 16 5 -0.1092 0.0081
2 17 0 0.1177 0.0704
2 17 1 0.2954 0.0531
2 17 2 0.2941 0.0278
2 17 3 0.0911 0.0283
2 18 0 0.4607 -0.0496
3 -19 3 -0.1140 -0.0210
3 -19 4 -0.4784 0.0160
3 -18 0 0.1027 -0.1204
3 -18 1 -0.1513 -0.0593
3 -18 2 -0.5771 -0.0096
3 -18 3 -0.4211 -0.0045
3 -18 4 0.3101 0.0115
3 -18 5 0.9533 0.0472
3 -18 6 1.2115 0.0696
3 -18 7 1.1782 0.0668
3 -18 8 0.9058 0.0301
3 -18 9 0.4947 -0.0189
3 -17 0 -0.0106 -0.0128
3 -17 1 0.0360 -0.0251
3 -17 2 0.5677 -0.0532
3 -17 3 0.9935 -0.0483
3 -17 4 0.6795 -0.0302
3 -17 5 -0.2780 -0.0157
3 -17 6 -1.3184 -0.0016
3 -17 7 -1.9754 -0.0035
3 -17 8 -2.1139 -0.0137
3 -17 9 -1.8626 -0.0241
3 -17 10 -1.3196 -0.0533
3 -17 11 -0.6253 -0.0761
3 -16 0 -0.5766 -0.0076
3 -16 1 -0.3377 -0.0010
3 -16 2 -0.3597 0.0179
3 -16 3 -0.7586 0.0018
3 -16 4 -0.9273 -0.0276
3 -16 5 -0.3845 -0.0305
3 -16 6 0.6050 -0.0135
3 -16 7 1.5554 0.0168
3 -16 8 2.3271 0.0438
3 -16 9 2.8322 0.0461
3 -16 10 2.6773 0.0358
3 -16 11 1.7946 0.0125
3 -16 12 0.9548 -0.0264
3 -15 0 1.1661 0.0328
3 -15 1 0.9824 0.0254
3 -15 2 0.2420 0.0189
3 -15 3 -0.4519 0.0250
3 -15 4 -0.7586 0.0189
3 -15 5 -0.8496 -0.0180
3 -15 6 -0.9100 -0.0377
3 -15 7 -0.9661 -0.0216
3 -15 8 -1.0489 -0.0009
3 -15 9 -1.1201 0.0170
3 -15 10 -0.9756 0.0352
3 -15 11 -0.6028 0.0549
3 -15 12 -0.4407 0.0786
3 -15 13 -0.7684 0.0754
3 -15 14 -1.0882 0.0305
3 -14 0 -2.4276 0.0375
3 -14 1 -2.6851 0.0351
3 -14 2 -1.3230 0.0117
3 -14 3 0.9703 -0.0114
3 -14 4 2.5600 -0.0174
3 -14 5 2.5767 0.0050
3 -14 6 1.5843 0.0129
3 -14 7 0.5260 -0.0074
3 -14 8 -0.2314 -0.0126
3 -14 9 -0.6458 -0.0026
3 -14 10 -0.6147 -0.0014
3 -14 11 -0.2906 -0.0008
3 -14 12 -0.1036 -0.0055
3 -14 13 -0.0959 -0.0264
3 -14 14 0.0609 -0.0488
3 -14 15 0.2631 -0.0621
3 -13 0 2.4146 -0.0064
3 -13 1 3.2379 0.0115
3 -13 2 2.5064 0.0221
3 -13 3 -0.0359 0.0157
3 -13 4 -2.7420 0.0205
3 -13 5 -3.7226 0.0227
3 -13 6 -2.8833 0.0162
3 -13 7 -1.4734 0.0110
3 -13 8 -0.5530 -0.0002
3 -13 9 -0.5991 -0.0001
3 -13 10 -1.5902 0.0219
3 -13 11 -2.6299 0.0252
3 -13 12 -2.4141 0.0042
3 -13 13 -0.8894 0.0019
3 -13 14 0.4619 0.0241
3 -13 15 0.6060 0.0513
3 -12 0 1.1580 -0.0337
3 -12 1 1.0597 -0.0538
3 -12 2 0.3375 -0.0412
3 -12 3 0.5455 0.0038
3 -12 4 2.0614 0.0196
3 -12 5 3.6017 0.0052
3 -12 6 3.9624 -0.0044
3 -12 7 3.3122 -0.0096
3 -12 8 2.8014 -0.0123
3 -12 9 3.3534 -0.0182
3 -12 10 4.7902 -0.0352
3 -12 11 5.9453 -0.0383
3 -12 12 5.6652 -0.0199
3 -12 13 3.8527 -0.0097
3 -12 14 1.6112 -0.0139
3 -12 15 0.2325 -0.0343
3 -12 16 -0.0208 -0.0761
3 -11 0 -3.9027 0.0532
3 -11 1 -6.2079 0.0482
3 -11 2 -5.3960 0.0415
3 -11 3 -2.8009 0.0131
3 -11 4 -1.1512 -0.0045
3 -11 5 -1.6460 -0.0014
3 -11 6 -3.0797 -0.0006
3 -11 7 -3.7707 0.0023
3 -11 8 -3.5232 0.0059
3 -11 9 -3.2195 0.0008
3 -11 10 -3.2789 0.0027
3 -11 11 -3.4818 0.0114
3 -11 12 -3.6043 0.0119
3 -11 13 -3.2563 0.0087
3 -11 14 -1.9622 0.0061
3 -11 15 -0.1584 0.0183
3 -11 16 0.9459 0.0635
3 -10 0 1.9295 -0.0435
3 -10 1 5.5537 -0.0104
3 -10 2 5.5325 -0.0039
3 -10 3 2.0373 -0.0042
3 -10 4 -1.3356 -0.0042
3 -10 5 -1.3168 -0.0054
3 -10 6 1.6611 0.0018
3 -10 7 4.3619 0.0054
3 -10 8 4.4030 -0.0015
3 -10 9 2.1675 -0.0076
3 -10 10 -0.4953 -0.0186
3 -10 11 -2.0826 -0.0300
3 -10 12 -2.0513 -0.0223
3 -10 13 -1.0258 -0.0080
3 -10 14 -0.3910 -0.0045
3 -10 15 -0.7702 -0.0158
3 -10 16 -1.3239 -0.0544
3 -10 17 -1.1140 -0.0968
3 -9 0 0.3820 0.0035
3 -9 1 -2.1197 -0.0192
3 -9 2 -2.8618 -0.0380
3 -9 3 -0.8671 -0.0383
3 -9 4 1.7525 -0.0297
3 -9 5 1.8387 -0.0176
3 -9 6 -1.6249 -0.0134
3 -9 7 -6.1962 -0.0115
3 -9 8 -8.1694 -0.0020
3 -9 9 -6.2438 0.0058
3 -9 10 -2.2870 0.0112
3 -9 11 1.1377 0.0149
3 -9 12 2.6600 0.0054
3 -9 13 2.1273 -0.0047
3 -9 14 0.4474 0.0006
3 -9 15 -0.8052 0.0161
3 -9 16 -0.7912 0.0556
3 -9 17 -0.1716 0.1157
3 -8 0 0.5186 -0.0428
3 -8 1 1.6688 -0.0258
3 -8 2 4.4911 0.0112
3 -8 3 6.6423 0.0251
3 -8 4 6.5903 0.0221
3 -8 5 5.0173 0.0132
3 -8 6 4.5961 0.0076
3 -8 7 6.7207 0.0024
3 -8 8 9.3049 -0.0087
3 -8 9 9.5543 -0.0108
3 -8 10 7.2690 -0.0035
3 -8 11 4.0376 -0.0055
3 -8 12 1.3415 -0.0094
3 -8 13 0.3583 -0.0038
3 -8 14 1.3383 0.0025
3 -8 15 2.6777 0.0001
3 -8 16 2.4980 -0.0276
3 -8 17 1.0294 -0.0754
3 -7 0 2.1485 0.0302
3 -7 1 2.2579 -0.0066
3 -7 2 -3.2203 -0.0335
3 -7 3 -11.3065 -0.0222
3 -7 4 -16.3419 0.0008
3 -7 5 -14.6933 0.0121
3 -7 6 -8.7630 0.0104
3 -7 7 -3.9749 0.0101
3 -7 8 -2.5972 0.0211
3 -7 9 -3.0931 0.0234
3 -7 10 -3.6263 0.0098
3 -7 11 -3.3911 0.0058
3 -7 12 -2.2120 0.0100
3 -7 13 -0.8262 0.0042
3 -7 14 -0.3185 -0.0005
3 -7 15 -0.6180 0.0087
3 -7 16 -0.7124 0.0254
3 -7 17 -0.2440 0.0348
3 -7 18 0.1856 0.0153
3 -6 0 -11.4207 0.0429
3 -6 1 -14.3644 0.0515
3 -6 2 -8.7748 0.0381
3 -6 3 3.3724 0.0061
3 -6 4 14.1476 -0.0181
3 -6 5 16.0511 -0.0178
3 -6 6 9.0727 -0.0022
3 -6 7 -0.1600 0.0080
3 -6 8 -5.6638 0.0000
3 -6 9 -6.2398 -0.0098
3 -6 10 -3.8333 -0.0035
3 -6 11 -1.0094 0.0078
3 -6 12 0.2655 0.0159
3 -6 13 -0.4920 0.0187
3 -6 14 -2.0835 0.0024
3 -6 15 -2.7917 -0.0244
3 -6 16 -2.0356 -0.0365
3 -6 17 -0.8140 -0.0381
3 -6 18 -0.2556 -0.0389
3 -5 0 6.5477 -0.0464
3 -5 1 11.2540 -0.0144
3 -5 2 11.1998 0.0093
3 -5 3 4.7017 0.0210
3 -5 4 -4.4703 0.0203
3 -5 5 -9.8714 0.0083
3 -5 6 -8.1808 -0.0024
3 -5 7 -2.1240 -0.0061
3 -5 8 3.0331 -0.0012
3 -5 9 4.5102 0.0104
3 -5 10 2.9103 0.0164
3 -5 11 0.2426 0.0094
3 -5 12 -1.5039 -0.0041
3 -5 13 -1.1076 -0.0059
3 -5 14 0.9211 0.0162
3 -5 15 2.4135 0.0347
3 -5 16 1.8287 0.0239
3 -5 17 0.1905 0.0199
3 -5 18 -0.5066 0.0506
3 -4 0 22.3090 0.0186
3 -4 1 22.7376 0.0009
3 -4 2 14.7611 -0.0133
3 -4 3 5.0071 -0.0186
3 -4 4 0.9747 -0.0117
3 -4 5 3.9590 0.0008
3 -4 6 8.5758 0.0007
3 -4 7 10.0771 -0.0044
3 -4 8 8.5962 -0.0005
3 -4 9 6.3709 0.0019
3 -4 10 4.7919 -0.0039
3 -4 11 4.3014 -0.0060
3 -4 12 4.4510 0.0013
3 -4 13 3.9510 0.0020
3 -4 14 2.0980 -0.0198
3 -4 15 -0.0240 -0.0383
3 -4 16 -0.7462 -0.0196
3 -4 17 -0.0159 0.0059
3 -4 18 0.6532 -0.0030
3 -3 0 -33.1878 0.0107
3 -3 1 -44.3886 0.0106
3 -3 2 -37.9216 0.0312
3 -3 3 -19.1446 0.0426
3 -3 4 -2.5710 0.0275
3 -3 5 2.0479 -0.0001
3 -3 6 -2.5368 -0.0117
3 -3 7 -8.2718 -0.0090
3 -3 8 -10.5956 -0.0094
3 -3 9 -9.1484 -0.0095
3 -3 10 -5.6188 -0.0018
3 -3 11 -2.4854 0.0057
3 -3 12 -1.2553 0.0023
3 -3 13 -1.3867 -0.0077
3 -3 14 -1.3052 -0.0025
3 -3 15 -0.1314 0.0173
3 -3 16 1.3798 0.0184
3 -3 17 1.7400 -0.0030
3 -3 18 0.8427 -0.0163
3 -2 0 -1.2698 -0.0040
3 -2 1 13.9004 -0.0096
3 -2 2 19.2118 -0.0338
3 -2 3 11.1871 -0.0359
3 -2 4 -1.6104 -0.0164
3 -2 5 -8.4496 0.0049
3 -2 6 -6.8379 0.0151
3 -2 7 -1.2787 0.0123
3 -2 8 3.0007 0.0030
3 -2 9 3.2288 -0.0064
3 -2 10 -0.0117 -0.0112
3 -2 11 -3.7382 -0.0133
3 -2 12 -5.3695 -0.0142
3 -2 13 -4.3405 -0.0070
3 -2 14 -1.9390 0.0030
3 -2 15 -0.4726 0.0007
3 -2 16 -0.9971 -0.0066
3 -2 17 -1.8685 -0.0064
3 -2 18 -1.3560 -0.0014
3 -1 0 31.9092 0.0049
3 -1 1 27.9920 0.0241
3 -1 2 17.2237 0.0363
3 -1 3 8.7635 0.0130
3 -1 4 6.1055 -0.0131
3 -1 5 5.9261 -0.0194
3 -1 6 4.1228 -0.0171
3 -1 7 0.1985 -0.0122
3 -1 8 -3.3478 -0.0037
3 -1 9 -3.9693 0.0023
3 -1 10 -1.5232 -0.0020
3 -1 11 1.9765 -0.0113
3 -1 12 4.4345 -0.0112
3 -1 13 4.5808 -0.0051
3 -1 14 2.3446 -0.0062
3 -1 15 -0.3301 -0.0090
3 -1 16 -1.0733 -0.0034
3 -1 17 -0.1511 0.0094
3 -1 18 0.3716 0.0209
3 0 0 -18.5293 -0.0262
3 0 1 -29.5765 -0.0424
3 0 2 -24.5558 -0.0405
3 0 3 -10.1590 -0.0123
3 0 4 2.1651 0.0115
3 0 5 7.1547 0.0154
3 0 6 7.2341 0.0103
3 0 7 6.4916 0.0040
3 0 8 6.6205 0.0004
3 0 9 6.9814 -0.0015
3 0 10 6.3379 -0.0029
3 0 11 4.3433 0.0013
3 0 12 1.7197 0.0073
3 0 13 -0.2628 0.0088
3 0 14 -0.5107 0.0090
3 0 15 0.6446 0.0052
3 0 16 1.4215 -0.0046
3 0 17 0.8828 -0.0109
3 1 0 -1.2823 -0.0033
3 1 1 11.4659 -0.0192
3 1 2 11.0980 -0.0244
3 1 3 -0.2483 -0.0172
3 1 4 -11.2501 -0.0091
3 1 5 -14.1929 -0.0062
3 1 6 -9.9883 -0.0044
3 1 7 -3.8418 -0.0003
3 1 8 -0.3827 -0.0017
3 1 9 -0.8159 -0.0062
3 1 10 -2.8401 -0.0010
3 1 11 -3.9047 0.0080
3 1 12 -3.4210 0.0083
3 1 13 -1.8258 0.0005
3 1 14 0.0245 -0.0093
3 1 15 0.8961 -0.0082
3 1 16 0.5736 0.0015
3 1 17 0.1483 -0.0042
3 2 0 -3.7803 0.0089
3 2 1 -7.9099 0.0347
3 2 2 -7.5890 0.0366
3 2 3 -1.9332 0.0180
3 2 4 4.2202 0.0041
3 2 5 6.2519 0.0013
3 2 6 3.1505 0.0038
3 2 7 -2.6221 0.0034
3 2 8 -6.6405 0.0026
3 2 9 -6.3207 0.0083
3 2 10 -3.2501 0.0125
3 2 11 -0.2825 0.0094
3 2 12 1.2985 0.0054
3 2 13 1.0104 0.0064
3 2 14 -0.8498 0.0119
3 2 15 -2.3521 0.0104
3 2 16 -2.0279 0.0001
3 2 17 -0.8275 0.0038
3 3 0 2.6400 -0.0057
3 3 1 1.6692 -0.0136
3 3 2 4.2348 -0.0125
3 3 3 6.6695 -0.0113
3 3 4 6.3907 -0.0066
3 3 5 4.0433 0.0071
3 3 6 2.3665 0.0109
3 3 7 2.9140 0.0049
3 3 8 4.2237 0.0051
3 3 9 4.1574 0.0038
3 3 10 2.6754 -0.0035
3 3 11 0.9354 -0.0053
3 3 12 -0.3122 -0.0026
3 3 13 -0.4432 0.0012
3 3 14 0.6410 0.0107
3 3 15 1.6538 0.0275
3 3 16 1.4349 0.0452
3 4 0 18.1893 0.0441
3 4 1 19.6754 0.0434
3 4 2 12.4507 0.0292
3 4 3 2.0927 0.0178
3 4 4 -4.7457 0.0062
3 4 5 -5.6171 -0.0088
3 4 6 -2.4518 -0.0062
3 4 7 1.1937 0.0061
3 4 8 2.9238 0.0045
3 4 9 2.5992 0.0037
3 4 10 1.4125 0.0093
3 4 11 0.5333 0.0029
3 4 12 0.4214 -0.0035
3 4 13 0.6594 0.0023
3 4 14 0.5435 -0.0008
3 4 15 0.0395 -0.0204
3 4 16 -0.3116 -0.0438
3 5 0 -22.5742 -0.0504
3 5 1 -24.8277 -0.0492
3 5 2 -18.9624 -0.0242
3 5 3 -9.1236 0.0091
3 5 4 -0.8216 0.0233
3 5 5 2.6314 0.0150
3 5 6 1.0960 -0.0027
3 5 7 -2.5345 -0.0075
3 5 8 -4.6144 0.0060
3 5 9 -3.9054 0.0087
3 5 10 -1.7082 0.0010
3 5 11 0.3086 0.0123
3 5 12 1.1885 0.0216
3 5 13 0.8171 0.0041
3 5 14 0.0399 -0.0075
3 5 15 -0.1856 0.0015
3 6 0 3.4474 0.0005
3 6 1 5.0612 0.0143
3 6 2 4.9421 0.0192
3 6 3 3.3015 -0.0039
3 6 4 0.8281 -0.0185
3 6 5 -1.0939 -0.0116
3 6 6 -1.2622 -0.0023
3 6 7 -0.2455 -0.0004
3 6 8 0.4663 -0.0064
3 6 9 0.3043 -0.0087
3 6 10 -0.6671 -0.0056
3 6 11 -2.2777 -0.0145
3 6 12 -3.5240 -0.0221
3 6 13 -3.2247 -0.0137
3 6 14 -1.7896 -0.0270
3 6 15 -0.6405 -0.0622
3 7 0 6.4432 0.0656
3 7 1 7.0639 0.0340
3 7 2 4.4412 -0.0023
3 7 3 0.7686 -0.0043
3 7 4 -1.3445 -0.0021
3 7 5 -1.2580 -0.0051
3 7 6 -0.0911 -0.0005
3 7 7 1.0044 -0.0029
3 7 8 1.3829 -0.0080
3 7 9 1.0246 -0.0023
3 7 10 0.9138 -0.0038
3 7 11 1.8398 -0.0134
3 7 12 2.8485 -0.0184
3 7 13 2.5584 -0.0213
3 7 14 1.3043 0.0034
3 8 0 0.6645 -0.0433
3 8 1 -0.9653 -0.0230
3 8 2 0.5604 -0.0102
3 8 3 3.6724 -0.0127
3 8 4 5.8149 -0.0013
3 8 5 5.4960 0.0113
3 8 6 3.2593 -0.0004
3 8 7 0.7617 -0.0100
3 8 8 -0.6541 -0.0101
3 8 9 -0.7560 -0.0190
3 8 10 -0.3857 -0.0134
3 8 11 -0.3700 0.0052
3 8 12 -0.5299 -0.0023
3 8 13 -0.3346 -0.0097
3 8 14 0.0580 0.0103
3 9 0 -5.5847 -0.0155
3 9 1 -4.5035 -0.0164
3 9 2 -4.7123 -0.0118
3 9 3 -6.1255 -0.0064
3 9 4 -7.1637 -0.0133
3 9 5 -6.1082 -0.0206
3 9 6 -3.2513 -0.0074
3 9 7 -0.3713 0.0020
3 9 8 1.3049 -0.0035
3 9 9 1.5878 0.0013
3 9 10 0.9067 -0.0015
3 9 11 0.1345 -0.0163
3 9 12 -0.0771 0.0131
3 9 13 0.0717 0.0601
3 10 0 1.5076 -0.0229
3 10 1 1.7131 -0.0237
3 10 2 1.6377 -0.0055
3 10 3 1.9685 0.0102
3 10 4 2.2942 0.0116
3 10 5 1.6773 0.0096
3 10 6 0.3549 0.0009
3 10 7 -0.8055 -0.0031
3 10 8 -1.5702 0.0088
3 10 9 -1.8133 0.0109
3 10 10 -1.2672 0.0166
3 10 11 -0.4349 0.0566
3 10 12 -0.1372 0.0663
3 11 0 0.9879 0.0401
3 11 1 0.2227 0.0353
3 11 2 0.8288 0.0123
3 11 3 1.8802 -0.0042
3 11 4 2.4350 0.0002
3 11 5 2.2001 0.0037
3 11 6 1.3359 0.0099
3 11 7 0.4999 0.0224
3 11 8 0.4414 0.0173
3 11 9 0.9098 0.0099
3 11 10 0.9611 0.0113
3 11 11 0.4557 -0.0228
3 12 0 3.1717 0.0124
3 12 1 3.3251 0.0167
3 12 2 2.0020 0.0210
3 12 3 -0.0984 0.0271
3 12 4 -1.6513 0.0242
3 12 5 -1.8812 0.0250
3 12 6 -1.0353 0.0257
3 12 7 0.0174 0.0085
3 12 8 0.4638 -0.0024
3 12 9 0.1855 -0.0017
3 12 10 -0.2327 -0.0215
3 13 0 -4.8280 -0.0358
3 13 1 -4.4674 -0.0191
3 13 2 -3.3958 -0.0027
3 13 3 -1.8599 -0.0108
3 13 4 -0.5567 -0.0126
3 13 5 0.1273 -0.0040
3 13 6 0.2509 -0.0050
3 13 7 -0.0419 0.0047
3 13 8 -0.4022 0.0251
3 13 9 -0.3537 0.0260
3 14 0 0.8221 0.0325
3 14 1 0.2254 0.0057
3 14 2 -0.2403 -0.0041
3 14 3 -0.4640 0.0134
3 14 4 -0.3696 0.0015
3 14 5 -0.1968 -0.0514
3 14 6 -0.1689 -0.0855
3 14 7 -0.1941 -0.0904
3 14 8 -0.2123 -0.0869
3 15 0 1.1456 0.0029
3 15 1 1.6819 -0.0157
3 15 2 1.8054 -0.0482
3 15 3 1.5095 -0.0706
3 15 4 0.9777 -0.0502
3 15 5 0.5147 0.0159
3 15 6 0.2526 0.0783
3 16 0 0.2389 -0.0536
3 16 1 -0.0104 -0.0249
3 16 2 -0.0353 -0.0058
3 16 3 0.0540 -0.0180
3 16 4 0.0502 -0.0136
3 16 5 -0.0803 0.0102
3 17 0 -0.9389 0.0443
3 17 1 -0.6365 0.0684
3 17 2 -0.3110 0.1050
3 17 3 -0.1376 0.1571
3 18 0 0.5003 0.0245
4 -18 0 -0.4976 -0.0217
4 -18 1 -0.2748 -0.0293
4 -18 2 -0.5978 0.0191
4 -18 3 -1.0437 0.0600
4 -18 4 -0.9377 0.0719
4 -18 5 -0.2570 0.0550
4 -18 6 0.5296 0.0278
4 -18 7 0.9668 0.0307
4 -18 8 0.9390 0.0513
4 -17 0 0.8828 -0.0104
4 -17 1 0.5310 -0.0172
4 -17 2 0.6774 -0.0445
4 -17 3 1.3245 -0.0363
4 -17 4 1.6601 0.0005
4 -17 5 1.1656 0.0227
4 -17 6 0.1920 0.0194
4 -17 7 -0.6491 -0.0137
4 -17 8 -1.1972 -0.0554
4 -17 9 -1.6203 -0.0685
4 -17 10 -1.7777 -0.0584
4 -17 11 -1.3697 -0.0295
4 -16 0 -0.8902 -0.0602
4 -16 1 -1.0852 -0.0516
4 -16 2 -0.8031 -0.0149
4 -16 3 -0.3653 0.0058
4 -16 4 0.0936 0.0082
4 -16 5 0.5884 0.0233
4 -16 6 0.9404 0.0304
4 -16 7 0.9603 0.0202
4 -16 8 0.7765 0.0133
4 -16 9 0.6792 0.0037
4 -16 10 0.6661 -0.0135
4 -16 11 0.5120 -0.0368
4 -16 12 0.3095 -0.0774
4 -15 0 0.9340 0.0052
4 -15 1 1.4239 0.0060
4 -15 2 0.6516 -0.0219
4 -15 3 -0.9183 -0.0481
4 -15 4 -2.1527 -0.0465
4 -15 5 -2.4401 -0.0380
4 -15 6 -2.0418 -0.0174
4 -15 7 -1.4014 0.0109
4 -15 8 -0.6447 0.0128
4 -15 9 0.0754 0.0009
4 -15 10 0.3940 -0.0036
4 -15 11 0.2852 -0.0172
4 -15 12 0.1575 -0.0235
4 -15 13 0.1449 0.0084
4 -14 0 -1.3098 0.0194
4 -14 1 -2.0027 0.0132
4 -14 2 -1.6517 0.0230
4 -14 3 -0.0018 0.0362
4 -14 4 1.8718 0.0157
4 -14 5 2.6945 -0.0115
4 -14 6 2.3751 -0.0216
4 -14 7 1.6645 -0.0198
4 -14 8 1.1079 -0.0026
4 -14 9 0.9835 0.0067
4 -14 10 1.4701 -0.0049
4 -14 11 2.0598 0.0056
4 -14 12 1.7194 0.0373
4 -14 13 0.4371 0.0339
4 -14 14 -0.4850 -0.0031
4 -13 0 0.5877 -0.0081
4 -13 1 0.5042 0.0045
4 -13 2 0.8942 0.0047
4 -13 3 0.5513 -0.0149
4 -13 4 -0.8606 -0.0103
4 -13 5 -2.2553 0.0067
4 -13 6 -2.5920 0.0069
4 -13 7 -2.0915 0.0065
4 -13 8 -1.7970 0.0090
4 -13 9 -2.4263 0.0121
4 -13 10 -3.7486 0.0257
4 -13 11 -4.7233 0.0288
4 -13 12 -4.3401 0.0094
4 -13 13 -2.6886 -0.0082
4 -13 14 -0.9982 -0.0203
4 -13 15 -0.2924 -0.0217
4 -12 0 1.4096 0.0110
4 -12 1 3.8763 0.0003
4 -12 2 3.8302 -0.0103
4 -12 3 2.0510 0.0016
4 -12 4 0.7293 0.0038
4 -12 5 0.8706 -0.0046
4 -12 6 1.6221 0.0004
4 -12 7 2.0203 -0.0009
4 -12 8 2.2290 -0.0095
4 -12 9 2.7099 -0.0002
4 -12 10 3.2142 0.0134
4 -12 11 3.2959 0.0154
4 -12 12 3.0208 0.0162
4 -12 13 2.5107 0.0214
4 -12 14 1.6019 0.0393
4 -12 15 0.4878 0.0559
4 -11 0 -1.3467 0.0140
4 -11 1 -4.7806 0.0057
4 -11 2 -5.5255 0.0108
4 -11 3 -3.0822 0.0108
4 -11 4 -0.0556 0.0124
4 -11 5 0.7483 0.0167
4 -11 6 -0.8306 0.0074
4 -11 7 -2.8521 0.0043
4 -11 8 -3.6620 0.0162
4 -11 9 -2.9550 0.0134
4 -11 10 -1.2482 -0.0024
4 -11 11 0.5074 -0.0129
4 -11 12 1.2074 -0.0195
4 -11 13 0.6289 -0.0183
4 -11 14 -0.1551 -0.0187
4 -11 15 -0.1882 -0.0371
4 -11 16 0.2046 -0.0394
4 -10 0 -0.6313 -0.0047
4 -10 1 0.9568 0.0141
4 -10 2 1.9932 0.0152
4 -10 3 1.1057 0.0051
4 -10 4 -0.8013 -0.0015
4 -10 5 -1.3613 -0.0068
4 -10 6 0.7988 -0.0039
4 -10 7 4.4423 -0.0022
4 -10 8 6.7536 -0.0113
4 -10 9 6.1022 -0.0114
4 -10 10 3.2854 -0.0009
4 -10 11 0.2457 0.0053
4 -10 12 -1.4718 0.0107
4 -10 13 -1.3025 0.0095
4 -10 14 0.0923 0.0042
4 -10 15 1.2281 0.0187
4 -10 16 1.1941 0.0222
4 -9 0 1.6235 0.0413
4 -9 1 1.9969 0.0138
4 -9 2 0.3196 -0.0057
4 -9 3 -1.9117 -0.0042
4 -9 4 -2.8037 -0.0027
4 -9 5 -2.1458 -0.0006
4 -9 6 -2.0495 -0.0012
4 -9 7 -4.1093 -0.0058
4 -9 8 -6.8616 -0.0063
4 -9 9 -7.7982 -0.0120
4 -9 10 -6.4886 -0.0191
4 -9 11 -4.1573 -0.0097
4 -9 12 -1.9488 -0.0000
4 -9 13 -0.8082 -0.0079
4 -9 14 -1.2040 -0.0264
4 -9 15 -2.1631 -0.0515
4 -9 16 -2.1396 -0.0544
4 -9 17 -1.0394 -0.0010
4 -8 0 -3.0360 -0.0656
4 -8 1 -5.2719 -0.0262
4 -8 2 -3.0547 0.0065
4 -8 3 2.9649 0.0092
4 -8 4 8.3834 0.0023
4 -8 5 9.0446 -0.0053
4 -8 6 5.6548 -0.0086
4 -8 7 2.3558 -0.0067
4 -8 8 1.4547 -0.0088
4 -8 9 2.0985 -0.0049
4 -8 10 2.8956 0.0060
4 -8 11 3.1357 -0.0000
4 -8 12 2.4725 -0.0107
4 -8 13 1.3292 0.0025
4 -8 14 0.7180 0.0268
4 -8 15 0.8534 0.0464
4 -8 16 0.9579 0.0572
4 -8 17 0.5781 0.0424
4 -7 0 5.9422 -0.0025
4 -7 1 10.5880 -0.0139
4 -7 2 9.4742 -0.0148
4 -7 3 2.0780 0.0002
4 -7 4 -6.6939 0.0127
4 -7 5 -10.4581 0.0155
4 -7 6 -7.3596 0.0126
4 -7 7 -1.1856 0.0084
4 -7 8 3.3090 0.0098
4 -7 9 4.3419 0.0062
4 -7 10 2.8056 -0.0085
4 -7 11 0.4932 -0.0136
4 -7 12 -0.9543 -0.0100
4 -7 13 -0.8051 -0.0169
4 -7 14 0.3817 -0.0198
4 -7 15 1.3534 -0.0110
4 -7 16 1.3629 -0.0092
4 -7 17 0.7898 -0.0035
4 -6 0 -2.7684 0.0310
4 -6 1 -6.6750 0.0122
4 -6 2 -8.3149 -0.0060
4 -6 3 -5.5924 -0.0190
4 -6 4 0.3165 -0.0201
4 -6 5 5.4477 -0.0128
4 -6 6 6.2753 -0.0087
4 -6 7 3.1119 -0.0041
4 -6 8 -0.6521 0.0023
4 -6 9 -2.2794 0.0055
4 -6 10 -1.4762 0.0062
4 -6 11 0.5774 0.0035
4 -6 12 2.3239 0.0033
4 -6 13 2.4011 0.0110
4 -6 14 0.6587 0.0104
4 -6 15 -1.3177 0.0014
4 -6 16 -1.7893 0.0032
4 -6 17 -0.9183 -0.0058
4 -5 0 -10.2697 -0.0074
4 -5 1 -12.8763 0.0026
4 -5 2 -8.9379 0.0029
4 -5 3 -2.2365 0.0001
4 -5 4 1.3160 -0.0025
4 -5 5 -0.5284 -0.0014
4 -5 6 -4.4067 0.0088
4 -5 7 -6.4299 0.0104
4 -5 8 -6.2241 -0.0042
4 -5 9 -5.2569 -0.0123
4 -5 10 -4.4761 -0.0056
4 -5 11 -4.2902 0.0020
4 -5 12 -4.5519 0.0008
4 -5 13 -4.2463 -0.0037
4 -5 14 -2.6017 0.0029
4 -5 15 -0.4284 0.0110
4 -5 16 0.6797 -0.0043
4 -5 17 0.3613 -0.0200
4 -5 18 -0.2382 -0.0038
4 -4 0 14.5377 -0.0290
4 -4 1 25.2730 -0.0317
4 -4 2 23.9598 -0.0248
4 -4 3 12.2113 -0.0132
4 -4 4 -0.1668 -0.0008
4 -4 5 -4.8594 0.0078
4 -4 6 -2.1503 0.0057
4 -4 7 2.8946 0.0041
4 -4 8 6.5428 0.0106
4 -4 9 7.3719 0.0111
4 -4 10 5.6360 0.0038
4 -4 11 3.1489 0.0008
4 -4 12 1.7260 0.0057
4 -4 13 1.4945 0.0139
4 -4 14 1.3126 0.0109
4 -4 15 0.3397 -0.0089
4 -4 16 -0.9693 -0.0223
4 -4 17 -1.4245 -0.0196
4 -4 18 -0.8069 -0.0156
4 -3 0 2.2571 -0.0099
4 -3 1 -8.7298 -0.0024
4 -3 2 -13.2984 0.0127
4 -3 3 -7.5042 0.0141
4 -3 4 2.8541 0.0034
4 -3 5 9.1218 -0.0096
4 -3 6 8.3966 -0.0161
4 -3 7 3.4920 -0.0123
4 -3 8 -1.4455 -0.0016
4 -3 9 -3.4113 0.0096
4 -3 10 -1.8314 0.0133
4 -3 11 1.3174 0.0127
4 -3 12 3.4906 0.0135
4 -3 13 3.4537 0.0035
4 -3 14 1.8111 -0.0143
4 -3 15 0.5475 -0.0074
4 -3 16 0.9065 0.0300
4 -3 17 1.7043 0.0648
4 -3 18 1.3493 0.0695
4 -2 0 -15.2835 0.0809
4 -2 1 -16.0584 0.0548
4 -2 2 -11.1978 0.0199
4 -2 3 -6.5709 0.0114
4 -2 4 -4.9414 0.0141
4 -2 5 -4.5212 0.0136
4 -2 6 -2.9488 0.0126
4 -2 7 -0.0704 0.0069
4 -2 8 2.6653 -0.0049
4 -2 9 3.7201 -0.0116
4 -2 10 2.6056 -0.0049
4 -2 11 0.1019 0.0027
4 -2 12 -2.3607 -0.0051
4 -2 13 -3.1970 -0.0129
4 -2 14 -1.7190 -0.0018
4 -2 15 0.4955 0.0073
4 -2 16 1.0750 -0.0076
4 -2 17 0.0829 -0.0306
4 -1 0 7.1831 -0.0112
4 -1 1 19.8723 0.0127
4 -1 2 19.5555 0.0157
4 -1 3 9.5270 -0.0043
4 -1 4 -0.9744 -0.0170
4 -1 5 -6.4717 -0.0135
4 -1 6 -7.5513 -0.0070
4 -1 7 -6.7728 0.0006
4 -1 8 -5.9470 0.0106
4 -1 9 -5.7099 0.0186
4 -1 10 -5.5642 0.0180
4 -1 11 -4.6235 0.0076
4 -1 12 -2.7097 0.0008
4 -1 13 -0.7955 0.0047
4 -1 14 -0.2312 0.0083
4 -1 15 -1.0214 0.0097
4 -1 16 -1.5339 0.0089
4 -1 17 -0.8133 -0.0021
4 0 0 0.8648 -0.0541
4 0 1 -10.6581 -0.0284
4 0 2 -11.6387 0.0059
4 0 3 -2.6496 0.0216
4 0 4 7.2096 0.0175
4 0 5 11.2193 0.0073
4 0 6 9.2889 -0.0014
4 0 7 4.6002 -0.0097
4 0 8 0.7547 -0.0136
4 0 9 -0.0715 -0.0150
4 0 10 1.4224 -0.0198
4 0 11 3.0344 -0.0199
4 0 12 3.3233 -0.0099
4 0 13 2.0151 -0.0004
4 0 14 0.0329 -0.0026
4 0 15 -0.9601 -0.0221
4 0 16 -0.5781 -0.0395
4 0 17 -0.1123 -0.0204
4 1 0 2.2815 0.0333
4 1 1 4.7211 -0.0097
4 1 2 4.6181 -0.0329
4 1 3 0.5366 -0.0224
4 1 4 -4.1944 -0.0050
4 1 5 -6.0415 0.0026
4 1 6 -3.8370 0.0034
4 1 7 1.2022 0.0044
4 1 8 5.6516 0.0015
4 1 9 6.5008 -0.0078
4 1 10 4.1886 -0.0105
4 1 11 1.1830 -0.0023
4 1 12 -0.7602 0.0030
4 1 13 -0.7066 -0.0026
4 1 14 1.0929 -0.0070
4 1 15 2.5221 0.0146
4 1 16 2.0200 0.0520
4 1 17 0.7115 0.0526
4 2 0 2.7890 -0.0265
4 2 1 6.1141 -0.0056
4 2 2 4.8045 0.0065
4 2 3 1.8884 0.0073
4 2 4 0.2252 0.0012
4 2 5 0.1829 -0.0089
4 2 6 0.0895 -0.0101
4 2 7 -1.3953 -0.0053
4 2 8 -3.3479 -0.0059
4 2 9 -3.9374 -0.0049
4 2 10 -2.9502 -0.0026
4 2 11 -1.4002 -0.0104
4 2 12 -0.0576 -0.0187
4 2 13 0.3517 -0.0119
4 2 14 -0.5152 0.0001
4 2 15 -1.5174 -0.0111
4 2 16 -1.3362 -0.0504
4 3 0 -18.1916 0.0046
4 3 1 -23.4433 -0.0045
4 3 2 -19.8145 -0.0109
4 3 3 -11.0219 -0.0169
4 3 4 -3.1744 -0.0107
4 3 5 0.2877 0.0086
4 3 6 -0.3299 0.0142
4 3 7 -2.3799 0.0048
4 3 8 -3.2960 0.0008
4 3 9 -2.5605 -0.0034
4 3 10 -1.2880 -0.0069
4 3 11 -0.5126 0.0063
4 3 12 -0.4563 0.0181
4 3 13 -0.6715 0.0045
4 3 14 -0.5296 -0.0186
4 3 15 -0.0254 -0.0223
4 3 16 0.2346 0.0051
4 4 0 18.3345 -0.0029
4 4 1 23.9251 0.0061
4 4 2 21.3534 0.0043
4 4 3 13.3651 -0.0037
4 4 4 5.0726 -0.0092
4 4 5 0.3249 -0.0114
4 4 6 0.3317 -0.0074
4 4 7 2.9950 -0.0009
4 4 8 4.6617 0.0035
4 4 9 3.8411 0.0148
4 4 10 1.8080 0.0203
4 4 11 -0.0131 0.0000
4 4 12 -1.0956 -0.0126
4 4 13 -1.1863 0.0141
4 4 14 -0.5710 0.0483
4 4 15 -0.0846 0.0582
4 5 0 -1.8190 0.0201
4 5 1 -4.8982 -0.0087
4 5 2 -5.6939 -0.0210
4 5 3 -4.2877 -0.0006
4 5 4 -1.5917 0.0153
4 5 5 0.7833 0.0109
4 5 6 1.2671 0.0034
4 5 7 0.1490 0.0012
4 5 8 -0.7965 0.0036
4 5 9 -0.6257 0.0057
4 5 10 0.4538 0.0101
4 5 11 2.1323 0.0232
4 5 12 3.6260 0.0203
4 5 13 3.6714 -0.0126
4 5 14 2.2414 -0.0309
4 5 15 0.7731 -0.0144
4 6 0 -4.7255 -0.0010
4 6 1 -5.4299 0.0218
4 6 2 -3.4776 0.0327
4 6 3 -0.4948 0.0083
4 6 4 1.4453 -0.0083
4 6 5 1.6700 -0.0030
4 6 6 0.8986 0.0028
4 6 7 -0.0092 0.0103
4 6 8 -0.5263 0.0144
4 6 9 -0.5196 0.0046
4 6 10 -0.5998 -0.0005
4 6 11 -1.4412 0.0062
4 6 12 -2.4753 0.0162
4 6 13 -2.4955 0.0306
4 6 14 -1.4731 0.0271
4 6 15 -0.4775 -0.0082
4 7 0 -2.1796 -0.0074
4 7 1 0.0437 0.0076
4 7 2 -0.9267 0.0179
4 7 3 -3.9903 0.0281
4 7 4 -6.8153 0.0175
4 7 5 -7.4806 0.0002
4 7 6 -5.6702 -0.0001
4 7 7 -2.7312 -0.0047
4 7 8 -0.5379 -0.0124
4 7 9 0.0436 -0.0005
4 7 10 -0.3147 0.0031
4 7 11 -0.5043 -0.0119
4 7 12 -0.2481 -0.0074
4 7 13 0.0359 0.0025
4 7 14 0.0770 -0.0123
4 8 0 4.4039 0.0019
4 8 1 3.2739 -0.0127
4 8 2 3.8176 -0.0169
4 8 3 5.8889 -0.0158
4 8 4 7.8257 -0.0067
4 8 5 7.5844 0.0030
4 8 6 4.9614 0.0011
4 8 7 1.6926 0.0052
4 8 8 -0.5144 0.0102
4 8 9 -1.1439 -0.0112
4 8 10 -0.6515 -0.0250
4 8 11 0.0526 -0.0083
4 8 12 0.2574 -0.0180
4 8 13 0.0153 -0.0499
4 9 0 0.2243 0.0068
4 9 1 -0.2754 0.0086
4 9 2 -0.5313 -0.0043
4 9 3 -1.1924 -0.0083
4 9 4 -1.8797 0.0015
4 9 5 -1.5520 0.0019
4 9 6 -0.3383 -0.0053
4 9 7 0.8402 -0.0136
4 9 8 1.6621 -0.0196
4 9 9 2.0402 -0.0065
4 9 10 1.6883 -0.0037
4 9 11 0.9033 -0.0467
4 9 12 0.4364 -0.0704
4 9 13 0.3730 -0.0288
4 10 0 -0.5732 -0.0037
4 10 1 0.2635 -0.0196
4 10 2 -0.5171 -0.0084
4 10 3 -1.7149 0.0019
4 10 4 -2.3453 -0.0101
4 10 5 -2.3157 -0.0130
4 10 6 -1.7607 -0.0045
4 10 7 -1.0969 -0.0051
4 10 8 -0.9654 -0.0054
4 10 9 -1.2290 -0.0090
4 10 10 -1.1295 -0.0105
4 10 11 -0.6254 0.0333
4 10 12 -0.2754 0.0912
4 11 0 -4.5188 -0.0200
4 11 1 -4.8571 0.0057
4 11 2 -3.4645 0.0019
4 11 3 -1.1354 -0.0156
4 11 4 0.7499 -0.0100
4 11 5 1.4447 -0.0054
4 11 6 1.0623 -0.0177
4 11 7 0.2354 -0.0169
4 11 8 -0.3023 -0.0022
4 11 9 -0.2774 0.0214
4 11 10 0.0227 0.0610
4 11 11 0.2689 0.0697
4 12 0 5.3365 0.0042
4 12 1 5.3576 -0.0104
4 12 2 4.3937 -0.0075
4 12 3 2.6233 0.0165
4 12 4 1.0440 0.0173
4 12 5 0.2136 0.0041
4 12 6 0.0147 0.0144
4 12 7 0.2692 0.0254
4 12 8 0.6472 0.0176
4 12 9 0.6071 0.0043
4 12 10 0.0985 -0.0266
4 13 0 -0.4145 0.0158
4 13 1 0.0038 0.0091
4 13 2 0.3526 0.0052
4 13 3 0.5941 -0.0085
4 13 4 0.4558 0.0050
4 13 5 0.1966 0.0486
4 13 6 0.2029 0.0687
4 13 7 0.2901 0.0583
4 13 8 0.2498 0.0366
4 13 9 0.2684 -0.0034
4 14 0 -1.5253 -0.0045
4 14 1 -2.0562 0.0275
4 14 2 -1.9877 0.0426
4 14 3 -1.5139 0.0367
4 14 4 -0.9302 0.0086
4 14 5 -0.6157 -0.0386
4 14 6 -0.5969 -0.0751
4 14 7 -0.5443 -0.0867
4 15 0 -0.5837 0.0334
4 15 1 -0.3898 -0.0032
4 15 2 -0.5465 -0.0266
4 15 3 -0.7351 -0.0084
4 15 4 -0.6121 0.0043
4 15 5 -0.1955 -0.0077
4 15 6 0.0853 -0.0136
4 16 0 1.3461 -0.0406
4 16 1 1.1538 -0.0386
4 16 2 0.9376 -0.0466
4 16 3 0.7768 -0.0910
4 16 4 0.5493 -0.1000
4 17 0 -0.4081 -0.0575
4 17 1 -0.3114 -0.0502
4 17 2 -0.0282 -0.0034
5 -18 0 -0.5201 0.1273
5 -18 1 -0.1413 0.1027
5 -18 2 -0.1313 0.0774
5 -18 3 -0.6934 0.0457
5 -18 4 -1.2610 0.0099
5 -18 5 -1.2914 -0.0211
5 -18 6 -0.7964 -0.0493
5 -18 7 -0.2052 -0.0453
5 -18 8 0.1438 -0.0009
5 -17 0 0.2783 -0.0486
5 -17 1 0.4702 -0.0094
5 -17 2 0.2412 0.0093
5 -17 3 0.0328 0.0146
5 -17 4 -0.0235 0.0215
5 -17 5 -0.0834 0.0226
5 -17 6 -0.1822 0.0339
5 -17 7 -0.1890 0.0427
5 -17 8 -0.0732 0.0200
5 -17 9 -0.0663 -0.0084
5 -17 10 -0.2997 -0.0147
5 -16 0 0.1516 -0.0069
5 -16 1 -0.2734 -0.0420
5 -16 2 0.1288 -0.0228
5 -16 3 0.9657 0.0159
5 -16 4 1.5722 0.0241
5 -16 5 1.6970 0.0154
5 -16 6 1.5132 -0.0045
5 -16 7 1.1734 -0.0255
5 -16 8 0.6204 -0.0186
5 -16 9 -0.0054 0.0004
5 -16 10 -0.2584 0.0154
5 -16 11 -0.0514 0.0511
5 -16 12 0.1796 0.0855
5 -15 0 0.3670 -0.0102
5 -15 1 0.9747 -0.0015
5 -15 2 1.0350 -0.0094
5 -15 3 0.2696 -0.0210
5 -15 4 -0.7734 -0.0022
5 -15 5 -1.3353 0.0162
5 -15 6 -1.2827 0.0126
5 -15 7 -0.9943 0.0014
5 -15 8 -0.7106 -0.0179
5 -15 9 -0.5742 -0.0315
5 -15 10 -0.8688 -0.0333
5 -15 11 -1.4108 -0.0628
5 -15 12 -1.3933 -0.1076
5 -15 13 -0.6437 -0.0995
5 -14 0 -1.2360 0.0323
5 -14 1 -1.2959 0.0190
5 -14 2 -1.6847 -0.0070
5 -14 3 -1.4780 -0.0125
5 -14 4 -0.3739 -0.0213
5 -14 5 0.7556 -0.0215
5 -14 6 0.9920 0.0016
5 -14 7 0.5296 0.0171
5 -14 8 0.3152 0.0194
5 -14 9 0.9895 0.0171
5 -14 10 2.4104 0.0017
5 -14 11 3.6720 -0.0043
5 -14 12 3.6658 0.0174
5 -14 13 2.2783 0.0400
5 -13 0 -0.1198 -0.0700
5 -13 1 -1.9031 -0.0452
5 -13 2 -1.8886 -0.0113
5 -13 3 -0.6380 -0.0054
5 -13 4 0.1404 0.0013
5 -13 5 -0.1637 0.0092
5 -13 6 -0.6462 -0.0048
5 -13 7 -0.6799 -0.0110
5 -13 8 -0.8232 -0.0005
5 -13 9 -1.6460 -0.0032
5 -13 10 -2.7489 -0.0101
5 -13 11 -3.3650 -0.0098
5 -13 12 -3.1800 -0.0192
5 -13 13 -2.3103 -0.0386
5 -13 14 -1.1123 -0.0624
5 -12 0 0.7350 0.0074
5 -12 1 3.2106 0.0074
5 -12 2 3.8527 0.0042
5 -12 3 2.1195 0.0081
5 -12 4 -0.0682 0.0016
5 -12 5 -0.6978 -0.0111
5 -12 6 0.2365 -0.0008
5 -12 7 1.5233 0.0062
5 -12 8 2.3921 -0.0101
5 -12 9 2.6206 -0.0132
5 -12 10 2.0289 0.0061
5 -12 11 0.8777 0.0261
5 -12 12 0.0815 0.0381
5 -12 13 0.1464 0.0260
5 -12 14 0.4871 -0.0002
5 -12 15 0.4264 0.0041
5 -11 0 1.2492 0.0391
5 -11 1 0.6414 0.0124
5 -11 2 -0.0354 0.0036
5 -11 3 0.3606 0.0060
5 -11 4 1.4855 0.0085
5 -11 5 1.8123 0.0142
5 -11 6 0.3104 0.0088
5 -11 7 -2.3817 0.0025
5 -11 8 -4.4629 0.0135
5 -11 9 -4.6166 0.0185
5 -11 10 -3.0057 0.0049
5 -11 11 -0.8538 -0.0128
5 -11 12 0.5333 -0.0222
5 -11 13 0.5672 0.0047
5 -11 14 -0.2612 0.0611
5 -11 15 -0.8880 0.0718
5 -10 0 -2.5774 0.0019
5 -10 1 -4.1694 0.0245
5 -10 2 -3.8459 0.0153
5 -10 3 -2.1980 -0.0088
5 -10 4 -0.9516 -0.0146
5 -10 5 -0.7986 -0.0141
5 -10 6 -0.3655 -0.0080
5 -10 7 1.6421 0.0082
5 -10 8 4.2366 0.0186
5 -10 9 5.5044 0.0238
5 -10 10 5.0374 0.0263
5 -10 11 3.6786 0.0179
5 -10 12 2.1373 0.0089
5 -10 13 0.9929 -0.0053
5 -10 14 0.7713 -0.0329
5 -10 15 1.1723 -0.0294
5 -10 16 1.2608 0.0217
5 -9 0 2.7496 -0.0073
5 -9 1 5.8553 -0.0144
5 -9 2 5.7225 -0.0084
5 -9 3 1.7508 0.0044
5 -9 4 -2.9035 -0.0010
5 -9 5 -4.5057 -0.0097
5 -9 6 -2.9084 -0.0139
5 -9 7 -0.9829 -0.0215
5 -9 8 -0.6516 -0.0233
5 -9 9 -1.5366 -0.0227
5 -9 10 -2.6644 -0.0224
5 -9 11 -3.3321 -0.0042
5 -9 12 -2.9861 0.0174
5 -9 13 -1.8418 0.0179
5 -9 14 -0.9383 0.0121
5 -9 15 -0.7917 -0.0043
5 -9 16 -0.8581 -0.0512
5 -8 0 -2.1508 -0.0085
5 -8 1 -6.3049 -0.0125
5 -8 2 -7.1636 -0.0099
5 -8 3 -3.1797 -0.0052
5 -8 4 3.1748 0.0103
5 -8 5 7.2085 0.0221
5 -8 6 6.3567 0.0181
5 -8 7 2.2999 0.0074
5 -8 8 -1.3778 -0.0044
5 -8 9 -2.5453 -0.0036
5 -8 10 -1.3938 0.0112
5 -8 11 0.5923 0.0077
5 -8 12 1.8784 -0.0120
5 -8 13 1.8057 -0.0149
5 -8 14 0.8106 -0.0140
5 -8 15 -0.1944 -0.0208
5 -8 16 -0.6211 -0.0021
5 -8 17 -0.5379 0.0338
5 -7 0 0.4394 0.0165
5 -7 1 2.6016 0.0189
5 -7 2 4.3259 0.0158
5 -7 3 3.7513 0.0111
5 -7 4 0.3492 -0.0005
5 -7 5 -3.9069 -0.0109
5 -7 6 -5.7105 -0.0070
5 -7 7 -3.9163 0.0010
5 -7 8 -0.7550 0.0035
5 -7 9 0.9367 -0.0018
5 -7 10 0.3748 -0.0142
5 -7 11 -1.4078 -0.0140
5 -7 12 -2.9376 0.0015
5 -7 13 -3.0794 0.0072
5 -7 14 -1.6454 0.0068
5 -7 15 0.2549 0.0076
5 -7 16 1.1742 -0.0129
5 -7 17 0.8670 -0.0381
5 -6 0 2.2230 -0.0085
5 -6 1 6.3393 -0.0040
5 -6 2 6.0698 0.0070
5 -6 3 2.5461 0.0130
5 -6 4 -0.3279 0.0138
5 -6 5 0.0717 0.0107
5 -6 6 2.2628 -0.0010
5 -6 7 3.5617 -0.0070
5 -6 8 3.5796 -0.0011
5 -6 9 3.3923 0.0032
5 -6 10 3.5354 0.0069
5 -6 11 3.9750 0.0084
5 -6 12 4.4267 -0.0034
5 -6 13 4.1826 -0.0171
5 -6 14 2.7685 -0.0140
5 -6 15 0.8667 0.0140
5 -6 16 -0.2623 0.0635
5 -6 17 -0.2515 0.0899
5 -5 0 -4.1067 0.0102
5 -5 1 -14.0842 0.0117
5 -5 2 -16.5913 -0.0022
5 -5 3 -10.4950 -0.0153
5 -5 4 -1.5194 -0.0179
5 -5 5 3.6051 -0.0119
5 -5 6 3.2915 0.0008
5 -5 7 0.0656 0.0065
5 -5 8 -3.2909 0.0022
5 -5 9 -4.9876 0.0021
5 -5 10 -4.5082 -0.0001
5 -5 11 -2.9594 -0.0099
5 -5 12 -1.8517 -0.0093
5 -5 13 -1.5233 -0.0009
5 -5 14 -1.3074 -0.0044
5 -5 15 -0.6449 -0.0178
5 -5 16 0.2634 -0.0280
5 -5 17 0.7004 -0.0204
5 -4 0 1.9708 0.0041
5 -4 1 10.2926 -0.0048
5 -4 2 13.7761 -0.0072
5 -4 3 9.2733 0.0010
5 -4 4 0.7822 0.0068
5 -4 5 -5.1875 0.0057
5 -4 6 -5.8774 0.0013
5 -4 7 -2.7420 -0.0016
5 -4 8 1.2612 -0.0042
5 -4 9 3.4129 -0.0106
5 -4 10 2.6230 -0.0102
5 -4 11 0.0936 0.0004
5 -4 12 -2.0413 0.0069
5 -4 13 -2.4540 0.0148
5 -4 14 -1.3330 0.0300
5 -4 15 -0.1959 0.0219
5 -4 16 -0.2682 -0.0244
5 -4 17 -0.8821 -0.0746
5 -3 0 0.9010 -0.0539
5 -3 1 2.4481 -0.0376
5 -3 2 1.2052 -0.0182
5 -3 3 -0.1541 -0.0142
5 -3 4 -0.2101 -0.0079
5 -3 5 0.1587 0.0042
5 -3 6 -0.2097 0.0096
5 -3 7 -1.4227 0.0094
5 -3 8 -2.8736 0.0092
5 -3 9 -3.6877 0.0068
5 -3 10 -3.1800 -0.0039
5 -3 11 -1.3958 -0.0149
5 -3 12 0.7528 -0.0104
5 -3 13 1.7794 -0.0028
5 -3 14 0.8299 -0.0117
5 -3 15 -0.9053 -0.0165
5 -3 16 -1.3763 0.0033
5 -3 17 -0.5087 0.0285
5 -2 0 -0.7363 0.0090
5 -2 1 -10.4187 0.0003
5 -2 2 -11.4946 0.0009
5 -2 3 -5.0834 0.0070
5 -2 4 2.4247 -0.0004
5 -2 5 6.7638 -0.0130
5 -2 6 7.8345 -0.0132
5 -2 7 6.9887 -0.0076
5 -2 8 5.5880 -0.0044
5 -2 9 4.7749 -0.0012
5 -2 10 4.6779 0.0062
5 -2 11 4.3644 0.0154
5 -2 12 3.1119 0.0139
5 -2 13 1.4802 0.0030
5 -2 14 0.7963 0.0011
5 -2 15 1.3346 0.0080
5 -2 16 1.7560 0.0142
5 -2 17 1.1192 0.0227
5 -1 0 1.7642 0.0521
5 -1 1 9.8187 0.0337
5 -1 2 10.2080 0.0119
5 -1 3 2.9824 0.0053
5 -1 4 -5.0950 0.0108
5 -1 5 -9.1106 0.0130
5 -1 6 -8.8243 0.0072
5 -1 7 -5.7759 0.0024
5 -1 8 -2.1341 -0.0000
5 -1 9 -0.2548 0.0004
5 -1 10 -0.7452 0.0060
5 -1 11 -2.1568 0.0061
5 -1 12 -2.7280 -0.0060
5 -1 13 -1.6850 -0.0198
5 -1 14 0.1366 -0.0202
5 -1 15 0.9691 0.0066
5 -1 16 0.4127 0.0439
5 -1 17 -0.1544 0.0459
5 0 0 -2.3868 -0.0339
5 0 1 -3.4970 -0.0199
5 0 2 -2.5655 -0.0136
5 0 3 1.5230 -0.0201
5 0 4 5.8309 -0.0210
5 0 5 7.5566 -0.0121
5 0 6 5.9956 -0.0028
5 0 7 1.8542 0.0016
5 0 8 -2.5873 0.0072
5 0 9 -4.6565 0.0145
5 0 10 -3.8674 0.0132
5 0 11 -1.7015 0.0059
5 0 12 0.2045 0.0082
5 0 13 0.4724 0.0222
5 0 14 -1.0680 0.0259
5 0 15 -2.4391 -0.0124
5 0 16 -1.9572 -0.0766
5 0 17 -0.6207 -0.0939
5 1 0 -4.8178 0.0325
5 1 1 -9.3418 0.0336
5 1 2 -9.8766 0.0327
5 1 3 -8.4189 0.0295
5 1 4 -6.8697 0.0198
5 1 5 -5.6843 0.0089
5 1 6 -4.2852 -0.0023
5 1 7 -2.0706 -0.0082
5 1 8 0.4148 -0.0040
5 1 9 1.9189 -0.0011
5 1 10 2.0408 -0.0024
5 1 11 1.1780 0.0033
5 1 12 -0.1462 0.0123
5 1 13 -0.8536 0.0077
5 1 14 -0.0529 -0.0104
5 1 15 1.2337 -0.0119
5 1 16 1.2942 0.0206
5 2 0 13.9774 -0.0137
5 2 1 21.5382 -0.0169
5 2 2 21.4072 -0.0162
5 2 3 15.6349 -0.0084
5 2 4 8.9711 -0.0016
5 2 5 4.7035 -0.0014
5 2 6 3.5998 0.0032
5 2 7 4.2637 0.0071
5 2 8 4.5413 -0.0011
5 2 9 3.5890 -0.0045
5 2 10 2.1424 0.0029
5 2 11 1.1033 -0.0020
5 2 12 0.7481 -0.0181
5 2 13 0.7357 -0.0168
5 2 14 0.4597 0.0158
5 2 15 -0.0844 0.0593
5 2 16 -0.2268 0.0700
5 3 0 -11.2250 0.0007
5 3 1 -18.4393 0.0109
5 3 2 -18.8399 0.0160
5 3 3 -13.6626 0.0112
5 3 4 -6.8123 0.0003
5 3 5 -1.8965 -0.0064
5 3 6 -0.9808 -0.0072
5 3 7 -3.1124 -0.0035
5 3 8 -4.9486 -0.0004
5 3 9 -4.4787 -0.0125
5 3 10 -2.4966 -0.0279
5 3 11 -0.3399 -0.0186
5 3 12 1.2986 0.0004
5 3 13 1.8107 -0.0040
5 3 14 1.2040 -0.0348
5 3 15 0.4266 -0.0790
5 4 0 0.5399 -0.0083
5 4 1 3.6012 -0.0030
5 4 2 4.6311 0.0010
5 4 3 3.3944 -0.0041
5 4 4 0.6751 0.0009
5 4 5 -1.7523 0.0135
5 4 6 -1.8582 0.0129
5 4 7 0.2362 -0.0001
5 4 8 2.0686 -0.0106
5 4 9 1.9356 -0.0096
5 4 10 0.2859 -0.0054
5 4 11 -1.8497 -0.0106
5 4 12 -3.5257 -0.0106
5 4 13 -3.6730 0.0085
5 4 14 -2.2769 0.0274
5 4 15 -0.7733 0.0393
5 5 0 1.5460 -0.0486
5 5 1 3.3209 -0.0504
5 5 2 2.8959 -0.0411
5 5 3 1.1783 -0.0140
5 5 4 -0.3527 -0.0036
5 5 5 -1.0727 -0.0109
5 5 6 -1.3449 -0.0090
5 5 7 -1.4869 -0.0032
5 5 8 -1.3861 -0.0005
5 5 9 -0.9799 0.0059
5 5 10 -0.2974 0.0074
5 5 11 0.6936 0.0027
5 5 12 1.6509 0.0012
5 5 13 1.8557 -0.0030
5 5 14 1.1809 -0.0090
5 5 15 0.3588 -0.0119
5 6 0 3.3986 0.0528
5 6 1 0.1473 0.0301
5 6 2 0.2391 0.0108
5 6 3 3.0477 -0.0060
5 6 4 6.4684 -0.0051
5 6 5 8.2105 0.0008
5 6 6 7.2405 -0.0053
5 6 7 4.5538 -0.0012
5 6 8 2.1755 0.0130
5 6 9 1.2313 0.0127
5 6 10 1.2815 0.0151
5 6 11 1.3523 0.0216
5 6 12 0.9968 -0.0075
5 6 13 0.4063 -0.0516
5 6 14 0.0129 -0.0507
5 7 0 -3.0195 0.0013
5 7 1 -1.5901 0.0068
5 7 2 -2.1589 0.0052
5 7 3 -4.4885 0.0045
5 7 4 -7.0920 0.0041
5 7 5 -7.8533 0.0057
5 7 6 -6.0139 0.0125
5 7 7 -2.9437 0.0069
5 7 8 -0.5208 -0.0034
5 7 9 0.4993 0.0091
5 7 10 0.4255 0.0180
5 7 11 -0.0966 0.0112
5 7 12 -0.4407 0.0459
5 7 13 -0.3198 0.1100
5 8 0 -0.3866 0.0168
5 8 1 -0.1543 0.0105
5 8 2 -0.2406 0.0114
5 8 3 0.0386 0.0094
5 8 4 0.7209 -0.0011
5 8 5 0.9018 -0.0038
5 8 6 0.2777 -0.0002
5 8 7 -0.6559 0.0060
5 8 8 -1.5639 0.0121
5 8 9 -2.1709 -0.0010
5 8 10 -2.0205 -0.0155
5 8 11 -1.1876 -0.0008
5 8 12 -0.4082 -0.0001
5 8 13 -0.1311 -0.0373
5 9 0 -1.3059 -0.0392
5 9 1 -1.6883 -0.0053
5 9 2 -0.3795 0.0026
5 9 3 1.2701 -0.0041
5 9 4 2.1372 0.0040
5 9 5 2.1933 0.0084
5 9 6 1.7248 0.0038
5 9 7 1.1708 0.0031
5 9 8 1.0544 -0.0042
5 9 9 1.1852 -0.0069
5 9 10 0.9322 0.0055
5 9 11 0.3975 -0.0058
5 9 12 0.1409 -0.0384
5 10 0 5.9370 0.0277
5 10 1 6.2819 -0.0063
5 10 2 4.8322 -0.0128
5 10 3 2.3790 -0.0010
5 10 4 0.3183 -0.0122
5 10 5 -0.5978 -0.0238
5 10 6 -0.4522 -0.0139
5 10 7 0.1614 -0.0070
5 10 8 0.5792 -0.0040
5 10 9 0.6124 -0.0057
5 10 10 0.4562 -0.0341
5 10 11 0.1852 -0.0543
5 11 0 -5.4037 -0.0041
5 11 1 -5.6306 0.0164
5 11 2 -4.7023 0.0211
5 11 3 -2.7949 0.0028
5 11 4 -1.1440 0.0031
5 11 5 -0.4349 0.0125
5 11 6 -0.4007 -0.0028
5 11 7 -0.6675 -0.0214
5 11 8 -0.9298 -0.0297
5 11 9 -0.8441 -0.0363
5 11 10 -0.4129 -0.0126
5 12 0 0.0190 -0.0238
5 12 1 -0.3585 -0.0264
5 12 2 -0.6934 -0.0246
5 12 3 -0.9962 0.0009
5 12 4 -0.8169 0.0137
5 12 5 -0.3781 -0.0020
5 12 6 -0.2293 -0.0085
5 12 7 -0.2218 0.0022
5 12 8 -0.0747 0.0229
5 12 9 -0.0139 0.0620
5 13 0 1.5599 0.0061
5 13 1 2.1223 0.0032
5 13 2 1.9617 0.0045
5 13 3 1.3530 0.0003
5 13 4 0.6315 -0.0008
5 13 5 0.3049 0.0166
5 13 6 0.4600 0.0321
5 13 7 0.5336 0.0325
5 13 8 0.2736 0.0215
5 14 0 0.9524 -0.0075
5 14 1 0.6420 0.0025
5 14 2 0.9123 0.0212
5 14 3 1.4170 0.0205
5 14 4 1.6098 0.0157
5 14 5 1.2217 0.0126
5 14 6 0.5882 0.0104
5 15 0 -1.3181 0.0344
5 15 1 -1.1673 0.0147
5 15 2 -1.2727 -0.0205
5 15 3 -1.5205 -0.0280
5 15 4 -1.5527 -0.0283
5 15 5 -1.1602 -0.0354
5 16 0 -0.1063 0.0261
5 16 1 0.1086 0.0217
5 16 2 0.2057 0.0038
5 16 3 0.1955 -0.0158
5 17 0 0.5001 -0.0790
6 -18 0 -0.1063 0.1093
6 -18 1 -0.2365 0.0792
6 -18 2 0.0697 0.0285
6 -18 3 0.3188 -0.0192
6 -18 4 0.2367 -0.0572
6 -18 5 -0.0541 -0.0748
6 -18 6 -0.2569 -0.0908
6 -18 7 -0.2474 -0.0941
6 -17 0 -0.3725 0.0017
6 -17 1 -0.0685 0.0224
6 -17 2 -0.1976 0.0237
6 -17 3 -0.5649 0.0247
6 -17 4 -0.8672 0.0442
6 -17 5 -0.9748 0.0496
6 -17 6 -0.9162 0.0425
6 -17 7 -0.7422 0.0398
6 -17 8 -0.3961 0.0269
6 -17 9 0.0407 0.0118
6 -16 0 -0.1415 0.0275
6 -16 1 -0.7174 0.0303
6 -16 2 -1.0755 0.0224
6 -16 3 -0.8270 0.0027
6 -16 4 -0.1533 -0.0355
6 -16 5 0.3989 -0.0456
6 -16 6 0.5096 -0.0137
6 -16 7 0.3464 0.0213
6 -16 8 0.1207 0.0464
6 -16 9 -0.0848 0.0557
6 -16 10 -0.0228 0.0498
6 -16 11 0.3784 0.0653
6 -15 0 1.4556 -0.0368
6 -15 1 1.5332 -0.0197
6 -15 2 1.9030 0.0168
6 -15 3 1.9398 0.0304
6 -15 4 1.3356 0.0378
6 -15 5 0.6234 0.0281
6 -15 6 0.4986 -0.0119
6 -15 7 0.8303 -0.0455
6 -15 8 0.9281 -0.0569
6 -15 9 0.4071 -0.0490
6 -15 10 -0.6639 -0.0116
6 -15 11 -1.7942 0.0245
6 -15 12 -2.1463 0.0226
6 -14 0 -0.5040 0.0395
6 -14 1 0.8209 0.0160
6 -14 2 0.8099 -0.0124
6 -14 3 -0.2333 -0.0075
6 -14 4 -0.9264 -0.0014
6 -14 5 -0.6884 -0.0024
6 -14 6 -0.2648 0.0121
6 -14 7 -0.2229 0.0164
6 -14 8 -0.1390 0.0015
6 -14 9 0.4567 -0.0078
6 -14 10 1.3739 -0.0268
6 -14 11 2.1271 -0.0600
6 -14 12 2.3107 -0.0640
6 -14 13 1.7583 -0.0267
6 -13 0 -0.1082 0.0027
6 -13 1 -2.0834 -0.0093
6 -13 2 -2.7035 -0.0106
6 -13 3 -1.4188 -0.0174
6 -13 4 0.2836 -0.0154
6 -13 5 0.8249 -0.0040
6 -13 6 0.2385 -0.0109
6 -13 7 -0.6092 -0.0143
6 -13 8 -1.3075 0.0033
6 -13 9 -1.7001 0.0099
6 -13 10 -1.4958 0.0089
6 -13 11 -0.8479 0.0212
6 -13 12 -0.4743 0.0288
6 -13 13 -0.6452 0.0317
6 -13 14 -0.8014 0.0451
6 -12 0 -1.6665 -0.0544
6 -12 1 -1.1203 -0.0271
6 -12 2 -0.5469 -0.0149
6 -12 3 -0.8626 -0.0043
6 -12 4 -1.8656 0.0080
6 -12 5 -2.3750 0.0051
6 -12 6 -1.5309 0.0046
6 -12 7 0.3527 0.0082
6 -12 8 2.1062 -0.0038
6 -12 9 2.6396 -0.0192
6 -12 10 1.7375 -0.0272
6 -12 11 0.2492 -0.0268
6 -12 12 -0.6078 -0.0129
6 -12 13 -0.3886 -0.0254
6 -12 14 0.2538 -0.0924
6 -11 0 2.2073 -0.0215
6 -11 1 4.0276 -0.0307
6 -11 2 4.5665 -0.0138
6 -11 3 3.8648 0.0043
6 -11 4 3.1303 0.0025
6 -11 5 2.8598 0.0103
6 -11 6 2.0794 0.0215
6 -11 7 0.0325 0.0135
6 -11 8 -2.3403 0.0061
6 -11 9 -3.5110 0.0131
6 -11 10 -3.1715 0.0241
6 -11 11 -2.1170 0.0233
6 -11 12 -1.0831 -0.0034
6 -11 13 -0.4289 -0.0153
6 -11 14 -0.2902 0.0363
6 -11 15 -0.4443 0.0917
6 -10 0 -1.4212 0.0585
6 -10 1 -4.4805 0.0542
6 -10 2 -5.4538 0.0264
6 -10 3 -3.2971 -0.0029
6 -10 4 -0.0084 -0.0030
6 -10 5 1.7559 0.0003
6 -10 6 1.6078 -0.0030
6 -10 7 1.0526 0.0054
6 -10 8 1.1175 0.0126
6 -10 9 1.6824 0.0089
6 -10 10 2.4067 -0.0006
6 -10 11 2.9357 -0.0176
6 -10 12 2.7538 -0.0185
6 -10 13 1.8622 0.0046
6 -10 14 0.9993 0.0025
6 -10 15 0.6297 -0.0290
6 -9 0 0.3740 -0.0007
6 -9 1 3.3026 -0.0065
6 -9 2 4.5062 -0.0056
6 -9 3 2.4166 0.0002
6 -9 4 -1.9595 -0.0101
6 -9 5 -5.6043 -0.0216
6 -9 6 -6.0646 -0.0196
6 -9 7 -3.5360 -0.0142
6 -9 8 -0.3699 -0.0047
6 -9 9 1.1556 0.0028
6 -9 10 0.4832 0.0029
6 -9 11 -1.2199 0.0177
6 -9 12 -2.3319 0.0326
6 -9 13 -2.1751 0.0122
6 -9 14 -1.2463 0.0004
6 -9 15 -0.3275 0.0402
6 -9 16 0.1941 0.0723
6 -8 0 -0.9236 -0.0235
6 -8 1 -1.6006 -0.0116
6 -8 2 -2.5106 0.0006
6 -8 3 -2.5446 0.0006
6 -8 4 -0.5702 0.0013
6 -8 5 2.8329 0.0071
6 -8 6 5.0258 0.0091
6 -8 7 4.1397 0.0083
6 -8 8 1.4054 -0.0002
6 -8 9 -0.4380 -0.0109
6 -8 10 -0.1484 -0.0064
6 -8 11 1.4041 -0.0025
6 -8 12 2.6824 -0.0096
6 -8 13 2.7474 -0.0041
6 -8 14 1.6598 -0.0019
6 -8 15 0.2827 -0.0293
6 -8 16 -0.4609 -0.0420
6 -7 0 3.8941 0.0139
6 -7 1 -0.5057 0.0108
6 -7 2 -2.5363 -0.0010
6 -7 3 -1.4250 -0.0013
6 -7 4 0.5724 0.0051
6 -7 5 0.7485 0.0043
6 -7 6 -0.7267 0.0005
6 -7 7 -1.9056 -0.0048
6 -7 8 -2.1118 -0.0024
6 -7 9 -2.1109 0.0120
6 -7 10 -2.4825 0.0121
6 -7 11 -3.1537 -0.0005
6 -7 12 -3.7069 0.0087
6 -7 13 -3.5482 0.0287
6 -7 14 -2.4414 0.0249
6 -7 15 -0.9932 -0.0066
6 -7 16 -0.0831 -0.0536
6 -6 0 -2.2734 -0.0023
6 -6 1 5.9706 -0.0063
6 -6 2 10.2693 0.0032
6 -6 3 8.1613 0.0074
6 -6 4 2.4439 0.0013
6 -6 5 -1.8865 -0.0046
6 -6 6 -2.5234 -0.0075
6 -6 7 -0.4963 -0.0012
6 -6 8 2.1121 0.0039
6 -6 9 3.6439 -0.0091
6 -6 10 3.5663 -0.0160
6 -6 11 2.6816 -0.0015
6 -6 12 2.0304 -0.0018
6 -6 13 1.7406 -0.0221
6 -6 14 1.3787 -0.0229
6 -6 15 0.7729 0.0017
6 -6 16 0.1277 0.0253
6 -5 0 -3.7156 0.0043
6 -5 1 -9.7749 0.0182
6 -5 2 -12.5140 0.0182
6 -5 3 -9.6726 0.0066
6 -5 4 -3.6185 0.0004
6 -5 5 1.2858 0.0018
6 -5 6 2.6113 0.0030
6 -5 7 0.7201 -0.0042
6 -5 8 -2.3643 -0.0094
6 -5 9 -4.2103 0.0058
6 -5 10 -3.6129 0.0201
6 -5 11 -1.4506 0.0065
6 -5 12 0.5178 -0.0120
6 -5 13 1.2250 -0.0123
6 -5 14 0.7322 0.0005
6 -5 15 -0.0113 0.0316
6 -5 16 -0.1017 0.0731
6 -5 17 0.2445 0.0866
6 -4 0 4.5537 -0.0097
6 -4 1 3.9355 -0.0289
6 -4 2 4.0633 -0.0294
6 -4 3 3.9037 -0.0078
6 -4 4 2.9598 0.0054
6 -4 5 1.9066 0.0025
6 -4 6 1.6628 -0.0035
6 -4 7 2.5071 -0.0052
6 -4 8 3.9168 -0.0031
6 -4 9 4.8137 -0.0033
6 -4 10 4.3302 -0.0018
6 -4 11 2.5368 0.0077
6 -4 12 0.3842 0.0111
6 -4 13 -0.8373 0.0007
6 -4 14 -0.4428 -0.0133
6 -4 15 0.7186 -0.0336
6 -4 16 1.1102 -0.0536
6 -4 17 0.5488 -0.0470
6 -3 0 0.1782 0.0078
6 -3 1 5.9518 0.0115
6 -3 2 6.8903 0.0060
6 -3 3 3.1142 -0.0041
6 -3 4 -1.6982 -0.0019
6 -3 5 -4.9595 0.0055
6 -3 6 -6.4201 0.0066
6 -3 7 -6.4566 0.0054
6 -3 8 -5.5938 -0.0010
6 -3 9 -4.7231 -0.0145
6 -3 10 -4.3036 -0.0232
6 -3 11 -3.8473 -0.0193
6 -3 12 -2.7526 -0.0028
6 -3 13 -1.3525 0.0137
6 -3 14 -0.6797 0.0116
6 -3 15 -1.0139 -0.0022
6 -3 16 -1.3392 -0.0133
6 -3 17 -0.8799 -0.0263
6 -2 0 -4.1580 0.0032
6 -2 1 -9.9909 0.0124
6 -2 2 -10.2418 0.0109
6 -2 3 -4.5954 -0.0001
6 -2 4 2.1872 -0.0100
6 -2 5 6.4797 -0.0069
6 -2 6 7.7333 0.0048
6 -2 7 6.3398 0.0111
6 -2 8 3.4298 0.0138
6 -2 9 1.1467 0.0146
6 -2 10 0.7667 0.0051
6 -2 11 1.5774 -0.0069
6 -2 12 2.0312 -0.0070
6 -2 13 1.2345 0.0051
6 -2 14 -0.2274 0.0170
6 -2 15 -0.8888 0.0053
6 -2 16 -0.4076 -0.0289
6 -1 0 2.5110 -0.0078
6 -1 1 4.2902 -0.0088
6 -1 2 3.3308 -0.0010
6 -1 3 -1.0542 0.0092
6 -1 4 -5.7158 0.0081
6 -1 5 -7.9160 -0.0005
6 -1 6 -7.1923 -0.0066
6 -1 7 -4.1275 -0.0070
6 -1 8 -0.2352 -0.0061
6 -1 9 2.3630 -0.0040
6 -1 10 2.7250 0.0029
6 -1 11 1.4539 0.0057
6 -1 12 -0.2055 -0.0046
6 -1 13 -0.7097 -0.0189
6 -1 14 0.5316 -0.0182
6 -1 15 1.9140 0.0185
6 -1 16 1.7307 0.0769
6 0 0 4.4660 -0.0094
6 0 1 8.3609 -0.0077
6 0 2 9.7781 -0.0086
6 0 3 9.8923 -0.0088
6 0 4 9.4586 -0.0028
6 0 5 8.4580 0.0026
6 0 6 6.7889 0.0069
6 0 7 4.4315 0.0092
6 0 8 1.8485 0.0040
6 0 9 -0.0776 -0.0018
6 0 10 -0.8756 0.0006
6 0 11 -0.5092 0.0067
6 0 12 0.7469 0.0072
6 0 13 1.6504 0.0016
6 0 14 0.9218 -0.0008
6 0 15 -0.6224 -0.0039
6 0 16 -1.0658 -0.0183
6 1 0 -8.7586 -0.0126
6 1 1 -16.6115 -0.0164
6 1 2 -18.2670 -0.0111
6 1 3 -14.9556 -0.0039
6 1 4 -10.2620 0.0004
6 1 5 -6.6293 0.0012
6 1 6 -4.9271 -0.0069
6 1 7 -4.7065 -0.0134
6 1 8 -4.6902 -0.0026
6 1 9 -4.0609 0.0102
6 1 10 -2.9554 0.0071
6 1 11 -1.8660 0.0007
6 1 12 -1.2206 0.0060
6 1 13 -1.0153 0.0160
6 1 14 -0.6932 0.0063
6 1 15 -0.0844 -0.0321
6 1 16 0.1751 -0.0631
6 2 0 5.4173 0.0328
6 2 1 12.3005 0.0243
6 2 2 13.9672 0.0125
6 2 3 10.8734 0.0017
6 2 4 5.8057 -0.0043
6 2 5 1.5107 -0.0043
6 2 6 0.1452 0.0014
6 2 7 1.7873 0.0037
6 2 8 3.9527 -0.0032
6 2 9 4.4220 -0.0055
6 2 10 3.1747 0.0029
6 2 11 1.1044 0.0077
6 2 12 -0.8990 0.0033
6 2 13 -1.7950 -0.0059
6 2 14 -1.3702 -0.0058
6 2 15 -0.6415 0.0259
6 3 0 -1.0067 0.0001
6 3 1 -2.7459 0.0005
6 3 2 -3.0861 0.0021
6 3 3 -1.7809 0.0093
6 3 4 0.6990 0.0077
6 3 5 2.9520 -0.0031
6 3 6 2.9164 -0.0062
6 3 7 0.3616 0.0016
6 3 8 -2.2182 0.0116
6 3 9 -2.6734 0.0156
6 3 10 -1.2903 0.0108
6 3 11 0.7367 0.0001
6 3 12 2.4818 -0.0119
6 3 13 2.9846 -0.0102
6 3 14 2.0682 0.0127
6 3 15 0.9064 0.0237
6 4 0 2.1864 0.0111
6 4 1 -0.8212 0.0129
6 4 2 -1.9320 0.0059
6 4 3 -1.3755 -0.0089
6 4 4 -0.2945 -0.0069
6 4 5 0.5129 0.0062
6 4 6 1.2029 0.0045
6 4 7 2.0248 -0.0052
6 4 8 2.5607 -0.0122
6 4 9 2.3621 -0.0205
6 4 10 1.5625 -0.0190
6 4 11 0.4728 -0.0009
6 4 12 -0.6148 0.0130
6 4 13 -1.1841 0.0019
6 4 14 -0.9550 -0.0300
6 4 15 -0.3903 -0.0502
6 5 0 -4.0672 -0.0170
6 5 1 -0.3555 -0.0165
6 5 2 0.2101 -0.0103
6 5 3 -2.1253 0.0013
6 5 4 -5.5708 0.0017
6 5 5 -7.7361 -0.0025
6 5 6 -7.2985 0.0039
6 5 7 -5.1440 0.0049
6 5 8 -3.2096 -0.0013
6 5 9 -2.3743 0.0006
6 5 10 -2.1420 -0.0087
6 5 11 -1.8468 -0.0284
6 5 12 -1.2838 -0.0066
6 5 13 -0.5758 0.0580
6 5 14 -0.0568 0.1001
6 6 0 1.6129 -0.0226
6 6 1 -0.0419 -0.0018
6 6 2 0.2962 0.0092
6 6 3 2.4844 0.0050
6 6 4 5.4267 -0.0011
6 6 5 7.0591 -0.0005
6 6 6 6.0785 -0.0003
6 6 7 3.4201 0.0017
6 6 8 1.0520 -0.0002
6 6 9 -0.1061 -0.0130
6 6 10 -0.3050 -0.0060
6 6 11 0.0466 0.0172
6 6 12 0.5223 -0.0178
6 6 13 0.5973 -0.1121
6 6 14 0.2448 -0.1624
6 7 0 0.0920 0.0019
6 7 1 0.3854 0.0038
6 7 2 0.8550 0.0038
6 7 3 0.8625 0.0034
6 7 4 0.1282 0.0040
6 7 5 -0.5179 -0.0053
6 7 6 -0.3296 -0.0145
6 7 7 0.5348 -0.0120
6 7 8 1.5318 -0.0013
6 7 9 2.1515 0.0171
6 7 10 2.0014 0.0237
6 7 11 1.1451 0.0049
6 7 12 0.2018 0.0087
6 7 13 -0.2347 0.0573
6 8 0 2.6833 0.0187
6 8 1 2.9607 -0.0099
6 8 2 1.7667 -0.0116
6 8 3 0.0657 0.0059
6 8 4 -1.1212 0.0118
6 8 5 -1.5379 0.0157
6 8 6 -1.2803 0.0186
6 8 7 -0.7513 0.0096
6 8 8 -0.5170 0.0066
6 8 9 -0.5360 0.0092
6 8 10 -0.3530 0.0020
6 8 11 -0.0238 0.0063
6 8 12 0.1116 0.0241
6 9 0 -5.9737 -0.0038
6 9 1 -6.9661 0.0038
6 9 2 -6.1037 -0.0008
6 9 3 -3.8735 -0.0106
6 9 4 -1.6154 0.0019
6 9 5 -0.3904 0.0114
6 9 6 -0.4411 0.0043
6 9 7 -1.1353 0.0075
6 9 8 -1.5483 0.0093
6 9 9 -1.4170 -0.0052
6 9 10 -1.0705 -0.0071
6 9 11 -0.6698 -0.0004
6 10 0 4.5139 0.0121
6 10 1 5.2804 0.0049
6 10 2 4.6863 -0.0053
6 10 3 2.8721 -0.0051
6 10 4 1.1487 -0.0132
6 10 5 0.4096 -0.0152
6 10 6 0.5200 0.0030
6 10 7 0.9835 0.0067
6 10 8 1.3002 -0.0037
6 10 9 1.1641 0.0067
6 10 10 0.7422 0.0146
6 11 0 0.2677 0.0001
6 11 1 0.4438 0.0102
6 11 2 0.7076 0.0176
6 11 3 1.1576 -0.0033
6 11 4 1.2029 -0.0267
6 11 5 0.8314 -0.0323
6 11 6 0.5083 -0.0365
6 11 7 0.1785 -0.0317
6 11 8 -0.2350 -0.0191
6 11 9 -0.3419 -0.0315
6 12 0 -1.1722 -0.0002
6 12 1 -1.6176 -0.0122
6 12 2 -1.4584 -0.0301
6 12 3 -0.9586 -0.0247
6 12 4 -0.2499 -0.0015
6 12 5 0.2073 0.0091
6 12 6 0.1287 0.0137
6 12 7 -0.0129 0.0196
6 12 8 0.0943 0.0195
6 13 0 -1.2342 -0.0205
6 13 1 -0.8627 -0.0075
6 13 2 -1.1131 0.0114
6 13 3 -1.7920 0.0232
6 13 4 -2.3872 0.0120
6 13 5 -2.3473 0.0006
6 13 6 -1.6008 -0.0047
6 13 7 -0.7298 -0.0189
6 14 0 1.0000 -0.0026
6 14 1 0.7896 0.0064
6 14 2 1.0650 0.0211
6 14 3 1.6247 0.0409
6 14 4 1.9949 0.0743
6 14 5 1.8541 0.0852
6 14 6 1.1857 0.0577
6 15 0 0.5218 -0.0017
6 15 1 0.2182 0.0275
6 15 2 -0.0818 0.0541
6 15 3 -0.1464 0.0367
6 15 4 -0.0862 -0.0331
6 16 0 -0.4618 0.0167
6 16 1 -0.1363 -0.0390
6 16 2 0.0489 -0.1080
7 -18 0 0.1944 -0.0435
7 -18 1 -0.0062 -0.0428
7 -18 2 -0.2106 -0.0317
7 -18 3 -0.3154 -0.0358
7 -18 4 -0.2088 -0.0609
7 -18 5 0.0379 -0.0617
7 -17 0 0.2977 -0.0440
7 -17 1 0.8123 -0.0547
7 -17 2 1.3649 -0.0536
7 -17 3 1.5059 -0.0294
7 -17 4 1.0507 0.0261
7 -17 5 0.3536 0.0567
7 -17 6 -0.0370 0.0328
7 -17 7 -0.0729 -0.0087
7 -17 8 -0.0152 -0.0450
7 -16 0 -1.5224 0.0394
7 -16 1 -1.5558 0.0184
7 -16 2 -1.8827 -0.0034
7 -16 3 -2.1591 -0.0041
7 -16 4 -1.9830 -0.0150
7 -16 5 -1.5143 -0.0216
7 -16 6 -1.2801 0.0087
7 -16 7 -1.2795 0.0486
7 -16 8 -1.0919 0.0721
7 -16 9 -0.6422 0.0715
7 -16 10 -0.0984 0.0326
7 -15 0 0.9826 0.0258
7 -15 1 -0.0543 0.0428
7 -15 2 -0.2086 0.0526
7 -15 3 0.5289 0.0243
7 -15 4 1.1847 -0.0083
7 -15 5 1.1611 -0.0231
7 -15 6 0.8665 -0.0308
7 -15 7 0.6985 -0.0129
7 -15 8 0.4607 0.0192
7 -15 9 0.0220 0.0250
7 -15 10 -0.4438 0.0304
7 -15 11 -0.8132 0.0659
7 -14 0 -0.7722 -0.0025
7 -14 1 0.8469 0.0200
7 -14 2 1.7167 0.0109
7 -14 3 1.1514 0.0069
7 -14 4 -0.0241 0.0131
7 -14 5 -0.6475 0.0127
7 -14 6 -0.5140 0.0100
7 -14 7 0.0110 -0.0074
7 -14 8 0.7213 -0.0252
7 -14 9 1.2872 -0.0021
7 -14 10 1.2261 0.0251
7 -14 11 0.6759 -0.0020
7 -14 12 0.3355 -0.0500
7 -13 0 2.4838 0.0198
7 -13 1 1.7431 0.0020
7 -13 2 0.8453 0.0065
7 -13 3 0.7124 0.0056
7 -13 4 1.4756 -0.0087
7 -13 5 2.2724 -0.0093
7 -13 6 2.1915 -0.0080
7 -13 7 1.0654 -0.0169
7 -13 8 -0.5179 -0.0227
7 -13 9 -1.5406 -0.0259
7 -13 10 -1.2550 -0.0173
7 -13 11 -0.0619 0.0044
7 -13 12 0.7746 0.0060
7 -13 13 0.6212 0.0017
7 -12 0 -2.2579 -0.0056
7 -12 1 -3.5724 -0.0068
7 -12 2 -4.0495 -0.0126
7 -12 3 -3.6824 -0.0066
7 -12 4 -3.3600 0.0152
7 -12 5 -3.3013 0.0097
7 -12 6 -2.6731 -0.0130
7 -12 7 -0.9641 -0.0152
7 -12 8 1.1065 -0.0136
7 -12 9 2.3209 -0.0285
7 -12 10 2.1476 -0.0449
7 -12 11 1.0807 -0.0324
7 -12 12 0.0666 0.0289
7 -12 13 -0.3005 0.0835
7 -12 14 -0.1255 0.0540
7 -11 0 0.3445 -0.0125
7 -11 1 2.6399 -0.0176
7 -11 2 3.7239 -0.0034
7 -11 3 2.6666 0.0118
7 -11 4 0.6796 0.0021
7 -11 5 -0.7030 0.0039
7 -11 6 -1.2748 0.0256
7 -11 7 -1.6098 0.0312
7 -11 8 -1.9640 0.0235
7 -11 9 -2.2921 0.0179
7 -11 10 -2.5849 0.0140
7 -11 11 -2.6698 0.0135
7 -11 12 -2.2329 -0.0092
7 -11 13 -1.3897 -0.0628
7 -11 14 -0.6805 -0.0850
7 -10 0 0.3327 -0.0303
7 -10 1 -1.2999 -0.0043
7 -10 2 -1.9958 0.0041
7 -10 3 -0.6998 -0.0051
7 -10 4 2.0950 -0.0038
7 -10 5 4.7355 -0.0022
7 -10 6 5.5868 -0.0094
7 -10 7 4.1906 -0.0067
7 -10 8 1.7191 0.0019
7 -10 9 0.1155 0.0100
7 -10 10 0.3739 0.0151
7 -10 11 1.6561 -0.0063
7 -10 12 2.3568 -0.0248
7 -10 13 1.8867 0.0211
7 -10 14 0.9436 0.0817
7 -10 15 0.2722 0.0659
7 -9 0 2.3313 0.0243
7 -9 1 2.0313 0.0005
7 -9 2 1.8271 -0.0262
7 -9 3 1.5638 -0.0261
7 -9 4 0.4100 -0.0095
7 -9 5 -1.8840 0.0048
7 -9 6 -3.8139 0.0091
7 -9 7 -3.5837 0.0003
7 -9 8 -1.4985 -0.0032
7 -9 9 0.2955 0.0025
7 -9 10 0.3123 -0.0023
7 -9 11 -0.9300 -0.0024
7 -9 12 -1.9400 0.0048
7 -9 13 -1.8916 -0.0270
7 -9 14 -1.1079 -0.0765
7 -9 15 -0.3530 -0.0662
7 -8 0 -7.3346 -0.0153
7 -8 1 -3.4944 -0.0157
7 -8 2 -0.5272 0.0082
7 -8 3 -0.1908 0.0170
7 -8 4 -1.4208 0.0037
7 -8 5 -1.7811 -0.0106
7 -8 6 -0.6266 -0.0150
7 -8 7 0.7247 -0.0042
7 -8 8 1.3016 0.0032
7 -8 9 1.4124 -0.0071
7 -8 10 1.6746 -0.0072
7 -8 11 2.2285 0.0048
7 -8 12 2.7199 -0.0015
7 -8 13 2.6141 -0.0006
7 -8 14 1.7864 0.0388
7 -8 15 0.7800 0.0790
7 -8 16 0.1831 0.0855
7 -7 0 5.3973 0.0029
7 -7 1 -0.6289 0.0059
7 -7 2 -5.1206 -0.0073
7 -7 3 -5.4290 -0.0123
7 -7 4 -2.4180 -0.0013
7 -7 5 0.7230 0.0132
7 -7 6 1.7025 0.0217
7 -7 7 0.4751 0.0095
7 -7 8 -1.6074 -0.0094
7 -7 9 -3.0477 -0.0014
7 -7 10 -3.2364 0.0111
7 -7 11 -2.7499 -0.0001
7 -7 12 -2.3538 -0.0034
7 -7 13 -2.0269 0.0064
7 -7 14 -1.4298 -0.0101
7 -7 15 -0.6924 -0.0411
7 -7 16 -0.1706 -0.0462
7 -6 0 2.9531 0.0310
7 -6 1 7.0915 0.0233
7 -6 2 9.4799 0.0171
7 -6 3 8.4234 0.0123
7 -6 4 4.7235 0.0028
7 -6 5 0.8750 -0.0076
7 -6 6 -0.8440 -0.0134
7 -6 7 0.3004 -0.0020
7 -6 8 3.0469 0.0167
7 -6 9 4.9909 0.0079
7 -6 10 4.7051 -0.0123
7 -6 11 2.8892 -0.0012
7 -6 12 1.1175 0.0207
7 -6 13 0.1958 0.0169
7 -6 14 0.0202 -0.0067
7 -6 15 0.1345 -0.0467
7 -6 16 0.1305 -0.0912
7 -5 0 -4.3099 -0.0121
7 -5 1 -4.5341 0.0094
7 -5 2 -4.5948 0.0168
7 -5 3 -4.0182 0.0042
7 -5 4 -2.6148 -0.0077
7 -5 5 -1.0936 -0.0099
7 -5 6 -0.7016 -0.0028
7 -5 7 -2.0995 0.0036
7 -5 8 -4.4756 -0.0020
7 -5 9 -6.0090 -0.0046
7 -5 10 -5.5295 0.0055
7 -5 11 -3.4777 0.0088
7 -5 12 -1.1966 0.0028
7 -5 13 0.1779 0.0032
7 -5 14 0.2949 0.0182
7 -5 15 -0.2341 0.0570
7 -5 16 -0.4553 0.1012
7 -4 0 -1.4288 0.0159
7 -4 1 -4.8583 0.0022
7 -4 2 -5.8636 -0.0060
7 -4 3 -3.9402 -0.0013
7 -4 4 -0.8997 0.0049
7 -4 5 1.7156 0.0098
7 -4 6 3.5810 0.0078
7 -4 7 4.6775 -0.0040
7 -4 8 4.9659 -0.0039
7 -4 9 4.6652 0.0104
7 -4 10 4.0445 0.0102
7 -4 11 3.1163 -0.0087
7 -4 12 1.8711 -0.0234
7 -4 13 0.6979 -0.0198
7 -4 14 0.2078 -0.0043
7 -4 15 0.4323 -0.0039
7 -4 16 0.6279 -0.0232
7 -3 0 4.3372 -0.0428
7 -3 1 9.6073 -0.0407
7 -3 2 10.6726 -0.0222
7 -3 3 6.6502 -0.0022
7 -3 4 0.8027 0.0052
7 -3 5 -3.7467 -0.0055
7 -3 6 -5.9055 -0.0186
7 -3 7 -5.5765 -0.0147
7 -3 8 -3.5767 -0.0057
7 -3 9 -1.6686 -0.0035
7 -3 10 -1.0295 0.0047
7 -3 11 -1.3105 0.0184
7 -3 12 -1.4700 0.0226
7 -3 13 -0.8915 0.0158
7 -3 14 0.0699 0.0067
7 -3 15 0.5012 0.0126
7 -3 16 0.2288 0.0354
7 -2 0 -1.3630 0.0085
7 -2 1 -4.5157 0.0160
7 -2 2 -4.5139 0.0119
7 -2 3 -0.7702 0.0051
7 -2 4 3.7828 0.0073
7 -2 5 6.4848 0.0136
7 -2 6 6.7045 0.0146
7 -2 7 4.7616 0.0057
7 -2 8 1.7433 -0.0072
7 -2 9 -0.6036 -0.0171
7 -2 10 -1.2640 -0.0224
7 -2 11 -0.4832 -0.0186
7 -2 12 0.8033 -0.0105
7 -2 13 1.2871 -0.0126
7 -2 14 0.3416 -0.0246
7 -2 15 -0.8763 -0.0437
7 -2 16 -0.9715 -0.0672
7 -1 0 -3.4651 0.0181
7 -1 1 -5.8155 0.0057
7 -1 2 -6.9177 -0.0006
7 -1 3 -7.5367 -0.0081
7 -1 4 -7.8862 -0.0182
7 -1 5 -7.6649 -0.0159
7 -1 6 -6.6749 -0.0054
7 -1 7 -4.8196 0.0002
7 -1 8 -2.4906 0.0028
7 -1 9 -0.6063 0.0060
7 -1 10 0.2289 0.0052
7 -1 11 -0.0925 -0.0034
7 -1 12 -1.3183 -0.0093
7 -1 13 -2.3137 0.0011
7 -1 14 -1.8093 0.0186
7 -1 15 -0.3441 0.0289
7 -1 16 0.3848 0.0325
7 0 0 4.1729 -0.0029
7 0 1 10.8933 -0.0034
7 0 2 12.8893 -0.0053
7 0 3 10.9970 0.0002
7 0 4 7.9621 0.0082
7 0 5 5.4875 0.0068
7 0 6 4.1070 0.0042
7 0 7 3.6443 0.0083
7 0 8 3.4955 0.0075
7 0 9 3.2097 -0.0012
7 0 10 2.6662 -0.0073
7 0 11 1.9722 -0.0033
7 0 12 1.5267 0.0056
7 0 13 1.4995 0.0049
7 0 14 1.3347 -0.0036
7 0 15 0.6813 -0.0004
7 1 0 -1.7562 0.0057
7 1 1 -7.4926 0.0087
7 1 2 -9.2845 0.0006
7 1 3 -7.2454 -0.0057
7 1 4 -3.4823 -0.0024
7 1 5 -0.0288 0.0053
7 1 6 1.3249 0.0070
7 1 7 0.0955 0.0021
7 1 8 -2.0771 0.0005
7 1 9 -3.2964 0.0043
7 1 10 -3.0936 0.0087
7 1 11 -1.8132 0.0071
7 1 12 -0.1519 -0.0029
7 1 13 0.8000 -0.0058
7 1 14 0.6851 0.0037
7 1 15 0.3254 -0.0032
7 2 0 1.9986 -0.0407
7 2 1 2.6296 -0.0266
7 2 2 2.2217 -0.0023
7 2 3 0.7046 0.0067
7 2 4 -1.5372 0.0026
7 2 5 -3.5693 -0.0027
7 2 6 -3.7157 -0.0071
7 2 7 -1.5032 -0.0061
7 2 8 1.1322 0.0027
7 2 9 2.2405 0.0105
7 2 10 1.8571 0.0111
7 2 11 0.7367 0.0136
7 2 12 -0.6365 0.0235
7 2 13 -1.4537 0.0187
7 2 14 -1.2078 -0.0114
7 2 15 -0.6011 -0.0275
7 3 0 -4.1509 0.0555
7 3 1 -1.0144 0.0408
7 3 2 0.7599 0.0215
7 3 3 0.9535 0.0102
7 3 4 0.3542 0.0013
7 3 5 -0.1613 -0.0015
7 3 6 -0.6448 0.0096
7 3 7 -1.5068 0.0138
7 3 8 -2.3863 0.0005
7 3 9 -2.6263 -0.0078
7 3 10 -2.2222 -0.0053
7 3 11 -1.4659 -0.0121
7 3 12 -0.5172 -0.0284
7 3 13 0.2249 -0.0263
7 3 14 0.3641 0.0068
7 4 0 3.1990 -0.0317
7 4 1 0.0764 -0.0143
7 4 2 -0.6860 -0.0001
7 4 3 0.9951 0.0035
7 4 4 3.9535 0.0037
7 4 5 6.1158 -0.0013
7 4 6 6.0945 -0.0135
7 4 7 4.5586 -0.0121
7 4 8 3.1516 0.0022
7 4 9 2.5104 0.0034
7 4 10 2.2000 0.0007
7 4 11 1.8508 0.0129
7 4 12 1.4041 0.0177
7 4 13 0.8376 -0.0037
7 4 14 0.2830 -0.0314
7 5 0 0.2260 0.0219
7 5 1 2.0373 -0.0127
7 5 2 2.0782 -0.0314
7 5 3 0.1741 -0.0228
7 5 4 -3.0642 -0.0031
7 5 5 -5.6008 0.0052
7 5 6 -5.5079 0.0001
7 5 7 -3.2086 -0.0111
7 5 8 -0.8273 -0.0132
7 5 9 0.3341 -0.0001
7 5 10 0.4356 -0.0011
7 5 11 -0.0481 -0.0230
7 5 12 -0.6665 -0.0145
7 5 13 -0.8194 0.0384
7 6 0 -0.7268 -0.0196
7 6 1 -1.5032 -0.0109
7 6 2 -1.9306 0.0012
7 6 3 -1.5676 0.0012
7 6 4 -0.2885 -0.0134
7 6 5 0.8908 -0.0157
7 6 6 0.8178 -0.0010
7 6 7 -0.4096 0.0096
7 6 8 -1.7017 0.0046
7 6 9 -2.1874 -0.0122
7 6 10 -1.7770 -0.0180
7 6 11 -0.8795 0.0009
7 6 12 -0.0284 0.0099
7 6 13 0.3597 -0.0147
7 7 0 -2.2806 0.0071
7 7 1 -3.0719 0.0238
7 7 2 -2.8282 0.0129
7 7 3 -1.7750 -0.0061
7 7 4 -0.5659 -0.0026
7 7 5 0.2952 0.0039
7 7 6 0.5255 -0.0012
7 7 7 0.2775 -0.0039
7 7 8 0.0289 -0.0065
7 7 9 -0.0712 -0.0066
7 7 10 -0.1684 0.0058
7 7 11 -0.2056 0.0074
7 7 12 -0.1337 -0.0151
7 8 0 4.2984 -0.0025
7 8 1 6.2626 -0.0026
7 8 2 6.4760 0.0077
7 8 3 4.9788 0.0195
7 8 4 2.8283 0.0093
7 8 5 1.3063 0.0003
7 8 6 1.1201 0.0074
7 8 7 1.8372 0.0062
7 8 8 2.3533 0.0036
7 8 9 2.1700 0.0138
7 8 10 1.5934 0.0137
7 8 11 0.9281 0.0090
7 9 0 -2.5716 -0.0071
7 9 1 -3.8660 -0.0036
7 9 2 -3.9887 0.0001
7 9 3 -2.8895 0.0003
7 9 4 -1.4668 0.0122
7 9 5 -0.5547 0.0171
7 9 6 -0.4236 0.0010
7 9 7 -0.9182 0.0014
7 9 8 -1.4622 0.0228
7 9 9 -1.4947 0.0257
7 9 10 -1.0639 0.0154
7 10 0 -0.6715 -0.0012
7 10 1 -0.6092 -0.0015
7 10 2 -0.4912 0.0017
7 10 3 -0.6921 0.0127
7 10 4 -0.8535 0.0136
7 10 5 -0.8320 0.0064
7 10 6 -0.7260 0.0145
7 10 7 -0.2773 0.0157
7 10 8 0.4224 -0.0085
7 10 9 0.6576 -0.0223
7 10 10 0.2828 -0.0164
7 11 0 0.7090 0.0094
7 11 1 1.0073 -0.0003
7 11 2 0.7007 0.0071
7 11 3 0.1977 0.0098
7 11 4 -0.4675 0.0016
7 11 5 -0.9719 -0.0026
7 11 6 -0.9528 -0.0156
7 11 7 -0.7503 -0.0369
7 11 8 -0.6570 -0.0398
7 11 9 -0.3801 -0.0308
7 12 0 1.1778 0.0182
7 12 1 0.8791 0.0195
7 12 2 1.2290 -0.0110
7 12 3 2.0109 -0.0392
7 12 4 2.8211 -0.0333
7 12 5 3.1042 -0.0227
7 12 6 2.4938 -0.0160
7 12 7 1.3827 0.0098
7 12 8 0.4718 0.0366
7 13 0 -0.6264 -0.0168
7 13 1 -0.3916 -0.0373
7 13 2 -0.7244 -0.0293
7 13 3 -1.3272 -0.0158
7 13 4 -1.7635 -0.0293
7 13 5 -1.8577 -0.0297
7 13 6 -1.4640 0.0066
7 14 0 -0.4727 0.0134
7 14 1 -0.3125 0.0091
7 14 2 -0.0454 -0.0252
7 14 3 -0.0527 -0.0478
7 14 4 -0.2395 -0.0132
7 14 5 -0.1365 0.0317
7 15 0 -0.0584 -0.0275
7 15 1 -0.3208 0.0166
7 15 2 -0.4469 0.0987
7 15 3 -0.1257 0.1601
7 16 0 0.4839 -0.0186
7 16 1 0.3898 0.0047
8 -17 0 0.7208 -0.0436
8 -17 1 0.6037 -0.0294
8 -17 2 0.7770 -0.0140
8 -17 3 1.1783 -0.0119
8 -17 4 1.3383 0.0099
8 -17 5 1.0927 0.0340
8 -17 6 0.8543 0.0170
8 -17 7 0.7732 -0.0198
8 -16 0 -0.4645 -0.0608
8 -16 1 0.1982 -0.0676
8 -16 2 0.4380 -0.0751
8 -16 3 0.0819 -0.0461
8 -16 4 -0.3888 0.0009
8 -16 5 -0.5699 0.0350
8 -16 6 -0.6394 0.0449
8 -16 7 -0.7148 0.0063
8 -16 8 -0.5680 -0.0517
8 -16 9 -0.2184 -0.0584
8 -15 0 0.6176 -0.0131
8 -15 1 -0.3040 -0.0443
8 -15 2 -1.0860 -0.0277
8 -15 3 -1.0942 -0.0057
8 -15 4 -0.4701 -0.0018
8 -15 5 0.1662 0.0026
8 -15 6 0.4700 0.0185
8 -15 7 0.3495 0.0562
8 -15 8 -0.2330 0.0808
8 -15 9 -0.9058 0.0328
8 -15 10 -1.0633 -0.0421
8 -14 0 -2.2087 0.0403
8 -14 1 -1.8966 0.0621
8 -14 2 -1.2469 0.0436
8 -14 3 -0.9507 0.0056
8 -14 4 -1.3438 -0.0224
8 -14 5 -1.9720 -0.0426
8 -14 6 -2.1608 -0.0368
8 -14 7 -1.5983 -0.0013
8 -14 8 -0.3943 0.0369
8 -14 9 0.7971 0.0663
8 -14 10 1.0740 0.0722
8 -14 11 0.3776 0.0514
8 -14 12 -0.3155 0.0433
8 -13 0 1.7780 -0.0009
8 -13 1 2.8590 0.0011
8 -13 2 3.4308 0.0096
8 -13 3 3.3888 0.0131
8 -13 4 3.2588 -0.0027
8 -13 5 3.1457 -0.0059
8 -13 6 2.6236 -0.0043
8 -13 7 1.5295 -0.0248
8 -13 8 0.1587 -0.0363
8 -13 9 -0.9772 -0.0127
8 -13 10 -1.3293 0.0191
8 -13 11 -0.8202 0.0128
8 -13 12 -0.1202 -0.0538
8 -12 0 0.9668 0.0081
8 -12 1 -0.8286 0.0070
8 -12 2 -2.0891 -0.0106
8 -12 3 -2.0097 -0.0219
8 -12 4 -1.1743 -0.0008
8 -12 5 -0.2713 0.0091
8 -12 6 0.5956 -0.0076
8 -12 7 1.3221 -0.0139
8 -12 8 1.7305 -0.0125
8 -12 9 1.9968 -0.0176
8 -12 10 2.3208 -0.0177
8 -12 11 2.4170 -0.0098
8 -12 12 1.9335 0.0190
8 -12 13 1.0954 0.0687
8 -11 0 -1.4225 0.0243
8 -11 1 -0.1258 0.0122
8 -11 2 0.5442 0.0148
8 -11 3 -0.0717 0.0303
8 -11 4 -1.5760 0.0287
8 -11 5 -3.2018 0.0191
8 -11 6 -4.1611 0.0139
8 -11 7 -3.7455 0.0019
8 -11 8 -2.1216 -0.0061
8 -11 9 -0.6963 -0.0105
8 -11 10 -0.7102 -0.0224
8 -11 11 -1.6893 -0.0118
8 -11 12 -2.1286 0.0132
8 -11 13 -1.4806 -0.0169
8 -11 14 -0.5493 -0.0831
8 -10 0 -2.5568 -0.0231
8 -10 1 -2.3623 -0.0101
8 -10 2 -1.7238 0.0147
8 -10 3 -1.0261 0.0156
8 -10 4 -0.1204 0.0012
8 -10 5 1.3312 -0.0067
8 -10 6 2.7317 -0.0028
8 -10 7 2.7599 0.0085
8 -10 8 1.1377 0.0071
8 -10 9 -0.6302 0.0013
8 -10 10 -0.9045 0.0191
8 -10 11 0.2234 0.0273
8 -10 12 1.2902 0.0054
8 -10 13 1.3312 0.0229
8 -10 14 0.7273 0.0900
8 -9 0 7.2804 0.0123
8 -9 1 4.7038 0.0222
8 -9 2 2.0102 -0.0014
8 -9 3 0.9798 -0.0199
8 -9 4 1.3986 -0.0184
8 -9 5 1.6987 -0.0084
8 -9 6 1.0819 0.0021
8 -9 7 0.1531 -0.0004
8 -9 8 -0.3209 -0.0083
8 -9 9 -0.3990 -0.0074
8 -9 10 -0.6144 -0.0160
8 -9 11 -1.2009 -0.0238
8 -9 12 -1.8072 -0.0028
8 -9 13 -1.8516 -0.0021
8 -9 14 -1.2290 -0.0641
8 -9 15 -0.4936 -0.1210
8 -8 0 -5.0117 -0.0113
8 -8 1 -1.2997 -0.0221
8 -8 2 2.2064 -0.0151
8 -8 3 3.4639 -0.0040
8 -8 4 2.3035 0.0033
8 -8 5 0.1943 0.0044
8 -8 6 -1.1549 -0.0061
8 -8 7 -0.9135 -0.0055
8 -8 8 0.5094 0.0104
8 -8 9 1.9257 0.0092
8 -8 10 2.4898 0.0027
8 -8 11 2.4081 0.0137
8 -8 12 2.2636 0.0116
8 -8 13 2.0204 0.0017
8 -8 14 1.3621 0.0349
8 -8 15 0.5444 0.0878
8 -7 0 -2.2534 -0.0354
8 -7 1 -4.8100 -0.0373
8 -7 2 -6.6713 -0.0263
8 -7 3 -6.7260 -0.0090
8 -7 4 -4.8216 0.0014
8 -7 5 -1.9572 0.0018
8 -7 6 0.0649 0.0092
8 -7 7 -0.1598 0.0136
8 -7 8 -2.2009 0.0011
8 -7 9 -4.0275 -0.0041
8 -7 10 -4.1485 -0.0043
8 -7 11 -2.9970 -0.0259
8 -7 12 -1.8504 -0.0388
8 -7 13 -1.1881 -0.0196
8 -7 14 -0.7180 -0.0067
8 -7 15 -0.2854 -0.0077
8 -6 0 3.1138 0.0231
8 -6 1 3.5085 0.0204
8 -6 2 3.3808 0.0119
8 -6 3 2.7354 0.0035
8 -6 4 1.4596 -0.0003
8 -6 5 -0.0519 0.0027
8 -6 6 -0.6079 -0.0037
8 -6 7 0.7555 -0.0160
8 -6 8 3.3337 -0.0069
8 -6 9 5.0925 0.0101
8 -6 10 4.7715 0.0079
8 -6 11 3.0057 0.0015
8 -6 12 1.2304 0.0050
8 -6 13 0.2428 0.0137
8 -6 14 -0.0195 0.0251
8 -6 15 0.0086 0.0138
8 -5 0 1.7062 -0.0100
8 -5 1 4.3983 -0.0042
8 -5 2 5.9856 0.0027
8 -5 3 5.2836 0.0045
8 -5 4 3.1340 0.0039
8 -5 5 0.9580 -0.0026
8 -5 6 -0.6699 -0.0020
8 -5 7 -1.9109 0.0133
8 -5 8 -2.8442 0.0143
8 -5 9 -3.2009 -0.0012
8 -5 10 -2.7812 0.0026
8 -5 11 -1.7906 0.0190
8 -5 12 -0.7078 0.0096
8 -5 13 0.0004 -0.0283
8 -5 14 0.1220 -0.0621
8 -5 15 -0.1109 -0.0523
8 -4 0 -3.1168 0.0261
8 -4 1 -8.2062 0.0256
8 -4 2 -10.3179 0.0113
8 -4 3 -7.9213 -0.0057
8 -4 4 -3.0183 -0.0143
8 -4 5 1.4420 -0.0049
8 -4 6 3.7403 0.0070
8 -4 7 3.6639 -0.0024
8 -4 8 2.2551 -0.0160
8 -4 9 1.0290 -0.0116
8 -4 10 0.7033 -0.0027
8 -4 11 0.8861 0.0047
8 -4 12 0.9186 0.0169
8 -4 13 0.5676 0.0239
8 -4 14 0.1078 0.0207
8 -4 15 -0.0311 0.0105
8 -3 0 0.2543 0.0142
8 -3 1 3.9667 -0.0014
8 -3 2 5.0865 -0.0016
8 -3 3 2.7550 0.0057
8 -3 4 -1.1308 0.0076
8 -3 5 -4.3039 0.0029
8 -3 6 -5.5003 -0.0009
8 -3 7 -4.3753 0.0058
8 -3 8 -1.8961 0.0167
8 -3 9 0.0462 0.0170
8 -3 10 0.3932 0.0071
8 -3 11 -0.4371 -0.0059
8 -3 12 -1.4361 -0.0095
8 -3 13 -1.6804 0.0062
8 -3 14 -0.9173 0.0201
8 -3 15 -0.0110 0.0144
8 -2 0 1.5320 -0.0056
8 -2 1 2.4519 0.0036
8 -2 2 2.9882 -0.0024
8 -2 3 3.6814 -0.0035
8 -2 4 4.5758 0.0050
8 -2 5 5.3066 0.0031
8 -2 6 5.3124 -0.0073
8 -2 7 4.0197 -0.0096
8 -2 8 1.8027 -0.0046
8 -2 9 0.0233 -0.0023
8 -2 10 -0.4316 -0.0044
8 -2 11 0.2870 -0.0027
8 -2 12 1.5764 0.0030
8 -2 13 2.4719 0.0007
8 -2 14 2.0974 -0.0069
8 -2 15 0.8893 -0.0110
8 -1 0 0.3365 -0.0203
8 -1 1 -4.7541 0.0030
8 -1 2 -6.9482 0.0258
8 -1 3 -6.4395 0.0238
8 -1 4 -4.8235 0.0039
8 -1 5 -3.2984 -0.0046
8 -1 6 -2.3680 -0.0000
8 -1 7 -1.9184 -0.0001
8 -1 8 -1.6239 -0.0043
8 -1 9 -1.4263 -0.0024
8 -1 10 -1.3248 0.0059
8 -1 11 -1.2303 0.0069
8 -1 12 -1.2870 -0.0081
8 -1 13 -1.5514 -0.0188
8 -1 14 -1.5091 -0.0053
8 -1 15 -0.8621 0.0183
8 0 0 -1.0664 -0.0154
8 0 1 3.8075 -0.0334
8 0 2 5.8597 -0.0319
8 0 3 4.7361 -0.0194
8 0 4 1.8514 -0.0052
8 0 5 -1.0986 0.0033
8 0 6 -2.4249 0.0023
8 0 7 -1.5066 -0.0043
8 0 8 0.4694 -0.0086
8 0 9 1.9475 -0.0079
8 0 10 2.3602 -0.0088
8 0 11 1.7739 -0.0109
8 0 12 0.6393 -0.0037
8 0 13 -0.1611 0.0027
8 0 14 -0.2416 -0.0042
8 0 15 -0.1199 -0.0044
8 1 0 -2.0492 0.0301
8 1 1 -2.8173 0.0249
8 1 2 -2.5187 0.0025
8 1 3 -1.0892 -0.0092
8 1 4 1.0522 -0.0103
8 1 5 3.1693 -0.0102
8 1 6 3.8216 -0.0034
8 1 7 2.2942 0.0052
8 1 8 -0.0668 -0.0019
8 1 9 -1.5506 -0.0204
8 1 10 -1.8911 -0.0252
8 1 11 -1.4368 -0.0093
8 1 12 -0.4200 0.0108
8 1 13 0.4416 0.0301
8 1 14 0.4926 0.0416
8 2 0 3.5903 -0.0282
8 2 1 1.6238 -0.0279
8 2 2 0.3338 -0.0136
8 2 3 -0.0245 0.0006
8 2 4 0.1002 0.0119
8 2 5 0.0311 0.0128
8 2 6 -0.0197 -0.0040
8 2 7 0.6059 -0.0137
8 2 8 1.6105 0.0059
8 2 9 2.1337 0.0302
8 2 10 2.0145 0.0277
8 2 11 1.5580 0.0059
8 2 12 0.9094 -0.0134
8 2 13 0.3517 -0.0292
8 2 14 0.1952 -0.0412
8 3 0 -1.0499 0.0055
8 3 1 0.9360 0.0089
8 3 2 1.4222 0.0083
8 3 3 0.2375 0.0021
8 3 4 -2.0422 -0.0071
8 3 5 -3.9302 -0.0058
8 3 6 -4.2517 0.0113
8 3 7 -3.3983 0.0192
8 3 8 -2.4893 0.0054
8 3 9 -1.9352 -0.0043
8 3 10 -1.5554 0.0050
8 3 11 -1.2963 0.0183
8 3 12 -1.1221 0.0231
8 3 13 -0.8387 0.0186
8 3 14 -0.4150 0.0086
8 4 0 -1.8365 0.0120
8 4 1 -3.7801 0.0211
8 4 2 -4.1397 0.0254
8 4 3 -2.5440 0.0217
8 4 4 0.7282 0.0119
8 4 5 3.8242 0.0049
8 4 6 4.5351 0.0028
8 4 7 2.8023 0.0042
8 4 8 0.5991 0.0069
8 4 9 -0.5487 0.0065
8 4 10 -0.6142 0.0046
8 4 11 -0.1067 -0.0033
8 4 12 0.4844 -0.0263
8 4 13 0.6465 -0.0451
8 5 0 1.5566 0.0166
8 5 1 2.5650 0.0111
8 5 2 2.7720 -0.0096
8 5 3 1.9646 -0.0206
8 5 4 0.1919 -0.0039
8 5 5 -1.4594 0.0146
8 5 6 -1.5879 0.0148
8 5 7 -0.1670 0.0084
8 5 8 1.4070 0.0037
8 5 9 1.9698 -0.0011
8 5 10 1.5580 -0.0033
8 5 11 0.7961 0.0078
8 5 12 0.1453 0.0359
8 5 13 -0.1700 0.0567
8 6 0 1.0655 0.0042
8 6 1 2.5555 -0.0095
8 6 2 3.2069 0.0000
8 6 3 2.7709 0.0150
8 6 4 1.7381 0.0021
8 6 5 0.7795 -0.0217
8 6 6 0.2677 -0.0301
8 6 7 0.1281 -0.0269
8 6 8 0.0949 -0.0143
8 6 9 0.1026 -0.0013
8 6 10 0.1596 -0.0116
8 6 11 0.1276 -0.0373
8 6 12 0.0042 -0.0455
8 7 0 -2.0817 -0.0385
8 7 1 -4.6420 -0.0164
8 7 2 -5.5965 -0.0030
8 7 3 -4.7639 -0.0107
8 7 4 -2.9545 -0.0123
8 7 5 -1.4177 -0.0057
8 7 6 -1.0346 -0.0030
8 7 7 -1.6174 0.0000
8 7 8 -2.1881 -0.0058
8 7 9 -2.1552 -0.0188
8 7 10 -1.6553 -0.0058
8 7 11 -0.9372 0.0245
8 8 0 0.5111 0.0121
8 8 1 1.9260 -0.0062
8 8 2 2.5483 -0.0154
8 8 3 2.2060 -0.0070
8 8 4 1.2919 -0.0042
8 8 5 0.3688 -0.0072
8 8 6 -0.0166 -0.0011
8 8 7 0.4139 -0.0021
8 8 8 1.1893 -0.0127
8 8 9 1.5164 -0.0132
8 8 10 1.1862 -0.0159
8 9 0 0.8496 0.0101
8 9 1 0.7943 0.0054
8 9 2 0.5155 -0.0033
8 9 3 0.4332 -0.0080
8 9 4 0.4854 0.0057
8 9 5 0.6478 0.0256
8 9 6 0.8274 0.0217
8 9 7 0.5325 0.0127
8 9 8 -0.2079 0.0259
8 9 9 -0.5786 0.0386
8 9 10 -0.2852 0.0386
8 10 0 -0.1309 -0.0111
8 10 1 -0.6717 0.0062
8 10 2 -0.5146 0.0091
8 10 3 -0.0290 0.0080
8 10 4 0.6998 0.0076
8 10 5 1.3087 -0.0014
8 10 6 1.3341 -0.0006
8 10 7 1.0436 0.0157
8 10 8 0.8202 0.0205
8 10 9 0.4802 0.0129
8 11 0 -0.9194 0.0005
8 11 1 -0.3888 -0.0014
8 11 2 -0.6571 0.0146
8 11 3 -1.4521 0.0208
8 11 4 -2.3770 0.0008
8 11 5 -2.9468 -0.0023
8 11 6 -2.6670 0.0160
8 11 7 -1.7168 0.0107
8 11 8 -0.7733 -0.0143
8 12 0 0.3378 -0.0008
8 12 1 -0.0779 0.0154
8 12 2 0.1493 0.0127
8 12 3 0.6892 0.0002
8 12 4 1.1131 0.0028
8 12 5 1.3885 -0.0167
8 12 6 1.3404 -0.0697
8 12 7 0.8350 -0.0892
8 13 0 0.1719 0.0006
8 13 1 0.3335 -0.0231
8 13 2 0.1867 -0.0203
8 13 3 0.1525 0.0139
8 13 4 0.3504 0.0343
8 13 5 0.2765 0.0421
8 14 0 0.4706 0.0202
8 14 1 0.7247 0.0213
8 14 2 0.9584 -0.0016
8 14 3 0.6914 -0.0565
8 14 4 0.0713 -0.0905
8 15 0 -0.6715 0.0402
8 15 1 -0.8745 0.0097
8 15 2 -0.9415 -0.0183
9 -17 0 0.0810 0.0863
9 -17 1 -0.1524 0.0739
9 -17 2 -0.3577 0.0726
9 -17 3 -0.4120 0.0464
9 -17 4 -0.3688 0.0008
9 -17 5 -0.2945 -0.0360
9 -16 0 -0.3988 -0.0384
9 -16 1 -0.0675 0.0123
9 -16 2 0.4221 0.0354
9 -16 3 0.7130 0.0340
9 -16 4 0.5865 0.0196
9 -16 5 0.2212 -0.0091
9 -16 6 -0.1127 -0.0406
9 -16 7 -0.2073 -0.0777
9 -16 8 0.0531 -0.1015
9 -15 0 1.3119 -0.0047
9 -15 1 1.3820 -0.0528
9 -15 2 1.2599 -0.0631
9 -15 3 1.2078 -0.0214
9 -15 4 1.4184 0.0393
9 -15 5 1.6363 0.0890
9 -15 6 1.5618 0.0875
9 -15 7 1.1930 0.0324
9 -15 8 0.5659 -0.0290
9 -15 9 -0.1342 -0.0670
9 -14 0 -0.8004 -0.0008
9 -14 1 -1.5269 0.0029
9 -14 2 -2.2083 -0.0092
9 -14 3 -2.6419 -0.0229
9 -14 4 -2.8876 -0.0142
9 -14 5 -2.7875 -0.0077
9 -14 6 -2.2395 0.0049
9 -14 7 -1.5705 0.0516
9 -14 8 -0.9582 0.0929
9 -14 9 -0.2706 0.0789
9 -14 10 0.2769 0.0219
9 -14 11 0.3426 -0.0201
9 -13 0 -1.8472 -0.0496
9 -13 1 -0.6876 -0.0405
9 -13 2 0.5271 -0.0178
9 -13 3 1.2279 -0.0065
9 -13 4 1.4905 -0.0255
9 -13 5 1.2375 -0.0312
9 -13 6 0.3712 -0.0173
9 -13 7 -0.5362 -0.0266
9 -13 8 -0.9113 -0.0408
9 -13 9 -1.0199 -0.0202
9 -13 10 -1.2600 0.0224
9 -13 11 -1.3892 0.0552
9 -13 12 -1.0908 0.0483
9 -12 0 2.1790 0.0129
9 -12 1 0.9277 0.0177
9 -12 2 0.0830 0.0128
9 -12 3 0.0668 -0.0110
9 -12 4 0.5340 -0.0251
9 -12 5 1.3081 -0.0224
9 -12 6 2.2868 -0.0056
9 -12 7 2.7096 0.0199
9 -12 8 1.9384 0.0161
9 -12 9 0.7223 -0.0174
9 -12 10 0.3649 -0.0340
9 -12 11 0.8857 -0.0413
9 -12 12 1.1733 -0.0551
9 -11 0 1.8906 0.0173
9 -11 1 2.2126 0.0088
9 -11 2 1.7189 -0.0082
9 -11 3 0.7986 0.0005
9 -11 4 -0.1385 0.0183
9 -11 5 -1.1004 0.0153
9 -11 6 -2.0021 -0.0058
9 -11 7 -2.1032 -0.0196
9 -11 8 -0.8537 0.0026
9 -11 9 0.8722 0.0340
9 -11 10 1.4798 0.0210
9 -11 11 0.6301 0.0014
9 -11 12 -0.4511 0.0263
9 -11 13 -0.7093 0.0332
9 -10 0 -5.2324 0.0203
9 -10 1 -3.8355 0.0082
9 -10 2 -1.9662 0.0140
9 -10 3 -0.8397 0.0155
9 -10 4 -0.6728 0.0090
9 -10 5 -0.8595 0.0057
9 -10 6 -0.7963 0.0041
9 -10 7 -0.4739 0.0105
9 -10 8 -0.2972 0.0182
9 -10 9 -0.3896 0.0149
9 -10 10 -0.3801 0.0152
9 -10 11 0.0552 0.0046
9 -10 12 0.6893 -0.0428
9 -10 13 0.9604 -0.0647
9 -9 0 2.8893 -0.0156
9 -9 1 0.8196 -0.0011
9 -9 2 -1.2574 0.0113
9 -9 3 -2.1844 0.0204
9 -9 4 -1.7243 0.0154
9 -9 5 -0.3418 -0.0040
9 -9 6 0.9940 -0.0137
9 -9 7 1.2688 -0.0215
9 -9 8 0.3259 -0.0340
9 -9 9 -0.9207 -0.0227
9 -9 10 -1.5105 0.0030
9 -9 11 -1.4619 0.0178
9 -9 12 -1.3838 0.0450
9 -9 13 -1.3589 0.0706
9 -9 14 -0.9943 0.0362
9 -8 0 2.0001 0.0159
9 -8 1 3.6959 0.0262
9 -8 2 4.8193 0.0132
9 -8 3 4.8972 -0.0160
9 -8 4 3.8302 -0.0245
9 -8 5 1.9084 -0.0000
9 -8 6 0.1559 0.0143
9 -8 7 -0.1659 0.0066
9 -8 8 1.0165 0.0022
9 -8 9 2.3124 -0.0049
9 -8 10 2.4872 -0.0104
9 -8 11 1.8023 0.0030
9 -8 12 1.2675 -0.0039
9 -8 13 1.1226 -0.0455
9 -8 14 0.8414 -0.0517
9 -7 0 -2.5056 0.0081
9 -7 1 -3.0887 -0.0074
9 -7 2 -2.7194 -0.0108
9 -7 3 -1.8500 0.0057
9 -7 4 -0.6619 0.0207
9 -7 5 0.6606 0.0109
9 -7 6 1.2946 0.0003
9 -7 7 0.3395 0.0029
9 -7 8 -1.7201 -0.0061
9 -7 9 -3.1112 -0.0177
9 -7 10 -2.7701 -0.0083
9 -7 11 -1.4214 0.0034
9 -7 12 -0.3915 0.0087
9 -7 13 -0.1127 0.0147
9 -7 14 -0.1289 0.0004
9 -6 0 -0.3158 -0.0245
9 -6 1 -2.4928 -0.0212
9 -6 2 -4.6112 -0.0101
9 -6 3 -5.0768 -0.0056
9 -6 4 -4.0229 -0.0128
9 -6 5 -2.6371 -0.0099
9 -6 6 -1.5282 0.0003
9 -6 7 -0.3608 0.0015
9 -6 8 0.9727 0.0079
9 -6 9 1.7688 0.0141
9 -6 10 1.4809 -0.0069
9 -6 11 0.5104 -0.0270
9 -6 12 -0.3002 -0.0071
9 -6 13 -0.4912 0.0309
9 -6 14 -0.2127 0.0530
9 -5 0 0.6411 -0.0051
9 -5 1 5.0087 -0.0031
9 -5 2 7.9662 -0.0019
9 -5 3 7.5394 0.0012
9 -5 4 4.2787 0.0092
9 -5 5 0.4551 0.0067
9 -5 6 -1.8479 -0.0034
9 -5 7 -2.0847 0.0011
9 -5 8 -1.2181 0.0076
9 -5 9 -0.5001 -0.0003
9 -5 10 -0.3727 -0.0068
9 -5 11 -0.4917 -0.0145
9 -5 12 -0.4611 -0.0344
9 -5 13 -0.2708 -0.0418
9 -5 14 -0.1353 -0.0286
9 -5 15 -0.1609 -0.0224
9 -4 0 0.9641 -0.0095
9 -4 1 -2.3483 -0.0028
9 -4 2 -4.3524 -0.0063
9 -4 3 -3.8117 -0.0113
9 -4 4 -1.0705 -0.0121
9 -4 5 2.3820 -0.0073
9 -4 6 4.5447 0.0011
9 -4 7 4.0831 0.0018
9 -4 8 1.7819 -0.0008
9 -4 9 -0.0884 0.0065
9 -4 10 -0.2196 0.0172
9 -4 11 0.7792 0.0255
9 -4 12 1.6436 0.0298
9 -4 13 1.6752 0.0226
9 -4 14 0.9982 0.0206
9 -3 0 0.1804 -0.0179
9 -3 1 0.1551 -0.0207
9 -3 2 -0.0366 -0.0062
9 -3 3 -0.6668 0.0018
9 -3 4 -1.7656 -0.0013
9 -3 5 -3.1568 0.0003
9 -3 6 -4.0238 0.0033
9 -3 7 -3.2090 -0.0000
9 -3 8 -0.9470 -0.0034
9 -3 9 0.9172 -0.0018
9 -3 10 1.0731 0.0031
9 -3 11 -0.1165 0.0041
9 -3 12 -1.5626 -0.0023
9 -3 13 -2.3104 -0.0076
9 -3 14 -1.9014 -0.0137
9 -2 0 -3.4270 0.0559
9 -2 1 0.0961 0.0407
9 -2 2 2.5082 0.0135
9 -2 3 3.2419 0.0002
9 -2 4 2.6357 0.0042
9 -2 5 1.6130 0.0058
9 -2 6 0.9704 0.0015
9 -2 7 0.6056 -0.0008
9 -2 8 0.1349 -0.0019
9 -2 9 -0.2345 -0.0021
9 -2 10 -0.1615 -0.0004
9 -2 11 0.2764 0.0036
9 -2 12 0.8728 0.0114
9 -2 13 1.3584 0.0115
9 -2 14 1.2756 -0.0054
9 -1 0 2.6590 -0.0117
9 -1 1 -1.6022 -0.0058
9 -1 2 -3.9792 0.0007
9 -1 3 -3.7454 0.0079
9 -1 4 -1.5627 0.0058
9 -1 5 1.1480 -0.0059
9 -1 6 2.6060 -0.0108
9 -1 7 2.0362 0.0010
9 -1 8 0.3727 0.0157
9 -1 9 -1.0253 0.0141
9 -1 10 -1.5743 0.0023
9 -1 11 -1.2930 -0.0050
9 -1 12 -0.5434 -0.0112
9 -1 13 0.0524 -0.0141
9 -1 14 0.2177 -0.0053
9 0 0 1.3271 0.0063
9 0 1 2.9264 0.0130
9 0 2 3.2900 0.0212
9 0 3 2.2994 0.0107
9 0 4 0.3569 -0.0013
9 0 5 -1.9620 0.0048
9 0 6 -3.2844 0.0102
9 0 7 -2.5077 -0.0009
9 0 8 -0.4117 -0.0096
9 0 9 1.3291 -0.0012
9 0 10 1.9790 0.0059
9 0 11 1.6403 -0.0052
9 0 12 0.6749 -0.0258
9 0 13 -0.1620 -0.0472
9 0 14 -0.2967 -0.0565
9 1 0 -1.5225 -0.0249
9 1 1 -0.9064 -0.0224
9 1 2 -0.5401 -0.0211
9 1 3 -0.5196 -0.0091
9 1 4 -0.5746 0.0009
9 1 5 -0.1277 -0.0017
9 1 6 0.4535 -0.0022
9 1 7 0.1610 0.0020
9 1 8 -0.9183 -0.0052
9 1 9 -1.7531 -0.0191
9 1 10 -1.8851 -0.0180
9 1 11 -1.5312 0.0032
9 1 12 -0.9308 0.0364
9 1 13 -0.4144 0.0778
9 1 14 -0.2537 0.1052
9 2 0 -1.2676 0.0287
9 2 1 -2.6892 0.0158
9 2 2 -2.8891 -0.0045
9 2 3 -1.7549 -0.0175
9 2 4 0.3090 -0.0145
9 2 5 2.0760 -0.0031
9 2 6 2.6078 -0.0012
9 2 7 2.2555 -0.0079
9 2 8 1.8052 -0.0084
9 2 9 1.4747 -0.0027
9 2 10 1.1888 -0.0016
9 2 11 0.9740 -0.0099
9 2 12 0.7757 -0.0248
9 2 13 0.4852 -0.0400
9 3 0 2.3993 -0.0185
9 3 1 4.7281 -0.0066
9 3 2 5.4272 0.0103
9 3 3 4.0851 0.0159
9 3 4 0.9752 0.0103
9 3 5 -2.2300 -0.0028
9 3 6 -3.4779 -0.0114
9 3 7 -2.4998 -0.0044
9 3 8 -0.8363 0.0064
9 3 9 0.1685 0.0005
9 3 10 0.3673 -0.0135
9 3 11 0.1460 -0.0007
9 3 12 -0.1281 0.0419
9 3 13 -0.1762 0.0670
9 4 0 -1.4819 -0.0248
9 4 1 -2.7250 -0.0246
9 4 2 -3.0069 -0.0104
9 4 3 -2.1713 0.0061
9 4 4 -0.2827 0.0057
9 4 5 1.6875 0.0024
9 4 6 2.2714 0.0075
9 4 7 1.1807 0.0039
9 4 8 -0.3540 -0.0044
9 4 9 -1.1398 0.0103
9 4 10 -1.0890 0.0348
9 4 11 -0.6834 0.0163
9 4 12 -0.2742 -0.0499
9 5 0 0.0924 -0.0143
9 5 1 -1.7003 -0.0045
9 5 2 -2.7242 -0.0016
9 5 3 -2.6090 -0.0077
9 5 4 -1.8970 -0.0026
9 5 5 -1.2906 0.0069
9 5 6 -0.9193 0.0080
9 5 7 -0.5688 0.0119
9 5 8 -0.2065 0.0150
9 5 9 -0.0192 0.0013
9 5 10 -0.0496 -0.0122
9 5 11 -0.1015 0.0024
9 5 12 -0.0589 0.0351
9 6 0 -0.2109 0.0584
9 6 1 2.6466 0.0325
9 6 2 4.0955 -0.0025
9 6 3 3.6981 -0.0097
9 6 4 2.1566 0.0002
9 6 5 0.7273 0.0082
9 6 6 0.2956 0.0114
9 6 7 0.8113 0.0093
9 6 8 1.5026 0.0130
9 6 9 1.7482 0.0248
9 6 10 1.4830 0.0198
9 6 11 0.8797 -0.0047
9 7 0 1.1421 0.0001
9 7 1 -0.4976 0.0036
9 7 2 -1.4575 0.0149
9 7 3 -1.3781 0.0129
9 7 4 -0.5295 0.0020
9 7 5 0.4302 -0.0073
9 7 6 0.7499 -0.0177
9 7 7 0.0733 -0.0226
9 7 8 -1.0128 -0.0231
9 7 9 -1.5305 -0.0294
9 7 10 -1.1987 -0.0272
9 7 11 -0.4737 -0.0090
9 8 0 -0.6877 -0.0183
9 8 1 -0.5037 0.0028
9 8 2 -0.3172 0.0108
9 8 3 -0.3423 0.0034
9 8 4 -0.4898 -0.0116
9 8 5 -0.7066 -0.0200
9 8 6 -0.8705 -0.0077
9 8 7 -0.5861 0.0034
9 8 8 0.0661 -0.0069
9 8 9 0.3922 -0.0127
9 8 10 0.1808 -0.0024
9 9 0 -0.3717 0.0016
9 9 1 0.3748 -0.0130
9 9 2 0.5660 -0.0131
9 9 3 0.3074 -0.0062
9 9 4 -0.3265 -0.0033
9 9 5 -0.9626 0.0010
9 9 6 -1.0809 -0.0011
9 9 7 -0.8135 -0.0081
9 9 8 -0.5604 -0.0018
9 9 9 -0.2943 0.0062
9 10 0 0.5885 -0.0058
9 10 1 -0.1895 -0.0094
9 10 2 -0.2060 -0.0206
9 10 3 0.3620 -0.0159
9 10 4 1.2017 0.0150
9 10 5 1.9663 0.0268
9 10 6 2.1105 0.0088
9 10 7 1.5553 0.0027
9 10 8 0.8219 0.0116
9 11 0 -0.1996 0.0067
9 11 1 0.3591 0.0104
9 11 2 0.4072 0.0259
9 11 3 0.0790 0.0339
9 11 4 -0.3232 0.0120
9 11 5 -0.8029 0.0065
9 11 6 -1.0615 0.0402
9 11 7 -0.7710 0.0547
9 12 0 0.1635 -0.0171
9 12 1 -0.1949 -0.0089
9 12 2 -0.2295 -0.0069
9 12 3 -0.1615 -0.0217
9 12 4 -0.2508 -0.0295
9 12 5 -0.1800 -0.0374
9 13 0 -0.5931 0.0055
9 13 1 -0.8857 0.0033
9 13 2 -1.2043 -0.0199
9 13 3 -1.0805 -0.0216
9 13 4 -0.4497 0.0004
9 14 0 0.5715 -0.0419
9 14 1 1.0210 -0.0519
9 14 2 1.2368 -0.0050
9 15 0 -0.0170 0.1162
10 -17 2 0.1967 0.0077
10 -16 0 -0.4858 -0.0865
10 -16 1 -0.6002 -0.0468
10 -16 2 -0.8064 -0.0202
10 -16 3 -1.0471 -0.0310
10 -16 4 -1.2914 -0.0595
10 -16 5 -1.2886 -0.0888
10 -16 6 -0.9311 -0.0869
10 -15 0 -0.0302 0.0248
10 -15 1 0.1980 0.0536
10 -15 2 0.6711 0.0930
10 -15 3 1.2968 0.0986
10 -15 4 1.9212 0.0521
10 -15 5 2.0886 0.0135
10 -15 6 1.6411 0.0016
10 -15 7 1.1164 -0.0311
10 -15 8 0.8241 -0.0842
10 -14 0 1.4859 0.0489
10 -14 1 1.1295 0.0231
10 -14 2 0.5020 -0.0038
10 -14 3 -0.2378 -0.0038
10 -14 4 -1.0164 0.0295
10 -14 5 -1.2963 0.0407
10 -14 6 -0.6923 0.0228
10 -14 7 0.1627 0.0332
10 -14 8 0.5085 0.0631
10 -14 9 0.5076 0.0555
10 -14 10 0.5500 0.0030
10 -13 0 -1.5802 0.0163
10 -13 1 -0.6155 0.0005
10 -13 2 0.0336 -0.0169
10 -13 3 0.0885 -0.0098
10 -13 4 -0.0731 0.0024
10 -13 5 -0.4142 0.0047
10 -13 6 -1.1772 -0.0087
10 -13 7 -1.8543 -0.0285
10 -13 8 -1.6233 -0.0076
10 -13 9 -0.7486 0.0534
10 -13 10 -0.2435 0.0876
10 -13 11 -0.3258 0.0856
10 -12 0 -1.3227 -0.0555
10 -12 1 -2.1086 -0.0493
10 -12 2 -1.9316 -0.0260
10 -12 3 -0.8406 -0.0172
10 -12 4 0.4091 -0.0165
10 -12 5 1.2473 -0.0034
10 -12 6 1.6993 0.0142
10 -12 7 1.6614 0.0083
10 -12 8 0.7702 -0.0437
10 -12 9 -0.5693 -0.0986
10 -12 10 -1.1960 -0.0860
10 -12 11 -0.7199 -0.0447
10 -11 0 3.4033 -0.0204
10 -11 1 2.9030 -0.0029
10 -11 2 1.7883 -0.0051
10 -11 3 0.6331 -0.0084
10 -11 4 -0.1088 -0.0035
10 -11 5 -0.2030 0.0030
10 -11 6 0.0600 0.0139
10 -11 7 0.2161 0.0203
10 -11 8 0.2752 0.0192
10 -11 9 0.4514 0.0167
10 -11 10 0.5994 0.0053
10 -11 11 0.4417 0.0114
10 -11 12 0.0675 0.0665
10 -10 0 -1.9663 0.0117
10 -10 1 -0.7088 0.0074
10 -10 2 0.5070 0.0055
10 -10 3 1.0773 -0.0057
10 -10 4 0.9637 -0.0125
10 -10 5 0.1921 -0.0036
10 -10 6 -0.8220 -0.0009
10 -10 7 -1.1765 0.0022
10 -10 8 -0.4683 0.0199
10 -10 9 0.6196 0.0222
10 -10 10 1.1268 0.0002
10 -10 11 0.9304 -0.0322
10 -10 12 0.6547 -0.0869
10 -9 0 -0.3789 0.0296
10 -9 1 -1.9263 0.0043
10 -9 2 -2.8864 -0.0117
10 -9 3 -2.9790 -0.0025
10 -9 4 -2.3583 0.0018
10 -9 5 -1.1447 -0.0180
10 -9 6 0.1746 -0.0229
10 -9 7 0.6369 -0.0048
10 -9 8 -0.1158 0.0028
10 -9 9 -1.2026 0.0092
10 -9 10 -1.5258 0.0233
10 -9 11 -1.0640 0.0294
10 -9 12 -0.6281 0.0562
10 -9 13 -0.5602 0.1105
10 -8 0 0.8572 -0.0420
10 -8 1 1.9395 -0.0209
10 -8 2 2.0291 0.0085
10 -8 3 1.4095 0.0136
10 -8 4 0.3283 -0.0002
10 -8 5 -0.9891 -0.0017
10 -8 6 -1.8107 0.0003
10 -8 7 -1.2394 -0.0020
10 -8 8 0.4449 0.0101
10 -8 9 1.7029 0.0177
10 -8 10 1.5156 0.0001
10 -8 11 0.4720 -0.0127
10 -8 12 -0.2340 -0.0219
10 -8 13 -0.2265 -0.0549
10 -7 0 -0.4595 0.0393
10 -7 1 0.8000 0.0407
10 -7 2 2.5249 0.0143
10 -7 3 3.4977 -0.0075
10 -7 4 3.5452 -0.0001
10 -7 5 3.2515 0.0098
10 -7 6 2.7537 0.0058
10 -7 7 1.5278 -0.0044
10 -7 8 -0.3097 -0.0242
10 -7 9 -1.5583 -0.0311
10 -7 10 -1.4029 0.0019
10 -7 11 -0.3866 0.0326
10 -7 12 0.4275 0.0278
10 -7 13 0.5444 0.0298
10 -6 0 1.1868 0.0098
10 -6 1 -1.9264 0.0010
10 -6 2 -4.7851 0.0061
10 -6 3 -5.6349 0.0184
10 -6 4 -4.0735 0.0155
10 -6 5 -1.3922 0.0056
10 -6 6 0.6178 0.0010
10 -6 7 1.2698 -0.0022
10 -6 8 1.1427 0.0076
10 -6 9 0.9642 0.0217
10 -6 10 0.9188 0.0035
10 -6 11 0.8095 -0.0267
10 -6 12 0.4909 -0.0260
10 -6 13 0.1328 -0.0204
10 -6 14 -0.0107 -0.0358
10 -5 0 -1.3537 -0.0097
10 -5 1 0.9739 -0.0036
10 -5 2 2.9404 0.0061
10 -5 3 3.4460 0.0046
10 -5 4 1.8767 0.0002
10 -5 5 -1.1227 -0.0016
10 -5 6 -3.5157 -0.0063
10 -5 7 -3.5272 -0.0095
10 -5 8 -1.6351 -0.0143
10 -5 9 0.0159 -0.0209
10 -5 10 0.1184 -0.0101
10 -5 11 -0.7406 0.0087
10 -5 12 -1.3361 0.0037
10 -5 13 -1.1959 -0.0133
10 -5 14 -0.6491 -0.0221
10 -4 0 -1.5360 -0.0009
10 -4 1 -1.6144 -0.0023
10 -4 2 -1.2310 -0.0112
10 -4 3 -0.6385 -0.0093
10 -4 4 0.1366 -0.0016
10 -4 5 1.4005 0.0013
10 -4 6 2.6076 0.0072
10 -4 7 2.3305 0.0122
10 -4 8 0.4209 0.0047
10 -4 9 -1.3472 -0.0055
10 -4 10 -1.4912 -0.0095
10 -4 11 -0.3036 -0.0105
10 -4 12 1.0441 -0.0114
10 -4 13 1.6857 -0.0173
10 -4 14 1.3960 -0.0186
10 -3 0 4.4863 -0.0263
10 -3 1 1.9936 -0.0276
10 -3 2 -0.4746 -0.0204
10 -3 3 -1.8038 -0.0150
10 -3 4 -1.5266 -0.0109
10 -3 5 -0.5732 -0.0040
10 -3 6 -0.0972 -0.0023
10 -3 7 0.0626 -0.0030
10 -3 8 0.5332 0.0033
10 -3 9 1.0689 0.0031
10 -3 10 1.0799 -0.0099
10 -3 11 0.5013 -0.0128
10 -3 12 -0.3444 0.0073
10 -3 13 -1.0010 0.0383
10 -3 14 -1.0296 0.0555
10 -2 0 -2.7980 0.0050
10 -2 1 0.9428 0.0100
10 -2 2 3.4088 0.0126
10 -2 3 3.7329 0.0065
10 -2 4 2.0067 -0.0009
10 -2 5 -0.6196 0.0008
10 -2 6 -2.3140 0.0077
10 -2 7 -2.1547 0.0067
10 -2 8 -0.8388 -0.0016
10 -2 9 0.4102 -0.0007
10 -2 10 0.9354 0.0091
10 -2 11 0.7650 0.0157
10 -2 12 0.3343 0.0258
10 -2 13 0.0805 0.0412
10 -2 14 0.0375 0.0441
10 -1 0 -0.3252 0.0060
10 -1 1 -2.7736 -0.0003
10 -1 2 -3.7997 -0.0112
10 -1 3 -3.1766 -0.0020
10 -1 4 -1.3268 0.0140
10 -1 5 1.2159 0.0107
10 -1 6 3.0719 -0.0024
10 -1 7 2.8213 -0.0028
10 -1 8 0.8073 0.0067
10 -1 9 -1.2532 0.0139
10 -1 10 -2.1459 0.0192
10 -1 11 -1.8123 0.0176
10 -1 12 -0.8783 -0.0030
10 -1 13 -0.1467 -0.0246
10 0 0 -0.5882 0.0091
10 0 1 -0.3231 0.0127
10 0 2 -0.1737 0.0179
10 0 3 -0.1120 0.0029
10 0 4 -0.0694 -0.0176
10 0 5 -0.5220 -0.0159
10 0 6 -1.1902 0.0001
10 0 7 -0.9597 0.0095
10 0 8 0.3103 0.0100
10 0 9 1.5771 0.0061
10 0 10 2.0892 -0.0009
10 0 11 1.8446 -0.0049
10 0 12 1.1505 -0.0092
10 0 13 0.4980 -0.0354
10 1 0 2.3113 -0.0101
10 1 1 4.0016 -0.0056
10 1 2 4.6003 0.0038
10 1 3 3.7746 0.0138
10 1 4 1.7072 0.0174
10 1 5 -0.3338 0.0066
10 1 6 -1.2817 -0.0091
10 1 7 -1.3675 -0.0127
10 1 8 -1.2528 -0.0043
10 1 9 -1.1695 0.0010
10 1 10 -1.1181 -0.0061
10 1 11 -1.0235 -0.0192
10 1 12 -0.7350 -0.0226
10 1 13 -0.3255 -0.0053
10 2 0 -1.1642 -0.0021
10 2 1 -4.1505 -0.0122
10 2 2 -5.6800 -0.0216
10 2 3 -5.0288 -0.0199
10 2 4 -2.3427 -0.0163
10 2 5 0.8222 -0.0083
10 2 6 2.5370 0.0049
10 2 7 2.3177 0.0034
10 2 8 1.1793 -0.0140
10 2 9 0.2352 -0.0153
10 2 10 -0.1290 0.0061
10 2 11 -0.0760 0.0119
10 2 12 0.0585 -0.0096
10 3 0 -0.1468 0.0263
10 3 1 1.5755 0.0261
10 3 2 2.5499 0.0168
10 3 3 2.3267 0.0036
10 3 4 0.7504 0.0048
10 3 5 -1.3728 0.0047
10 3 6 -2.5026 -0.0107
10 3 7 -1.9857 -0.0123
10 3 8 -0.6638 0.0080
10 3 9 0.3357 0.0050
10 3 10 0.6394 -0.0281
10 3 11 0.4495 -0.0294
10 3 12 0.1199 0.0203
10 4 0 -0.4420 0.0133
10 4 1 0.9874 0.0075
10 4 2 1.8570 0.0017
10 4 3 1.8039 0.0032
10 4 4 1.4146 0.0015
10 4 5 1.3020 0.0028
10 4 6 1.2364 0.0150
10 4 7 0.8302 0.0132
10 4 8 0.2809 -0.0104
10 4 9 -0.0019 -0.0170
10 4 10 0.0430 0.0103
10 4 11 0.1932 0.0336
10 4 12 0.2516 0.0260
10 5 0 1.8151 -0.0265
10 5 1 -1.0957 -0.0216
10 5 2 -2.9819 -0.0031
10 5 3 -2.9085 0.0060
10 5 4 -1.4746 0.0055
10 5 5 -0.0687 0.0059
10 5 6 0.4214 0.0023
10 5 7 -0.0200 -0.0034
10 5 8 -0.8165 -0.0016
10 5 9 -1.3146 0.0061
10 5 10 -1.2437 0.0098
10 5 11 -0.7711 -0.0003
10 6 0 -1.6733 -0.0429
10 6 1 0.2582 -0.0084
10 6 2 1.5565 0.0077
10 6 3 1.4484 0.0091
10 6 4 0.2239 0.0050
10 6 5 -1.0537 -0.0032
10 6 6 -1.3530 -0.0026
10 6 7 -0.3989 0.0097
10 6 8 0.9845 0.0185
10 6 9 1.6410 0.0163
10 6 10 1.2739 0.0088
10 7 0 -0.0081 0.0339
10 7 1 -0.2997 -0.0039
10 7 2 -0.4865 -0.0281
10 7 3 -0.3565 -0.0256
10 7 4 0.0901 -0.0104
10 7 5 0.6275 0.0001
10 7 6 0.8743 -0.0058
10 7 7 0.4959 -0.0118
10 7 8 -0.2252 0.0017
10 7 9 -0.5738 0.0121
10 7 10 -0.3832 -0.0046
10 8 0 0.6568 -0.0019
10 8 1 -0.0692 0.0093
10 8 2 -0.2602 0.0202
10 8 3 0.0124 0.0166
10 8 4 0.4568 0.0054
10 8 5 0.7814 -0.0041
10 8 6 0.7639 -0.0009
10 8 7 0.5615 0.0049
10 8 8 0.4229 -0.0098
10 8 9 0.2778 -0.0263
10 9 0 -0.2263 0.0041
10 9 1 0.5459 -0.0039
10 9 2 0.6298 -0.0069
10 9 3 0.1710 -0.0071
10 9 4 -0.5317 -0.0157
10 9 5 -1.2842 -0.0146
10 9 6 -1.6438 -0.0034
10 9 7 -1.3769 -0.0081
10 9 8 -0.8208 -0.0168
10 10 0 0.1254 0.0116
10 10 1 -0.4092 0.0144
10 10 2 -0.6124 -0.0028
10 10 3 -0.4543 -0.0145
10 10 4 -0.0709 0.0066
10 10 5 0.5489 0.0210
10 10 6 0.9745 0.0031
10 10 7 0.7552 -0.0002
10 11 0 -0.2910 0.0121
10 11 1 -0.0799 0.0082
10 11 2 -0.0209 0.0086
10 11 3 -0.0480 0.0105
10 11 4 0.0217 -0.0011
10 11 5 -0.0384 -0.0060
10 12 0 0.4252 -0.0156
10 12 1 0.9286 -0.0094
10 12 2 1.3324 0.0262
10 12 3 1.2662 0.0504
10 12 4 0.6651 0.0422
10 13 0 -0.2778 -0.0001
10 13 1 -0.9083 0.0213
10 13 2 -1.2386 -0.0080
10 14 0 -0.0230 -0.0334
11 -16 0 0.5704 0.0351
11 -16 1 0.7184 -0.0185
11 -16 2 0.6542 -0.0986
11 -16 3 0.2354 -0.1294
11 -16 4 -0.4839 -0.0770
11 -15 0 -0.7885 -0.0793
11 -15 1 -1.0119 -0.0586
11 -15 2 -0.9931 -0.0130
11 -15 3 -0.5947 0.0195
11 -15 4 0.1386 0.0040
11 -15 5 0.6072 -0.0179
11 -15 6 0.3425 -0.0158
11 -15 7 -0.1815 -0.0231
11 -14 0 0.7820 -0.0217
11 -14 1 0.2788 0.0103
11 -14 2 -0.0987 0.0325
11 -14 3 -0.0702 0.0212
11 -14 4 0.1100 0.0068
11 -14 5 0.3279 0.0109
11 -14 6 0.7695 0.0298
11 -14 7 1.1864 0.0435
11 -14 8 1.0524 0.0100
11 -13 0 0.1915 0.0441
11 -13 1 1.1815 0.0512
11 -13 2 1.5287 0.0323
11 -13 3 0.8158 0.0117
11 -13 4 -0.3683 -0.0042
11 -13 5 -1.1491 -0.0254
11 -13 6 -1.3679 -0.0426
11 -13 7 -1.2019 -0.0270
11 -13 8 -0.5749 0.0430
11 -13 9 0.2833 0.1188
11 -12 0 -1.3455 0.0327
11 -12 1 -1.5433 0.0037
11 -12 2 -1.2833 -0.0013
11 -12 3 -0.5378 0.0006
11 -12 4 0.3716 -0.0023
11 -12 5 0.7886 -0.0024
11 -12 6 0.5999 -0.0094
11 -12 7 0.2552 -0.0299
11 -12 8 -0.0677 -0.0568
11 -12 9 -0.4330 -0.0694
11 -12 10 -0.6530 -0.0394
11 -11 0 1.4654 0.0068
11 -11 1 0.6971 0.0071
11 -11 2 0.0122 0.0028
11 -11 3 -0.3084 0.0124
11 -11 4 -0.4226 0.0209
11 -11 5 -0.1903 0.0132
11 -11 6 0.3865 0.0190
11 -11 7 0.7232 0.0371
11 -11 8 0.3860 0.0331
11 -11 9 -0.2949 0.0115
11 -11 10 -0.6717 -0.0111
11 -11 11 -0.5540 -0.0189
11 -10 0 -1.0273 -0.0521
11 -10 1 0.3575 -0.0366
11 -10 2 1.2709 -0.0079
11 -10 3 1.4136 0.0087
11 -10 4 1.0514 0.0219
11 -10 5 0.2874 0.0378
11 -10 6 -0.6817 0.0214
11 -10 7 -1.1550 -0.0164
11 -10 8 -0.6535 -0.0240
11 -10 9 0.3310 -0.0121
11 -10 10 0.8728 -0.0083
11 -10 11 0.7029 -0.0035
11 -9 0 0.3023 0.0224
11 -9 1 -0.7949 0.0241
11 -9 2 -1.1886 -0.0026
11 -9 3 -0.8613 -0.0255
11 -9 4 0.0215 -0.0284
11 -9 5 1.2256 -0.0246
11 -9 6 2.1398 -0.0089
11 -9 7 1.9478 0.0115
11 -9 8 0.7117 0.0093
11 -9 9 -0.4074 0.0035
11 -9 10 -0.5289 0.0098
11 -9 11 0.0081 -0.0084
11 -9 12 0.3670 -0.0344
11 -8 0 1.0304 -0.0142
11 -8 1 0.1595 -0.0346
11 -8 2 -1.1320 -0.0236
11 -8 3 -2.0883 0.0007
11 -8 4 -2.5434 0.0073
11 -8 5 -2.7695 0.0022
11 -8 6 -2.6834 -0.0067
11 -8 7 -1.7269 -0.0159
11 -8 8 -0.0437 -0.0065
11 -8 9 1.1817 0.0051
11 -8 10 1.1963 -0.0084
11 -8 11 0.4943 -0.0107
11 -8 12 -0.0969 0.0100
11 -7 0 -2.2627 -0.0110
11 -7 1 0.1848 0.0015
11 -7 2 2.6389 0.0006
11 -7 3 3.7238 -0.0193
11 -7 4 2.9296 -0.0289
11 -7 5 1.1188 -0.0175
11 -7 6 -0.3284 0.0061
11 -7 7 -0.9311 0.0272
11 -7 8 -1.1125 0.0171
11 -7 9 -1.2150 -0.0057
11 -7 10 -1.2410 0.0171
11 -7 11 -1.0769 0.0609
11 -7 12 -0.6383 0.0584
11 -6 0 1.2748 0.0070
11 -6 1 -0.6275 0.0073
11 -6 2 -2.3014 0.0039
11 -6 3 -2.9316 0.0112
11 -6 4 -1.8925 0.0141
11 -6 5 0.4427 0.0050
11 -6 6 2.4131 -0.0051
11 -6 7 2.5288 -0.0128
11 -6 8 1.1321 -0.0083
11 -6 9 -0.1331 0.0046
11 -6 10 -0.2524 -0.0101
11 -6 11 0.3333 -0.0402
11 -6 12 0.6707 -0.0285
11 -6 13 0.4844 0.0108
11 -5 0 2.0425 0.0309
11 -5 1 2.3848 0.0258
11 -5 2 2.0565 0.0227
11 -5 3 1.5188 0.0117
11 -5 4 0.9163 0.0045
11 -5 5 -0.1928 0.0050
11 -5 6 -1.4704 0.0004
11 -5 7 -1.5576 0.0029
11 -5 8 -0.1320 0.0197
11 -5 9 1.3579 0.0219
11 -5 10 1.6077 0.0049
11 -5 11 0.8030 0.0002
11 -5 12 -0.1312 0.0196
11 -5 13 -0.6013 0.0511
11 -4 0 -3.7992 -0.0077
11 -4 1 -2.3272 -0.0097
11 -4 2 -0.3116 -0.0081
11 -4 3 1.1317 0.0016
11 -4 4 1.1989 0.0040
11 -4 5 0.5927 -0.0050
11 -4 6 0.3369 -0.0069
11 -4 7 0.1897 -0.0067
11 -4 8 -0.3881 -0.0164
11 -4 9 -1.0302 -0.0113
11 -4 10 -1.1895 0.0132
11 -4 11 -0.8659 0.0077
11 -4 12 -0.3023 -0.0490
11 -4 13 0.2228 -0.1115
11 -3 0 1.9635 -0.0054
11 -3 1 -0.9891 0.0089
11 -3 2 -3.3449 0.0101
11 -3 3 -4.1433 0.0026
11 -3 4 -2.9789 0.0006
11 -3 5 -0.6325 0.0051
11 -3 6 1.2245 0.0035
11 -3 7 1.5980 -0.0040
11 -3 8 0.8094 -0.0069
11 -3 9 -0.2035 -0.0083
11 -3 10 -0.6663 -0.0070
11 -3 11 -0.4626 0.0041
11 -3 12 -0.0996 0.0067
11 -3 13 -0.0121 -0.0137
11 -2 0 -0.4712 -0.0097
11 -2 1 2.3363 -0.0169
11 -2 2 3.9161 -0.0097
11 -2 3 3.6761 -0.0069
11 -2 4 1.9184 -0.0097
11 -2 5 -0.7263 -0.0079
11 -2 6 -2.8180 -0.0030
11 -2 7 -2.8595 -0.0006
11 -2 8 -0.9684 -0.0006
11 -2 9 1.2108 -0.0070
11 -2 10 2.2165 -0.0256
11 -2 11 1.8633 -0.0370
11 -2 12 0.9379 -0.0069
11 -2 13 0.2712 0.0461
11 -1 0 1.7843 0.0091
11 -1 1 1.0472 0.0063
11 -1 2 0.7251 0.0019
11 -1 3 0.8839 0.0098
11 -1 4 1.0616 0.0180
11 -1 5 1.4681 0.0104
11 -1 6 1.9266 -0.0032
11 -1 7 1.4890 -0.0096
11 -1 8 -0.0014 -0.0107
11 -1 9 -1.5426 -0.0055
11 -1 10 -2.2455 0.0122
11 -1 11 -1.9641 0.0303
11 -1 12 -1.0944 0.0316
11 0 0 -1.7980 -0.0054
11 0 1 -3.7657 -0.0110
11 0 2 -5.0511 -0.0118
11 0 3 -4.9639 -0.0067
11 0 4 -3.2227 -0.0003
11 0 5 -0.9990 0.0106
11 0 6 0.4330 0.0254
11 0 7 1.0036 0.0300
11 0 8 1.1377 0.0177
11 0 9 1.0867 0.0008
11 0 10 1.0215 -0.0061
11 0 11 0.8993 -0.0016
11 0 12 0.5464 0.0060
11 1 0 -1.0063 -0.0033
11 1 1 2.1910 0.0081
11 1 2 4.5352 0.0038
11 1 3 4.8891 -0.0143
11 1 4 2.9674 -0.0157
11 1 5 0.0234 -0.0046
11 1 6 -2.1008 -0.0075
11 1 7 -2.5599 -0.0113
11 1 8 -1.7440 0.0059
11 1 9 -0.5906 0.0225
11 1 10 0.0997 0.0165
11 1 11 0.1543 0.0096
11 1 12 -0.0312 0.0129
11 2 0 1.9434 0.0067
11 2 1 0.1314 -0.0021
11 2 2 -1.3664 0.0011
11 2 3 -1.8710 0.0131
11 2 4 -0.9265 0.0049
11 2 5 0.9999 -0.0119
11 2 6 2.4655 -0.0051
11 2 7 2.4871 0.0044
11 2 8 1.4108 -0.0089
11 2 9 0.2105 -0.0116
11 2 10 -0.4347 0.0136
11 2 11 -0.4141 0.0153
11 3 0 0.5650 -0.0223
11 3 1 -0.5186 -0.0072
11 3 2 -1.3094 0.0025
11 3 3 -1.2818 -0.0032
11 3 4 -0.9716 -0.0072
11 3 5 -1.0528 -0.0046
11 3 6 -1.1795 -0.0098
11 3 7 -0.8393 -0.0104
11 3 8 -0.2735 0.0101
11 3 9 0.0777 0.0222
11 3 10 0.1525 0.0006
11 3 11 0.0644 -0.0231
11 4 0 -2.5832 0.0004
11 4 1 0.2549 0.0016
11 4 2 2.4816 0.0004
11 4 3 2.6703 0.0048
11 4 4 1.3000 0.0071
11 4 5 -0.0902 -0.0082
11 4 6 -0.6652 -0.0217
11 4 7 -0.4558 -0.0150
11 4 8 0.1580 -0.0127
11 4 9 0.6336 -0.0377
11 4 10 0.6288 -0.0660
11 4 11 0.3198 -0.0596
11 5 0 1.2679 0.0565
11 5 1 -0.7096 0.0215
11 5 2 -2.2513 -0.0057
11 5 3 -2.2033 -0.0176
11 5 4 -0.7156 -0.0129
11 5 5 0.9352 0.0168
11 5 6 1.5499 0.0430
11 5 7 0.8378 0.0322
11 5 8 -0.4439 0.0117
11 5 9 -1.1931 0.0285
11 5 10 -1.0210 0.0688
11 6 0 0.9500 -0.0290
11 6 1 1.0350 -0.0139
11 6 2 1.2785 0.0069
11 6 3 1.3177 0.0187
11 6 4 0.7018 0.0185
11 6 5 -0.3642 0.0040
11 6 6 -1.0891 -0.0099
11 6 7 -0.8863 -0.0131
11 6 8 -0.0628 -0.0221
11 6 9 0.5477 -0.0409
11 7 0 -0.9262 -0.0055
11 7 1 -0.0590 0.0077
11 7 2 0.0787 0.0049
11 7 3 -0.4637 0.0040
11 7 4 -0.9253 0.0079
11 7 5 -0.8936 0.0107
11 7 6 -0.5404 0.0056
11 7 7 -0.2589 0.0028
11 7 8 -0.2131 0.0243
11 7 9 -0.2239 0.0542
11 8 0 0.1811 0.0100
11 8 1 -0.7961 0.0080
11 8 2 -1.0203 0.0069
11 8 3 -0.4490 0.0025
11 8 4 0.4389 0.0002
11 8 5 1.2703 -0.0089
11 8 6 1.6272 -0.0234
11 8 7 1.3089 -0.0230
11 8 8 0.6891 -0.0163
11 9 0 -0.3235 -0.0345
11 9 1 0.4681 -0.0290
11 9 2 0.8722 -0.0144
11 9 3 0.7393 -0.0115
11 9 4 0.2069 -0.0308
11 9 5 -0.5651 -0.0286
11 9 6 -1.0099 0.0129
11 9 7 -0.7056 0.0320
11 10 0 0.4208 0.0008
11 10 1 0.2755 -0.0056
11 10 2 0.2285 -0.0081
11 10 3 0.1989 -0.0006
11 10 4 0.0986 0.0209
11 10 5 0.1309 0.0249
11 11 0 -0.2209 0.0165
11 11 1 -0.8485 0.0169
11 11 2 -1.3428 -0.0057
11 11 3 -1.3396 -0.0226
11 11 4 -0.7841 -0.0190
11 12 0 -0.1032 0.0087
11 12 1 0.5587 -0.0084
11 12 2 1.0023 0.0096
11 12 3 0.9754 0.0327
11 13 0 0.2431 0.0249
11 13 1 0.0363 0.0326
12 -15 0 0.0695 0.0185
12 -15 1 0.1519 -0.0300
12 -15 2 0.2530 -0.0645
12 -15 3 0.1874 -0.0553
12 -15 4 0.0306 -0.0306
12 -14 0 0.3218 -0.0135
12 -14 1 -0.3063 -0.0148
12 -14 2 -0.7330 0.0263
12 -14 3 -0.5227 0.0611
12 -14 4 0.1022 0.0591
12 -14 5 0.5291 0.0445
12 -14 6 0.6214 0.0474
12 -13 0 0.0672 -0.0437
12 -13 1 0.3296 -0.0499
12 -13 2 0.4335 -0.0685
12 -13 3 0.1897 -0.0608
12 -13 4 -0.3261 -0.0228
12 -13 5 -0.6210 0.0013
12 -13 6 -0.5473 -0.0006
12 -13 7 -0.3676 0.0001
12 -13 8 -0.1029 0.0283
12 -12 0 -1.2235 -0.0029
12 -12 1 -0.5784 0.0220
12 -12 2 -0.0135 0.0285
12 -12 3 0.2056 -0.0034
12 -12 4 0.2594 -0.0425
12 -12 5 0.1236 -0.0495
12 -12 6 -0.1789 -0.0475
12 -12 7 -0.3146 -0.0541
12 -12 8 -0.1315 -0.0457
12 -12 9 0.1373 -0.0159
12 -11 0 1.6974 0.0127
12 -11 1 0.3535 0.0154
12 -11 2 -0.6433 0.0102
12 -11 3 -0.8078 0.0139
12 -11 4 -0.3859 0.0175
12 -11 5 0.3219 0.0091
12 -11 6 1.0268 0.0130
12 -11 7 1.2398 0.0199
12 -11 8 0.7477 -0.0063
12 -11 9 -0.0025 -0.0372
12 -11 10 -0.3847 -0.0377
12 -10 0 -0.4986 0.0426
12 -10 1 0.6620 0.0254
12 -10 2 1.2088 0.0198
12 -10 3 0.8956 0.0129
12 -10 4 -0.0345 0.0027
12 -10 5 -1.1788 0.0042
12 -10 6 -2.0201 0.0078
12 -10 7 -1.9894 0.0116
12 -10 8 -1.1590 0.0275
12 -10 9 -0.3764 0.0276
12 -10 10 -0.2116 0.0066
12 -9 0 -1.7018 -0.0239
12 -9 1 -1.2971 -0.0108
12 -9 2 -0.3595 0.0040
12 -9 3 0.5986 0.0118
12 -9 4 1.2736 0.0155
12 -9 5 1.7004 0.0097
12 -9 6 1.8278 0.0040
12 -9 7 1.2845 0.0056
12 -9 8 0.1984 -0.0023
12 -9 9 -0.5423 -0.0079
12 -9 10 -0.4931 0.0049
12 -9 11 -0.1454 -0.0096
12 -8 0 2.8698 -0.0017
12 -8 1 1.0538 -0.0001
12 -8 2 -0.9894 -0.0042
12 -8 3 -2.1045 0.0012
12 -8 4 -1.7819 0.0043
12 -8 5 -0.5997 -0.0003
12 -8 6 0.4183 -0.0107
12 -8 7 0.9268 -0.0204
12 -8 8 1.1421 -0.0056
12 -8 9 1.1285 0.0151
12 -8 10 0.9296 -0.0119
12 -8 11 0.6968 -0.0492
12 -7 0 -1.4058 0.0079
12 -7 1 0.3027 -0.0100
12 -7 2 1.9905 -0.0161
12 -7 3 2.7878 -0.0152
12 -7 4 2.0924 -0.0011
12 -7 5 0.2086 0.0151
12 -7 6 -1.5028 0.0175
12 -7 7 -1.8333 0.0141
12 -7 8 -0.9333 -0.0002
12 -7 9 0.0887 -0.0268
12 -7 10 0.4039 -0.0247
12 -7 11 0.1112 0.0009
12 -6 0 -1.3570 -0.0230
12 -6 1 -2.1206 -0.0081
12 -6 2 -2.4794 0.0009
12 -6 3 -2.3944 0.0069
12 -6 4 -1.7623 -0.0010
12 -6 5 -0.3657 -0.0123
12 -6 6 1.1483 -0.0073
12 -6 7 1.4369 -0.0063
12 -6 8 0.3016 -0.0143
12 -6 9 -0.9580 0.0103
12 -6 10 -1.2824 0.0590
12 -6 11 -0.8307 0.0698
12 -6 12 -0.2800 0.0314
12 -5 0 2.2122 -0.0095
12 -5 1 1.5730 -0.0003
12 -5 2 0.4058 0.0025
12 -5 3 -0.7005 -0.0103
12 -5 4 -1.1677 -0.0128
12 -5 5 -1.3277 0.0012
12 -5 6 -1.5295 0.0048
12 -5 7 -1.2811 0.0045
12 -5 8 -0.4257 0.0162
12 -5 9 0.3164 0.0046
12 -5 10 0.5404 -0.0382
12 -5 11 0.5089 -0.0440
12 -5 12 0.4103 0.0176
12 -4 0 -0.9897 0.0273
12 -4 1 1.1835 0.0032
12 -4 2 3.2583 -0.0089
12 -4 3 4.2679 -0.0023
12 -4 4 3.6675 0.0022
12 -4 5 2.0287 -0.0056
12 -4 6 0.5685 -0.0074
12 -4 7 -0.0714 0.0006
12 -4 8 0.0643 0.0030
12 -4 9 0.5935 0.0070
12 -4 10 0.8811 0.0187
12 -4 11 0.6143 0.0171
12 -4 12 0.1822 0.0030
12 -3 0 0.8132 -0.0059
12 -3 1 -1.6903 -0.0081
12 -3 2 -3.4761 -0.0100
12 -3 3 -3.6323 -0.0078
12 -3 4 -2.2511 -0.0082
12 -3 5 -0.0211 -0.0090
12 -3 6 1.7555 -0.0024
12 -3 7 1.9111 0.0050
12 -3 8 0.5150 -0.0004
12 -3 9 -1.2130 -0.0145
12 -3 10 -2.0486 -0.0125
12 -3 11 -1.7336 0.0106
12 -3 12 -0.9152 0.0185
12 -2 0 -1.9022 -0.0054
12 -2 1 -1.1555 0.0160
12 -2 2 -0.8116 0.0188
12 -2 3 -1.0045 0.0042
12 -2 4 -1.2394 -0.0012
12 -2 5 -1.6191 0.0072
12 -2 6 -1.9794 0.0070
12 -2 7 -1.5104 -0.0042
12 -2 8 -0.0972 -0.0047
12 -2 9 1.3623 0.0044
12 -2 10 2.0283 -0.0073
12 -2 11 1.7137 -0.0461
12 -2 12 0.8188 -0.0756
12 -1 0 0.5810 0.0164
12 -1 1 2.5026 0.0123
12 -1 2 4.1740 0.0119
12 -1 3 4.6766 0.0098
12 -1 4 3.4447 0.0049
12 -1 5 1.4860 -0.0045
12 -1 6 0.0064 -0.0165
12 -1 7 -0.8300 -0.0174
12 -1 8 -1.1842 0.0021
12 -1 9 -1.1540 0.0294
12 -1 10 -0.9906 0.0449
12 -1 11 -0.7650 0.0460
12 -1 12 -0.3527 0.0405
12 0 0 2.5475 -0.0022
12 0 1 -0.4327 -0.0086
12 0 2 -3.0852 0.0019
12 0 3 -4.0894 0.0250
12 0 4 -2.8353 0.0246
12 0 5 -0.2433 0.0055
12 0 6 2.0488 0.0066
12 0 7 3.0015 0.0178
12 0 8 2.4931 0.0006
12 0 9 1.2317 -0.0290
12 0 10 0.2717 -0.0301
12 0 11 0.0330 -0.0146
12 1 0 -2.2778 -0.0161
12 1 1 -0.6300 -0.0055
12 1 2 0.7594 -0.0055
12 1 3 1.3648 -0.0196
12 1 4 0.7756 -0.0132
12 1 5 -0.8362 0.0124
12 1 6 -2.3804 0.0158
12 1 7 -2.8321 -0.0002
12 1 8 -2.1201 -0.0065
12 1 9 -0.9236 -0.0213
12 1 10 -0.0228 -0.0565
12 1 11 0.2394 -0.0593
12 2 0 -1.3341 0.0129
12 2 1 -0.5715 -0.0008
12 2 2 0.4298 -0.0164
12 2 3 0.7601 -0.0125
12 2 4 0.5769 -0.0005
12 2 5 0.6401 -0.0006
12 2 6 0.8360 -0.0030
12 2 7 0.7042 0.0008
12 2 8 0.3550 0.0060
12 2 9 0.0397 0.0257
12 2 10 -0.2086 0.0618
12 3 0 3.1055 0.0007
12 3 1 0.7332 -0.0039
12 3 2 -1.5984 0.0053
12 3 3 -2.1654 0.0062
12 3 4 -1.1317 -0.0086
12 3 5 0.0222 -0.0084
12 3 6 0.5564 0.0030
12 3 7 0.5678 -0.0076
12 3 8 0.2575 -0.0263
12 3 9 -0.0443 -0.0138
12 3 10 -0.0547 0.0212
12 4 0 -1.1959 -0.0236
12 4 1 0.5548 -0.0083
12 4 2 2.2716 -0.0056
12 4 3 2.5849 -0.0022
12 4 4 1.3251 0.0086
12 4 5 -0.3483 -0.0047
12 4 6 -1.2721 -0.0278
12 4 7 -1.0876 -0.0060
12 4 8 -0.2386 0.0394
12 4 9 0.4614 0.0297
12 5 0 -1.0805 0.0034
12 5 1 -1.0440 0.0094
12 5 2 -1.3861 0.0138
12 5 3 -1.6921 0.0124
12 5 4 -1.1286 0.0024
12 5 5 0.2284 0.0037
12 5 6 1.3418 0.0128
12 5 7 1.4022 0.0014
12 5 8 0.6282 -0.0185
12 5 9 -0.1549 -0.0098
12 6 0 1.0180 0.0230
12 6 1 -0.0354 0.0080
12 6 2 -0.4566 -0.0113
12 6 3 0.1063 -0.0328
12 6 4 0.6951 -0.0380
12 6 5 0.6575 -0.0187
12 6 6 0.2630 0.0090
12 6 7 -0.0273 0.0218
12 6 8 -0.0929 0.0040
12 7 0 -0.3848 -0.0233
12 7 1 0.9599 -0.0174
12 7 2 1.6846 0.0022
12 7 3 1.1909 0.0250
12 7 4 -0.0024 0.0309
12 7 5 -1.1587 0.0229
12 7 6 -1.6627 0.0222
12 7 7 -1.2792 0.0277
12 8 0 0.7204 0.0330
12 8 1 -0.3937 0.0202
12 8 2 -1.1755 0.0022
12 8 3 -1.2185 -0.0023
12 8 4 -0.5709 0.0121
12 8 5 0.4121 0.0038
12 8 6 0.9650 -0.0498
12 8 7 0.6373 -0.0865
12 9 0 -0.8031 -0.0080
12 9 1 -0.6225 0.0002
12 9 2 -0.3880 0.0149
12 9 3 -0.1190 0.0228
12 9 4 0.0603 0.0087
12 9 5 -0.0185 0.0010
12 10 0 0.3016 0.0026
12 10 1 0.8794 -0.0032
12 10 2 1.2971 -0.0134
12 10 3 1.2926 -0.0303
12 10 4 0.8288 -0.0400
12 11 0 0.2112 -0.0161
12 11 1 -0.3180 0.0097
12 11 2 -0.7388 0.0124
12 11 3 -0.8437 0.0105
12 12 0 -0.3741 -0.0462
12 12 1 -0.0942 -0.0464
13 -14 0 0.1674 0.0044
13 -14 1 -0.0106 0.0429
13 -14 2 -0.0811 0.0964
13 -14 3 0.0491 0.1070
13 -14 4 0.2673 0.0589
13 -13 0 1.0917 -0.0024
13 -13 1 0.8168 -0.0389
13 -13 2 0.3545 -0.0531
13 -13 3 -0.0087 -0.0212
13 -13 4 -0.1482 0.0354
13 -13 5 0.0193 0.0687
13 -13 6 0.2757 0.0769
13 -12 0 -1.9781 0.0359
13 -12 1 -1.0628 0.0055
13 -12 2 -0.0777 -0.0184
13 -12 3 0.3502 -0.0472
13 -12 4 0.1509 -0.0740
13 -12 5 -0.4316 -0.0786
13 -12 6 -0.9544 -0.0679
13 -12 7 -0.9399 -0.0341
13 -11 0 0.8187 -0.0584
13 -11 1 -0.2995 -0.0355
13 -11 2 -1.0985 -0.0109
13 -11 3 -1.1056 0.0176
13 -11 4 -0.4152 0.0386
13 -11 5 0.6031 0.0342
13 -11 6 1.4520 0.0130
13 -11 7 1.5701 -0.0220
13 -11 8 0.9562 -0.0710
13 -11 9 0.3219 -0.0868
13 -10 0 1.3476 0.0055
13 -10 1 1.5759 0.0145
13 -10 2 1.3245 0.0110
13 -10 3 0.7437 0.0023
13 -10 4 0.0799 -0.0073
13 -10 5 -0.5707 -0.0095
13 -10 6 -1.0701 -0.0043
13 -10 7 -0.9869 0.0118
13 -10 8 -0.3104 0.0462
13 -10 9 0.2171 0.0626
13 -9 0 -2.1727 0.0255
13 -9 1 -1.2242 0.0153
13 -9 2 0.0740 0.0069
13 -9 3 0.9782 -0.0035
13 -9 4 1.0372 -0.0036
13 -9 5 0.4691 0.0026
13 -9 6 -0.1497 0.0005
13 -9 7 -0.6279 -0.0150
13 -9 8 -0.9665 -0.0493
13 -9 9 -0.9390 -0.0692
13 -9 10 -0.5652 -0.0273
13 -8 0 0.8850 -0.0170
13 -8 1 -0.4383 -0.0046
13 -8 2 -1.9505 0.0008
13 -8 3 -2.8107 -0.0016
13 -8 4 -2.4031 -0.0170
13 -8 5 -0.9005 -0.0267
13 -8 6 0.6332 -0.0129
13 -8 7 1.2200 0.0085
13 -8 8 0.8356 0.0394
13 -8 9 0.1338 0.0828
13 -8 10 -0.2453 0.0913
13 -7 0 0.9175 0.0110
13 -7 1 1.7422 0.0044
13 -7 2 2.4763 -0.0026
13 -7 3 2.6852 -0.0095
13 -7 4 2.0304 0.0022
13 -7 5 0.5161 0.0189
13 -7 6 -0.9606 0.0126
13 -7 7 -1.2249 -0.0002
13 -7 8 -0.3419 -0.0162
13 -7 9 0.5364 -0.0722
13 -7 10 0.7113 -0.1385
13 -6 0 -1.5675 0.0133
13 -6 1 -0.9862 0.0058
13 -6 2 -0.1711 0.0105
13 -6 3 0.5420 0.0305
13 -6 4 1.0025 0.0282
13 -6 5 1.5303 0.0039
13 -6 6 2.0191 0.0008
13 -6 7 1.7502 0.0107
13 -6 8 0.8188 0.0044
13 -6 9 0.1523 0.0180
13 -6 10 -0.0003 0.0710
13 -6 11 -0.0755 0.0985
13 -5 0 1.3571 -0.0116
13 -5 1 -0.6312 -0.0060
13 -5 2 -2.6250 -0.0002
13 -5 3 -3.5302 -0.0008
13 -5 4 -3.0709 0.0061
13 -5 5 -2.0895 0.0199
13 -5 6 -1.4177 0.0145
13 -5 7 -1.0021 -0.0030
13 -5 8 -0.7131 -0.0031
13 -5 9 -0.7078 -0.0072
13 -5 10 -0.7573 -0.0438
13 -5 11 -0.5265 -0.0788
13 -4 0 -1.6149 -0.0108
13 -4 1 0.4001 0.0129
13 -4 2 2.2292 0.0181
13 -4 3 2.7642 0.0059
13 -4 4 1.8847 -0.0014
13 -4 5 0.3201 -0.0012
13 -4 6 -0.8496 -0.0030
13 -4 7 -1.0024 -0.0028
13 -4 8 -0.3073 0.0120
13 -4 9 0.6107 0.0437
13 -4 10 1.1099 0.0666
13 -4 11 0.9838 0.0509
13 -3 0 1.7771 0.0114
13 -3 1 1.1795 -0.0267
13 -3 2 0.7316 -0.0397
13 -3 3 0.6232 -0.0237
13 -3 4 0.7247 -0.0127
13 -3 5 1.2383 -0.0146
13 -3 6 1.8497 -0.0078
13 -3 7 1.7019 0.0073
13 -3 8 0.6973 0.0092
13 -3 9 -0.4045 -0.0012
13 -3 10 -0.9704 0.0049
13 -3 11 -0.8776 0.0388
13 -2 0 0.4804 -0.0233
13 -2 1 -1.0091 -0.0076
13 -2 2 -2.6707 -0.0022
13 -2 3 -3.4687 -0.0096
13 -2 4 -2.7967 -0.0209
13 -2 5 -1.5394 -0.0236
13 -2 6 -0.5912 -0.0143
13 -2 7 0.0868 -0.0123
13 -2 8 0.5230 -0.0416
13 -2 9 0.5965 -0.0885
13 -2 10 0.5249 -0.1088
13 -2 11 0.4451 -0.0861
13 -1 0 -3.2878 0.0132
13 -1 1 -0.6722 0.0152
13 -1 2 2.0535 0.0077
13 -1 3 3.4265 -0.0069
13 -1 4 2.6459 0.0007
13 -1 5 0.4740 0.0231
13 -1 6 -1.6313 0.0181
13 -1 7 -2.6920 -0.0014
13 -1 8 -2.4118 0.0197
13 -1 9 -1.3169 0.0690
13 -1 10 -0.4388 0.0769
13 0 0 2.0578 0.0073
13 0 1 0.3006 -0.0007
13 0 2 -1.0274 -0.0016
13 0 3 -1.4937 0.0119
13 0 4 -0.9255 0.0091
13 0 5 0.5047 -0.0162
13 0 6 1.9695 -0.0241
13 0 7 2.6036 -0.0076
13 0 8 2.1918 0.0029
13 0 9 1.1991 0.0167
13 0 10 0.3406 0.0551
13 1 0 1.4516 0.0022
13 1 1 1.4743 0.0017
13 1 2 0.6487 0.0171
13 1 3 -0.0007 0.0267
13 1 4 -0.0752 0.0197
13 1 5 -0.1430 0.0142
13 1 6 -0.3201 0.0158
13 1 7 -0.3337 0.0161
13 1 8 -0.2187 0.0080
13 1 9 -0.0584 -0.0248
13 1 10 0.1484 -0.0792
13 2 0 -2.5664 0.0027
13 2 1 -1.3207 0.0229
13 2 2 0.5431 0.0064
13 2 3 1.3847 -0.0177
13 2 4 0.8597 -0.0066
13 2 5 0.0501 0.0148
13 2 6 -0.4207 0.0193
13 2 7 -0.5869 0.0263
13 2 8 -0.4709 0.0407
13 2 9 -0.2463 0.0400
13 3 0 1.1966 -0.0007
13 3 1 -0.0906 -0.0158
13 3 2 -1.7612 -0.0062
13 3 3 -2.4493 0.0064
13 3 4 -1.6634 -0.0069
13 3 5 -0.2748 -0.0137
13 3 6 0.6961 -0.0071
13 3 7 0.8526 -0.0397
13 3 8 0.3897 -0.1021
13 3 9 -0.1289 -0.1106
13 4 0 0.4772 0.0016
13 4 1 0.6230 0.0068
13 4 2 1.0953 0.0034
13 4 3 1.5615 -0.0048
13 4 4 1.1534 -0.0025
13 4 5 -0.1030 -0.0029
13 4 6 -1.1687 -0.0049
13 4 7 -1.2783 0.0267
13 4 8 -0.6535 0.0804
13 5 0 -0.8679 -0.0162
13 5 1 0.1674 -0.0283
13 5 2 0.9381 -0.0246
13 5 3 0.6142 0.0013
13 5 4 0.0131 0.0176
13 5 5 -0.1031 -0.0016
13 5 6 0.0512 -0.0366
13 5 7 0.1290 -0.0560
13 6 0 0.4662 -0.0065
13 6 1 -0.9887 0.0040
13 6 2 -2.1321 0.0083
13 6 3 -1.9338 -0.0043
13 6 4 -0.7834 -0.0109
13 6 5 0.4740 0.0087
13 6 6 1.1961 0.0276
13 6 7 1.0784 0.0222
13 7 0 -0.7461 0.0215
13 7 1 0.2373 0.0167
13 7 2 1.1621 0.0047
13 7 3 1.4937 -0.0058
13 7 4 1.0353 -0.0192
13 7 5 0.0511 -0.0194
13 7 6 -0.6835 0.0183
13 8 0 0.8670 -0.0216
13 8 1 0.8914 0.0013
13 8 2 0.5657 0.0114
13 8 3 0.0246 0.0088
13 8 4 -0.2817 0.0174
13 8 5 -0.1423 0.0257
13 9 0 -0.1228 0.0111
13 9 1 -0.7522 -0.0236
13 9 2 -1.1156 -0.0397
13 9 3 -1.0774 -0.0247
13 9 4 -0.7170 -0.0019
13 10 0 -0.3512 0.0143
13 10 1 0.1634 0.0201
13 10 2 0.5565 0.0386
13 10 3 0.6957 0.0349
13 11 0 0.2756 0.0186
13 11 1 -0.0641 0.0253
14 -14 0 -0.4069 0.0339
14 -14 1 -0.5704 0.0551
14 -13 0 1.1579 -0.0801
14 -13 1 0.9376 -0.0333
14 -13 2 0.4834 0.0186
14 -13 3 0.1028 0.0686
14 -13 4 -0.0253 0.0988
14 -12 0 -0.4946 0.0377
14 -12 1 0.0987 0.0084
14 -12 2 0.6339 -0.0360
14 -12 3 0.8181 -0.0708
14 -12 4 0.6320 -0.0711
14 -12 5 0.1135 -0.0393
14 -12 6 -0.5338 -0.0101
14 -11 0 -0.9387 0.0218
14 -11 1 -1.2253 0.0228
14 -11 2 -1.2474 0.0222
14 -11 3 -1.0438 0.0056
14 -11 4 -0.7381 -0.0173
14 -11 5 -0.2648 -0.0287
14 -11 6 0.3807 -0.0236
14 -11 7 0.7065 -0.0245
14 -10 0 1.4699 0.0113
14 -10 1 0.9064 -0.0131
14 -10 2 0.0455 -0.0212
14 -10 3 -0.6194 0.0058
14 -10 4 -0.7080 0.0426
14 -10 5 -0.3447 0.0640
14 -10 6 0.0022 0.0678
14 -10 7 0.2161 0.0640
14 -10 8 0.3881 0.0703
14 -9 0 -0.7770 -0.0411
14 -9 1 0.4604 -0.0138
14 -9 2 1.8696 0.0198
14 -9 3 2.6695 0.0235
14 -9 4 2.3503 0.0005
14 -9 5 1.1134 -0.0304
14 -9 6 -0.1266 -0.0490
14 -9 7 -0.6295 -0.0381
14 -9 8 -0.4534 -0.0310
14 -8 0 -0.2338 0.0114
14 -8 1 -1.2214 -0.0101
14 -8 2 -2.0898 -0.0261
14 -8 3 -2.3420 -0.0200
14 -8 4 -1.7333 -0.0133
14 -8 5 -0.4528 -0.0107
14 -8 6 0.6401 -0.0005
14 -8 7 0.7219 0.0014
14 -8 8 0.0884 0.0065
14 -8 9 -0.3471 0.0585
14 -7 0 1.1986 0.0018
14 -7 1 0.7068 0.0218
14 -7 2 0.0669 0.0127
14 -7 3 -0.3450 -0.0184
14 -7 4 -0.5688 -0.0239
14 -7 5 -1.0335 -0.0076
14 -7 6 -1.5374 -0.0165
14 -7 7 -1.3156 -0.0324
14 -7 8 -0.5289 -0.0151
14 -7 9 -0.0592 -0.0063
14 -6 0 -2.1290 -0.0055
14 -6 1 -0.4427 -0.0124
14 -6 2 1.3836 -0.0118
14 -6 3 2.1176 -0.0021
14 -6 4 1.6557 -0.0046
14 -6 5 1.0830 -0.0165
14 -6 6 1.0244 -0.0053
14 -6 7 0.9400 0.0160
14 -6 8 0.5572 0.0068
14 -6 9 0.3192 -0.0042
14 -5 0 2.4853 0.0223
14 -5 1 1.1305 0.0138
14 -5 2 -0.6721 0.0138
14 -5 3 -1.6164 0.0209
14 -5 4 -1.1898 0.0230
14 -5 5 -0.0635 0.0223
14 -5 6 0.7187 0.0170
14 -5 7 0.8230 -0.0021
14 -5 8 0.5323 -0.0321
14 -5 9 0.1355 -0.0644
14 -4 0 -1.5771 -0.0132
14 -4 1 -1.1688 0.0036
14 -4 2 -0.5312 0.0149
14 -4 3 -0.0077 0.0103
14 -4 4 0.0050 0.0109
14 -4 5 -0.7826 0.0185
14 -4 6 -1.7347 0.0219
14 -4 7 -1.8635 0.0265
14 -4 8 -1.1864 0.0345
14 -4 9 -0.4450 0.0313
14 -3 0 -1.0972 -0.0041
14 -3 1 -0.2739 -0.0081
14 -3 2 1.1052 -0.0051
14 -3 3 1.9754 0.0040
14 -3 4 1.7705 0.0109
14 -3 5 1.2532 0.0101
14 -3 6 0.9594 -0.0033
14 -3 7 0.5972 -0.0152
14 -3 8 0.2075 0.0100
14 -3 9 0.0907 0.0724
14 -2 0 3.2954 0.0170
14 -2 1 1.3915 0.0053
14 -2 2 -1.1197 -0.0060
14 -2 3 -2.6846 -0.0020
14 -2 4 -2.3320 -0.0059
14 -2 5 -0.7160 -0.0231
14 -2 6 0.8857 -0.0160
14 -2 7 1.7146 0.0143
14 -2 8 1.5279 0.0053
14 -2 9 0.7135 -0.0565
14 -1 0 -1.8727 -0.0224
14 -1 1 -0.2735 -0.0132
14 -1 2 1.0628 -0.0053
14 -1 3 1.6266 -0.0116
14 -1 4 1.2483 -0.0108
14 -1 5 0.0863 0.0075
14 -1 6 -1.1788 0.0095
14 -1 7 -1.8133 -0.0154
14 -1 8 -1.5685 -0.0266
14 -1 9 -0.8066 -0.0116
14 0 0 -0.7154 0.0064
14 0 1 -1.2850 0.0159
14 0 2 -0.9080 0.0020
14 0 3 -0.3459 -0.0245
14 0 4 -0.2196 -0.0299
14 0 5 -0.1700 -0.0145
14 0 6 -0.0154 0.0008
14 0 7 0.0568 0.0021
14 0 8 0.0232 -0.0101
14 0 9 -0.0725 -0.0126
14 1 0 1.2816 0.0001
14 1 1 0.9339 -0.0266
14 1 2 -0.2860 -0.0173
14 1 3 -1.1327 0.0183
14 1 4 -0.9325 0.0195
14 1 5 -0.3164 -0.0101
14 1 6 0.1944 -0.0253
14 1 7 0.4993 -0.0199
14 1 8 0.5029 -0.0067
14 1 9 0.3408 0.0100
14 2 0 -1.0629 -0.0084
14 2 1 -0.0313 0.0080
14 2 2 1.4485 0.0104
14 2 3 2.2559 0.0015
14 2 4 1.8106 0.0077
14 2 5 0.7224 0.0070
14 2 6 -0.1565 -0.0086
14 2 7 -0.4280 0.0120
14 2 8 -0.1904 0.0692
14 3 0 0.4414 0.0056
14 3 1 -0.0981 0.0022
14 3 2 -0.7270 -0.0029
14 3 3 -1.2707 -0.0059
14 3 4 -1.0788 -0.0073
14 3 5 -0.1643 0.0088
14 3 6 0.6238 0.0305
14 3 7 0.6960 0.0053
14 4 0 0.4568 0.0063
14 4 1 -0.3277 0.0092
14 4 2 -1.1264 0.0226
14 4 3 -0.9199 0.0262
14 4 4 -0.3417 0.0225
14 4 5 -0.1694 0.0293
14 4 6 -0.2250 0.0397
14 4 7 -0.1842 0.0414
14 5 0 -0.4974 0.0361
14 5 1 0.8072 0.0405
14 5 2 2.0304 0.0111
14 5 3 2.0653 -0.0106
14 5 4 1.2283 -0.0181
14 5 5 0.2945 -0.0416
14 5 6 -0.3320 -0.0659
14 6 0 0.5092 -0.0504
14 6 1 -0.2129 -0.0537
14 6 2 -1.0299 -0.0289
14 6 3 -1.4549 -0.0021
14 6 4 -1.2097 0.0237
14 6 5 -0.4522 0.0505
14 7 0 -0.3929 0.0272
14 7 1 -0.5713 0.0028
14 7 2 -0.3784 -0.0228
14 7 3 0.0941 -0.0446
14 7 4 0.3094 -0.0744
14 7 5 0.1074 -0.0966
14 8 0 -0.5497 -0.0421
14 8 1 0.1048 0.0123
14 8 2 0.5335 0.0758
14 8 3 0.5848 0.1079
14 9 0 0.7682 0.0079
14 9 1 0.2509 -0.0211
14 9 2 -0.1804 -0.0781
14 10 0 -0.1597 0.0351
15 -12 0 0.4974 -0.0545
15 -12 1 0.6493 -0.0501
15 -12 2 0.6110 -0.0465
15 -12 3 0.4712 -0.0261
15 -11 0 -0.9396 -0.0523
15 -11 1 -0.7012 -0.0202
15 -11 2 -0.1085 0.0113
15 -11 3 0.4455 -0.0044
15 -11 4 0.4985 -0.0583
15 -11 5 0.1147 -0.1075
15 -10 0 1.0707 0.0934
15 -10 1 0.1938 0.0835
15 -10 2 -0.9624 0.0287
15 -10 3 -1.7513 0.0040
15 -10 4 -1.6882 0.0358
15 -10 5 -0.8556 0.0878
15 -10 6 0.0166 0.1015
15 -9 0 -0.6715 -0.0066
15 -9 1 0.2180 -0.0195
15 -9 2 1.0720 -0.0065
15 -9 3 1.4757 0.0148
15 -9 4 1.2414 0.0327
15 -9 5 0.4522 0.0299
15 -9 6 -0.2954 0.0076
15 -8 0 -0.4214 -0.0272
15 -8 1 -0.2377 -0.0426
15 -8 2 0.0052 -0.0287
15 -8 3 0.0674 -0.0081
15 -8 4 0.0687 -0.0153
15 -8 5 0.4255 -0.0223
15 -8 6 0.9089 0.0139
15 -8 7 0.7947 0.0467
15 -7 0 1.9191 -0.0175
15 -7 1 0.8927 0.0092
15 -7 2 -0.4182 0.0106
15 -7 3 -0.9827 -0.0148
15 -7 4 -0.6517 -0.0260
15 -7 5 -0.3265 -0.0144
15 -7 6 -0.4523 -0.0174
15 -7 7 -0.4573 -0.0287
15 -7 8 -0.1632 -0.0060
15 -6 0 -2.2930 0.0115
15 -6 1 -1.5922 -0.0025
15 -6 2 -0.0227 -0.0129
15 -6 3 1.0907 -0.0109
15 -6 4 0.8818 -0.0071
15 -6 5 -0.1266 -0.0203
15 -6 6 -0.8262 -0.0325
15 -6 7 -0.8732 -0.0145
15 -6 8 -0.5811 0.0207
15 -5 0 0.7816 0.0105
15 -5 1 0.6352 0.0098
15 -5 2 0.0705 0.0154
15 -5 3 -0.5479 0.0233
15 -5 4 -0.5395 0.0111
15 -5 5 0.3747 -0.0105
15 -5 6 1.3529 -0.0269
15 -5 7 1.4445 -0.0472
15 -5 8 0.8545 -0.0653
15 -4 0 1.5232 0.0253
15 -4 1 1.1098 0.0203
15 -4 2 -0.0390 -0.0029
15 -4 3 -0.8264 -0.0163
15 -4 4 -0.7834 0.0030
15 -4 5 -0.6393 0.0353
15 -4 6 -0.7122 0.0599
15 -4 7 -0.5607 0.0738
15 -4 8 -0.2399 0.0596
15 -3 0 -2.6750 -0.0390
15 -3 1 -1.6285 -0.0197
15 -3 2 0.2810 0.0066
15 -3 3 1.6743 0.0036
15 -3 4 1.6346 -0.0146
15 -3 5 0.7096 -0.0159
15 -3 6 -0.1726 -0.0189
15 -3 7 -0.6483 -0.0479
15 -3 8 -0.5943 -0.0633
15 -2 0 1.3789 0.0121
15 -2 1 0.4156 0.0076
15 -2 2 -0.6069 0.0020
15 -2 3 -1.2964 0.0074
15 -2 4 -1.3671 0.0125
15 -2 5 -0.7535 0.0047
15 -2 6 0.1474 0.0092
15 -2 7 0.7660 0.0448
15 -2 8 0.7749 0.0735
15 -1 0 0.3588 0.0033
15 -1 1 0.8570 -0.0115
15 -1 2 0.6482 -0.0057
15 -1 3 0.2970 0.0255
15 -1 4 0.3212 0.0360
15 -1 5 0.3580 0.0067
15 -1 6 0.1746 -0.0333
15 -1 7 -0.0299 -0.0513
15 0 0 -0.7559 -0.0173
15 0 1 -0.6314 -0.0016
15 0 2 0.3393 0.0018
15 0 3 1.2023 -0.0231
15 0 4 1.1785 -0.0243
15 0 5 0.6285 0.0101
15 0 6 0.0600 0.0341
15 0 7 -0.2815 0.0272
15 1 0 1.2562 0.0181
15 1 1 0.2614 0.0216
15 1 2 -1.0779 0.0143
15 1 3 -1.8827 0.0056
15 1 4 -1.6251 -0.0056
15 1 5 -0.7427 0.0065
15 1 6 0.0361 0.0436
15 1 7 0.2914 0.0465
15 2 0 -1.3487 0.0180
15 2 1 -0.5458 -0.0122
15 2 2 0.1873 -0.0319
15 2 3 0.7447 -0.0198
15 2 4 0.7426 0.0013
15 2 5 0.1989 -0.0159
15 2 6 -0.2985 -0.0633
15 3 0 -0.0127 -0.0287
15 3 1 0.4092 0.0032
15 3 2 0.9919 0.0115
15 3 3 0.8186 -0.0086
15 3 4 0.2916 -0.0326
15 3 5 0.1024 -0.0416
15 3 6 0.1704 -0.0254
15 4 0 0.9210 -0.0085
15 4 1 -0.1216 -0.0319
15 4 2 -1.3568 -0.0152
15 4 3 -1.6525 0.0038
15 4 4 -1.1527 0.0070
15 4 5 -0.5636 0.0240
15 5 0 -0.7553 -0.0074
15 5 1 -0.0495 0.0121
15 5 2 0.8388 0.0210
15 5 3 1.3086 0.0303
15 5 4 1.0923 0.0273
15 5 5 0.4822 -0.0086
15 6 0 0.0764 0.0235
15 6 1 0.1184 0.0335
15 6 2 -0.0361 0.0325
15 6 3 -0.2997 0.0343
15 6 4 -0.2315 0.0573
15 7 0 0.9246 0.0381
15 7 1 0.4045 -0.0102
15 7 2 0.0490 -0.0732
15 7 3 -0.0167 -0.1125
15 8 0 -0.9135 0.0011
15 8 1 -0.5516 0.0181
15 9 0 0.0561 -0.1049
16 -11 0 -0.6665 -0.0371
16 -11 1 -0.4562 -0.0832
16 -10 0 0.5561 -0.0823
16 -10 1 0.1882 0.0072
16 -10 2 -0.1792 0.0654
16 -10 3 -0.4605 0.0510
16 -9 0 0.2184 0.1042
16 -9 1 0.1902 0.0926
16 -9 2 0.1128 0.0352
16 -9 3 0.0932 0.0016
16 -9 4 0.0917 0.0321
16 -8 0 -1.3967 0.0064
16 -8 1 -0.8695 -0.0223
16 -8 2 0.0053 0.0015
16 -8 3 0.5465 0.0621
16 -8 4 0.4784 0.0820
16 -8 5 0.2995 0.0430
16 -7 0 1.5528 -0.0188
16 -7 1 1.0727 -0.0356
16 -7 2 -0.2172 -0.0504
16 -7 3 -1.2139 -0.0682
16 -7 4 -1.0561 -0.0626
16 -7 5 -0.1471 -0.0109
16 -6 0 0.0651 -0.0514
16 -6 1 0.0959 -0.0020
16 -6 2 0.4248 0.0092
16 -6 3 0.8688 -0.0096
16 -6 4 0.8400 -0.0115
16 -6 5 0.1093 0.0003
16 -6 6 -0.6024 0.0065
16 -5 0 -1.6303 0.0185
16 -5 1 -1.3355 -0.0131
16 -5 2 -0.3698 -0.0070
16 -5 3 0.1872 0.0071
16 -5 4 0.0310 -0.0197
16 -5 5 -0.0725 -0.0651
16 -5 6 0.1189 -0.0849
16 -4 0 1.9085 0.0117
16 -4 1 1.5239 0.0118
16 -4 2 0.3499 0.0077
16 -4 3 -0.5874 0.0231
16 -4 4 -0.6480 0.0531
16 -4 5 -0.3162 0.0598
16 -4 6 -0.1106 0.0441
16 -3 0 -1.0310 0.0218
16 -3 1 -0.6281 0.0151
16 -3 2 -0.0153 -0.0006
16 -3 3 0.6162 -0.0192
16 -3 4 0.9660 -0.0300
16 -3 5 0.8465 -0.0209
16 -3 6 0.4011 -0.0083
16 -2 0 -0.2042 -0.0187
16 -2 1 -0.6296 0.0005
16 -2 2 -0.4693 0.0115
16 -2 3 -0.1922 -0.0082
16 -2 4 -0.2162 -0.0196
16 -2 5 -0.2543 0.0044
16 -2 6 -0.0974 0.0369
16 -1 0 0.7775 0.0213
16 -1 1 0.7972 0.0134
16 -1 2 -0.0834 -0.0016
16 -1 3 -1.0472 0.0100
16 -1 4 -1.2514 0.0123
16 -1 5 -0.8304 -0.0168
16 -1 6 -0.2648 -0.0395
16 0 0 -1.2385 -0.0002
16 0 1 -0.5419 -0.0226
16 0 2 0.5402 -0.0250
16 0 3 1.3034 -0.0098
16 0 4 1.2238 0.0116
16 0 5 0.5430 0.0062
16 0 6 -0.1436 -0.0346
16 1 0 1.3810 -0.0619
16 1 1 0.7467 -0.0066
16 1 2 0.1541 0.0493
16 1 3 -0.2692 0.0425
16 1 4 -0.3121 -0.0033
16 1 5 -0.0005 -0.0100
16 2 0 0.0474 0.0433
16 2 1 -0.0646 0.0152
16 2 2 -0.4409 -0.0116
16 2 3 -0.4309 0.0021
16 2 4 -0.1340 0.0401
16 2 5 0.0206 0.0616
16 3 0 -1.5495 -0.0152
16 3 1 -0.9357 -0.0263
16 3 2 0.2363 -0.0453
16 3 3 0.8634 -0.0400
16 3 4 0.7366 -0.0128
16 4 0 1.3225 0.0513
16 4 1 0.7412 0.0524
16 4 2 -0.2513 0.0378
16 4 3 -0.8953 -0.0096
16 4 4 -0.7954 -0.0569
16 5 0 -0.1542 -0.0091
16 5 1 -0.1466 -0.0384
16 5 2 0.0578 -0.0421
16 5 3 0.3251 -0.0222
16 6 0 -0.6983 -0.0767
16 6 1 -0.2473 -0.0061
16 7 0 0.6166 0.0069
17 -9 0 0.9249 -0.0101
17 -9 1 0.7398 0.0420
17 -8 0 -0.9614 0.0189
17 -8 1 -0.5447 0.0572
17 -8 2 0.3366 0.0834
17 -8 3 0.9906 0.1078
17 -7 0 -0.2421 0.0869
17 -7 1 -0.2391 -0.0006
17 -7 2 -0.3905 -0.0398
17 -7 3 -0.6730 -0.0273
17 -6 0 1.0797 -0.0713
17 -6 1 0.8459 -0.0091
17 -6 2 0.1901 0.0312
17 -6 3 -0.0803 0.0354
17 -6 4 0.1603 0.0496
17 -5 0 -1.0745 0.0070
17 -5 1 -1.1041 -0.0105
17 -5 2 -0.5064 -0.0421
17 -5 3 0.0358 -0.0710
17 -5 4 0.0834 -0.0904
17 -4 0 0.8621 -0.0040
17 -4 1 0.7028 -0.0065
17 -4 2 0.2966 0.0156
17 -4 3 -0.1655 0.0466
17 -4 4 -0.3911 0.0649
17 -3 0 0.0047 -0.0100
17 -3 1 0.5153 -0.0201
17 -3 2 0.4999 -0.0374
17 -3 3 0.2412 -0.0354
17 -3 4 0.0707 -0.0268
17 -2 0 -0.8431 -0.0148
17 -2 1 -1.0376 0.0078
17 -2 2 -0.3934 0.0378
17 -2 3 0.4753 0.0299
17 -2 4 0.8445 0.0093
17 -1 0 0.9971 0.0097
17 -1 1 0.7034 0.0136
17 -1 2 0.0417 0.0107
17 -1 3 -0.5577 0.0026
17 -1 4 -0.6730 -0.0117
17 0 0 -0.8859 0.0515
17 0 1 -0.5656 0.0094
17 0 2 -0.2583 -0.0475
17 0 3 -0.0235 -0.0448
17 0 4 0.0363 0.0087
17 1 0 -0.0121 0.0028
17 1 1 -0.1475 -0.0039
17 1 2 0.0094 0.0047
17 1 3 0.1064 -0.0085
17 2 0 1.1937 -0.0358
17 2 1 1.1592 0.0242
17 2 2 0.4330 0.0838
17 2 3 -0.1974 0.0861
17 3 0 -1.0262 -0.0057
17 3 1 -0.9325 -0.0285
17 3 2 -0.2732 -0.0599
17 4 0 0.0047 -0.0880
17 4 1 0.1808 -0.0466
18 -6 0 0.4182 0.0357
18 -6 1 0.6087 0.0378
18 -5 0 -0.6026 -0.0710
18 -5 1 -0.5158 -0.0328
18 -4 0 0.1191 0.0631
18 -4 1 -0.3156 0.0450
18 -3 0 0.6899 0.0259
18 -3 1 0.8309 -0.0166
18 -2 0 -0.7350 -0.0737
18 -2 1 -0.6164 -0.0371
18 -1 0 0.5082 0.0090
18 -1 1 0.3463 0.0241
18 0 0 -0.2575 -0.0439
18 0 1 -0.0165 -0.0322
18 1 0 -0.1361 0.0844
0 0 0 0.0 0.0
;
loop_
  _diffrn_refln_index_h
  _diffrn_refln_index_k
  _diffrn_refln_index_l
  _diffrn_refln_intensity_net
  _diffrn_refln_intensity_u
 0 0 1 509.38 8.34
 0 0 2 34.51 3.2
 0 0 -3 2969.98 13.94
 0 0 3 2849.27 35.39
 0 0 4 319.27 14.11
 0 0 5 1123.04 29.73
 0 0 6 0.29 1.74
 0 0 7 271.1 18.5
 0 0 7 251.97 17.6
 0 0 8 177.78 16.34
 0 0 8 165.48 15.63
 0 0 9 9.37 4.22
 0 0 10 134.94 16.29
 0 0 -11 9.88 2.17
 0 0 11 8.1 4.55
 0 0 11 10.45 2.41
 0 0 -12 92.68 6.91
 0 0 12 97.91 7.39
 0 0 -13 2.2 1.67
 0 0 13 0.93 2.59
 0 0 13 -3.33 1.98
 0 0 -14 183.17 10.35
 0 0 -15 2.2 2.11
 0 0 -16 199 9.89
 0 0 -17 14.15 2.61
 0 0 18 57.48 3.94
 0 0 -18 54.64 3.73
 0 0 18 54.23 2.79
 0 -1 19 7.53 1.19
 0 1 -18 37.84 3.21
 0 -1 18 40.73 3.06
 0 1 -17 82.53 5.74
 0 1 -16 6.16 2.19
 0 1 -15 46.28 5.12
 0 -1 14 0.54 1.71
 0 1 -14 1.39 1.7
 0 -1 13 57.6 6.02
 0 -1 13 52.27 10.89
 0 1 -13 61.24 5.72
 0 -1 12 9.43 2.34
 0 -1 12 12.22 5.59
 0 1 -12 14.63 2.87
 0 -1 11 6.23 4.17
 0 -1 10 536.74 31.91
 0 -1 9 38.78 8.06
 0 -1 8 20.3 5.63
 0 -1 7 20.84 5.1
 0 -1 6 5.16 2.66
 0 -1 6 7.19 3.34
 0 -1 5 463.48 18.87
 0 -1 5 464.28 19.28
 0 -1 4 2174.27 36.31
 0 -1 4 2149.98 35.44
 0 -1 3 924.8 20.09
 0 -1 3 891.6 19.3
 0 -1 2 1564.67 9.84
 0 -1 2 1558.61 20.44
 0 -1 1 1498.83 14.7
 0 1 1 2393.47 20.51
 0 1 2 14.73 2.32
 0 1 3 3272.71 39.35
 0 -1 -4 538.24 11.58
 0 1 4 593.67 19.75
 0 -1 -5 -1.24 0.71
 0 1 5 -0.48 2.24
 0 -1 -6 33.22 2.43
 0 1 6 35.37 6.4
 0 1 7 71.49 9.54
 0 1 8 38.17 7.5
 0 1 9 -7.4 3.82
 0 1 9 -2.72 3.18
 0 1 10 105.26 14.48
 0 -1 -11 206.11 9.7
 0 1 11 207.96 20.94
 0 1 11 217.24 10.16
 0 -1 -12 -0.13 1.81
 0 1 12 -2.77 1.72
 0 -1 -13 39.45 4.83
 0 1 13 28.99 8.13
 0 1 13 41.69 5.21
 0 -1 -14 44.76 5.19
 0 -1 -15 1.44 1.79
 0 -1 -16 66.25 5.67
 0 -1 -17 28.63 3.31
 0 1 18 46.25 3.3
 0 -2 19 49.18 2.8
 0 -2 18 0.75 1.07
 0 2 -18 2.57 1.22
 0 2 -17 1.85 1.14
 0 2 -16 11.77 2.86
 0 2 -15 63.28 5.93
 0 -2 14 12.61 2.99
 0 2 -14 16.76 3.31
 0 -2 14 13 2.2
 0 2 -13 12.21 2.77
 0 -2 13 13.38 2.37
 0 -2 13 15.95 3.48
 0 -2 13 12.91 5.77
 0 -2 12 63.35 5.81
 0 -2 12 54.77 11.27
 0 2 -12 68.59 5.67
 0 -2 11 361.79 27.64
 0 -2 10 6.75 3.99
 0 -2 9 223.4 19.28
 0 -2 8 31.3 7.05
 0 -2 7 187.46 14.86
 0 -2 6 262.01 15.81
 0 -2 5 386.3 17.14
 0 -2 4 1014.34 8.98
 0 -2 4 1004.5 24.21
 0 -2 3 2438.72 19.52
 0 -2 3 2495.98 32.57
 0 -2 2 178.18 7.36
 0 -2 1 575.3 10.57
 0 2 -1 587.14 7.03
 0 2 -1 584.89 9.29
 0 -2 0 32.95 2.36
 0 -2 0 28.59 2.71
 0 -2 -1 1438.53 21.72
 0 2 2 2434.92 29.73
 0 2 3 1228.53 24.69
 0 -2 -4 227.56 9.66
 0 2 4 197.69 12
 0 -2 -5 4.49 1.57
 0 2 5 10.2 3.25
 0 -2 -6 596.55 15.21
 0 2 6 618.58 26.13
 0 2 7 0.15 1.94
 0 2 8 30.8 6.87
 0 2 9 3.26 2.59
 0 2 9 -3.16 2.74
 0 2 10 5.28 3.5
 0 2 11 18.04 3.22
 0 -2 -11 16.05 2.87
 0 2 12 44.28 5.14
 0 2 12 53.63 10.74
 0 -2 -12 43.65 5
 0 -2 -13 193.62 10.66
 0 -2 -14 21.32 3.72
 0 -2 -15 30.44 4.21
 0 -2 -16 39.1 3.02
 0 -2 -16 41.53 4.47
 0 2 17 24.12 2.9
 0 -2 -17 22.54 2.85
 0 2 18 2.77 1.16
 0 -3 19 1.01 0.69
 0 -3 19 1.82 0.63
 0 -3 18 2.59 1.31
 0 3 -18 -0.22 1.01
 0 3 -17 54.93 4.72
 0 3 -16 172.37 9.1
 0 -3 16 161.8 7.59
 0 3 -15 1.34 1.45
 0 -3 15 1.98 1.32
 0 -3 14 -0.66 1.83
 0 3 -14 0.01 1.36
 0 -3 14 2.48 1.8
 0 -3 13 0.12 1.33
 0 3 -13 3.12 3.47
 0 -3 13 -3.54 3.72
 0 3 -13 1.22 1.5
 0 -3 12 52.32 5.04
 0 -3 12 38.13 9.61
 0 3 -12 44.52 4.51
 0 -3 11 481.88 31.92
 0 -3 10 5.09 3.75
 0 -3 9 416.34 26.31
 0 -3 8 802.36 33.44
 0 -3 7 665.89 28.13
 0 -3 6 355.06 18.62
 0 -3 5 141.63 4.59
 0 -3 5 138.27 10.41
 0 -3 4 1421.92 19.03
 0 -3 4 1419.75 29.64
 0 -3 3 3214.44 39.28
 0 -3 2 342.26 11.05
 0 3 -2 375.93 8.46
 0 -3 1 1315.07 18.27
 0 -3 1 1212.26 20.61
 0 -3 0 2664.19 25.74
 0 -3 0 2576.24 31.49
 0 -3 -1 766.2 18.99
 0 3 2 107.19 6.83
 0 3 3 15.5 3.28
 0 -3 -4 191.46 10.47
 0 3 4 207.83 12.31
 0 -3 -5 664.52 20.16
 0 3 5 727.61 26.37
 0 -3 -6 104.8 8.02
 0 3 6 124.23 11.97
 0 3 7 78.84 10.2
 0 3 8 -0.38 1.82
 0 3 9 5.3 2.67
 0 3 10 76.59 5.56
 0 3 10 75.09 12.15
 0 3 10 71.57 11.89
 0 -3 -10 68.74 5.61
 0 3 11 21.25 3.44
 0 3 11 15.45 6.16
 0 -3 -11 14.28 3.18
 0 3 12 58.87 10.36
 0 -3 -12 58.27 5.84
 0 -3 -13 3.43 2.21
 0 -3 -14 19.81 3.81
 0 -3 -15 265.76 9.28
 0 -3 -15 265.82 11.65
 0 -3 -16 1.39 0.69
 0 -3 -16 -0.01 1.35
 0 3 17 20.62 2.34
 0 -4 19 -0.26 0.65
 0 -4 19 1.3 0.6
 0 4 -18 38.58 3.17
 0 -4 18 39.69 3.51
 0 4 -17 88.55 5.79
 0 -4 17 84 4.88
 0 -4 17 93.17 6.26
 0 4 -16 1.49 1.59
 0 -4 16 -0.07 1.04
 0 4 -15 133.15 8.35
 0 -4 15 124.03 7.85
 0 -4 14 85.1 7.06
 0 4 -14 74.02 6.31
 0 -4 14 79.04 6.53
 0 -4 13 114.83 7.89
 0 -4 13 134.12 18.14
 0 4 -13 123.12 7.91
 0 -4 12 315.09 11.93
 0 4 -12 257.87 23.93
 0 -4 12 301.39 26.4
 0 4 -12 300.33 11.41
 0 -4 11 124.09 16.35
 0 -4 10 177.55 18.34
 0 -4 9 102.92 13.19
 0 -4 8 367.41 23.03
 0 -4 7 335.65 20.15
 0 -4 6 111.76 4.67
 0 -4 6 113.31 10.87
 0 -4 5 1010.07 18.59
 0 -4 5 1039.69 29.49
 0 -4 4 88.43 6.12
 0 -4 3 4151.22 46.53
 0 4 -3 4502.19 36.42
 0 -4 2 55.41 4.85
 0 -4 2 55.2 5.23
 0 4 -2 57.7 4.13
 0 4 -1 10.65 1.36
 0 -4 1 9.64 1.93
 0 -4 1 8.61 2.38
 0 -4 0 494.33 16.6
 0 -4 -1 57.86 6.07
 0 4 2 0.96 1.05
 0 4 3 129.2 9.07
 0 -4 -4 66.36 7.13
 0 4 4 65.81 7.23
 0 -4 -5 342.04 16.57
 0 -4 -6 209.31 13.06
 0 4 6 185.95 15.08
 0 4 7 67.63 9.94
 0 4 8 7.51 3.91
 0 4 9 61.32 10.36
 0 4 10 0.58 1.14
 0 4 10 0.48 1.76
 0 -4 -10 1.71 1.57
 0 4 11 155.82 18.08
 0 -4 -11 167.56 9.66
 0 -4 -12 15.14 3.35
 0 -4 -13 36.84 4.79
 0 -4 -14 2.83 1.14
 0 -4 -14 3.03 1.81
 0 -4 -15 18.42 2.59
 0 -4 -15 17.29 2.99
 0 -4 -16 2.22 1.04
 0 4 16 0.48 1.12
 0 4 17 45.01 2.88
 0 4 17 42.85 2.79
 0 -5 19 13.37 1.41
 0 -5 19 14.35 1.7
 0 5 -18 3.49 1.19
 0 -5 18 1.2 1.07
 0 -5 17 2.67 1.32
 0 -5 17 4.95 1.84
 0 5 -17 6.96 1.89
 0 -5 16 16.6 2.89
 0 5 -16 19.56 3.09
 0 -5 15 101.49 7.42
 0 5 -15 101.37 7.22
 0 5 -14 164.34 9.23
 0 -5 14 174.56 9.73
 0 5 -13 93.41 6.69
 0 -5 13 95.53 6.85
 0 5 -12 300.44 11.19
 0 -5 12 290.71 10.86
 0 5 -12 244.92 21.5
 0 -5 12 274.64 25.48
 0 -5 11 5.24 2.23
 0 -5 11 2.38 3.62
 0 -5 10 69.86 11.59
 0 5 -10 64.39 10.65
 0 -5 9 45.99 9.03
 0 -5 8 228.36 18.45
 0 -5 7 1006.47 35.71
 0 -5 6 241.48 9.76
 0 5 -6 235.8 13.8
 0 -5 5 2.16 1.27
 0 5 -5 2.46 1.67
 0 -5 4 2.55 1.63
 0 -5 4 4.08 1.82
 0 5 -4 4.39 1.82
 0 5 -4 -0.4 0.82
 0 -5 3 40.63 4.88
 0 5 -3 43.05 3.02
 0 5 -3 38.88 4.11
 0 -5 3 46.47 5.5
 0 -5 2 2.36 1.67
 0 -5 2 0.83 1.26
 0 -5 1 83.3 5.98
 0 -5 1 77.21 7.11
 0 5 -1 85.02 3.26
 0 -5 0 40.23 5.4
 0 -5 -1 11.93 3.55
 0 5 2 11.98 2.86
 0 -5 -3 42.77 6.45
 0 5 3 47.9 5.91
 0 -5 -4 66.69 8.13
 0 5 4 69.51 7.77
 0 -5 -5 3.45 2.35
 0 -5 -6 503.06 22.73
 0 5 6 500.73 25.49
 0 5 7 31.95 7.11
 0 5 8 2.89 2.37
 0 5 9 387.98 25.89
 0 -5 -9 408.72 13.9
 0 5 10 169.45 16.89
 0 -5 -10 196.74 10.35
 0 5 11 141.65 16.21
 0 -5 -11 183.31 10.34
 0 -5 -12 79.54 6.92
 0 -5 -13 9.3 2.15
 0 -5 -13 11.32 3.07
 0 -5 -14 41.44 4
 0 -5 -14 46.87 5.05
 0 -5 -15 24.62 2.78
 0 5 15 25.74 2.99
 0 -5 -16 53.04 2.73
 0 5 16 56.5 3.49
 0 5 17 68.56 2.96
 0 -6 19 7.9 1.27
 0 6 -18 46.1 2.84
 0 -6 18 45.21 3.11
 0 -6 18 44.28 2.58
 0 -6 18 50.59 3.92
 0 6 -17 92.59 5.51
 0 -6 17 98.18 6.1
 0 -6 17 98.21 6.35
 0 -6 16 7.79 2.28
 0 -6 16 11.35 2.61
 0 6 -16 11.74 2.61
 0 -6 15 41.18 4.92
 0 6 -15 50.9 5.06
 0 6 -14 87.73 6.71
 0 -6 14 89.68 6.46
 0 6 -13 69.22 5.85
 0 -6 13 67.09 11.35
 0 -6 13 83.86 5.97
 0 -6 12 18.45 2.68
 0 6 -12 18.39 2.93
 0 6 -11 4.58 1.33
 0 -6 11 2.55 1.69
 0 6 -10 -13.04 4.43
 0 6 -9 -3.2 2.31
 0 6 -8 19.34 4.84
 0 6 -7 0.25 1.41
 0 -6 6 48.36 5.32
 0 -6 6 47.38 7.25
 0 6 -6 51.14 5.84
 0 -6 5 217.31 14.32
 0 -6 5 232.87 12.9
 0 6 -5 233.62 10.11
 0 6 -5 251.27 13.13
 0 -6 4 40.56 5.63
 0 -6 4 42.48 5.89
 0 -6 4 44.37 6.1
 0 6 -4 50.24 3.6
 0 6 -4 43.94 4.94
 0 -6 3 6.17 2.23
 0 -6 3 6.54 2.3
 0 -6 3 6.63 2.53
 0 -6 2 186.12 10.21
 0 6 -2 186.17 6.57
 0 -6 2 172.52 11.75
 0 -6 1 1219.63 24.71
 0 -6 1 1131.57 30.85
 0 -6 0 2.5 2.03
 0 -6 -1 3.18 2.61
 0 6 2 37.84 5.16
 0 -6 -3 30.86 6.05
 0 6 3 34.7 5.5
 0 -6 -4 53.18 8.14
 0 6 4 58.63 7.49
 0 -6 -5 323.17 19.83
 0 -6 -6 68.93 9.21
 0 6 6 84.62 10.9
 0 6 7 89.92 11.56
 0 6 8 23.59 6.28
 0 -6 -8 27.1 3.66
 0 6 9 34.55 7.3
 0 -6 -9 9.81 2.46
 0 6 10 3.87 2.4
 0 -6 -10 34.8 4.45
 0 -6 -11 65.8 6.36
 0 -6 -12 4.97 2.09
 0 -6 -12 1.01 1.76
 0 -6 -13 9.2 2.16
 0 -6 -14 1 1.03
 0 6 14 0.34 1.1
 0 -6 -15 11.52 1.75
 0 6 15 16.68 2.03
 0 6 16 33.43 2.67
 0 -7 19 54.7 2.89
 0 -7 18 42.67 3.23
 0 -7 18 51.19 3.79
 0 7 -17 33.1 3.04
 0 -7 17 32.46 3.65
 0 -7 17 33.51 3.7
 0 7 -16 27.41 3.42
 0 -7 16 27.93 3.9
 0 -7 16 27.57 3.71
 0 -7 15 57.2 5.51
 0 7 -15 50.73 4.93
 0 7 -14 -3.57 1.72
 0 7 -13 324.77 12.31
 0 -7 12 64.29 11
 0 7 -12 72.29 5.6
 0 -7 11 36.05 4.6
 0 7 -11 31.03 3.4
 0 7 -11 24.99 6.94
 0 -7 11 30.48 7.62
 0 -7 10 76.97 5.8
 0 -7 10 89.95 12.44
 0 -7 9 106.97 13.19
 0 7 -9 74.61 10.06
 0 -7 8 38.98 7.64
 0 7 -8 54.99 8.26
 0 -7 7 6.65 2.95
 0 7 -7 11.3 3.13
 0 -7 6 1.46 1.54
 0 -7 6 -0.73 1.87
 0 7 -6 -1.39 1.6
 0 -7 5 6.25 2.6
 0 -7 5 3.88 1.99
 0 7 -5 9.09 2.71
 0 -7 5 2.46 1.89
 0 -7 4 16.59 4.1
 0 -7 4 23.86 4.52
 0 -7 4 16.24 4.06
 0 -7 3 4.02 1.95
 0 -7 3 1.64 1.82
 0 7 -3 4.44 1.31
 0 -7 3 3.27 1.65
 0 -7 2 127.1 9.03
 0 -7 2 137.91 12.18
 0 -7 2 115.71 10.7
 0 -7 1 74.23 8.9
 0 -7 0 249.51 17.19
 0 -7 0 238.2 16.34
 0 -7 -1 16.76 4.67
 0 -7 -1 15.4 4.47
 0 -7 -2 49.49 8.17
 0 7 2 50.64 6.51
 0 -7 -3 2.84 2.56
 0 7 3 0.06 1.62
 0 -7 -4 24.65 5.58
 0 7 4 19.2 4.85
 0 -7 -5 20.8 5.32
 0 -7 -6 484.51 26.27
 0 7 6 528.45 27.35
 0 7 7 29.01 7.29
 0 -7 -7 19.89 3.08
 0 -7 -8 42.77 4.74
 0 -7 -9 76.74 6.06
 0 -7 -9 75.07 6.61
 0 -7 -10 87.31 6.55
 0 -7 -10 95.05 7.66
 0 -7 -11 10.4 2.57
 0 7 12 155.77 7.28
 0 -7 -12 154.23 8.38
 0 7 13 6.66 1.63
 0 -7 -13 6.11 1.96
 0 -7 -14 44.7 3.71
 0 -7 -15 0.08 0.67
 0 7 15 1.13 1.03
 0 7 16 -0.87 0.66
 0 -8 18 7.42 1.57
 0 -8 18 7 1.52
 0 -8 17 2.08 1.44
 0 -8 17 0.45 1.14
 0 8 -16 4.86 1.44
 0 -8 16 3.89 1.76
 0 -8 16 4.51 2.07
 0 -8 15 97.87 7
 0 8 -15 102.45 6.59
 0 -8 14 58.23 5.62
 0 8 -14 54.38 4.99
 0 -8 13 176.89 9.59
 0 8 -13 173.8 8.9
 0 -8 12 89.36 6.65
 0 8 -12 98.48 6.48
 0 -8 12 97.07 13
 0 -8 12 88.53 6.04
 0 -8 11 32.32 3.88
 0 8 -11 36.13 3.81
 0 -8 11 32.68 7.44
 0 -8 10 3.95 1.4
 0 -8 10 3.39 1.77
 0 -8 10 5.45 2.07
 0 -8 9 14.02 4.87
 0 -8 8 8.32 3.32
 0 -8 8 11.44 4.19
 0 -8 7 48.83 7.83
 0 -8 7 54.97 8.72
 0 -8 6 91.37 10.59
 0 -8 6 116.18 10.93
 0 -8 6 108.51 11.3
 0 -8 5 50.65 7.66
 0 -8 5 61.42 7.93
 0 -8 5 53.23 7.81
 0 -8 4 29.5 5.76
 0 -8 4 24.92 5.71
 0 -8 4 27.86 5.15
 0 -8 3 8.09 3.43
 0 -8 3 10.58 3.04
 0 -8 3 6.42 2.5
 0 -8 2 206.96 15.73
 0 -8 2 226.82 17.09
 0 -8 1 81.46 10.34
 0 -8 1 89.29 11.06
 0 -8 0 179.44 15.45
 0 -8 0 197.2 16.64
 0 -8 -1 211.1 17.47
 0 -8 -1 211.79 17.77
 0 -8 -2 1.25 2.24
 0 -8 -3 23.24 6.11
 0 -8 -4 111.62 13.53
 0 8 5 71.58 9.34
 0 -8 -5 67.14 10.41
 0 -8 -6 10.77 4.24
 0 -8 -6 2.01 1.28
 0 -8 -7 11.7 2.48
 0 -8 -8 343.67 12.83
 0 -8 -9 23.44 3.65
 0 -8 -10 50.36 5.12
 0 -8 -11 3.49 1.68
 0 -8 -12 25.33 3.52
 0 -8 -13 0.51 0.96
 0 8 14 0.63 1.01
 0 -8 -14 1.99 1.08
 0 8 15 12.77 1.59
 0 -9 18 36.24 2.88
 0 -9 18 40.71 2.97
 0 -9 17 0.01 1.07
 0 -9 17 2.84 1.4
 0 -9 16 178.01 9.29
 0 -9 16 173.66 8.21
 0 9 -15 -0.1 0.94
 0 -9 15 2.35 1.6
 0 -9 14 1.71 1.62
 0 9 -14 -4.73 1.65
 0 -9 13 38.07 4.19
 0 9 -13 35.44 3.93
 0 -9 13 27.34 3.73
 0 -9 12 3.98 1.69
 0 9 -12 1.77 1.82
 0 -9 12 -0.74 1.89
 0 -9 11 0.75 1.35
 0 9 -11 1.79 1.22
 0 -9 11 -0.28 1.85
 0 -9 10 24 3.17
 0 9 -10 17.47 2.57
 0 -9 10 24.84 3.68
 0 -9 10 28.62 6.74
 0 -9 10 19.46 3.3
 0 -9 9 256.14 10.06
 0 -9 9 266.04 9.51
 0 -9 9 278.81 11.59
 0 -9 8 -0.31 1.43
 0 -9 7 0.51 1.96
 0 -9 7 -0.06 1.04
 0 -9 6 5.25 2.88
 0 -9 6 -1.68 1.58
 0 -9 6 3.79 2.54
 0 -9 5 42.33 7.82
 0 -9 5 56.87 7.41
 0 -9 5 51.23 8.42
 0 -9 4 119.7 12.85
 0 -9 4 137.44 13.81
 0 -9 4 132.66 10.72
 0 -9 3 25.91 6.02
 0 -9 3 26.2 6.86
 0 -9 2 8.17 3.71
 0 -9 2 1.96 3.21
 0 -9 1 15.08 5.09
 0 -9 1 16.34 5.87
 0 -9 0 10.45 4.48
 0 -9 0 17.75 5.69
 0 -9 -1 142.27 15.69
 0 -9 -2 7.58 4.18
 0 -9 -3 0.69 2.29
 0 -9 -4 86.64 12.58
 0 -9 -5 235.68 9.98
 0 -9 -5 194.68 18.99
 0 -9 -6 3.51 2.97
 0 -9 -6 8.3 2.27
 0 -9 -7 2.54 1.73
 0 -9 -8 5.34 2.11
 0 -9 -9 95.42 7.16
 0 -9 -10 17.42 3.12
 0 -9 -11 54.47 5.12
 0 -9 -12 43.05 4.1
 0 -9 -13 3.18 1.19
 0 9 13 1.79 1.1
 0 9 14 1.91 0.89
 0 -10 18 12.53 1.63
 0 -10 17 7.13 1.58
 0 -10 17 7.85 1.94
 0 -10 16 10.31 2.1
 0 -10 16 9.98 2.53
 0 -10 15 13.91 2.72
 0 -10 14 0.14 1.42
 0 -10 14 0.79 1.34
 0 -10 13 5.94 2.05
 0 10 -13 7.1 1.83
 0 -10 13 3.56 1.63
 0 10 -12 -1.99 1.27
 0 -10 12 -0.14 1.33
 0 10 -11 37.14 3.84
 0 -10 11 32.64 4.7
 0 -10 11 39.2 4.34
 0 10 -10 11.54 2.28
 0 -10 10 11.82 2.53
 0 -10 10 11.82 2.94
 0 -10 9 35.45 3.58
 0 -10 9 44.74 4.4
 0 -10 9 41.82 4.94
 0 -10 8 36.6 4.33
 0 -10 7 83.88 5.7
 0 -10 7 87.44 6.12
 0 -10 7 83.54 5.51
 0 -10 7 79.57 5.56
 0 -10 6 405.18 23.59
 0 -10 6 401.18 23.13
 0 -10 5 222.51 18.08
 0 -10 5 248.88 19.42
 0 -10 4 -1.75 2.18
 0 -10 4 0.81 3.41
 0 -10 3 1.17 2.25
 0 -10 3 -8.93 4.52
 0 -10 2 287.92 21.76
 0 -10 2 306.86 23.1
 0 -10 1 18.36 6.01
 0 -10 1 22.16 7.37
 0 -10 0 42.22 9.18
 0 -10 -1 2.38 2.5
 0 -10 -2 159.46 17.79
 0 -10 -3 2.91 1.16
 0 -10 -3 4.68 1.98
 0 -10 -4 369.54 10.87
 0 -10 -4 351.17 12.6
 0 -10 -5 218.53 8.3
 0 -10 -5 213.05 10.19
 0 -10 -6 159.9 9.06
 0 -10 -6 164.35 16.38
 0 -10 -7 2.56 1.53
 0 -10 -8 0.16 1.56
 0 -10 -9 29.14 4
 0 -10 -10 24.43 3.51
 0 10 11 34.72 3.63
 0 -10 -11 41.3 4.13
 0 -10 -12 4.13 1.42
 0 10 12 4.21 1.39
 0 10 13 32.35 2.61
 0 -11 17 13.89 1.99
 0 -11 16 4.54 1.92
 0 -11 15 86.79 5.58
 0 -11 15 82.35 4.71
 0 -11 14 1.18 1.19
 0 -11 14 -0.14 1.22
 0 -11 13 43.73 4.79
 0 -11 13 43.65 4.51
 0 -11 12 2.92 1.57
 0 -11 12 5.79 2.25
 0 -11 11 6 2.44
 0 -11 11 4.39 1.72
 0 -11 10 8.93 2.65
 0 -11 10 6.24 1.85
 0 -11 9 42.62 4.96
 0 -11 9 44.95 4.1
 0 -11 8 22.93 3.63
 0 -11 7 2.68 1.58
 0 -11 7 4.04 1.57
 0 -11 7 1.87 1.54
 0 -11 7 3.29 1.74
 0 -11 6 84.84 10.94
 0 -11 6 94.18 6.31
 0 -11 6 97.78 6.38
 0 -11 6 104.04 6.87
 0 -11 6 88.43 6.06
 0 -11 6 90.73 5.85
 0 -11 5 143.54 15.65
 0 -11 5 159.08 15.36
 0 -11 5 139.44 7.34
 0 -11 5 154 7.66
 0 -11 5 154.02 7.55
 0 -11 5 145.77 7.06
 0 -11 4 173.85 8.05
 0 -11 4 167.23 16.48
 0 -11 4 174.3 7.77
 0 -11 4 171.89 7.98
 0 -11 4 168.94 17.66
 0 -11 3 6.04 4.41
 0 -11 3 -0.17 1.38
 0 -11 2 22.12 7.02
 0 -11 2 23.82 7.05
 0 -11 1 4.4 1.68
 0 -11 1 7.29 1.92
 0 -11 1 -5.1 4.3
 0 -11 1 -5.64 3.97
 0 -11 0 4.58 1.59
 0 -11 0 4.75 1.93
 0 -11 0 10.02 5.02
 0 -11 -1 8.55 1.82
 0 -11 -1 7.01 2.07
 0 -11 -1 1.71 3.05
 0 -11 -1 9.05 2.04
 0 -11 -2 4.66 1.7
 0 -11 -2 3.94 1.47
 0 -11 -3 592.85 16.84
 0 -11 -3 593.28 15.34
 0 -11 -3 558.04 15.32
 0 -11 -4 6.7 2.09
 0 -11 -4 5.7 3.37
 0 -11 -4 6.16 2.22
 0 -11 -5 50.43 5.25
 0 -11 -5 48.24 10.04
 0 11 6 2.09 1.2
 0 -11 -6 0.17 1.43
 0 11 7 63.29 4.98
 0 -11 -7 62.08 5.87
 0 11 8 146.44 7.55
 0 -11 -8 159.76 9.11
 0 11 9 46.84 4.24
 0 -11 -9 50.95 5.09
 0 11 10 0.93 1.05
 0 -11 -10 1.88 1.2
 0 11 11 5.28 1.42
 0 -11 -12 17.25 1.98
 0 11 12 18.26 1.92
 0 -12 17 23.11 2.31
 0 -12 16 4.68 1.46
 0 -12 15 -0.28 1.03
 0 -12 15 0.14 1.16
 0 -12 15 -0.77 0.8
 0 -12 14 -0.03 1.25
 0 -12 14 2.18 1.59
 0 -12 13 3.63 1.79
 0 -12 12 25.18 4.06
 0 -12 11 2.07 1.52
 0 -12 10 0.22 1.66
 0 -12 9 11.12 2.92
 0 -12 8 160.72 9.46
 0 -12 7 44.81 4.57
 0 -12 7 45.21 5.12
 0 -12 7 49.96 5.15
 0 -12 7 39.7 4.46
 0 -12 6 10.62 2.48
 0 -12 6 9.31 2.33
 0 -12 6 10.37 2.36
 0 -12 6 10.35 2.5
 0 -12 6 11.75 2.56
 0 -12 5 54.35 9.38
 0 -12 5 49.01 4.77
 0 -12 5 50.32 4.91
 0 -12 5 45.78 4.54
 0 -12 5 47.71 4.52
 0 -12 4 399.4 12.4
 0 -12 4 426.78 13.72
 0 -12 4 434.32 13.58
 0 -12 4 400.11 27.57
 0 -12 3 -5.2 1.74
 0 -12 3 -0.99 1.7
 0 -12 3 -0.67 1.21
 0 -12 3 0.68 1.22
 0 -12 3 2.64 5.06
 0 -12 2 6.09 1.59
 0 -12 2 4.58 1.69
 0 -12 2 7.41 1.98
 0 -12 2 9.57 5.58
 0 -12 1 213.31 9.45
 0 -12 1 190.05 8.08
 0 -12 1 190.46 20.88
 0 -12 0 158.53 8.27
 0 -12 0 149.62 7.2
 0 -12 0 131.54 17.42
 0 -12 -1 5 1.78
 0 -12 -1 10.94 2.62
 0 -12 -2 399.02 13.29
 0 -12 -2 397.2 11.83
 0 -12 -2 408.44 30.2
 0 -12 -3 106.59 6.98
 0 -12 -3 106.27 6.31
 0 -12 -4 12.8 2.36
 0 -12 -4 11.38 2.59
 0 -12 -5 46.75 4.72
 0 -12 -6 -0.66 1.32
 0 12 7 80.61 5.08
 0 -12 -7 69.02 5.68
 0 -12 -8 0.14 1.27
 0 12 8 4.11 1.38
 0 -12 -9 37.13 3.74
 0 -12 -9 36.01 2.81
 0 12 9 41.01 3.39
 0 -12 -10 4.09 1.26
 0 12 10 3.01 1.16
 0 -12 -11 -0.21 0.84
 0 12 11 -0.45 0.54
 0 -13 16 2.24 1.02
 0 -13 15 5.89 1.31
 0 -13 15 4.57 1.57
 0 -13 15 5.87 1.23
 0 -13 14 53.2 4.28
 0 -13 14 50.31 4.19
 0 -13 13 42.56 4.46
 0 -13 13 43.84 4.53
 0 -13 12 86.98 6.85
 0 -13 11 107.41 7.97
 0 -13 10 5.7 2.02
 0 -13 9 29.84 4.43
 0 -13 8 39.93 4.9
 0 -13 7 -0.46 1.83
 0 -13 6 8.69 2.45
 0 -13 6 7.8 2.27
 0 -13 6 8.47 2.49
 0 -13 6 7.76 2.27
 0 -13 6 7.59 2.27
 0 -13 5 20.87 6.65
 0 -13 5 33.07 4.38
 0 -13 5 37.42 4.51
 0 -13 5 35.21 4.34
 0 -13 5 30.86 3.89
 0 -13 5 32.65 3.99
 0 -13 4 79.22 12.43
 0 -13 4 90.73 6.73
 0 -13 4 88.19 6.66
 0 -13 4 83.06 6.18
 0 -13 4 89.55 6.24
 0 -13 3 48.39 4.98
 0 -13 3 45.57 4.5
 0 -13 3 50.8 5.04
 0 -13 3 57.2 5.4
 0 -13 3 39.9 4.49
 0 -13 3 41.63 10.26
 0 -13 2 21.75 3.25
 0 -13 2 23.49 3.59
 0 -13 2 22.04 3.34
 0 -13 2 17.24 2.92
 0 -13 2 10.14 6.07
 0 -13 1 1.65 1.25
 0 -13 1 4.3 1.96
 0 -13 1 2.24 1.64
 0 -13 1 5.96 5.47
 0 -13 0 17.13 3.05
 0 -13 0 12.22 2.29
 0 -13 -1 4.12 1.84
 0 -13 -1 4.88 1.69
 0 -13 -2 68.21 5.77
 0 -13 -2 64.18 5.08
 0 -13 -3 2.83 1.77
 0 -13 -3 3.08 1.49
 0 -13 -4 1.91 1.42
 0 -13 -4 1.26 1.09
 0 -13 -5 11.98 2.54
 0 -13 -5 14.7 2.38
 0 -13 -6 63.17 5.29
 0 -13 -6 62.78 4.41
 0 -13 -7 0.87 1.14
 0 -13 -7 1.59 0.94
 0 -13 -8 41.86 3.87
 0 -13 -9 14.89 2.07
 0 -13 -10 22.48 2.13
 0 13 10 26.21 2.2
 0 -14 15 0.57 0.61
 0 -14 15 1.58 1
 0 -14 14 12.47 2.06
 0 -14 14 11.76 1.93
 0 -14 14 13.81 2.28
 0 -14 13 124.82 6.93
 0 -14 13 117.97 6.79
 0 -14 12 1.39 1.34
 0 -14 12 0.53 1.38
 0 -14 11 1.62 1.74
 0 -14 10 34.26 4.59
 0 -14 9 5.51 2.11
 0 -14 8 -0.65 1.72
 0 -14 7 12.06 2.81
 0 -14 6 87.13 6.69
 0 -14 6 89.36 6.83
 0 -14 6 94.58 7.2
 0 -14 6 85.05 6.66
 0 -14 5 36.71 4.47
 0 -14 5 24.23 3.65
 0 -14 5 37.36 4.89
 0 -14 5 30.88 3.93
 0 -14 5 30.72 4.22
 0 -14 5 29.73 4.05
 0 -14 4 243.33 11.17
 0 -14 4 247.62 11.74
 0 -14 4 257.23 11.14
 0 -14 4 235.41 10.14
 0 -14 4 251.06 11.18
 0 -14 3 206.05 10.26
 0 -14 3 211.29 10.16
 0 -14 3 198.86 10.06
 0 -14 3 208.79 9.47
 0 -14 3 211.63 10.31
 0 -14 2 112.57 7.44
 0 -14 2 120.41 7.95
 0 -14 2 109.67 7.48
 0 -14 2 115.79 7.1
 0 -14 1 8.27 2.32
 0 -14 1 7.25 1.93
 0 -14 1 6.63 2.12
 0 -14 0 -0.05 1.21
 0 -14 0 -1.79 1.28
 0 -14 0 -0.94 1.44
 0 -14 -1 29.9 3.57
 0 -14 -1 29.98 3.96
 0 -14 -1 34.17 4.19
 0 -14 -2 7.63 2.28
 0 -14 -2 9.37 1.92
 0 -14 -3 82.18 5.4
 0 -14 -3 83.58 6.24
 0 -14 -4 35.11 3.46
 0 -14 -4 37.41 4.24
 0 -14 -5 1.77 1.41
 0 14 5 1.13 0.91
 0 -14 -5 -0.74 0.93
 0 14 6 2.31 1.06
 0 -14 -6 0.43 1.11
 0 -14 -6 2.82 1.14
 0 14 7 27.52 2.57
 0 -14 -7 26.48 2.98
 0 14 8 139.18 4.84
 0 -14 -8 144.11 5.9
 0 -14 -9 0.7 0.66
 0 -14 -9 2.79 0.7
 0 -15 14 25.7 2.22
 0 -15 14 26.33 2.31
 0 -15 14 26.11 2.38
 0 -15 13 25.01 2.57
 0 -15 13 29.42 3.09
 0 -15 13 27.17 2.93
 0 -15 12 73.9 5.43
 0 -15 12 74.47 5.43
 0 -15 11 5.07 1.99
 0 -15 11 6.3 2.19
 0 -15 10 49.28 5
 0 -15 10 50.57 5.23
 0 -15 10 50.73 3.78
 0 -15 10 53.91 5.46
 0 -15 9 118.3 8.05
 0 -15 9 116.39 7.65
 0 -15 8 57.63 5.82
 0 -15 8 46.24 5
 0 -15 7 63.66 6.19
 0 -15 7 60.15 5.6
 0 -15 6 49.6 5.49
 0 -15 6 44.27 4.77
 0 -15 6 43.93 4.84
 0 -15 6 47.65 5.02
 0 -15 5 44.93 4.7
 0 -15 5 38.86 4.77
 0 -15 5 38.9 4.6
 0 -15 5 43.72 4.79
 0 -15 5 43.57 4.77
 0 -15 4 42.7 4.8
 0 -15 4 41.22 4.7
 0 -15 4 40.22 4.56
 0 -15 4 44.78 4.48
 0 -15 4 41.25 4.61
 0 -15 4 43.02 4.71
 0 -15 3 2.01 1.23
 0 -15 3 0.5 1.57
 0 -15 3 -0.48 1.57
 0 -15 3 0.72 1.39
 0 -15 3 2.74 1.54
 0 -15 3 -1.78 1.67
 0 -15 2 143.56 8.51
 0 -15 2 146.95 8.39
 0 -15 2 145.03 7.67
 0 -15 2 137 8.14
 0 -15 1 25.39 3.59
 0 -15 1 24.17 3.64
 0 -15 1 21.34 2.96
 0 -15 1 23.34 3.56
 0 -15 0 1.05 1.45
 0 -15 0 1.54 1.45
 0 -15 0 0.82 1.12
 0 -15 0 1.01 1.3
 0 -15 -1 29.61 3.78
 0 -15 -1 33.1 3.96
 0 -15 -1 33.59 3.48
 0 -15 -2 63.03 5.3
 0 -15 -2 54.55 4.87
 0 -15 -2 64.77 4.64
 0 -15 -3 -2.97 1.52
 0 -15 -3 -1.11 1.01
 0 -15 -3 1.39 1.32
 0 -15 -3 -0.55 0.96
 0 -15 -4 147.06 7.23
 0 -15 -4 144.1 5.72
 0 -15 -4 152.54 7.52
 0 -15 -5 30.3 3.21
 0 -15 -5 26.18 3.04
 0 -15 -6 6.49 1.53
 0 -15 -6 6.02 1.49
 0 -15 -7 55.1 3.06
 0 -15 -7 59.79 3.52
 0 -15 -8 28.09 1.89
 0 -16 13 36.73 2.81
 0 -16 13 36.39 2.83
 0 -16 12 85.83 5.03
 0 -16 12 79.69 4.86
 0 -16 11 67.29 4.96
 0 -16 11 64.07 4.87
 0 -16 10 83.99 5.97
 0 -16 10 79.08 5.74
 0 -16 10 74.09 3.78
 0 -16 9 58.54 4.93
 0 -16 9 65.58 5.49
 0 -16 9 60.65 4.37
 0 -16 9 62.01 5.4
 0 -16 8 0.24 1.59
 0 -16 8 1.44 1.54
 0 -16 7 2.93 1.58
 0 -16 7 3.33 1.69
 0 -16 6 21.22 3.38
 0 -16 6 23.04 3.21
 0 -16 5 -0.54 1.35
 0 -16 5 0.75 1.16
 0 -16 5 -1.77 1.68
 0 -16 5 1.45 1.43
 0 -16 4 7.6 1.95
 0 -16 4 10.25 2.4
 0 -16 4 6.52 2.08
 0 -16 4 7.9 2.07
 0 -16 4 11.49 2.34
 0 -16 3 30.36 3.95
 0 -16 3 27.68 3.64
 0 -16 3 29.35 3.31
 0 -16 3 27.59 3.5
 0 -16 3 31.3 3.68
 0 -16 2 44.87 4.58
 0 -16 2 42.01 4.31
 0 -16 2 41.98 3.96
 0 -16 2 44.82 4.18
 0 -16 2 48.54 4.62
 0 -16 1 3.08 1.53
 0 -16 1 2.78 1.17
 0 -16 1 5.5 1.53
 0 -16 1 1.82 1.46
 0 -16 1 3.89 1.72
 0 -16 0 23.32 3.13
 0 -16 0 20.73 2.61
 0 -16 0 19.29 2.92
 0 -16 0 21.53 3.22
 0 -16 -1 4 1.22
 0 -16 -1 1.41 1.3
 0 -16 -1 3.38 1.66
 0 -16 -1 5.02 1.78
 0 -16 -2 43.58 3.74
 0 -16 -2 52.45 4.53
 0 -16 -2 48.37 4.22
 0 -16 -2 44.5 3.1
 0 -16 -2 49.13 4.13
 0 -16 -3 41.44 3.68
 0 -16 -3 43.23 3.92
 0 -16 -3 39.33 3.48
 0 -16 -4 0.52 0.92
 0 -16 -4 0.93 1.02
 0 -16 -4 1.29 0.8
 0 -16 -5 70.75 3.93
 0 -16 -5 72.26 4.24
 0 -16 -5 71.61 3.53
 0 -16 -6 0.24 0.67
 0 -16 -6 0.15 0.7
 0 -17 12 35.42 2.55
 0 -17 12 34.14 2.51
 0 -17 11 10.12 1.74
 0 -17 11 7.86 1.56
 0 -17 10 28.54 2.99
 0 -17 10 26.65 2.87
 0 -17 9 2.75 1.29
 0 -17 9 0.54 1.04
 0 -17 9 0.98 0.72
 0 -17 8 115.12 5.91
 0 -17 8 112.39 6.34
 0 -17 8 111.94 6.26
 0 -17 8 103.72 5.48
 0 -17 7 1.36 1.05
 0 -17 7 2 1.27
 0 -17 7 2.1 1.32
 0 -17 6 1.48 1.1
 0 -17 6 0.09 0.89
 0 -17 5 6.77 1.6
 0 -17 5 11.62 2.36
 0 -17 5 9.46 1.86
 0 -17 4 0.14 1.25
 0 -17 4 0.11 1.05
 0 -17 4 2.54 1.15
 0 -17 4 -0.53 1
 0 -17 3 4.29 1.38
 0 -17 3 4.3 1.44
 0 -17 3 4.65 1.59
 0 -17 3 5.05 1.41
 0 -17 2 4.82 1.66
 0 -17 2 6.78 1.75
 0 -17 2 4.11 1.33
 0 -17 2 3.53 1.04
 0 -17 1 98 5.91
 0 -17 1 95.7 5.37
 0 -17 1 96.6 5.67
[truncated: 763,553 more chars]
