# Supplementary material for: Leveraging Noncovalent Interactions for the Binding of CO by a Weakly Lewis Acidic Borane
Source: Angew Chem Int Ed Engl. 2025 Apr 14;64(22):e202501774. doi: 10.1002/anie.202501774 (PMC12105714; doi:10.1002/anie.202501774)
Supplement: Supplementary file 2 — Supporting Information [file ANIE-64-e202501774-s002.zip › 3_156aec23.cif]

data_156aec23
_audit_creation_date               2024-03-21
_audit_creation_method
;
Olex2 1.5
(compiled 2024.02.16 svn.r378c4104 for OlexSys, GUI svn.r6928)
;
_shelx_SHELXL_version_number       '2018/3'
_audit_contact_author_address      ?
_audit_contact_author_email        ?
_audit_contact_author_name         ''
_audit_contact_author_phone        ?
_publ_contact_author_id_orcid      ?
_publ_section_references
;
D. Kratzert, I. Krossing, (2018), J. Appl. Cryst. 51, 928-934.

Dolomanov, O.V., Bourhis, L.J., Gildea, R.J, Howard, J.A.K. & Puschmann, H.
 (2009), J. Appl. Cryst. 42, 339-341.

Kratzert, D., Holstein, J.J. & Krossing, I. (2015). J. Appl. Cryst. 48, 933-938.

Sheldrick, G.M. (2015). Acta Cryst. C71, 3-8.
;
_chemical_name_common              ?
_chemical_name_systematic          ?
_chemical_formula_moiety           'C81 H68 B O4 P3'
_chemical_formula_sum              'C81 H68 B O4 P3'
_chemical_formula_weight           1209.07
_chemical_melting_point            ?
loop_
  _atom_type_symbol
  _atom_type_description
  _atom_type_scat_dispersion_real
  _atom_type_scat_dispersion_imag
  _atom_type_scat_source
 'C' 'C' 0.0181 0.0091 'International Tables Vol C Tables 4.2.6.8 and 6.1.1.4'
 'H' 'H' 0.0000 0.0000 'International Tables Vol C Tables 4.2.6.8 and 6.1.1.4'
 'B' 'B' 0.0090 0.0039 'International Tables Vol C Tables 4.2.6.8 and 6.1.1.4'
 'O' 'O' 0.0492 0.0322 'International Tables Vol C Tables 4.2.6.8 and 6.1.1.4'
 'P' 'P' 0.2955 0.4335 'International Tables Vol C Tables 4.2.6.8 and 6.1.1.4'

_shelx_space_group_comment
;
The symmetry employed for this shelxl refinement is uniquely defined
by the following loop, which should always be used as a source of
symmetry information in preference to the above space-group names.
They are only intended as comments.
;
_space_group_crystal_system        'monoclinic'
_space_group_IT_number             14
_space_group_name_H-M_alt          'P 1 21/n 1'
_space_group_name_Hall             '-P 2yn'
loop_
  _space_group_symop_operation_xyz
 'x, y, z'
 '-x+1/2, y+1/2, -z+1/2'
 '-x, -y, -z'
 'x-1/2, -y-1/2, z-1/2'

_cell_length_a                     12.08526(4)
_cell_length_b                     15.08018(5)
_cell_length_c                     38.06644(12)
_cell_angle_alpha                  90
_cell_angle_beta                   94.2325(3)
_cell_angle_gamma                  90
_cell_volume                       6918.61(4)
_cell_formula_units_Z              4
_cell_measurement_reflns_used      199490
_cell_measurement_temperature      100.00(10)
_cell_measurement_theta_max        75.7550
_cell_measurement_theta_min        3.1460
_shelx_estimated_absorpt_T_max     0.892
_shelx_estimated_absorpt_T_min     0.759
_exptl_absorpt_coefficient_mu      1.169
_exptl_absorpt_correction_T_max    1.00000
_exptl_absorpt_correction_T_min    0.76446
_exptl_absorpt_correction_type     multi-scan
_exptl_absorpt_process_details
;
CrysAlisPro 1.171.42.83a (Rigaku Oxford Diffraction, 2023)
Empirical absorption correction using spherical harmonics,
implemented in SCALE3 ABSPACK scaling algorithm.
;
_exptl_absorpt_special_details     ?
_exptl_crystal_colour              colourless
_exptl_crystal_colour_primary      colourless
_exptl_crystal_density_diffrn      1.161
_exptl_crystal_density_meas        ?
_exptl_crystal_density_method      ?
_exptl_crystal_description         block
_exptl_crystal_F_000               2544
_exptl_crystal_size_max            0.25
_exptl_crystal_size_mid            0.15
_exptl_crystal_size_min            0.1
_exptl_transmission_factor_max     ?
_exptl_transmission_factor_min     ?
_diffrn_reflns_av_R_equivalents    0.0350
_diffrn_reflns_av_unetI/netI       0.0108
_diffrn_reflns_Laue_measured_fraction_full  1.000
_diffrn_reflns_Laue_measured_fraction_max  0.992
_diffrn_reflns_limit_h_max         15
_diffrn_reflns_limit_h_min         -14
_diffrn_reflns_limit_k_max         18
_diffrn_reflns_limit_k_min         -18
_diffrn_reflns_limit_l_max         47
_diffrn_reflns_limit_l_min         -47
_diffrn_reflns_number              338660
_diffrn_reflns_point_group_measured_fraction_full  1.000
_diffrn_reflns_point_group_measured_fraction_max  0.992
_diffrn_reflns_theta_full          67.684
_diffrn_reflns_theta_max           76.033
_diffrn_reflns_theta_min           3.153
_diffrn_ambient_temperature        100.15
_diffrn_detector_area_resol_mean   10.0000
_diffrn_detector_type              'HyPix-Arc 150'
_diffrn_measured_fraction_theta_full  1.000
_diffrn_measured_fraction_theta_max  0.992
_diffrn_measurement_details
;
List of Runs (angles in degrees, time in seconds):

  # Type    Start    End  Width  t~exp~   \w     \q     \k     \f   Frames
--------------------------------------------------------------------------
  1  \w      6.00  31.00   0.50    0.09    --   -6.75  82.00-162.00   50
  2  \w     17.00  42.00   0.50    0.09    --   56.89 -82.00  75.00   50
  3  \w     29.00  54.00   0.50    0.09    --   69.68 -82.00  75.00   50
  4  \w     44.00  69.00   0.50    0.09    --   84.12 -82.00  75.00   50
  5  \w      5.00  33.00   0.50    0.09    --   56.89 -30.00   0.00   56
  6  \w     13.00  66.00   0.50    0.09    --   56.89 -95.00 120.00  106
  7  \w     17.00  63.00   0.50    0.09    --   56.89 -95.00-180.00   92
  8  \w      7.00  36.00   0.50    0.09    --   56.89 -30.00  60.00   58
  9  \w      4.00  33.00   0.50    0.09    --   56.89 -30.00 -90.00   58
 10  \w      7.00  36.00   0.50    0.09    --   56.89 -30.00 -60.00   58
 11  \w     19.00  44.00   0.50    0.09    --   69.68 -45.00-120.00   50
 12  \w     72.00 114.00   0.50    0.09    --   69.68  61.00 150.00   84
 13  \w     66.00 104.00   0.50    0.09    --   69.68  77.00-120.00   76
 14  \w     19.00  44.00   0.50    0.09    --   69.68 -45.00-180.00   50
 15  \w     25.00  53.00   0.50    0.09    --   69.68 -45.00   0.00   56
 16  \w     23.00  49.00   0.50    0.09    --   69.68 -45.00 150.00   52
 17  \w     81.00 107.00   0.50    0.09    --   69.68  77.00 -60.00   52
 18  \w     37.00  63.00   0.50    0.09    --   84.12 -61.00  30.00   52
 19  \w     52.00  80.00   0.50    0.09    --   84.12 -77.00 -60.00   56
 20  \w     37.00  62.00   0.50    0.09    --   84.12 -61.00   0.00   50
 21  \w     48.00  98.00   0.50    0.09    --   84.12 178.00 -30.00  100
 22  \w     82.00 108.00   0.50    0.09    --   84.12  30.00  60.00   52
 23  \w    100.00 126.00   0.50    0.09    --   84.12  45.00 120.00   52
 24  \w     43.00  69.00   0.50    0.09    --   84.12 -77.00 -90.00   52
 25  \w     86.00 112.00   0.50    0.09    --   84.12   0.00-150.00   52
 26  \w     56.00  82.00   0.50    0.09    --   84.12   0.00-150.00   52
 27  \w     51.00  77.00   0.50    0.09    --   84.12-111.00-180.00   52
 28  \w     80.00 129.00   0.50    0.09    --   84.12  30.00-180.00   98
 29  \w     41.00  66.00   0.50    0.09    --   84.12 -61.00  60.00   50
 30  \w    103.00 128.00   0.50    0.09    --   84.12 178.00 -30.00   50
 31  \w     49.00  96.00   0.50    0.09    --   84.12 -95.00  30.00   94
 32  \w     98.00 129.00   0.50    0.09    --   84.12  45.00-180.00   62
 33  \w     49.00  99.00   0.50    0.09    --   84.12 -95.00 -60.00  100
 34  \w     60.00  85.00   0.50    0.09    --   84.12 -95.00-150.00   50
 35  \w    100.00 130.00   0.50    0.09    --   84.12  15.00 120.00   60
 36  \w     57.00  82.00   0.50    0.09    --   84.12 -77.00 150.00   50
 37  \w     37.00  63.00   0.50    0.09    --   84.12 -61.00-120.00   52
 38  \w     93.00 128.00   0.50    0.09    --   84.12 178.00  90.00   70
 39  \w     40.00  99.00   0.50    0.09    --   84.12 -95.00  60.00  118
 40  \w     44.00  70.00   0.50    0.09    --   84.12 -61.00-180.00   52
 41  \w     53.00 108.00   0.50    0.09    --   84.12-111.00-150.00  110
 42  \w     58.00  84.00   0.50    0.09    --   84.12  15.00 120.00   52
 43  \w     69.00  98.00   0.50    0.09    --   84.12 -95.00 120.00   58
 44  \w     39.00  64.00   0.50    0.09    --   84.12 -61.00 120.00   50
 45  \w     43.00  88.00   0.50    0.09    --   84.12 -77.00 120.00   90
 46  \w     77.00 124.00   0.50    0.09    --   84.12   0.00 -90.00   94
 47  \w     94.00 125.00   0.50    0.09    --   84.12  45.00-120.00   62
 48  \w     52.00  82.00   0.50    0.09    --   84.12 -77.00-120.00   60
 49  \w     43.00  68.00   0.50    0.09    --   84.12 -77.00  30.00   50
 50  \w     81.00 135.00   0.50    0.09    --   84.12  30.00   0.00  108
 51  \w     38.00  68.00   0.50    0.09    --   84.12 -61.00 -30.00   60
 52  \w     37.00  62.00   0.50    0.09    --   84.12 -61.00-150.00   50
 53  \w    -14.00  12.00   0.50    0.09    --   -6.75  95.00  88.00   52
 54  \w      4.00  29.00   0.50    0.09    --   56.89 -30.00  60.00   50
 55  \w      5.00  32.00   0.50    0.09    --   56.89 -30.00 -60.00   54
 56  \w      5.00  36.00   0.50    0.09    --   56.89 -30.00 -30.00   62
 57  \w      4.00  29.00   0.50    0.09    --   56.89 -30.00-180.00   50
 58  \w      7.00  34.00   0.50    0.09    --   56.89 -30.00  30.00   54
 59  \w     46.00  72.00   0.50    0.09    --   69.68 -95.00-180.00   52
 60  \w     22.00  48.00   0.50    0.09    --   69.68 -45.00 -30.00   52
 61  \w     40.00  74.00   0.50    0.09    --   69.68 -95.00 -60.00   68
 62  \w     57.00  84.00   0.50    0.09    --   69.68 -95.00-150.00   54
 63  \w     59.00  85.00   0.50    0.09    --   69.68 -95.00 -90.00   52
 64  \w     44.00  83.00   0.50    0.09    --   69.68 -95.00   0.00   78
 65  \w     75.00 117.00   0.50    0.09    --   69.68  61.00-120.00   84
 66  \w     76.00 102.00   0.50    0.09    --   84.12-111.00 150.00   52
 67  \w     51.00  77.00   0.50    0.09    --   84.12-111.00 120.00   52
 68  \w     40.00  66.00   0.50    0.09    --   84.12 -95.00 -90.00   52
 69  \w     45.00  71.00   0.50    0.09    --   84.12 -77.00  90.00   52
 70  \w     56.00  93.00   0.50    0.09    --   84.12  15.00   0.00   74
 71  \w     81.00 107.00   0.50    0.09    --   84.12-111.00   0.00   52
 72  \w     69.00 108.00   0.50    0.09    --   84.12-111.00 -60.00   78
 73  \w    101.00 127.00   0.50    0.09    --   84.12 178.00-150.00   52
 74  \w     75.00 107.00   0.50    0.09    --   84.12-111.00 -90.00   64
 75  \w    102.00 130.00   0.50    0.09    --   84.12  15.00-120.00   56
 76  \w     75.00 100.00   0.50    0.09    --   84.12 -95.00-180.00   50
 77  \w     93.00 132.00   0.50    0.09    --   84.12  45.00 -60.00   78
 78  \w     79.00 106.00   0.50    0.09    --   84.12-111.00-180.00   54
 79  \w     90.00 119.00   0.50    0.09    --   84.12  45.00 -30.00   58
 80  \w     83.00 128.00   0.50    0.09    --   84.12  30.00 120.00   90
 81  \w     99.00 134.00   0.50    0.09    --   84.12  45.00   0.00   70
 82  \w     82.00 108.00   0.50    0.09    --   84.12-111.00 120.00   52
 83  \w     82.00 131.00   0.50    0.09    --   84.12  30.00-120.00   98
 84  \w     45.00  71.00   0.50    0.09    --   84.12 -61.00-180.00   52
 85  \w     43.00  68.00   0.50    0.09    --   84.12-111.00 -30.00   50
 86  \w     82.00 108.00   0.50    0.09    --   84.12-111.00-120.00   52
 87  \w     99.00 136.00   0.50    0.09    --   84.12  15.00   0.00   74
 88  \w     48.00  74.00   0.50    0.09    --   84.12-111.00-120.00   52
 89  \w     83.00 108.00   0.50    0.09    --   84.12-111.00 -30.00   50
 90  \w    103.00 129.00   0.50    0.09    --   84.12  30.00 -90.00   52
 91  \w     43.00  68.00   0.50    0.09    --   84.12 -77.00 -30.00   50
 92  \w    106.00 132.00   0.50    0.09    --   84.12  15.00  60.00   52
 93  \w     81.00 107.00   0.50    0.09    --   84.12-111.00  90.00   52
 94  \w     95.00 123.00   0.50    0.09    --   86.75   5.00-132.35   56
 95  \w     59.00  92.00   0.50    0.09    --   86.75   5.00-132.35   66
 96  \w     45.00 103.00   0.50    0.09    --   86.75 -98.00  82.22  116
 97  \w     43.00  86.00   0.50    0.09    --   86.75 -70.00 158.80   86
 98  \w     46.00  85.00   0.50    0.09    --   86.75   2.00  -3.91   78
 99  \w     53.00  82.00   0.50    0.09    --   86.75 -68.00 -17.32   58
100  \w     96.00 123.00   0.50    0.09    --   86.75-140.00 111.82   54
101  \w     57.00  89.00   0.50    0.09    --   86.75-140.00 111.82   64
102  \w     79.00 105.00   0.50    0.09    --   86.75-101.00 -72.39   52
103  \w     26.00  52.00   0.50    0.09    --   69.68 -95.00 -21.00   52
104  \w    -58.00  -9.00   0.50    0.09    --   -6.75 -30.00-120.00   98
105  \w     16.00  57.00   0.50    0.09    --   10.00  44.00  18.56   82
106  \w     -7.00  18.00   0.50    0.09    --   10.00  98.00 -91.04   50
107  \w      1.00  26.00   0.50    0.09    --   18.00  98.00 106.50   50
108  \w      3.00  28.00   0.50    0.09    --   18.00  95.00 -77.02   50
109  \w     14.00  39.00   0.50    0.09    --   26.00  90.00 127.23   50
110  \w     13.00  38.00   0.50    0.09    --   26.00  92.00   0.06   50
111  \w     16.00  41.00   0.50    0.09    --   26.00  88.00 -41.60   50
112  \w     14.00  39.00   0.50    0.09    --   26.00  90.00-172.68   50
113  \w     16.00  41.00   0.50    0.09    --   26.00  87.00  42.83   50
114  \w     16.00  41.00   0.50    0.09    --   26.00  87.00 101.71   50
115  \w     27.00  52.00   0.50    0.09    --   30.00  77.00 -94.20   50
116  \w     27.00  52.00   0.50    0.09    --   30.00  77.00-171.80   50
117  \w     31.00  56.00   0.50    0.09    --   34.00  77.00 122.75   50
118  \w     35.00  60.00   0.50    0.09    --   38.00  77.00-128.52   50
119  \w     35.00  60.00   0.50    0.09    --   38.00  77.00  87.92   50
120  \w     35.00  60.00   0.50    0.09    --   38.00  77.00 -21.44   50
121  \w     35.00  60.00   0.50    0.09    --   38.00  77.00-147.46   50
122  \w     35.00  60.00   0.50    0.09    --   38.00  77.00 -58.59   50
123  \w     39.00  64.00   0.50    0.09    --   42.00  76.00  67.74   50
124  \w     39.00  64.00   0.50    0.09    --   42.00  76.00 162.48   50
125  \w     39.00  64.00   0.50    0.09    --   42.00  77.00   0.56   50
126  \w     40.00  65.00   0.50    0.09    --   42.00  75.00  39.88   50
127  \w     39.00  64.00   0.50    0.09    --   42.00  77.00 -92.58   50
128  \w     43.00  68.00   0.50    0.09    --   46.00  76.00-121.65   50
129  \w     44.00  69.00   0.50    0.09    --   46.00  74.00 112.96   50
130  \w     44.00  69.00   0.50    0.09    --   46.00  74.00 133.95   50
131  \w     43.00  68.00   0.50    0.09    --   46.00  77.00-167.39   50
132  \w     43.00  68.00   0.50    0.09    --   46.00  77.00 -86.12   50
133  \w     45.00  70.00   0.50    0.09    --   46.00  73.00 -23.58   50
134  \w     43.00  68.00   0.50    0.09    --   46.00  77.00  82.81   50
135  \w     48.00  73.00   0.50    0.09    --   50.00  74.00  33.36   50
136  \w     51.00  76.00   0.50    0.09    --   50.00  70.00 143.87   50
137  \w     47.00  72.00   0.50    0.09    --   50.00  77.00 -92.01   50
138  \w     50.00  75.00   0.50    0.09    --   50.00  72.00  51.36   50
139  \w     49.00  74.00   0.50    0.09    --   50.00  73.00 171.59   50
140  \w     51.00  76.00   0.50    0.09    --   54.00  77.00-173.87   50
141  \w     53.00  78.00   0.50    0.09    --   54.00  73.00 150.60   50
142  \w     54.00  79.00   0.50    0.09    --   54.00  72.00 -46.77   50
143  \w     52.00  77.00   0.50    0.09    --   54.00  75.00-131.14   50
144  \w     51.00  76.00   0.50    0.09    --   54.00  77.00-153.91   50
145  \w     54.00  79.00   0.50    0.09    --   54.00  72.00 -19.58   50
146  \w     51.00  76.00   0.50    0.09    --   54.00  77.00  -7.15   50
147  \w     51.00  76.00   0.50    0.09    --   54.00  77.00 -68.92   50
148  \w      4.00  29.00   0.50    0.09    --   56.89 -30.00 120.00   50
149  \w     10.00  36.00   0.50    0.09    --   56.89 -30.00  90.00   52
150  \w      4.00  37.00   0.50    0.09    --   56.89 -30.00-150.00   66
151  \w     57.00  82.00   0.50    0.09    --   58.00  73.00  62.74   50
152  \w     58.00  83.00   0.50    0.09    --   58.00  71.00 105.43   50
153  \w     62.00  87.00   0.50    0.09    --   62.00  71.00   6.99   50
154  \w     61.00  86.00   0.50    0.09    --   62.00  73.00 -40.16   50
155  \w     62.00  87.00   0.50    0.09    --   62.00  72.00-129.74   50
156  \w     62.00  87.00   0.50    0.09    --   62.00  72.00  82.96   50
157  \w     62.00  87.00   0.50    0.09    --   62.00  72.00 112.61   50
158  \w     63.00  90.00   0.50    0.09    --   62.00  69.00 -66.62   54
159  \w     62.00  87.00   0.50    0.09    --   62.00  72.00-110.52   50
160  \w     63.00  88.00   0.50    0.09    --   62.00  69.00  40.93   50
161  \w     64.00 107.00   0.50    0.09    --   66.00  74.00 170.78   86
162  \w     66.00  91.00   0.50    0.09    --   66.00  72.00 148.87   50
163  \w     66.00 104.00   0.50    0.09    --   66.00  71.00-157.67   76
164  \w     66.00  91.00   0.50    0.09    --   66.00  72.00  12.09   50
165  \w     66.00  91.00   0.50    0.09    --   69.68  77.00 -30.00   50
166  \w     66.00  91.00   0.50    0.09    --   69.68  77.00 -90.00   50
167  \w     68.00 111.00   0.50    0.09    --   69.68  77.00  30.00   86
168  \w     66.00  91.00   0.50    0.09    --   69.68  77.00-180.00   50
169  \w     66.00  91.00   0.50    0.09    --   69.68  77.00 150.00   50
170  \w     68.00 107.00   0.50    0.09    --   69.68  77.00  60.00   78
171  \w     66.00  91.00   0.50    0.09    --   69.68  77.00 120.00   50
172  \w     66.00  91.00   0.50    0.09    --   69.68  77.00 -60.00   50
173  \w     66.00 100.00   0.50    0.09    --   69.68  77.00-150.00   68
174  \w     71.00 113.00   0.50    0.09    --   70.00  69.00 -88.92   84
175  \w     77.00 119.00   0.50    0.09    --   74.00  65.00 -21.51   84
176  \w     94.00 120.00   0.50    0.09    --   78.00  72.00  87.08   52
177  \w     78.00 119.00   0.50    0.09    --   78.00  71.00  -2.21   82
178  \w     77.00 103.00   0.50    0.09    --   84.12 178.00  90.00   52
179  \w     53.00  91.00   0.50    0.09    --   84.12 178.00 150.00   76
180  \w     74.00 100.00   0.50    0.09    --   84.12 178.00   0.00   52
181  \w     37.00  62.00   0.50    0.09    --   84.12 -61.00 -90.00   50
182  \w     48.00 100.00   0.50    0.09    --   84.12 178.00-150.00  104
183  \w     37.00  62.00   0.50    0.09    --   84.12 -61.00  90.00   50
184  \w     89.00 114.00   0.50    0.09    --   84.12  45.00  60.00   50
185  \w     39.00  65.00   0.50    0.09    --   84.12-111.00   0.00   52
186  \w     89.00 114.00   0.50    0.09    --   84.12  45.00   0.00   50
187  \w     89.00 115.00   0.50    0.09    --   84.12  45.00 150.00   52
188  \w     58.00 120.00   0.50    0.09    --   84.12   0.00  30.00  124
189  \w     86.00 111.00   0.50    0.09    --   86.00  71.00   2.84   50
190  \w     85.00 110.00   0.50    0.09    --   86.75  91.00-178.92   50
191  \w     85.00 110.00   0.50    0.09    --   86.75  74.00 -13.97   50
192  \w     97.00 133.00   0.50    0.09    --   86.75   2.00 128.12   72
193  \w     57.00  84.00   0.50    0.09    --   86.75   2.00 128.12   54
194  \w     39.00  65.00   0.50    0.09    --   86.75-125.00 -89.01   52
195  \w     86.00 111.00   0.50    0.09    --   86.75  73.00  50.32   50
196  \w    108.00 134.00   0.50    0.09    --   86.75 116.00 166.90   52
197  \w     89.00 114.00   0.50    0.09    --   86.75  60.00 105.48   50
198  \w     88.00 113.00   0.50    0.09    --   86.75  67.00-163.83   50
199  \w     56.00  82.00   0.50    0.09    --   86.75-161.00  95.27   52
200  \w     49.00  75.00   0.50    0.09    --   86.75-141.00  -0.67   52
201  \w    108.00 134.00   0.50    0.09    --   86.75 118.00-129.65   52
202  \w     97.00 134.00   0.50    0.09    --   86.75 124.00 -53.37   74
203  \w    103.00 129.00   0.50    0.09    --   86.75 142.00-162.54   52
204  \w     89.00 114.00   0.50    0.09    --   86.75  61.00 153.24   50
205  \w     91.00 122.00   0.50    0.09    --   86.75  52.00  54.22   62
206  \w     84.00 134.00   0.50    0.09    --   86.75 118.00 -30.12  100
207  \w     84.00 109.00   0.50    0.09    --   86.75  75.00 -71.07   50
208  \w     45.00  71.00   0.50    0.09    --   86.75-133.00 -54.54   52
209  \w     43.00  79.00   0.50    0.09    --   86.75-151.00  50.10   72
210  \w     83.00 111.00   0.50    0.09    --   86.75  77.00  74.00   56
211  \w     89.00 130.00   0.50    0.09    --   86.75  93.00  80.47   82
212  \w     98.00 124.00   0.50    0.09    --   86.75-143.00-147.05   52
213  \w     49.00  75.00   0.50    0.09    --   86.75-143.00-147.05   52
214  \w     89.00 114.00   0.50    0.09    --   86.75  63.00 170.44   50
215  \w     84.00 109.00   0.50    0.09    --   86.75  75.00 -89.08   50
216  \w     83.00 112.00   0.50    0.09    --   86.75  77.00-119.41   58
;
_diffrn_measurement_device         'four-circle diffractometer'
_diffrn_measurement_device_type    'XtaLAB Synergy R, DW system, HyPix-Arc 150'
_diffrn_measurement_method         '\w scans'
_diffrn_radiation_type             CuK\a
_diffrn_radiation_wavelength       1.54184
_diffrn_source                     ?
_reflns_Friedel_coverage           0.000
_reflns_Friedel_fraction_full      .
_reflns_Friedel_fraction_max       .
_reflns_number_gt                  12920
_reflns_number_total               14334
_reflns_special_details
;
 Reflections were merged by SHELXL according to the crystal
 class for the calculation of statistics and refinement.
 
 Structure factors included contributions from the .fab file.
 
 _reflns_Friedel_fraction is defined as the number of unique
 Friedel pairs measured divided by the number that would be
 possible theoretically, ignoring centric projections and
 systematic absences.
;
_reflns_threshold_expression       'I > 2\s(I)'
_computing_cell_refinement         'CrysAlisPro 1.171.42.83a (Rigaku OD, 2023)'
_computing_data_collection         'CrysAlisPro 1.171.42.83a (Rigaku OD, 2023)'
_computing_data_reduction          'CrysAlisPro 1.171.42.83a (Rigaku OD, 2023)'
_computing_molecular_graphics      'Olex2 1.5 (Dolomanov et al., 2009)'
_computing_publication_material    'Olex2 1.5 (Dolomanov et al., 2009)'
_computing_structure_refinement    'SHELXL 2018/3 (Sheldrick, 2015)'
_computing_structure_solution      'SHELXT 2018/2 (Sheldrick, 2018)'
_refine_diff_density_max           0.345
_refine_diff_density_min           -0.322
_refine_diff_density_rms           0.038
_refine_ls_extinction_coef         .
_refine_ls_extinction_method       none
_refine_ls_goodness_of_fit_ref     1.028
_refine_ls_hydrogen_treatment      mixed
_refine_ls_matrix_type             full
_refine_ls_number_parameters       890
_refine_ls_number_reflns           14334
_refine_ls_number_restraints       815
_refine_ls_R_factor_all            0.0395
_refine_ls_R_factor_gt             0.0356
_refine_ls_restrained_S_all        1.004
_refine_ls_shift/su_max            0.001
_refine_ls_shift/su_mean           0.000
_refine_ls_structure_factor_coef   Fsqd
_refine_ls_weighting_details      
 'w=1/[\s^2^(Fo^2^)+(0.0517P)^2^+2.5895P] where P=(Fo^2^+2Fc^2^)/3'
_refine_ls_weighting_scheme        calc
_refine_ls_wR_factor_gt            0.0958
_refine_ls_wR_factor_ref           0.0991
_refine_special_details            ?
_olex2_refinement_description
;
1. Fixed Uiso
 At 1.2 times of:
  All C(H) groups
 At 1.5 times of:
  All C(H,H,H) groups
2. Restrained distances
 C01Y-C026 \\sim C1-C0
 with sigma of 0.02
 C026-C02H \\sim C0-C2
 with sigma of 0.02
 C02F-C02I \\sim C4-C3
 with sigma of 0.02
 C02H-C02I \\sim C2-C3
 with sigma of 0.02
 P002-C01Y \\sim P002-C1
 with sigma of 0.04
 P002-C02F \\sim P002-C4
 with sigma of 0.04
 C01Y-C02F \\sim C1-C4
 with sigma of 0.04
 C01Y-C02H \\sim C1-C2
 with sigma of 0.04
 C026-C02I \\sim C0-C3
 with sigma of 0.04
 C02F-C02H \\sim C4-C2
 with sigma of 0.04
 C00X-C02C \\sim C00X-C02D
 with sigma of 0.02
 C010-C02E \\sim C010-C6
 with sigma of 0.02
 C02C-C02G \\sim C02D-C7
 with sigma of 0.02
 C02E-C02G \\sim C6-C7
 with sigma of 0.02
 C00X-C02G \\sim C00X-C7
 with sigma of 0.04
 C010-C02G \\sim C010-C7
 with sigma of 0.04
 C02C-C02E \\sim C02D-C6
 with sigma of 0.04
3. Uiso/Uaniso restraints and constraints
All non-hydrogen atoms have similar U: within 2A with sigma of 0.04 and sigma
for terminal atoms of 0.08 within 2A
4. Others
 Sof(C1)=Sof(H1A)=Sof(C0)=Sof(H0)=Sof(C2)=Sof(H2A)=Sof(C3)=Sof(H3A)=Sof(C4)=
 Sof(H4)=1-FVAR(1)
 Sof(C01Y)=Sof(H2)=Sof(C026)=Sof(H026)=Sof(C02F)=Sof(H02M)=Sof(C02H)=Sof(H02O)=
 Sof(C02I)=Sof(H02P)=FVAR(1)
 Sof(C6)=Sof(H6)=Sof(C7)=Sof(H7)=Sof(C02D)=Sof(H02Q)=1-FVAR(2)
 Sof(C02C)=Sof(H02K)=Sof(C02E)=Sof(H02L)=Sof(C02G)=Sof(H02N)=FVAR(2)
5.a Aromatic/amide H refined with riding coordinates:
 C00M(H00M), C00O(H00O), C00P(H00P), C00S(H00S), C00U(H00U), C00Y(H00Y),
 C011(H011), C012(H012), C014(H014), C015(H015), C016(H016), C017(H017),
 C018(H018), C01A(H01A), C01B(H01B), C01C(H01C), C01E(H01E), C01F(H01F),
 C01H(H01H), C01I(H01I), C01J(H01J), C01K(H01K), C01L(H01L), C01M(H01M),
 C01N(H01N), C01P(H01P), C01R(H01T), C01S(H01U), C01U(H01Y), C01V(H01Z),
 C01W(H01), C01X(H1), C01Y(H2), C01Z(H3), C020(H020), C022(H022), C023(H023),
 C024(H024), C026(H026), C027(H027), C029(H029), C02A(H02G), C02C(H02K),
 C02E(H02L), C02F(H02M), C02G(H02N), C02H(H02O), C02I(H02P), C1(H1A), C0(H0),
 C2(H2A), C3(H3A), C4(H4), C6(H6), C7(H7), C02D(H02Q)
5.b Idealised Me refined as rotating group:
 C01O(H01D,H01G,H01O), C01Q(H01Q,H01R,H01S), C01T(H01V,H01W,H01X), C021(H02A,
 H02B,H02C), C028(H02D,H02E,H02F), C02B(H02H,H02I,H02J)
;
_atom_sites_solution_hydrogens     mixed
_atom_sites_solution_primary       ?
_atom_sites_solution_secondary     ?
loop_
  _atom_site_label
  _atom_site_type_symbol
  _atom_site_fract_x
  _atom_site_fract_y
  _atom_site_fract_z
  _atom_site_U_iso_or_equiv
  _atom_site_adp_type
  _atom_site_occupancy
  _atom_site_site_symmetry_order
  _atom_site_calc_flag
  _atom_site_refinement_flags_posn
  _atom_site_refinement_flags_adp
  _atom_site_refinement_flags_occupancy
  _atom_site_disorder_assembly
  _atom_site_disorder_group
 P001 P 0.23099(3) 0.79602(2) 0.45690(2) 0.02651(7) Uani 1 1 d . U . . .
 P002 P 0.37333(3) 0.55057(2) 0.39525(2) 0.02575(7) Uani 1 1 d D U . . .
 P003 P 0.40299(3) 0.87146(2) 0.37208(2) 0.03034(8) Uani 1 1 d . U . . .
 O004 O 0.21301(7) 0.71848(6) 0.37610(2) 0.02379(17) Uani 1 1 d . U . . .
 O005 O 0.14327(7) 0.53425(5) 0.37161(2) 0.02585(17) Uani 1 1 d . U . . .
 O006 O 0.30396(7) 0.78207(6) 0.31072(2) 0.02788(18) Uani 1 1 d . U . . .
 O007 O 0.08363(7) 0.85466(5) 0.39824(2) 0.02913(18) Uani 1 1 d . U . . .
 C008 C 0.01842(10) 0.65332(8) 0.36062(3) 0.0260(2) Uani 1 1 d . U . . .
 C009 C 0.28451(11) 0.45638(8) 0.40421(3) 0.0275(2) Uani 1 1 d . U . . .
 C00A C 0.17238(11) 0.46218(8) 0.39241(3) 0.0264(2) Uani 1 1 d . U . . .
 C00B C 0.16630(10) 0.66965(8) 0.31071(3) 0.0260(2) Uani 1 1 d . U . . .
 C00C C 0.25533(10) 0.70657(8) 0.29437(3) 0.0266(2) Uani 1 1 d . U . . .
 C00D C 0.30315(11) 0.80139(8) 0.50113(3) 0.0284(2) Uani 1 1 d . U . . .
 C00E C 0.48655(10) 0.54163(8) 0.42961(3) 0.0272(2) Uani 1 1 d . U . . .
 C00F C 0.41512(11) 0.79547(8) 0.30646(4) 0.0307(3) Uani 1 1 d . U . . .
 C00G C 0.03355(10) 0.56519(8) 0.37121(3) 0.0256(2) Uani 1 1 d . U . . .
 C00H C 0.08676(10) 0.91967(8) 0.42353(3) 0.0282(2) Uani 1 1 d . U . . .
 C00I C 0.15301(10) 0.90068(8) 0.45453(3) 0.0292(3) Uani 1 1 d . U . . .
 C00J C 0.04734(10) 0.87620(8) 0.36359(3) 0.0278(2) Uani 1 1 d . U . . .
 C00K C 0.37440(11) 0.98934(9) 0.36487(3) 0.0315(3) Uani 1 1 d . U . . .
 C00L C 0.11911(10) 0.71762(8) 0.46392(3) 0.0272(2) Uani 1 1 d . U . . .
 C00M C -0.09012(11) 0.68475(9) 0.36164(3) 0.0318(3) Uani 1 1 d . U . . .
 H00M H -0.105968 0.744280 0.354832 0.038 Uiso 1 1 calc R U . . .
 C00N C -0.05011(10) 0.50784(9) 0.38033(3) 0.0287(3) Uani 1 1 d . U . . .
 C00O C 0.11860(11) 0.59553(9) 0.29346(3) 0.0297(3) Uani 1 1 d . U . . .
 H00O H 0.057173 0.567622 0.303084 0.036 Uiso 1 1 calc R U . . .
 C00P C 0.48665(10) 0.60260(8) 0.45704(3) 0.0282(2) Uani 1 1 d . U . . .
 H00P H 0.430657 0.646869 0.456757 0.034 Uiso 1 1 calc R U . . .
 C00Q C 0.29533(11) 0.67616(8) 0.26306(3) 0.0301(3) Uani 1 1 d . U . . .
 C00R C 0.09401(11) 0.39942(8) 0.40113(3) 0.0295(3) Uani 1 1 d . U . . .
 C00S C 0.31867(12) 0.38338(9) 0.42502(4) 0.0344(3) Uani 1 1 d . U . . .
 H00S H 0.394684 0.376817 0.432868 0.041 Uiso 1 1 calc R U . . .
 C00T C -0.02493(11) 0.40940(9) 0.38573(3) 0.0316(3) Uani 1 1 d . U . . .
 C00U C 0.14257(12) 0.62789(9) 0.46054(3) 0.0325(3) Uani 1 1 d . U . . .
 H00U H 0.215037 0.609979 0.455452 0.039 Uiso 1 1 calc R U . . .
 C00V C 0.02704(11) 0.99841(8) 0.41898(4) 0.0323(3) Uani 1 1 d . U . . .
 C00W C -0.04932(11) 1.01277(9) 0.38596(4) 0.0354(3) Uani 1 1 d . U . . .
 C00X C 0.07135(11) 0.81347(9) 0.33802(3) 0.0304(3) Uani 1 1 d D U . . .
 C00Y C 0.41607(11) 0.82062(9) 0.50270(4) 0.0329(3) Uani 1 1 d . U . . .
 H00Y H 0.450836 0.831088 0.481502 0.039 Uiso 1 1 calc R U . . .
 C00Z C 0.47632(11) 0.83827(9) 0.33391(4) 0.0345(3) Uani 1 1 d . U . . .
 C010 C -0.01315(12) 0.95397(9) 0.35654(4) 0.0366(3) Uani 1 1 d D U . . .
 C011 C 0.56791(11) 0.59944(9) 0.48490(3) 0.0330(3) Uani 1 1 d . U . . .
 H011 H 0.567290 0.641492 0.503470 0.040 Uiso 1 1 calc R U . . .
 C012 C 0.64944(11) 0.53516(10) 0.48554(4) 0.0348(3) Uani 1 1 d . U . . .
 H012 H 0.704331 0.532579 0.504712 0.042 Uiso 1 1 calc R U . . .
 C013 C 0.51537(11) 0.87298(9) 0.40695(4) 0.0344(3) Uani 1 1 d . U . . .
 C014 C 0.57096(11) 0.47776(9) 0.43026(3) 0.0342(3) Uani 1 1 d . U . . .
 H014 H 0.573190 0.436579 0.411440 0.041 Uiso 1 1 calc R U . . .
 C015 C 0.24544(12) 0.60109(9) 0.24773(3) 0.0343(3) Uani 1 1 d . U . . .
 H015 H 0.271874 0.577184 0.226834 0.041 Uiso 1 1 calc R U . . .
 C016 C 0.13165(13) 0.32906(9) 0.42260(4) 0.0372(3) Uani 1 1 d . U . . .
 H016 H 0.080126 0.285887 0.429405 0.045 Uiso 1 1 calc R U . . .
 C017 C -0.15636(11) 0.54394(10) 0.38102(4) 0.0355(3) Uani 1 1 d . U . . .
 H017 H -0.215862 0.507778 0.387545 0.043 Uiso 1 1 calc R U . . .
 C018 C 0.15744(12) 0.56107(9) 0.26282(3) 0.0341(3) Uani 1 1 d . U . . .
 H018 H 0.123484 0.509912 0.252199 0.041 Uiso 1 1 calc R U . . .
 C019 C 0.43820(11) 0.52147(10) 0.35533(3) 0.0343(3) Uani 1 1 d . U . . .
 C01A C 0.65131(11) 0.47434(10) 0.45823(4) 0.0368(3) Uani 1 1 d . U . . .
 H01A H 0.707628 0.430315 0.458684 0.044 Uiso 1 1 calc R U . . .
 C01B C 0.25452(12) 0.78512(10) 0.53268(4) 0.0368(3) Uani 1 1 d . U . . .
 H01B H 0.177742 0.771297 0.532252 0.044 Uiso 1 1 calc R U . . .
 C01C C 0.15831(12) 0.96384(9) 0.48133(4) 0.0370(3) Uani 1 1 d . U . . .
 H01C H 0.201920 0.952535 0.502649 0.044 Uiso 1 1 calc R U . . .
 C01D C 0.46152(12) 0.76786(9) 0.27571(4) 0.0353(3) Uani 1 1 d . U . . .
 C01E C 0.41861(13) 1.04007(10) 0.33880(4) 0.0389(3) Uani 1 1 d . U . . .
 H01E H 0.466107 1.013447 0.323019 0.047 Uiso 1 1 calc R U . . .
 C01F C 0.03574(13) 1.05976(9) 0.44653(4) 0.0411(3) Uani 1 1 d . U . . .
 H01F H -0.003809 1.114122 0.444098 0.049 Uiso 1 1 calc R U . . .
 C01G C 0.38285(12) 0.73128(9) 0.24616(4) 0.0350(3) Uani 1 1 d . U . . .
 C01H C 0.47881(12) 0.82475(10) 0.53478(4) 0.0382(3) Uani 1 1 d . U . . .
 H01H H 0.555597 0.838645 0.535371 0.046 Uiso 1 1 calc R U . . .
 C01I C -0.17564(11) 0.63177(10) 0.37230(4) 0.0374(3) Uani 1 1 d . U . . .
 H01I H -0.247721 0.656120 0.373592 0.045 Uiso 1 1 calc R U . . .
 C01J C 0.32487(13) 1.16968(10) 0.35866(4) 0.0450(4) Uani 1 1 d . U . . .
 H01J H 0.308650 1.231188 0.356640 0.054 Uiso 1 1 calc R U . . .
 C01K C 0.54083(12) 0.94588(10) 0.42848(4) 0.0414(3) Uani 1 1 d . U . . .
 H01K H 0.503428 1.000563 0.423940 0.050 Uiso 1 1 calc R U . . .
 C01L C -0.04429(13) 0.58987(11) 0.47160(4) 0.0439(4) Uani 1 1 d . U . . .
 H01L H -0.100464 0.546465 0.473566 0.053 Uiso 1 1 calc R U . . .
 C01M C 0.31758(13) 0.78899(10) 0.56471(4) 0.0394(3) Uani 1 1 d . U . . .
 H01M H 0.283475 0.778043 0.585984 0.047 Uiso 1 1 calc R U . . .
 C01N C 0.01289(12) 0.74219(10) 0.47178(5) 0.0447(4) Uani 1 1 d . U . . .
 H01N H -0.004359 0.803195 0.474377 0.054 Uiso 1 1 calc R U . . .
 C01O C -0.03412(12) 0.36423(10) 0.34921(4) 0.0388(3) Uani 1 1 d . U . . .
 H01D H 0.016784 0.393055 0.333894 0.058 Uiso 1 1 calc R U . . .
 H01G H -0.110346 0.369603 0.338722 0.058 Uiso 1 1 calc R U . . .
 H01O H -0.014630 0.301384 0.351856 0.058 Uiso 1 1 calc R U . . .
 C01P C 0.42961(12) 0.80865(9) 0.56583(4) 0.0365(3) Uani 1 1 d . U . . .
 H01P H 0.472432 0.811077 0.587764 0.044 Uiso 1 1 calc R U . . .
 C01Q C -0.10588(13) 0.36503(10) 0.40957(4) 0.0421(3) Uani 1 1 d . U . . .
 H01Q H -0.088602 0.301688 0.411741 0.063 Uiso 1 1 calc R U . . .
 H01R H -0.182023 0.372472 0.399246 0.063 Uiso 1 1 calc R U . . .
 H01S H -0.098665 0.392633 0.432934 0.063 Uiso 1 1 calc R U . . .
 C01R C 0.30438(12) 1.03004(10) 0.38735(4) 0.0394(3) Uani 1 1 d . U . . .
 H01T H 0.272621 0.995819 0.404984 0.047 Uiso 1 1 calc R U . . .
 C01S C 0.39315(15) 1.13005(11) 0.33585(4) 0.0466(4) Uani 1 1 d . U . . .
 H01U H 0.423197 1.164396 0.317924 0.056 Uiso 1 1 calc R U . . .
 C01T C 0.32276(14) 0.81034(9) 0.22724(4) 0.0413(3) Uani 1 1 d . U . . .
 H01V H 0.269465 0.788093 0.208664 0.062 Uiso 1 1 calc R U . . .
 H01W H 0.377319 0.848356 0.216793 0.062 Uiso 1 1 calc R U . . .
 H01X H 0.283421 0.844672 0.244282 0.062 Uiso 1 1 calc R U . . .
 C01U C 0.06188(14) 0.56435(10) 0.46447(4) 0.0402(3) Uani 1 1 d . U . . .
 H01Y H 0.079243 0.503256 0.462280 0.048 Uiso 1 1 calc R U . . .
 C01V C 0.24228(14) 0.32080(9) 0.43420(4) 0.0405(3) Uani 1 1 d . U . . .
 H01Z H 0.265970 0.271857 0.448562 0.049 Uiso 1 1 calc R U . . .
 C01W C 0.57176(13) 0.79379(10) 0.41434(4) 0.0435(3) Uani 1 1 d . U . . .
 H01 H 0.554182 0.742908 0.400306 0.052 Uiso 1 1 calc R U . . .
 C01X C 0.59003(13) 0.85044(11) 0.33074(4) 0.0453(4) Uani 1 1 d . U . . .
 H1 H 0.633916 0.879455 0.349016 0.054 Uiso 1 1 calc R U . . .
 C01Y C 0.5363(4) 0.5710(4) 0.34935(13) 0.0270(8) Uani 0.630(4) 1 d D U P A 1
 H2 H 0.569094 0.608442 0.367295 0.032 Uiso 0.630(4) 1 calc R U P A 1
 C01Z C 0.57519(13) 0.78040(10) 0.27401(4) 0.0451(4) Uani 1 1 d . U . . .
 H3 H 0.609686 0.760977 0.253739 0.054 Uiso 1 1 calc R U . . .
 C020 C 0.28010(13) 1.11963(10) 0.38448(5) 0.0446(3) Uani 1 1 d . U . . .
 H020 H 0.232773 1.146573 0.400233 0.054 Uiso 1 1 calc R U . . .
 C021 C 0.44323(14) 0.67860(10) 0.21895(4) 0.0454(4) Uani 1 1 d . U . . .
 H02A H 0.482021 0.628249 0.230542 0.068 Uiso 1 1 calc R U . . .
 H02B H 0.497086 0.717111 0.208413 0.068 Uiso 1 1 calc R U . . .
 H02C H 0.389204 0.656751 0.200505 0.068 Uiso 1 1 calc R U . . .
 C022 C 0.10041(14) 1.04317(10) 0.47714(4) 0.0444(4) Uani 1 1 d . U . . .
 H022 H 0.105435 1.086101 0.495455 0.053 Uiso 1 1 calc R U . . .
 C023 C 0.67684(14) 0.86083(13) 0.46319(5) 0.0545(4) Uani 1 1 d . U . . .
 H023 H 0.731686 0.856770 0.482328 0.065 Uiso 1 1 calc R U . . .
 C024 C 0.65312(14) 0.78820(12) 0.44188(5) 0.0520(4) Uani 1 1 d . U . . .
 H024 H 0.692621 0.734323 0.446096 0.062 Uiso 1 1 calc R U . . .
 B025 B 0.11654(11) 0.71352(9) 0.34549(3) 0.0243(3) Uani 1 1 d . U . . .
 C026 C 0.5828(7) 0.5641(5) 0.3177(2) 0.0365(10) Uani 0.630(4) 1 d D U P A 1
 H026 H 0.652214 0.591206 0.314461 0.044 Uiso 0.630(4) 1 calc R U P A 1
 C027 C -0.06825(12) 0.67876(12) 0.47586(5) 0.0521(4) Uani 1 1 d . U . . .
 H027 H -0.140236 0.696339 0.481582 0.062 Uiso 1 1 calc R U . . .
 C028 C -0.16789(13) 0.98583(14) 0.39392(5) 0.0575(5) Uani 1 1 d . U . . .
 H02D H -0.168767 0.923075 0.400575 0.086 Uiso 1 1 calc R U . . .
 H02E H -0.218382 0.995269 0.372904 0.086 Uiso 1 1 calc R U . . .
 H02F H -0.191941 1.022024 0.413335 0.086 Uiso 1 1 calc R U . . .
 C029 C 0.62067(14) 0.93916(12) 0.45659(5) 0.0525(4) Uani 1 1 d . U . . .
 H029 H 0.636559 0.989037 0.471351 0.063 Uiso 1 1 calc R U . . .
 C02A C 0.63897(13) 0.82059(12) 0.30124(5) 0.0516(4) Uani 1 1 d . U . . .
 H02G H 0.716552 0.827663 0.299642 0.062 Uiso 1 1 calc R U . . .
 C02B C -0.04879(17) 1.11061(10) 0.37472(6) 0.0646(6) Uani 1 1 d . U . . .
 H02H H -0.074070 1.147606 0.393725 0.097 Uiso 1 1 calc R U . . .
 H02I H -0.098617 1.118616 0.353462 0.097 Uiso 1 1 calc R U . . .
 H02J H 0.026667 1.128012 0.369819 0.097 Uiso 1 1 calc R U . . .
 C02C C 0.0222(4) 0.8259(3) 0.30277(10) 0.0293(8) Uani 0.596(11) 1 d D U P B
 1
 H02K H 0.033970 0.782951 0.285165 0.035 Uiso 0.596(11) 1 calc R U P B 1
 C02E C -0.0626(4) 0.9610(3) 0.32012(9) 0.0348(8) Uani 0.596(11) 1 d D U P B
 1
 H02L H -0.110426 1.009492 0.314136 0.042 Uiso 0.596(11) 1 calc R U P B 1
 C02F C 0.3823(2) 0.47894(18) 0.32793(6) 0.0343(5) Uani 0.630(4) 1 d D U P A
 1
 H02M H 0.311920 0.453017 0.330877 0.041 Uiso 0.630(4) 1 calc R U P A 1
 C02G C -0.0424(4) 0.9001(3) 0.29429(7) 0.0368(9) Uani 0.596(11) 1 d D U P B
 1
 H02N H -0.072500 0.908945 0.270794 0.044 Uiso 0.596(11) 1 calc R U P B 1
 C02H C 0.5272(2) 0.51701(19) 0.29039(7) 0.0386(6) Uani 0.630(4) 1 d D U P A
 1
 H02O H 0.557058 0.514641 0.268014 0.046 Uiso 0.630(4) 1 calc R U P A 1
 C02I C 0.4287(2) 0.47353(17) 0.29549(6) 0.0403(6) Uani 0.630(4) 1 d D U P A
 1
 H02P H 0.392629 0.439967 0.276872 0.048 Uiso 0.630(4) 1 calc R U P A 1
 C1 C 0.5153(9) 0.5643(10) 0.3415(3) 0.045(3) Uani 0.370(4) 1 d D U P A 2
 H1A H 0.535023 0.619312 0.352411 0.054 Uiso 0.370(4) 1 calc R U P A 2
 C0 C 0.5740(13) 0.5421(9) 0.3130(3) 0.050(3) Uani 0.370(4) 1 d D U P A 2
 H0 H 0.623859 0.583243 0.303758 0.060 Uiso 0.370(4) 1 calc R U P A 2
 C2 C 0.5590(4) 0.4599(4) 0.29837(11) 0.0487(13) Uani 0.370(4) 1 d D U P A 2
 H2A H 0.602895 0.440940 0.280087 0.058 Uiso 0.370(4) 1 calc R U P A 2
 C3 C 0.4792(5) 0.4048(4) 0.31052(15) 0.071(2) Uani 0.370(4) 1 d D U P A 2
 H3A H 0.463663 0.349458 0.299263 0.085 Uiso 0.370(4) 1 calc R U P A 2
 C4 C 0.4212(5) 0.4298(4) 0.33921(15) 0.0557(16) Uani 0.370(4) 1 d D U P A 2
 H4 H 0.370891 0.389511 0.348723 0.067 Uiso 0.370(4) 1 calc R U P A 2
 H00A H 0.2619(17) 0.7660(15) 0.3759(5) 0.065(6) Uiso 1 1 d . . . . .
 H00B H 0.2569(15) 0.6691(14) 0.3810(5) 0.053(5) Uiso 1 1 d . . . . .
 C6 C -0.0228(7) 0.9869(5) 0.32440(15) 0.0399(14) Uani 0.404(11) 1 d D U P B 2
 H6 H -0.050264 1.045155 0.319915 0.048 Uiso 0.404(11) 1 calc R U P B 2
 C7 C 0.0085(8) 0.9336(5) 0.29774(12) 0.048(2) Uani 0.404(11) 1 d D U P B 2
 H7 H -0.002256 0.953237 0.274018 0.057 Uiso 0.404(11) 1 calc R U P B 2
 C02D C 0.0555(7) 0.8516(5) 0.30500(16) 0.0375(14) Uani 0.404(11) 1 d D U P B
 2
 H02Q H 0.078938 0.818568 0.285650 0.045 Uiso 0.404(11) 1 calc R U P B 2

loop_
  _atom_site_aniso_label
  _atom_site_aniso_U_11
  _atom_site_aniso_U_22
  _atom_site_aniso_U_33
  _atom_site_aniso_U_23
  _atom_site_aniso_U_13
  _atom_site_aniso_U_12
 P001 0.02603(15) 0.02718(16) 0.02638(15) -0.00396(11) 0.00233(11) 0.00005(12)
 P002 0.02695(15) 0.02390(15) 0.02635(15) 0.00059(11) 0.00156(11) 0.00152(11)
 P003 0.03081(16) 0.02723(16) 0.03315(17) -0.00034(12) 0.00341(13) -0.00850(12)
 O004 0.0250(4) 0.0218(4) 0.0245(4) 0.0008(3) 0.0014(3) -0.0004(3)
 O005 0.0247(4) 0.0257(4) 0.0278(4) 0.0041(3) 0.0062(3) -0.0002(3)
 O006 0.0295(4) 0.0250(4) 0.0299(4) -0.0021(3) 0.0076(3) -0.0036(3)
 O007 0.0359(5) 0.0205(4) 0.0299(4) -0.0014(3) -0.0047(4) 0.0032(3)
 C008 0.0263(6) 0.0299(6) 0.0219(5) -0.0013(5) 0.0018(4) -0.0014(5)
 C009 0.0347(6) 0.0239(6) 0.0245(6) -0.0011(4) 0.0052(5) 0.0010(5)
 C00A 0.0348(6) 0.0228(6) 0.0223(5) 0.0000(4) 0.0072(5) 0.0004(5)
 C00B 0.0286(6) 0.0267(6) 0.0225(5) 0.0019(4) 0.0015(4) 0.0001(5)
 C00C 0.0313(6) 0.0225(6) 0.0262(6) 0.0002(4) 0.0030(5) -0.0006(5)
 C00D 0.0306(6) 0.0259(6) 0.0287(6) -0.0038(5) 0.0016(5) 0.0006(5)
 C00E 0.0274(6) 0.0288(6) 0.0256(6) 0.0011(5) 0.0042(5) 0.0021(5)
 C00F 0.0312(6) 0.0239(6) 0.0380(7) 0.0024(5) 0.0102(5) -0.0039(5)
 C00G 0.0241(6) 0.0294(6) 0.0238(5) -0.0025(5) 0.0051(4) -0.0016(5)
 C00H 0.0285(6) 0.0210(6) 0.0358(6) -0.0017(5) 0.0061(5) -0.0025(5)
 C00I 0.0302(6) 0.0245(6) 0.0333(6) -0.0030(5) 0.0056(5) -0.0020(5)
 C00J 0.0270(6) 0.0253(6) 0.0314(6) 0.0083(5) 0.0036(5) -0.0003(5)
 C00K 0.0284(6) 0.0309(6) 0.0344(6) 0.0003(5) -0.0028(5) -0.0069(5)
 C00L 0.0281(6) 0.0273(6) 0.0257(6) -0.0004(5) -0.0010(5) 0.0004(5)
 C00M 0.0288(6) 0.0333(7) 0.0334(6) -0.0006(5) 0.0035(5) 0.0016(5)
 C00N 0.0291(6) 0.0310(6) 0.0269(6) -0.0035(5) 0.0076(5) -0.0050(5)
 C00O 0.0323(6) 0.0311(6) 0.0258(6) 0.0005(5) 0.0027(5) -0.0047(5)
 C00P 0.0292(6) 0.0269(6) 0.0288(6) 0.0010(5) 0.0044(5) 0.0020(5)
 C00Q 0.0363(7) 0.0261(6) 0.0291(6) 0.0023(5) 0.0094(5) 0.0011(5)
 C00R 0.0376(7) 0.0254(6) 0.0268(6) -0.0029(5) 0.0107(5) -0.0037(5)
 C00S 0.0433(7) 0.0269(6) 0.0324(6) 0.0018(5) -0.0004(5) 0.0034(5)
 C00T 0.0342(7) 0.0283(6) 0.0339(6) -0.0038(5) 0.0124(5) -0.0072(5)
 C00U 0.0401(7) 0.0291(6) 0.0290(6) -0.0022(5) 0.0083(5) 0.0022(5)
 C00V 0.0312(6) 0.0216(6) 0.0452(7) 0.0016(5) 0.0097(5) -0.0013(5)
 C00W 0.0298(6) 0.0215(6) 0.0549(8) 0.0012(6) 0.0036(6) 0.0019(5)
 C00X 0.0312(6) 0.0325(6) 0.0279(6) 0.0076(5) 0.0051(5) 0.0034(5)
 C00Y 0.0299(6) 0.0362(7) 0.0326(6) -0.0031(5) 0.0032(5) 0.0031(5)
 C00Z 0.0344(7) 0.0292(6) 0.0410(7) 0.0003(5) 0.0095(6) -0.0074(5)
 C010 0.0388(7) 0.0305(7) 0.0416(7) 0.0132(6) 0.0108(6) 0.0084(6)
 C011 0.0372(7) 0.0331(7) 0.0285(6) -0.0013(5) 0.0013(5) -0.0019(5)
 C012 0.0299(6) 0.0431(8) 0.0309(6) 0.0056(6) -0.0012(5) -0.0004(6)
 C013 0.0313(6) 0.0320(7) 0.0400(7) 0.0034(5) 0.0022(5) -0.0081(5)
 C014 0.0352(7) 0.0377(7) 0.0301(6) -0.0021(5) 0.0054(5) 0.0100(6)
 C015 0.0469(8) 0.0296(6) 0.0276(6) -0.0030(5) 0.0106(5) -0.0004(6)
 C016 0.0530(8) 0.0248(6) 0.0348(7) 0.0016(5) 0.0109(6) -0.0077(6)
 C017 0.0283(6) 0.0398(7) 0.0397(7) -0.0039(6) 0.0105(5) -0.0081(5)
 C018 0.0441(7) 0.0292(6) 0.0290(6) -0.0031(5) 0.0036(5) -0.0052(6)
 C019 0.0323(7) 0.0442(8) 0.0266(6) -0.0003(5) 0.0032(5) -0.0033(6)
 C01A 0.0301(6) 0.0444(8) 0.0361(7) 0.0035(6) 0.0041(5) 0.0107(6)
 C01B 0.0344(7) 0.0436(8) 0.0323(7) -0.0029(6) 0.0022(5) -0.0090(6)
 C01C 0.0405(7) 0.0321(7) 0.0387(7) -0.0085(6) 0.0064(6) -0.0030(6)
 C01D 0.0396(7) 0.0268(6) 0.0415(7) 0.0023(5) 0.0155(6) -0.0034(5)
 C01E 0.0468(8) 0.0362(7) 0.0336(7) 0.0025(6) 0.0012(6) -0.0062(6)
 C01F 0.0458(8) 0.0238(6) 0.0553(9) -0.0026(6) 0.0144(7) 0.0039(6)
 C01G 0.0450(8) 0.0280(6) 0.0340(7) -0.0001(5) 0.0167(6) -0.0019(6)
 C01H 0.0290(6) 0.0439(8) 0.0409(7) -0.0045(6) -0.0027(5) 0.0024(6)
 C01I 0.0245(6) 0.0449(8) 0.0437(7) -0.0037(6) 0.0075(5) 0.0008(5)
 C01J 0.0468(8) 0.0337(7) 0.0520(9) 0.0040(6) -0.0126(7) 0.0018(6)
 C01K 0.0377(7) 0.0369(8) 0.0483(8) -0.0003(6) -0.0054(6) -0.0062(6)
 C01L 0.0439(8) 0.0451(8) 0.0413(8) 0.0125(6) -0.0073(6) -0.0171(7)
 C01M 0.0475(8) 0.0409(8) 0.0297(7) 0.0006(6) 0.0020(6) -0.0102(6)
 C01N 0.0309(7) 0.0324(7) 0.0714(11) 0.0117(7) 0.0081(7) 0.0055(6)
 C01O 0.0418(8) 0.0362(7) 0.0388(7) -0.0103(6) 0.0066(6) -0.0074(6)
 C01P 0.0429(8) 0.0319(7) 0.0332(7) -0.0010(5) -0.0077(6) 0.0014(6)
 C01Q 0.0447(8) 0.0338(7) 0.0505(8) 0.0001(6) 0.0213(7) -0.0093(6)
 C01R 0.0328(7) 0.0374(7) 0.0485(8) 0.0013(6) 0.0066(6) -0.0050(6)
 C01S 0.0605(10) 0.0391(8) 0.0392(8) 0.0106(6) -0.0034(7) -0.0068(7)
 C01T 0.0605(9) 0.0307(7) 0.0346(7) 0.0045(6) 0.0157(6) -0.0010(6)
 C01U 0.0625(9) 0.0294(7) 0.0296(7) -0.0025(5) 0.0091(6) -0.0076(6)
 C01V 0.0590(9) 0.0258(6) 0.0363(7) 0.0065(5) 0.0003(6) 0.0000(6)
 C01W 0.0414(8) 0.0336(7) 0.0552(9) 0.0048(6) 0.0015(7) -0.0032(6)
 C01X 0.0363(8) 0.0451(8) 0.0557(9) -0.0029(7) 0.0111(7) -0.0142(6)
 C01Y 0.0263(19) 0.0272(16) 0.0279(18) -0.0065(14) 0.0052(16) -0.0055(14)
 C01Z 0.0427(8) 0.0406(8) 0.0553(9) -0.0024(7) 0.0246(7) -0.0062(6)
 C020 0.0367(8) 0.0395(8) 0.0574(9) -0.0038(7) 0.0020(7) 0.0019(6)
 C021 0.0570(9) 0.0370(8) 0.0458(8) -0.0034(6) 0.0288(7) -0.0027(7)
 C022 0.0531(9) 0.0307(7) 0.0504(9) -0.0136(6) 0.0106(7) -0.0014(6)
 C023 0.0366(8) 0.0651(11) 0.0595(10) 0.0129(9) -0.0120(7) -0.0093(8)
 C024 0.0384(8) 0.0481(9) 0.0687(11) 0.0177(8) -0.0018(7) 0.0002(7)
 B025 0.0249(6) 0.0267(6) 0.0213(6) 0.0013(5) 0.0010(5) -0.0009(5)
 C026 0.0350(17) 0.042(2) 0.033(2) -0.0016(16) 0.0057(15) -0.0053(16)
 C027 0.0268(7) 0.0519(9) 0.0771(12) 0.0247(9) 0.0009(7) 0.0008(6)
 C028 0.0333(8) 0.0729(12) 0.0678(11) -0.0247(10) 0.0129(7) -0.0102(8)
 C029 0.0446(9) 0.0544(10) 0.0564(10) -0.0044(8) -0.0113(7) -0.0100(7)
 C02A 0.0358(8) 0.0524(9) 0.0690(11) -0.0036(8) 0.0204(7) -0.0116(7)
 C02B 0.0712(12) 0.0237(7) 0.0927(14) 0.0064(8) -0.0341(11) 0.0042(7)
 C02C 0.0332(18) 0.0267(17) 0.0275(13) 0.0059(12) -0.0003(12) -0.0010(12)
 C02E 0.0367(19) 0.0273(17) 0.0396(15) 0.0108(12) -0.0018(13) 0.0046(13)
 C02F 0.0343(11) 0.0361(13) 0.0322(11) -0.0050(9) 0.0012(9) -0.0007(10)
 C02G 0.0446(19) 0.0342(17) 0.0305(12) 0.0081(11) -0.0044(11) 0.0031(15)
 C02H 0.0477(14) 0.0421(15) 0.0269(12) -0.0028(10) 0.0093(10) 0.0062(12)
 C02I 0.0456(13) 0.0467(14) 0.0280(11) -0.0084(9) -0.0019(9) 0.0028(11)
 C1 0.043(5) 0.041(3) 0.049(5) -0.010(3) -0.005(3) -0.007(3)
 C0 0.048(4) 0.071(8) 0.034(5) 0.004(4) 0.019(4) -0.011(4)
 C2 0.043(2) 0.073(4) 0.031(2) -0.014(2) 0.0127(17) -0.002(2)
 C3 0.076(4) 0.076(4) 0.064(3) -0.043(3) 0.033(3) -0.028(3)
 C4 0.061(3) 0.053(3) 0.057(3) -0.027(3) 0.032(3) -0.019(3)
 C6 0.048(3) 0.031(3) 0.041(2) 0.012(2) 0.006(2) 0.007(2)
 C7 0.070(4) 0.045(3) 0.0287(19) 0.0136(19) 0.002(2) 0.015(3)
 C02D 0.050(4) 0.036(3) 0.028(2) 0.003(2) 0.008(2) 0.006(2)

_geom_special_details
;
 All esds (except the esd in the dihedral angle between two l.s. planes)
 are estimated using the full covariance matrix.  The cell esds are taken
 into account individually in the estimation of esds in distances, angles
 and torsion angles; correlations between esds in cell parameters are only
 used when they are defined by crystal symmetry.  An approximate (isotropic)
 treatment of cell esds is used for estimating esds involving l.s. planes.
;
loop_
  _geom_bond_atom_site_label_1
  _geom_bond_atom_site_label_2
  _geom_bond_distance
  _geom_bond_site_symmetry_2
  _geom_bond_publ_flag
 P001 C00D 1.8399(13) . ?
 P001 C00I 1.8371(13) . ?
 P001 C00L 1.8305(13) . ?
 P002 C009 1.8275(13) . ?
 P002 C00E 1.8267(13) . ?
 P002 C019 1.8145(14) . ?
 P003 C00K 1.8278(14) . ?
 P003 C00Z 1.8270(14) . ?
 P003 C013 1.8278(14) . ?
 O004 B025 1.5881(15) . ?
 O004 H00A 0.93(2) . ?
 O004 H00B 0.92(2) . ?
 O005 C00A 1.3752(14) . ?
 O005 C00G 1.4048(14) . ?
 O006 C00C 1.4053(14) . ?
 O006 C00F 1.3799(15) . ?
 O007 C00H 1.3725(15) . ?
 O007 C00J 1.3971(15) . ?
 C008 C00G 1.3970(17) . ?
 C008 C00M 1.3979(17) . ?
 C008 B025 1.6318(18) . ?
 C009 C00A 1.3985(18) . ?
 C009 C00S 1.4006(17) . ?
 C00A C00R 1.3961(17) . ?
 C00B C00C 1.3976(17) . ?
 C00B C00O 1.3988(17) . ?
 C00B B025 1.6338(17) . ?
 C00C C00Q 1.3963(17) . ?
 C00D C00Y 1.3922(18) . ?
 C00D C01B 1.3972(19) . ?
 C00E C00P 1.3913(17) . ?
 C00E C014 1.4018(18) . ?
 C00F C00Z 1.3933(19) . ?
 C00F C01D 1.3980(18) . ?
 C00G C00N 1.3936(17) . ?
 C00H C00I 1.4057(18) . ?
 C00H C00V 1.3938(18) . ?
 C00I C01C 1.3936(18) . ?
 C00J C00X 1.4030(18) . ?
 C00J C010 1.3976(17) . ?
 C00K C01E 1.3906(19) . ?
 C00K C01R 1.390(2) . ?
 C00L C00U 1.3904(18) . ?
 C00L C01N 1.3897(19) . ?
 C00M H00M 0.9500 . ?
 C00M C01I 1.3903(19) . ?
 C00N C00T 1.5262(18) . ?
 C00N C017 1.3968(19) . ?
 C00O H00O 0.9500 . ?
 C00O C018 1.3901(18) . ?
 C00P H00P 0.9500 . ?
 C00P C011 1.3920(18) . ?
 C00Q C015 1.3906(19) . ?
 C00Q C01G 1.5244(18) . ?
 C00R C00T 1.5192(19) . ?
 C00R C016 1.3950(19) . ?
 C00S H00S 0.9500 . ?
 C00S C01V 1.383(2) . ?
 C00T C01O 1.5445(18) . ?
 C00T C01Q 1.5361(17) . ?
 C00U H00U 0.9500 . ?
 C00U C01U 1.383(2) . ?
 C00V C00W 1.519(2) . ?
 C00V C01F 1.396(2) . ?
 C00W C010 1.518(2) . ?
 C00W C028 1.541(2) . ?
 C00W C02B 1.536(2) . ?
 C00X B025 1.6211(18) . ?
 C00X C02C 1.439(4) . ?
 C00X C02D 1.383(6) . ?
 C00Y H00Y 0.9500 . ?
 C00Y C01H 1.3904(19) . ?
 C00Z C01X 1.4004(19) . ?
 C010 C02E 1.472(4) . ?
 C010 C6 1.317(5) . ?
 C011 H011 0.9500 . ?
 C011 C012 1.381(2) . ?
 C012 H012 0.9500 . ?
 C012 C01A 1.388(2) . ?
 C013 C01K 1.392(2) . ?
 C013 C01W 1.393(2) . ?
 C014 H014 0.9500 . ?
 C014 C01A 1.3881(19) . ?
 C015 H015 0.9500 . ?
 C015 C018 1.3839(19) . ?
 C016 H016 0.9500 . ?
 C016 C01V 1.382(2) . ?
 C017 H017 0.9500 . ?
 C017 C01I 1.381(2) . ?
 C018 H018 0.9500 . ?
 C019 C01Y 1.434(5) . ?
 C019 C02F 1.361(3) . ?
 C019 C1 1.279(13) . ?
 C019 C4 1.520(5) . ?
 C01A H01A 0.9500 . ?
 C01B H01B 0.9500 . ?
 C01B C01M 1.3903(19) . ?
 C01C H01C 0.9500 . ?
 C01C C022 1.389(2) . ?
 C01D C01G 1.522(2) . ?
 C01D C01Z 1.393(2) . ?
 C01E H01E 0.9500 . ?
 C01E C01S 1.394(2) . ?
 C01F H01F 0.9500 . ?
 C01F C022 1.377(2) . ?
 C01G C01T 1.546(2) . ?
 C01G C021 1.5322(18) . ?
 C01H H01H 0.9500 . ?
 C01H C01P 1.383(2) . ?
 C01I H01I 0.9500 . ?
 C01J H01J 0.9500 . ?
 C01J C01S 1.378(2) . ?
 C01J C020 1.381(2) . ?
 C01K H01K 0.9500 . ?
 C01K C029 1.391(2) . ?
 C01L H01L 0.9500 . ?
 C01L C01U 1.385(2) . ?
 C01L C027 1.383(2) . ?
 C01M H01M 0.9500 . ?
 C01M C01P 1.384(2) . ?
 C01N H01N 0.9500 . ?
 C01N C027 1.387(2) . ?
 C01O H01D 0.9800 . ?
 C01O H01G 0.9800 . ?
 C01O H01O 0.9800 . ?
 C01P H01P 0.9500 . ?
 C01Q H01Q 0.9800 . ?
 C01Q H01R 0.9800 . ?
 C01Q H01S 0.9800 . ?
 C01R H01T 0.9500 . ?
 C01R C020 1.385(2) . ?
 C01S H01U 0.9500 . ?
 C01T H01V 0.9800 . ?
 C01T H01W 0.9800 . ?
 C01T H01X 0.9800 . ?
 C01U H01Y 0.9500 . ?
 C01V H01Z 0.9500 . ?
 C01W H01 0.9500 . ?
 C01W C024 1.386(2) . ?
 C01X H1 0.9500 . ?
 C01X C02A 1.383(2) . ?
 C01Y H2 0.9500 . ?
 C01Y C026 1.370(7) . ?
 C01Z H3 0.9500 . ?
 C01Z C02A 1.385(2) . ?
 C020 H020 0.9500 . ?
 C021 H02A 0.9800 . ?
 C021 H02B 0.9800 . ?
 C021 H02C 0.9800 . ?
 C022 H022 0.9500 . ?
 C023 H023 0.9500 . ?
 C023 C024 1.380(3) . ?
 C023 C029 1.376(3) . ?
 C024 H024 0.9500 . ?
 C026 H026 0.9500 . ?
 C026 C02H 1.391(7) . ?
 C027 H027 0.9500 . ?
 C028 H02D 0.9800 . ?
 C028 H02E 0.9800 . ?
 C028 H02F 0.9800 . ?
 C029 H029 0.9500 . ?
 C02A H02G 0.9500 . ?
 C02B H02H 0.9800 . ?
 C02B H02I 0.9800 . ?
 C02B H02J 0.9800 . ?
 C02C H02K 0.9500 . ?
 C02C C02G 1.389(4) . ?
 C02E H02L 0.9500 . ?
 C02E C02G 1.380(4) . ?
 C02F H02M 0.9500 . ?
 C02F C02I 1.396(3) . ?
 C02G H02N 0.9500 . ?
 C02H H02O 0.9500 . ?
 C02H C02I 1.385(4) . ?
 C02I H02P 0.9500 . ?
 C1 H1A 0.9500 . ?
 C1 C0 1.380(12) . ?
 C0 H0 0.9500 . ?
 C0 C2 1.366(11) . ?
 C2 H2A 0.9500 . ?
 C2 C3 1.379(7) . ?
 C3 H3A 0.9500 . ?
 C3 C4 1.393(6) . ?
 C4 H4 0.9500 . ?
 C6 H6 0.9500 . ?
 C6 C7 1.370(7) . ?
 C7 H7 0.9500 . ?
 C7 C02D 1.379(7) . ?
 C02D H02Q 0.9500 . ?

loop_
  _geom_angle_atom_site_label_1
  _geom_angle_atom_site_label_2
  _geom_angle_atom_site_label_3
  _geom_angle
  _geom_angle_site_symmetry_1
  _geom_angle_site_symmetry_3
  _geom_angle_publ_flag
 C00I P001 C00D 102.35(6) . . ?
 C00L P001 C00D 101.54(6) . . ?
 C00L P001 C00I 100.39(6) . . ?
 C00E P002 C009 103.20(6) . . ?
 C019 P002 C009 105.33(6) . . ?
 C019 P002 C00E 103.57(6) . . ?
 C00K P003 C013 102.65(6) . . ?
 C00Z P003 C00K 104.14(6) . . ?
 C00Z P003 C013 101.71(7) . . ?
 B025 O004 H00A 117.6(13) . . ?
 B025 O004 H00B 119.2(11) . . ?
 H00A O004 H00B 105.5(17) . . ?
 C00A O005 C00G 118.02(9) . . ?
 C00F O006 C00C 116.45(9) . . ?
 C00H O007 C00J 119.11(10) . . ?
 C00G C008 C00M 114.68(11) . . ?
 C00G C008 B025 123.24(11) . . ?
 C00M C008 B025 121.95(11) . . ?
 C00A C009 P002 117.39(9) . . ?
 C00A C009 C00S 117.97(12) . . ?
 C00S C009 P002 124.32(10) . . ?
 O005 C00A C009 115.79(10) . . ?
 O005 C00A C00R 121.56(11) . . ?
 C00R C00A C009 122.65(11) . . ?
 C00C C00B C00O 114.42(11) . . ?
 C00C C00B B025 122.73(11) . . ?
 C00O C00B B025 122.71(11) . . ?
 C00B C00C O006 115.86(10) . . ?
 C00Q C00C O006 118.96(11) . . ?
 C00Q C00C C00B 125.13(11) . . ?
 C00Y C00D P001 116.44(10) . . ?
 C00Y C00D C01B 118.22(12) . . ?
 C01B C00D P001 125.31(10) . . ?
 C00P C00E P002 116.59(9) . . ?
 C00P C00E C014 118.72(12) . . ?
 C014 C00E P002 124.68(10) . . ?
 O006 C00F C00Z 116.56(11) . . ?
 O006 C00F C01D 120.60(12) . . ?
 C00Z C00F C01D 122.84(12) . . ?
 C008 C00G O005 114.98(10) . . ?
 C00N C00G O005 119.52(11) . . ?
 C00N C00G C008 125.48(12) . . ?
 O007 C00H C00I 115.33(11) . . ?
 O007 C00H C00V 122.29(12) . . ?
 C00V C00H C00I 122.37(12) . . ?
 C00H C00I P001 118.33(9) . . ?
 C01C C00I P001 123.74(11) . . ?
 C01C C00I C00H 117.89(12) . . ?
 O007 C00J C00X 115.57(10) . . ?
 O007 C00J C010 119.99(12) . . ?
 C010 C00J C00X 124.37(12) . . ?
 C01E C00K P003 124.33(11) . . ?
 C01R C00K P003 116.99(10) . . ?
 C01R C00K C01E 118.67(13) . . ?
 C00U C00L P001 117.20(10) . . ?
 C01N C00L P001 124.28(10) . . ?
 C01N C00L C00U 118.51(12) . . ?
 C008 C00M H00M 118.9 . . ?
 C01I C00M C008 122.18(13) . . ?
 C01I C00M H00M 118.9 . . ?
 C00G C00N C00T 119.74(11) . . ?
 C00G C00N C017 116.59(12) . . ?
 C017 C00N C00T 123.44(11) . . ?
 C00B C00O H00O 118.7 . . ?
 C018 C00O C00B 122.66(12) . . ?
 C018 C00O H00O 118.7 . . ?
 C00E C00P H00P 119.6 . . ?
 C00E C00P C011 120.70(12) . . ?
 C011 C00P H00P 119.6 . . ?
 C00C C00Q C01G 118.42(11) . . ?
 C015 C00Q C00C 117.31(12) . . ?
 C015 C00Q C01G 124.03(11) . . ?
 C00A C00R C00T 118.71(11) . . ?
 C016 C00R C00A 117.21(12) . . ?
 C016 C00R C00T 124.03(12) . . ?
 C009 C00S H00S 119.8 . . ?
 C01V C00S C009 120.33(13) . . ?
 C01V C00S H00S 119.8 . . ?
 C00N C00T C01O 107.90(11) . . ?
 C00N C00T C01Q 111.96(11) . . ?
 C00R C00T C00N 108.77(10) . . ?
 C00R C00T C01O 107.86(11) . . ?
 C00R C00T C01Q 110.77(12) . . ?
 C01Q C00T C01O 109.45(11) . . ?
 C00L C00U H00U 119.5 . . ?
 C01U C00U C00L 120.93(13) . . ?
 C01U C00U H00U 119.5 . . ?
 C00H C00V C00W 120.11(12) . . ?
 C00H C00V C01F 117.49(13) . . ?
 C01F C00V C00W 122.31(12) . . ?
 C00V C00W C028 108.47(13) . . ?
 C00V C00W C02B 110.64(12) . . ?
 C010 C00W C00V 109.69(11) . . ?
 C010 C00W C028 108.28(12) . . ?
 C010 C00W C02B 110.37(14) . . ?
 C02B C00W C028 109.33(14) . . ?
 C00J C00X B025 126.12(11) . . ?
 C00J C00X C02C 117.84(19) . . ?
 C02C C00X B025 113.3(2) . . ?
 C02D C00X C00J 109.2(3) . . ?
 C02D C00X B025 124.7(3) . . ?
 C00D C00Y H00Y 119.5 . . ?
 C01H C00Y C00D 121.08(13) . . ?
 C01H C00Y H00Y 119.5 . . ?
 C00F C00Z P003 117.49(10) . . ?
 C00F C00Z C01X 117.78(13) . . ?
 C01X C00Z P003 124.70(11) . . ?
 C00J C010 C00W 121.56(12) . . ?
 C00J C010 C02E 114.28(18) . . ?
 C02E C010 C00W 122.29(17) . . ?
 C6 C010 C00J 120.3(3) . . ?
 C6 C010 C00W 117.0(3) . . ?
 C00P C011 H011 120.0 . . ?
 C012 C011 C00P 119.99(12) . . ?
 C012 C011 H011 120.0 . . ?
 C011 C012 H012 119.9 . . ?
 C011 C012 C01A 120.11(12) . . ?
 C01A C012 H012 119.9 . . ?
 C01K C013 P003 123.88(11) . . ?
 C01K C013 C01W 118.32(14) . . ?
 C01W C013 P003 117.52(11) . . ?
 C00E C014 H014 119.8 . . ?
 C01A C014 C00E 120.40(12) . . ?
 C01A C014 H014 119.8 . . ?
 C00Q C015 H015 119.9 . . ?
 C018 C015 C00Q 120.24(12) . . ?
 C018 C015 H015 119.9 . . ?
 C00R C016 H016 119.3 . . ?
 C01V C016 C00R 121.44(13) . . ?
 C01V C016 H016 119.3 . . ?
 C00N C017 H017 119.7 . . ?
 C01I C017 C00N 120.55(12) . . ?
 C01I C017 H017 119.7 . . ?
 C00O C018 H018 119.9 . . ?
 C015 C018 C00O 120.17(12) . . ?
 C015 C018 H018 119.9 . . ?
 C01Y C019 P002 114.9(2) . . ?
 C02F C019 P002 122.35(13) . . ?
 C02F C019 C01Y 119.6(2) . . ?
 C1 C019 P002 126.6(5) . . ?
 C1 C019 C4 112.0(6) . . ?
 C4 C019 P002 120.28(19) . . ?
 C012 C01A C014 120.06(12) . . ?
 C012 C01A H01A 120.0 . . ?
 C014 C01A H01A 120.0 . . ?
 C00D C01B H01B 119.7 . . ?
 C01M C01B C00D 120.55(13) . . ?
 C01M C01B H01B 119.7 . . ?
 C00I C01C H01C 119.7 . . ?
 C022 C01C C00I 120.60(14) . . ?
 C022 C01C H01C 119.7 . . ?
 C00F C01D C01G 117.35(12) . . ?
 C01Z C01D C00F 117.16(14) . . ?
 C01Z C01D C01G 125.40(13) . . ?
 C00K C01E H01E 120.0 . . ?
 C00K C01E C01S 119.92(15) . . ?
 C01S C01E H01E 120.0 . . ?
 C00V C01F H01F 119.3 . . ?
 C022 C01F C00V 121.43(13) . . ?
 C022 C01F H01F 119.3 . . ?
 C00Q C01G C01T 107.48(12) . . ?
 C00Q C01G C021 112.49(11) . . ?
 C01D C01G C00Q 107.51(11) . . ?
 C01D C01G C01T 108.13(11) . . ?
 C01D C01G C021 112.63(13) . . ?
 C021 C01G C01T 108.41(12) . . ?
 C00Y C01H H01H 119.9 . . ?
 C01P C01H C00Y 120.11(13) . . ?
 C01P C01H H01H 119.9 . . ?
 C00M C01I H01I 119.8 . . ?
 C017 C01I C00M 120.36(13) . . ?
 C017 C01I H01I 119.8 . . ?
 C01S C01J H01J 120.1 . . ?
 C01S C01J C020 119.73(14) . . ?
 C020 C01J H01J 120.1 . . ?
 C013 C01K H01K 119.8 . . ?
 C029 C01K C013 120.40(15) . . ?
 C029 C01K H01K 119.8 . . ?
 C01U C01L H01L 120.1 . . ?
 C027 C01L H01L 120.1 . . ?
 C027 C01L C01U 119.80(14) . . ?
 C01B C01M H01M 119.7 . . ?
 C01P C01M C01B 120.52(13) . . ?
 C01P C01M H01M 119.7 . . ?
 C00L C01N H01N 119.6 . . ?
 C027 C01N C00L 120.81(14) . . ?
 C027 C01N H01N 119.6 . . ?
 C00T C01O H01D 109.5 . . ?
 C00T C01O H01G 109.5 . . ?
 C00T C01O H01O 109.5 . . ?
 H01D C01O H01G 109.5 . . ?
 H01D C01O H01O 109.5 . . ?
 H01G C01O H01O 109.5 . . ?
 C01H C01P C01M 119.51(13) . . ?
 C01H C01P H01P 120.2 . . ?
 C01M C01P H01P 120.2 . . ?
 C00T C01Q H01Q 109.5 . . ?
 C00T C01Q H01R 109.5 . . ?
 C00T C01Q H01S 109.5 . . ?
 H01Q C01Q H01R 109.5 . . ?
 H01Q C01Q H01S 109.5 . . ?
 H01R C01Q H01S 109.5 . . ?
 C00K C01R H01T 119.4 . . ?
 C020 C01R C00K 121.15(14) . . ?
 C020 C01R H01T 119.4 . . ?
 C01E C01S H01U 119.7 . . ?
 C01J C01S C01E 120.69(15) . . ?
 C01J C01S H01U 119.7 . . ?
 C01G C01T H01V 109.5 . . ?
 C01G C01T H01W 109.5 . . ?
 C01G C01T H01X 109.5 . . ?
 H01V C01T H01W 109.5 . . ?
 H01V C01T H01X 109.5 . . ?
 H01W C01T H01X 109.5 . . ?
 C00U C01U C01L 119.95(14) . . ?
 C00U C01U H01Y 120.0 . . ?
 C01L C01U H01Y 120.0 . . ?
 C00S C01V H01Z 119.8 . . ?
 C016 C01V C00S 120.38(13) . . ?
 C016 C01V H01Z 119.8 . . ?
 C013 C01W H01 119.5 . . ?
 C024 C01W C013 120.93(15) . . ?
 C024 C01W H01 119.5 . . ?
 C00Z C01X H1 119.7 . . ?
 C02A C01X C00Z 120.57(15) . . ?
 C02A C01X H1 119.7 . . ?
 C019 C01Y H2 120.1 . . ?
 C026 C01Y C019 119.8(4) . . ?
 C026 C01Y H2 120.1 . . ?
 C01D C01Z H3 119.3 . . ?
 C02A C01Z C01D 121.40(14) . . ?
 C02A C01Z H3 119.3 . . ?
 C01J C020 C01R 119.83(15) . . ?
 C01J C020 H020 120.1 . . ?
 C01R C020 H020 120.1 . . ?
 C01G C021 H02A 109.5 . . ?
 C01G C021 H02B 109.5 . . ?
 C01G C021 H02C 109.5 . . ?
 H02A C021 H02B 109.5 . . ?
 H02A C021 H02C 109.5 . . ?
 H02B C021 H02C 109.5 . . ?
 C01C C022 H022 119.9 . . ?
 C01F C022 C01C 120.20(13) . . ?
 C01F C022 H022 119.9 . . ?
 C024 C023 H023 120.2 . . ?
 C029 C023 H023 120.2 . . ?
 C029 C023 C024 119.70(15) . . ?
 C01W C024 H024 120.0 . . ?
 C023 C024 C01W 120.08(16) . . ?
 C023 C024 H024 120.0 . . ?
 O004 B025 C008 106.29(9) . . ?
 O004 B025 C00B 108.63(9) . . ?
 O004 B025 C00X 107.73(10) . . ?
 C008 B025 C00B 112.40(10) . . ?
 C00X B025 C008 109.57(10) . . ?
 C00X B025 C00B 111.95(10) . . ?
 C01Y C026 H026 120.3 . . ?
 C01Y C026 C02H 119.3(6) . . ?
 C02H C026 H026 120.3 . . ?
 C01L C027 C01N 119.96(15) . . ?
 C01L C027 H027 120.0 . . ?
 C01N C027 H027 120.0 . . ?
 C00W C028 H02D 109.5 . . ?
 C00W C028 H02E 109.5 . . ?
 C00W C028 H02F 109.5 . . ?
 H02D C028 H02E 109.5 . . ?
 H02D C028 H02F 109.5 . . ?
 H02E C028 H02F 109.5 . . ?
 C01K C029 H029 119.7 . . ?
 C023 C029 C01K 120.53(16) . . ?
 C023 C029 H029 119.7 . . ?
 C01X C02A C01Z 120.16(14) . . ?
 C01X C02A H02G 119.9 . . ?
 C01Z C02A H02G 119.9 . . ?
 C00W C02B H02H 109.5 . . ?
 C00W C02B H02I 109.5 . . ?
 C00W C02B H02J 109.5 . . ?
 H02H C02B H02I 109.5 . . ?
 H02H C02B H02J 109.5 . . ?
 H02I C02B H02J 109.5 . . ?
 C00X C02C H02K 119.7 . . ?
 C02G C02C C00X 120.5(3) . . ?
 C02G C02C H02K 119.7 . . ?
 C010 C02E H02L 118.6 . . ?
 C02G C02E C010 122.8(3) . . ?
 C02G C02E H02L 118.6 . . ?
 C019 C02F H02M 120.1 . . ?
 C019 C02F C02I 119.8(2) . . ?
 C02I C02F H02M 120.1 . . ?
 C02C C02G H02N 120.1 . . ?
 C02E C02G C02C 119.8(3) . . ?
 C02E C02G H02N 120.1 . . ?
 C026 C02H H02O 119.7 . . ?
 C02I C02H C026 120.6(4) . . ?
 C02I C02H H02O 119.7 . . ?
 C02F C02I H02P 119.9 . . ?
 C02H C02I C02F 120.1(2) . . ?
 C02H C02I H02P 119.9 . . ?
 C019 C1 H1A 115.3 . . ?
 C019 C1 C0 129.3(10) . . ?
 C0 C1 H1A 115.3 . . ?
 C1 C0 H0 120.7 . . ?
 C2 C0 C1 118.7(10) . . ?
 C2 C0 H0 120.7 . . ?
 C0 C2 H2A 120.5 . . ?
 C0 C2 C3 119.1(6) . . ?
 C3 C2 H2A 120.5 . . ?
 C2 C3 H3A 119.9 . . ?
 C2 C3 C4 120.3(4) . . ?
 C4 C3 H3A 119.9 . . ?
 C019 C4 H4 119.9 . . ?
 C3 C4 C019 120.2(4) . . ?
 C3 C4 H4 119.9 . . ?
 C010 C6 H6 121.4 . . ?
 C010 C6 C7 117.2(4) . . ?
 C7 C6 H6 121.4 . . ?
 C6 C7 H7 119.7 . . ?
 C6 C7 C02D 120.6(4) . . ?
 C02D C7 H7 119.7 . . ?
 C00X C02D H02Q 117.2 . . ?
 C7 C02D C00X 125.6(5) . . ?
 C7 C02D H02Q 117.2 . . ?

loop_
  _geom_torsion_atom_site_label_1
  _geom_torsion_atom_site_label_2
  _geom_torsion_atom_site_label_3
  _geom_torsion_atom_site_label_4
  _geom_torsion
  _geom_torsion_site_symmetry_1
  _geom_torsion_site_symmetry_2
  _geom_torsion_site_symmetry_3
  _geom_torsion_site_symmetry_4
  _geom_torsion_publ_flag
 P001 C00D C00Y C01H -178.90(11) . . . . ?
 P001 C00D C01B C01M 178.47(11) . . . . ?
 P001 C00I C01C C022 177.41(11) . . . . ?
 P001 C00L C00U C01U -178.23(10) . . . . ?
 P001 C00L C01N C027 178.37(13) . . . . ?
 P002 C009 C00A O005 7.32(14) . . . . ?
 P002 C009 C00A C00R -172.44(9) . . . . ?
 P002 C009 C00S C01V 171.48(11) . . . . ?
 P002 C00E C00P C011 178.25(10) . . . . ?
 P002 C00E C014 C01A -177.64(11) . . . . ?
 P002 C019 C01Y C026 -170.4(6) . . . . ?
 P002 C019 C02F C02I 167.54(18) . . . . ?
 P002 C019 C1 C0 174.2(12) . . . . ?
 P002 C019 C4 C3 -174.0(5) . . . . ?
 P003 C00K C01E C01S -178.88(11) . . . . ?
 P003 C00K C01R C020 178.37(12) . . . . ?
 P003 C00Z C01X C02A 177.96(13) . . . . ?
 P003 C013 C01K C029 173.86(13) . . . . ?
 P003 C013 C01W C024 -175.83(13) . . . . ?
 O005 C00A C00R C00T 2.85(17) . . . . ?
 O005 C00A C00R C016 -179.52(11) . . . . ?
 O005 C00G C00N C00T -8.31(17) . . . . ?
 O005 C00G C00N C017 177.04(11) . . . . ?
 O006 C00C C00Q C015 179.75(11) . . . . ?
 O006 C00C C00Q C01G -5.62(18) . . . . ?
 O006 C00F C00Z P003 0.01(16) . . . . ?
 O006 C00F C00Z C01X 178.17(12) . . . . ?
 O006 C00F C01D C01G 5.83(18) . . . . ?
 O006 C00F C01D C01Z -177.39(12) . . . . ?
 O007 C00H C00I P001 2.68(15) . . . . ?
 O007 C00H C00I C01C -179.24(11) . . . . ?
 O007 C00H C00V C00W 3.13(19) . . . . ?
 O007 C00H C00V C01F 179.58(12) . . . . ?
 O007 C00J C00X B025 11.36(18) . . . . ?
 O007 C00J C00X C02C 171.1(2) . . . . ?
 O007 C00J C00X C02D -165.8(4) . . . . ?
 O007 C00J C010 C00W -5.18(19) . . . . ?
 O007 C00J C010 C02E -169.9(3) . . . . ?
 O007 C00J C010 C6 162.2(5) . . . . ?
 C008 C00G C00N C00T 170.25(11) . . . . ?
 C008 C00G C00N C017 -4.40(19) . . . . ?
 C008 C00M C01I C017 -2.6(2) . . . . ?
 C009 P002 C00E C00P -105.96(10) . . . . ?
 C009 P002 C00E C014 73.27(12) . . . . ?
 C009 P002 C019 C01Y -161.0(3) . . . . ?
 C009 P002 C019 C02F 39.35(19) . . . . ?
 C009 P002 C019 C1 -172.4(8) . . . . ?
 C009 P002 C019 C4 -6.0(3) . . . . ?
 C009 C00A C00R C00T -177.40(11) . . . . ?
 C009 C00A C00R C016 0.23(18) . . . . ?
 C009 C00S C01V C016 0.8(2) . . . . ?
 C00A O005 C00G C008 158.06(10) . . . . ?
 C00A O005 C00G C00N -23.23(15) . . . . ?
 C00A C009 C00S C01V -1.74(19) . . . . ?
 C00A C00R C00T C00N -30.71(15) . . . . ?
 C00A C00R C00T C01O 86.07(14) . . . . ?
 C00A C00R C00T C01Q -154.16(11) . . . . ?
 C00A C00R C016 C01V -1.27(19) . . . . ?
 C00B C00C C00Q C015 -2.7(2) . . . . ?
 C00B C00C C00Q C01G 171.88(12) . . . . ?
 C00B C00O C018 C015 -1.2(2) . . . . ?
 C00C O006 C00F C00Z -149.46(11) . . . . ?
 C00C O006 C00F C01D 31.33(16) . . . . ?
 C00C C00B C00O C018 0.63(18) . . . . ?
 C00C C00B B025 O004 -58.83(14) . . . . ?
 C00C C00B B025 C008 -176.17(11) . . . . ?
 C00C C00B B025 C00X 60.01(15) . . . . ?
 C00C C00Q C015 C018 2.1(2) . . . . ?
 C00C C00Q C01G C01D 38.50(16) . . . . ?
 C00C C00Q C01G C01T -77.69(15) . . . . ?
 C00C C00Q C01G C021 163.06(13) . . . . ?
 C00D P001 C00I C00H 179.83(10) . . . . ?
 C00D P001 C00I C01C 1.87(13) . . . . ?
 C00D P001 C00L C00U -86.72(11) . . . . ?
 C00D P001 C00L C01N 94.37(13) . . . . ?
 C00D C00Y C01H C01P 0.7(2) . . . . ?
 C00D C01B C01M C01P -0.3(2) . . . . ?
 C00E P002 C009 C00A 155.46(9) . . . . ?
 C00E P002 C009 C00S -17.80(12) . . . . ?
 C00E P002 C019 C01Y -52.9(3) . . . . ?
 C00E P002 C019 C02F 147.39(18) . . . . ?
 C00E P002 C019 C1 -64.4(8) . . . . ?
 C00E P002 C019 C4 102.1(3) . . . . ?
 C00E C00P C011 C012 -0.1(2) . . . . ?
 C00E C014 C01A C012 -1.0(2) . . . . ?
 C00F O006 C00C C00B 150.99(11) . . . . ?
 C00F O006 C00C C00Q -31.28(16) . . . . ?
 C00F C00Z C01X C02A -0.1(2) . . . . ?
 C00F C01D C01G C00Q -38.51(16) . . . . ?
 C00F C01D C01G C01T 77.25(14) . . . . ?
 C00F C01D C01G C021 -162.98(12) . . . . ?
 C00F C01D C01Z C02A -1.6(2) . . . . ?
 C00G O005 C00A C009 -153.50(10) . . . . ?
 C00G O005 C00A C00R 26.26(16) . . . . ?
 C00G C008 C00M C01I -0.21(18) . . . . ?
 C00G C008 B025 O004 -60.58(14) . . . . ?
 C00G C008 B025 C00B 58.13(15) . . . . ?
 C00G C008 B025 C00X -176.73(11) . . . . ?
 C00G C00N C00T C00R 33.53(15) . . . . ?
 C00G C00N C00T C01O -83.23(14) . . . . ?
 C00G C00N C00T C01Q 156.28(12) . . . . ?
 C00G C00N C017 C01I 1.27(19) . . . . ?
 C00H O007 C00J C00X 165.16(11) . . . . ?
 C00H O007 C00J C010 -17.71(17) . . . . ?
 C00H C00I C01C C022 -0.6(2) . . . . ?
 C00H C00V C00W C010 -23.01(17) . . . . ?
 C00H C00V C00W C028 95.08(15) . . . . ?
 C00H C00V C00W C02B -145.01(15) . . . . ?
 C00H C00V C01F C022 -0.3(2) . . . . ?
 C00I P001 C00D C00Y -104.95(11) . . . . ?
 C00I P001 C00D C01B 77.15(13) . . . . ?
 C00I P001 C00L C00U 168.24(10) . . . . ?
 C00I P001 C00L C01N -10.66(13) . . . . ?
 C00I C00H C00V C00W -175.85(12) . . . . ?
 C00I C00H C00V C01F 0.60(19) . . . . ?
 C00I C01C C022 C01F 0.9(2) . . . . ?
 C00J O007 C00H C00I -162.07(11) . . . . ?
 C00J O007 C00H C00V 18.88(17) . . . . ?
 C00J C00X B025 O004 -45.21(16) . . . . ?
 C00J C00X B025 C008 70.02(15) . . . . ?
 C00J C00X B025 C00B -164.58(12) . . . . ?
 C00J C00X C02C C02G 3.1(4) . . . . ?
 C00J C00X C02D C7 -8.6(7) . . . . ?
 C00J C010 C02E C02G -5.8(4) . . . . ?
 C00J C010 C6 C7 12.8(7) . . . . ?
 C00K P003 C00Z C00F -99.44(11) . . . . ?
 C00K P003 C00Z C01X 82.53(14) . . . . ?
 C00K P003 C013 C01K 17.94(14) . . . . ?
 C00K P003 C013 C01W -168.17(12) . . . . ?
 C00K C01E C01S C01J 0.3(2) . . . . ?
 C00K C01R C020 C01J 0.7(2) . . . . ?
 C00L P001 C00D C00Y 151.57(10) . . . . ?
 C00L P001 C00D C01B -26.33(13) . . . . ?
 C00L P001 C00I C00H -75.79(11) . . . . ?
 C00L P001 C00I C01C 106.25(12) . . . . ?
 C00L C00U C01U C01L 0.5(2) . . . . ?
 C00L C01N C027 C01L -1.0(3) . . . . ?
 C00M C008 C00G O005 -177.55(10) . . . . ?
 C00M C008 C00G C00N 3.83(18) . . . . ?
 C00M C008 B025 O004 123.93(12) . . . . ?
 C00M C008 B025 C00B -117.35(12) . . . . ?
 C00M C008 B025 C00X 7.78(16) . . . . ?
 C00N C017 C01I C00M 2.0(2) . . . . ?
 C00O C00B C00C O006 178.97(10) . . . . ?
 C00O C00B C00C C00Q 1.40(18) . . . . ?
 C00O C00B B025 O004 125.60(12) . . . . ?
 C00O C00B B025 C008 8.26(16) . . . . ?
 C00O C00B B025 C00X -115.56(13) . . . . ?
 C00P C00E C014 C01A 1.6(2) . . . . ?
 C00P C011 C012 C01A 0.8(2) . . . . ?
 C00Q C015 C018 C00O -0.2(2) . . . . ?
 C00R C016 C01V C00S 0.8(2) . . . . ?
 C00S C009 C00A O005 -178.98(11) . . . . ?
 C00S C009 C00A C00R 1.26(18) . . . . ?
 C00T C00N C017 C01I -173.16(13) . . . . ?
 C00T C00R C016 C01V 176.22(13) . . . . ?
 C00U C00L C01N C027 -0.5(2) . . . . ?
 C00V C00H C00I P001 -178.27(10) . . . . ?
 C00V C00H C00I C01C -0.19(19) . . . . ?
 C00V C00W C010 C00J 24.12(18) . . . . ?
 C00V C00W C010 C02E -172.4(3) . . . . ?
 C00V C00W C010 C6 -143.7(5) . . . . ?
 C00V C01F C022 C01C -0.4(2) . . . . ?
 C00W C00V C01F C022 176.08(14) . . . . ?
 C00W C010 C02E C02G -170.4(2) . . . . ?
 C00W C010 C6 C7 -179.2(4) . . . . ?
 C00X C00J C010 C00W 171.69(13) . . . . ?
 C00X C00J C010 C02E 6.9(3) . . . . ?
 C00X C00J C010 C6 -20.9(6) . . . . ?
 C00X C02C C02G C02E -2.2(5) . . . . ?
 C00Y C00D C01B C01M 0.6(2) . . . . ?
 C00Y C01H C01P C01M -0.4(2) . . . . ?
 C00Z P003 C00K C01E -9.76(13) . . . . ?
 C00Z P003 C00K C01R 170.77(11) . . . . ?
 C00Z P003 C013 C01K 125.53(13) . . . . ?
 C00Z P003 C013 C01W -60.57(12) . . . . ?
 C00Z C00F C01D C01G -173.34(12) . . . . ?
 C00Z C00F C01D C01Z 3.4(2) . . . . ?
 C00Z C01X C02A C01Z 1.8(3) . . . . ?
 C010 C00J C00X B025 -165.63(12) . . . . ?
 C010 C00J C00X C02C -5.9(3) . . . . ?
 C010 C00J C00X C02D 17.2(5) . . . . ?
 C010 C02E C02G C02C 3.6(5) . . . . ?
 C010 C6 C7 C02D -4.6(9) . . . . ?
 C011 C012 C01A C014 -0.2(2) . . . . ?
 C013 P003 C00K C01E 95.97(12) . . . . ?
 C013 P003 C00K C01R -83.50(11) . . . . ?
 C013 P003 C00Z C00F 154.13(11) . . . . ?
 C013 P003 C00Z C01X -23.90(14) . . . . ?
 C013 C01K C029 C023 1.0(3) . . . . ?
 C013 C01W C024 C023 2.2(3) . . . . ?
 C014 C00E C00P C011 -1.03(19) . . . . ?
 C015 C00Q C01G C01D -147.26(13) . . . . ?
 C015 C00Q C01G C01T 96.55(15) . . . . ?
 C015 C00Q C01G C021 -22.7(2) . . . . ?
 C016 C00R C00T C00N 151.84(12) . . . . ?
 C016 C00R C00T C01O -91.38(15) . . . . ?
 C016 C00R C00T C01Q 28.38(17) . . . . ?
 C017 C00N C00T C00R -152.20(12) . . . . ?
 C017 C00N C00T C01O 91.04(15) . . . . ?
 C017 C00N C00T C01Q -29.46(18) . . . . ?
 C019 P002 C009 C00A -96.23(10) . . . . ?
 C019 P002 C009 C00S 90.51(12) . . . . ?
 C019 P002 C00E C00P 144.41(10) . . . . ?
 C019 P002 C00E C014 -36.36(13) . . . . ?
 C019 C01Y C026 C02H 7.2(11) . . . . ?
 C019 C02F C02I C02H -4.9(4) . . . . ?
 C019 C1 C0 C2 -7(2) . . . . ?
 C01B C00D C00Y C01H -0.8(2) . . . . ?
 C01B C01M C01P C01H 0.2(2) . . . . ?
 C01D C00F C00Z P003 179.20(10) . . . . ?
 C01D C00F C00Z C01X -2.6(2) . . . . ?
 C01D C01Z C02A C01X -0.9(3) . . . . ?
 C01E C00K C01R C020 -1.1(2) . . . . ?
 C01F C00V C00W C010 160.72(13) . . . . ?
 C01F C00V C00W C028 -81.19(16) . . . . ?
 C01F C00V C00W C02B 38.72(19) . . . . ?
 C01G C00Q C015 C018 -172.25(13) . . . . ?
 C01G C01D C01Z C02A 174.87(15) . . . . ?
 C01K C013 C01W C024 -1.6(2) . . . . ?
 C01N C00L C00U C01U 0.7(2) . . . . ?
 C01R C00K C01E C01S 0.6(2) . . . . ?
 C01S C01J C020 C01R 0.2(2) . . . . ?
 C01U C01L C027 C01N 2.2(3) . . . . ?
 C01W C013 C01K C029 0.0(2) . . . . ?
 C01Y C019 C02F C02I 8.8(4) . . . . ?
 C01Y C026 C02H C02I -3.3(9) . . . . ?
 C01Z C01D C01G C00Q 145.00(14) . . . . ?
 C01Z C01D C01G C01T -99.24(16) . . . . ?
 C01Z C01D C01G C021 20.5(2) . . . . ?
 C020 C01J C01S C01E -0.7(2) . . . . ?
 C024 C023 C029 C01K -0.5(3) . . . . ?
 B025 C008 C00G O005 6.67(16) . . . . ?
 B025 C008 C00G C00N -171.95(11) . . . . ?
 B025 C008 C00M C01I 175.64(12) . . . . ?
 B025 C00B C00C O006 3.07(17) . . . . ?
 B025 C00B C00C C00Q -174.50(12) . . . . ?
 B025 C00B C00O C018 176.53(12) . . . . ?
 B025 C00X C02C C02G 165.4(2) . . . . ?
 B025 C00X C02D C7 174.2(4) . . . . ?
 C026 C02H C02I C02F 2.0(6) . . . . ?
 C027 C01L C01U C00U -2.0(2) . . . . ?
 C028 C00W C010 C00J -94.08(17) . . . . ?
 C028 C00W C010 C02E 69.4(3) . . . . ?
 C028 C00W C010 C6 98.1(5) . . . . ?
 C029 C023 C024 C01W -1.1(3) . . . . ?
 C02B C00W C010 C00J 146.28(14) . . . . ?
 C02B C00W C010 C02E -50.2(3) . . . . ?
 C02B C00W C010 C6 -21.5(5) . . . . ?
 C02C C00X B025 O004 154.2(2) . . . . ?
 C02C C00X B025 C008 -90.5(2) . . . . ?
 C02C C00X B025 C00B 34.9(2) . . . . ?
 C02F C019 C01Y C026 -10.1(8) . . . . ?
 C1 C019 C4 C3 -5.7(9) . . . . ?
 C1 C0 C2 C3 5.5(19) . . . . ?
 C0 C2 C3 C4 -5.2(13) . . . . ?
 C2 C3 C4 C019 5.4(10) . . . . ?
 C4 C019 C1 C0 6.8(17) . . . . ?
 C6 C7 C02D C00X 3.0(10) . . . . ?
 C02D C00X B025 O004 131.5(5) . . . . ?
 C02D C00X B025 C008 -113.3(5) . . . . ?
 C02D C00X B025 C00B 12.1(5) . . . . ?

_smtbx_masks_special_details
;
A solvent mask was calculated and 196 electrons were 
found in a volume of 842\%A^3^ in 1 void per unit cell. 
This is consistent with the presence of 
0.571[C6H14] per Asymmetric Unit 
which account for 200 electrons 
per unit cell.
;
loop_
  _smtbx_masks_void_nr
  _smtbx_masks_void_average_x
  _smtbx_masks_void_average_y
  _smtbx_masks_void_average_z
  _smtbx_masks_void_volume
  _smtbx_masks_void_count_electrons
  _smtbx_masks_void_content
 1 0.250 -0.234 0.750 420.9 97.6 '2 hexane'
 2 -0.250 0.389 0.250 420.9 97.5 '2 hexane'

_shelx_fab_file
;
-15 0 -3 -1.0467 -0.0309
-15 0 -1 0.6190 0.0460
-15 0 1 0.2045 -0.0160
-15 0 3 -0.4254 -0.0355
-15 0 5 -0.5180 0.0433
-15 0 7 1.7204 0.0133
-15 0 9 -1.9021 -0.0766
-15 0 11 0.9894 0.0554
-15 1 -4 0.7144 0.0740
-15 1 -3 -0.2958 -0.0180
-15 1 -2 -1.2592 -0.0542
-15 1 -1 0.2780 -0.0089
-15 1 0 1.5728 -0.0168
-15 1 1 -0.6126 0.0375
-15 1 2 -1.7616 0.0473
-15 1 3 1.4088 -0.0258
-15 1 4 1.9029 -0.0062
-15 1 5 -1.8231 -0.0086
-15 1 6 -1.7510 -0.0122
-15 1 7 1.1528 0.0472
-15 1 8 1.1993 -0.0294
-15 1 9 0.1156 -0.0721
-15 1 10 -0.5911 0.0452
-15 1 11 -0.9267 0.0590
-15 2 -2 -0.0994 0.0060
-15 2 -1 0.3215 -0.0237
-15 2 0 -0.0521 -0.0133
-15 2 1 -0.1737 0.0145
-15 2 2 0.1654 -0.0266
-15 2 3 -0.2253 -0.0064
-15 2 4 -0.3675 0.0497
-15 2 5 0.9714 -0.0040
-15 2 6 0.7705 -0.0358
-15 2 7 -1.5723 0.0383
-15 2 8 -0.9829 0.0356
-15 2 9 1.5581 -0.0672
-15 3 1 -0.1206 0.0093
-15 3 2 0.6382 -0.0100
-15 3 3 -0.0195 -0.0181
-15 3 4 -0.5557 -0.0111
-15 3 5 -0.0070 -0.0029
-15 3 6 0.3569 0.0268
-14 0 -12 2.4893 -0.2725
-14 0 -10 -3.2564 0.1731
-14 0 -8 3.0079 -0.0118
-14 0 -6 -2.0830 -0.0285
-14 0 -4 1.2089 -0.0023
-14 0 -2 -0.4008 -0.0048
-14 0 0 -0.8841 0.0282
-14 0 2 2.2609 -0.0203
-14 0 4 -2.3858 -0.0006
-14 0 6 0.8426 0.0039
-14 0 8 1.0586 0.0252
-14 0 10 -1.8040 -0.0660
-14 0 12 1.2275 0.0468
-14 0 14 -0.2194 0.0417
-14 0 16 -0.5246 -0.0725
-14 0 18 0.9742 -0.0278
-14 0 20 -1.2292 0.1234
-14 1 -13 -0.6896 -0.0065
-14 1 -12 2.2018 0.0601
-14 1 -11 1.2156 0.0093
-14 1 -10 -1.4819 -0.1032
-14 1 -9 -1.5120 -0.0326
-14 1 -8 0.6237 0.0546
-14 1 -7 1.4829 0.0402
-14 1 -6 -0.3406 -0.0005
-14 1 -5 -1.5296 -0.0423
-14 1 -4 0.6166 0.0137
-14 1 -3 1.9534 0.0519
-14 1 -2 -0.8281 -0.0321
-14 1 -1 -2.5486 -0.0339
-14 1 0 0.9601 0.0097
-14 1 1 2.9752 -0.0177
-14 1 2 -1.6670 0.0138
-14 1 3 -3.1245 0.0391
-14 1 4 2.8745 -0.0167
-14 1 5 2.9276 -0.0076
-14 1 6 -3.4446 0.0097
-14 1 7 -2.2574 -0.0101
-14 1 8 2.6110 0.0158
-14 1 9 1.2438 -0.0203
-14 1 10 -0.9432 -0.0432
-14 1 11 -0.2584 0.0411
-14 1 12 -0.4230 0.0281
-14 1 13 -0.5627 -0.0157
-14 1 14 0.9851 0.0037
-14 1 15 1.3175 -0.0106
-14 1 16 -1.0289 0.0217
-14 1 17 -1.8215 0.0058
-14 1 18 0.9186 -0.0886
-14 1 19 1.6986 -0.0026
-14 1 20 -0.6670 0.1037
-14 1 21 -1.0758 0.0165
-14 2 -13 0.4887 -0.0153
-14 2 -12 1.0587 0.0003
-14 2 -11 -0.9415 0.0279
-14 2 -10 -0.5619 0.0338
-14 2 -9 1.6474 -0.0262
-14 2 -8 0.4696 -0.0510
-14 2 -7 -1.7478 0.0258
-14 2 -6 -0.7362 0.0365
-14 2 -5 0.7890 -0.0293
-14 2 -4 0.7494 -0.0247
-14 2 -3 0.5674 0.0124
-14 2 -2 -0.3018 0.0321
-14 2 -1 -1.3310 0.0232
-14 2 0 -0.1889 -0.0315
-14 2 1 1.2321 -0.0344
-14 2 2 0.5526 0.0150
-14 2 3 -0.6156 0.0065
-14 2 4 -1.1300 -0.0006
-14 2 5 -0.1705 0.0226
-14 2 6 2.0189 -0.0214
-14 2 7 0.8106 -0.0340
-14 2 8 -2.7455 0.0620
-14 2 9 -0.9975 0.0479
-14 2 10 2.8510 -0.0792
-14 2 11 0.8198 -0.0597
-14 2 12 -2.3923 0.0388
-14 2 13 -0.6465 0.0385
-14 2 14 1.7762 0.0082
-14 2 15 0.4181 0.0037
-14 2 16 -1.3084 0.0062
-14 2 17 0.2243 -0.0264
-14 2 18 0.9772 -0.0553
-14 2 19 -1.0149 0.0382
-14 2 20 -0.6263 0.0621
-14 2 21 1.1812 -0.0720
-14 3 -13 0.6562 -0.0085
-14 3 -12 0.4524 -0.0110
-14 3 -11 -0.8248 -0.0061
-14 3 -10 -0.3902 0.0133
-14 3 -9 0.3818 0.0162
-14 3 -8 0.7274 -0.0183
-14 3 -7 0.7566 -0.0124
-14 3 -6 -0.9036 0.0103
-14 3 -5 -1.6318 -0.0057
-14 3 -4 0.6056 0.0003
-14 3 -3 1.2363 0.0161
-14 3 -2 -0.1639 0.0010
-14 3 -1 0.2294 -0.0096
-14 3 0 -0.0699 -0.0081
-14 3 1 -1.5995 0.0029
-14 3 2 0.1234 0.0157
-14 3 3 2.0832 -0.0038
-14 3 4 -0.0947 -0.0174
-14 3 5 -1.7820 0.0043
-14 3 6 -0.0285 -0.0054
-14 3 7 1.1684 -0.0049
-14 3 8 0.1838 0.0391
-14 3 9 -0.6972 0.0021
-14 3 10 -0.2331 -0.0294
-14 3 11 0.6059 0.0134
-14 3 12 0.1365 -0.0229
-14 3 13 -0.6428 -0.0203
-14 3 14 0.0699 0.0377
-14 3 15 0.4213 -0.0124
-14 3 16 -0.3429 0.0145
-14 3 17 -0.1723 0.0526
-14 3 18 0.5488 -0.0559
-14 3 19 0.4375 -0.0411
-14 3 20 -0.5208 0.0388
-14 4 -12 0.4424 0.0294
-14 4 -11 -0.1787 -0.0528
-14 4 -10 -0.8364 -0.0161
-14 4 -9 -0.3706 0.0555
-14 4 -8 1.0438 0.0125
-14 4 -7 0.6489 -0.0253
-14 4 -6 -0.6334 -0.0139
-14 4 -5 -0.1288 -0.0048
-14 4 -4 -0.0427 0.0054
-14 4 -3 -0.8080 -0.0019
-14 4 -2 0.3974 0.0030
-14 4 -1 1.1091 0.0159
-14 4 0 -0.3503 -0.0085
-14 4 1 -0.3506 -0.0085
-14 4 2 0.2400 0.0165
-14 4 3 -0.7686 0.0037
-14 4 4 -0.3520 -0.0044
-14 4 5 1.3657 -0.0109
-14 4 6 0.7258 -0.0355
-14 4 7 -1.2130 0.0045
-14 4 8 -1.1536 0.0508
-14 4 9 0.6760 0.0107
-14 4 10 1.2943 -0.0117
-14 4 11 -0.3009 -0.0130
-14 4 12 -1.0255 -0.0261
-14 4 13 0.2951 0.0128
-14 4 14 0.6282 0.0192
-14 4 15 -0.2719 -0.0081
-14 4 16 -0.4034 -0.0114
-14 4 17 -0.1176 -0.0355
-14 4 18 0.3013 0.0366
-14 4 19 0.5080 0.0995
-14 5 -10 -0.8246 0.0066
-14 5 -9 0.2166 0.0357
-14 5 -8 0.2066 0.0049
-14 5 -7 -0.3363 0.0002
-14 5 -6 0.7353 -0.0198
-14 5 -5 0.4322 -0.0236
-14 5 -4 -1.0718 0.0264
-14 5 -3 0.0427 0.0295
-14 5 -2 0.6545 -0.0129
-14 5 -1 -1.1145 -0.0275
-14 5 0 -0.2370 -0.0062
-14 5 1 1.9640 0.0044
-14 5 2 0.4197 0.0007
-14 5 3 -1.8314 0.0236
-14 5 4 -0.9923 0.0177
-14 5 5 0.8270 -0.0126
-14 5 6 1.3233 -0.0070
-14 5 7 0.2967 -0.0205
-14 5 8 -1.0347 -0.0252
-14 5 9 -0.8540 0.0194
-14 5 10 0.3190 0.0279
-14 5 11 0.7908 0.0088
-14 5 12 0.2256 0.0057
-14 5 13 -0.6415 -0.0201
-14 5 14 -0.1826 -0.0316
-14 5 15 0.7141 0.0169
-14 5 16 -0.2377 0.0338
-14 5 17 -0.6494 -0.0129
-14 6 -7 -0.2405 0.0567
-14 6 -6 -0.4856 -0.0150
-14 6 -5 -0.2689 -0.0542
-14 6 -4 1.2803 -0.0109
-14 6 -3 0.9867 0.0210
-14 6 -2 -1.5816 0.0008
-14 6 -1 -1.3008 0.0044
-14 6 0 0.7318 0.0358
-14 6 1 0.8312 -0.0051
-14 6 2 0.5596 -0.0307
-14 6 3 0.0657 -0.0114
-14 6 4 -1.1965 -0.0209
-14 6 5 -0.6738 0.0177
-14 6 6 0.9628 0.0385
-14 6 7 0.5762 0.0056
-14 6 8 -0.4832 0.0068
-14 6 9 -0.0199 -0.0316
-14 6 10 0.3846 -0.0457
-14 6 11 -0.3275 0.0206
-14 6 12 -0.7535 0.0333
-14 6 13 0.1962 0.0169
-14 6 14 1.1845 -0.0061
-14 7 -3 1.1210 0.0027
-14 7 -2 0.6530 -0.0657
-14 7 -1 -0.5619 -0.0337
-14 7 0 -1.3564 0.0241
-14 7 1 -0.0029 0.0273
-14 7 2 1.2241 0.0421
-14 7 3 0.1503 -0.0014
-14 7 4 -0.4777 -0.0167
-14 7 5 0.1496 -0.0028
-14 7 6 -0.0028 -0.0648
-14 7 7 -0.5412 -0.0176
-14 7 8 -0.1579 0.0865
-14 7 9 0.5816 0.0426
-13 0 -11 2.7470 -0.1314
-13 0 -9 -3.3424 0.0660
-13 0 -7 2.2613 0.0074
-13 0 -5 -0.4006 0.0078
-13 0 -3 -1.1301 -0.0481
-13 0 -1 2.4705 0.0488
-13 0 1 -4.2555 -0.0359
-13 0 3 5.8216 0.0227
-13 0 5 -5.6553 -0.0014
-13 0 7 3.4752 -0.0078
-13 0 9 -0.6729 0.0115
-13 0 11 -1.2070 -0.0396
-13 0 13 1.6840 0.0493
-13 0 15 -1.2395 0.0088
-13 0 17 0.5506 -0.0574
-13 0 19 0.0737 0.0051
-13 0 21 -0.6028 0.0708
-13 0 23 0.8881 -0.0338
-13 0 25 -0.6938 -0.0875
-13 0 27 0.1014 0.1353
-13 1 -12 -3.1304 0.1108
-13 1 -11 3.6545 -0.0386
-13 1 -10 3.9371 -0.1149
-13 1 -9 -2.4722 0.0279
-13 1 -8 -4.0319 0.0766
-13 1 -7 1.2271 -0.0445
-13 1 -6 3.3159 -0.0405
-13 1 -5 -0.8721 0.0367
-13 1 -4 -2.4548 0.0208
-13 1 -3 1.1208 0.0084
-13 1 -2 2.1177 -0.0051
-13 1 -1 -1.1790 -0.0333
-13 1 0 -2.3593 -0.0019
-13 1 1 1.2456 0.0284
-13 1 2 2.7599 -0.0063
-13 1 3 -2.1237 -0.0249
-13 1 4 -2.8363 0.0073
-13 1 5 3.6069 0.0115
-13 1 6 2.2999 0.0149
-13 1 7 -4.4551 0.0157
-13 1 8 -1.2338 -0.0307
-13 1 9 3.8721 -0.0123
-13 1 10 0.0473 0.0086
-13 1 11 -2.2279 -0.0159
-13 1 12 0.9785 0.0251
-13 1 13 0.4692 0.0048
-13 1 14 -1.9638 -0.0225
-13 1 15 0.7098 0.0322
-13 1 16 2.9630 -0.0095
-13 1 17 -1.2130 -0.0056
-13 1 18 -3.5097 0.0292
-13 1 19 1.2914 -0.0830
-13 1 20 3.1287 -0.0326
-13 1 21 -1.0788 0.1194
-13 1 22 -2.1095 0.0362
-13 1 23 0.5615 -0.0541
-13 1 24 1.2300 -0.0259
-13 1 25 0.0656 -0.0177
-13 1 26 -0.8189 -0.0060
-13 1 27 -0.3808 0.0048
-13 2 -12 -0.2191 -0.0009
-13 2 -11 1.6236 -0.0290
-13 2 -10 -0.6025 0.0076
-13 2 -9 -0.4987 0.0127
-13 2 -8 1.7843 -0.0193
-13 2 -7 0.0679 0.0102
-13 2 -6 -1.9560 0.0327
-13 2 -5 -0.1076 -0.0174
-13 2 -4 0.3995 -0.0394
-13 2 -3 -0.1190 0.0023
-13 2 -2 1.9911 0.0297
-13 2 -1 0.7219 0.0134
-13 2 0 -3.5918 -0.0052
-13 2 1 -1.1969 -0.0102
-13 2 2 3.5571 -0.0160
-13 2 3 1.4020 0.0042
-13 2 4 -2.2920 0.0163
-13 2 5 -1.6966 -0.0086
-13 2 6 0.8172 -0.0012
-13 2 7 2.2326 -0.0023
-13 2 8 0.0808 -0.0108
-13 2 9 -2.7247 0.0379
-13 2 10 -0.3749 0.0149
-13 2 11 2.8192 -0.0505
-13 2 12 0.6155 -0.0162
-13 2 13 -2.3798 0.0122
-13 2 14 -1.0107 0.0111
-13 2 15 1.5581 0.0197
-13 2 16 0.9535 0.0020
-13 2 17 -0.6851 0.0124
-13 2 18 0.0310 -0.0097
-13 2 19 -0.0230 -0.0606
-13 2 20 -1.2647 0.0089
-13 2 21 0.5733 0.0406
-13 2 22 1.6265 -0.0168
-13 2 23 -0.9344 0.0218
-13 2 24 -1.0063 0.0266
-13 2 25 0.9158 -0.0278
-13 2 26 0.2630 -0.0060
-13 2 27 -0.4950 -0.0196
-13 3 -12 0.2504 0.0059
-13 3 -11 0.7810 0.0240
-13 3 -10 -0.6549 -0.0120
-13 3 -9 -0.6454 -0.0391
-13 3 -8 0.1021 0.0095
-13 3 -7 0.9230 0.0170
-13 3 -6 1.5473 -0.0052
-13 3 -5 -0.9181 0.0022
-13 3 -4 -2.8180 -0.0042
-13 3 -3 0.3156 -0.0008
-13 3 -2 2.0912 0.0021
-13 3 -1 0.4186 -0.0031
-13 3 0 0.5027 0.0212
-13 3 1 -0.7450 0.0001
-13 3 2 -3.1448 -0.0360
-13 3 3 0.6160 0.0068
-13 3 4 4.2362 0.0188
-13 3 5 -0.3047 -0.0096
-13 3 6 -3.7469 0.0103
-13 3 7 0.1038 -0.0032
-13 3 8 2.7923 -0.0274
-13 3 9 -0.1809 0.0179
-13 3 10 -2.3664 0.0301
-13 3 11 0.4607 0.0011
-13 3 12 2.4355 -0.0194
-13 3 13 -0.7066 -0.0395
-13 3 14 -2.1657 0.0064
-13 3 15 0.8189 0.0279
-13 3 16 1.2192 -0.0153
-13 3 17 -0.8929 0.0423
-13 3 18 -0.4494 0.0371
-13 3 19 0.9673 -0.0852
-13 3 20 0.7372 -0.0296
-13 3 21 -0.9599 0.0621
-13 3 22 -1.6355 -0.0056
-13 3 23 0.8734 -0.0440
-13 3 24 1.9773 0.0178
-13 3 25 -0.7985 0.0659
-13 3 26 -1.4118 -0.0009
-13 4 -12 0.1861 0.0418
-13 4 -11 0.6887 0.0422
-13 4 -10 0.1466 -0.0367
-13 4 -9 -0.8994 -0.0094
-13 4 -8 -1.0311 0.0300
-13 4 -7 0.9091 -0.0217
-13 4 -6 1.2882 -0.0025
-13 4 -5 -0.2069 0.0302
-13 4 -4 -0.0487 -0.0162
-13 4 -3 -0.7190 -0.0303
-13 4 -2 -1.9192 -0.0032
-13 4 -1 1.0488 0.0273
-13 4 0 2.7464 0.0210
-13 4 1 -0.6918 -0.0242
-13 4 2 -1.5934 -0.0059
-13 4 3 0.2706 0.0224
-13 4 4 -0.4313 -0.0079
-13 4 5 -0.3500 -0.0043
-13 4 6 1.6527 0.0028
-13 4 7 0.9506 -0.0298
-13 4 8 -1.4871 -0.0071
-13 4 9 -1.5884 0.0374
-13 4 10 0.6752 0.0194
-13 4 11 1.6676 -0.0026
-13 4 12 -0.2669 -0.0138
-13 4 13 -1.0535 -0.0253
-13 4 14 0.3809 0.0024
-13 4 15 0.2614 0.0150
-13 4 16 -0.1416 0.0016
-13 4 17 0.1301 -0.0073
-13 4 18 -0.8741 -0.0242
-13 4 19 -0.1058 0.0274
-13 4 20 1.7739 0.0607
-13 4 21 0.0119 -0.0258
-13 4 22 -1.5714 -0.0544
-13 4 23 0.0004 -0.0247
-13 4 24 0.5483 -0.0043
-13 4 25 0.0019 0.0583
-13 5 -12 -0.2837 -0.0024
-13 5 -11 0.1825 0.0059
-13 5 -10 0.6925 -0.0177
-13 5 -9 -0.3804 0.0047
-13 5 -8 -0.6490 0.0173
-13 5 -7 -0.4656 0.0067
-13 5 -6 -0.0314 0.0070
-13 5 -5 1.6954 -0.0300
-13 5 -4 0.6222 -0.0190
-13 5 -3 -2.0523 0.0363
-13 5 -2 -0.0832 0.0172
-13 5 -1 1.3924 -0.0139
-13 5 0 -1.4849 -0.0144
-13 5 1 -0.7835 -0.0063
-13 5 2 2.6476 -0.0023
-13 5 3 1.0327 -0.0057
-13 5 4 -2.2080 0.0192
-13 5 5 -1.8144 0.0243
-13 5 6 0.4175 0.0029
-13 5 7 2.2133 -0.0092
-13 5 8 1.4221 -0.0426
-13 5 9 -1.6581 -0.0230
-13 5 10 -2.2037 0.0399
-13 5 11 0.4209 0.0278
-13 5 12 2.0059 -0.0017
-13 5 13 0.5567 -0.0057
-13 5 14 -1.8256 -0.0205
-13 5 15 -0.5514 -0.0118
-13 5 16 2.0850 0.0171
-13 5 17 -0.1583 0.0177
-13 5 18 -2.0207 -0.0010
-13 5 19 0.6898 -0.0273
-13 5 20 1.0799 -0.0321
-13 5 21 -0.6215 0.0396
-13 5 22 0.0392 0.0663
-13 5 23 0.2437 -0.0334
-13 5 24 -0.4589 -0.0599
-13 6 -12 1.4577 0.0146
-13 6 -11 2.4586 0.0051
-13 6 -10 -1.6608 -0.0219
-13 6 -9 -1.6758 -0.0219
-13 6 -8 1.7842 -0.0165
-13 6 -7 0.4454 0.0399
-13 6 -6 -1.3987 0.0548
-13 6 -5 -0.1527 -0.0206
-13 6 -4 0.2370 -0.0443
-13 6 -3 0.7855 -0.0178
-13 6 -2 1.1202 0.0057
-13 6 -1 -0.9189 0.0139
-13 6 0 -1.5809 0.0194
-13 6 1 -0.2297 0.0228
-13 6 2 0.7349 -0.0198
-13 6 3 1.7329 -0.0170
-13 6 4 0.7174 0.0053
-13 6 5 -2.2102 -0.0336
-13 6 6 -1.6644 0.0039
-13 6 7 1.3911 0.0490
-13 6 8 1.4892 0.0098
-13 6 9 -0.1932 -0.0100
-13 6 10 -0.6044 -0.0301
-13 6 11 -0.2684 -0.0189
-13 6 12 0.0641 0.0235
-13 6 13 -0.3322 0.0124
-13 6 14 -0.2373 0.0081
-13 6 15 1.2836 -0.0061
-13 6 16 0.3346 -0.0267
-13 6 17 -1.6165 0.0100
-13 6 18 0.2231 0.0040
-13 6 19 1.1233 -0.0061
-13 6 20 -0.8437 0.0514
-13 6 21 -0.3912 0.0026
-13 6 22 0.8419 -0.0993
-13 7 -12 -0.9657 0.0184
-13 7 -11 -0.2007 0.0243
-13 7 -10 1.5529 0.0046
-13 7 -9 1.3756 -0.0373
-13 7 -8 -2.3834 -0.0314
-13 7 -7 -1.3967 0.0036
-13 7 -6 3.2461 0.0147
-13 7 -5 0.5244 0.0260
-13 7 -4 -3.5203 0.0094
-13 7 -3 -0.1988 0.0116
-13 7 -2 2.7806 0.0057
-13 7 -1 1.0320 -0.0525
-13 7 0 -1.3718 -0.0264
-13 7 1 -1.9575 0.0146
-13 7 2 0.0981 0.0137
-13 7 3 1.7508 0.0369
-13 7 4 0.4532 0.0032
-13 7 5 -0.6265 -0.0034
-13 7 6 -0.2219 0.0081
-13 7 7 -0.1611 -0.0662
-13 7 8 -0.2720 -0.0297
-13 7 9 -0.1825 0.0745
-13 7 10 0.2693 0.0388
-13 7 11 1.2668 -0.0426
-13 7 12 0.3638 -0.0375
-13 7 13 -2.0677 0.0359
-13 7 14 -0.9115 0.0246
-13 7 15 1.9832 -0.0368
-13 7 16 0.8778 0.0051
-13 7 17 -1.2982 0.0115
-13 7 18 -0.6773 -0.0272
-13 7 19 0.6617 0.0086
-13 7 20 0.7866 0.0018
-13 8 -11 -1.3709 0.0617
-13 8 -10 0.0012 0.0520
-13 8 -9 1.0669 -0.0232
-13 8 -8 0.0633 -0.0283
-13 8 -7 -0.3747 -0.0279
-13 8 -6 -0.5770 0.0057
-13 8 -5 0.3016 0.0036
-13 8 -4 1.3439 -0.0120
-13 8 -3 -0.9990 0.0308
-13 8 -2 -1.8084 0.0061
-13 8 -1 1.5616 0.0042
-13 8 0 1.7092 0.0214
-13 8 1 -1.2209 -0.0341
-13 8 2 -1.1852 -0.0175
-13 8 3 0.3542 -0.0125
-13 8 4 0.4793 -0.0217
-13 8 5 -0.0048 0.0562
-13 8 6 0.0697 0.0383
-13 8 7 0.6112 -0.0296
-13 8 8 -0.1095 -0.0208
-13 8 9 -1.5127 -0.0022
-13 8 10 -0.2737 0.0088
-13 8 11 1.7327 -0.0044
-13 8 12 0.5657 -0.0060
-13 8 13 -1.0694 -0.0110
-13 8 14 -0.5237 -0.0124
-13 8 15 0.1859 0.0694
-13 8 16 0.4192 0.0336
-13 8 17 0.3179 -0.1001
-13 9 -7 1.0303 -0.1002
-13 9 -6 -0.2228 -0.0081
-13 9 -5 -0.5364 0.0143
-13 9 -4 -0.2846 0.0106
-13 9 -3 0.1321 0.0005
-13 9 -2 0.9401 -0.0177
-13 9 -1 -0.1191 0.0276
-13 9 0 -1.3084 0.0050
-13 9 1 0.3250 -0.0125
-13 9 2 1.4436 0.0055
-13 9 3 -0.2607 -0.0144
-13 9 4 -1.3657 0.0148
-13 9 5 -0.3131 -0.0010
-13 9 6 0.8930 -0.0298
-13 9 7 0.9557 0.0203
-13 9 8 -0.2245 0.0069
-13 9 9 -0.9777 -0.0148
-13 9 10 -0.1428 0.0123
-13 9 11 0.3713 0.0256
-13 9 12 0.1285 0.0068
-13 9 13 0.1137 -0.0554
-12 0 -10 0.4804 0.1717
-12 0 -8 -0.5918 -0.1575
-12 0 -6 -1.2883 0.1238
-12 0 -4 3.6001 -0.0524
-12 0 -2 -5.0093 -0.0023
-12 0 0 6.0255 0.0246
-12 0 2 -7.5328 -0.0420
-12 0 4 8.7748 0.0424
-12 0 6 -8.1648 -0.0206
-12 0 8 5.3737 0.0171
-12 0 10 -1.6387 -0.0240
-12 0 12 -1.4268 -0.0106
-12 0 14 2.8759 0.0554
-12 0 16 -2.8480 -0.0329
-12 0 18 2.1893 -0.0283
-12 0 20 -1.4984 0.0361
-12 0 22 0.7807 0.0019
-12 0 24 -0.0682 0.0018
-12 0 26 -0.2228 -0.0598
-12 0 28 -0.1562 0.0779
-12 0 30 0.7783 0.0192
-12 0 32 -0.9616 -0.1785
-12 1 -11 -5.2234 0.0892
-12 1 -10 4.0052 -0.0709
-12 1 -9 5.7005 -0.0748
-12 1 -8 -2.2830 0.0792
-12 1 -7 -5.0214 0.0414
-12 1 -6 0.7825 -0.0775
-12 1 -5 3.1286 -0.0214
-12 1 -4 -0.5334 0.0491
-12 1 -3 -0.9629 0.0245
-12 1 -2 0.8300 -0.0127
-12 1 -1 -0.3581 -0.0314
-12 1 0 -0.7056 0.0028
-12 1 1 0.4354 0.0260
-12 1 2 0.5959 -0.0005
-12 1 3 0.1872 -0.0151
-12 1 4 -1.4834 -0.0150
-12 1 5 -0.5447 0.0077
-12 1 6 3.1736 0.0137
-12 1 7 0.1027 0.0049
-12 1 8 -4.4401 0.0077
-12 1 9 0.8263 -0.0220
-12 1 10 4.3483 -0.0017
-12 1 11 -1.6080 0.0158
-12 1 12 -2.9052 -0.0263
-12 1 13 2.1320 0.0149
-12 1 14 0.9058 0.0134
-12 1 15 -2.7894 -0.0234
-12 1 16 0.6608 0.0341
-12 1 17 3.6181 -0.0065
-12 1 18 -1.3906 -0.0333
-12 1 19 -3.9899 0.0297
-12 1 20 1.5817 -0.0323
-12 1 21 3.4033 -0.0237
-12 1 22 -1.5106 0.0698
-12 1 23 -2.1917 0.0128
-12 1 24 1.0680 -0.0145
-12 1 25 1.1216 -0.0013
-12 1 26 -0.2788 -0.0633
-12 1 27 -0.5569 -0.0226
-12 1 28 -0.3426 0.0578
-12 1 29 0.3215 0.0344
-12 1 30 0.3206 0.0076
-12 1 31 -0.1668 -0.0156
-12 1 32 0.1382 -0.0137
-12 2 -11 -1.5892 0.0547
-12 2 -10 0.6624 -0.0103
-12 2 -9 0.5145 -0.0468
-12 2 -8 0.6227 -0.0307
-12 2 -7 1.0940 0.0196
-12 2 -6 -0.8257 0.0529
-12 2 -5 -1.4597 0.0115
-12 2 -4 0.5644 -0.0370
-12 2 -3 -0.4650 -0.0300
-12 2 -2 -0.7108 0.0081
-12 2 -1 3.7244 0.0352
-12 2 0 1.2008 0.0028
-12 2 1 -6.1069 -0.0297
-12 2 2 -1.4019 0.0028
-12 2 3 6.1210 0.0134
-12 2 4 1.1759 0.0007
-12 2 5 -4.2038 0.0009
-12 2 6 -0.9064 -0.0173
-12 2 7 2.0473 -0.0008
-12 2 8 0.8716 0.0195
-12 2 9 -0.8453 -0.0005
-12 2 10 -1.0242 0.0020
-12 2 11 0.3178 -0.0110
-12 2 12 1.0715 -0.0134
-12 2 13 0.4437 0.0197
-12 2 14 -0.6577 -0.0074
-12 2 15 -1.4228 -0.0119
-12 2 16 -0.2400 0.0251
-12 2 17 1.5856 0.0014
-12 2 18 1.2075 0.0010
-12 2 19 -0.4396 0.0050
-12 2 20 -1.8838 -0.0368
-12 2 21 -1.0611 -0.0151
-12 2 22 2.2626 0.0159
-12 2 23 1.6119 0.0201
-12 2 24 -2.3487 0.0368
-12 2 25 -1.0110 -0.0114
-12 2 26 1.9271 -0.0267
-12 2 27 0.0629 0.0089
-12 2 28 -0.9614 -0.0443
-12 2 29 0.5127 -0.0174
-12 2 30 -0.0568 0.0651
-12 2 31 -0.5993 0.0015
-12 3 -11 -0.5149 0.0067
-12 3 -10 0.9435 0.0316
-12 3 -9 -0.5385 0.0040
-12 3 -8 -0.8587 -0.0427
-12 3 -7 0.2873 -0.0143
-12 3 -6 0.9225 0.0056
-12 3 -5 1.5875 0.0149
-12 3 -4 -0.4666 0.0174
-12 3 -3 -3.2416 -0.0147
-12 3 -2 -0.5899 -0.0088
-12 3 -1 2.4059 0.0030
-12 3 0 1.5882 -0.0021
-12 3 1 1.0511 0.0283
-12 3 2 -1.9176 0.0062
-12 3 3 -4.8031 -0.0479
-12 3 4 1.5609 -0.0095
-12 3 5 6.4688 0.0314
-12 3 6 -0.9479 0.0088
-12 3 7 -5.8342 -0.0023
-12 3 8 0.5835 -0.0075
-12 3 9 4.5376 -0.0127
-12 3 10 -0.6935 0.0088
-12 3 11 -3.9746 0.0158
-12 3 12 1.0412 0.0030
-12 3 13 3.8549 -0.0107
-12 3 14 -1.2069 -0.0257
-12 3 15 -2.9644 -0.0011
-12 3 16 1.0714 0.0156
-12 3 17 1.1389 0.0007
-12 3 18 -0.8648 0.0367
-12 3 19 0.2611 0.0161
-12 3 20 0.8074 -0.0642
-12 3 21 -0.1170 -0.0168
-12 3 22 -0.9216 0.0304
-12 3 23 -1.0083 -0.0111
-12 3 24 1.1452 0.0037
-12 3 25 1.7036 0.0335
-12 3 26 -1.3847 -0.0004
-12 3 27 -1.3234 -0.0386
-12 3 28 1.4500 0.0218
-12 3 29 0.3038 0.0601
-12 3 30 -1.1757 -0.0968
-12 3 31 0.5805 -0.1032
-12 4 -11 0.4757 -0.0085
-12 4 -10 0.3494 0.0565
-12 4 -9 -0.0711 0.0138
-12 4 -8 -0.1828 -0.0179
-12 4 -7 -1.1443 -0.0176
-12 4 -6 -0.0658 -0.0126
-12 4 -5 1.4861 0.0349
-12 4 -4 0.7989 0.0177
-12 4 -3 0.3061 -0.0344
-12 4 -2 -1.5003 -0.0143
-12 4 -1 -3.1952 -0.0013
-12 4 0 1.4080 0.0055
-12 4 1 4.5701 0.0232
-12 4 2 -0.5391 0.0029
-12 4 3 -3.1503 -0.0050
-12 4 4 -0.3486 0.0017
-12 4 5 0.3472 -0.0114
-12 4 6 0.5459 -0.0084
-12 4 7 1.4847 0.0063
-12 4 8 0.0420 0.0016
-12 4 9 -1.4331 -0.0071
-12 4 10 -0.8275 0.0022
-12 4 11 0.5155 0.0122
-12 4 12 0.9747 0.0146
-12 4 13 -0.1591 -0.0003
-12 4 14 -0.2133 -0.0279
-12 4 15 0.4054 -0.0109
-12 4 16 -0.7974 0.0139
-12 4 17 -0.0292 0.0039
-12 4 18 1.1969 0.0009
-12 4 19 -1.4465 -0.0043
-12 4 20 -0.8786 0.0089
-12 4 21 2.7884 0.0180
-12 4 22 0.3948 -0.0082
-12 4 23 -2.6391 -0.0057
-12 4 24 -0.1393 -0.0321
-12 4 25 1.1594 -0.0379
-12 4 26 0.0593 0.0605
-12 4 27 0.4576 0.0661
-12 4 28 -0.0223 -0.0249
-12 4 29 -1.3063 -0.0632
-12 4 30 0.0155 -0.0294
-12 5 -11 -2.1128 -0.0050
-12 5 -10 -0.5221 0.0148
-12 5 -9 2.3771 -0.0135
-12 5 -8 0.2027 0.0037
-12 5 -7 -1.7425 0.0129
-12 5 -6 -0.9087 -0.0068
-12 5 -5 0.0425 -0.0021
-12 5 -4 2.0034 -0.0045
-12 5 -3 1.4576 0.0076
-12 5 -2 -2.2467 0.0108
-12 5 -1 -1.1885 -0.0143
-12 5 0 1.5090 0.0010
-12 5 1 -0.6904 0.0082
-12 5 2 -0.8609 -0.0109
-12 5 3 2.2360 -0.0107
-12 5 4 1.1589 -0.0032
-12 5 5 -1.8449 0.0173
-12 5 6 -2.1534 0.0223
-12 5 7 -0.2343 0.0042
-12 5 8 2.8190 -0.0194
-12 5 9 2.3895 -0.0350
-12 5 10 -2.2497 0.0031
-12 5 11 -3.2339 0.0279
-12 5 12 0.5528 0.0055
-12 5 13 2.9262 0.0061
-12 5 14 1.0167 -0.0040
-12 5 15 -2.7811 -0.0225
-12 5 16 -1.2672 -0.0014
-12 5 17 3.2775 0.0111
-12 5 18 0.4006 0.0083
-12 5 19 -3.2986 0.0170
-12 5 20 0.3771 -0.0172
-12 5 21 1.9562 -0.0522
-12 5 22 -0.3936 0.0287
-12 5 23 -0.0311 0.0669
-12 5 24 0.0065 -0.0291
-12 5 25 -1.1636 -0.0353
-12 5 26 0.2704 -0.0004
-12 5 27 1.2964 -0.0214
-12 5 28 -0.3881 0.0400
-12 5 29 -0.8320 0.0589
-12 6 -11 2.7712 0.0084
-12 6 -10 2.4263 -0.0228
-12 6 -9 -3.3793 -0.0085
-12 6 -8 -1.1768 0.0073
-12 6 -7 3.7589 -0.0202
-12 6 -6 -0.6245 0.0097
-12 6 -5 -3.1620 0.0405
-12 6 -4 1.3365 -0.0007
-12 6 -3 1.3531 -0.0228
-12 6 -2 -0.8272 -0.0205
-12 6 -1 0.6422 -0.0074
-12 6 0 0.5184 0.0091
-12 6 1 -1.3533 0.0210
-12 6 2 -1.3348 0.0232
-12 6 3 0.3648 -0.0191
-12 6 4 2.5293 -0.0172
-12 6 5 1.4258 0.0096
-12 6 6 -2.6752 -0.0235
-12 6 7 -2.6807 -0.0006
-12 6 8 1.2409 0.0383
-12 6 9 2.5835 0.0031
-12 6 10 0.8502 -0.0199
-12 6 11 -1.5528 -0.0130
-12 6 12 -1.9821 0.0098
-12 6 13 0.8717 0.0122
-12 6 14 1.3815 -0.0094
-12 6 15 -0.9788 0.0040
-12 6 16 0.0565 -0.0017
-12 6 17 0.8170 -0.0155
-12 6 18 -0.8101 0.0074
-12 6 19 0.3781 -0.0052
-12 6 20 0.4237 0.0047
-12 6 21 -1.7466 0.0560
-12 6 22 0.3264 -0.0117
-12 6 23 2.1375 -0.0879
-12 6 24 -0.6885 0.0082
-12 6 25 -1.6258 0.0558
-12 6 26 0.6673 -0.0141
-12 6 27 0.9525 0.0191
-12 7 -11 -1.3397 0.0111
-12 7 -10 0.8938 0.0172
-12 7 -9 2.2452 0.0102
-12 7 -8 0.7685 -0.0305
-12 7 -7 -3.4793 -0.0294
-12 7 -6 -1.0244 0.0087
-12 7 -5 4.5228 0.0103
-12 7 -4 0.1411 0.0047
-12 7 -3 -4.5103 0.0107
-12 7 -2 0.2383 0.0291
-12 7 -1 3.1627 0.0014
-12 7 0 0.6983 -0.0524
-12 7 1 -1.1599 -0.0116
-12 7 2 -1.8911 0.0139
-12 7 3 -0.5576 -0.0052
-12 7 4 1.8542 0.0251
-12 7 5 1.4050 0.0130
-12 7 6 -0.5363 -0.0026
-12 7 7 -1.2457 0.0092
-12 7 8 -0.6392 -0.0320
-12 7 9 0.5968 -0.0287
-12 7 10 0.3343 0.0230
-12 7 11 -0.4215 0.0221
-12 7 12 1.2981 -0.0072
-12 7 13 0.9490 -0.0077
-12 7 14 -2.7956 0.0200
-12 7 15 -1.2638 -0.0000
-12 7 16 2.9665 -0.0261
-12 7 17 0.7639 0.0101
-12 7 18 -2.0281 0.0086
-12 7 19 -0.1455 -0.0152
-12 7 20 1.0146 -0.0061
-12 7 21 0.2115 -0.0135
-12 7 22 -0.4989 0.0245
-12 7 23 -0.6829 0.0628
-12 7 24 0.3011 -0.0232
-12 7 25 0.8708 -0.0658
-12 7 26 -0.1255 0.0015
-12 8 -11 -0.2461 -0.0186
-12 8 -10 -3.4291 0.0526
-12 8 -9 0.5666 0.0256
-12 8 -8 3.3683 -0.0147
-12 8 -7 -0.3932 -0.0012
-12 8 -6 -2.5168 -0.0260
-12 8 -5 -0.5390 -0.0135
-12 8 -4 2.2333 0.0047
-12 8 -3 1.6587 0.0023
-12 8 -2 -2.8572 0.0171
-12 8 -1 -2.2048 -0.0049
-12 8 0 3.3640 0.0099
-12 8 1 2.0749 0.0219
-12 8 2 -2.7061 -0.0205
-12 8 3 -1.5636 -0.0081
-12 8 4 1.2052 -0.0179
-12 8 5 0.8391 -0.0268
-12 8 6 -0.2679 0.0345
-12 8 7 -0.2033 0.0301
-12 8 8 0.7556 -0.0064
-12 8 9 0.1644 -0.0034
-12 8 10 -1.9390 -0.0020
-12 8 11 -0.6949 -0.0123
-12 8 12 2.2975 -0.0170
-12 8 13 1.1036 0.0147
-12 8 14 -1.2374 0.0014
-12 8 15 -1.0512 -0.0263
-12 8 16 -0.3927 0.0465
-12 8 17 0.9583 0.0400
-12 8 18 1.5039 -0.0611
-12 8 19 -1.1197 -0.0377
-12 8 20 -1.8789 0.0325
-12 8 21 1.1884 0.0319
-12 8 22 1.8840 -0.0061
-12 8 23 -0.8251 -0.0405
-12 8 24 -1.7091 -0.0054
-12 9 -11 -0.1880 -0.0398
-12 9 -10 0.3966 -0.0836
-12 9 -9 0.0209 0.0136
-12 9 -8 -1.5262 0.1288
-12 9 -7 0.6044 0.0040
-12 9 -6 1.6263 -0.0786
-12 9 -5 -0.7653 0.0012
-12 9 -4 -0.9480 -0.0053
-12 9 -3 0.0978 0.0001
-12 9 -2 0.3651 0.0182
-12 9 -1 0.6666 -0.0033
-12 9 0 -0.4739 0.0084
-12 9 1 -0.9557 -0.0115
-12 9 2 1.0193 -0.0049
-12 9 3 0.9642 0.0197
-12 9 4 -1.1293 -0.0058
-12 9 5 -0.7786 -0.0024
-12 9 6 0.3302 -0.0058
-12 9 7 0.1637 -0.0057
-12 9 8 0.7245 0.0107
-12 9 9 0.6301 -0.0102
-12 9 10 -0.9182 -0.0050
-12 9 11 -0.9786 0.0084
-12 9 12 0.0715 0.0211
-12 9 13 0.8202 0.0245
-12 9 14 0.8330 -0.0457
-12 9 15 -0.5871 -0.0443
-12 9 16 -0.9601 0.0387
-12 9 17 0.3925 0.0320
-12 9 18 0.5420 -0.0130
-12 9 19 -0.0339 -0.0134
-12 9 20 -0.2156 0.0107
-12 9 21 -0.4363 -0.0073
-12 10 -11 0.1002 -0.0160
-12 10 -10 0.9653 -0.0611
-12 10 -9 -0.4696 -0.0181
-12 10 -8 -0.2012 0.0270
-12 10 -7 0.0311 0.0065
-12 10 -6 -0.7524 0.0412
-12 10 -5 1.0619 0.0116
-12 10 -4 1.2818 -0.0297
-12 10 -3 -1.5784 -0.0071
-12 10 -2 -1.3090 -0.0371
-12 10 -1 1.1523 -0.0051
-12 10 0 1.1059 0.0397
-12 10 1 -0.5648 0.0056
-12 10 2 -1.1026 0.0142
-12 10 3 0.1393 0.0013
-12 10 4 1.5450 -0.0229
-12 10 5 0.4449 -0.0024
-12 10 6 -2.0858 -0.0184
-12 10 7 -0.9817 -0.0082
-12 10 8 2.0595 0.0340
-12 10 9 0.9601 0.0243
-12 10 10 -1.3660 -0.0105
-12 10 11 -0.6078 -0.0221
-12 10 12 0.6880 -0.0014
-12 10 13 0.4908 -0.0137
-12 10 14 -0.5790 -0.0208
-12 10 15 -0.5565 0.0542
-12 10 16 0.7625 0.0532
-12 10 17 0.4545 -0.0596
-12 11 -7 -1.3489 -0.1001
-12 11 -6 -0.8743 -0.0150
-12 11 -5 1.3428 0.0484
-12 11 -4 0.4813 0.0387
-12 11 -3 -0.6000 0.0176
-12 11 -2 -0.2032 -0.0080
-12 11 -1 0.1007 -0.0169
-12 11 0 0.1767 -0.0468
-12 11 1 0.0155 -0.0183
-12 11 2 -0.4181 0.0195
-12 11 3 -0.2966 0.0013
-12 11 4 0.7774 0.0567
-12 11 5 0.6369 0.0396
-12 11 6 -0.9501 -0.0539
-12 11 7 -0.5823 -0.0150
-12 11 8 0.7862 -0.0151
-12 11 9 0.3626 -0.0520
-12 11 10 -0.4986 0.0207
-12 11 11 -0.4189 0.0670
-12 11 12 0.3676 0.0579
-11 0 -9 -2.4383 0.1328
-11 0 -7 2.3231 -0.1000
-11 0 -5 -4.4716 0.0798
-11 0 -3 6.8064 -0.0573
-11 0 -1 -7.7394 0.0546
-11 0 1 8.0250 -0.0572
-11 0 3 -8.8600 0.0350
-11 0 5 9.6302 -0.0076
-11 0 7 -8.7158 -0.0064
-11 0 9 5.5450 0.0260
-11 0 11 -1.1655 -0.0395
-11 0 13 -2.5604 0.0085
-11 0 15 4.2661 0.0403
-11 0 17 -4.1129 -0.0405
-11 0 19 3.3343 -0.0067
-11 0 21 -2.6762 0.0408
-11 0 23 1.9131 -0.0338
-11 0 25 -0.8815 0.0133
-11 0 27 0.1104 -0.0115
-11 0 29 -0.1346 0.0124
-11 0 31 0.7068 0.0418
-11 0 33 -1.0652 -0.1642
-11 0 35 0.8425 0.2667
-11 1 -10 -4.7968 -0.1110
-11 1 -9 2.6877 0.0414
-11 1 -8 4.6678 0.1158
-11 1 -7 -0.2375 -0.0409
-11 1 -6 -3.1950 -0.0992
-11 1 -5 -1.6714 0.0283
-11 1 -4 0.2660 0.0671
-11 1 -3 1.8379 -0.0192
-11 1 -2 3.0021 -0.0281
-11 1 -1 -1.2844 0.0105
-11 1 0 -5.0295 -0.0076
-11 1 1 1.2500 0.0115
-11 1 2 5.0408 0.0254
-11 1 3 -1.2865 -0.0266
-11 1 4 -3.7197 -0.0254
-11 1 5 0.2734 0.0171
-11 1 6 2.5202 0.0258
-11 1 7 1.7511 -0.0042
-11 1 8 -2.2398 -0.0253
-11 1 9 -3.5845 -0.0005
-11 1 10 2.4514 0.0083
-11 1 11 4.0102 0.0150
-11 1 12 -2.4221 0.0066
-11 1 13 -2.7261 -0.0333
-11 1 14 2.1807 0.0046
-11 1 15 0.6401 0.0233
-11 1 16 -2.2717 -0.0164
-11 1 17 0.9046 0.0105
-11 1 18 2.7427 0.0029
-11 1 19 -1.4510 -0.0218
-11 1 20 -2.9522 0.0097
-11 1 21 1.5508 -0.0092
-11 1 22 2.3906 0.0000
-11 1 23 -1.5929 0.0379
-11 1 24 -1.2729 -0.0105
-11 1 25 1.2916 -0.0103
-11 1 26 0.2338 0.0096
-11 1 27 -0.4644 -0.0495
-11 1 28 0.2884 -0.0052
-11 1 29 -0.3839 0.0573
-11 1 30 -0.2988 -0.0109
-11 1 31 0.5916 0.0031
-11 1 32 0.0942 0.0412
-11 1 33 -0.1558 -0.0425
-11 1 34 0.0288 -0.0583
-11 1 35 -0.3029 0.0010
-11 2 -10 -3.1774 0.0506
-11 2 -9 -1.1147 0.0218
-11 2 -8 1.9534 -0.0462
-11 2 -7 1.9099 -0.0258
-11 2 -6 0.1381 0.0300
-11 2 -5 -1.2159 0.0082
-11 2 -4 -1.0294 -0.0109
-11 2 -3 0.0902 0.0150
-11 2 -2 -0.8273 0.0056
-11 2 -1 0.3378 -0.0201
-11 2 0 4.6589 -0.0068
-11 2 1 -0.2099 0.0095
-11 2 2 -7.7655 0.0000
-11 2 3 0.3403 0.0013
-11 2 4 7.9837 0.0074
-11 2 5 -0.9724 -0.0046
-11 2 6 -5.6638 -0.0081
-11 2 7 1.6858 0.0014
-11 2 8 2.9748 0.0106
-11 2 9 -2.0098 0.0028
-11 2 10 -1.4395 -0.0121
-11 2 11 1.8325 0.0004
-11 2 12 0.6586 -0.0005
-11 2 13 -1.5426 -0.0098
-11 2 14 0.4327 0.0171
-11 2 15 1.6928 0.0085
-11 2 16 -1.7295 -0.0197
-11 2 17 -2.3065 0.0066
-11 2 18 2.0892 0.0136
-11 2 19 2.8516 -0.0092
-11 2 20 -1.0303 -0.0085
-11 2 21 -3.0010 -0.0081
-11 2 22 -0.5110 0.0024
-11 2 23 2.9036 0.0103
-11 2 24 1.2269 -0.0023
-11 2 25 -2.6273 0.0060
-11 2 26 -0.6965 0.0144
-11 2 27 1.9057 0.0155
-11 2 28 -0.4830 -0.0238
-11 2 29 -0.6487 -0.0817
-11 2 30 1.3858 0.0266
-11 2 31 -0.6493 0.1100
-11 2 32 -1.4762 -0.0429
-11 2 33 1.2863 -0.0618
-11 2 34 0.9274 0.0677
-11 2 35 -1.0676 0.0064
-11 3 -10 -1.1215 -0.0038
-11 3 -9 0.9943 -0.0100
-11 3 -8 -0.7500 0.0139
-11 3 -7 -1.0590 0.0239
-11 3 -6 1.0116 -0.0171
-11 3 -5 0.9025 -0.0496
-11 3 -4 1.0168 0.0142
-11 3 -3 0.0764 0.0396
-11 3 -2 -3.2922 -0.0159
-11 3 -1 -1.6748 -0.0152
-11 3 0 2.8338 0.0142
-11 3 1 2.9945 0.0082
-11 3 2 0.9671 0.0020
-11 3 3 -3.3608 -0.0011
-11 3 4 -5.4964 -0.0196
-11 3 5 2.8097 -0.0158
-11 3 6 7.6921 0.0231
-11 3 7 -1.8742 0.0166
-11 3 8 -7.0140 -0.0179
-11 3 9 1.1738 -0.0003
-11 3 10 5.3137 0.0122
-11 3 11 -1.0021 -0.0022
-11 3 12 -4.2831 -0.0075
-11 3 13 1.1304 -0.0051
-11 3 14 3.6782 0.0099
-11 3 15 -1.1332 -0.0052
-11 3 16 -2.2490 -0.0170
-11 3 17 0.8775 0.0134
-11 3 18 -0.0933 0.0098
-11 3 19 -0.5721 0.0125
-11 3 20 1.8784 0.0119
-11 3 21 0.4769 -0.0367
-11 3 22 -1.8738 -0.0185
-11 3 23 -0.7118 0.0107
-11 3 24 0.4823 0.0007
-11 3 25 1.2219 0.0341
-11 3 26 0.8534 0.0186
-11 3 27 -1.7766 -0.0528
-11 3 28 -1.0505 -0.0368
-11 3 29 2.0464 0.0745
-11 3 30 0.1056 0.0740
-11 3 31 -1.8100 -0.1239
-11 3 32 1.0805 -0.1160
-11 3 33 1.1639 0.1486
-11 3 34 -1.5197 0.1238
-11 4 -10 1.4173 -0.0238
-11 4 -9 -0.2256 0.0266
-11 4 -8 -0.9530 0.0161
-11 4 -7 0.5883 -0.0124
-11 4 -6 -0.7289 -0.0155
-11 4 -5 -0.8874 0.0161
-11 4 -4 1.5039 0.0299
-11 4 -3 1.4179 -0.0178
-11 4 -2 0.4473 -0.0250
-11 4 -1 -1.7167 0.0103
-11 4 0 -4.0763 -0.0068
-11 4 1 1.1598 -0.0182
-11 4 2 6.1852 0.0210
-11 4 3 0.1892 0.0343
-11 4 4 -4.9739 -0.0038
-11 4 5 -1.6039 -0.0230
-11 4 6 1.8377 -0.0101
-11 4 7 2.2710 -0.0088
-11 4 8 0.5142 0.0116
-11 4 9 -1.8508 0.0190
-11 4 10 -0.8494 -0.0161
-11 4 11 0.8486 -0.0049
-11 4 12 0.1580 0.0140
-11 4 13 -0.3263 0.0016
-11 4 14 -0.0255 0.0018
-11 4 15 0.8303 -0.0123
-11 4 16 0.5589 -0.0061
-11 4 17 -1.7316 0.0073
-11 4 18 -0.4128 -0.0066
-11 4 19 1.9830 0.0078
-11 4 20 -1.0727 0.0083
-11 4 21 -1.3283 -0.0016
-11 4 22 2.7218 0.0008
-11 4 23 0.3812 -0.0090
-11 4 24 -2.9386 0.0079
-11 4 25 0.2760 -0.0149
-11 4 26 1.4469 -0.0277
-11 4 27 -0.5923 0.0471
-11 4 28 0.7024 0.0319
-11 4 29 0.7216 -0.0345
-11 4 30 -2.1586 -0.0328
-11 4 31 -0.6861 -0.0026
-11 4 32 2.1929 0.0553
-11 4 33 0.5016 0.0100
-11 5 -10 -3.4442 0.0080
-11 5 -9 -0.7993 0.0180
-11 5 -8 3.3682 -0.0127
-11 5 -7 0.3598 -0.0101
-11 5 -6 -2.1457 0.0016
-11 5 -5 -0.8205 -0.0113
-11 5 -4 -0.5026 0.0019
-11 5 -3 1.7487 0.0219
-11 5 -2 2.9344 0.0139
-11 5 -1 -2.0208 -0.0113
-11 5 0 -3.0747 -0.0199
-11 5 1 1.3702 0.0026
-11 5 2 0.9770 0.0082
-11 5 3 -0.6498 -0.0058
-11 5 4 1.1480 -0.0058
-11 5 5 0.7987 0.0041
-11 5 6 -1.3649 0.0117
-11 5 7 -1.8979 0.0085
-11 5 8 -0.3091 -0.0038
-11 5 9 2.9521 -0.0196
-11 5 10 2.2887 -0.0049
-11 5 11 -2.6192 0.0181
-11 5 12 -3.0189 -0.0066
-11 5 13 0.6787 -0.0022
-11 5 14 2.5502 0.0236
-11 5 15 1.3863 -0.0133
-11 5 16 -2.3218 -0.0267
-11 5 17 -1.9119 0.0110
-11 5 18 2.9702 0.0151
-11 5 19 0.9208 0.0012
-11 5 20 -3.2789 0.0133
-11 5 21 0.1897 -0.0077
-11 5 22 2.0134 -0.0460
-11 5 23 -0.4888 0.0145
-11 5 24 0.3031 0.0437
-11 5 25 0.2429 -0.0166
-11 5 26 -2.1692 0.0029
-11 5 27 -0.0040 -0.0138
-11 5 28 2.6935 -0.0483
-11 5 29 -0.1627 0.0636
-11 5 30 -1.9834 0.0647
-11 5 31 0.3752 -0.0749
-11 5 32 0.7949 -0.0763
-11 5 33 -0.4953 0.0388
-11 6 -10 3.2153 0.0030
-11 6 -9 0.7078 -0.0043
-11 6 -8 -4.1504 0.0024
-11 6 -7 0.4473 0.0117
-11 6 -6 4.8289 -0.0130
-11 6 -5 -2.1979 -0.0169
-11 6 -4 -4.3047 0.0135
-11 6 -3 2.8520 0.0147
-11 6 -2 2.2730 0.0022
-11 6 -1 -2.0453 -0.0101
-11 6 0 0.0576 -0.0142
-11 6 1 1.0813 -0.0046
-11 6 2 -1.0388 0.0119
-11 6 3 -1.1782 0.0229
-11 6 4 0.1987 -0.0053
-11 6 5 2.0269 -0.0195
-11 6 6 1.6296 0.0011
-11 6 7 -2.1558 0.0000
-11 6 8 -3.1045 0.0028
-11 6 9 0.5007 0.0069
-11 6 10 3.1993 -0.0072
-11 6 11 2.2616 -0.0054
-11 6 12 -2.1483 0.0076
-11 6 13 -4.0773 0.0102
-11 6 14 1.3290 -0.0005
-11 6 15 3.6261 -0.0071
-11 6 16 -1.3439 -0.0046
-11 6 17 -1.7953 -0.0048
-11 6 18 1.0629 -0.0016
-11 6 19 0.5152 -0.0035
-11 6 20 0.4799 -0.0006
-11 6 21 -0.5474 0.0268
-11 6 22 -2.4266 0.0279
-11 6 23 1.1179 -0.0291
-11 6 24 3.3259 -0.0401
-11 6 25 -1.3560 0.0141
-11 6 26 -2.8921 -0.0095
-11 6 27 1.2294 -0.0046
-11 6 28 1.8117 0.0854
-11 6 29 -1.0626 -0.0150
-11 6 30 -0.7994 -0.1138
-11 6 31 0.8589 0.0525
-11 7 -10 -0.6043 0.0082
-11 7 -9 2.7052 -0.0009
-11 7 -8 1.3244 0.0007
-11 7 -7 -0.6568 0.0001
-11 7 -6 -2.4565 -0.0090
-11 7 -5 -0.0577 -0.0023
-11 7 -4 3.3926 -0.0034
-11 7 -3 -0.5748 -0.0116
-11 7 -2 -3.2503 0.0112
-11 7 -1 0.9294 0.0385
-11 7 0 1.8642 0.0029
-11 7 1 0.1182 -0.0397
-11 7 2 0.0459 -0.0078
-11 7 3 -1.7117 0.0086
-11 7 4 -1.7189 -0.0105
-11 7 5 2.0677 0.0082
-11 7 6 2.6812 0.0173
-11 7 7 -0.6565 0.0046
-11 7 8 -2.5821 0.0036
-11 7 9 -1.0634 -0.0054
-11 7 10 1.6891 -0.0191
-11 7 11 1.1519 -0.0160
-11 7 12 -1.0249 0.0052
-11 7 13 0.6848 0.0183
-11 7 14 1.0099 0.0135
-11 7 15 -2.7769 0.0033
-11 7 16 -0.7554 -0.0081
-11 7 17 3.4077 -0.0093
-11 7 18 -0.3661 -0.0087
-11 7 19 -2.5587 0.0005
-11 7 20 1.5104 0.0178
-11 7 21 1.4489 -0.0105
-11 7 22 -1.6242 -0.0332
-11 7 23 -0.9108 0.0245
-11 7 24 0.8685 0.0543
-11 7 25 0.7818 -0.0046
-11 7 26 -0.0686 -0.0313
-11 7 27 -0.6089 -0.0316
-11 7 28 -0.3370 -0.0556
-11 7 29 0.3589 0.0447
-11 7 30 0.3476 0.1396
-11 8 -10 -0.8414 -0.0030
-11 8 -9 -5.2569 0.0200
-11 8 -8 1.5185 0.0022
-11 8 -7 5.4897 0.0013
-11 8 -6 -1.3411 0.0077
-11 8 -5 -4.4218 -0.0126
-11 8 -4 0.2136 -0.0048
-11 8 -3 3.6977 -0.0055
-11 8 -2 1.0420 -0.0085
-11 8 -1 -4.0740 0.0072
-11 8 0 -1.6684 0.0023
-11 8 1 4.5524 0.0122
-11 8 2 1.7664 0.0146
-11 8 3 -3.6830 -0.0074
-11 8 4 -1.6545 -0.0087
-11 8 5 1.5408 -0.0095
-11 8 6 1.2287 -0.0084
-11 8 7 0.1649 -0.0085
-11 8 8 -0.5724 0.0026
-11 8 9 -0.0540 0.0352
-11 8 10 0.3057 0.0193
-11 8 11 -1.2865 -0.0184
-11 8 12 -0.6434 -0.0284
-11 8 13 1.9809 -0.0124
-11 8 14 0.9675 0.0214
-11 8 15 -0.9958 0.0023
-11 8 16 -0.8834 -0.0146
-11 8 17 -0.9008 0.0270
-11 8 18 0.8114 0.0152
-11 8 19 2.3079 -0.0272
-11 8 20 -1.0939 -0.0201
-11 8 21 -2.6980 0.0062
-11 8 22 1.3734 0.0297
-11 8 23 2.5015 0.0069
-11 8 24 -1.2213 -0.0417
-11 8 25 -2.2058 -0.0171
-11 8 26 0.7196 0.0363
-11 8 27 1.8333 0.0354
-11 8 28 -0.2175 0.0055
-11 9 -10 -0.4854 -0.0159
-11 9 -9 -0.2704 -0.0412
-11 9 -8 -0.3407 0.0001
-11 9 -7 -1.1974 0.0573
-11 9 -6 1.6093 0.0033
-11 9 -5 1.4536 -0.0160
-11 9 -4 -2.0471 0.0022
-11 9 -3 -0.6228 -0.0306
-11 9 -2 1.4208 0.0014
-11 9 -1 -0.1299 0.0249
-11 9 0 -0.7256 -0.0010
-11 9 1 -0.1925 0.0009
-11 9 2 0.5427 -0.0122
-11 9 3 1.2918 -0.0096
-11 9 4 -0.4952 0.0150
-11 9 5 -1.8390 0.0118
-11 9 6 0.3952 -0.0043
-11 9 7 1.0499 -0.0065
-11 9 8 -0.5804 0.0074
-11 9 9 0.2890 -0.0143
-11 9 10 1.0101 -0.0189
-11 9 11 -0.6869 0.0216
-11 9 12 -1.1773 0.0066
-11 9 13 -0.3186 0.0013
-11 9 14 0.9445 0.0220
-11 9 15 1.7109 -0.0183
-11 9 16 -0.5947 -0.0341
-11 9 17 -2.2890 0.0067
-11 9 18 0.1928 0.0300
-11 9 19 1.9230 0.0068
-11 9 20 0.4038 -0.0215
-11 9 21 -1.2980 0.0014
-11 9 22 -1.0821 -0.0091
-11 9 23 0.8660 -0.0248
-11 9 24 1.5151 0.0670
-11 9 25 -0.5095 0.0500
-11 9 26 -1.5093 -0.1054
-11 10 -10 0.2781 0.0212
-11 10 -9 0.6051 -0.0502
-11 10 -8 -0.7986 -0.0405
-11 10 -7 0.4736 0.0281
-11 10 -6 0.1546 0.0173
-11 10 -5 -1.7861 0.0215
-11 10 -4 1.1716 0.0091
-11 10 -3 2.3744 -0.0119
-11 10 -2 -1.6833 -0.0121
-11 10 -1 -2.0241 -0.0337
-11 10 0 1.1139 0.0021
-11 10 1 1.2666 0.0284
-11 10 2 -0.4348 0.0008
-11 10 3 -0.8837 0.0156
-11 10 4 0.0385 0.0030
-11 10 5 1.2057 -0.0239
-11 10 6 0.4429 0.0018
-11 10 7 -1.7442 -0.0051
-11 10 8 -0.9721 -0.0192
-11 10 9 1.6690 0.0166
-11 10 10 1.1810 0.0312
-11 10 11 -0.7697 0.0057
-11 10 12 -1.1511 -0.0162
-11 10 13 -0.2277 -0.0268
-11 10 14 1.1216 -0.0178
-11 10 15 0.5010 0.0138
-11 10 16 -0.9535 0.0341
-11 10 17 -0.1036 0.0240
-11 10 18 0.5230 -0.0199
-11 10 19 -0.2494 -0.0503
-11 10 20 -0.1021 0.0067
-11 10 21 0.2004 0.0456
-11 10 22 -0.0275 -0.0079
-11 10 23 -0.0502 -0.0159
-11 11 -10 -0.0069 -0.0180
-11 11 -9 -1.0305 -0.0511
-11 11 -8 0.7165 0.0536
-11 11 -7 1.4121 0.0303
-11 11 -6 -1.6183 -0.0659
-11 11 -5 -0.9922 -0.0124
-11 11 -4 1.4031 0.0180
-11 11 -3 0.2143 0.0188
-11 11 -2 -0.2755 0.0320
-11 11 -1 0.2892 0.0046
-11 11 0 -0.6227 -0.0122
-11 11 1 -0.2951 -0.0338
-11 11 2 1.0631 -0.0261
-11 11 3 -0.1074 -0.0020
-11 11 4 -1.5453 0.0010
-11 11 5 0.7051 0.0569
-11 11 6 2.0422 0.0340
-11 11 7 -1.1182 -0.0357
-11 11 8 -2.2051 0.0074
-11 11 9 1.0051 -0.0261
-11 11 10 2.0990 -0.0707
-11 11 11 -0.5230 0.0153
-11 11 12 -1.8718 0.0585
-11 11 13 0.2141 0.0724
-11 11 14 1.4011 0.0024
-11 11 15 -0.2575 -0.1316
-11 11 16 -0.7473 -0.0253
-11 11 17 0.2663 0.1030
-11 11 18 0.2978 -0.0044
-11 11 19 -0.0014 -0.0302
-11 11 20 -0.2396 0.0411
-11 12 -10 -0.6877 -0.0451
-11 12 -9 -1.2531 -0.1509
-11 12 -8 1.2726 0.0430
-11 12 -7 0.9921 0.0780
-11 12 -6 -0.8283 0.0025
-11 12 -5 -0.8830 -0.0158
-11 12 -4 -0.1643 -0.0386
-11 12 -3 1.3738 -0.0186
-11 12 -2 0.8548 0.0066
-11 12 -1 -2.1215 0.0215
-11 12 0 -1.1539 0.0123
-11 12 1 2.6316 0.0131
-11 12 2 1.3221 0.0488
-11 12 3 -2.8711 -0.0331
-11 12 4 -1.2858 -0.0702
-11 12 5 2.8623 -0.0045
-11 12 6 0.9669 -0.0246
-11 12 7 -2.3527 0.0353
-11 12 8 -0.5592 0.0785
-11 12 9 1.3687 0.0104
-11 12 10 0.1547 0.0091
-11 12 11 -0.5109 -0.0696
-11 12 12 0.2806 -0.0766
-11 12 13 0.2253 0.0405
-11 12 14 -0.5477 0.0030
-11 12 15 -0.2603 0.0527
-11 13 -1 -1.0225 0.0093
-11 13 0 -0.5917 -0.0773
-11 13 1 0.7089 -0.0110
-11 13 2 0.3014 0.0355
-11 13 3 -0.4767 0.0316
-11 13 4 -0.0579 0.0556
-11 13 5 0.1334 -0.0484
-11 13 6 0.0197 -0.0331
-10 0 -8 -2.8704 -0.2406
-10 0 -6 1.7315 0.1931
-10 0 -4 -3.5693 -0.1137
-10 0 -2 5.9633 0.0456
-10 0 0 -6.7682 0.0212
-10 0 2 6.6318 -0.0701
-10 0 4 -7.0687 0.0710
-10 0 6 7.7899 -0.0415
-10 0 8 -7.1232 0.0134
-10 0 10 4.1199 0.0107
-10 0 12 0.3155 -0.0252
-10 0 14 -3.9872 0.0142
-10 0 16 5.2679 0.0127
-10 0 18 -4.5542 -0.0278
-10 0 20 3.4259 0.0181
-10 0 22 -2.6483 0.0079
-10 0 24 1.8288 -0.0241
-10 0 26 -0.6942 0.0094
-10 0 28 -0.2796 0.0136
-10 0 30 0.5096 -0.0084
-10 0 32 -0.0171 0.0039
-10 0 34 -0.6114 -0.0625
-10 0 36 0.8288 0.1624
-10 0 38 -0.5931 -0.2058
-10 1 -9 -2.1388 -0.1462
-10 1 -8 0.6104 0.0860
-10 1 -7 1.6343 0.1174
-10 1 -6 2.8743 -0.1034
-10 1 -5 0.2605 -0.0738
-10 1 -4 -5.7429 0.0804
-10 1 -3 -3.8554 0.0463
-10 1 -2 6.1758 -0.0556
-10 1 -1 7.8964 -0.0408
-10 1 0 -5.2577 0.0409
-10 1 1 -10.2786 0.0320
-10 1 2 4.6980 -0.0156
-10 1 3 9.8319 -0.0152
-10 1 4 -4.3543 -0.0138
-10 1 5 -7.3909 0.0045
-10 1 6 3.0263 0.0222
-10 1 7 4.8795 0.0068
-10 1 8 -0.5059 -0.0122
-10 1 9 -3.4222 -0.0213
-10 1 10 -1.9903 0.0031
-10 1 11 2.6736 0.0154
-10 1 12 2.9096 -0.0002
-10 1 13 -1.9001 0.0075
-10 1 14 -1.7862 -0.0032
-10 1 15 1.1107 -0.0106
-10 1 16 -0.1986 0.0106
-10 1 17 -0.8122 -0.0074
-10 1 18 1.4262 -0.0166
-10 1 19 1.0821 0.0140
-10 1 20 -1.5433 0.0168
-10 1 21 -1.3683 -0.0058
-10 1 22 1.3378 -0.0216
-10 1 23 1.1143 0.0035
-10 1 24 -1.2559 0.0346
-10 1 25 -0.3037 -0.0069
-10 1 26 0.9522 -0.0283
-10 1 27 -0.5757 0.0015
-10 1 28 -0.1633 -0.0118
-10 1 29 0.9671 0.0188
-10 1 30 -0.7380 0.0400
-10 1 31 -0.7116 -0.0466
-10 1 32 1.1483 -0.0142
-10 1 33 0.1774 0.0677
-10 1 34 -0.8749 -0.0261
-10 1 35 0.1303 -0.0795
-10 1 36 0.2817 0.0150
-10 1 37 -0.0882 0.0911
-10 1 38 0.1366 0.0414
-10 2 -9 -3.8765 -0.0450
-10 2 -8 -2.9814 0.0178
-10 2 -7 2.4122 0.0327
-10 2 -6 3.2281 0.0107
-10 2 -5 0.4261 -0.0180
-10 2 -4 -1.3250 -0.0384
-10 2 -3 -2.2615 0.0091
-10 2 -2 -1.2567 0.0371
-10 2 -1 0.8008 0.0118
-10 2 0 2.8087 -0.0151
-10 2 1 3.5317 -0.0374
-10 2 2 -3.2876 0.0017
-10 2 3 -7.5747 0.0371
-10 2 4 3.6988 0.0015
-10 2 5 8.4521 -0.0143
-10 2 6 -4.4815 -0.0125
-10 2 7 -6.2408 -0.0013
-10 2 8 5.1887 0.0250
-10 2 9 3.3055 0.0068
-10 2 10 -5.2059 -0.0197
-10 2 11 -1.4639 -0.0138
-10 2 12 4.4434 0.0086
-10 2 13 0.4953 0.0131
-10 2 14 -3.5281 -0.0169
-10 2 15 0.6362 0.0023
-10 2 16 3.1737 0.0282
-10 2 17 -1.9590 -0.0159
-10 2 18 -3.3179 -0.0096
-10 2 19 2.4879 0.0135
-10 2 20 3.3256 -0.0202
-10 2 21 -1.6574 -0.0033
-10 2 22 -2.9458 0.0190
-10 2 23 0.1232 0.0015
-10 2 24 2.4414 0.0030
-10 2 25 0.8500 -0.0144
-10 2 26 -1.8914 -0.0150
-10 2 27 -0.4937 0.0319
-10 2 28 1.0255 0.0324
-10 2 29 -0.8631 -0.0411
-10 2 30 0.2282 -0.0725
-10 2 31 2.0783 0.0444
-10 2 32 -1.4532 0.0998
-10 2 33 -2.2179 -0.0443
-10 2 34 2.0796 -0.0841
-10 2 35 1.4072 0.0262
-10 2 36 -1.8834 0.0532
-10 2 37 -0.5173 0.0090
-10 3 -9 -1.5756 -0.0035
-10 3 -8 0.5656 -0.0172
-10 3 -7 -1.0461 -0.0058
-10 3 -6 -0.9216 0.0446
-10 3 -5 1.8396 0.0114
-10 3 -4 0.8374 -0.0420
-10 3 -3 0.4586 -0.0087
-10 3 -2 0.4217 0.0055
-10 3 -1 -3.7204 -0.0025
-10 3 0 -2.4664 0.0111
-10 3 1 4.1969 0.0174
-10 3 2 4.0891 0.0046
-10 3 3 -0.6640 -0.0263
-10 3 4 -4.4883 -0.0073
-10 3 5 -4.1998 0.0195
-10 3 6 3.7414 -0.0095
-10 3 7 6.8312 -0.0008
-10 3 8 -2.4464 0.0043
-10 3 9 -6.2464 -0.0096
-10 3 10 1.3085 0.0207
-10 3 11 4.2043 0.0006
-10 3 12 -0.7498 -0.0200
-10 3 13 -2.6635 0.0092
-10 3 14 0.6566 -0.0020
-10 3 15 1.7627 -0.0008
-10 3 16 -0.6457 -0.0006
-10 3 17 -0.4003 -0.0113
-10 3 18 0.5228 0.0181
-10 3 19 -1.7372 0.0041
-10 3 20 -0.3637 -0.0017
-10 3 21 3.4664 0.0124
-10 3 22 0.3603 -0.0321
-10 3 23 -3.4489 -0.0148
-10 3 24 -0.7019 0.0253
-10 3 25 1.6668 0.0075
-10 3 26 1.3864 0.0170
-10 3 27 0.5359 -0.0030
-10 3 28 -2.0908 -0.0486
-10 3 29 -1.5740 -0.0129
-10 3 30 2.3915 0.0662
-10 3 31 0.9103 0.0490
-10 3 32 -2.1132 -0.0845
-10 3 33 0.5085 -0.0773
-10 3 34 1.4104 0.0870
-10 3 35 -1.2680 0.0809
-10 3 36 -0.6210 -0.0662
-10 3 37 0.9644 -0.0866
-10 4 -9 2.5625 0.0196
-10 4 -8 -0.5023 -0.0291
-10 4 -7 -2.0599 -0.0291
-10 4 -6 0.7114 0.0117
-10 4 -5 -0.2182 0.0214
-10 4 -4 -0.8407 0.0161
-10 4 -3 1.6976 0.0015
-10 4 -2 1.1506 -0.0093
-10 4 -1 0.1587 -0.0065
-10 4 0 -1.1613 -0.0143
-10 4 1 -4.4653 -0.0067
-10 4 2 0.2839 0.0048
-10 4 3 7.5477 0.0104
-10 4 4 1.4568 0.0244
-10 4 5 -7.0054 -0.0049
-10 4 6 -3.3924 -0.0219
-10 4 7 3.8933 0.0028
-10 4 8 4.5164 -0.0068
-10 4 9 -0.9920 0.0046
-10 4 10 -4.1197 0.0117
-10 4 11 -0.0432 -0.0147
-10 4 12 2.6061 0.0125
-10 4 13 -0.1924 0.0067
-10 4 14 -1.3285 -0.0221
-10 4 15 0.1048 0.0086
-10 4 16 1.1783 0.0060
-10 4 17 0.7059 -0.0017
-10 4 18 -1.6633 0.0007
-10 4 19 -0.9877 -0.0152
-10 4 20 1.6715 0.0078
-10 4 21 -0.2522 0.0145
-10 4 22 -0.7787 0.0009
-10 4 23 2.2002 -0.0093
-10 4 24 -0.4962 -0.0192
-10 4 25 -3.0728 0.0163
-10 4 26 1.4546 0.0055
-10 4 27 1.9330 -0.0150
-10 4 28 -1.8752 0.0296
-10 4 29 0.5311 -0.0006
-10 4 30 1.9319 -0.0388
-10 4 31 -2.6058 -0.0045
-10 4 32 -1.7694 0.0210
-10 4 33 2.9852 0.0358
-10 4 34 1.4061 -0.0055
-10 4 35 -1.8990 -0.0485
-10 4 36 -0.9396 -0.0068
-10 5 -9 -3.3037 0.0123
-10 5 -8 -0.4890 0.0188
-10 5 -7 3.2798 -0.0057
-10 5 -6 0.0298 -0.0275
-10 5 -5 -2.0319 -0.0100
-10 5 -4 -0.4389 -0.0033
-10 5 -3 -1.0883 0.0085
-10 5 -2 1.4409 0.0241
-10 5 -1 4.2491 0.0069
-10 5 0 -1.8814 -0.0066
-10 5 1 -4.8792 -0.0084
-10 5 2 1.2408 -0.0112
-10 5 3 2.7231 -0.0006
-10 5 4 -0.1978 0.0017
-10 5 5 0.0266 -0.0008
-10 5 6 -0.0316 0.0134
-10 5 7 -1.1925 0.0053
-10 5 8 -1.1183 -0.0114
-10 5 9 0.3548 -0.0034
-10 5 10 2.6835 -0.0010
-10 5 11 1.1915 0.0070
-10 5 12 -2.8478 0.0033
-10 5 13 -1.7559 -0.0141
-10 5 14 1.0390 0.0133
-10 5 15 1.0977 0.0111
-10 5 16 1.1602 -0.0282
-10 5 17 -0.6732 -0.0083
-10 5 18 -1.7991 0.0195
-10 5 19 1.4333 0.0105
-10 5 20 0.7145 -0.0013
-10 5 21 -2.2936 0.0052
-10 5 22 0.6898 -0.0055
-10 5 23 1.6462 -0.0303
-10 5 24 -1.2853 0.0089
-10 5 25 0.5352 0.0196
-10 5 26 1.1372 -0.0066
-10 5 27 -2.8027 0.0228
-10 5 28 -0.8305 -0.0260
-10 5 29 3.7143 -0.0436
-10 5 30 0.5933 0.0719
-10 5 31 -2.8943 0.0419
-10 5 32 -0.3151 -0.0787
-10 5 33 1.2077 -0.0646
-10 5 34 0.0253 0.0450
-10 5 35 0.0461 0.1016
-10 5 36 0.0897 -0.0160
-10 6 -9 2.4594 -0.0044
-10 6 -8 -1.6791 0.0407
-10 6 -7 -3.6732 0.0020
-10 6 -6 2.1657 -0.0067
-10 6 -5 4.9232 0.0032
-10 6 -4 -3.4039 -0.0196
-10 6 -3 -5.0363 -0.0080
-10 6 -2 3.6196 0.0131
-10 6 -1 3.3951 0.0122
-10 6 0 -2.1745 -0.0008
-10 6 1 -1.0789 -0.0105
-10 6 2 0.3435 -0.0028
-10 6 3 -0.2457 0.0010
-10 6 4 0.2379 0.0063
-10 6 5 -0.0685 0.0094
-10 6 6 0.5436 -0.0093
-10 6 7 1.5224 -0.0122
-10 6 8 -1.0474 0.0105
-10 6 9 -2.9602 0.0095
-10 6 10 -0.3931 -0.0143
-10 6 11 3.1669 -0.0130
-10 6 12 3.3861 0.0132
-10 6 13 -2.1162 0.0169
-10 6 14 -5.5740 -0.0051
-10 6 15 1.2307 -0.0015
-10 6 16 5.2041 0.0051
-10 6 17 -1.3423 -0.0196
-10 6 18 -3.0423 -0.0060
-10 6 19 1.3400 0.0130
-10 6 20 1.2228 -0.0144
-10 6 21 0.0450 0.0054
-10 6 22 -0.8268 0.0386
-10 6 23 -2.2543 0.0027
-10 6 24 1.2491 -0.0326
-10 6 25 3.7214 -0.0095
-10 6 26 -1.5005 0.0056
-10 6 27 -3.6732 -0.0326
-10 6 28 1.3484 0.0240
-10 6 29 2.4777 0.0874
-10 6 30 -1.1220 -0.0654
-10 6 31 -1.0447 -0.0915
-10 6 32 0.9520 0.1040
-10 6 33 0.2002 0.0688
-10 6 34 -0.6605 -0.0945
-10 6 35 -0.0978 -0.0825
-10 7 -9 1.4202 -0.0003
-10 7 -8 4.0359 -0.0098
-10 7 -7 -1.1892 -0.0045
-10 7 -6 -1.6413 0.0246
-10 7 -5 0.3186 0.0000
-10 7 -4 0.5144 -0.0173
-10 7 -3 0.6873 -0.0032
-10 7 -2 -1.0767 -0.0062
-10 7 -1 -0.9694 0.0049
-10 7 0 1.6152 0.0174
-10 7 1 0.2874 0.0058
-10 7 2 -0.5473 -0.0057
-10 7 3 0.8846 -0.0099
-10 7 4 -1.4615 -0.0052
-10 7 5 -2.1336 -0.0040
-10 7 6 2.2648 -0.0051
-10 7 7 3.0780 0.0142
-10 7 8 -0.8532 0.0175
-10 7 9 -3.0382 -0.0035
-10 7 10 -1.3277 -0.0043
-10 7 11 1.9132 -0.0074
-10 7 12 1.8764 -0.0190
-10 7 13 -0.7218 -0.0060
-10 7 14 -0.0677 0.0182
-10 7 15 0.1315 0.0246
-10 7 16 -2.4397 -0.0019
-10 7 17 0.5967 -0.0148
-10 7 18 3.5804 -0.0002
-10 7 19 -2.1298 -0.0104
-10 7 20 -2.9972 -0.0047
-10 7 21 3.6690 0.0181
-10 7 22 1.9070 -0.0032
-10 7 23 -4.0289 -0.0189
-10 7 24 -1.4063 0.0046
-10 7 25 3.1167 0.0271
-10 7 26 1.4477 0.0217
-10 7 27 -1.6892 -0.0060
-10 7 28 -1.3754 -0.0511
-10 7 29 0.4920 -0.0639
-10 7 30 0.9766 0.0575
-10 7 31 0.0568 0.1237
-10 7 32 -0.6247 -0.0507
-10 7 33 -0.0115 -0.1206
-10 8 -9 -1.5472 0.0053
-10 8 -8 -5.9480 -0.0104
-10 8 -7 2.4611 -0.0055
-10 8 -6 6.1535 0.0135
-10 8 -5 -2.2891 -0.0010
-10 8 -4 -4.5922 0.0002
-10 8 -3 1.0828 0.0101
-10 8 -2 3.3263 -0.0124
-10 8 -1 0.2568 -0.0142
-10 8 0 -3.6296 0.0006
-10 8 1 -1.0695 0.0041
-10 8 2 4.3832 0.0055
-10 8 3 1.5985 0.0091
-10 8 4 -3.5715 0.0134
-10 8 5 -2.0889 -0.0108
-10 8 6 1.0130 -0.0138
-10 8 7 2.0914 0.0083
-10 8 8 1.2930 -0.0244
-10 8 9 -1.3938 -0.0120
-10 8 10 -1.5057 0.0457
-10 8 11 0.6993 0.0180
-10 8 12 -0.0412 -0.0188
-10 8 13 -0.5732 -0.0182
-10 8 14 1.3740 -0.0086
-10 8 15 0.6308 0.0076
-10 8 16 -1.0680 0.0000
-10 8 17 -0.4526 0.0093
-10 8 18 -0.4577 0.0169
-10 8 19 0.3744 -0.0177
-10 8 20 1.7467 -0.0153
-10 8 21 -0.7835 0.0102
-10 8 22 -1.9821 0.0062
-10 8 23 1.4306 0.0069
-10 8 24 1.6062 0.0020
-10 8 25 -1.8326 -0.0245
-10 8 26 -1.4266 -0.0184
-10 8 27 1.7783 0.0255
-10 8 28 1.5119 0.0415
-10 8 29 -1.3315 0.0087
-10 8 30 -1.3104 -0.0567
-10 8 31 0.7606 -0.0609
-10 8 32 0.6746 0.0586
-10 9 -9 -0.1116 0.0072
-10 9 -8 -1.3866 0.0001
-10 9 -7 -1.3651 -0.0037
-10 9 -6 -0.2465 -0.0013
-10 9 -5 3.1231 -0.0030
-10 9 -4 0.6372 0.0193
-10 9 -3 -3.7529 0.0010
-10 9 -2 0.3766 -0.0244
-10 9 -1 3.1644 0.0043
-10 9 0 -1.2971 0.0094
-10 9 1 -2.4749 0.0020
-10 9 2 0.6646 0.0030
-10 9 3 2.2373 -0.0091
-10 9 4 1.0968 -0.0128
-10 9 5 -1.9229 0.0009
-10 9 6 -2.1655 0.0203
-10 9 7 1.2034 0.0037
-10 9 8 1.5220 -0.0020
-10 9 9 -0.5421 0.0125
-10 9 10 -0.0442 -0.0286
-10 9 11 0.3036 -0.0238
-10 9 12 -0.5814 0.0238
-10 9 13 -0.2406 0.0090
-10 9 14 -0.3702 0.0085
-10 9 15 0.0431 0.0084
-10 9 16 2.0518 -0.0159
-10 9 17 0.3009 -0.0102
-10 9 18 -3.0351 -0.0039
-10 9 19 -0.7516 0.0109
-10 9 20 2.7835 0.0139
-10 9 21 1.3129 -0.0098
-10 9 22 -1.9934 -0.0057
-10 9 23 -1.8849 -0.0204
-10 9 24 1.4943 -0.0118
-10 9 25 2.2914 0.0764
-10 9 26 -1.2333 0.0372
-10 9 27 -2.3669 -0.1093
-10 9 28 0.7022 -0.0528
-10 9 29 1.9875 0.0827
-10 9 30 0.0202 0.0362
-10 10 -9 0.5187 0.0245
-10 10 -8 -0.3817 -0.0154
-10 10 -7 -1.2877 -0.0252
-10 10 -6 1.2732 0.0044
-10 10 -5 0.6806 0.0048
-10 10 -4 -2.4949 0.0199
-10 10 -3 0.6621 0.0176
-10 10 -2 2.8213 -0.0088
-10 10 -1 -1.2172 -0.0203
-10 10 0 -1.8250 -0.0182
-10 10 1 0.7645 0.0022
-10 10 2 0.3151 0.0133
-10 10 3 -0.2940 0.0095
-10 10 4 0.5341 0.0128
-10 10 5 0.2546 0.0000
-10 10 6 -0.3539 -0.0221
-10 10 7 -0.1992 -0.0081
-10 10 8 -0.2168 0.0079
-10 10 9 -0.1890 -0.0039
-10 10 10 0.2637 0.0068
-10 10 11 0.7177 0.0159
-10 10 12 0.5378 0.0033
-10 10 13 -1.0719 -0.0044
-10 10 14 -1.5667 -0.0318
-10 10 15 1.0195 -0.0131
-10 10 16 1.8361 0.0361
-10 10 17 -0.5156 0.0064
-10 10 18 -1.1293 0.0009
-10 10 19 -0.1585 0.0143
-10 10 20 0.2657 -0.0388
-10 10 21 0.6108 -0.0168
-10 10 22 0.0254 0.0409
-10 10 23 -0.6848 0.0099
-10 10 24 0.0081 -0.0121
-10 10 25 0.4250 -0.0329
-10 10 26 0.1883 -0.0369
-10 10 27 0.0473 0.0774
-10 10 28 -0.4948 0.0936
-10 11 -9 0.6690 0.0237
-10 11 -8 -1.0184 -0.0284
-10 11 -7 -0.1518 0.0059
-10 11 -6 1.3545 0.0077
-10 11 -5 -0.6879 -0.0272
-10 11 -4 -0.7219 0.0101
-10 11 -3 0.4345 0.0013
-10 11 -2 -0.4294 -0.0048
-10 11 -1 0.7436 0.0300
-10 11 0 1.2411 0.0134
-10 11 1 -1.7032 -0.0027
-10 11 2 -1.3400 -0.0215
-10 11 3 2.0812 -0.0359
-10 11 4 0.8616 -0.0038
-10 11 5 -2.3524 0.0113
-10 11 6 -0.0760 0.0251
-10 11 7 2.7994 0.0212
-10 11 8 -0.5842 0.0008
-10 11 9 -3.2407 0.0160
-10 11 10 0.6117 -0.0360
-10 11 11 3.3319 -0.0635
-10 11 12 -0.0599 0.0186
-10 11 13 -2.8049 0.0388
-10 11 14 -0.3527 0.0451
-10 11 15 1.7834 0.0119
-10 11 16 0.2312 -0.0901
-10 11 17 -0.8200 -0.0091
-10 11 18 -0.0567 0.0673
-10 11 19 0.3303 -0.0306
-10 11 20 0.2939 0.0096
-10 11 21 -0.2465 0.0468
-10 11 22 -0.6102 -0.0859
-10 11 23 0.3412 -0.0273
-10 11 24 0.5297 0.1167
-10 11 25 -0.4635 0.0083
-10 12 -9 -0.5715 -0.0134
-10 12 -8 -2.2085 -0.1134
-10 12 -7 1.5187 0.0270
-10 12 -6 1.6849 0.0327
-10 12 -5 -1.1963 -0.0013
-10 12 -4 -1.4060 0.0219
-10 12 -3 0.0399 -0.0231
-10 12 -2 1.8058 -0.0342
-10 12 -1 0.9448 -0.0088
-10 12 0 -2.4028 0.0144
-10 12 1 -1.4018 0.0215
-10 12 2 2.6882 0.0193
-10 12 3 1.5557 0.0353
-10 12 4 -2.7967 -0.0239
-10 12 5 -1.6329 -0.0396
-10 12 6 2.7743 -0.0072
-10 12 7 1.6576 -0.0571
-10 12 8 -2.1596 0.0153
-10 12 9 -1.4165 0.0856
-10 12 10 0.9280 0.0234
-10 12 11 0.6904 0.0189
-10 12 12 0.0631 -0.0465
-10 12 13 0.2437 -0.0688
-10 12 14 -0.2080 0.0038
-10 12 15 -0.7413 -0.0224
-10 12 16 -0.0680 0.0673
-10 12 17 0.5952 0.0872
-10 12 18 0.1641 -0.1008
-10 12 19 -0.2020 -0.0235
-10 12 20 -0.1501 0.0756
-10 12 21 -0.0850 -0.0578
-10 13 -9 -1.0174 -0.0008
-10 13 -8 0.2693 -0.0037
-10 13 -7 0.2098 -0.0079
-10 13 -6 0.2959 -0.0466
-10 13 -5 0.9938 0.0278
-10 13 -4 -1.2122 0.0338
-10 13 -3 -1.9733 -0.0220
-10 13 -2 1.6732 -0.0051
-10 13 -1 2.4448 0.0332
-10 13 0 -1.4030 0.0001
-10 13 1 -2.3742 -0.0618
-10 13 2 1.0725 -0.0129
-10 13 3 2.0190 0.0193
-10 13 4 -1.0044 0.0258
-10 13 5 -1.6942 0.0559
-10 13 6 0.6571 -0.0264
-10 13 7 1.3008 -0.0049
-10 13 8 0.1010 0.0114
-10 13 9 -0.5883 -0.1132
-10 13 10 -0.4717 0.0053
-10 13 11 -0.1487 0.0645
-10 13 12 0.0184 -0.0154
-10 13 13 0.3293 0.1032
-10 13 14 0.6310 0.0363
-10 13 15 0.0277 -0.0977
-10 13 16 -0.8127 -0.0724
-10 13 17 -0.3543 -0.0947
-10 14 -5 0.2652 0.0257
-10 14 -4 -0.8991 0.0641
-10 14 -3 -0.1062 -0.0301
-10 14 -2 0.5053 -0.0570
-10 14 -1 -0.4243 0.0156
-10 14 0 -0.4225 0.0117
-10 14 1 1.0034 0.0410
-10 14 2 0.6684 0.0285
-10 14 3 -1.2246 -0.0633
-10 14 4 -0.5169 0.0014
-10 14 5 1.2263 -0.0035
-10 14 6 -0.1141 -0.0459
-10 14 7 -1.3052 0.0317
-10 14 8 0.4111 0.0247
-10 14 9 1.2502 0.0897
-9 0 -7 0.4607 -0.2758
-9 0 -5 -3.8945 0.1829
-9 0 -3 2.9477 -0.1126
-9 0 -1 -0.3238 0.0793
-9 0 1 -0.9584 -0.0436
-9 0 3 1.1514 0.0087
-9 0 5 -1.9983 0.0007
-9 0 7 3.5059 0.0016
-9 0 9 -3.8750 0.0042
-9 0 11 1.7438 -0.0082
-9 0 13 2.1332 0.0016
-9 0 15 -5.3354 0.0031
-9 0 17 6.0510 0.0071
-9 0 19 -4.7052 -0.0312
-9 0 21 2.9417 0.0486
-9 0 23 -1.6440 -0.0338
-9 0 25 0.6450 0.0003
-9 0 27 0.3054 0.0056
-9 0 29 -1.0878 0.0168
-9 0 31 1.4047 -0.0171
-9 0 33 -1.0590 -0.0080
-9 0 35 0.2340 -0.0052
-9 0 37 0.5053 0.0770
-9 0 39 -0.6959 -0.1372
-9 1 -8 1.1285 0.0888
-9 1 -7 -0.1654 -0.0344
-9 1 -6 -1.5965 -0.1039
-9 1 -5 5.1349 0.0216
-9 1 -4 3.4171 0.1009
-9 1 -3 -9.7062 -0.0283
-9 1 -2 -7.2344 -0.0632
-9 1 -1 10.9216 0.0107
-9 1 0 11.6663 -0.0003
-9 1 1 -9.7720 0.0202
-9 1 2 -14.0486 0.0408
-9 1 3 8.6047 -0.0253
-9 1 4 12.8694 -0.0414
-9 1 5 -7.7592 0.0093
-9 1 6 -9.1620 0.0307
-9 1 7 6.0058 -0.0014
-9 1 8 5.2924 -0.0175
-9 1 9 -2.9123 0.0008
-9 1 10 -2.7295 -0.0033
-9 1 11 -0.2781 0.0102
-9 1 12 1.2990 0.0086
-9 1 13 1.7510 -0.0290
-9 1 14 -0.2428 0.0113
-9 1 15 -0.9217 0.0339
-9 1 16 -0.6300 -0.0202
-9 1 17 -0.9049 -0.0130
-9 1 18 0.9605 0.0008
-9 1 19 1.9809 -0.0151
-9 1 20 -0.5836 0.0133
-9 1 21 -1.8859 0.0220
-9 1 22 -0.0793 -0.0014
-9 1 23 1.3375 -0.0124
-9 1 24 0.3593 -0.0093
-9 1 25 -0.8451 0.0143
-9 1 26 0.0261 -0.0018
-9 1 27 0.3220 -0.0236
-9 1 28 -0.6944 0.0127
-9 1 29 0.3805 0.0110
-9 1 30 0.9746 -0.0012
-9 1 31 -1.1661 0.0181
-9 1 32 -0.5941 -0.0148
-9 1 33 1.7464 -0.0292
-9 1 34 -0.0522 0.0193
-9 1 35 -1.8030 0.0227
-9 1 36 0.3823 -0.0398
-9 1 37 1.2787 -0.0357
-9 1 38 -0.2794 0.0887
-9 1 39 -0.5217 0.0807
-9 1 40 0.0795 -0.1084
-9 2 -8 -2.9185 -0.0799
-9 2 -7 -4.6538 -0.0033
-9 2 -6 1.0678 0.0546
-9 2 -5 4.5847 0.0129
-9 2 -4 2.8571 -0.0317
-9 2 -3 -1.2296 -0.0114
-9 2 -2 -6.0148 0.0284
-9 2 -1 -3.2861 -0.0024
-9 2 0 5.1133 -0.0155
-9 2 1 6.2652 0.0076
-9 2 2 -0.1708 -0.0159
-9 2 3 -7.3020 0.0048
-9 2 4 -5.1388 0.0288
-9 2 5 7.6259 -0.0144
-9 2 6 7.1749 -0.0134
-9 2 7 -7.9475 0.0055
-9 2 8 -5.5813 0.0046
-9 2 9 7.9285 0.0045
-9 2 10 2.7052 -0.0104
-9 2 11 -7.0351 0.0031
-9 2 12 -0.6676 0.0074
-9 2 13 5.3382 -0.0116
-9 2 14 -0.3541 0.0013
-9 2 15 -3.6488 -0.0024
-9 2 16 1.2955 0.0038
-9 2 17 2.7816 0.0207
-9 2 18 -2.4791 -0.0107
-9 2 19 -2.6744 -0.0085
-9 2 20 3.1447 -0.0041
-9 2 21 2.6306 -0.0212
-9 2 22 -2.4985 0.0278
-9 2 23 -2.2844 0.0270
-9 2 24 0.8271 -0.0287
-9 2 25 1.7603 -0.0067
-9 2 26 0.5768 0.0043
-9 2 27 -1.1088 -0.0107
-9 2 28 -0.5654 0.0207
-9 2 29 0.2219 0.0202
-9 2 30 -0.7631 -0.0337
-9 2 31 0.8098 -0.0345
-9 2 32 2.1329 0.0351
-9 2 33 -1.6904 0.0514
-9 2 34 -2.3727 -0.0118
-9 2 35 2.1741 -0.0639
-9 2 36 1.5503 -0.0404
-9 2 37 -2.1470 0.0717
-9 2 38 -0.6222 0.0788
-9 2 39 1.6403 -0.0703
-9 2 40 0.1678 -0.0612
-9 3 -8 -1.4783 0.0093
-9 3 -7 -0.3798 0.0158
-9 3 -6 -1.8285 -0.0224
-9 3 -5 -0.5735 -0.0061
-9 3 -4 3.0578 0.0202
-9 3 -3 0.9880 0.0200
-9 3 -2 -0.1561 -0.0093
-9 3 -1 0.2695 -0.0413
-9 3 0 -4.6637 0.0036
-9 3 1 -2.6326 0.0330
-9 3 2 6.7776 0.0037
-9 3 3 4.5253 -0.0044
-9 3 4 -4.2054 -0.0198
-9 3 5 -5.0359 -0.0046
-9 3 6 -0.5467 0.0249
-9 3 7 4.2487 -0.0044
-9 3 8 3.6037 -0.0091
-9 3 9 -2.7201 -0.0019
-9 3 10 -3.4484 0.0022
-9 3 11 1.2234 0.0193
-9 3 12 1.4974 -0.0212
-9 3 13 -0.3743 -0.0170
-9 3 14 0.0985 0.0346
-9 3 15 0.1462 0.0026
-9 3 16 -0.7236 -0.0189
-9 3 17 -0.1009 -0.0085
-9 3 18 1.3841 -0.0009
-9 3 19 0.0086 0.0242
-9 3 20 -2.8492 0.0005
-9 3 21 0.0566 -0.0125
-9 3 22 4.3237 0.0052
-9 3 23 0.0707 -0.0164
-9 3 24 -4.2429 -0.0024
-9 3 25 -0.5673 0.0205
-9 3 26 2.0604 0.0032
-9 3 27 1.4053 0.0031
-9 3 28 1.0022 -0.0097
-9 3 29 -2.1532 -0.0268
-9 3 30 -2.9402 0.0027
-9 3 31 2.3506 0.0386
-9 3 32 2.7659 0.0163
-9 3 33 -2.0106 -0.0364
-9 3 34 -1.3462 -0.0271
-9 3 35 1.4586 0.0245
-9 3 36 0.2759 0.0395
-9 3 37 -0.8934 -0.0290
-9 3 38 -0.1237 -0.0774
-9 3 39 0.3880 0.0624
-9 4 -8 3.6771 0.0250
-9 4 -7 -0.6846 -0.0243
-9 4 -6 -3.2134 -0.0258
-9 4 -5 0.4637 0.0063
-9 4 -4 0.3404 0.0116
-9 4 -3 -0.3406 0.0034
-9 4 -2 1.9175 0.0087
-9 4 -1 0.4682 0.0206
-9 4 0 -0.2813 -0.0115
-9 4 1 -0.2659 -0.0460
-9 4 2 -4.5761 0.0057
-9 4 3 -0.8119 0.0337
-9 4 4 8.6044 -0.0031
-9 4 5 2.7916 -0.0034
-9 4 6 -8.8082 -0.0076
-9 4 7 -5.0879 -0.0046
-9 4 8 5.7486 0.0194
-9 4 9 6.4621 -0.0062
-9 4 10 -2.1770 -0.0105
-9 4 11 -5.8370 0.0060
-9 4 12 0.2952 -0.0030
-9 4 13 3.6373 0.0075
-9 4 14 -0.0909 -0.0065
-9 4 15 -1.5707 -0.0110
-9 4 16 -0.0316 0.0184
-9 4 17 0.7672 0.0015
-9 4 18 0.9211 -0.0050
-9 4 19 -0.7946 0.0012
-9 4 20 -1.5148 -0.0136
-9 4 21 0.5660 0.0019
-9 4 22 0.4495 0.0160
-9 4 23 0.4271 0.0076
-9 4 24 1.8783 -0.0178
-9 4 25 -1.8060 -0.0188
-9 4 26 -3.5172 0.0227
-9 4 27 2.8013 0.0061
-9 4 28 2.9064 -0.0104
-9 4 29 -3.0267 0.0201
-9 4 30 -0.3593 -0.0067
-9 4 31 2.7801 -0.0343
-9 4 32 -2.2173 -0.0043
-9 4 33 -2.4832 0.0338
-9 4 34 3.1200 0.0262
-9 4 35 2.1196 -0.0169
-9 4 36 -2.3741 -0.0187
-9 4 37 -1.5181 -0.0198
-9 4 38 1.2478 -0.0000
-9 4 39 0.8215 0.0468
-9 5 -8 -1.8249 0.0075
-9 5 -7 0.5731 0.0140
-9 5 -6 2.5150 -0.0033
-9 5 -5 -0.9801 -0.0188
-9 5 -4 -1.8923 -0.0055
-9 5 -3 0.5091 -0.0081
-9 5 -2 -1.1886 0.0005
-9 5 -1 0.6093 0.0177
-9 5 0 4.7833 0.0082
-9 5 1 -1.1449 0.0024
-9 5 2 -5.8313 -0.0034
-9 5 3 0.3608 -0.0129
-9 5 4 3.6357 -0.0002
-9 5 5 1.1267 0.0015
-9 5 6 -0.2045 -0.0062
-9 5 7 -1.7055 0.0081
-9 5 8 -2.0454 0.0053
-9 5 9 0.3405 -0.0069
-9 5 10 2.1204 0.0018
-9 5 11 1.9306 0.0042
-9 5 12 -0.9318 0.0010
-9 5 13 -2.8247 -0.0054
-9 5 14 0.3193 -0.0022
-9 5 15 1.4952 0.0116
-9 5 16 -0.8811 -0.0080
-9 5 17 0.4757 -0.0162
-9 5 18 1.2115 0.0060
-9 5 19 -1.0714 0.0099
-9 5 20 -0.0737 0.0093
-9 5 21 -0.0321 0.0013
-9 5 22 -1.6045 -0.0038
-9 5 23 1.6061 -0.0093
-9 5 24 1.8705 -0.0165
-9 5 25 -2.4165 0.0150
-9 5 26 -0.1221 0.0107
-9 5 27 2.2840 -0.0079
-9 5 28 -2.3520 0.0111
-9 5 29 -1.8744 -0.0225
-9 5 30 3.6995 -0.0132
-9 5 31 1.6998 0.0516
-9 5 32 -3.0978 0.0195
-9 5 33 -1.5890 -0.0544
-9 5 34 1.3437 -0.0648
-9 5 35 1.2175 0.0494
-9 5 36 0.1078 0.1051
-9 5 37 -0.7021 -0.0542
-9 5 38 -0.6126 -0.0819
-9 6 -8 0.7929 -0.0058
-9 6 -7 -3.3732 0.0405
-9 6 -6 -2.3661 -0.0077
-9 6 -5 3.0797 -0.0093
-9 6 -4 4.4995 0.0150
-9 6 -3 -3.8010 -0.0082
-9 6 -2 -5.6587 -0.0130
-9 6 -1 3.5756 0.0006
-9 6 0 4.7619 0.0101
-9 6 1 -1.5166 0.0004
-9 6 2 -2.6086 -0.0109
-9 6 3 -1.0357 0.0073
-9 6 4 0.8534 0.0084
-9 6 5 2.0359 -0.0043
-9 6 6 -0.4561 0.0020
-9 6 7 -1.0678 -0.0023
-9 6 8 1.3905 -0.0087
-9 6 9 -0.0220 0.0027
-9 6 10 -2.7269 0.0052
-9 6 11 -0.9061 -0.0057
-9 6 12 3.1018 -0.0060
-9 6 13 3.6821 0.0105
-9 6 14 -2.2723 0.0105
-9 6 15 -5.8386 -0.0075
-9 6 16 1.6328 0.0029
-9 6 17 5.4186 0.0022
-9 6 18 -2.1054 -0.0206
-9 6 19 -3.0256 0.0029
-9 6 20 2.5607 0.0066
-9 6 21 0.8079 -0.0151
-9 6 22 -1.4668 0.0194
-9 6 23 -0.1283 0.0255
-9 6 24 -0.9475 -0.0136
-9 6 25 0.6180 -0.0189
-9 6 26 3.0901 0.0004
-9 6 27 -1.0956 -0.0023
-9 6 28 -3.7129 -0.0239
-9 6 29 0.9757 0.0350
-9 6 30 2.7455 0.0568
-9 6 31 -0.6326 -0.0751
-9 6 32 -1.1144 -0.0646
-9 6 33 0.5408 0.0892
-9 6 34 -0.0539 0.0852
-9 6 35 -0.5826 -0.0530
-9 6 36 0.3685 -0.1478
-9 6 37 0.4459 0.0046
-9 7 -8 4.4915 -0.0053
-9 7 -7 4.3234 0.0026
-9 7 -6 -4.6970 -0.0019
-9 7 -5 -1.7611 0.0130
-9 7 -4 3.8623 -0.0044
-9 7 -3 0.5783 -0.0119
-9 7 -2 -2.4090 0.0011
-9 7 -1 -1.4768 0.0050
-9 7 0 1.2686 0.0073
-9 7 1 2.4547 -0.0107
-9 7 2 -0.8593 -0.0034
-9 7 3 -1.4875 0.0205
-9 7 4 1.0158 -0.0072
-9 7 5 -0.8242 -0.0159
-9 7 6 -1.6342 0.0076
-9 7 7 2.0176 -0.0020
-9 7 8 2.3650 -0.0005
-9 7 9 -0.7470 0.0138
-9 7 10 -2.2774 0.0026
-9 7 11 -1.6254 -0.0065
-9 7 12 1.0346 -0.0103
-9 7 13 2.5115 -0.0089
-9 7 14 0.3814 0.0030
-9 7 15 -0.8787 0.0122
-9 7 16 -1.2120 0.0134
-9 7 17 -1.7978 -0.0029
-9 7 18 2.1125 -0.0131
-9 7 19 3.3011 -0.0025
-9 7 20 -3.7782 0.0046
-9 7 21 -2.9264 0.0004
-9 7 22 5.5356 -0.0104
-9 7 23 1.8077 0.0025
-9 7 24 -6.1915 0.0128
-9 7 25 -1.3473 -0.0091
-9 7 26 5.3665 0.0031
-9 7 27 1.7007 0.0219
-9 7 28 -3.5485 -0.0003
-9 7 29 -1.9503 -0.0329
-9 7 30 1.6151 -0.0387
-9 7 31 1.5286 0.0407
-9 7 32 -0.3994 0.0687
-9 7 33 -0.8729 -0.0466
-9 7 34 0.1135 -0.0679
-9 7 35 0.5478 0.0351
-9 7 36 -0.2548 0.0758
-9 8 -8 -1.7074 0.0056
-9 8 -7 -5.0565 -0.0122
-9 8 -6 2.7418 -0.0003
-9 8 -5 5.0019 0.0133
-9 8 -4 -2.6523 -0.0090
-9 8 -3 -2.9125 0.0011
-9 8 -2 1.4876 0.0080
-9 8 -1 1.3626 -0.0041
-9 8 0 -0.1588 -0.0003
-9 8 1 -1.9783 -0.0086
-9 8 2 -0.7322 -0.0040
-9 8 3 3.2997 0.0012
-9 8 4 1.5288 0.0011
-9 8 5 -2.8021 0.0246
-9 8 6 -2.4470 0.0007
-9 8 7 0.2070 -0.0225
-9 8 8 2.8073 0.0037
-9 8 9 2.2785 -0.0095
-9 8 10 -2.1553 -0.0051
-9 8 11 -2.5551 0.0216
-9 8 12 1.1736 0.0022
-9 8 13 0.6813 -0.0005
-9 8 14 -0.6231 -0.0037
-9 8 15 1.4775 -0.0181
-9 8 16 0.3348 0.0048
-9 8 17 -2.1696 0.0163
-9 8 18 0.0247 0.0034
-9 8 19 1.3124 -0.0066
-9 8 20 -0.1436 -0.0130
-9 8 21 -0.2762 -0.0022
-9 8 22 -0.3696 0.0135
-9 8 23 0.1822 0.0067
-9 8 24 1.3595 -0.0020
-9 8 25 -0.6593 0.0000
-9 8 26 -2.3547 -0.0196
-9 8 27 0.6040 -0.0158
-9 8 28 2.8765 0.0270
-9 8 29 0.1377 0.0322
-9 8 30 -2.6052 0.0088
-9 8 31 -0.6326 -0.0514
-9 8 32 1.7174 -0.0649
-9 8 33 0.3691 0.0748
-9 8 34 -0.8361 0.0895
-9 9 -8 0.8924 0.0150
-9 9 -7 -2.4318 0.0132
-9 9 -6 -2.4877 0.0070
-9 9 -5 0.5626 -0.0155
-9 9 -4 4.2758 -0.0128
-9 9 -3 0.0051 0.0162
-9 9 -2 -4.8269 -0.0016
-9 9 -1 1.2016 -0.0049
-9 9 0 4.0840 0.0056
-9 9 1 -2.2803 -0.0006
-9 9 2 -3.2243 0.0096
-9 9 3 1.3752 -0.0063
-9 9 4 2.8566 -0.0124
-9 9 5 0.8826 0.0013
-9 9 6 -2.3575 -0.0061
-9 9 7 -2.3141 0.0088
-9 9 8 1.1915 0.0092
-9 9 9 1.8349 0.0071
-9 9 10 0.1528 0.0130
-9 9 11 -0.3195 -0.0267
-9 9 12 -0.9547 -0.0215
-9 9 13 -0.5916 0.0080
-9 9 14 1.1836 0.0040
-9 9 15 -0.0320 0.0229
-9 9 16 -1.2325 0.0067
-9 9 17 1.6875 -0.0200
-9 9 18 1.3226 0.0003
-9 9 19 -2.9164 -0.0014
-9 9 20 -1.4762 -0.0037
-9 9 21 2.8494 0.0094
-9 9 22 1.6898 0.0031
-9 9 23 -2.1560 -0.0061
-9 9 24 -1.9535 -0.0217
-9 9 25 1.9486 -0.0073
-9 9 26 2.2460 0.0632
-9 9 27 -2.1415 0.0354
-9 9 28 -2.4637 -0.0966
-9 9 29 1.8084 -0.0532
-9 9 30 2.3545 0.0830
-9 9 31 -0.8575 0.0405
-9 9 32 -1.7725 -0.0207
-9 9 33 0.1674 -0.0258
-9 10 -8 0.8321 -0.0024
-9 10 -7 -0.9680 0.0083
-9 10 -6 -1.9627 0.0051
-9 10 -5 1.3143 -0.0101
-9 10 -4 1.5947 -0.0032
-9 10 -3 -2.3058 0.0139
-9 10 -2 -0.2754 0.0129
-9 10 -1 2.4081 -0.0028
-9 10 0 -0.4890 -0.0163
-9 10 1 -0.9152 -0.0083
-9 10 2 0.3126 -0.0048
-9 10 3 -1.1085 0.0052
-9 10 4 -0.0923 0.0184
-9 10 5 2.1853 0.0051
-9 10 6 0.4331 0.0039
-9 10 7 -2.0157 -0.0135
-9 10 8 -0.8934 -0.0284
-9 10 9 1.3558 0.0062
-9 10 10 0.7986 0.0183
-9 10 11 -1.0595 0.0185
-9 10 12 -0.1674 0.0030
-9 10 13 1.5072 -0.0235
-9 10 14 -0.3429 -0.0010
-9 10 15 -2.2957 -0.0107
-9 10 16 0.1913 -0.0103
-9 10 17 2.4377 0.0339
-9 10 18 0.5080 0.0042
-9 10 19 -1.4964 -0.0057
-9 10 20 -1.2233 0.0079
-9 10 21 0.2936 -0.0365
-9 10 22 1.6021 -0.0062
-9 10 23 0.2006 0.0458
-9 10 24 -1.6077 0.0067
-9 10 25 -0.2135 -0.0207
-9 10 26 1.2489 -0.0352
-9 10 27 0.5275 -0.0313
-9 10 28 -0.5865 0.0777
-9 10 29 -1.0348 0.0990
-9 10 30 -0.0519 -0.0929
-9 10 31 1.0192 -0.1428
-9 11 -8 2.3294 0.0205
-9 11 -7 -0.8099 0.0007
-9 11 -6 -1.9944 -0.0027
-9 11 -5 1.1087 -0.0078
-9 11 -4 0.9608 -0.0232
-9 11 -3 -0.3686 0.0096
-9 11 -2 -0.7622 0.0134
-9 11 -1 -1.0751 -0.0016
-9 11 0 1.4866 0.0144
-9 11 1 2.1735 0.0032
-9 11 2 -2.0864 0.0042
-9 11 3 -2.3673 -0.0011
-9 11 4 2.0020 -0.0406
-9 11 5 1.8449 -0.0104
-9 11 6 -1.7174 0.0217
-9 11 7 -0.9575 0.0088
-9 11 8 1.9361 0.0161
-9 11 9 0.1115 0.0059
-9 11 10 -2.6290 0.0003
-9 11 11 0.1498 -0.0134
-9 11 12 2.9877 -0.0321
-9 11 13 0.2512 0.0092
-9 11 14 -2.3876 0.0142
-9 11 15 -0.6202 0.0079
-9 11 16 1.1969 0.0177
-9 11 17 0.4573 -0.0324
-9 11 18 -0.2554 -0.0082
-9 11 19 -0.2160 0.0273
-9 11 20 -0.1399 -0.0152
-9 11 21 0.4444 0.0348
-9 11 22 0.1981 0.0043
-9 11 23 -0.8107 -0.1166
-9 11 24 -0.0224 0.0271
-9 11 25 0.7288 0.1536
-9 11 26 -0.3122 -0.0303
-9 11 27 -0.3598 -0.1237
-9 11 28 0.4755 -0.0074
-9 12 -8 -0.3861 0.0082
-9 12 -7 -2.3437 -0.0319
-9 12 -6 1.7189 0.0225
-9 12 -5 1.4199 -0.0151
-9 12 -4 -1.7215 -0.0135
-9 12 -3 -0.7640 0.0401
-9 12 -2 0.6370 -0.0107
-9 12 -1 0.7659 -0.0336
-9 12 0 0.4456 -0.0128
-9 12 1 -0.9916 0.0051
-9 12 2 -0.9073 0.0284
-9 12 3 1.0452 0.0162
-9 12 4 1.0201 0.0157
-9 12 5 -1.1599 -0.0012
-9 12 6 -1.3766 -0.0222
-9 12 7 1.3497 -0.0235
-9 12 8 2.0051 -0.0502
-9 12 9 -0.9957 0.0143
-9 12 10 -2.1687 0.0623
-9 12 11 -0.0560 0.0079
-9 12 12 1.3530 0.0271
-9 12 13 0.9621 0.0038
-9 12 14 -0.1311 -0.0545
-9 12 15 -1.0592 -0.0417
-9 12 16 -0.5622 -0.0329
-9 12 17 0.6958 0.0705
-9 12 18 0.5961 0.0769
-9 12 19 -0.4261 -0.0804
-9 12 20 -0.4052 -0.0088
-9 12 21 0.2131 0.0617
-9 12 22 0.1538 -0.0497
-9 12 23 0.1340 0.0121
-9 12 24 0.1515 0.0181
-9 12 25 -0.4193 -0.1266
-9 12 26 -0.2890 0.0414
-9 13 -8 -0.4159 -0.0137
-9 13 -7 -0.0697 -0.0138
-9 13 -6 -0.4011 0.0172
-9 13 -5 0.7979 -0.0137
-9 13 -4 1.9558 -0.0018
-9 13 -3 -1.6516 0.0013
-9 13 -2 -3.3132 0.0095
-9 13 -1 1.8680 0.0162
-9 13 0 3.8745 -0.0017
-9 13 1 -1.4591 -0.0116
-9 13 2 -3.6791 -0.0316
-9 13 3 1.2736 -0.0015
-9 13 4 3.2625 0.0091
-9 13 5 -1.4707 0.0012
-9 13 6 -2.9101 0.0456
-9 13 7 1.2313 0.0135
-9 13 8 2.2351 0.0006
-9 13 9 -0.3748 -0.0264
-9 13 10 -0.9782 -0.0892
-9 13 11 -0.1467 0.0271
-9 13 12 -0.2383 0.0215
-9 13 13 -0.2266 -0.0263
-9 13 14 0.6521 0.1304
-9 13 15 0.9073 0.0381
-9 13 16 -0.3747 -0.0954
-9 13 17 -1.2185 -0.0517
-9 13 18 0.0124 -0.1032
-9 13 19 1.1541 0.0494
-9 13 20 0.1947 0.1749
-9 13 21 -0.9353 -0.0443
-9 13 22 -0.3021 -0.0469
-9 14 -8 -0.6672 0.0457
-9 14 -7 -1.0202 0.0212
-9 14 -6 -0.2138 -0.0361
-9 14 -5 1.3432 -0.0426
-9 14 -4 0.7461 0.0151
-9 14 -3 -0.9935 0.0470
-9 14 -2 -0.6379 -0.0133
-9 14 -1 0.3914 -0.0379
-9 14 0 -0.0236 0.0113
-9 14 1 -0.3515 -0.0117
-9 14 2 0.7001 0.0256
-9 14 3 0.6882 0.0427
-9 14 4 -1.0118 -0.0464
-9 14 5 -0.4306 0.0026
-9 14 6 1.1837 -0.0048
-9 14 7 -0.4354 -0.0467
-9 14 8 -1.4168 0.0295
-9 14 9 0.8258 0.0115
-9 14 10 1.3680 0.0687
-9 14 11 -0.3049 0.0397
-9 14 12 -0.7835 -0.1244
-9 14 13 -0.3709 -0.0302
-9 14 14 0.0667 -0.0605
-9 14 15 0.5587 -0.0090
-9 14 16 0.2566 0.3067
-9 14 17 -0.4200 0.0271
-9 15 -5 0.3664 -0.0782
-9 15 -4 0.4737 -0.0677
-9 15 -3 -0.0338 0.0538
-9 15 -2 -0.0825 0.0342
-9 15 -1 0.1300 0.0280
-9 15 0 -0.1340 -0.0212
-9 15 1 -0.3621 -0.0507
-9 15 2 0.0898 -0.0058
-9 15 3 0.1331 -0.0507
-9 15 4 -0.0299 0.0426
-9 15 5 0.3486 0.0971
-9 15 6 0.0302 -0.0227
-9 15 7 -0.2911 0.0145
-9 15 8 0.1314 -0.0495
-9 15 9 -0.3790 -0.0959
-8 0 -6 7.5113 0.1524
-8 0 -4 -14.3806 -0.1644
-8 0 -2 14.7370 0.0991
-8 0 0 -11.5161 -0.0092
-8 0 2 8.8111 -0.0441
-8 0 4 -7.1113 0.0631
-8 0 6 4.7695 -0.0663
-8 0 8 -1.6187 0.0452
-8 0 10 -0.4757 -0.0073
-8 0 12 -0.1769 -0.0125
-8 0 14 3.0814 0.0054
-8 0 16 -5.8136 0.0038
-8 0 18 6.3087 0.0030
-8 0 20 -4.5770 -0.0240
-8 0 22 2.0599 0.0428
-8 0 24 -0.0378 -0.0363
-8 0 26 -1.0338 0.0077
-8 0 28 1.4065 0.0044
-8 0 30 -1.6452 0.0169
-8 0 32 1.9500 -0.0356
-8 0 34 -1.8893 0.0248
-8 0 36 1.1203 -0.0136
-8 0 38 -0.0678 0.0325
-8 0 40 -0.5142 -0.0575
-8 0 42 0.4118 0.0472
-8 1 -7 3.6635 0.1881
-8 1 -6 1.4776 -0.0965
-8 1 -5 -3.3472 -0.1520
-8 1 -4 5.3898 0.1164
-8 1 -3 4.2006 0.1130
-8 1 -2 -12.2381 -0.1119
-8 1 -1 -7.4870 -0.0747
-8 1 0 14.6994 0.0650
-8 1 1 11.8463 0.0279
-8 1 2 -13.5751 -0.0162
-8 1 3 -14.0842 0.0026
-8 1 4 11.8443 -0.0021
-8 1 5 12.3485 -0.0031
-8 1 6 -10.4142 0.0083
-8 1 7 -7.8281 -0.0014
-8 1 8 8.1781 -0.0182
-8 1 9 3.2212 0.0012
-8 1 10 -4.5579 0.0147
-8 1 11 -0.2299 -0.0076
-8 1 12 0.7127 0.0082
-8 1 13 -1.2329 0.0078
-8 1 14 1.4354 -0.0275
-8 1 15 2.0368 0.0133
-8 1 16 -1.0679 0.0270
-8 1 17 -2.6203 -0.0309
-8 1 18 -0.7256 -0.0132
-8 1 19 2.7131 0.0223
-8 1 20 2.1345 0.0012
-8 1 21 -1.9799 -0.0109
-8 1 22 -2.2808 -0.0023
-8 1 23 0.7338 0.0172
-8 1 24 1.4671 0.0129
-8 1 25 0.1803 -0.0164
-8 1 26 -0.3944 -0.0128
-8 1 27 -0.2393 -0.0107
-8 1 28 -0.4281 -0.0057
-8 1 29 -0.2284 0.0345
-8 1 30 0.9265 0.0213
-8 1 31 0.4739 -0.0319
-8 1 32 -1.4071 -0.0115
-8 1 33 -0.1498 0.0284
-8 1 34 2.0347 -0.0193
-8 1 35 -0.4051 -0.0307
-8 1 36 -2.4363 0.0524
-8 1 37 0.6520 -0.0036
-8 1 38 2.1384 -0.0793
-8 1 39 -0.4877 0.0636
-8 1 40 -1.2535 0.1014
-8 1 41 0.2424 -0.0622
-8 1 42 0.4015 -0.1129
-8 2 -7 -0.7719 0.0233
-8 2 -6 -5.5395 -0.0040
-8 2 -5 -1.5841 -0.0370
-8 2 -4 5.3368 -0.0175
-8 2 -3 6.9532 0.0333
-8 2 -2 -0.5272 0.0363
-8 2 -1 -11.8451 0.0024
-8 2 0 -5.7964 -0.0302
-8 2 1 11.7186 -0.0312
-8 2 2 9.8321 0.0038
-8 2 3 -6.1190 0.0234
-8 2 4 -10.8867 0.0162
-8 2 5 -0.6989 -0.0090
-8 2 6 10.4862 -0.0176
-8 2 7 4.2393 0.0119
-8 2 8 -9.7123 0.0141
-8 2 9 -3.6243 -0.0094
-8 2 10 8.5560 -0.0189
-8 2 11 1.1274 -0.0082
-8 2 12 -6.7326 0.0255
-8 2 13 0.8134 0.0175
-8 2 14 4.3421 -0.0222
-8 2 15 -1.6141 -0.0139
-8 2 16 -2.0917 0.0089
-8 2 17 2.1800 0.0152
-8 2 18 0.8622 0.0030
-8 2 19 -3.1702 -0.0146
-8 2 20 -0.8244 -0.0024
-8 2 21 3.9524 -0.0063
-8 2 22 1.2957 -0.0095
-8 2 23 -3.4034 0.0335
-8 2 24 -1.5478 0.0197
-8 2 25 1.4899 -0.0372
-8 2 26 1.3369 -0.0165
-8 2 27 0.4108 0.0177
-8 2 28 -0.7337 -0.0002
-8 2 29 -0.8679 0.0041
-8 2 30 -0.0362 0.0192
-8 2 31 -0.1809 -0.0198
-8 2 32 0.6481 -0.0277
-8 2 33 1.4821 0.0213
-8 2 34 -0.9652 0.0313
-8 2 35 -1.8286 0.0081
-8 2 36 1.1527 -0.0495
-8 2 37 1.2116 -0.0480
-8 2 38 -1.3012 0.0770
-8 2 39 -0.5025 0.0393
-8 2 40 1.2181 -0.0807
-8 2 41 0.2164 0.0215
-8 2 42 -0.7939 0.0518
-8 3 -7 -0.4669 0.0086
-8 3 -6 -1.1445 0.0296
-8 3 -5 -3.2572 -0.0047
-8 3 -4 -0.9282 -0.0415
-8 3 -3 4.5923 -0.0064
-8 3 -2 2.2658 0.0334
-8 3 -1 -0.5641 0.0114
-8 3 0 -1.2454 -0.0195
-8 3 1 -6.4707 0.0067
-8 3 2 -1.2979 0.0060
-8 3 3 10.8303 -0.0268
-8 3 4 3.4870 0.0039
-8 3 5 -9.5698 0.0213
-8 3 6 -4.3958 -0.0052
-8 3 7 4.8824 -0.0088
-8 3 8 3.9932 0.0006
-8 3 9 -0.9787 0.0135
-8 3 10 -2.6018 0.0023
-8 3 11 0.0743 -0.0164
-8 3 12 1.0454 -0.0013
-8 3 13 -1.2565 -0.0008
-8 3 14 -0.1705 -0.0018
-8 3 15 2.2814 0.0148
-8 3 16 -0.0841 0.0078
-8 3 17 -2.1609 -0.0068
-8 3 18 0.3420 -0.0166
-8 3 19 1.9106 -0.0038
-8 3 20 -0.7422 0.0220
-8 3 21 -2.7339 0.0008
-8 3 22 0.9384 -0.0189
-8 3 23 4.0658 0.0045
-8 3 24 -0.6928 0.0113
-8 3 25 -4.0362 -0.0041
-8 3 26 -0.0376 -0.0031
-8 3 27 1.6582 0.0047
-8 3 28 1.0701 -0.0027
-8 3 29 1.9501 -0.0051
-8 3 30 -1.8445 -0.0043
-8 3 31 -4.5698 0.0010
-8 3 32 1.9142 0.0217
-8 3 33 4.9346 0.0010
-8 3 34 -1.5592 -0.0254
-8 3 35 -3.7101 -0.0039
-8 3 36 1.3256 0.0183
-8 3 37 2.4290 0.0288
-8 3 38 -1.2166 -0.0450
-8 3 39 -1.7576 -0.0688
-8 3 40 0.9196 0.1109
-8 3 41 1.2705 0.0741
-8 4 -7 4.2291 -0.0200
-8 4 -6 -0.4181 0.0277
-8 4 -5 -4.0824 0.0160
-8 4 -4 -0.2291 -0.0141
-8 4 -3 0.8273 -0.0196
-8 4 -2 0.3807 -0.0058
-8 4 -1 2.1945 0.0212
-8 4 0 -0.2352 0.0235
-8 4 1 -0.9651 -0.0078
-8 4 2 0.3940 -0.0283
-8 4 3 -4.2015 -0.0009
-8 4 4 -1.2042 0.0186
-8 4 5 9.0343 -0.0011
-8 4 6 2.8523 -0.0061
-8 4 7 -9.9552 -0.0060
-8 4 8 -5.0570 -0.0010
-8 4 9 6.9811 0.0154
-8 4 10 6.4343 0.0020
-8 4 11 -2.8459 -0.0046
-8 4 12 -5.5781 0.0034
-8 4 13 0.2975 -0.0098
-8 4 14 3.0008 -0.0105
-8 4 15 0.1795 0.0024
-8 4 16 -0.6902 0.0098
-8 4 17 -0.2445 0.0101
-8 4 18 -0.2423 -0.0001
-8 4 19 1.1448 -0.0054
-8 4 20 0.3473 -0.0071
-8 4 21 -1.9544 -0.0051
-8 4 22 -0.6298 0.0006
-8 4 23 1.0019 0.0097
-8 4 24 1.5476 0.0128
-8 4 25 1.6491 -0.0141
-8 4 26 -2.8088 -0.0147
-8 4 27 -3.9708 0.0147
-8 4 28 3.5800 0.0050
-8 4 29 4.0068 -0.0065
-8 4 30 -3.3492 0.0033
-8 4 31 -1.7533 0.0071
-8 4 32 2.6376 -0.0165
-8 4 33 -0.9385 -0.0220
-8 4 34 -2.2332 0.0387
-8 4 35 2.2444 0.0222
-8 4 36 2.0389 -0.0381
-8 4 37 -1.9885 0.0008
-8 4 38 -1.4807 0.0015
-8 4 39 1.2263 -0.0072
-8 4 40 0.6152 0.0184
-8 4 41 -0.6904 -0.0214
-8 5 -7 0.7803 -0.0058
-8 5 -6 1.8653 0.0006
-8 5 -5 1.0039 0.0025
-8 5 -4 -2.1430 0.0109
-8 5 -3 -1.4433 -0.0053
-8 5 -2 1.7916 -0.0193
-8 5 -1 -1.1180 -0.0003
-8 5 0 -0.8413 0.0082
-8 5 1 4.7406 0.0029
-8 5 2 0.3438 0.0054
-8 5 3 -5.9455 0.0067
-8 5 4 -1.2307 -0.0029
-8 5 5 3.5249 -0.0081
-8 5 6 3.0487 0.0032
-8 5 7 0.7291 -0.0027
-8 5 8 -3.8364 -0.0183
-8 5 9 -4.0791 0.0039
-8 5 10 2.1415 0.0241
-8 5 11 4.9500 0.0029
-8 5 12 0.8589 -0.0113
-8 5 13 -3.9603 -0.0008
-8 5 14 -2.4657 0.0027
-8 5 15 3.0876 -0.0014
-8 5 16 1.6685 -0.0066
-8 5 17 -3.1957 -0.0025
-8 5 18 -0.0303 0.0068
-8 5 19 2.9924 -0.0050
-8 5 20 -0.4725 0.0017
-8 5 21 -1.1624 0.0189
-8 5 22 -0.6404 -0.0048
-8 5 23 -1.4408 -0.0121
-8 5 24 2.3880 -0.0078
-8 5 25 2.6677 -0.0071
-8 5 26 -3.4314 0.0235
-8 5 27 -1.5084 0.0128
-8 5 28 3.3067 -0.0188
-8 5 29 -0.9586 -0.0127
-8 5 30 -2.8009 -0.0036
-8 5 31 2.7047 0.0119
-8 5 32 2.7785 0.0193
-8 5 33 -2.5955 0.0191
-8 5 34 -2.9600 -0.0339
-8 5 35 1.2178 -0.0760
-8 5 36 2.5500 0.0712
-8 5 37 0.0786 0.0971
-8 5 38 -1.5783 -0.1071
-8 5 39 -0.6359 -0.0625
-8 5 40 0.7406 0.0966
-8 6 -7 -1.4489 -0.0030
-8 6 -6 -3.3187 0.0004
-8 6 -5 -0.4794 -0.0070
-8 6 -4 2.3260 0.0032
-8 6 -3 3.4978 0.0043
-8 6 -2 -2.6451 0.0050
-8 6 -1 -5.6954 0.0020
-8 6 0 2.2472 -0.0079
-8 6 1 5.5322 -0.0011
-8 6 2 0.0049 -0.0070
-8 6 3 -3.4789 -0.0092
-8 6 4 -2.8263 0.0117
-8 6 5 1.2234 0.0164
-8 6 6 3.8670 0.0051
-8 6 7 -0.1547 -0.0087
-8 6 8 -2.4340 -0.0088
-8 6 9 0.6898 -0.0021
-8 6 10 0.5264 -0.0097
-8 6 11 -2.0280 0.0013
-8 6 12 -0.6730 0.0160
-8 6 13 2.7442 0.0010
-8 6 14 2.9342 -0.0026
-8 6 15 -2.5106 0.0008
-8 6 16 -4.8675 -0.0027
-8 6 17 2.5524 0.0061
-8 6 18 4.4072 -0.0042
-8 6 19 -3.6009 -0.0116
-8 6 20 -1.9264 0.0055
-8 6 21 4.4820 -0.0057
-8 6 22 -0.5255 0.0001
-8 6 23 -3.6310 0.0233
-8 6 24 1.3216 -0.0001
-8 6 25 1.0906 -0.0120
-8 6 26 -0.5799 -0.0078
-8 6 27 1.6219 -0.0021
-8 6 28 -0.2688 0.0094
-8 6 29 -2.9564 -0.0101
-8 6 30 0.2177 0.0105
-8 6 31 2.4332 0.0289
-8 6 32 0.2637 -0.0374
-8 6 33 -0.8547 -0.0485
-8 6 34 -0.2235 0.0356
-8 6 35 -0.5038 0.0988
-8 6 36 -0.3197 -0.0086
-8 6 37 1.0216 -0.1580
-8 6 38 0.6339 0.0035
-8 6 39 -0.8987 0.1549
-8 7 -7 7.4519 0.0024
-8 7 -6 3.8735 0.0179
-8 7 -5 -7.8832 0.0004
-8 7 -4 -1.4135 -0.0159
-8 7 -3 6.8414 -0.0045
-8 7 -2 0.4271 0.0064
-8 7 -1 -4.7921 -0.0078
-8 7 0 -1.7862 0.0065
-8 7 1 2.7635 0.0225
-8 7 2 3.2797 -0.0135
-8 7 3 -1.3146 -0.0193
-8 7 4 -2.5991 0.0098
-8 7 5 0.5361 0.0020
-8 7 6 0.2496 -0.0053
-8 7 7 -0.5175 0.0097
-8 7 8 1.1833 0.0040
-8 7 9 0.9236 -0.0074
-8 7 10 -0.0995 0.0033
-8 7 11 -0.8251 0.0046
-8 7 12 -2.3599 -0.0111
-8 7 13 -0.1065 -0.0108
-8 7 14 3.5867 0.0040
-8 7 15 1.0811 0.0137
-8 7 16 -2.2463 0.0074
-8 7 17 -1.6277 -0.0078
-8 7 18 -0.4780 -0.0015
-8 7 19 2.4455 0.0023
-8 7 20 2.2842 -0.0128
-8 7 21 -4.1172 0.0066
-8 7 22 -2.1007 0.0126
-8 7 23 6.0367 -0.0206
-8 7 24 0.9427 -0.0015
-8 7 25 -7.1087 0.0158
-8 7 26 -0.5344 -0.0011
-8 7 27 6.6945 0.0085
-8 7 28 1.2839 -0.0052
-8 7 29 -4.8489 -0.0125
-8 7 30 -2.0060 -0.0001
-8 7 31 2.3896 -0.0104
-8 7 32 1.6757 0.0287
-8 7 33 -0.5266 0.0269
-8 7 34 -0.7147 -0.0609
-8 7 35 -0.1440 -0.0457
-8 7 36 0.1165 0.0648
-8 7 37 0.0236 0.0971
-8 7 38 -0.0629 -0.0435
-8 8 -7 -1.0334 -0.0031
-8 8 -6 -2.6904 0.0098
-8 8 -5 2.2202 0.0065
-8 8 -4 2.5257 0.0023
-8 8 -3 -2.3046 -0.0051
-8 8 -2 -0.2682 -0.0034
-8 8 -1 1.2220 -0.0051
-8 8 0 -1.1725 0.0067
-8 8 1 0.0328 0.0141
-8 8 2 0.0621 -0.0132
-8 8 3 -0.8198 -0.0095
-8 8 4 1.8774 0.0052
-8 8 5 1.5595 -0.0071
-8 8 6 -1.9149 0.0116
-8 8 7 -2.5442 0.0159
-8 8 8 -0.2674 -0.0133
-8 8 9 3.1043 -0.0095
-8 8 10 2.5009 0.0001
-8 8 11 -2.6836 0.0054
-8 8 12 -2.6048 0.0085
-8 8 13 1.7322 -0.0090
-8 8 14 0.3187 -0.0029
-8 8 15 -0.8459 0.0055
-8 8 16 2.6687 -0.0140
-8 8 17 0.0088 0.0060
-8 8 18 -4.2688 0.0300
-8 8 19 0.7796 -0.0109
-8 8 20 3.9007 -0.0261
-8 8 21 -1.0888 0.0029
-8 8 22 -2.9056 0.0045
-8 8 23 0.6307 0.0106
-8 8 24 2.7820 0.0074
-8 8 25 0.4710 -0.0090
-8 8 26 -3.3126 -0.0008
-8 8 27 -1.9108 -0.0174
-8 8 28 3.1225 -0.0051
-8 8 29 3.0954 0.0317
-8 8 30 -1.8362 0.0104
-8 8 31 -3.2600 0.0024
-8 8 32 0.5861 -0.0395
-8 8 33 2.3098 -0.0477
-8 8 34 -0.2708 0.0865
-8 8 35 -1.0725 0.0526
-8 8 36 0.4641 -0.1064
-8 8 37 0.3440 -0.0426
-8 9 -7 1.9307 0.0027
-8 9 -6 -2.7170 0.0041
-8 9 -5 -3.0845 0.0225
-8 9 -4 0.6182 -0.0008
-8 9 -3 4.5958 -0.0190
-8 9 -2 0.0377 -0.0009
-8 9 -1 -4.9215 -0.0067
-8 9 0 1.4079 0.0061
-8 9 1 3.8811 0.0113
-8 9 2 -2.7156 0.0002
-8 9 3 -2.7277 0.0116
-8 9 4 1.8023 -0.0138
-8 9 5 2.2441 -0.0195
-8 9 6 0.5907 0.0102
-8 9 7 -1.7995 0.0005
-8 9 8 -2.1976 0.0008
-8 9 9 0.6277 0.0059
-8 9 10 1.9018 0.0058
-8 9 11 0.9529 0.0116
-8 9 12 -0.3614 -0.0129
-8 9 13 -2.1137 -0.0168
-8 9 14 -0.9539 -0.0014
-8 9 15 2.5342 -0.0005
-8 9 16 0.8496 0.0142
-8 9 17 -2.3899 0.0103
-8 9 18 0.6061 -0.0074
-8 9 19 1.9383 -0.0020
-8 9 20 -1.9937 -0.0021
-8 9 21 -1.4513 -0.0040
-8 9 22 2.1582 0.0073
-8 9 23 1.1323 -0.0038
-8 9 24 -1.6838 -0.0122
-8 9 25 -0.9898 0.0085
-8 9 26 1.8494 -0.0010
-8 9 27 1.0202 0.0164
-8 9 28 -2.5516 0.0361
-8 9 29 -1.2794 -0.0644
-8 9 30 2.5575 -0.0599
-8 9 31 1.5709 0.0823
-8 9 32 -1.5684 0.0657
-8 9 33 -1.4821 -0.0414
-8 9 34 0.5921 -0.0895
-8 9 35 0.9319 -0.0082
-8 10 -7 1.0212 -0.0274
-8 10 -6 -0.5189 0.0071
-8 10 -5 -2.4799 0.0166
-8 10 -4 0.5066 -0.0031
-8 10 -3 2.3032 0.0118
-8 10 -2 -1.5542 0.0016
-8 10 -1 -0.8421 -0.0115
-8 10 0 1.7837 0.0016
-8 10 1 -0.2622 -0.0021
-8 10 2 -0.2226 0.0014
-8 10 3 0.2809 -0.0078
-8 10 4 -1.9419 -0.0052
-8 10 5 -0.0493 0.0183
-8 10 6 3.0959 0.0060
-8 10 7 0.4912 0.0038
-8 10 8 -2.9638 -0.0119
-8 10 9 -1.3434 -0.0275
-8 10 10 2.2342 0.0075
-8 10 11 1.6963 0.0138
-8 10 12 -1.6155 0.0202
-8 10 13 -1.2929 0.0124
-8 10 14 1.5802 -0.0302
-8 10 15 0.7716 -0.0111
-8 10 16 -2.0152 -0.0066
-8 10 17 -0.7684 -0.0077
-8 10 18 2.0356 0.0403
-8 10 19 1.2596 0.0149
-8 10 20 -1.0553 -0.0239
-8 10 21 -1.8281 -0.0102
-8 10 22 -0.1857 -0.0160
-8 10 23 2.1711 0.0067
-8 10 24 0.6285 0.0380
-8 10 25 -2.1904 -0.0019
-8 10 26 -0.4861 -0.0307
-8 10 27 1.8755 -0.0169
-8 10 28 0.6882 -0.0120
-8 10 29 -1.3266 0.0529
-8 10 30 -1.2012 0.0779
-8 10 31 0.7761 -0.0882
-8 10 32 1.1983 -0.1231
-8 10 33 -0.4128 0.0940
-8 11 -7 4.2847 -0.0056
-8 11 -6 -0.6732 -0.0006
-8 11 -5 -3.8526 -0.0008
-8 11 -4 0.9710 0.0020
-8 11 -3 2.2741 -0.0168
-8 11 -2 -0.2003 -0.0071
-8 11 -1 -1.3152 0.0148
-8 11 0 -1.4244 0.0074
-8 11 1 1.4481 0.0122
-8 11 2 2.7470 -0.0027
-8 11 3 -1.6768 -0.0032
-8 11 4 -3.0845 0.0104
-8 11 5 1.1399 -0.0322
-8 11 6 2.6447 -0.0162
-8 11 7 -0.2623 0.0222
-8 11 8 -1.7867 0.0061
-8 11 9 0.1053 0.0196
-8 11 10 0.8137 -0.0052
-8 11 11 -0.8378 -0.0218
-8 11 12 -0.2263 0.0147
-8 11 13 1.4312 -0.0066
-8 11 14 0.2605 -0.0029
-8 11 15 -1.0521 0.0107
-8 11 16 -0.4261 -0.0127
-8 11 17 0.0805 0.0037
-8 11 18 0.2436 -0.0081
-8 11 19 0.6578 -0.0043
-8 11 20 -0.0403 0.0320
-8 11 21 -0.9164 0.0041
-8 11 22 0.3045 0.0035
-8 11 23 0.8104 -0.0283
-8 11 24 -0.7390 -0.0842
-8 11 25 -0.3622 0.0603
-8 11 26 0.7301 0.1408
-8 11 27 -0.2248 -0.0621
-8 11 28 -0.3523 -0.1361
-8 11 29 0.5039 0.0252
-8 11 30 0.1391 0.0863
-8 11 31 -0.3681 0.0169
-8 12 -7 -0.0991 0.0083
-8 12 -6 -1.3114 -0.0108
-8 12 -5 1.7529 0.0200
-8 12 -4 0.0551 -0.0041
-8 12 -3 -2.1531 -0.0122
-8 12 -2 0.9004 0.0162
-8 12 -1 1.2394 -0.0195
-8 12 0 -1.1828 -0.0148
-8 12 1 -0.1380 0.0047
-8 12 2 1.1224 -0.0072
-8 12 3 -0.2774 0.0201
-8 12 4 -1.0237 0.0166
-8 12 5 0.3120 0.0101
-8 12 6 0.6649 0.0092
-8 12 7 -0.8654 -0.0310
-8 12 8 -0.0805 -0.0249
-8 12 9 1.9899 -0.0113
-8 12 10 -0.0641 0.0029
-8 12 11 -2.5947 0.0280
-8 12 12 -0.5304 0.0050
-8 12 13 1.9392 0.0235
-8 12 14 1.2436 0.0281
-8 12 15 -0.6646 -0.0394
-8 12 16 -1.4287 -0.0515
-8 12 17 -0.2299 -0.0182
-8 12 18 1.1470 0.0409
-8 12 19 0.5724 0.0451
-8 12 20 -0.7354 -0.0330
-8 12 21 -0.5991 0.0017
-8 12 22 0.2821 0.0255
-8 12 23 0.3233 -0.0353
-8 12 24 0.2194 0.0394
-8 12 25 0.1026 -0.0018
-8 12 26 -0.6128 -0.1633
-8 12 27 -0.2693 0.0616
-8 12 28 0.6971 0.2558
-8 12 29 0.1290 -0.0748
-8 13 -7 0.4507 -0.0284
-8 13 -6 -0.4142 -0.0038
-8 13 -5 -0.9153 0.0281
-8 13 -4 1.0915 -0.0038
-8 13 -3 2.3976 -0.0078
-8 13 -2 -1.7619 -0.0015
-8 13 -1 -3.7711 0.0154
-8 13 0 1.7498 0.0095
-8 13 1 4.1946 -0.0176
-8 13 2 -1.2579 -0.0044
-8 13 3 -3.7755 -0.0146
-8 13 4 1.1589 -0.0060
-8 13 5 3.2789 0.0143
-8 13 6 -1.4940 -0.0001
-8 13 7 -2.9934 0.0269
-8 13 8 1.3646 0.0200
-8 13 9 2.3308 -0.0077
-8 13 10 -0.5290 -0.0239
-8 13 11 -0.9315 -0.0496
-8 13 12 -0.1604 0.0040
-8 13 13 -0.5357 0.0011
-8 13 14 0.0815 0.0083
-8 13 15 1.2479 0.1079
-8 13 16 0.4908 0.0061
-8 13 17 -1.1878 -0.0787
-8 13 18 -1.0461 -0.0230
-8 13 19 0.7508 -0.0703
-8 13 20 1.3102 0.0265
-8 13 21 -0.1647 0.1165
-8 13 22 -1.1954 -0.0430
-8 13 23 -0.3281 -0.0024
-8 13 24 0.8321 0.0791
-8 13 25 0.4386 -0.1097
-8 14 -7 -0.7009 0.0361
-8 14 -6 -0.7135 -0.0055
-8 14 -5 -0.5270 -0.0180
-8 14 -4 1.0069 -0.0075
-8 14 -3 1.3611 -0.0048
-8 14 -2 -0.4909 0.0153
-8 14 -1 -1.3450 0.0035
-8 14 0 -0.1730 -0.0099
-8 14 1 0.6474 0.0121
-8 14 2 0.0910 -0.0314
-8 14 3 0.0595 0.0013
-8 14 4 0.4271 0.0491
-8 14 5 -0.3630 -0.0248
-8 14 6 -0.2891 -0.0007
-8 14 7 0.5147 -0.0019
-8 14 8 -0.5590 -0.0342
-8 14 9 -0.7760 0.0295
-8 14 10 1.0207 -0.0021
-8 14 11 0.8981 0.0318
-8 14 12 -0.5386 0.0393
-8 14 13 -0.6151 -0.0793
-8 14 14 -0.3306 -0.0179
-8 14 15 0.1111 -0.0516
-8 14 16 0.9398 -0.0188
-8 14 17 0.2886 0.2353
-8 14 18 -1.1241 0.0242
-8 14 19 -0.4437 -0.1881
-8 14 20 0.9475 -0.0067
-8 14 21 0.3378 -0.0708
-8 14 22 -0.6178 -0.0142
-8 15 -7 1.2934 -0.0586
-8 15 -6 -1.6863 0.0599
-8 15 -5 -1.5455 0.0768
-8 15 -4 1.0225 -0.0621
-8 15 -3 1.2873 -0.0335
-8 15 -2 -0.3952 0.0458
-8 15 -1 -0.7486 -0.0078
-8 15 0 0.4030 0.0298
-8 15 1 0.2894 0.0151
-8 15 2 -0.6514 -0.0439
-8 15 3 -0.0987 -0.0134
-8 15 4 0.3699 -0.0581
-8 15 5 0.0536 0.0243
-8 15 6 0.2802 0.0878
-8 15 7 -0.0327 -0.0182
-8 15 8 -0.3984 0.0384
-8 15 9 0.0716 -0.0259
-8 15 10 -0.2485 -0.1124
-8 15 11 -0.1327 0.0265
-8 15 12 0.9439 0.0209
-8 15 13 0.0922 0.0967
-8 15 14 -1.1125 0.0640
-8 15 15 0.0403 -0.2187
-8 15 16 0.8582 -0.0216
-8 16 -3 -0.3955 0.0778
-8 16 -2 0.3265 -0.0629
-8 16 -1 0.5345 -0.0430
-8 16 0 -0.3387 0.0516
-8 16 1 -0.5753 0.0181
-8 16 2 0.5352 0.0758
-8 16 3 0.5446 -0.0100
-8 16 4 -0.7421 -0.0966
-8 16 5 -0.4085 0.0023
-8 16 6 0.5876 -0.0599
-8 16 7 0.2054 0.0077
-7 0 -5 17.2104 0.3320
-7 0 -3 -28.3133 -0.2665
-7 0 -1 30.1701 0.1612
-7 0 1 -25.5769 -0.0651
-7 0 3 20.0156 0.0095
-7 0 5 -15.5061 0.0171
-7 0 7 10.9464 -0.0274
-7 0 9 -5.8219 0.0172
-7 0 11 1.7160 -0.0010
-7 0 13 -0.5971 0.0054
-7 0 15 2.4448 -0.0247
-7 0 17 -4.9800 0.0331
-7 0 19 5.7144 -0.0278
-7 0 21 -3.9192 0.0179
-7 0 23 0.7619 -0.0031
-7 0 25 1.8624 -0.0105
-7 0 27 -2.7588 0.0098
-7 0 29 2.3071 -0.0046
-7 0 31 -1.8593 0.0159
-7 0 33 2.0722 -0.0358
-7 0 35 -2.2811 0.0355
-7 0 37 1.7049 -0.0101
-7 0 39 -0.6044 -0.0172
-7 0 41 -0.1689 0.0325
-7 0 43 0.2721 -0.0444
-7 1 -6 3.8880 -0.0348
-7 1 -5 6.1108 0.0137
-7 1 -4 -1.6058 0.0797
-7 1 -3 2.3726 0.0258
-7 1 -2 0.3341 -0.0753
-7 1 -1 -11.7539 -0.0375
-7 1 0 -2.3993 0.0264
-7 1 1 16.0037 0.0256
-7 1 2 6.6926 0.0146
-7 1 3 -15.2363 -0.0187
-7 1 4 -9.3844 -0.0311
-7 1 5 12.9269 0.0205
-7 1 6 8.0092 0.0374
-7 1 7 -10.8958 -0.0109
-7 1 8 -3.6959 -0.0340
-7 1 9 8.4536 -0.0051
-7 1 10 -0.6364 0.0225
-7 1 11 -4.7666 0.0039
-7 1 12 3.1523 -0.0168
-7 1 13 0.6132 0.0064
-7 1 14 -3.9679 0.0126
-7 1 15 2.0814 -0.0018
-7 1 16 4.1125 0.0068
-7 1 17 -2.0719 -0.0091
-7 1 18 -4.1920 -0.0309
-7 1 19 0.0075 0.0053
-7 1 20 3.8976 0.0350
-7 1 21 2.1675 0.0062
-7 1 22 -2.6895 -0.0235
-7 1 23 -2.8300 -0.0109
-7 1 24 0.8340 0.0142
-7 1 25 1.7655 0.0144
-7 1 26 0.6265 -0.0009
-7 1 27 -0.0450 -0.0189
-7 1 28 -0.9976 -0.0211
-7 1 29 -1.0735 0.0097
-7 1 30 0.6065 0.0272
-7 1 31 1.3052 0.0130
-7 1 32 -0.2617 -0.0125
-7 1 33 -1.3678 -0.0214
-7 1 34 0.3822 0.0098
-7 1 35 1.8395 -0.0026
-7 1 36 -0.7341 -0.0144
-7 1 37 -2.3652 0.0385
-7 1 38 0.8444 -0.0148
-7 1 39 2.2466 -0.0523
-7 1 40 -0.5938 0.0417
-7 1 41 -1.4451 0.0354
-7 1 42 0.2925 0.0150
-7 1 43 0.5824 -0.0064
-7 2 -6 1.8123 0.0834
-7 2 -5 -5.1860 -0.0059
-7 2 -4 -4.7130 -0.0777
-7 2 -3 5.6715 -0.0183
-7 2 -2 11.7284 0.0627
-7 2 -1 -0.4567 0.0278
-7 2 0 -18.6989 -0.0224
-7 2 1 -6.6874 -0.0106
-7 2 2 19.5969 -0.0176
-7 2 3 11.0548 -0.0056
-7 2 4 -13.2975 0.0253
-7 2 5 -11.6039 -0.0023
-7 2 6 4.7027 -0.0173
-7 2 7 10.1127 0.0171
-7 2 8 0.6218 0.0199
-7 2 9 -8.2051 -0.0126
-7 2 10 -1.2030 -0.0230
-7 2 11 6.3537 -0.0019
-7 2 12 -0.6551 0.0121
-7 2 13 -4.3711 0.0030
-7 2 14 2.1557 0.0009
-7 2 15 2.0124 0.0033
-7 2 16 -2.4412 -0.0058
-7 2 17 0.3619 0.0003
-7 2 18 2.5188 0.0096
-7 2 19 -1.7150 -0.0056
-7 2 20 -3.3384 -0.0119
-7 2 21 1.4086 0.0012
-7 2 22 4.2606 0.0023
-7 2 23 -0.0545 -0.0018
-7 2 24 -3.8109 0.0155
-7 2 25 -1.1248 0.0195
-7 2 26 1.7133 -0.0264
-7 2 27 1.4399 -0.0311
-7 2 28 0.5878 0.0255
-7 2 29 -1.0304 0.0097
-7 2 30 -1.5066 -0.0151
-7 2 31 0.4792 0.0276
-7 2 32 0.8498 -0.0033
-7 2 33 -0.3037 -0.0432
-7 2 34 0.2798 0.0147
-7 2 35 0.4972 0.0378
-7 2 36 -0.7399 -0.0060
-7 2 37 -0.5830 -0.0432
-7 2 38 0.4177 0.0108
-7 2 39 0.3075 0.0605
-7 2 40 -0.0485 -0.0704
-7 2 41 0.0116 -0.0551
-7 2 42 0.0715 0.1403
-7 2 43 -0.0347 0.0156
-7 3 -6 0.7869 -0.0121
-7 3 -5 -1.5440 0.0240
-7 3 -4 -4.4821 0.0204
-7 3 -3 -2.2601 -0.0232
-7 3 -2 5.7550 -0.0233
-7 3 -1 5.0271 -0.0128
-7 3 0 -0.5148 0.0193
-7 3 1 -4.6506 0.0343
-7 3 2 -8.8792 0.0032
-7 3 3 2.1439 -0.0255
-7 3 4 15.5474 -0.0261
-7 3 5 0.4454 0.0102
-7 3 6 -15.3298 0.0230
-7 3 7 -2.0900 -0.0065
-7 3 8 10.1343 -0.0080
-7 3 9 2.4307 0.0056
-7 3 10 -4.8158 0.0100
-7 3 11 -1.4868 0.0032
-7 3 12 2.4803 -0.0227
-7 3 13 0.1892 -0.0091
-7 3 14 -2.6504 0.0235
-7 3 15 0.4147 0.0002
-7 3 16 2.9192 -0.0137
-7 3 17 -0.5506 0.0110
-7 3 18 -2.0022 0.0070
-7 3 19 1.0692 -0.0087
-7 3 20 0.9668 -0.0048
-7 3 21 -1.8927 0.0027
-7 3 22 -1.3311 0.0010
-7 3 23 2.2535 -0.0109
-7 3 24 2.6522 0.0041
-7 3 25 -1.8182 0.0225
-7 3 26 -2.8452 -0.0051
-7 3 27 0.7545 -0.0115
-7 3 28 0.6521 -0.0017
-7 3 29 0.5436 -0.0132
-7 3 30 2.9414 0.0117
-7 3 31 -1.3959 0.0129
-7 3 32 -5.7333 -0.0117
-7 3 33 1.3800 0.0155
-7 3 34 6.3413 -0.0008
-7 3 35 -1.0019 -0.0330
-7 3 36 -5.2069 0.0033
-7 3 37 0.9870 0.0343
-7 3 38 3.7372 0.0180
-7 3 39 -1.1900 -0.0583
-7 3 40 -2.6807 -0.0298
-7 3 41 1.0288 0.1034
-7 3 42 1.7708 -0.0073
-7 3 43 -0.5245 -0.1150
-7 4 -6 3.9632 -0.0343
-7 4 -5 1.4716 0.0330
-7 4 -4 -4.5563 0.0168
-7 4 -3 -2.2248 -0.0026
-7 4 -2 1.0657 -0.0093
-7 4 -1 1.9306 -0.0083
-7 4 0 3.0674 0.0008
-7 4 1 -1.3102 -0.0051
-7 4 2 -2.8442 0.0190
-7 4 3 0.8087 0.0191
-7 4 4 -2.2455 -0.0263
-7 4 5 -0.5502 -0.0183
-7 4 6 7.8904 0.0124
-7 4 7 1.1449 0.0110
-7 4 8 -9.7656 -0.0011
-7 4 9 -2.8411 -0.0123
-7 4 10 7.2306 -0.0005
-7 4 11 4.1580 0.0164
-7 4 12 -3.0334 0.0066
-7 4 13 -3.3479 -0.0078
-7 4 14 0.3628 -0.0144
-7 4 15 0.9412 -0.0060
-7 4 16 0.0408 0.0094
-7 4 17 0.9789 0.0032
-7 4 18 0.0331 0.0040
-7 4 19 -1.5077 0.0134
-7 4 20 0.9056 -0.0111
-7 4 21 1.3695 -0.0178
-7 4 22 -1.9671 0.0073
-7 4 23 -1.4443 0.0003
-7 4 24 1.2384 0.0026
-7 4 25 2.0850 0.0172
-7 4 26 1.5140 -0.0097
-7 4 27 -3.0441 -0.0175
-7 4 28 -4.3384 0.0095
-7 4 29 3.4162 0.0143
-7 4 30 5.0855 -0.0122
-7 4 31 -2.6010 -0.0149
-7 4 32 -3.4403 0.0250
-7 4 33 1.3670 -0.0050
-7 4 34 0.9978 -0.0283
-7 4 35 -0.8481 0.0453
-7 4 36 0.4788 0.0036
-7 4 37 0.8773 -0.0593
-7 4 38 -0.6564 0.0233
-7 4 39 -0.5470 0.0371
-7 4 40 0.3556 -0.0173
-7 4 41 -0.1613 -0.0316
-7 4 42 -0.1610 -0.0036
-7 5 -6 3.6382 -0.0072
-7 5 -5 2.5592 -0.0075
-7 5 -4 -0.6115 0.0017
-7 5 -3 -2.7223 0.0191
-7 5 -2 -1.3651 -0.0058
-7 5 -1 2.8807 -0.0102
-7 5 0 -0.1136 0.0008
-7 5 1 -2.3861 -0.0054
-7 5 2 3.5045 0.0017
-7 5 3 1.8123 0.0042
-7 5 4 -4.9862 0.0097
-7 5 5 -2.4733 0.0078
-7 5 6 2.6313 -0.0147
-7 5 7 4.3635 0.0010
-7 5 8 2.0841 0.0038
-7 5 9 -5.2665 -0.0272
-7 5 10 -6.0838 0.0047
-7 5 11 3.3046 0.0317
-7 5 12 7.3495 -0.0035
-7 5 13 0.2430 -0.0098
-7 5 14 -6.3972 0.0025
-7 5 15 -2.3444 -0.0020
-7 5 16 5.2816 -0.0022
-7 5 17 1.8883 -0.0074
-7 5 18 -4.9385 0.0027
-7 5 19 -0.4276 0.0125
-7 5 20 4.1821 -0.0104
-7 5 21 -0.0761 -0.0009
-7 5 22 -1.7462 0.0175
-7 5 23 -1.0386 -0.0061
-7 5 24 -1.6012 -0.0121
-7 5 25 2.9766 -0.0101
-7 5 26 3.6842 0.0013
-7 5 27 -4.2006 0.0325
-7 5 28 -3.1931 0.0077
-7 5 29 3.9563 -0.0339
-7 5 30 0.9061 -0.0178
-7 5 31 -3.2030 0.0193
-7 5 32 1.1680 0.0141
-7 5 33 3.1884 -0.0037
-7 5 34 -1.6898 0.0188
-7 5 35 -3.5702 -0.0280
-7 5 36 0.9756 -0.0471
-7 5 37 3.1576 0.0782
-7 5 38 -0.1331 0.0273
-7 5 39 -1.9084 -0.0990
-7 5 40 -0.2782 0.0123
-7 5 41 0.8275 0.0639
-7 5 42 0.3406 -0.0124
-7 6 -6 -3.3312 0.0010
-7 6 -5 -1.3355 -0.0258
-7 6 -4 1.2272 0.0069
-7 6 -3 -0.4313 0.0112
-7 6 -2 2.3987 -0.0197
-7 6 -1 0.4132 0.0070
-7 6 0 -5.4703 0.0222
-7 6 1 -0.4306 -0.0010
-7 6 2 5.9665 -0.0173
-7 6 3 2.0922 -0.0197
-7 6 4 -3.8773 0.0094
-7 6 5 -4.5210 0.0128
-7 6 6 0.9626 -0.0038
-7 6 7 5.1505 0.0172
-7 6 8 0.8475 0.0088
-7 6 9 -2.9096 -0.0187
-7 6 10 -0.7774 -0.0176
-7 6 11 -0.0971 -0.0106
-7 6 12 -0.4014 0.0167
-7 6 13 0.8926 0.0210
-7 6 14 1.3485 -0.0097
-7 6 15 0.8818 -0.0030
-7 6 16 -1.8123 0.0026
-7 6 17 -2.7845 -0.0076
-7 6 18 2.7349 0.0078
-7 6 19 2.5189 0.0023
-7 6 20 -4.4750 -0.0132
-7 6 21 -0.1302 -0.0025
-7 6 22 5.8628 0.0037
-7 6 23 -2.4201 0.0096
-7 6 24 -5.4612 0.0036
-7 6 25 3.1979 -0.0028
-7 6 26 3.1306 0.0032
-7 6 27 -2.0734 -0.0224
-7 6 28 -0.1552 -0.0044
-7 6 29 0.7375 0.0415
-7 6 30 -1.7684 -0.0078
-7 6 31 -0.6112 -0.0333
-7 6 32 1.7972 0.0173
-7 6 33 1.1510 0.0122
-7 6 34 -0.5302 -0.0329
-7 6 35 -0.9677 0.0001
-7 6 36 -0.7582 0.0657
-7 6 37 -0.0249 -0.0172
-7 6 38 1.3440 -0.0701
-7 6 39 0.7187 0.0565
-7 6 40 -1.2484 0.0062
-7 6 41 -0.5980 -0.0888
-7 7 -6 8.9879 0.0004
-7 7 -5 3.2001 0.0150
-7 7 -4 -9.3798 0.0119
-7 7 -3 -1.1326 -0.0225
-7 7 -2 8.0534 -0.0065
-7 7 -1 0.3592 0.0088
-7 7 0 -5.4953 -0.0125
-7 7 1 -2.0688 0.0088
-7 7 2 2.6940 0.0204
-7 7 3 4.1636 -0.0042
-7 7 4 -0.3419 -0.0127
-7 7 5 -4.0660 -0.0132
-7 7 6 -1.1782 0.0014
-7 7 7 1.8927 0.0101
-7 7 8 1.6678 0.0030
-7 7 9 -0.1973 0.0066
-7 7 10 -1.4493 0.0030
-7 7 11 0.9982 -0.0006
-7 7 12 1.2101 -0.0099
-7 7 13 -3.5573 -0.0189
-7 7 14 -1.1310 0.0061
-7 7 15 5.1966 0.0140
-7 7 16 0.8678 0.0041
-7 7 17 -4.1358 0.0044
-7 7 18 -0.5795 -0.0113
-7 7 19 1.2537 0.0007
-7 7 20 1.0475 0.0118
-7 7 21 0.9709 -0.0195
-7 7 22 -2.5925 -0.0005
-7 7 23 -1.0400 0.0197
-7 7 24 4.6348 -0.0133
-7 7 25 -0.1718 -0.0103
-7 7 26 -6.2288 0.0065
-7 7 27 0.6378 0.0191
-7 7 28 6.4651 0.0120
-7 7 29 0.3545 -0.0345
-7 7 30 -4.9032 -0.0093
-7 7 31 -1.4745 0.0224
-7 7 32 2.2537 -0.0088
-7 7 33 1.2837 0.0182
-7 7 34 -0.0519 0.0217
-7 7 35 -0.1137 -0.0519
-7 7 36 -0.7851 -0.0525
-7 7 37 -0.6605 0.0565
-7 7 38 0.5692 0.1082
-7 7 39 0.5478 -0.0484
-7 7 40 -0.0527 -0.1243
-7 8 -6 -0.0325 -0.0052
-7 8 -5 0.6018 0.0230
-7 8 -4 1.3466 -0.0015
-7 8 -3 -0.4925 -0.0073
-7 8 -2 -1.5514 0.0103
-7 8 -1 2.4754 -0.0024
-7 8 0 0.5311 -0.0119
-7 8 1 -3.6644 0.0039
-7 8 2 0.5710 0.0122
-7 8 3 2.2241 -0.0031
-7 8 4 -1.0643 -0.0112
-7 8 5 0.2865 0.0038
-7 8 6 1.4354 0.0000
-7 8 7 -1.1674 -0.0030
-7 8 8 -2.1529 0.0110
-7 8 9 -0.2073 -0.0026
-7 8 10 2.8258 -0.0081
-7 8 11 2.0186 0.0027
-7 8 12 -2.9270 0.0023
-7 8 13 -1.9681 0.0136
-7 8 14 2.4095 -0.0055
-7 8 15 -0.6516 -0.0258
-7 8 16 -1.3434 0.0082
-7 8 17 4.2706 0.0048
-7 8 18 -0.1522 -0.0017
-7 8 19 -6.4019 0.0281
-7 8 20 1.5292 -0.0055
-7 8 21 6.0880 -0.0265
-7 8 22 -2.1744 -0.0028
-7 8 23 -4.7851 -0.0007
-7 8 24 1.9933 0.0262
-7 8 25 4.4097 0.0090
-7 8 26 -1.0572 -0.0323
-7 8 27 -4.9475 -0.0006
-7 8 28 -0.6405 0.0008
-7 8 29 4.8038 0.0045
-7 8 30 2.4710 0.0296
-7 8 31 -3.2554 -0.0035
-7 8 32 -3.1958 -0.0245
-7 8 33 1.4098 -0.0352
-7 8 34 2.3994 0.0208
-7 8 35 -0.5323 0.0853
-7 8 36 -1.0450 -0.0445
-7 8 37 0.5115 -0.0931
-7 8 38 0.2031 0.0465
-7 9 -6 2.1857 -0.0087
-7 9 -5 -2.2081 -0.0061
-7 9 -4 -2.7763 0.0222
-7 9 -3 0.0806 0.0087
-7 9 -2 4.0947 -0.0139
-7 9 -1 0.5829 -0.0051
-7 9 0 -4.3282 -0.0142
-7 9 1 1.0068 0.0017
-7 9 2 3.0809 0.0241
-7 9 3 -2.5986 0.0040
-7 9 4 -1.6875 0.0004
-7 9 5 2.0317 -0.0086
-7 9 6 1.1727 -0.0217
-7 9 7 0.1489 0.0036
-7 9 8 -1.0342 0.0125
-7 9 9 -1.8292 0.0042
-7 9 10 0.3291 0.0006
-7 9 11 1.6743 -0.0049
-7 9 12 1.0195 0.0057
-7 9 13 0.0713 0.0040
-7 9 14 -2.3752 -0.0136
-7 9 15 -1.9736 -0.0027
-7 9 16 3.0911 0.0073
-7 9 17 2.4056 -0.0026
-7 9 18 -2.8288 0.0005
-7 9 19 -1.0732 0.0000
-7 9 20 1.7994 0.0016
-7 9 21 -0.5220 0.0108
-7 9 22 -0.7065 -0.0016
-7 9 23 0.9217 -0.0058
-7 9 24 -0.0009 -0.0194
-7 9 25 -0.5777 -0.0098
-7 9 26 0.4926 0.0484
-7 9 27 0.8846 -0.0029
-7 9 28 -0.8429 -0.0366
-7 9 29 -1.8773 0.0407
-7 9 30 0.6809 -0.0272
-7 9 31 2.2597 -0.0657
-7 9 32 0.0091 0.0793
-7 9 33 -1.5057 0.0859
-7 9 34 -0.5504 -0.0774
-7 9 35 0.5115 -0.1312
-7 9 36 0.4737 0.0655
-7 9 37 -0.0827 0.1713
-7 10 -6 1.0673 -0.0258
-7 10 -5 0.8474 -0.0092
-7 10 -4 -2.7735 0.0065
-7 10 -3 -0.7565 0.0088
-7 10 -2 2.7032 0.0293
-7 10 -1 -0.6588 -0.0019
-7 10 0 -1.0355 -0.0281
-7 10 1 1.3484 -0.0040
-7 10 2 -0.3715 0.0008
-7 10 3 -0.1489 0.0114
-7 10 4 0.4551 0.0047
-7 10 5 -1.8713 -0.0114
-7 10 6 -0.0417 0.0080
-7 10 7 3.0785 0.0047
-7 10 8 0.4088 -0.0051
-7 10 9 -2.9765 -0.0064
-7 10 10 -1.5920 -0.0054
-7 10 11 2.0039 0.0038
-7 10 12 2.5696 -0.0034
-7 10 13 -0.8855 0.0172
-7 10 14 -2.6331 0.0199
-7 10 15 0.3773 -0.0238
-7 10 16 2.0318 -0.0170
-7 10 17 -0.6218 -0.0071
-7 10 18 -1.4710 0.0002
-7 10 19 0.7566 0.0388
-7 10 20 1.4053 0.0071
-7 10 21 -0.0418 -0.0372
-7 10 22 -1.7580 -0.0004
-7 10 23 -0.9241 0.0136
-7 10 24 2.0978 -0.0038
-7 10 25 1.0865 0.0136
-7 10 26 -2.1088 -0.0076
-7 10 27 -0.5940 -0.0273
-7 10 28 1.8813 0.0189
-7 10 29 0.4251 0.0058
-7 10 30 -1.6543 0.0037
-7 10 31 -0.7223 0.0378
-7 10 32 1.4334 -0.0594
-7 10 33 0.7434 -0.0618
-7 10 34 -1.0729 0.1003
-7 10 35 -0.2756 0.0632
-7 11 -6 5.5703 -0.0065
-7 11 -5 -0.8401 -0.0066
-7 11 -4 -4.8269 -0.0193
-7 11 -3 1.1427 0.0006
-7 11 -2 2.5950 0.0082
-7 11 -1 -0.3866 -0.0014
-7 11 0 -0.9123 0.0009
-7 11 1 -1.3018 -0.0059
-7 11 2 0.5999 0.0165
-7 11 3 2.8395 0.0113
-7 11 4 -0.6412 -0.0139
-7 11 5 -3.4858 0.0022
-7 11 6 -0.1692 -0.0144
-7 11 7 3.2829 -0.0062
-7 11 8 1.5677 0.0108
-7 11 9 -2.4677 -0.0090
-7 11 10 -2.2421 0.0260
-7 11 11 1.3215 0.0056
-7 11 12 1.6598 -0.0344
-7 11 13 -0.3885 0.0099
-7 11 14 -0.7188 0.0023
-7 11 15 0.0448 0.0053
-7 11 16 0.4337 0.0241
-7 11 17 -0.0093 -0.0256
-7 11 18 -0.7877 -0.0229
-7 11 19 -0.1350 -0.0010
-7 11 20 1.1858 0.0115
-7 11 21 0.2226 0.0419
-7 11 22 -1.2531 0.0000
-7 11 23 0.1116 -0.0272
-7 11 24 0.8834 -0.0215
-7 11 25 -0.6347 -0.0433
-7 11 26 -0.1966 0.0565
-7 11 27 0.7516 0.1130
-7 11 28 -0.3624 -0.0841
-7 11 29 -0.3881 -0.1373
-7 11 30 0.4351 0.0792
-7 11 31 0.0304 0.1120
-7 11 32 -0.2293 -0.0450
-7 11 33 0.0532 -0.0660
-7 12 -6 0.3775 0.0101
-7 12 -5 0.5292 -0.0123
-7 12 -4 1.5755 0.0071
-7 12 -3 -1.9691 0.0069
-7 12 -2 -2.4007 -0.0011
-7 12 -1 2.9918 0.0077
-7 12 0 1.6916 -0.0276
-7 12 1 -3.2858 -0.0158
-7 12 2 -0.5963 0.0137
-7 12 3 3.1530 -0.0055
-7 12 4 0.2566 0.0204
-7 12 5 -2.8177 0.0173
-7 12 6 -0.4306 -0.0034
-7 12 7 2.0828 0.0065
-7 12 8 -0.0218 -0.0288
-7 12 9 -1.0271 -0.0143
-7 12 10 1.3562 0.0088
-7 12 11 0.2839 -0.0136
-7 12 12 -2.4142 0.0209
-7 12 13 -0.2589 0.0158
-7 12 14 2.2060 -0.0033
-7 12 15 0.6508 0.0191
-7 12 16 -1.1185 -0.0216
-7 12 17 -0.9300 -0.0248
-7 12 18 0.0731 0.0102
-7 12 19 0.8561 -0.0097
-7 12 20 0.5429 0.0050
-7 12 21 -0.5037 0.0254
-7 12 22 -0.6805 0.0086
-7 12 23 0.0735 -0.0175
-7 12 24 0.3740 -0.0246
-7 12 25 0.3190 0.0499
-7 12 26 -0.0015 0.0039
-7 12 27 -0.6709 -0.1401
-7 12 28 -0.0380 0.0474
-7 12 29 0.8619 0.2179
-7 12 30 -0.0817 -0.0788
-7 12 31 -0.6875 -0.2162
-7 13 -6 0.7887 -0.0049
-7 13 -5 -0.4376 -0.0065
-7 13 -4 -0.7425 0.0009
-7 13 -3 0.9199 0.0017
-7 13 -2 1.9865 0.0164
-7 13 -1 -1.4053 0.0066
-7 13 0 -3.3086 -0.0005
-7 13 1 1.1903 -0.0047
-7 13 2 3.6301 -0.0187
-7 13 3 -0.5677 0.0055
-7 13 4 -3.0281 -0.0071
-7 13 5 0.4327 -0.0158
-7 13 6 2.4567 0.0267
-7 13 7 -0.8388 0.0127
-7 13 8 -2.3436 0.0009
-7 13 9 0.9464 0.0085
-7 13 10 2.0097 -0.0065
-7 13 11 -0.3798 -0.0118
-7 13 12 -0.8420 -0.0319
-7 13 13 -0.3457 -0.0140
-7 13 14 -0.6881 0.0228
-7 13 15 0.6358 0.0259
-7 13 16 1.6876 0.0418
-7 13 17 -0.3056 0.0008
-7 13 18 -1.8118 -0.0458
-7 13 19 -0.4427 -0.0320
-7 13 20 1.2090 -0.0327
-7 13 21 1.0745 0.0422
-7 13 22 -0.2481 0.0759
-7 13 23 -1.1834 -0.0619
-7 13 24 -0.4923 -0.0238
-7 13 25 0.9694 0.1085
-7 13 26 0.6311 -0.0490
-7 13 27 -0.7691 -0.1271
-7 13 28 -0.3847 0.0570
-7 14 -6 -0.2179 0.0082
-7 14 -5 0.4131 -0.0038
-7 14 -4 -1.0842 0.0047
-7 14 -3 0.0140 0.0007
-7 14 -2 2.0851 -0.0190
-7 14 -1 0.4752 0.0083
-7 14 0 -2.1031 0.0157
-7 14 1 -1.0702 -0.0057
-7 14 2 1.2482 0.0086
-7 14 3 0.7783 -0.0266
-7 14 4 -0.3493 -0.0134
-7 14 5 0.0766 0.0382
-7 14 6 0.0232 -0.0116
-7 14 7 -0.3339 -0.0016
-7 14 8 -0.0174 0.0069
-7 14 9 -0.2498 -0.0223
-7 14 10 -0.2024 0.0250
-7 14 11 0.7764 0.0015
-7 14 12 0.6185 0.0013
-7 14 13 -0.5330 0.0116
-7 14 14 -0.7940 -0.0577
-7 14 15 -0.3800 0.0077
-7 14 16 0.4822 0.0105
-7 14 17 1.4340 -0.0213
-7 14 18 0.1566 0.1052
-7 14 19 -2.0097 0.0113
-7 14 20 -0.6900 -0.0879
-7 14 21 1.7894 0.0117
-7 14 22 0.7383 -0.1001
-7 14 23 -1.1498 -0.0441
-7 14 24 -0.3592 0.2640
-7 14 25 0.6686 0.0610
-7 15 -6 1.6147 -0.0471
-7 15 -5 -2.1443 0.0298
-7 15 -4 -2.0584 0.0402
-7 15 -3 1.2825 -0.0368
-7 15 -2 1.8133 -0.0015
-7 15 -1 -0.4774 0.0377
-7 15 0 -1.0377 -0.0197
-7 15 1 0.5139 0.0248
-7 15 2 0.2671 0.0126
-7 15 3 -0.8954 -0.0401
-7 15 4 0.0196 0.0040
-7 15 5 0.6518 -0.0456
-7 15 6 0.0927 -0.0017
-7 15 7 0.1822 0.0688
-7 15 8 -0.1452 -0.0099
-7 15 9 -0.6434 0.0366
-7 15 10 -0.0937 -0.0176
-7 15 11 0.2064 -0.0913
-7 15 12 0.4145 0.0526
-7 15 13 0.6922 0.0116
-7 15 14 -0.4716 0.0086
-7 15 15 -1.3650 0.0526
-7 15 16 0.2103 -0.1205
-7 15 17 1.4576 -0.0106
-7 15 18 0.0460 0.0882
-7 15 19 -1.0063 -0.0549
-7 15 20 -0.0208 0.1063
-7 16 -6 1.0188 0.0573
-7 16 -5 -0.1038 -0.0307
-7 16 -4 -0.5273 -0.0790
-7 16 -3 -0.7800 -0.0160
-7 16 -2 -0.1428 0.0450
-7 16 -1 1.0440 -0.0302
-7 16 0 0.7031 -0.0053
-7 16 1 -1.0558 0.0384
-7 16 2 -0.9019 0.0022
-7 16 3 1.2564 0.0688
-7 16 4 0.7472 -0.0173
-7 16 5 -1.4910 -0.0846
-7 16 6 -0.5206 0.0255
-7 16 7 1.2526 -0.0677
-7 16 8 0.4707 -0.0168
-7 16 9 -0.4335 0.1292
-7 16 10 -0.5311 0.0156
-7 16 11 -0.4662 0.0162
-7 16 12 0.4397 -0.0790
-7 16 13 0.8993 -0.1380
-7 16 14 -0.1458 0.1794
-6 0 -4 26.3510 -0.0587
-6 0 -2 -42.4684 0.0589
-6 0 0 46.1065 -0.0219
-6 0 2 -39.0335 -0.0106
-6 0 4 28.8949 0.0320
-6 0 6 -20.6022 -0.0461
-6 0 8 13.8813 0.0462
-6 0 10 -7.1813 -0.0319
-6 0 12 1.3703 0.0111
-6 0 14 1.1209 0.0098
-6 0 16 0.3584 -0.0238
-6 0 18 -3.5120 0.0295
-6 0 20 5.1420 -0.0359
-6 0 22 -3.6862 0.0417
-6 0 24 0.1280 -0.0295
-6 0 26 2.9826 0.0008
-6 0 28 -3.7888 0.0162
-6 0 30 2.7699 -0.0097
-6 0 32 -1.8186 0.0013
-6 0 34 1.8555 -0.0069
-6 0 36 -2.0998 0.0113
-6 0 38 1.6150 0.0043
-6 0 40 -0.6178 -0.0317
-6 0 42 -0.0846 0.0477
-6 0 44 0.2373 -0.0463
-6 1 -5 -0.1239 -0.1909
-6 1 -4 15.3427 0.1068
-6 1 -3 5.5336 0.1999
-6 1 -2 -6.3917 -0.0991
-6 1 -1 -9.6777 -0.1564
-6 1 0 -6.0341 0.0748
-6 1 1 8.8186 0.0743
-6 1 2 13.2595 -0.0430
-6 1 3 -3.7013 -0.0106
-6 1 4 -13.4424 0.0180
-6 1 5 -0.8701 -0.0093
-6 1 6 10.5410 -0.0050
-6 1 7 1.2860 0.0080
-6 1 8 -8.1048 0.0008
-6 1 9 1.6640 -0.0063
-6 1 10 6.1423 0.0040
-6 1 11 -4.8158 0.0076
-6 1 12 -3.1264 -0.0118
-6 1 13 6.1495 -0.0151
-6 1 14 -0.8707 0.0090
-6 1 15 -5.8518 0.0239
-6 1 16 3.7810 0.0074
-6 1 17 5.1188 -0.0158
-6 1 18 -3.7169 -0.0136
-6 1 19 -4.6320 -0.0075
-6 1 20 0.9174 -0.0012
-6 1 21 3.9610 0.0180
-6 1 22 2.3784 0.0122
-6 1 23 -2.3636 -0.0056
-6 1 24 -3.7604 -0.0045
-6 1 25 0.0770 -0.0101
-6 1 26 2.5908 -0.0014
-6 1 27 1.7059 0.0180
-6 1 28 -0.3435 -0.0075
-6 1 29 -2.1899 -0.0167
-6 1 30 -1.0704 0.0125
-6 1 31 1.7233 -0.0033
-6 1 32 1.1830 0.0002
-6 1 33 -1.1666 0.0299
-6 1 34 -0.9543 -0.0139
-6 1 35 1.0132 -0.0286
-6 1 36 1.1926 0.0109
-6 1 37 -1.1191 0.0129
-6 1 38 -1.6065 -0.0006
-6 1 39 1.0288 -0.0207
-6 1 40 1.5134 0.0062
-6 1 41 -0.5936 0.0089
-6 1 42 -0.9006 -0.0345
-6 1 43 0.1613 0.0806
-6 1 44 0.3237 0.0654
-6 1 45 -0.0166 -0.1684
-6 2 -5 4.2242 -0.0151
-6 2 -4 -3.2354 -0.0155
-6 2 -3 -7.2388 0.0180
-6 2 -2 6.4504 0.0145
-6 2 -1 15.5742 -0.0029
-6 2 0 -2.9061 -0.0216
-6 2 1 -24.6695 -0.0077
-6 2 2 -4.0351 0.0235
-6 2 3 26.7748 0.0084
-6 2 4 8.6591 -0.0090
-6 2 5 -19.6973 -0.0115
-6 2 6 -8.8354 -0.0112
-6 2 7 9.0151 0.0148
-6 2 8 6.3983 0.0160
-6 2 9 -1.7221 -0.0066
-6 2 10 -3.8438 -0.0050
-6 2 11 0.0106 -0.0072
-6 2 12 2.1516 0.0016
-6 2 13 -1.3414 0.0113
-6 2 14 -0.8082 -0.0138
-6 2 15 2.4230 -0.0065
-6 2 16 -1.0670 0.0177
-6 2 17 -2.2150 0.0045
-6 2 18 3.3503 -0.0031
-6 2 19 1.9123 -0.0045
-6 2 20 -4.6252 -0.0049
-6 2 21 -2.7012 -0.0004
-6 2 22 3.7150 -0.0055
-6 2 23 3.8771 0.0047
-6 2 24 -1.1971 0.0075
-6 2 25 -3.6496 0.0020
-6 2 26 -1.1935 0.0145
-6 2 27 1.5326 -0.0172
-6 2 28 2.3102 -0.0316
-6 2 29 1.0158 0.0294
-6 2 30 -2.2798 0.0168
-6 2 31 -2.3090 -0.0280
-6 2 32 1.9092 0.0124
-6 2 33 1.9978 0.0104
-6 2 34 -1.8514 -0.0232
-6 2 35 -1.0050 0.0084
-6 2 36 2.0817 0.0136
-6 2 37 0.4436 -0.0161
-6 2 38 -2.0689 -0.0024
-6 2 39 -0.5455 0.0377
-6 2 40 1.5776 -0.0042
-6 2 41 0.6403 -0.0933
-6 2 42 -0.9883 0.0139
-6 2 43 -0.3020 0.1309
-6 2 44 0.6524 -0.0297
-6 2 45 -0.0636 -0.0894
-6 3 -5 0.9654 -0.0215
-6 3 -4 -1.4255 0.0016
-6 3 -3 -4.4925 0.0130
-6 3 -2 -4.1864 0.0282
-6 3 -1 6.2681 -0.0042
-6 3 0 8.7308 -0.0510
-6 3 1 -0.6626 0.0068
-6 3 2 -9.3563 0.0379
-6 3 3 -10.4766 -0.0122
-6 3 4 6.7877 -0.0084
-6 3 5 19.0563 0.0161
-6 3 6 -3.3262 -0.0066
-6 3 7 -19.3831 -0.0238
-6 3 8 0.5843 0.0041
-6 3 9 13.1358 0.0305
-6 3 10 0.5965 -0.0018
-6 3 11 -6.2073 -0.0225
-6 3 12 -0.1699 0.0058
-6 3 13 2.7093 0.0011
-6 3 14 -0.7245 -0.0052
-6 3 15 -2.3075 0.0125
-6 3 16 0.9885 -0.0013
-6 3 17 2.1728 -0.0062
-6 3 18 -1.0679 -0.0021
-6 3 19 -0.7074 -0.0052
-6 3 20 1.9143 0.0162
-6 3 21 -0.9228 0.0037
-6 3 22 -3.1692 -0.0175
-6 3 23 0.8709 0.0054
-6 3 24 3.6989 -0.0042
-6 3 25 0.6157 -0.0088
-6 3 26 -3.0915 0.0227
-6 3 27 -1.3696 0.0107
-6 3 28 1.6758 -0.0127
-6 3 29 -0.1030 -0.0199
-6 3 30 -0.0285 -0.0093
-6 3 31 3.0720 0.0271
-6 3 32 -1.0419 0.0095
-6 3 33 -5.5050 -0.0175
-6 3 34 1.0848 0.0103
-6 3 35 5.9786 -0.0024
-6 3 36 -0.6936 -0.0225
-6 3 37 -4.7632 0.0112
-6 3 38 0.6588 0.0237
-6 3 39 3.2166 -0.0061
-6 3 40 -0.8059 -0.0249
-6 3 41 -2.1581 0.0116
-6 3 42 0.5752 0.0153
-6 3 43 1.3202 -0.0394
-6 3 44 -0.0993 0.0151
-6 4 -5 3.4665 -0.0020
-6 4 -4 4.7143 -0.0147
-6 4 -3 -5.0860 -0.0155
-6 4 -2 -5.1376 0.0172
-6 4 -1 1.2454 0.0141
-6 4 0 3.9569 0.0074
-6 4 1 4.7361 -0.0103
-6 4 2 -2.2916 -0.0295
-6 4 3 -6.4074 0.0186
-6 4 4 0.4596 0.0303
-6 4 5 1.7698 -0.0218
-6 4 6 1.3274 -0.0191
-6 4 7 4.9141 0.0070
-6 4 8 -1.8789 0.0113
-6 4 9 -8.1814 0.0097
-6 4 10 0.5414 -0.0121
-6 4 11 6.5195 -0.0107
-6 4 12 1.0259 0.0151
-6 4 13 -2.7643 0.0028
-6 4 14 -0.7472 -0.0133
-6 4 15 0.5201 0.0003
-6 4 16 -0.9592 0.0092
-6 4 17 -0.5975 -0.0010
-6 4 18 2.1094 -0.0095
-6 4 19 0.9948 0.0083
-6 4 20 -1.9916 0.0133
-6 4 21 -0.0343 -0.0162
-6 4 22 1.3803 -0.0125
-6 4 23 -1.3876 0.0104
-6 4 24 -1.0560 0.0029
-6 4 25 1.0982 0.0054
-6 4 26 1.3617 0.0079
-6 4 27 1.5059 -0.0143
-6 4 28 -2.0785 -0.0142
-6 4 29 -4.6554 0.0152
-6 4 30 2.1851 0.0199
-6 4 31 6.0553 -0.0208
-6 4 32 -0.9943 -0.0190
-6 4 33 -5.0436 0.0266
-6 4 34 -0.5585 -0.0032
-6 4 35 2.9147 -0.0140
-6 4 36 1.1238 0.0314
-6 4 37 -1.3586 -0.0134
-6 4 38 -0.8734 -0.0349
-6 4 39 0.8300 0.0269
-6 4 40 0.8189 0.0266
-6 4 41 -0.6590 -0.0171
-6 4 42 -1.0129 -0.0353
-6 4 43 0.3968 0.0100
-6 4 44 0.8348 0.0400
-6 5 -5 5.4601 0.0098
-6 5 -4 3.0941 0.0045
-6 5 -3 -0.8087 -0.0066
-6 5 -2 -3.2625 -0.0069
-6 5 -1 -3.5455 -0.0036
-6 5 0 4.0893 0.0084
-6 5 1 3.8291 -0.0016
-6 5 2 -3.8838 -0.0053
-6 5 3 -0.5752 0.0085
-6 5 4 2.7883 -0.0031
-6 5 5 -2.0089 -0.0002
-6 5 6 -2.7999 0.0127
-6 5 7 0.8077 -0.0083
-6 5 8 4.5357 -0.0104
-6 5 9 3.3142 0.0012
-6 5 10 -5.5661 -0.0024
-6 5 11 -7.0199 0.0108
-6 5 12 3.5688 0.0051
-6 5 13 7.9857 -0.0126
-6 5 14 0.2111 0.0071
-6 5 15 -6.7723 0.0048
-6 5 16 -2.5539 -0.0151
-6 5 17 5.4839 0.0036
-6 5 18 2.2339 0.0058
-6 5 19 -5.0010 -0.0047
-6 5 20 -0.7443 0.0092
-6 5 21 4.1404 -0.0018
-6 5 22 0.1037 -0.0122
-6 5 23 -1.5640 0.0087
-6 5 24 -1.1818 0.0068
-6 5 25 -2.1787 -0.0120
-6 5 26 3.2339 -0.0114
-6 5 27 4.9267 0.0130
-6 5 28 -4.4476 0.0263
-6 5 29 -5.0162 -0.0085
-6 5 30 3.8694 -0.0347
-6 5 31 2.8628 -0.0012
-6 5 32 -2.6821 0.0311
-6 5 33 -0.4220 0.0034
-6 5 34 2.4765 -0.0153
-6 5 35 -0.7799 0.0006
-6 5 36 -2.9359 -0.0144
-6 5 37 0.8009 0.0165
-6 5 38 2.6663 0.0314
-6 5 39 -0.5019 -0.0596
-6 5 40 -1.5352 -0.0019
-6 5 41 0.2896 0.0849
-6 5 42 0.5890 -0.0461
-6 5 43 -0.1114 -0.0634
-6 6 -5 -4.4921 0.0126
-6 6 -4 1.9315 -0.0095
-6 6 -3 2.8281 0.0055
-6 6 -2 -4.3818 0.0037
-6 6 -1 0.8483 -0.0154
-6 6 0 4.1972 0.0031
-6 6 1 -4.6725 0.0089
-6 6 2 -2.9424 0.0047
-6 6 3 5.9855 -0.0037
-6 6 4 3.1361 -0.0192
-6 6 5 -3.9949 0.0058
-6 6 6 -4.6452 0.0104
-6 6 7 0.4973 -0.0082
-6 6 8 4.6528 0.0165
-6 6 9 1.9725 0.0118
-6 6 10 -1.5407 -0.0211
-6 6 11 -2.3566 -0.0170
-6 6 12 -2.5515 -0.0001
-6 6 13 1.4709 0.0184
-6 6 14 4.1522 0.0110
-6 6 15 -0.5074 -0.0156
-6 6 16 -2.5527 -0.0003
-6 6 17 -0.4364 0.0076
-6 6 18 0.2613 -0.0112
-6 6 19 2.0672 0.0084
-6 6 20 0.0402 0.0128
-6 6 21 -4.4753 -0.0214
-6 6 22 1.9835 -0.0106
-6 6 23 6.5626 0.0191
-6 6 24 -4.3852 0.0053
-6 6 25 -6.9040 -0.0100
-6 6 26 4.9114 0.0092
-6 6 27 5.0005 0.0034
-6 6 28 -3.2551 -0.0325
-6 6 29 -1.8614 0.0068
-6 6 30 1.3474 0.0508
-6 6 31 -0.6295 -0.0180
-6 6 32 -0.9495 -0.0521
-6 6 33 1.2730 0.0207
-6 6 34 1.5165 0.0386
-6 6 35 -0.4755 -0.0232
-6 6 36 -1.3631 -0.0103
-6 6 37 -0.5688 0.0237
-6 6 38 0.2447 -0.0365
-6 6 39 1.1644 0.0102
-6 6 40 0.5820 0.0757
-6 6 41 -1.2170 -0.0777
-6 6 42 -0.4508 -0.0681
-6 7 -5 8.2669 -0.0067
-6 7 -4 2.9447 0.0003
-6 7 -3 -8.4605 0.0216
-6 7 -2 -1.5663 -0.0029
-6 7 -1 7.1203 -0.0091
-6 7 0 0.9083 -0.0074
-6 7 1 -4.4558 -0.0063
-6 7 2 -2.7991 0.0199
-6 7 3 1.1812 -0.0003
-6 7 4 5.5110 -0.0097
-6 7 5 1.8049 0.0129
-6 7 6 -6.0011 -0.0109
-6 7 7 -3.7328 -0.0127
-6 7 8 3.7167 0.0065
-6 7 9 4.3630 0.0039
-6 7 10 -1.2888 0.0113
-6 7 11 -4.0349 0.0056
-6 7 12 1.5084 -0.0035
-6 7 13 3.1111 -0.0105
-6 7 14 -4.1745 -0.0170
-6 7 15 -1.6246 0.0076
-6 7 16 6.3609 0.0127
-6 7 17 -0.2178 -0.0006
-6 7 18 -5.6554 0.0026
-6 7 19 1.6022 -0.0071
-6 7 20 2.6346 0.0034
-6 7 21 -1.7006 0.0129
-6 7 22 -0.0223 -0.0171
-6 7 23 0.3969 -0.0059
-6 7 24 -0.2574 0.0144
-6 7 25 1.8178 -0.0110
-6 7 26 -1.0670 -0.0106
-6 7 27 -4.0641 0.0170
-6 7 28 1.7308 0.0233
-6 7 29 5.0781 -0.0114
-6 7 30 -0.6978 -0.0332
-6 7 31 -4.0148 0.0119
-6 7 32 -0.7254 0.0203
-6 7 33 1.5778 -0.0141
-6 7 34 0.7951 -0.0019
-6 7 35 0.5033 0.0147
-6 7 36 0.3613 0.0022
-6 7 37 -1.2446 -0.0340
-6 7 38 -1.1697 -0.0116
-6 7 39 0.9553 0.0595
-6 7 40 0.8714 0.0077
-6 7 41 -0.3290 -0.0384
-6 8 -5 1.2701 -0.0052
-6 8 -4 3.9903 0.0093
-6 8 -3 0.0132 -0.0064
-6 8 -2 -3.1939 -0.0030
-6 8 -1 -0.3946 0.0120
-6 8 0 4.6246 -0.0040
-6 8 1 -0.2087 0.0029
-6 8 2 -5.6722 0.0009
-6 8 3 0.6866 -0.0089
-6 8 4 4.1208 0.0067
-6 8 5 -0.4794 -0.0061
-6 8 6 -0.9433 -0.0034
-6 8 7 0.1744 0.0129
-6 8 8 -1.0947 -0.0025
-6 8 9 -0.4749 -0.0029
-6 8 10 0.6042 -0.0065
-6 8 11 1.4004 -0.0019
-6 8 12 1.0829 0.0106
-6 8 13 -2.4368 -0.0037
-6 8 14 -1.2935 0.0153
-6 8 15 2.8212 0.0061
-6 8 16 -1.2965 -0.0383
-6 8 17 -1.9278 -0.0018
-6 8 18 5.1742 0.0161
-6 8 19 0.0005 -0.0005
-6 8 20 -7.4524 0.0194
-6 8 21 1.8701 -0.0020
-6 8 22 6.9204 -0.0160
-6 8 23 -2.9262 -0.0059
-6 8 24 -5.1680 -0.0064
-6 8 25 3.1978 0.0325
-6 8 26 4.4326 0.0046
-6 8 27 -2.5844 -0.0476
-6 8 28 -4.9235 0.0055
-6 8 29 0.7838 0.0218
-6 8 30 4.9581 0.0021
-6 8 31 1.4796 0.0210
-6 8 32 -3.4575 -0.0003
-6 8 33 -2.6169 -0.0533
-6 8 34 1.3361 -0.0306
-6 8 35 2.0753 0.0887
-6 8 36 -0.1396 0.0507
-6 8 37 -0.8960 -0.1160
-6 8 38 0.1288 -0.0285
-6 8 39 0.1669 0.0887
-6 8 40 -0.3814 -0.0034
-6 9 -5 1.0741 -0.0015
-6 9 -4 -1.2549 0.0042
-6 9 -3 -1.1857 0.0042
-6 9 -2 -0.8111 -0.0029
-6 9 -1 2.3953 -0.0038
-6 9 0 1.6658 0.0047
-6 9 1 -2.6679 -0.0160
-6 9 2 -0.1748 -0.0074
-6 9 3 1.4252 0.0335
-6 9 4 -1.8125 0.0058
-6 9 5 -0.0327 -0.0156
-6 9 6 2.0073 -0.0011
-6 9 7 -0.2460 -0.0155
-6 9 8 -0.3430 -0.0016
-6 9 9 -0.3331 0.0152
-6 9 10 -1.3214 0.0025
-6 9 11 0.6822 0.0082
-6 9 12 1.1847 -0.0082
-6 9 13 -0.1172 -0.0160
-6 9 14 0.9651 0.0122
-6 9 15 -1.1559 0.0025
-6 9 16 -3.4893 -0.0004
-6 9 17 2.1766 0.0096
-6 9 18 4.2574 -0.0126
-6 9 19 -1.9983 -0.0102
-6 9 20 -2.8149 -0.0026
-6 9 21 0.7612 0.0096
-6 9 22 0.8880 0.0280
-6 9 23 0.4702 -0.0081
-6 9 24 -0.2330 -0.0217
-6 9 25 -1.1934 -0.0151
-6 9 26 0.5646 -0.0001
-6 9 27 1.8581 0.0540
-6 9 28 -0.4031 -0.0085
-6 9 29 -2.5299 -0.0559
-6 9 30 -0.5939 0.0348
-6 9 31 2.4750 0.0008
-6 9 32 1.3064 -0.0438
-6 9 33 -1.5026 0.0572
-6 9 34 -0.9812 0.0527
-6 9 35 0.4833 -0.0855
-6 9 36 0.1994 -0.0773
-6 9 37 -0.1144 0.1126
-6 9 38 0.1888 0.0750
-6 9 39 0.1551 -0.1331
-6 10 -5 0.8496 -0.0068
-6 10 -4 2.3768 -0.0150
-6 10 -3 -2.7539 -0.0008
-6 10 -2 -1.9672 0.0063
-6 10 -1 2.8660 0.0226
-6 10 0 0.1280 0.0072
-6 10 1 -1.1801 -0.0204
-6 10 2 1.2375 -0.0130
-6 10 3 -0.3482 -0.0072
-6 10 4 -0.7753 0.0139
-6 10 5 0.4174 0.0191
-6 10 6 -0.8516 -0.0073
-6 10 7 0.2351 -0.0014
-6 10 8 2.0212 -0.0021
-6 10 9 -0.0970 -0.0135
-6 10 10 -1.7820 0.0027
-6 10 11 -1.2444 0.0066
-6 10 12 0.3369 -0.0049
-6 10 13 2.8068 0.0044
-6 10 14 1.2643 0.0183
-6 10 15 -3.3750 -0.0033
-6 10 16 -1.8617 -0.0226
-6 10 17 2.6687 -0.0037
-6 10 18 1.2801 0.0069
-6 10 19 -1.5226 0.0080
-6 10 20 -0.5970 0.0115
-6 10 21 0.9933 -0.0136
-6 10 22 0.7784 -0.0240
-6 10 23 -1.2528 0.0229
-6 10 24 -1.3899 0.0284
-6 10 25 1.5828 -0.0201
-6 10 26 1.3624 -0.0119
-6 10 27 -1.4892 -0.0119
-6 10 28 -0.6284 -0.0133
-6 10 29 1.2800 0.0485
-6 10 30 0.0622 0.0164
-6 10 31 -1.3423 -0.0400
-6 10 32 -0.0372 -0.0074
-6 10 33 1.4643 -0.0134
-6 10 34 0.0693 0.0153
-6 10 35 -1.2411 0.0562
-6 10 36 0.1388 -0.0241
-6 10 37 0.7110 -0.0644
-6 11 -5 5.6625 0.0036
-6 11 -4 -1.1118 -0.0028
-6 11 -3 -4.6922 -0.0254
-6 11 -2 1.4384 -0.0091
-6 11 -1 2.0029 0.0130
-6 11 0 -0.8107 0.0053
-6 11 1 0.1901 0.0043
-6 11 2 -0.7541 -0.0087
-6 11 3 -0.7967 0.0053
-6 11 4 2.4352 0.0106
-6 11 5 0.8102 -0.0134
-6 11 6 -3.4211 0.0019
-6 11 7 -1.7067 0.0014
-6 11 8 3.3842 0.0003
-6 11 9 3.4645 -0.0012
-6 11 10 -2.4316 -0.0198
-6 11 11 -4.6222 0.0255
-6 11 12 1.0598 0.0172
-6 11 13 4.1571 -0.0368
-6 11 14 0.0271 -0.0015
-6 11 15 -2.6468 0.0125
-6 11 16 -0.4658 0.0109
-6 11 17 1.3818 0.0194
-6 11 18 0.5193 -0.0229
-6 11 19 -0.9566 -0.0265
-6 11 20 -0.5872 0.0000
-6 11 21 1.0309 0.0156
-6 11 22 0.6159 0.0321
-6 11 23 -0.9680 -0.0101
-6 11 24 -0.2921 -0.0305
-6 11 25 0.4535 0.0051
-6 11 26 -0.3007 -0.0071
-6 11 27 0.2110 0.0243
-6 11 28 0.6340 0.0566
-6 11 29 -0.4243 -0.0704
-6 11 30 -0.4305 -0.0868
-6 11 31 0.0759 0.0911
-6 11 32 0.0232 0.0800
-6 11 33 0.2745 -0.0684
-6 11 34 0.1756 -0.0570
-6 11 35 -0.2128 0.0272
-6 12 -5 1.0957 0.0102
-6 12 -4 2.3750 0.0168
-6 12 -3 1.2906 0.0039
-6 12 -2 -3.7968 -0.0131
-6 12 -1 -2.6846 -0.0055
-6 12 0 4.6191 0.0215
-6 12 1 2.3395 -0.0142
-6 12 2 -4.7045 -0.0270
-6 12 3 -1.3985 0.0036
-6 12 4 4.3950 0.0004
-6 12 5 1.2547 0.0290
-6 12 6 -3.7704 0.0168
-6 12 7 -1.7932 -0.0214
-6 12 8 2.6185 0.0047
-6 12 9 1.6511 -0.0128
-6 12 10 -1.0998 -0.0136
-6 12 11 -0.2090 0.0086
-6 12 12 -0.1816 -0.0100
-6 12 13 -1.4513 0.0246
-6 12 14 0.7706 0.0142
-6 12 15 1.9773 -0.0262
-6 12 16 -0.6658 0.0059
-6 12 17 -1.2920 -0.0075
-6 12 18 0.2117 0.0030
-6 12 19 0.2251 0.0260
-6 12 20 0.1317 -0.0392
-6 12 21 0.5295 -0.0078
-6 12 22 -0.1754 0.0481
-6 12 23 -0.6855 -0.0134
-6 12 24 0.1227 -0.0203
-6 12 25 0.3912 0.0082
-6 12 26 -0.0757 0.0020
-6 12 27 -0.1742 -0.0024
-6 12 28 -0.1660 -0.0228
-6 12 29 0.2793 0.0288
-6 12 30 0.5289 0.0566
-6 12 31 -0.3070 -0.0579
-6 12 32 -0.5541 -0.0579
-6 12 33 -0.0041 0.0474
-6 13 -5 -0.0699 0.0127
-6 13 -4 0.0261 -0.0121
-6 13 -3 0.7007 -0.0126
-6 13 -2 0.2224 0.0059
-6 13 -1 0.3117 0.0218
-6 13 0 -0.5735 0.0103
-6 13 1 -1.6981 -0.0010
-6 13 2 0.1967 -0.0071
-6 13 3 2.0970 -0.0257
-6 13 4 0.5331 0.0002
-6 13 5 -1.4752 0.0035
-6 13 6 -0.6435 -0.0120
-6 13 7 0.9771 0.0303
-6 13 8 0.0276 0.0164
-6 13 9 -1.2606 -0.0144
-6 13 10 0.5177 0.0043
-6 13 11 1.5777 -0.0091
-6 13 12 -0.3942 -0.0136
-6 13 13 -0.9573 -0.0134
-6 13 14 -0.3238 -0.0090
-6 13 15 -0.4023 0.0337
-6 13 16 1.0944 0.0229
-6 13 17 1.5139 -0.0025
-6 13 18 -1.2102 0.0020
-6 13 19 -1.7261 -0.0306
-6 13 20 0.4646 -0.0341
-6 13 21 1.0510 0.0049
-6 13 22 0.4573 0.0422
-6 13 23 -0.0060 0.0512
-6 13 24 -0.8880 -0.0544
-6 13 25 -0.6801 -0.0685
-6 13 26 1.0199 0.1038
-6 13 27 0.7127 0.0386
-6 13 28 -1.1448 -0.1535
-6 13 29 -0.4673 -0.0224
-6 13 30 0.9569 0.1444
-6 14 -5 0.1301 -0.0007
-6 14 -4 1.7453 -0.0001
-6 14 -3 -1.4355 0.0024
-6 14 -2 -1.1029 0.0028
-6 14 -1 2.5898 -0.0103
-6 14 0 1.4911 0.0047
-6 14 1 -2.5872 0.0159
-6 14 2 -1.9833 -0.0034
-6 14 3 1.4521 0.0021
-6 14 4 1.4525 -0.0166
-6 14 5 -0.2845 -0.0147
-6 14 6 -0.1786 0.0215
-6 14 7 -0.0054 -0.0096
-6 14 8 -0.6176 0.0005
-6 14 9 -0.2545 0.0197
-6 14 10 0.4092 -0.0154
-6 14 11 0.1489 0.0164
-6 14 12 0.2179 0.0148
-6 14 13 0.5043 -0.0241
-6 14 14 -0.3869 -0.0205
-6 14 15 -1.0259 -0.0260
-6 14 16 -0.3716 0.0227
-6 14 17 0.8113 0.0337
-6 14 18 1.7284 -0.0050
-6 14 19 0.0240 0.0384
-6 14 20 -2.6277 -0.0130
-6 14 21 -0.8083 -0.0674
-6 14 22 2.3811 0.0270
-6 14 23 0.9676 -0.0302
-6 14 24 -1.5205 -0.0621
-6 14 25 -0.5602 0.1614
-6 14 26 0.8742 0.0945
-6 14 27 0.0768 -0.1977
-6 15 -5 1.2895 -0.0288
-6 15 -4 -1.8784 -0.0105
-6 15 -3 -1.8101 0.0105
-6 15 -2 1.0719 -0.0075
-6 15 -1 1.5127 0.0047
-6 15 0 -0.3743 0.0284
-6 15 1 -0.4887 -0.0021
-6 15 2 0.6836 0.0155
-6 15 3 -0.4222 -0.0022
-6 15 4 -1.3762 -0.0341
-6 15 5 0.4706 0.0081
-6 15 6 1.2998 -0.0284
-6 15 7 0.0767 -0.0033
-6 15 8 -0.3430 0.0552
-6 15 9 -0.2972 -0.0132
-6 15 10 -0.5163 0.0068
-6 15 11 -0.1821 -0.0133
-6 15 12 0.4231 -0.0417
-6 15 13 0.7594 0.0816
-6 15 14 0.5822 0.0011
-6 15 15 -0.6808 -0.0786
-6 15 16 -1.7347 0.0249
-6 15 17 -0.0239 -0.0142
-6 15 18 2.1406 0.0050
-6 15 19 0.6421 0.0334
-6 15 20 -1.5314 -0.0470
-6 15 21 -0.6807 0.0980
-6 15 22 0.5689 0.0796
-6 15 23 0.3427 -0.2225
-6 16 -5 1.5477 0.0448
-6 16 -4 0.4550 -0.0153
-6 16 -3 -0.9405 -0.0423
-6 16 -2 -1.6071 -0.0431
-6 16 -1 -0.0828 -0.0112
-6 16 0 1.8006 -0.0130
-6 16 1 0.9222 0.0298
-6 16 2 -1.6317 0.0532
-6 16 3 -1.0782 0.0036
-6 16 4 1.7401 0.0247
-6 16 5 0.7351 -0.0295
-6 16 6 -1.9605 -0.0543
-6 16 7 -0.5384 0.0235
-6 16 8 1.6568 -0.0548
-6 16 9 0.7751 0.0039
-6 16 10 -0.5776 0.1101
-6 16 11 -1.0191 -0.0213
-6 16 12 -0.7994 -0.0025
-6 16 13 0.7453 -0.0337
-6 16 14 1.6994 -0.1087
-6 16 15 -0.0918 0.1467
-6 16 16 -1.7005 0.1020
-6 16 17 -0.3123 -0.1743
-6 16 18 1.0168 -0.0473
-6 17 -5 -0.2851 0.0460
-6 17 -4 0.2461 0.0564
-6 17 -3 0.5278 0.0245
-6 17 -2 0.0156 0.0168
-6 17 -1 -0.6280 -0.0329
-6 17 0 -0.1741 -0.0586
-6 17 1 0.4744 -0.0266
-6 17 2 0.1344 -0.0390
-6 17 3 -0.2139 0.0424
-6 17 4 -0.1756 0.0890
-6 17 5 0.1370 0.0073
-6 17 6 0.4609 0.0228
-6 17 7 -0.3375 -0.0372
-6 17 8 -0.8971 -0.0827
-6 17 9 0.5245 0.0064
-6 17 10 1.2288 -0.0501
-6 17 11 -0.3876 0.0561
-5 0 -3 29.9067 -0.3968
-5 0 -1 -52.0357 0.2851
-5 0 1 58.0226 -0.1332
-5 0 3 -47.5104 0.0412
-5 0 5 31.4676 -0.0022
-5 0 7 -19.1423 -0.0246
-5 0 9 11.0325 0.0346
-5 0 11 -3.6838 -0.0197
-5 0 13 -2.9988 0.0065
-5 0 15 5.7697 -0.0140
-5 0 17 -3.2384 0.0257
-5 0 19 -1.8821 -0.0194
-5 0 21 5.3569 -0.0039
-5 0 23 -4.8247 0.0230
-5 0 25 1.2062 -0.0200
-5 0 27 2.3641 0.0017
-5 0 29 -3.4456 0.0069
-5 0 31 2.3933 0.0051
-5 0 33 -1.2563 -0.0213
-5 0 35 1.0880 0.0210
-5 0 37 -1.1958 -0.0056
-5 0 39 0.7380 -0.0062
-5 0 41 0.0235 0.0091
-5 0 43 -0.3878 -0.0164
-5 0 45 0.3312 0.0312
-5 1 -4 -10.7345 -0.0111
-5 1 -3 31.2441 0.0371
-5 1 -2 19.6440 0.0023
-5 1 -1 -22.7516 -0.0711
-5 1 0 -26.3169 -0.0052
-5 1 1 5.6511 0.0598
-5 1 2 25.5987 0.0059
-5 1 3 6.7970 -0.0377
-5 1 4 -17.9159 -0.0092
-5 1 5 -9.1208 0.0370
-5 1 6 9.4605 0.0224
-5 1 7 5.9966 -0.0435
-5 1 8 -5.5629 -0.0316
-5 1 9 -3.6523 0.0331
-5 1 10 6.0438 0.0245
-5 1 11 2.8543 -0.0113
-5 1 12 -7.4023 -0.0083
-5 1 13 -0.8198 -0.0011
-5 1 14 7.2765 -0.0094
-5 1 15 -3.1796 -0.0018
-5 1 16 -5.8485 0.0238
-5 1 17 6.4864 0.0057
-5 1 18 4.4173 -0.0209
-5 1 19 -6.2781 0.0031
-5 1 20 -3.6577 0.0002
-5 1 21 2.4883 -0.0162
-5 1 22 2.9661 0.0115
-5 1 23 2.2083 0.0138
-5 1 24 -1.3663 -0.0022
-5 1 25 -4.6663 0.0021
-5 1 26 -1.0001 -0.0083
-5 1 27 3.8574 -0.0109
-5 1 28 2.8649 0.0096
-5 1 29 -1.4598 0.0055
-5 1 30 -3.3411 -0.0062
-5 1 31 -0.1998 0.0027
-5 1 32 2.7498 -0.0087
-5 1 33 0.4359 -0.0057
-5 1 34 -1.9732 0.0254
-5 1 35 -0.1906 0.0028
-5 1 36 1.5725 -0.0142
-5 1 37 0.3155 0.0041
-5 1 38 -1.4584 -0.0092
-5 1 39 -0.5934 -0.0094
-5 1 40 1.1501 0.0078
-5 1 41 0.4684 0.0104
-5 1 42 -0.4833 -0.0190
-5 1 43 -0.0554 -0.0142
-5 1 44 -0.1044 0.0884
-5 1 45 -0.1286 0.0213
-5 1 46 0.2434 -0.1434
-5 2 -4 4.6454 -0.0960
-5 2 -3 -0.1449 0.0065
-5 2 -2 -6.9736 0.0906
-5 2 -1 9.2011 0.0158
-5 2 0 16.0551 -0.0619
-5 2 1 -9.6300 -0.0299
-5 2 2 -27.3487 0.0205
-5 2 3 3.1114 0.0201
-5 2 4 31.1218 0.0087
-5 2 5 2.8262 -0.0059
-5 2 6 -23.5408 -0.0160
-5 2 7 -3.6823 0.0092
-5 2 8 10.7768 0.0135
-5 2 9 1.1324 -0.0250
-5 2 10 -1.6211 -0.0099
-5 2 11 1.1052 0.0296
-5 2 12 -0.8362 0.0060
-5 2 13 -1.6966 -0.0126
-5 2 14 -0.4516 -0.0061
-5 2 15 1.9613 -0.0065
-5 2 16 1.5107 0.0095
-5 2 17 -3.4555 0.0045
-5 2 18 -1.0931 -0.0060
-5 2 19 5.8951 0.0086
-5 2 20 0.6084 -0.0017
-5 2 21 -7.2175 -0.0056
-5 2 22 -1.5106 -0.0007
-5 2 23 5.7366 -0.0109
-5 2 24 3.0986 0.0094
-5 2 25 -2.0372 0.0146
-5 2 26 -3.3152 -0.0075
-5 2 27 -1.6865 -0.0006
-5 2 28 1.4194 -0.0053
-5 2 29 3.8026 -0.0131
-5 2 30 1.1907 0.0188
-5 2 31 -4.2469 0.0184
-5 2 32 -2.7236 -0.0264
-5 2 33 3.8904 -0.0194
-5 2 34 2.6347 0.0212
-5 2 35 -3.5250 0.0165
-5 2 36 -1.7068 -0.0067
-5 2 37 3.2598 -0.0160
-5 2 38 1.1037 -0.0002
-5 2 39 -2.7249 0.0310
-5 2 40 -1.1608 0.0035
-5 2 41 1.8724 -0.0518
-5 2 42 1.1648 -0.0218
-5 2 43 -1.1466 0.0472
-5 2 44 -0.6273 0.0369
-5 2 45 0.7532 -0.0140
-5 2 46 0.0532 -0.0153
-5 3 -4 -0.6914 -0.0064
-5 3 -3 -0.5530 -0.0257
-5 3 -2 -2.8823 -0.0115
-5 3 -1 -6.1144 0.0532
-5 3 0 6.2240 0.0206
-5 3 1 12.6271 -0.0304
-5 3 2 -1.6496 -0.0132
-5 3 3 -14.5654 -0.0116
-5 3 4 -10.2677 -0.0077
-5 3 5 11.6072 0.0303
-5 3 6 20.3374 0.0225
-5 3 7 -6.6387 -0.0224
-5 3 8 -20.9598 -0.0200
-5 3 9 2.4925 0.0116
-5 3 10 13.4960 0.0115
-5 3 11 -0.4447 -0.0093
-5 3 12 -5.1233 -0.0057
-5 3 13 0.2242 0.0063
-5 3 14 1.0016 -0.0016
-5 3 15 -0.5111 0.0018
-5 3 16 -0.6698 0.0035
-5 3 17 0.4296 -0.0001
-5 3 18 0.6363 0.0094
-5 3 19 -0.6304 -0.0181
-5 3 20 1.0524 -0.0204
-5 3 21 1.9715 0.0308
-5 3 22 -3.0621 0.0110
-5 3 23 -3.8185 -0.0181
-5 3 24 3.0982 0.0058
-5 3 25 4.7791 -0.0059
-5 3 26 -1.1003 -0.0130
-5 3 27 -4.2913 0.0153
-5 3 28 -0.6825 0.0179
-5 3 29 2.6793 -0.0090
-5 3 30 0.3902 -0.0266
-5 3 31 -0.6567 0.0026
-5 3 32 1.6364 0.0292
-5 3 33 -0.7939 -0.0005
-5 3 34 -3.5553 -0.0236
-5 3 35 1.1219 -0.0013
-5 3 36 3.8625 0.0157
-5 3 37 -0.8583 -0.0039
-5 3 38 -2.6796 -0.0038
-5 3 39 0.7196 0.0160
-5 3 40 1.3734 -0.0084
-5 3 41 -0.5858 -0.0042
-5 3 42 -0.7892 0.0054
-5 3 43 0.1589 -0.0494
-5 3 44 0.4913 0.0164
-5 3 45 0.2325 0.0986
-5 4 -4 1.9532 0.0334
-5 4 -3 7.5395 -0.0469
-5 4 -2 -4.9548 -0.0303
-5 4 -1 -7.2633 0.0117
-5 4 0 1.0726 0.0116
-5 4 1 4.8472 0.0191
-5 4 2 6.8773 0.0065
-5 4 3 -1.5172 -0.0084
-5 4 4 -10.7243 -0.0107
-5 4 5 -2.1177 -0.0167
-5 4 6 6.4698 0.0058
-5 4 7 5.2847 0.0195
-5 4 8 1.6823 -0.0073
-5 4 9 -6.3985 -0.0065
-5 4 10 -6.7234 0.0141
-5 4 11 4.8366 0.0007
-5 4 12 6.0681 -0.0099
-5 4 13 -2.4760 -0.0015
-5 4 14 -2.7832 -0.0042
-5 4 15 1.5866 -0.0044
-5 4 16 1.0421 0.0083
-5 4 17 -2.0000 0.0117
-5 4 18 -1.7237 -0.0017
-5 4 19 2.0137 -0.0067
-5 4 20 2.5250 0.0029
-5 4 21 -1.0128 -0.0018
-5 4 22 -1.4864 -0.0098
-5 4 23 -0.2879 -0.0046
-5 4 24 -0.5092 0.0060
-5 4 25 1.0663 0.0181
-5 4 26 0.9410 0.0037
-5 4 27 -0.8606 -0.0157
-5 4 28 1.2687 -0.0072
-5 4 29 -0.0410 -0.0040
-5 4 30 -4.5545 0.0102
-5 4 31 0.3817 0.0197
-5 4 32 6.4441 -0.0162
-5 4 33 0.6566 -0.0150
-5 4 34 -5.9233 0.0155
-5 4 35 -2.1182 0.0010
-5 4 36 4.0299 -0.0105
-5 4 37 2.6122 -0.0025
-5 4 38 -2.4309 0.0131
-5 4 39 -2.2242 0.0128
-5 4 40 1.6789 -0.0160
-5 4 41 1.8113 0.0021
-5 4 42 -1.1600 0.0059
-5 4 43 -1.4237 -0.0289
-5 4 44 0.5110 0.0075
-5 4 45 0.7249 0.0110
-5 5 -4 5.6142 0.0114
-5 5 -3 3.7592 0.0209
-5 5 -2 0.9126 0.0048
-5 5 -1 -3.7798 -0.0258
-5 5 0 -8.1999 -0.0156
-5 5 1 4.8182 0.0012
-5 5 2 10.5149 0.0090
-5 5 3 -4.3063 0.0155
-5 5 4 -6.8882 0.0005
-5 5 5 2.3158 -0.0072
-5 5 6 2.0653 0.0019
-5 5 7 -1.6161 0.0001
-5 5 8 -0.8877 -0.0085
-5 5 9 3.3527 -0.0083
-5 5 10 3.4588 0.0052
-5 5 11 -4.9225 0.0141
-5 5 12 -6.2174 0.0057
-5 5 13 3.5651 -0.0070
-5 5 14 6.4707 -0.0102
-5 5 15 -0.2206 0.0024
-5 5 16 -4.8254 0.0038
-5 5 17 -1.9628 -0.0105
-5 5 18 3.5170 0.0047
-5 5 19 1.5942 0.0128
-5 5 20 -3.4143 -0.0079
-5 5 21 0.0152 0.0045
-5 5 22 3.1773 0.0062
-5 5 23 -0.7669 -0.0190
-5 5 24 -1.1016 -0.0017
-5 5 25 -0.3824 0.0084
-5 5 26 -2.6280 -0.0042
-5 5 27 2.5818 0.0085
-5 5 28 5.7914 0.0086
-5 5 29 -3.7415 -0.0045
-5 5 30 -6.2893 -0.0106
-5 5 31 2.8549 -0.0158
-5 5 32 4.1968 0.0123
-5 5 33 -1.3064 0.0292
-5 5 34 -1.4415 -0.0096
-5 5 35 0.8958 -0.0213
-5 5 36 -0.2931 -0.0065
-5 5 37 -1.4181 0.0067
-5 5 38 0.8611 0.0325
-5 5 39 1.4913 -0.0254
-5 5 40 -0.9411 -0.0501
-5 5 41 -0.8469 0.0777
-5 5 42 0.8231 0.0468
-5 5 43 0.2965 -0.0966
-5 5 44 -0.4455 -0.0301
-5 6 -4 -5.6985 0.0178
-5 6 -3 5.2392 0.0235
-5 6 -2 5.6066 -0.0068
-5 6 -1 -7.5814 -0.0050
-5 6 0 -2.7151 0.0072
-5 6 1 6.2672 -0.0012
-5 6 2 -1.7245 -0.0184
-5 6 3 -2.9014 -0.0016
-5 6 4 4.2587 0.0244
-5 6 5 1.2561 -0.0041
-5 6 6 -2.9889 -0.0227
-5 6 7 -1.9983 0.0083
-5 6 8 -0.4492 0.0200
-5 6 9 1.9069 0.0021
-5 6 10 3.0153 -0.0167
-5 6 11 1.3949 -0.0117
-5 6 12 -3.4365 0.0115
-5 6 13 -5.9568 0.0046
-5 6 14 2.6416 -0.0048
-5 6 15 7.9357 0.0105
-5 6 16 -1.7755 -0.0044
-5 6 17 -6.2117 -0.0147
-5 6 18 0.7841 0.0076
-5 6 19 3.2660 0.0018
-5 6 20 1.0776 0.0058
-5 6 21 -2.1570 0.0135
-5 6 22 -3.9774 -0.0235
-5 6 23 3.5821 -0.0133
-5 6 24 6.8912 0.0234
-5 6 25 -5.5772 0.0021
-5 6 26 -8.1071 -0.0087
-5 6 27 5.6643 0.0047
-5 6 28 6.6234 -0.0028
-5 6 29 -3.4817 -0.0083
-5 6 30 -3.3099 0.0072
-5 6 31 1.1247 0.0183
-5 6 32 0.3386 -0.0102
-5 6 33 -0.5473 -0.0333
-5 6 34 0.8150 0.0133
-5 6 35 1.2614 0.0395
-5 6 36 -0.4517 -0.0159
-5 6 37 -1.4208 -0.0202
-5 6 38 -0.3281 0.0119
-5 6 39 0.5135 -0.0180
-5 6 40 0.9091 0.0054
-5 6 41 0.3203 0.0284
-5 6 42 -1.1271 -0.0217
-5 6 43 -0.3180 0.0134
-5 7 -4 4.3541 -0.0013
-5 7 -3 3.5140 -0.0059
-5 7 -2 -4.4622 0.0141
-5 7 -1 -2.8408 0.0092
-5 7 0 3.8226 -0.0007
-5 7 1 1.9593 -0.0092
-5 7 2 -1.9608 -0.0119
-5 7 3 -3.6461 0.0156
-5 7 4 -0.9333 0.0026
-5 7 5 6.6509 -0.0111
-5 7 6 3.7892 0.0107
-5 7 7 -7.3233 -0.0043
-5 7 8 -5.4880 -0.0111
-5 7 9 4.4185 0.0049
-5 7 10 5.7996 0.0040
-5 7 11 -0.8569 0.0065
-5 7 12 -5.0930 0.0004
-5 7 13 0.3839 -0.0045
-5 7 14 3.4579 0.0030
-5 7 15 -3.3124 -0.0052
-5 7 16 -0.8039 -0.0094
-5 7 17 6.3392 0.0045
-5 7 18 -2.3107 0.0089
-5 7 19 -6.3257 -0.0030
-5 7 20 4.6929 -0.0078
-5 7 21 3.4915 0.0107
-5 7 22 -5.4328 0.0154
-5 7 23 -0.7326 -0.0137
-5 7 24 4.3359 -0.0151
-5 7 25 0.3225 0.0069
-5 7 26 -1.7403 -0.0069
-5 7 27 -1.7051 -0.0045
-5 7 28 -1.3284 0.0301
-5 7 29 2.5168 0.0082
-5 7 30 3.1916 -0.0335
-5 7 31 -1.4687 -0.0061
-5 7 32 -2.8102 0.0209
-5 7 33 -0.2540 0.0028
-5 7 34 0.9689 -0.0017
-5 7 35 0.6865 -0.0165
-5 7 36 0.6356 -0.0123
-5 7 37 0.3585 0.0438
-5 7 38 -1.1952 0.0104
-5 7 39 -1.2774 -0.0540
-5 7 40 1.0066 -0.0108
-5 7 41 1.0253 0.0333
-5 7 42 -0.5286 0.0355
-5 8 -4 2.7893 -0.0129
-5 8 -3 6.3960 -0.0103
-5 8 -2 -1.6648 0.0026
-5 8 -1 -4.5886 0.0067
-5 8 0 0.8479 0.0039
-5 8 1 5.3637 -0.0099
-5 8 2 -0.4987 0.0135
-5 8 3 -6.4136 0.0055
-5 8 4 -0.1069 -0.0195
-5 8 5 4.8445 0.0074
-5 8 6 1.2082 -0.0018
-5 8 7 -0.9294 -0.0085
-5 8 8 -2.1284 0.0155
-5 8 9 -2.2089 0.0031
-5 8 10 1.9981 -0.0042
-5 8 11 2.1666 -0.0113
-5 8 12 -0.5095 -0.0089
-5 8 13 0.0845 0.0145
-5 8 14 -1.6975 0.0059
-5 8 15 -1.2366 0.0104
-5 8 16 3.1588 0.0058
-5 8 17 -0.7599 -0.0315
-5 8 18 -2.6804 -0.0109
-5 8 19 4.5031 0.0154
-5 8 20 0.5930 0.0081
-5 8 21 -6.8118 0.0068
-5 8 22 1.6809 -0.0084
-5 8 23 6.2254 0.0002
-5 8 24 -3.2691 0.0066
-5 8 25 -4.2642 -0.0125
-5 8 26 4.1033 0.0139
-5 8 27 3.2799 0.0040
-5 8 28 -3.8327 -0.0382
-5 8 29 -3.7279 0.0042
-5 8 30 2.0677 0.0348
-5 8 31 4.0192 0.0020
-5 8 32 0.3022 -0.0065
-5 8 33 -2.8066 -0.0037
-5 8 34 -1.6307 -0.0288
-5 8 35 0.7177 0.0016
-5 8 36 1.4694 0.0619
-5 8 37 0.5543 -0.0241
-5 8 38 -0.7748 -0.0618
-5 8 39 -0.4121 0.0643
-5 8 40 0.3522 0.0086
-5 8 41 -0.1839 -0.0757
-5 9 -4 -0.6581 0.0034
-5 9 -3 0.0185 0.0106
-5 9 -2 1.0419 -0.0066
-5 9 -1 -2.0781 -0.0047
-5 9 0 -0.0940 -0.0031
-5 9 1 3.3068 -0.0005
-5 9 2 -0.1904 -0.0030
-5 9 3 -1.9272 -0.0007
-5 9 4 -0.8820 0.0219
-5 9 5 -0.7525 -0.0013
-5 9 6 2.0075 -0.0131
-5 9 7 2.0371 0.0065
-5 9 8 -1.7288 -0.0163
-5 9 9 -0.9688 -0.0043
-5 9 10 0.0370 0.0172
-5 9 11 -0.7679 0.0005
-5 9 12 1.7917 0.0148
-5 9 13 0.7271 -0.0093
-5 9 14 -2.3597 -0.0360
-5 9 15 1.7370 0.0170
-5 9 16 1.3586 0.0249
-5 9 17 -4.7287 -0.0011
-5 9 18 0.0139 -0.0035
-5 9 19 5.7208 -0.0168
-5 9 20 -0.2785 -0.0060
-5 9 21 -4.1854 0.0026
-5 9 22 -0.5919 0.0113
-5 9 23 1.9833 0.0226
-5 9 24 1.4774 -0.0207
-5 9 25 -1.0728 -0.0185
-5 9 26 -1.9935 0.0133
-5 9 27 1.3969 0.0012
-5 9 28 2.6953 0.0187
-5 9 29 -1.4812 -0.0040
-5 9 30 -3.4869 -0.0363
-5 9 31 0.6236 0.0106
-5 9 32 3.4569 0.0173
-5 9 33 0.3578 0.0001
-5 9 34 -2.4252 0.0109
-5 9 35 -0.5120 -0.0108
-5 9 36 1.2659 -0.0414
-5 9 37 0.0230 0.0194
-5 9 38 -0.6217 0.0869
-5 9 39 0.2924 -0.0557
-5 9 40 0.3468 -0.1062
-5 10 -4 -0.0534 0.0031
-5 10 -3 3.2469 -0.0062
-5 10 -2 -1.8969 0.0048
-5 10 -1 -2.5842 -0.0024
-5 10 0 2.2719 0.0033
-5 10 1 0.3431 0.0117
-5 10 2 -0.7954 -0.0110
-5 10 3 1.8910 -0.0121
-5 10 4 -0.6447 -0.0004
-5 10 5 -2.4303 0.0078
-5 10 6 0.5221 0.0106
-5 10 7 1.3423 -0.0021
-5 10 8 0.6624 0.0034
-5 10 9 -0.2651 -0.0004
-5 10 10 -1.2265 -0.0180
-5 10 11 0.6584 -0.0029
-5 10 12 0.2225 0.0029
-5 10 13 -2.4246 0.0020
-5 10 14 1.6274 0.0248
-5 10 15 4.0694 0.0051
-5 10 16 -2.7003 -0.0287
-5 10 17 -4.1559 -0.0077
-5 10 18 2.1747 0.0072
-5 10 19 2.7246 0.0089
-5 10 20 -0.9012 0.0130
-5 10 21 -1.2083 -0.0111
-5 10 22 0.2915 -0.0207
-5 10 23 0.8185 -0.0026
-5 10 24 -0.5785 0.0255
-5 10 25 -1.2592 0.0268
-5 10 26 0.8530 -0.0235
-5 10 27 1.3558 -0.0271
-5 10 28 -0.6192 -0.0019
-5 10 29 -0.6589 0.0038
-5 10 30 0.3550 0.0334
-5 10 31 -0.1887 0.0121
-5 10 32 -0.5166 -0.0331
-5 10 33 0.5642 -0.0233
-5 10 34 0.8644 0.0114
-5 10 35 -0.5835 0.0444
-5 10 36 -0.9391 -0.0106
-5 10 37 0.5621 -0.0531
-5 10 38 0.6499 0.0223
-5 11 -4 4.4453 -0.0019
-5 11 -3 -1.3889 -0.0016
-5 11 -2 -3.5919 -0.0057
-5 11 -1 1.8654 -0.0029
-5 11 0 0.8631 -0.0019
-5 11 1 -1.6017 -0.0088
-5 11 2 1.4716 0.0135
-5 11 3 0.4192 0.0082
-5 11 4 -2.0733 -0.0063
-5 11 5 1.2146 -0.0025
-5 11 6 1.8054 -0.0080
-5 11 7 -2.3906 0.0057
-5 11 8 -2.3664 0.0053
-5 11 9 2.3922 0.0011
-5 11 10 4.1089 0.0039
-5 11 11 -1.3098 -0.0142
-5 11 12 -5.5794 0.0051
-5 11 13 -0.0262 0.0073
-5 11 14 5.2710 -0.0234
-5 11 15 0.8149 0.0054
-5 11 16 -3.3720 0.0214
-5 11 17 -0.9303 -0.0002
-5 11 18 1.4089 0.0009
-5 11 19 0.8169 -0.0042
-5 11 20 -0.5101 -0.0139
-5 11 21 -0.8906 -0.0064
-5 11 22 0.4892 0.0107
-5 11 23 1.0817 0.0172
-5 11 24 -0.4655 -0.0142
-5 11 25 -0.9532 -0.0261
-5 11 26 -0.0079 0.0255
-5 11 27 0.3218 0.0331
-5 11 28 0.5142 -0.0155
-5 11 29 0.3726 -0.0218
-5 11 30 -0.3953 -0.0183
-5 11 31 -0.5751 -0.0003
-5 11 32 -0.3119 0.0381
-5 11 33 0.3191 0.0059
-5 11 34 0.8407 -0.0259
-5 11 35 -0.0447 -0.0038
-5 11 36 -0.6783 0.0072
-5 12 -4 1.8947 0.0012
-5 12 -3 3.2173 0.0266
-5 12 -2 1.0261 0.0101
-5 12 -1 -4.2898 -0.0084
-5 12 0 -3.0691 -0.0127
-5 12 1 4.6610 0.0083
-5 12 2 3.1777 -0.0028
-5 12 3 -4.4343 -0.0136
-5 12 4 -2.4627 0.0010
-5 12 5 3.9809 -0.0080
-5 12 6 2.5319 0.0219
-5 12 7 -3.1812 0.0209
-5 12 8 -3.4283 -0.0225
-5 12 9 1.7817 0.0011
-5 12 10 3.6090 -0.0050
-5 12 11 -0.0408 -0.0153
-5 12 12 -2.0778 0.0142
-5 12 13 -1.4599 0.0023
-5 12 14 -0.1857 0.0090
-5 12 15 2.2785 0.0052
-5 12 16 1.4661 -0.0217
-5 12 17 -2.2211 -0.0048
-5 12 18 -1.2417 -0.0014
-5 12 19 1.4817 0.0202
-5 12 20 0.2733 0.0217
-5 12 21 -0.6524 -0.0407
-5 12 22 0.4939 0.0015
-5 12 23 0.1070 0.0379
-5 12 24 -0.6162 -0.0377
-5 12 25 0.3271 -0.0047
-5 12 26 0.3295 0.0341
-5 12 27 -0.6885 -0.0437
-5 12 28 -0.2437 -0.0054
-5 12 29 0.5912 0.0766
-5 12 30 0.4910 -0.0018
-5 12 31 -0.0605 -0.0757
-5 12 32 -0.5089 -0.0025
-5 12 33 -0.2485 0.0637
-5 12 34 0.0404 -0.0113
-5 13 -4 -1.9856 0.0006
-5 13 -3 0.6972 -0.0141
-5 13 -2 3.2031 0.0003
-5 13 -1 -0.5870 0.0077
-5 13 0 -2.3286 0.0084
-5 13 1 0.2590 0.0101
-5 13 2 0.7545 0.0052
-5 13 3 -0.6634 -0.0020
-5 13 4 -0.1427 -0.0269
-5 13 5 1.3530 -0.0123
-5 13 6 0.6129 0.0089
-5 13 7 -1.2969 -0.0003
-5 13 8 -0.8232 0.0246
-5 13 9 0.3702 0.0132
-5 13 10 -0.0747 -0.0137
-5 13 11 0.6193 0.0015
-5 13 12 1.2264 -0.0194
-5 13 13 -0.8408 -0.0129
-5 13 14 -1.3292 0.0128
-5 13 15 0.0070 -0.0063
-5 13 16 0.3428 0.0172
-5 13 17 1.3215 0.0269
-5 13 18 0.7323 -0.0092
-5 13 19 -1.9539 -0.0167
-5 13 20 -1.0909 -0.0314
-5 13 21 1.3371 -0.0077
-5 13 22 0.6224 0.0384
-5 13 23 -0.2664 0.0160
-5 13 24 0.1997 0.0084
-5 13 25 -0.3890 -0.0204
-5 13 26 -0.6840 -0.0494
-5 13 27 0.7821 0.0553
-5 13 28 0.6255 0.0423
-5 13 29 -1.1435 -0.1067
-5 13 30 -0.4609 -0.0264
-5 13 31 1.0419 0.1206
-5 13 32 0.4545 0.0380
-5 14 -4 -0.1541 0.0084
-5 14 -3 2.3418 -0.0023
-5 14 -2 -1.1960 -0.0164
-5 14 -1 -1.5281 0.0055
-5 14 0 2.4980 0.0078
-5 14 1 1.8407 -0.0018
-5 14 2 -2.4316 0.0114
-5 14 3 -2.2908 0.0024
-5 14 4 1.0804 -0.0056
-5 14 5 1.6404 -0.0068
-5 14 6 0.1346 -0.0067
-5 14 7 -0.0716 0.0034
-5 14 8 -0.1583 -0.0164
-5 14 9 -1.1756 0.0024
-5 14 10 -0.4720 0.0345
-5 14 11 1.2594 -0.0037
-5 14 12 0.5345 0.0014
-5 14 13 -0.4061 0.0140
-5 14 14 0.2311 -0.0332
-5 14 15 -0.3545 -0.0297
-5 14 16 -0.9907 0.0032
-5 14 17 -0.0195 0.0190
-5 14 18 0.9653 0.0257
-5 14 19 1.4295 0.0138
-5 14 20 -0.1844 0.0136
-5 14 21 -2.4942 -0.0255
-5 14 22 -0.6955 -0.0648
-5 14 23 2.2642 0.0222
-5 14 24 1.0422 0.0462
-5 14 25 -1.3948 -0.0495
-5 14 26 -0.8047 0.0152
-5 14 27 0.8375 0.0877
-5 14 28 0.4057 -0.0311
-5 14 29 -0.5105 -0.0735
-5 15 -4 0.1507 0.0032
-5 15 -3 -1.4661 -0.0350
-5 15 -2 -0.7720 -0.0160
-5 15 -1 0.8598 0.0067
-5 15 0 0.4879 0.0052
-5 15 1 -0.3980 0.0254
-5 15 2 0.5370 0.0104
-5 15 3 0.9984 0.0003
-5 15 4 -1.1941 -0.0040
-5 15 5 -1.9823 -0.0233
-5 15 6 0.7271 -0.0004
-5 15 7 2.1162 -0.0072
-5 15 8 0.2866 0.0005
-5 15 9 -1.1076 0.0320
-5 15 10 -0.6667 -0.0121
-5 15 11 -0.1668 -0.0152
-5 15 12 0.1117 -0.0081
-5 15 13 0.5529 0.0015
-5 15 14 0.5010 0.0764
-5 15 15 0.3765 -0.0049
-5 15 16 -0.2642 -0.0990
-5 15 17 -1.8477 0.0002
-5 15 18 -0.7068 0.0307
-5 15 19 2.4736 0.0084
-5 15 20 1.5259 0.0163
-5 15 21 -1.7325 -0.0231
-5 15 22 -1.5778 0.0423
-5 15 23 0.5628 0.0677
-5 15 24 1.0253 -0.1222
-5 15 25 -0.0207 -0.1105
-5 16 -4 1.6030 0.0391
-5 16 -3 1.0198 -0.0015
-5 16 -2 -1.0786 -0.0201
-5 16 -1 -1.9816 -0.0489
-5 16 0 0.0588 -0.0349
-5 16 1 1.8534 -0.0073
-5 16 2 0.6579 0.0293
-5 16 3 -1.4624 0.0612
-5 16 4 -0.5752 0.0215
-5 16 5 1.5337 -0.0064
-5 16 6 0.1036 -0.0342
-5 16 7 -1.8614 -0.0445
-5 16 8 -0.0116 0.0022
-5 16 9 1.7156 -0.0049
-5 16 10 0.4673 0.0369
-5 16 11 -0.6485 0.0541
-5 16 12 -0.8396 -0.0548
-5 16 13 -1.0131 -0.0146
-5 16 14 0.5202 0.0103
-5 16 15 2.3071 -0.0524
-5 16 16 0.2569 0.0877
-5 16 17 -2.4135 0.0761
-5 16 18 -0.7201 -0.1316
-5 16 19 1.4529 -0.0557
-5 16 20 0.5437 0.0609
-5 16 21 -0.3883 0.0119
-5 17 -4 -0.3076 0.0310
-5 17 -3 0.5302 0.0348
-5 17 -2 1.0905 0.0494
-5 17 -1 -0.1844 0.0294
-5 17 0 -1.6317 -0.0412
-5 17 1 0.0276 -0.0730
-5 17 2 1.6239 -0.0357
-5 17 3 -0.0869 -0.0122
-5 17 4 -1.2762 0.0393
-5 17 5 -0.1070 0.0772
-5 17 6 0.9623 0.0322
-5 17 7 0.7265 0.0014
-5 17 8 -0.8322 -0.0540
-5 17 9 -1.5365 -0.0743
-5 17 10 0.6929 -0.0087
-5 17 11 2.1427 -0.0016
-5 17 12 -0.3204 0.0861
-5 17 13 -2.1352 0.1212
-5 17 14 -0.1168 -0.1274
-5 17 15 1.4049 -0.1399
-4 0 -2 19.0897 -0.1310
-4 0 0 -48.5419 0.0469
-4 0 2 58.5517 0.0244
-4 0 4 -45.7300 -0.0283
-4 0 6 24.9791 -0.0025
-4 0 8 -10.4276 0.0175
-4 0 10 2.9530 -0.0212
-4 0 12 3.4469 0.0251
-4 0 14 -9.9243 -0.0112
-4 0 16 12.0888 -0.0204
-4 0 18 -7.6005 0.0375
-4 0 20 -0.3286 -0.0264
-4 0 22 6.3000 0.0066
-4 0 24 -7.1774 0.0042
-4 0 26 3.8490 -0.0058
-4 0 28 0.0900 0.0040
-4 0 30 -1.6916 -0.0034
-4 0 32 0.9932 0.0095
-4 0 34 0.0503 -0.0206
-4 0 36 -0.2531 0.0230
-4 0 38 0.0945 -0.0087
-4 0 40 -0.3326 -0.0095
-4 0 42 0.7360 0.0222
-4 0 44 -0.6697 -0.0392
-4 0 46 0.2731 0.0588
-4 1 -3 -28.8983 0.1958
-4 1 -2 53.7535 -0.0801
-4 1 -1 39.8483 -0.1921
-4 1 0 -45.9954 0.0648
-4 1 1 -47.1320 0.1228
-4 1 2 22.3165 -0.0562
-4 1 3 44.5458 -0.0441
-4 1 4 -2.2951 0.0422
-4 1 5 -32.2787 0.0009
-4 1 6 -3.8147 -0.0167
-4 1 7 18.1152 0.0118
-4 1 8 1.5572 -0.0042
-4 1 9 -9.4482 -0.0090
-4 1 10 -0.2325 0.0084
-4 1 11 6.8940 -0.0011
-4 1 12 1.1870 -0.0067
-4 1 13 -6.5316 0.0066
-4 1 14 -0.0272 0.0108
-4 1 15 5.4227 -0.0054
-4 1 16 -4.6876 -0.0154
-4 1 17 -3.4938 0.0051
-4 1 18 9.2325 0.0132
-4 1 19 1.9809 0.0001
-4 1 20 -9.4553 -0.0073
-4 1 21 -1.5231 -0.0145
-4 1 22 4.8975 0.0043
-4 1 23 1.3847 0.0220
-4 1 24 1.2746 -0.0047
-4 1 25 -0.3403 -0.0175
-4 1 26 -5.1519 0.0045
-4 1 27 -1.6595 0.0148
-4 1 28 5.2097 -0.0044
-4 1 29 3.3457 -0.0082
-4 1 30 -3.0626 0.0052
-4 1 31 -3.7154 -0.0108
-4 1 32 1.2500 0.0016
-4 1 33 2.9920 0.0205
-4 1 34 -0.7483 -0.0191
-4 1 35 -2.0479 -0.0150
-4 1 36 0.8136 0.0298
-4 1 37 1.5101 0.0218
-4 1 38 -0.6029 -0.0209
-4 1 39 -1.3267 -0.0318
-4 1 40 0.2580 0.0094
-4 1 41 0.9710 0.0138
-4 1 42 -0.2945 -0.0121
-4 1 43 -0.2506 -0.0013
-4 1 44 0.5417 0.0168
-4 1 45 -0.3448 0.0361
-4 1 46 -0.4420 -0.0102
-4 2 -3 -0.5472 -0.0078
-4 2 -2 1.8457 0.0274
-4 2 -1 -0.8155 0.0131
-4 2 0 16.3381 -0.0139
-4 2 1 10.5610 -0.0233
-4 2 2 -22.5704 0.0122
-4 2 3 -24.6058 0.0150
-4 2 4 16.1133 -0.0119
-4 2 5 31.1265 -0.0080
-4 2 6 -7.2626 0.0028
-4 2 7 -24.1315 0.0200
-4 2 8 3.9401 0.0096
-4 2 9 10.1182 -0.0304
-4 2 10 -4.8975 -0.0146
-4 2 11 0.2313 0.0227
-4 2 12 5.2054 0.0066
-4 2 13 -2.8203 -0.0073
-4 2 14 -3.4694 0.0079
-4 2 15 1.0422 -0.0074
-4 2 16 2.1338 -0.0116
-4 2 17 0.3662 0.0170
-4 2 18 -3.3736 -0.0032
-4 2 19 0.1155 -0.0126
-4 2 20 6.4232 0.0193
-4 2 21 -0.8435 0.0017
-4 2 22 -8.3355 -0.0193
-4 2 23 -0.0595 -0.0031
-4 2 24 6.8338 0.0095
-4 2 25 2.0853 0.0114
-4 2 26 -2.4335 -0.0023
-4 2 27 -2.9593 -0.0111
-4 2 28 -2.3099 -0.0029
-4 2 29 1.5759 0.0066
-4 2 30 5.2683 0.0021
-4 2 31 0.8420 -0.0001
-4 2 32 -6.0642 0.0128
-4 2 33 -2.4172 -0.0150
-4 2 34 5.5594 -0.0254
-4 2 35 2.3999 0.0230
-4 2 36 -4.7216 0.0112
-4 2 37 -1.4715 -0.0090
-4 2 38 3.8411 0.0102
-4 2 39 0.8852 -0.0021
-4 2 40 -2.7105 0.0007
-4 2 41 -1.0530 -0.0077
-4 2 42 1.4782 -0.0251
-4 2 43 1.1635 0.0102
-4 2 44 -0.6929 0.0052
-4 2 45 -0.6283 0.0113
-4 2 46 0.4285 0.0547
-4 3 -3 -3.6167 0.0152
-4 3 -2 -0.8582 -0.0138
-4 3 -1 -0.5554 -0.0126
-4 3 0 -6.0168 0.0085
-4 3 1 6.6949 0.0109
-4 3 2 15.0366 0.0267
-4 3 3 -4.7125 -0.0138
-4 3 4 -19.1120 -0.0452
-4 3 5 -6.8910 0.0083
-4 3 6 16.1543 0.0350
-4 3 7 18.1544 -0.0077
-4 3 8 -9.8458 -0.0148
-4 3 9 -19.3196 0.0243
-4 3 10 4.5213 0.0036
-4 3 11 11.1348 -0.0358
-4 3 12 -1.7085 -0.0031
-4 3 13 -1.9456 0.0280
-4 3 14 0.6152 0.0008
-4 3 15 -2.1089 -0.0170
-4 3 16 0.1014 0.0062
-4 3 17 1.6875 0.0075
-4 3 18 -0.8528 -0.0027
-4 3 19 -0.9983 0.0078
-4 3 20 0.7452 -0.0138
-4 3 21 2.4136 -0.0157
-4 3 22 0.9775 0.0205
-4 3 23 -4.4613 0.0078
-4 3 24 -3.5032 -0.0091
-4 3 25 4.3471 -0.0025
-4 3 26 5.2054 0.0020
-4 3 27 -1.6402 0.0041
-4 3 28 -5.2032 -0.0086
-4 3 29 -1.3072 0.0039
-4 3 30 3.6436 0.0096
-4 3 31 2.1991 -0.0157
-4 3 32 -1.3492 -0.0008
-4 3 33 -0.9713 0.0197
-4 3 34 -0.4968 0.0032
-4 3 35 -0.6649 -0.0290
-4 3 36 1.2274 -0.0131
-4 3 37 1.0597 0.0389
-4 3 38 -1.2459 -0.0032
-4 3 39 -0.1693 -0.0192
-4 3 40 1.1103 0.0348
-4 3 41 -0.6314 -0.0114
-4 3 42 -0.7460 -0.0163
-4 3 43 0.5057 -0.0070
-4 3 44 0.1415 -0.0604
-4 3 45 -0.1141 0.0689
-4 3 46 0.2027 0.1040
-4 4 -3 -1.5120 0.0254
-4 4 -2 7.9546 -0.0197
-4 4 -1 -3.5439 -0.0044
-4 4 0 -6.9855 -0.0141
-4 4 1 0.7285 -0.0106
-4 4 2 3.4367 0.0124
-4 4 3 8.3089 0.0187
-4 4 4 1.5819 0.0249
-4 4 5 -13.9084 -0.0188
-4 4 6 -6.7408 -0.0466
-4 4 7 9.8435 0.0069
-4 4 8 10.5669 0.0303
-4 4 9 -0.1083 0.0034
-4 4 10 -11.5308 -0.0051
-4 4 11 -6.6482 -0.0025
-4 4 12 9.3742 0.0020
-4 4 13 6.6868 0.0037
-4 4 14 -6.0119 -0.0126
-4 4 15 -3.3968 -0.0094
-4 4 16 3.6721 0.0114
-4 4 17 1.7222 0.0033
-4 4 18 -2.4945 -0.0019
-4 4 19 -2.7701 0.0078
-4 4 20 1.1511 0.0055
-4 4 21 3.9250 -0.0033
-4 4 22 0.9206 -0.0128
-4 4 23 -2.8005 -0.0075
-4 4 24 -3.0181 -0.0012
-4 4 25 0.1641 0.0093
-4 4 26 4.1058 0.0243
-4 4 27 1.1152 -0.0115
-4 4 28 -3.5965 -0.0223
-4 4 29 0.5301 0.0143
-4 4 30 2.0291 -0.0021
-4 4 31 -3.7553 -0.0041
-4 4 32 -0.9973 0.0131
-4 4 33 5.9682 -0.0074
-4 4 34 1.4623 0.0014
-4 4 35 -5.8578 0.0083
-4 4 36 -2.5542 -0.0113
-4 4 37 4.2150 -0.0232
-4 4 38 2.9520 -0.0022
-4 4 39 -2.6806 0.0530
-4 4 40 -2.5834 0.0044
-4 4 41 1.9005 -0.0449
-4 4 42 2.0204 0.0339
-4 4 43 -1.2668 -0.0110
-4 4 44 -1.3125 -0.0598
-4 4 45 0.4224 0.0461
-4 5 -3 3.2787 -0.0022
-4 5 -2 3.2937 0.0157
-4 5 -1 4.0280 0.0147
-4 5 0 -2.9351 -0.0036
-4 5 1 -13.2167 -0.0123
-4 5 2 3.6831 -0.0322
-4 5 3 16.6574 0.0038
-4 5 4 -2.5578 0.0368
-4 5 5 -11.7780 0.0004
-4 5 6 -0.2148 -0.0043
-4 5 7 3.9014 0.0025
-4 5 8 1.3056 -0.0178
-4 5 9 0.1822 -0.0086
-4 5 10 0.8305 0.0077
-4 5 11 0.7617 0.0097
-4 5 12 -3.5917 0.0051
-4 5 13 -2.8506 -0.0033
-4 5 14 3.8009 0.0042
-4 5 15 2.7493 -0.0034
-4 5 16 -1.7451 -0.0149
-4 5 17 -0.9667 0.0065
-4 5 18 0.2080 0.0026
-4 5 19 0.0034 -0.0070
-4 5 20 -0.7857 0.0120
-4 5 21 -0.8743 0.0007
-4 5 22 2.4676 -0.0008
-4 5 23 1.9818 0.0121
-4 5 24 -3.1156 -0.0142
-4 5 25 -1.0333 -0.0194
-4 5 26 1.6211 0.0005
-4 5 27 -2.2227 0.0181
-4 5 28 0.9354 0.0240
-4 5 29 5.4884 -0.0157
-4 5 30 -2.2433 -0.0232
-4 5 31 -6.2865 0.0074
-4 5 32 1.3320 -0.0015
-4 5 33 4.3855 0.0099
-4 5 34 0.3295 0.0209
-4 5 35 -1.5857 -0.0150
-4 5 36 -0.8748 -0.0168
-4 5 37 -0.3791 0.0004
-4 5 38 0.2982 0.0058
-4 5 39 1.1877 0.0014
-4 5 40 0.1994 -0.0197
-4 5 41 -1.3938 0.0238
-4 5 42 -0.1766 0.0426
-4 5 43 1.2735 -0.0391
-4 5 44 0.0798 -0.0180
-4 5 45 -0.7563 0.0227
-4 6 -3 -6.8574 0.0058
-4 6 -2 6.3980 0.0179
-4 6 -1 9.1349 -0.0029
-4 6 0 -7.3996 0.0098
-4 6 1 -7.6427 0.0030
-4 6 2 4.1646 -0.0119
-4 6 3 2.7155 -0.0048
-4 6 4 1.3979 -0.0047
-4 6 5 1.4608 0.0094
-4 6 6 -4.3153 0.0047
-4 6 7 -1.6829 -0.0166
-4 6 8 3.3161 0.0098
-4 6 9 -0.9439 0.0197
-4 6 10 -2.1718 -0.0118
-4 6 11 3.1287 -0.0150
-4 6 12 4.2483 -0.0007
-4 6 13 -3.3736 0.0101
-4 6 14 -8.1777 0.0042
-4 6 15 2.6852 -0.0072
-4 6 16 10.0005 0.0120
-4 6 17 -2.2779 -0.0009
-4 6 18 -8.0761 -0.0256
-4 6 19 1.9321 0.0087
-4 6 20 4.5924 0.0137
-4 6 21 -0.5137 0.0001
-4 6 22 -2.8182 0.0064
-4 6 23 -2.5407 -0.0187
-4 6 24 3.7449 -0.0058
-4 6 25 6.2061 0.0219
-4 6 26 -5.4038 -0.0043
-4 6 27 -8.2855 -0.0086
-4 6 28 5.2078 -0.0015
-4 6 29 7.3154 0.0019
-4 6 30 -2.8005 0.0145
-4 6 31 -4.1291 -0.0088
-4 6 32 0.3085 -0.0127
-4 6 33 1.0639 0.0126
-4 6 34 0.2573 -0.0044
-4 6 35 0.3268 -0.0043
-4 6 36 0.7360 0.0221
-4 6 37 -0.2786 -0.0059
-4 6 38 -1.3854 -0.0228
-4 6 39 -0.2373 0.0121
-4 6 40 0.8329 0.0069
-4 6 41 0.6874 -0.0246
-4 6 42 0.0345 -0.0074
-4 6 43 -0.9050 0.0469
-4 6 44 -0.3165 0.0379
-4 7 -3 -2.6454 -0.0009
-4 7 -2 4.2525 -0.0037
-4 7 -1 2.2572 0.0084
-4 7 0 -3.7862 0.0022
-4 7 1 -1.3095 0.0039
-4 7 2 2.0753 0.0079
-4 7 3 1.1855 -0.0214
-4 7 4 -3.0485 -0.0051
-4 7 5 -2.4540 0.0241
-4 7 6 6.0298 0.0032
-4 7 7 4.1770 -0.0131
-4 7 8 -6.8158 -0.0117
-4 7 9 -5.0990 0.0004
-4 7 10 3.5022 0.0133
-4 7 11 4.9349 0.0026
-4 7 12 0.8270 -0.0018
-4 7 13 -3.9704 0.0018
-4 7 14 -1.7168 -0.0097
-4 7 15 2.0821 0.0015
-4 7 16 -1.5709 0.0144
-4 7 17 0.9875 -0.0106
-4 7 18 5.5015 -0.0096
-4 7 19 -4.7042 0.0086
-4 7 20 -6.3499 -0.0049
-4 7 21 7.8103 -0.0044
-4 7 22 3.9420 0.0158
-4 7 23 -9.1742 0.0171
-4 7 24 -1.2112 -0.0140
-4 7 25 8.2424 -0.0274
-4 7 26 0.6920 0.0102
-4 7 27 -5.2229 0.0077
-4 7 28 -2.0322 -0.0086
-4 7 29 1.4241 0.0248
-4 7 30 2.8955 0.0006
-4 7 31 1.1845 -0.0369
-4 7 32 -1.8346 0.0098
-4 7 33 -1.5800 0.0240
-4 7 34 -0.1150 -0.0082
-4 7 35 0.5602 -0.0020
-4 7 36 0.8332 -0.0060
-4 7 37 0.4415 -0.0119
-4 7 38 0.2019 0.0193
-4 7 39 -0.8441 0.0129
-4 7 40 -1.4105 -0.0156
-4 7 41 0.8206 -0.0143
-4 7 42 1.4098 -0.0089
-4 7 43 -0.5448 0.0195
-4 8 -3 3.1612 -0.0154
-4 8 -2 6.8713 -0.0114
-4 8 -1 -2.2248 0.0060
-4 8 0 -3.9504 0.0037
-4 8 1 0.9774 0.0104
-4 8 2 4.1280 -0.0036
-4 8 3 0.1685 -0.0051
-4 8 4 -5.3516 -0.0009
-4 8 5 -1.4813 -0.0023
-4 8 6 3.9795 0.0127
-4 8 7 3.0040 -0.0056
-4 8 8 0.3124 -0.0114
-4 8 9 -4.0926 0.0125
-4 8 10 -3.9557 0.0016
-4 8 11 3.8262 -0.0048
-4 8 12 3.6784 -0.0043
-4 8 13 -1.7760 -0.0092
-4 8 14 -0.2725 0.0093
-4 8 15 -1.3036 0.0136
-4 8 16 -2.3391 0.0009
-4 8 17 3.5866 -0.0024
-4 8 18 1.4120 -0.0104
-4 8 19 -3.6071 -0.0091
-4 8 20 1.9313 0.0060
-4 8 21 1.6439 0.0079
-4 8 22 -4.3772 -0.0056
-4 8 23 0.8670 -0.0082
-4 8 24 4.1102 0.0159
-4 8 25 -2.9600 0.0164
-4 8 26 -2.3219 -0.0191
-4 8 27 4.2986 -0.0105
-4 8 28 1.3293 0.0119
-4 8 29 -4.3483 -0.0136
-4 8 30 -1.8602 -0.0075
-4 8 31 2.8418 0.0332
-4 8 32 2.5235 0.0084
-4 8 33 -0.7436 -0.0386
-4 8 34 -1.7774 -0.0163
-4 8 35 -0.5691 0.0323
-4 8 36 -0.0659 0.0423
-4 8 37 0.8282 -0.0221
-4 8 38 1.2763 -0.0823
-4 8 39 -0.6762 0.0376
-4 8 40 -0.9788 0.1075
-4 8 41 0.5128 -0.0830
-4 8 42 0.0999 -0.0957
-4 9 -3 -1.8452 -0.0033
-4 9 -2 1.2265 -0.0026
-4 9 -1 2.6299 -0.0096
-4 9 0 -3.2185 0.0076
-4 9 1 -1.9269 -0.0006
-4 9 2 4.7144 -0.0103
-4 9 3 1.5280 0.0081
-4 9 4 -3.2645 0.0046
-4 9 5 -2.2939 0.0005
-4 9 6 -0.1685 -0.0023
-4 9 7 3.0589 0.0039
-4 9 8 2.2968 0.0058
-4 9 9 -2.1805 -0.0239
-4 9 10 -1.3835 -0.0037
-4 9 11 -0.5921 0.0247
-4 9 12 -0.8389 0.0010
-4 9 13 3.7803 0.0017
-4 9 14 1.2357 -0.0111
-4 9 15 -5.3495 -0.0255
-4 9 16 1.2744 0.0193
-4 9 17 4.5361 0.0255
-4 9 18 -4.6987 -0.0045
-4 9 19 -2.6585 -0.0117
-4 9 20 6.2165 -0.0162
-4 9 21 1.5959 0.0022
-4 9 22 -5.0324 0.0141
-4 9 23 -1.6806 0.0076
-4 9 24 2.8502 0.0006
-4 9 25 2.0013 -0.0276
-4 9 26 -1.7458 -0.0032
-4 9 27 -2.2442 0.0381
-4 9 28 1.9963 -0.0016
-4 9 29 2.7770 -0.0219
-4 9 30 -2.2506 0.0021
-4 9 31 -3.3463 0.0007
-4 9 32 1.5159 -0.0051
-4 9 33 3.2236 0.0090
-4 9 34 -0.3254 0.0127
-4 9 35 -2.3813 -0.0140
-4 9 36 -0.2183 -0.0185
-4 9 37 1.4202 -0.0037
-4 9 38 -0.0457 0.0319
-4 9 39 -0.7066 0.0529
-4 9 40 0.3448 -0.0617
-4 9 41 0.2692 -0.0710
-4 10 -3 -1.3250 0.0041
-4 10 -2 3.3768 -0.0053
-4 10 -1 -0.5138 0.0087
-4 10 0 -2.5528 0.0014
-4 10 1 1.1638 -0.0067
-4 10 2 -0.0876 0.0012
-4 10 3 0.0096 -0.0108
-4 10 4 3.1862 0.0006
-4 10 5 -1.2387 0.0134
-4 10 6 -4.6150 -0.0036
-4 10 7 0.6947 -0.0031
-4 10 8 3.9030 0.0049
-4 10 9 1.4277 0.0063
-4 10 10 -2.7576 -0.0002
-4 10 11 -3.1950 -0.0134
-4 10 12 3.0512 -0.0083
-4 10 13 2.9352 -0.0011
-4 10 14 -4.7531 0.0111
-4 10 15 -0.9454 0.0230
-4 10 16 6.1054 -0.0114
-4 10 17 -0.8216 -0.0208
-4 10 18 -5.5780 0.0141
-4 10 19 0.9439 -0.0004
-4 10 20 3.3922 -0.0044
-4 10 21 -0.0327 0.0091
-4 10 22 -1.1976 -0.0162
-4 10 23 -0.4323 -0.0001
-4 10 24 0.3894 0.0151
-4 10 25 0.1400 -0.0012
-4 10 26 -0.8045 0.0107
-4 10 27 0.0923 -0.0124
-4 10 28 1.1512 -0.0241
-4 10 29 0.1588 0.0176
-4 10 30 -0.6066 0.0161
-4 10 31 -0.4904 -0.0109
-4 10 32 -0.3964 -0.0091
-4 10 33 0.4513 0.0085
-4 10 34 1.0076 0.0034
-4 10 35 -0.0219 0.0061
-4 10 36 -1.0226 0.0079
-4 10 37 -0.4558 -0.0520
-4 10 38 0.7884 -0.0080
-4 10 39 0.5677 0.0848
-4 11 -3 2.3988 -0.0092
-4 11 -2 -1.9099 -0.0021
-4 11 -1 -2.0798 0.0055
-4 11 0 2.6967 0.0057
-4 11 1 -0.2126 0.0011
-4 11 2 -2.9836 -0.0154
-4 11 3 2.2146 0.0008
-4 11 4 2.3339 0.0082
-4 11 5 -2.3026 -0.0010
-4 11 6 -0.8936 0.0025
-4 11 7 1.1646 -0.0060
-4 11 8 -0.3777 -0.0029
-4 11 9 -0.8130 0.0017
-4 11 10 0.5225 0.0046
-4 11 11 2.1915 0.0172
-4 11 12 0.3566 -0.0040
-4 11 13 -4.0262 -0.0204
-4 11 14 -1.2526 -0.0066
-4 11 15 4.3294 -0.0026
-4 11 16 1.4225 0.0090
-4 11 17 -2.7407 0.0180
-4 11 18 -1.0279 -0.0010
-4 11 19 0.7596 -0.0048
-4 11 20 0.7107 0.0029
-4 11 21 0.1784 -0.0116
-4 11 22 -0.8869 -0.0060
-4 11 23 -0.1156 0.0093
-4 11 24 1.3721 -0.0004
-4 11 25 0.0072 -0.0049
-4 11 26 -1.4994 -0.0097
-4 11 27 -0.3776 0.0138
-4 11 28 0.8119 0.0380
-4 11 29 0.8133 -0.0204
-4 11 30 0.2879 -0.0433
-4 11 31 -0.5782 0.0126
-4 11 32 -0.9382 0.0249
-4 11 33 -0.3953 -0.0068
-4 11 34 0.8463 -0.0196
-4 11 35 1.2459 0.0126
-4 11 36 -0.4492 0.0225
-4 11 37 -1.1636 -0.0111
-4 12 -3 2.4804 -0.0018
-4 12 -2 2.3974 0.0039
-4 12 -1 0.8087 0.0042
-4 12 0 -2.8350 0.0165
-4 12 1 -3.2751 -0.0044
-4 12 2 2.6854 -0.0130
-4 12 3 3.6020 -0.0045
-4 12 4 -2.2256 0.0016
-4 12 5 -2.8767 0.0073
-4 12 6 1.8188 -0.0132
-4 12 7 2.9494 0.0060
-4 12 8 -1.1733 0.0213
-4 12 9 -4.1112 -0.0140
-4 12 10 -0.0461 -0.0055
-4 12 11 4.7314 -0.0016
-4 12 12 1.5681 -0.0077
-4 12 13 -3.4313 0.0193
-4 12 14 -2.8530 0.0069
-4 12 15 0.9517 -0.0108
-4 12 16 3.5045 -0.0020
-4 12 17 0.8222 -0.0092
-4 12 18 -3.2743 -0.0106
-4 12 19 -1.0173 0.0072
-4 12 20 2.2962 0.0266
-4 12 21 0.2384 0.0068
-4 12 22 -1.1815 -0.0309
-4 12 23 0.4708 0.0022
-4 12 24 0.3118 0.0282
-4 12 25 -0.5484 -0.0241
-4 12 26 0.5118 -0.0179
-4 12 27 0.2627 0.0201
-4 12 28 -1.2561 -0.0163
-4 12 29 -0.3279 0.0068
-4 12 30 1.3573 0.0532
-4 12 31 0.8574 -0.0274
-4 12 32 -0.7437 -0.0522
-4 12 33 -1.0848 0.0405
-4 12 34 0.1646 0.0283
-4 12 35 0.5638 -0.0491
-4 13 -3 -4.0026 -0.0046
-4 13 -2 0.9691 -0.0156
-4 13 -1 5.5268 0.0041
-4 13 0 -0.8425 0.0044
-4 13 1 -4.5401 0.0053
-4 13 2 0.4284 0.0138
-4 13 3 2.6689 -0.0002
-4 13 4 -0.7551 -0.0020
-4 13 5 -1.8287 -0.0140
-4 13 6 1.3926 -0.0167
-4 13 7 2.1388 0.0050
-4 13 8 -1.2831 0.0065
-4 13 9 -2.0685 0.0167
-4 13 10 0.2387 0.0107
-4 13 11 0.6350 -0.0100
-4 13 12 0.9517 -0.0062
-4 13 13 1.2407 -0.0171
-4 13 14 -1.2998 -0.0014
-4 13 15 -2.0373 0.0192
-4 13 16 0.3170 -0.0097
-4 13 17 1.4680 0.0056
-4 13 18 1.3721 0.0264
-4 13 19 -0.3917 -0.0116
-4 13 20 -2.3054 -0.0258
-4 13 21 -0.3038 -0.0181
-4 13 22 1.8229 0.0090
-4 13 23 0.2494 0.0440
-4 13 24 -0.8298 -0.0007
-4 13 25 0.2748 -0.0346
-4 13 26 0.2501 0.0105
-4 13 27 -0.5885 0.0147
-4 13 28 0.1306 -0.0146
-4 13 29 0.4617 -0.0117
-4 13 30 -0.5703 0.0018
-4 13 31 -0.3679 0.0088
-4 13 32 0.6147 0.0001
-4 13 33 0.5401 0.0014
-4 14 -3 -0.7482 0.0148
-4 14 -2 1.8913 0.0018
-4 14 -1 -0.6479 -0.0230
-4 14 0 -1.0663 0.0001
-4 14 1 1.9556 0.0116
-4 14 2 1.4011 -0.0043
-4 14 3 -1.7292 0.0110
-4 14 4 -1.9715 0.0084
-4 14 5 0.3078 -0.0077
-4 14 6 1.4518 -0.0024
-4 14 7 0.6740 -0.0054
-4 14 8 0.1878 -0.0051
-4 14 9 -0.2804 -0.0129
-4 14 10 -1.7468 -0.0028
-4 14 11 -0.6968 0.0318
-4 14 12 2.0342 0.0124
-4 14 13 0.9153 -0.0038
-4 14 14 -0.8986 0.0031
-4 14 15 -0.1049 -0.0314
-4 14 16 -0.4952 -0.0271
-4 14 17 -0.8978 0.0180
-4 14 18 0.6213 0.0204
-4 14 19 1.2105 0.0133
-4 14 20 0.6137 0.0053
-4 14 21 -0.6149 -0.0052
-4 14 22 -1.6483 -0.0073
-4 14 23 -0.3882 -0.0333
-4 14 24 1.4413 -0.0039
-4 14 25 1.0331 0.0594
-4 14 26 -0.7349 -0.0129
-4 14 27 -1.0302 -0.0697
-4 14 28 0.4573 0.0421
-4 14 29 0.7304 0.0896
-4 14 30 -0.3777 -0.0370
-4 15 -3 -1.0934 0.0169
-4 15 -2 -1.1850 -0.0181
-4 15 -1 0.3476 -0.0199
-4 15 0 0.7425 -0.0024
-4 15 1 -0.5524 -0.0020
-4 15 2 -0.4073 0.0266
-4 15 3 1.3186 0.0159
-4 15 4 1.0960 -0.0128
-4 15 5 -1.4811 -0.0039
-4 15 6 -2.2634 -0.0143
-4 15 7 0.5561 0.0008
-4 15 8 2.6827 0.0186
-4 15 9 0.6853 -0.0057
-4 15 10 -1.7502 -0.0055
-4 15 11 -1.1635 -0.0089
-4 15 12 0.0939 -0.0118
-4 15 13 0.7100 0.0092
-4 15 14 0.8529 0.0202
-4 15 15 -0.1772 0.0349
-4 15 16 -0.1586 -0.0037
-4 15 17 0.4322 -0.0661
-4 15 18 -1.4458 -0.0174
-4 15 19 -1.4197 0.0386
-4 15 20 2.1960 0.0110
-4 15 21 2.2819 -0.0007
-4 15 22 -1.4253 -0.0074
-4 15 23 -2.2965 -0.0026
-4 15 24 0.2864 0.0474
-4 15 25 1.5353 -0.0023
-4 15 26 0.0720 -0.0872
-4 15 27 -0.6142 -0.0141
-4 16 -3 1.3569 0.0367
-4 16 -2 0.6731 0.0076
-4 16 -1 -1.1193 -0.0114
-4 16 0 -1.2499 -0.0419
-4 16 1 0.4539 -0.0329
-4 16 2 0.9298 0.0035
-4 16 3 -0.1232 0.0154
-4 16 4 -0.5439 0.0450
-4 16 5 0.4034 0.0307
-4 16 6 0.7523 -0.0181
-4 16 7 -0.8435 -0.0316
-4 16 8 -1.3949 -0.0355
-4 16 9 0.8710 -0.0022
-4 16 10 1.7310 0.0372
-4 16 11 -0.3884 0.0306
-4 16 12 -1.0258 -0.0017
-4 16 13 -0.0820 -0.0429
-4 16 14 -0.6713 -0.0174
-4 16 15 -0.0693 0.0235
-4 16 16 2.2354 -0.0036
-4 16 17 0.7407 0.0292
-4 16 18 -2.4400 0.0488
-4 16 19 -1.1843 -0.0685
-4 16 20 1.3338 -0.0643
-4 16 21 0.9577 0.0629
-4 16 22 -0.1759 0.0196
-4 16 23 -0.3792 -0.0382
-4 17 -3 -0.8109 0.0267
-4 17 -2 1.0354 0.0253
-4 17 -1 1.9390 0.0475
-4 17 0 -0.8328 0.0136
-4 17 1 -2.6145 -0.0340
-4 17 2 0.7826 -0.0540
-4 17 3 2.5535 -0.0341
-4 17 4 -0.8024 0.0024
-4 17 5 -1.9882 0.0240
-4 17 6 0.4329 0.0578
-4 17 7 1.2654 0.0481
-4 17 8 0.3992 -0.0202
-4 17 9 -0.7153 -0.0563
-4 17 10 -1.4534 -0.0494
-4 17 11 0.4145 -0.0170
-4 17 12 2.3516 0.0377
-4 17 13 -0.1075 0.0833
-4 17 14 -2.5475 0.0450
-4 17 15 -0.2842 -0.1007
-4 17 16 1.7792 -0.1135
-4 17 17 0.4435 0.0917
-4 17 18 -0.5737 0.1162
-4 18 -3 -0.2353 -0.0652
-4 18 -2 0.2665 -0.0108
-4 18 -1 -0.2247 0.0402
-4 18 0 -0.4020 0.0362
-4 18 1 0.8432 0.0358
-4 18 2 0.2583 0.0060
-4 18 3 -1.3221 -0.0280
-4 18 4 0.4246 -0.0392
-4 18 5 1.5524 -0.0359
-4 18 6 -1.1584 -0.0248
-4 18 7 -1.4227 0.0049
-4 18 8 1.4044 0.1016
-4 18 9 0.9365 0.1130
-3 0 -1 -15.9772 0.3167
-3 0 1 -22.4399 -0.2410
-3 0 3 40.1386 0.1694
-3 0 5 -29.9084 -0.1083
-3 0 7 9.5834 0.0489
-3 0 9 2.7013 -0.0075
-3 0 11 -6.1420 -0.0100
-3 0 13 9.4779 0.0099
-3 0 15 -14.9680 0.0028
-3 0 17 16.7601 -0.0104
-3 0 19 -10.8824 -0.0016
-3 0 21 0.5029 0.0155
-3 0 23 7.9132 -0.0107
-3 0 25 -10.3389 -0.0011
-3 0 27 7.5068 0.0021
-3 0 29 -3.3046 -0.0013
-3 0 31 1.0666 0.0102
-3 0 33 -1.1423 -0.0159
-3 0 35 1.7745 0.0049
-3 0 37 -1.6276 0.0083
-3 0 39 1.0072 -0.0086
-3 0 41 -0.8059 0.0087
-3 0 43 0.9548 -0.0149
-3 0 45 -0.7100 0.0042
-3 0 47 0.1047 0.0228
-3 1 -2 -47.6882 0.1007
-3 1 -1 76.0248 -0.0784
-3 1 0 57.3250 -0.0901
-3 1 1 -70.1119 0.1044
-3 1 2 -62.5521 0.0268
-3 1 3 40.3417 -0.0711
-3 1 4 56.6081 0.0255
-3 1 5 -12.5221 0.0482
-3 1 6 -39.3486 -0.0275
-3 1 7 1.7878 -0.0538
-3 1 8 19.8262 0.0017
-3 1 9 -2.1462 0.0575
-3 1 10 -7.2301 0.0229
-3 1 11 1.6500 -0.0418
-3 1 12 2.8349 -0.0332
-3 1 13 1.4934 0.0178
-3 1 14 -2.1694 0.0218
-3 1 15 -1.2594 -0.0036
-3 1 16 1.4508 -0.0010
-3 1 17 -4.5710 0.0017
-3 1 18 -0.0383 -0.0066
-3 1 19 11.1040 0.0038
-3 1 20 -0.9809 0.0044
-3 1 21 -12.5065 -0.0195
-3 1 22 0.8009 -0.0066
-3 1 23 7.6531 0.0278
-3 1 24 -0.0406 0.0097
-3 1 25 -0.1873 -0.0148
-3 1 26 0.1098 -0.0138
-3 1 27 -5.1452 -0.0035
-3 1 28 -1.3546 0.0226
-3 1 29 6.2520 0.0043
-3 1 30 2.6178 -0.0156
-3 1 31 -4.5492 0.0058
-3 1 32 -2.8008 -0.0155
-3 1 33 2.6855 -0.0011
-3 1 34 1.9925 0.0352
-3 1 35 -1.9581 -0.0200
-3 1 36 -1.0272 -0.0278
-3 1 37 1.8401 0.0303
-3 1 38 0.5805 0.0208
-3 1 39 -1.4103 -0.0175
-3 1 40 -0.6157 -0.0132
-3 1 41 0.7367 0.0005
-3 1 42 0.5357 -0.0137
-3 1 43 -0.5041 0.0108
-3 1 44 -0.0700 0.0268
-3 1 45 0.6684 -0.0279
-3 1 46 -0.3352 0.0021
-3 1 47 -0.5403 0.0469
-3 2 -2 -13.9144 0.1168
-3 2 -1 0.9081 -0.0123
-3 2 0 13.1937 -0.1003
-3 2 1 27.3131 -0.0160
-3 2 2 -2.6506 0.0543
-3 2 3 -39.5552 0.0288
-3 2 4 -14.6428 -0.0257
-3 2 5 32.6163 -0.0007
-3 2 6 25.1321 0.0057
-3 2 7 -19.6847 -0.0209
-3 2 8 -20.4899 0.0181
-3 2 9 12.3312 0.0040
-3 2 10 7.0174 -0.0272
-3 2 11 -10.1433 0.0235
-3 2 12 3.1836 0.0177
-3 2 13 7.3251 -0.0310
-3 2 14 -5.1090 -0.0074
-3 2 15 -2.4706 0.0241
-3 2 16 2.3740 -0.0007
-3 2 17 -0.9086 -0.0158
-3 2 18 -0.3143 0.0063
-3 2 19 -0.0363 0.0046
-3 2 20 0.7764 0.0010
-3 2 21 4.0977 0.0116
-3 2 22 -1.9150 -0.0105
-3 2 23 -7.3235 -0.0262
-3 2 24 1.2580 0.0038
-3 2 25 6.6688 0.0313
-3 2 26 1.1048 0.0068
-3 2 27 -2.4446 -0.0224
-3 2 28 -2.7462 -0.0081
-3 2 29 -2.5550 0.0045
-3 2 30 2.1001 0.0133
-3 2 31 5.8011 0.0029
-3 2 32 -0.0954 -0.0173
-3 2 33 -6.6293 0.0088
-3 2 34 -1.3635 0.0008
-3 2 35 5.8983 -0.0130
-3 2 36 1.3388 0.0124
-3 2 37 -4.7596 -0.0136
-3 2 38 -0.4142 0.0070
-3 2 39 3.6058 0.0406
-3 2 40 -0.0901 -0.0272
-3 2 41 -2.2073 -0.0291
-3 2 42 -0.2899 0.0167
-3 2 43 0.7696 0.0080
-3 2 44 0.6635 -0.0102
-3 2 45 0.0098 -0.0320
-3 2 46 -0.3496 0.0372
-3 2 47 -0.0455 0.0809
-3 3 -2 -6.6208 0.0321
-3 3 -1 -4.2407 0.0172
-3 3 0 0.6894 0.0028
-3 3 1 -2.1817 -0.0426
-3 3 2 9.5798 -0.0171
-3 3 3 13.9961 0.0332
-3 3 4 -11.6923 0.0068
-3 3 5 -21.0432 -0.0060
-3 3 6 1.4964 0.0002
-3 3 7 19.2145 -0.0035
-3 3 8 10.8119 -0.0062
-3 3 9 -12.7540 0.0028
-3 3 10 -13.3405 0.0174
-3 3 11 7.2154 -0.0062
-3 3 12 5.7438 -0.0149
-3 3 13 -4.2204 0.0040
-3 3 14 3.0648 0.0009
-3 3 15 2.4325 0.0038
-3 3 16 -6.2047 0.0000
-3 3 17 -0.4710 -0.0020
-3 3 18 4.3356 0.0069
-3 3 19 -1.5634 -0.0052
-3 3 20 -2.1785 -0.0058
-3 3 21 2.3018 0.0039
-3 3 22 2.6220 0.0067
-3 3 23 -0.7702 0.0018
-3 3 24 -4.2871 -0.0086
-3 3 25 -2.2143 -0.0062
-3 3 26 3.9787 -0.0063
-3 3 27 4.7427 0.0168
-3 3 28 -0.8273 0.0207
-3 3 29 -5.4722 -0.0286
-3 3 30 -2.8582 -0.0112
-3 3 31 4.2681 0.0244
-3 3 32 4.4965 0.0020
-3 3 33 -2.0060 -0.0123
-3 3 34 -3.7114 -0.0066
-3 3 35 0.0146 0.0168
-3 3 36 2.0966 -0.0050
-3 3 37 0.9781 -0.0235
-3 3 38 -1.4218 0.0207
-3 3 39 -1.2859 -0.0017
-3 3 40 1.8901 0.0076
-3 3 41 1.3122 0.0303
-3 3 42 -2.1494 -0.0432
-3 3 43 -0.9459 0.0066
-3 3 44 1.3878 0.0046
-3 3 45 0.2930 -0.0880
-3 3 46 -0.4416 0.0764
-3 4 -2 -4.5161 -0.0182
-3 4 -1 3.6726 0.0382
-3 4 0 -2.9240 0.0344
-3 4 1 -2.9128 -0.0334
-3 4 2 2.1552 -0.0255
-3 4 3 -0.3145 0.0054
-3 4 4 7.0305 0.0112
-3 4 5 5.2844 0.0117
-3 4 6 -14.0991 -0.0013
-3 4 7 -10.2016 -0.0069
-3 4 8 10.6388 -0.0113
-3 4 9 13.3799 -0.0050
-3 4 10 -0.0684 0.0168
-3 4 11 -13.7225 0.0121
-3 4 12 -7.6628 -0.0101
-3 4 13 11.2576 -0.0056
-3 4 14 7.7136 0.0081
-3 4 15 -7.5767 -0.0126
-3 4 16 -3.6917 -0.0086
-3 4 17 4.5513 0.0218
-3 4 18 1.3753 -0.0039
-3 4 19 -2.4327 -0.0134
-3 4 20 -2.3656 0.0125
-3 4 21 0.1524 0.0070
-3 4 22 3.8984 -0.0006
-3 4 23 2.7712 -0.0102
-3 4 24 -3.0523 -0.0086
-3 4 25 -5.4881 0.0073
-3 4 26 0.2234 0.0058
-3 4 27 6.6589 0.0020
-3 4 28 1.6136 -0.0125
-3 4 29 -5.6451 -0.0010
-3 4 30 -0.5171 0.0187
-3 4 31 3.2988 -0.0058
-3 4 32 -2.4770 -0.0037
-3 4 33 -1.4870 -0.0026
-3 4 34 4.8554 -0.0060
-3 4 35 1.2612 0.0228
-3 4 36 -5.1099 -0.0017
-3 4 37 -1.8864 -0.0277
-3 4 38 3.7487 -0.0148
-3 4 39 2.1615 0.0181
-3 4 40 -2.3568 0.0425
-3 4 41 -1.8779 -0.0321
-3 4 42 1.7019 -0.0029
-3 4 43 1.3885 0.0698
-3 4 44 -1.1824 -0.0890
-3 4 45 -0.7617 -0.0641
-3 4 46 0.3633 0.1201
-3 5 -2 -1.0453 -0.0106
-3 5 -1 1.3167 -0.0042
-3 5 0 6.3753 0.0069
-3 5 1 -1.1255 0.0279
-3 5 2 -14.8795 0.0092
-3 5 3 2.0063 -0.0426
-3 5 4 17.8893 -0.0175
-3 5 5 -0.7515 0.0286
-3 5 6 -11.3995 0.0149
-3 5 7 -2.4229 0.0003
-3 5 8 0.9170 -0.0075
-3 5 9 3.8563 -0.0177
-3 5 10 5.2419 -0.0006
-3 5 11 -1.4709 0.0132
-3 5 12 -4.9009 0.0030
-3 5 13 -2.4647 -0.0004
-3 5 14 2.3989 0.0009
-3 5 15 4.4472 -0.0002
-3 5 16 -1.9607 -0.0054
-3 5 17 -3.9299 -0.0069
-3 5 18 3.3622 0.0136
-3 5 19 3.1847 0.0011
-3 5 20 -3.7671 -0.0235
-3 5 21 -3.9965 0.0101
-3 5 22 1.8118 0.0150
-3 5 23 5.6662 -0.0041
-3 5 24 0.7853 0.0116
-3 5 25 -6.0533 -0.0081
-3 5 26 -1.2252 -0.0265
-3 5 27 4.0620 0.0028
-3 5 28 -1.1663 0.0232
-3 5 29 -1.0011 0.0111
-3 5 30 4.1833 -0.0212
-3 5 31 -0.6795 -0.0132
-3 5 32 -5.2003 0.0156
-3 5 33 0.0118 0.0042
-3 5 34 3.6824 0.0009
-3 5 35 1.6090 0.0040
-3 5 36 -1.1133 -0.0011
-3 5 37 -2.3008 -0.0025
-3 5 38 -0.8175 -0.0154
-3 5 39 1.7466 -0.0082
-3 5 40 1.5869 -0.0013
-3 5 41 -0.9084 0.0187
-3 5 42 -1.6782 0.0497
-3 5 43 0.4174 -0.0353
-3 5 44 1.4900 -0.0576
-3 5 45 -0.1449 0.0710
-3 6 -2 -6.5448 -0.0041
-3 6 -1 3.1289 -0.0121
-3 6 0 10.9577 0.0048
-3 6 1 -2.4764 0.0217
-3 6 2 -10.9862 -0.0094
-3 6 3 -2.2015 -0.0128
-3 6 4 5.8383 0.0178
-3 6 5 8.9031 -0.0025
-3 6 6 -0.0413 -0.0179
-3 6 7 -11.8656 0.0034
-3 6 8 -1.9398 0.0089
-3 6 9 9.3728 0.0070
-3 6 10 0.3089 -0.0057
-3 6 11 -5.6763 -0.0111
-3 6 12 1.6537 0.0133
-3 6 13 5.2182 0.0004
-3 6 14 -2.0949 -0.0166
-3 6 15 -7.5493 0.0128
-3 6 16 1.9094 0.0075
-3 6 17 8.8385 -0.0096
-3 6 18 -2.3986 0.0000
-3 6 19 -6.8498 -0.0024
-3 6 20 3.2048 0.0022
-3 6 21 3.2374 0.0012
-3 6 22 -2.7075 -0.0009
-3 6 23 -1.2887 0.0036
-3 6 24 -0.0919 -0.0103
-3 6 25 2.1991 0.0079
-3 6 26 4.1419 0.0156
-3 6 27 -3.9929 -0.0194
-3 6 28 -6.9000 -0.0069
-3 6 29 3.9960 0.0105
-3 6 30 6.6437 0.0009
-3 6 31 -1.7955 0.0046
-3 6 32 -4.0665 -0.0078
-3 6 33 -0.5662 -0.0121
-3 6 34 1.3241 0.0124
-3 6 35 1.0348 0.0140
-3 6 36 0.1176 -0.0051
-3 6 37 0.2467 -0.0045
-3 6 38 -0.3299 -0.0007
-3 6 39 -1.3917 -0.0131
-3 6 40 0.0779 0.0023
-3 6 41 1.2017 0.0153
-3 6 42 0.1668 -0.0170
-3 6 43 -0.3287 -0.0027
-3 6 44 -0.2983 0.0378
-3 6 45 -0.1628 -0.0030
-3 7 -2 -10.2286 -0.0048
-3 7 -1 4.0865 -0.0064
-3 7 0 9.0173 0.0085
-3 7 1 -3.1026 0.0017
-3 7 2 -5.8281 -0.0028
-3 7 3 0.0416 0.0055
-3 7 4 2.8494 -0.0119
-3 7 5 -0.0520 -0.0043
-3 7 6 -1.5771 0.0210
-3 7 7 3.1742 0.0048
-3 7 8 1.6532 -0.0112
-3 7 9 -4.7735 -0.0104
-3 7 10 -1.9002 -0.0102
-3 7 11 2.1018 0.0097
-3 7 12 1.7625 0.0161
-3 7 13 2.1434 0.0005
-3 7 14 -1.2204 -0.0010
-3 7 15 -3.2679 -0.0161
-3 7 16 -0.0539 -0.0070
-3 7 17 0.0368 0.0280
-3 7 18 2.5558 -0.0003
-3 7 19 4.2555 -0.0211
-3 7 20 -6.0626 0.0020
-3 7 21 -5.6502 -0.0002
-3 7 22 9.4242 -0.0009
-3 7 23 3.6004 0.0113
-3 7 24 -11.2170 0.0163
-3 7 25 -0.9503 -0.0111
-3 7 26 10.4942 -0.0326
-3 7 27 0.4051 0.0161
-3 7 28 -7.3879 0.0224
-3 7 29 -1.7880 -0.0173
-3 7 30 3.3516 0.0051
-3 7 31 2.8035 0.0036
-3 7 32 -0.3424 -0.0240
-3 7 33 -1.8718 0.0069
-3 7 34 -0.7158 0.0247
-3 7 35 -0.1356 -0.0073
-3 7 36 0.4383 -0.0132
-3 7 37 1.0103 0.0160
-3 7 38 0.1083 0.0045
-3 7 39 0.0439 -0.0271
-3 7 40 -0.4421 -0.0094
-3 7 41 -1.4839 0.0220
-3 7 42 0.5282 0.0214
-3 7 43 1.6625 -0.0156
-3 7 44 -0.3669 -0.0327
-3 8 -2 1.4225 -0.0126
-3 8 -1 4.8887 -0.0023
-3 8 0 -0.7817 0.0083
-3 8 1 -1.0924 -0.0063
-3 8 2 -0.2580 0.0110
-3 8 3 0.9786 0.0095
-3 8 4 1.1440 -0.0161
-3 8 5 -2.7893 -0.0126
-3 8 6 -2.1522 0.0072
-3 8 7 2.2543 0.0133
-3 8 8 3.5323 -0.0004
-3 8 9 1.5461 -0.0005
-3 8 10 -4.7268 0.0045
-3 8 11 -4.9116 -0.0141
-3 8 12 4.6674 -0.0129
-3 8 13 4.0661 0.0121
-3 8 14 -2.7059 0.0092
-3 8 15 0.4351 -0.0004
-3 8 16 -0.5633 0.0029
-3 8 17 -4.4440 -0.0085
-3 8 18 3.3689 -0.0026
-3 8 19 4.6938 0.0122
-3 8 20 -4.1176 -0.0043
-3 8 21 -1.8459 -0.0041
-3 8 22 2.7660 -0.0001
-3 8 23 -0.8050 -0.0143
-3 8 24 -0.4601 0.0023
-3 8 25 1.0264 0.0223
-3 8 26 -1.7971 0.0109
-3 8 27 0.3938 -0.0160
-3 8 28 3.4077 -0.0195
-3 8 29 -1.1690 0.0116
-3 8 30 -3.7746 0.0099
-3 8 31 0.3274 -0.0072
-3 8 32 2.7705 0.0087
-3 8 33 0.8797 -0.0024
-3 8 34 -1.2193 -0.0291
-3 8 35 -0.7333 -0.0054
-3 8 36 0.0719 0.0372
-3 8 37 -0.7312 0.0383
-3 8 38 0.4700 -0.0214
-3 8 39 1.7989 -0.0602
-3 8 40 -0.6135 0.0103
-3 8 41 -1.3893 0.0523
-3 8 42 0.4783 -0.0262
-3 9 -2 -2.4935 -0.0051
-3 9 -1 1.7784 -0.0085
-3 9 0 3.2095 -0.0155
-3 9 1 -3.5280 0.0066
-3 9 2 -2.2716 0.0111
-3 9 3 5.1422 -0.0022
-3 9 4 1.4416 0.0024
-3 9 5 -3.7496 -0.0058
-3 9 6 -1.9179 -0.0038
-3 9 7 0.1193 0.0083
-3 9 8 2.6429 0.0043
-3 9 9 2.1013 -0.0055
-3 9 10 -1.6647 -0.0114
-3 9 11 -0.8051 0.0060
-3 9 12 -1.5976 0.0160
-3 9 13 -2.1444 -0.0063
-3 9 14 5.5870 -0.0121
-3 9 15 3.1514 -0.0013
-3 9 16 -7.8191 0.0015
-3 9 17 -0.7535 0.0085
-3 9 18 7.1337 0.0068
-3 9 19 -3.1533 -0.0036
-3 9 20 -4.8030 -0.0075
-3 9 21 5.4894 -0.0082
-3 9 22 2.9386 0.0068
-3 9 23 -4.9715 0.0156
-3 9 24 -2.2100 -0.0035
-3 9 25 2.9958 -0.0151
-3 9 26 1.9686 -0.0113
-3 9 27 -1.7891 0.0085
-3 9 28 -1.8378 0.0260
-3 9 29 1.9951 -0.0027
-3 9 30 1.8976 -0.0261
-3 9 31 -2.3940 0.0041
-3 9 32 -1.9548 0.0226
-3 9 33 1.8023 -0.0038
-3 9 34 1.7548 -0.0171
-3 9 35 -0.5702 -0.0103
-3 9 36 -1.3759 0.0015
-3 9 37 -0.1147 0.0266
-3 9 38 0.8936 -0.0096
-3 9 39 -0.1041 -0.0282
-3 9 40 -0.3297 0.0610
-3 9 41 0.4651 0.0238
-3 10 -2 -2.0641 0.0043
-3 10 -1 2.9949 -0.0078
-3 10 0 0.3044 0.0079
-3 10 1 -2.1141 0.0033
-3 10 2 0.6153 -0.0097
-3 10 3 -0.6838 -0.0017
-3 10 4 0.3568 -0.0059
-3 10 5 4.1498 0.0014
-3 10 6 -1.5217 0.0087
-3 10 7 -5.8657 -0.0028
-3 10 8 0.6293 0.0044
-3 10 9 5.0779 0.0066
-3 10 10 2.4711 -0.0077
-3 10 11 -3.5603 -0.0053
-3 10 12 -5.5315 0.0012
-3 10 13 3.4520 -0.0019
-3 10 14 6.0849 -0.0015
-3 10 15 -4.8910 0.0065
-3 10 16 -3.9647 0.0043
-3 10 17 6.1253 -0.0111
-3 10 18 1.4195 0.0013
-3 10 19 -5.5334 0.0181
-3 10 20 -0.4880 -0.0055
-3 10 21 3.2144 -0.0100
-3 10 22 0.9130 -0.0073
-3 10 23 -0.7863 -0.0142
-3 10 24 -1.2151 0.0285
-3 10 25 -0.2143 0.0231
-3 10 26 0.8687 -0.0288
-3 10 27 -0.2272 -0.0058
-3 10 28 -0.4594 0.0030
-3 10 29 0.8078 -0.0126
-3 10 30 0.4937 0.0194
-3 10 31 -0.5127 0.0208
-3 10 32 -0.9103 -0.0247
-3 10 33 -0.3465 -0.0265
-3 10 34 1.2236 0.0223
-3 10 35 0.8422 0.0247
-3 10 36 -0.8940 0.0040
-3 10 37 -0.6815 -0.0125
-3 10 38 0.0709 -0.0631
-3 10 39 0.3077 0.0059
-3 10 40 0.3968 0.0938
-3 11 -2 0.5432 -0.0078
-3 11 -1 -2.4715 -0.0023
-3 11 0 -1.1055 0.0003
-3 11 1 3.5150 0.0058
-3 11 2 -0.4121 0.0155
-3 11 3 -4.2333 -0.0055
-3 11 4 1.7493 -0.0132
-3 11 5 3.9955 -0.0054
-3 11 6 -0.9286 0.0012
-3 11 7 -2.7265 0.0092
-3 11 8 -1.5412 -0.0022
-3 11 9 1.3295 -0.0034
-3 11 10 3.1736 0.0027
-3 11 11 -0.8685 0.0012
-3 11 12 -2.2219 0.0135
-3 11 13 1.3568 0.0027
-3 11 14 -0.3042 -0.0229
-3 11 15 -1.8354 -0.0076
-3 11 16 1.8384 0.0068
-3 11 17 1.6027 -0.0024
-3 11 18 -1.2462 0.0080
-3 11 19 -0.9109 0.0117
-3 11 20 -0.2381 0.0016
-3 11 21 0.4913 -0.0003
-3 11 22 0.9662 -0.0145
-3 11 23 -0.7697 -0.0047
-3 11 24 -0.7234 0.0054
-3 11 25 1.4715 -0.0105
-3 11 26 0.4005 0.0144
-3 11 27 -1.7739 0.0113
-3 11 28 -0.6373 -0.0187
-3 11 29 1.0855 0.0038
-3 11 30 1.1256 0.0069
-3 11 31 0.1854 0.0035
-3 11 32 -0.9696 0.0033
-3 11 33 -1.0106 -0.0200
-3 11 34 -0.1898 -0.0083
-3 11 35 0.9419 0.0066
-3 11 36 1.4210 0.0160
-3 11 37 -0.4494 0.0147
-3 11 38 -1.5019 -0.0169
-3 12 -2 3.0690 0.0015
-3 12 -1 0.3496 -0.0043
-3 12 0 0.2588 -0.0054
-3 12 1 -0.2210 0.0130
-3 12 2 -2.7892 0.0007
-3 12 3 -0.2593 -0.0045
-3 12 4 2.9708 0.0013
-3 12 5 0.7693 -0.0037
-3 12 6 -1.8839 0.0056
-3 12 7 -0.9214 -0.0061
-3 12 8 1.7390 -0.0063
-3 12 9 1.0940 0.0133
-3 12 10 -3.2424 -0.0033
-3 12 11 -1.7755 -0.0089
-3 12 12 4.7184 0.0019
-3 12 13 2.7881 0.0030
-3 12 14 -4.2449 0.0138
-3 12 15 -3.6158 0.0064
-3 12 16 2.0518 -0.0147
-3 12 17 3.9006 -0.0111
-3 12 18 -0.0156 -0.0068
-3 12 19 -3.4538 -0.0043
-3 12 20 -0.5948 0.0194
-3 12 21 2.4002 0.0181
-3 12 22 0.0531 -0.0079
-3 12 23 -1.2384 -0.0131
-3 12 24 0.5961 -0.0052
-3 12 25 0.2314 0.0181
-3 12 26 -0.6430 0.0044
-3 12 27 0.8269 -0.0368
-3 12 28 0.3615 0.0018
-3 12 29 -1.7992 0.0330
-3 12 30 -0.6086 -0.0026
-3 12 31 1.9976 -0.0196
-3 12 32 1.4876 -0.0081
-3 12 33 -1.2881 0.0377
-3 12 34 -1.9544 0.0268
-3 12 35 0.4696 -0.0620
-3 12 36 1.3125 -0.0311
-3 13 -2 -5.3349 0.0033
-3 13 -1 0.5130 -0.0075
-3 13 0 6.6959 -0.0015
-3 13 1 -0.2202 -0.0062
-3 13 2 -5.3097 0.0065
-3 13 3 -0.3753 0.0200
-3 13 4 3.0626 -0.0068
-3 13 5 0.1291 -0.0075
-3 13 6 -2.0600 0.0001
-3 13 7 0.6470 -0.0101
-3 13 8 2.4001 -0.0004
-3 13 9 -0.8113 0.0055
-3 13 10 -2.3621 0.0085
-3 13 11 -0.0211 0.0079
-3 13 12 0.7531 -0.0086
-3 13 13 1.1528 -0.0129
-3 13 14 1.5787 -0.0028
-3 13 15 -1.5251 0.0114
-3 13 16 -2.9419 0.0095
-3 13 17 0.5623 -0.0079
-3 13 18 2.6898 -0.0007
-3 13 19 1.1241 0.0074
-3 13 20 -1.4431 -0.0101
-3 13 21 -2.1052 -0.0094
-3 13 22 0.2567 0.0029
-3 13 23 1.8040 0.0043
-3 13 24 0.1281 0.0189
-3 13 25 -1.1084 -0.0010
-3 13 26 0.1383 -0.0357
-3 13 27 0.7870 0.0211
-3 13 28 -0.2492 0.0367
-3 13 29 -0.5069 -0.0522
-3 13 30 -0.0502 -0.0191
-3 13 31 -0.0036 0.0669
-3 13 32 0.1489 -0.0108
-3 13 33 0.2773 -0.0706
-3 13 34 0.1985 0.0216
-3 14 -2 -1.1915 0.0058
-3 14 -1 0.7909 0.0046
-3 14 0 -0.2044 -0.0076
-3 14 1 -0.0995 -0.0049
-3 14 2 1.3465 -0.0016
-3 14 3 0.5864 -0.0059
-3 14 4 -0.8885 0.0133
-3 14 5 -1.5072 0.0140
-3 14 6 -0.5307 -0.0026
-3 14 7 1.3991 -0.0035
-3 14 8 1.2345 -0.0127
-3 14 9 0.1050 -0.0077
-3 14 10 -0.5085 0.0014
-3 14 11 -1.8633 0.0004
-3 14 12 -0.7084 0.0139
-3 14 13 2.3194 0.0068
-3 14 14 1.0682 -0.0003
-3 14 15 -0.9822 0.0090
-3 14 16 -0.2322 -0.0219
-3 14 17 -0.8907 -0.0309
-3 14 18 -1.0442 0.0213
-3 14 19 1.4660 0.0315
-3 14 20 1.7114 -0.0050
-3 14 21 -0.5250 -0.0194
-3 14 22 -1.2373 -0.0055
-3 14 23 -0.3660 0.0177
-3 14 24 0.0742 0.0010
-3 14 25 0.2237 -0.0210
-3 14 26 0.7664 0.0187
-3 14 27 0.2132 0.0151
-3 14 28 -0.8467 -0.0452
-3 14 29 -0.1706 -0.0117
-3 14 30 0.5996 0.0594
-3 14 31 -0.0179 0.0216
-3 15 -2 -1.5192 0.0036
-3 15 -1 -0.8049 0.0049
-3 15 0 0.8312 -0.0051
-3 15 1 0.4384 -0.0048
-3 15 2 -1.0705 -0.0071
-3 15 3 -0.0636 0.0139
-3 15 4 1.5887 0.0070
-3 15 5 0.6712 -0.0149
-3 15 6 -1.3767 0.0065
-3 15 7 -2.0305 -0.0024
-3 15 8 0.2760 -0.0043
-3 15 9 2.9071 0.0250
-3 15 10 0.9856 0.0009
-3 15 11 -2.2350 -0.0247
-3 15 12 -1.5846 -0.0220
-3 15 13 0.3195 -0.0046
-3 15 14 1.3216 0.0354
-3 15 15 1.1461 0.0221
-3 15 16 -0.8067 -0.0089
-3 15 17 -0.7772 0.0008
-3 15 18 0.8901 -0.0300
-3 15 19 -0.7690 -0.0241
-3 15 20 -1.7226 0.0477
-3 15 21 1.5422 0.0113
-3 15 22 2.5248 -0.0383
-3 15 23 -0.8540 0.0024
-3 15 24 -2.4720 -0.0011
-3 15 25 -0.0659 0.0119
-3 15 26 1.6104 0.0576
-3 15 27 0.1667 -0.0145
-3 15 28 -0.6649 -0.0924
-3 16 -2 0.9773 0.0113
-3 16 -1 -0.5368 0.0032
-3 16 0 -0.9804 0.0040
-3 16 1 0.1637 -0.0210
-3 16 2 0.7306 -0.0264
-3 16 3 -0.3690 0.0083
-3 16 4 -0.7574 0.0073
-3 16 5 0.6217 0.0267
-3 16 6 1.0788 0.0262
-3 16 7 -0.3164 -0.0321
-3 16 8 -1.4390 -0.0318
-3 16 9 -0.6662 -0.0036
-3 16 10 1.5678 0.0198
-3 16 11 1.6676 0.0387
-3 16 12 -1.2330 -0.0063
-3 16 13 -1.5832 -0.0294
-3 16 14 0.6731 -0.0125
-3 16 15 0.1115 -0.0132
-3 16 16 -0.5816 0.0288
-3 16 17 1.5234 0.0229
-3 16 18 1.1175 -0.0273
-3 16 19 -1.8110 0.0221
-3 16 20 -1.5359 0.0012
-3 16 21 0.7770 -0.0493
-3 16 22 1.2272 0.0490
-3 16 23 0.1822 0.0112
-3 16 24 -0.4826 -0.0949
-3 17 -2 -1.5720 0.0232
-3 17 -1 1.3864 0.0188
-3 17 0 2.5196 0.0324
-3 17 1 -1.4480 -0.0110
-3 17 2 -2.9003 -0.0264
-3 17 3 1.4407 -0.0194
-3 17 4 2.6489 -0.0188
-3 17 5 -1.3686 0.0028
-3 17 6 -1.9049 0.0103
-3 17 7 1.0663 0.0466
-3 17 8 0.8849 0.0387
-3 17 9 -0.4816 -0.0565
-3 17 10 -0.1517 -0.0405
-3 17 11 -0.4695 0.0132
-3 17 12 0.0072 -0.0097
-3 17 13 1.5978 0.0224
-3 17 14 0.0351 0.0408
-3 17 15 -2.1654 0.0083
-3 17 16 -0.3724 -0.0300
-3 17 17 1.6586 -0.0871
-3 17 18 0.6099 0.0196
-3 17 19 -0.5885 0.1288
-3 18 -2 -0.4036 -0.0524
-3 18 -1 0.4342 0.0086
-3 18 0 0.1141 0.0338
-3 18 1 -0.1241 0.0249
-3 18 2 0.3431 0.0291
-3 18 3 -0.3322 -0.0184
-3 18 4 -0.8337 -0.0343
-3 18 5 1.0117 -0.0049
-3 18 6 1.3533 -0.0018
-3 18 7 -1.5223 -0.0236
-3 18 8 -1.5651 -0.0305
-3 18 9 1.6118 0.0879
-3 18 10 1.1995 0.1178
-3 18 11 -1.4166 -0.1095
-3 18 12 -0.6666 -0.1353
-2 0 0 -70.8543 0.2677
-2 0 2 22.5012 -0.0767
-2 0 4 6.9261 -0.0006
-2 0 6 -5.5400 -0.0083
-2 0 8 -8.2864 0.0167
-2 0 10 14.0206 -0.0180
-2 0 12 -10.9882 0.0277
-2 0 14 10.2766 -0.0388
-2 0 16 -15.1452 0.0385
-2 0 18 17.9680 -0.0172
-2 0 20 -12.3385 -0.0159
-2 0 22 0.6910 0.0280
-2 0 24 9.5727 -0.0103
-2 0 26 -13.3619 -0.0039
-2 0 28 11.0653 -0.0017
-2 0 30 -6.6658 0.0011
-2 0 32 3.7494 0.0186
-2 0 34 -3.0654 -0.0300
-2 0 36 3.0989 0.0175
-2 0 38 -2.3771 -0.0061
-2 0 40 1.1367 0.0070
-2 0 42 -0.5789 0.0072
-2 0 44 0.8135 -0.0373
-2 0 46 -0.7762 0.0368
-2 1 -1 -52.3126 -0.0896
-2 1 0 85.4529 -0.0238
-2 1 1 57.7402 0.0924
-2 1 2 -84.1106 0.0161
-2 1 3 -59.9140 -0.1014
-2 1 4 52.1308 0.0535
-2 1 5 51.7963 0.0863
-2 1 6 -19.3855 -0.0569
-2 1 7 -32.5407 -0.0496
-2 1 8 5.2025 0.0050
-2 1 9 11.5002 0.0162
-2 1 10 -4.0375 0.0265
-2 1 11 1.3531 0.0076
-2 1 12 2.0547 -0.0196
-2 1 13 -4.5752 -0.0177
-2 1 14 3.1254 0.0057
-2 1 15 3.2303 0.0046
-2 1 16 -4.0291 -0.0111
-2 1 17 -1.9765 0.0132
-2 1 18 -2.7122 0.0285
-2 1 19 2.0880 -0.0082
-2 1 20 11.4288 -0.0269
-2 1 21 -2.4617 -0.0088
-2 1 22 -14.5550 0.0010
-2 1 23 1.7383 0.0153
-2 1 24 10.0696 0.0135
-2 1 25 -0.1175 -0.0128
-2 1 26 -1.9565 0.0010
-2 1 27 -0.8535 0.0017
-2 1 28 -4.3316 -0.0126
-2 1 29 0.4180 0.0182
-2 1 30 6.2516 -0.0031
-2 1 31 0.4879 -0.0211
-2 1 32 -4.9984 0.0221
-2 1 33 -0.6906 -0.0030
-2 1 34 3.2298 -0.0176
-2 1 35 0.0927 0.0195
-2 1 36 -2.4891 0.0020
-2 1 37 0.5752 -0.0146
-2 1 38 2.3639 0.0026
-2 1 39 -0.6405 0.0094
-2 1 40 -1.7406 0.0027
-2 1 41 0.1539 0.0004
-2 1 42 0.6428 -0.0148
-2 1 43 0.2181 -0.0212
-2 1 44 -0.1039 0.0454
-2 1 45 -0.1230 0.0166
-2 1 46 0.3332 -0.0876
-2 1 47 -0.0752 0.0191
-2 2 -1 -32.4092 0.0895
-2 2 0 -1.9896 -0.0495
-2 2 1 32.1841 -0.0745
-2 2 2 36.4271 -0.0119
-2 2 3 -21.2859 0.0426
-2 2 4 -52.3694 0.0146
-2 2 5 1.1954 -0.0250
-2 2 6 44.3531 0.0365
-2 2 7 13.6275 0.0137
-2 2 8 -27.4081 -0.0515
-2 2 9 -12.7729 -0.0084
-2 2 10 16.1191 0.0128
-2 2 11 1.6436 0.0170
-2 2 12 -11.1643 0.0183
-2 2 13 7.1843 -0.0221
-2 2 14 5.9933 -0.0109
-2 2 15 -7.9852 0.0109
-2 2 16 1.3134 -0.0045
-2 2 17 4.0644 -0.0024
-2 2 18 -6.5465 -0.0016
-2 2 19 -0.9696 0.0012
-2 2 20 5.9338 0.0182
-2 2 21 0.9932 0.0082
-2 2 22 -0.7048 -0.0179
-2 2 23 -2.3211 -0.0135
-2 2 24 -4.3337 -0.0025
-2 2 25 1.9015 0.0001
-2 2 26 5.3349 0.0195
-2 2 27 0.7214 0.0082
-2 2 28 -2.2979 -0.0169
-2 2 29 -3.0754 -0.0025
-2 2 30 -1.9680 0.0062
-2 2 31 3.1661 0.0087
-2 2 32 4.7820 -0.0068
-2 2 33 -1.5957 -0.0185
-2 2 34 -5.3089 0.0175
-2 2 35 0.2421 0.0029
-2 2 36 4.3977 -0.0184
-2 2 37 -0.2019 0.0114
-2 2 38 -3.3209 0.0011
-2 2 39 1.0072 0.0083
-2 2 40 2.4320 0.0148
-2 2 41 -1.3309 -0.0253
-2 2 42 -1.2689 -0.0120
-2 2 43 0.6913 0.0106
-2 2 44 -0.0633 0.0092
-2 2 45 -0.0064 -0.0054
-2 2 46 0.7159 -0.0296
-2 2 47 -0.0057 0.0326
-2 3 -1 -8.0585 0.0268
-2 3 0 -8.8857 0.0303
-2 3 1 -0.5036 0.0087
-2 3 2 4.0637 -0.0379
-2 3 3 15.1265 -0.0182
-2 3 4 9.3317 -0.0212
-2 3 5 -21.5256 0.0094
-2 3 6 -19.0315 0.0595
-2 3 7 12.9734 -0.0064
-2 3 8 19.1986 -0.0386
-2 3 9 0.6080 0.0056
-2 3 10 -13.9900 0.0126
-2 3 11 -5.5460 -0.0085
-2 3 12 9.5354 -0.0119
-2 3 13 -0.0595 0.0258
-2 3 14 -7.4231 0.0072
-2 3 15 7.5723 -0.0354
-2 3 16 5.6833 0.0088
-2 3 17 -9.5985 0.0157
-2 3 18 -2.6058 -0.0087
-2 3 19 6.2760 0.0077
-2 3 20 -1.2436 -0.0086
-2 3 21 -2.3740 -0.0145
-2 3 22 3.6237 0.0171
-2 3 23 1.4011 0.0205
-2 3 24 -2.9252 -0.0089
-2 3 25 -2.4624 -0.0191
-2 3 26 -0.1556 -0.0048
-2 3 27 2.1945 -0.0059
-2 3 28 3.4004 0.0168
-2 3 29 0.7800 0.0212
-2 3 30 -4.9878 -0.0219
-2 3 31 -4.4722 -0.0070
-2 3 32 4.4486 0.0173
-2 3 33 6.2874 0.0066
-2 3 34 -2.5913 -0.0134
-2 3 35 -5.6286 -0.0270
-2 3 36 0.7814 0.0222
-2 3 37 3.8960 0.0191
-2 3 38 0.2549 -0.0279
-2 3 39 -2.8746 -0.0000
-2 3 40 -0.7986 0.0118
-2 3 41 2.9058 0.0241
-2 3 42 1.1281 -0.0062
-2 3 43 -2.7279 -0.0424
-2 3 44 -0.9977 0.0552
-2 3 45 1.5931 -0.0195
-2 3 46 0.4360 -0.1151
-2 3 47 -0.4163 0.0974
-2 4 -1 -5.1607 -0.0230
-2 4 0 -5.2957 0.0420
-2 4 1 -3.9315 0.0218
-2 4 2 4.1045 -0.0031
-2 4 3 5.3328 -0.0007
-2 4 4 -4.3797 -0.0144
-2 4 5 3.3952 -0.0143
-2 4 6 6.3060 -0.0115
-2 4 7 -11.7070 0.0185
-2 4 8 -8.5703 0.0293
-2 4 9 9.4767 -0.0189
-2 4 10 9.9601 -0.0153
-2 4 11 0.8081 0.0067
-2 4 12 -9.7925 0.0030
-2 4 13 -8.5772 0.0091
-2 4 14 8.0026 -0.0030
-2 4 15 8.0925 -0.0046
-2 4 16 -5.5139 -0.0048
-2 4 17 -2.8785 -0.0048
-2 4 18 3.4743 0.0113
-2 4 19 -0.6074 -0.0041
-2 4 20 -1.8268 0.0020
-2 4 21 0.0022 0.0079
-2 4 22 -0.4449 -0.0152
-2 4 23 2.0808 0.0051
-2 4 24 3.6409 0.0049
-2 4 25 -2.1445 -0.0025
-2 4 26 -6.6380 0.0155
-2 4 27 -0.1303 -0.0124
-2 4 28 7.8202 -0.0239
-2 4 29 2.0466 0.0050
-2 4 30 -6.4895 0.0176
-2 4 31 -1.4434 0.0047
-2 4 32 3.6219 -0.0028
-2 4 33 -1.1045 0.0090
-2 4 34 -1.1637 -0.0129
-2 4 35 3.4080 -0.0080
-2 4 36 0.2445 0.0171
-2 4 37 -3.8711 -0.0149
-2 4 38 -0.3469 -0.0057
-2 4 39 2.7125 0.0048
-2 4 40 0.4474 0.0016
-2 4 41 -1.4570 0.0145
-2 4 42 -0.2898 -0.0285
-2 4 43 1.0105 0.0424
-2 4 44 0.1243 0.0554
-2 4 45 -0.7801 -0.1330
-2 4 46 0.0159 -0.0235
-2 5 -1 -3.1833 -0.0190
-2 5 0 -0.3473 -0.0124
-2 5 1 3.6830 0.0126
-2 5 2 -0.8403 0.0189
-2 5 3 -9.2579 -0.0004
-2 5 4 3.0348 -0.0014
-2 5 5 11.3106 -0.0070
-2 5 6 -2.5361 -0.0094
-2 5 7 -4.5020 0.0091
-2 5 8 -0.8191 0.0056
-2 5 9 -6.3737 -0.0035
-2 5 10 3.1282 -0.0077
-2 5 11 12.4939 -0.0055
-2 5 12 -1.5305 0.0107
-2 5 13 -11.1570 0.0046
-2 5 14 -2.3898 0.0044
-2 5 15 7.0716 0.0010
-2 5 16 5.0995 -0.0210
-2 5 17 -5.2849 0.0016
-2 5 18 -5.4233 0.0169
-2 5 19 5.9815 0.0022
-2 5 20 5.1591 -0.0079
-2 5 21 -6.0602 -0.0184
-2 5 22 -6.1530 0.0094
-2 5 23 3.6284 0.0164
-2 5 24 7.8987 -0.0090
-2 5 25 -0.1407 0.0076
-2 5 26 -8.2327 0.0014
-2 5 27 -1.4542 -0.0133
-2 5 28 6.0018 0.0042
-2 5 29 0.0984 -0.0018
-2 5 30 -2.5597 -0.0048
-2 5 31 2.4018 0.0032
-2 5 32 0.4152 -0.0012
-2 5 33 -3.5668 0.0031
-2 5 34 -0.6781 0.0118
-2 5 35 2.5624 -0.0004
-2 5 36 2.1767 -0.0118
-2 5 37 -0.4312 0.0140
-2 5 38 -3.0042 -0.0013
-2 5 39 -1.2156 -0.0363
-2 5 40 2.5134 0.0044
-2 5 41 1.6685 0.0091
-2 5 42 -1.4951 0.0176
-2 5 43 -1.4388 0.0503
-2 5 44 0.7535 -0.0537
-2 5 45 1.1423 -0.0516
-2 5 46 -0.3152 0.0759
-2 6 -1 -3.5424 -0.0117
-2 6 0 -4.0778 -0.0100
-2 6 1 9.1791 0.0078
-2 6 2 4.5887 -0.0004
-2 6 3 -10.6944 -0.0014
-2 6 4 -8.6263 0.0051
-2 6 5 6.0459 0.0017
-2 6 6 14.7478 -0.0029
-2 6 7 0.5169 -0.0057
-2 6 8 -16.8535 0.0032
-2 6 9 -3.6224 0.0080
-2 6 10 12.6504 -0.0021
-2 6 11 2.4578 -0.0111
-2 6 12 -6.3933 -0.0068
-2 6 13 -0.1567 0.0177
-2 6 14 3.2841 0.0060
-2 6 15 -0.9329 -0.0189
-2 6 16 -3.8350 0.0156
-2 6 17 1.3877 0.0050
-2 6 18 4.5563 -0.0329
-2 6 19 -2.5920 0.0128
-2 6 20 -2.7406 0.0290
-2 6 21 4.2595 -0.0142
-2 6 22 -0.5440 -0.0184
-2 6 23 -4.5898 0.0037
-2 6 24 2.1239 0.0058
-2 6 25 2.3515 -0.0024
-2 6 26 -0.6682 0.0138
-2 6 27 1.5314 0.0099
-2 6 28 -1.8472 -0.0248
-2 6 29 -4.6063 -0.0082
-2 6 30 2.6054 0.0200
-2 6 31 5.1152 -0.0006
-2 6 32 -0.9906 -0.0148
-2 6 33 -3.3844 0.0018
-2 6 34 -1.1137 0.0061
-2 6 35 1.0899 -0.0009
-2 6 36 1.5361 0.0119
-2 6 37 0.3885 0.0060
-2 6 38 -0.1064 -0.0092
-2 6 39 -0.8139 -0.0049
-2 6 40 -1.3548 -0.0246
-2 6 41 0.7215 -0.0029
-2 6 42 1.4121 0.0407
-2 6 43 -0.5679 -0.0050
-2 6 44 -0.5965 -0.0126
-2 6 45 0.4017 0.0200
-2 7 -1 -14.1903 -0.0022
-2 7 0 3.1240 -0.0060
-2 7 1 11.8956 0.0009
-2 7 2 -1.1946 0.0099
-2 7 3 -6.7161 -0.0024
-2 7 4 -3.3488 -0.0144
-2 7 5 1.1953 0.0016
-2 7 6 4.2663 0.0126
-2 7 7 2.3381 0.0027
-2 7 8 -0.6857 -0.0044
-2 7 9 -3.4396 0.0023
-2 7 10 -2.4716 -0.0001
-2 7 11 3.1512 -0.0189
-2 7 12 1.3887 0.0003
-2 7 13 -2.4926 0.0230
-2 7 14 2.1892 -0.0026
-2 7 15 1.9051 -0.0058
-2 7 16 -3.7027 -0.0024
-2 7 17 -1.8657 -0.0064
-2 7 18 1.2254 0.0155
-2 7 19 3.0781 0.0019
-2 7 20 2.6959 -0.0142
-2 7 21 -5.6768 0.0011
-2 7 22 -4.1924 0.0001
-2 7 23 8.6783 0.0001
-2 7 24 2.3454 0.0018
-2 7 25 -10.5165 0.0074
-2 7 26 0.2102 0.0008
-2 7 27 10.0687 -0.0186
-2 7 28 -0.6748 0.0094
-2 7 29 -7.3812 0.0206
-2 7 30 -0.9163 -0.0119
-2 7 31 3.7206 -0.0136
-2 7 32 2.2777 -0.0019
-2 7 33 -0.7569 0.0029
-2 7 34 -1.6695 0.0033
-2 7 35 -0.6259 0.0012
-2 7 36 -0.2377 0.0027
-2 7 37 0.7192 0.0106
-2 7 38 1.2279 0.0132
-2 7 39 -0.2929 -0.0238
-2 7 40 -0.3037 -0.0214
-2 7 41 -0.1237 0.0149
-2 7 42 -1.0986 -0.0176
-2 7 43 0.3102 0.0111
-2 7 44 1.2844 0.0609
-2 8 -1 -1.9180 -0.0093
-2 8 0 0.5108 -0.0002
-2 8 1 1.9669 0.0131
-2 8 2 3.5499 -0.0042
-2 8 3 -1.8345 -0.0040
-2 8 4 -3.3941 0.0071
-2 8 5 1.2468 -0.0037
-2 8 6 0.3653 -0.0070
-2 8 7 -1.1287 -0.0009
-2 8 8 0.8128 -0.0015
-2 8 9 2.2362 0.0127
-2 8 10 1.5527 0.0175
-2 8 11 -3.9581 -0.0098
-2 8 12 -4.1559 -0.0248
-2 8 13 4.8101 -0.0101
-2 8 14 3.0299 0.0174
-2 8 15 -3.6811 0.0175
-2 8 16 1.8103 -0.0038
-2 8 17 0.7498 -0.0057
-2 8 18 -6.5571 -0.0138
-2 8 19 2.4297 0.0007
-2 8 20 7.6663 0.0246
-2 8 21 -4.0655 -0.0029
-2 8 22 -5.2341 -0.0087
-2 8 23 3.6091 -0.0059
-2 8 24 2.4085 -0.0162
-2 8 25 -1.8322 0.0134
-2 8 26 -1.7608 0.0134
-2 8 27 -0.2529 -0.0055
-2 8 28 2.7976 0.0038
-2 8 29 1.8874 -0.0052
-2 8 30 -3.2208 -0.0047
-2 8 31 -2.4896 0.0119
-2 8 32 1.9361 0.0073
-2 8 33 1.9895 -0.0146
-2 8 34 -0.1742 -0.0242
-2 8 35 -0.9656 0.0068
-2 8 36 -0.2204 0.0195
-2 8 37 0.0163 -0.0103
-2 8 38 -0.8852 0.0066
-2 8 39 0.6002 0.0535
-2 8 40 1.8202 -0.0015
-2 8 41 -0.7372 -0.0992
-2 8 42 -1.3994 -0.0293
-2 8 43 0.4450 0.0937
-2 9 -1 -2.6369 -0.0058
-2 9 0 1.5356 -0.0077
-2 9 1 2.5703 -0.0088
-2 9 2 -2.9980 0.0045
-2 9 3 -0.7666 0.0104
-2 9 4 4.8683 0.0006
-2 9 5 -0.6818 -0.0052
-2 9 6 -4.0788 -0.0045
-2 9 7 0.1187 0.0051
-2 9 8 1.0208 0.0052
-2 9 9 1.3611 -0.0107
-2 9 10 0.8295 -0.0061
-2 9 11 -1.2738 0.0154
-2 9 12 0.7143 0.0088
-2 9 13 -1.5039 -0.0073
-2 9 14 -3.9676 -0.0099
-2 9 15 5.5662 -0.0108
-2 9 16 5.3763 0.0081
-2 9 17 -8.1593 0.0169
-2 9 18 -3.2235 -0.0033
-2 9 19 7.7180 -0.0077
-2 9 20 -0.8869 -0.0052
-2 9 21 -5.2782 0.0001
-2 9 22 3.7709 0.0088
-2 9 23 2.9877 0.0062
-2 9 24 -3.7304 0.0037
-2 9 25 -1.7561 -0.0148
-2 9 26 1.9494 -0.0182
-2 9 27 1.1404 0.0146
-2 9 28 -0.7986 0.0140
-2 9 29 -0.6726 -0.0066
-2 9 30 1.1127 -0.0044
-2 9 31 0.2483 -0.0030
-2 9 32 -1.7010 0.0098
-2 9 33 0.0842 0.0209
-2 9 34 1.3149 -0.0110
-2 9 35 -0.0918 -0.0311
-2 9 36 -0.2503 -0.0102
-2 9 37 -0.2365 0.0121
-2 9 38 -0.3091 0.0284
-2 9 39 0.3636 -0.0060
-2 9 40 -0.0204 -0.0292
-2 9 41 -0.0426 0.0524
-2 9 42 0.4745 0.0372
-2 10 -1 -2.0321 0.0010
-2 10 0 2.0896 -0.0028
-2 10 1 0.2298 0.0056
-2 10 2 -1.4626 -0.0046
-2 10 3 0.8549 -0.0053
-2 10 4 -0.8774 0.0089
-2 10 5 0.2823 -0.0034
-2 10 6 3.8931 -0.0133
-2 10 7 -1.9267 -0.0009
-2 10 8 -5.2307 0.0127
-2 10 9 1.2505 0.0145
-2 10 10 4.0525 -0.0031
-2 10 11 2.3819 -0.0171
-2 10 12 -2.0455 -0.0041
-2 10 13 -6.5031 0.0091
-2 10 14 1.4503 0.0026
-2 10 15 7.9124 0.0002
-2 10 16 -2.6843 -0.0009
-2 10 17 -5.9556 -0.0078
-2 10 18 4.1541 -0.0008
-2 10 19 3.0249 0.0088
-2 10 20 -4.0516 0.0068
-2 10 21 -1.5892 -0.0009
-2 10 22 2.1376 -0.0071
-2 10 23 1.6634 -0.0114
-2 10 24 0.1081 -0.0027
-2 10 25 -1.7736 0.0209
-2 10 26 -1.0296 0.0070
-2 10 27 1.2071 -0.0169
-2 10 28 0.4330 0.0011
-2 10 29 -0.4231 0.0009
-2 10 30 0.4746 -0.0120
-2 10 31 0.1918 0.0070
-2 10 32 -0.6570 0.0202
-2 10 33 -0.8483 -0.0042
-2 10 34 0.2997 -0.0205
-2 10 35 1.7313 0.0064
-2 10 36 -0.1673 0.0005
-2 10 37 -1.6677 0.0047
-2 10 38 0.4380 0.0368
-2 10 39 0.6352 -0.0479
-2 10 40 -0.6438 -0.0662
-2 11 -1 -0.3001 -0.0090
-2 11 0 -2.4945 -0.0086
-2 11 1 -1.2603 0.0006
-2 11 2 3.5283 0.0057
-2 11 3 0.5188 0.0129
-2 11 4 -4.3399 0.0033
-2 11 5 0.2547 -0.0033
-2 11 6 4.2741 -0.0099
-2 11 7 1.3848 -0.0133
-2 11 8 -3.1042 0.0016
-2 11 9 -5.1698 0.0057
-2 11 10 1.5710 0.0069
-2 11 11 8.0661 0.0093
-2 11 12 -0.8090 -0.0018
-2 11 13 -7.4378 -0.0034
-2 11 14 1.0754 -0.0014
-2 11 15 4.0355 -0.0100
-2 11 16 -1.5080 0.0014
-2 11 17 -1.0547 0.0092
-2 11 18 1.2905 -0.0115
-2 11 19 0.4430 -0.0033
-2 11 20 -0.5945 0.0126
-2 11 21 -1.2591 0.0059
-2 11 22 0.2007 0.0074
-2 11 23 1.6434 -0.0097
-2 11 24 -0.5726 -0.0139
-2 11 25 -1.1014 0.0020
-2 11 26 1.4125 -0.0029
-2 11 27 0.4831 0.0144
-2 11 28 -1.8939 0.0097
-2 11 29 -0.6243 -0.0221
-2 11 30 1.4231 -0.0121
-2 11 31 1.3450 0.0134
-2 11 32 -0.3382 0.0345
-2 11 33 -1.5108 -0.0025
-2 11 34 -0.4160 -0.0416
-2 11 35 0.3895 -0.0019
-2 11 36 0.4033 0.0024
-2 11 37 1.0692 0.0130
-2 11 38 -0.0576 0.0325
-2 12 -1 4.0781 0.0018
-2 12 0 -1.8698 0.0051
-2 12 1 -0.9526 -0.0054
-2 12 2 2.0836 -0.0081
-2 12 3 -1.4638 -0.0070
-2 12 4 -2.5232 0.0120
-2 12 5 1.3280 0.0152
-2 12 6 2.8654 -0.0078
-2 12 7 0.3322 0.0010
-2 12 8 -2.6077 -0.0008
-2 12 9 -0.8084 -0.0173
-2 12 10 2.1676 0.0016
-2 12 11 -1.1740 0.0085
-2 12 12 -2.2365 -0.0046
-2 12 13 3.8538 0.0041
-2 12 14 2.7398 0.0088
-2 12 15 -4.5754 0.0028
-2 12 16 -3.1439 0.0050
-2 12 17 2.9021 -0.0100
-2 12 18 3.1580 -0.0189
-2 12 19 -0.6917 -0.0025
-2 12 20 -2.7049 0.0077
-2 12 21 -0.2969 0.0172
-2 12 22 1.8359 0.0005
-2 12 23 -0.0514 -0.0129
-2 12 24 -0.8358 0.0095
-2 12 25 0.6582 -0.0025
-2 12 26 -0.1091 -0.0001
-2 12 27 -0.6348 0.0062
-2 12 28 1.1012 -0.0283
-2 12 29 0.2835 0.0135
-2 12 30 -1.9396 0.0341
-2 12 31 -0.6069 -0.0383
-2 12 32 1.9960 -0.0355
-2 12 33 1.6752 0.0349
-2 12 34 -1.1873 0.0683
-2 12 35 -2.2276 -0.0074
-2 12 36 0.3051 -0.0888
-2 13 -1 -5.4875 0.0055
-2 13 0 -0.1535 -0.0001
-2 13 1 6.3854 0.0014
-2 13 2 0.7499 -0.0071
-2 13 3 -4.5090 -0.0014
-2 13 4 -1.6480 0.0136
-2 13 5 1.8709 -0.0044
-2 13 6 1.4974 -0.0071
-2 13 7 -0.7852 0.0057
-2 13 8 -0.4799 -0.0018
-2 13 9 1.4403 -0.0011
-2 13 10 -0.0955 0.0050
-2 13 11 -1.8910 0.0010
-2 13 12 -0.4103 -0.0033
-2 13 13 0.5513 -0.0091
-2 13 14 1.4231 -0.0069
-2 13 15 1.9316 0.0112
-2 13 16 -1.8959 0.0133
-2 13 17 -3.6562 0.0019
-2 13 18 1.1944 0.0012
-2 13 19 3.5263 -0.0135
-2 13 20 0.2505 -0.0163
-2 13 21 -1.9642 0.0067
-2 13 22 -1.2409 0.0093
-2 13 23 0.2951 0.0074
-2 13 24 1.2300 -0.0011
-2 13 25 0.4222 -0.0080
-2 13 26 -0.8618 0.0054
-2 13 27 -0.3798 -0.0042
-2 13 28 0.6890 0.0002
-2 13 29 0.5299 0.0056
-2 13 30 -0.4240 -0.0148
-2 13 31 -1.0097 0.0251
-2 13 32 -0.0908 0.0141
-2 13 33 1.0265 -0.0688
-2 13 34 0.4097 -0.0059
-2 14 -1 -1.5140 -0.0072
-2 14 0 -0.6861 0.0036
-2 14 1 0.1262 0.0081
-2 14 2 1.2482 -0.0105
-2 14 3 0.8822 -0.0119
-2 14 4 -0.5165 0.0007
-2 14 5 -0.2836 0.0132
-2 14 6 -0.9502 0.0090
-2 14 7 -1.1610 0.0001
-2 14 8 1.4783 -0.0012
-2 14 9 1.7878 -0.0128
-2 14 10 -0.3311 -0.0112
-2 14 11 -0.9318 0.0070
-2 14 12 -1.4251 0.0146
-2 14 13 -0.4739 0.0056
-2 14 14 1.9787 -0.0154
-2 14 15 1.0245 -0.0092
-2 14 16 -0.5971 0.0183
-2 14 17 -0.2004 0.0030
-2 14 18 -1.4848 -0.0199
-2 14 19 -1.3028 0.0109
-2 14 20 2.3467 0.0218
-2 14 21 2.2105 -0.0208
-2 14 22 -1.6613 -0.0242
-2 14 23 -1.7875 0.0088
-2 14 24 0.8298 0.0199
-2 14 25 0.5961 0.0170
-2 14 26 -0.7568 -0.0119
-2 14 27 0.1879 -0.0302
-2 14 28 0.8839 0.0184
-2 14 29 -0.2254 0.0300
-2 14 30 -0.6484 -0.0459
-2 14 31 0.1026 -0.0409
-2 14 32 0.3207 0.0692
-2 15 -1 -1.1335 -0.0041
-2 15 0 -0.4563 0.0040
-2 15 1 0.6856 0.0013
-2 15 2 0.1076 0.0084
-2 15 3 -1.0859 0.0006
-2 15 4 0.4551 -0.0065
-2 15 5 1.5434 -0.0128
-2 15 6 -0.0530 -0.0128
-2 15 7 -1.2422 0.0217
-2 15 8 -1.4723 0.0181
-2 15 9 0.1691 -0.0117
-2 15 10 2.8428 0.0022
-2 15 11 1.1006 0.0060
-2 15 12 -2.5283 -0.0143
-2 15 13 -1.8390 -0.0204
-2 15 14 0.5360 -0.0001
-2 15 15 1.6347 0.0297
-2 15 16 1.2859 0.0080
-2 15 17 -0.9148 -0.0167
-2 15 18 -1.2554 0.0086
-2 15 19 0.6668 -0.0107
-2 15 20 -0.1060 -0.0157
-2 15 21 -1.2590 0.0419
-2 15 22 0.8929 -0.0013
-2 15 23 1.9425 -0.0494
-2 15 24 -0.4316 0.0132
-2 15 25 -1.8645 0.0049
-2 15 26 -0.1884 -0.0190
-2 15 27 1.1288 0.0589
-2 15 28 0.1211 0.0459
-2 15 29 -0.4561 -0.0802
-2 16 -1 0.7535 -0.0104
-2 16 0 -1.7777 -0.0098
-2 16 1 -0.8000 0.0086
-2 16 2 1.2859 0.0038
-2 16 3 0.8055 -0.0120
-2 16 4 -1.2324 0.0070
-2 16 5 -1.0012 0.0043
-2 16 6 1.5125 0.0083
-2 16 7 1.2554 0.0091
-2 16 8 -1.3891 -0.0340
-2 16 9 -1.5905 -0.0217
-2 16 10 0.2505 0.0241
-2 16 11 1.9035 0.0316
-2 16 12 1.3698 0.0191
-2 16 13 -1.7080 -0.0272
-2 16 14 -1.9968 -0.0320
-2 16 15 1.0547 0.0051
-2 16 16 0.9736 -0.0058
-2 16 17 -0.8137 0.0237
-2 16 18 0.5258 0.0293
-2 16 19 1.3035 -0.0461
-2 16 20 -0.9161 -0.0062
-2 16 21 -1.6893 0.0349
-2 16 22 0.1721 -0.0060
-2 16 23 1.2901 0.0275
-2 16 24 0.4345 -0.0199
-2 16 25 -0.4757 -0.0908
-2 17 -1 -1.9644 0.0155
-2 17 0 1.2508 0.0044
-2 17 1 2.2944 0.0157
-2 17 2 -1.4461 -0.0174
-2 17 3 -2.2031 -0.0217
-2 17 4 1.3002 0.0017
-2 17 5 1.8430 -0.0031
-2 17 6 -1.1775 0.0048
-2 17 7 -1.1244 0.0131
-2 17 8 1.3169 0.0295
-2 17 9 0.0858 0.0011
-2 17 10 -1.4497 -0.0702
-2 17 11 0.5398 -0.0065
-2 17 12 0.9125 0.0561
-2 17 13 -0.3951 -0.0037
-2 17 14 0.3269 0.0035
-2 17 15 0.2400 -0.0017
-2 17 16 -1.2993 -0.0250
-2 17 17 -0.5931 0.0323
-2 17 18 1.2290 -0.0222
-2 17 19 0.8460 -0.0481
-2 17 20 -0.5146 0.0620
-2 18 -1 -0.8561 -0.0232
-2 18 0 -0.1551 0.0214
-2 18 1 0.7478 0.0244
-2 18 2 0.7431 0.0056
-2 18 3 -0.4331 0.0123
-2 18 4 -1.1044 -0.0204
-2 18 5 -0.1118 -0.0246
-2 18 6 1.2011 0.0092
-2 18 7 0.9029 0.0025
-2 18 8 -1.0774 -0.0116
-2 18 9 -1.3517 -0.0042
-2 18 10 0.9949 0.0562
-2 18 11 1.0409 0.0340
-2 18 12 -1.0754 -0.1051
-2 18 13 -0.5266 -0.0276
-2 18 14 1.0068 0.0915
-1 0 1 -121.5766 -0.0853
-1 0 3 64.5922 0.2392
-1 0 5 -22.4901 -0.2194
-1 0 7 12.3564 0.1466
-1 0 9 -17.5235 -0.0949
-1 0 11 16.3542 0.0411
-1 0 13 -7.8963 0.0054
-1 0 15 4.6641 -0.0204
-1 0 17 -10.5330 0.0206
-1 0 19 16.1472 -0.0174
-1 0 21 -12.6145 0.0044
-1 0 23 1.3538 0.0030
-1 0 25 9.6109 0.0045
-1 0 27 -14.2589 -0.0025
-1 0 29 12.4959 -0.0152
-1 0 31 -8.1285 0.0170
-1 0 33 4.8240 0.0038
-1 0 35 -3.6756 -0.0140
-1 0 37 3.3642 0.0084
-1 0 39 -2.2832 -0.0169
-1 0 41 0.6745 0.0312
-1 0 43 -0.0509 -0.0053
-1 0 45 0.6068 -0.0480
-1 0 47 -0.9180 0.0578
-1 1 0 -33.7641 -0.0563
-1 1 1 75.1901 -0.0596
-1 1 2 35.3809 0.0590
-1 1 3 -81.1690 -0.0297
-1 1 4 -36.6513 -0.0400
-1 1 5 52.0631 0.0954
-1 1 6 30.3109 0.0080
-1 1 7 -18.8798 -0.0741
-1 1 8 -14.3795 0.0040
-1 1 9 4.0277 0.0406
-1 1 10 -2.7669 0.0059
-1 1 11 -3.0374 -0.0335
-1 1 12 11.6930 -0.0089
-1 1 13 0.7947 0.0300
-1 1 14 -11.1811 0.0061
-1 1 15 5.8129 -0.0238
-1 1 16 6.4861 -0.0175
-1 1 17 -8.0629 0.0117
-1 1 18 -2.6771 0.0260
-1 1 19 1.0617 0.0159
-1 1 20 1.3944 -0.0094
-1 1 21 9.4384 -0.0349
-1 1 22 -1.2992 -0.0113
-1 1 23 -14.5913 0.0226
-1 1 24 0.3036 0.0159
-1 1 25 11.4432 -0.0087
-1 1 26 1.8613 -0.0156
-1 1 27 -3.8839 0.0155
-1 1 28 -3.4976 0.0096
-1 1 29 -2.4273 -0.0135
-1 1 30 3.4399 0.0097
-1 1 31 4.7144 -0.0098
-1 1 32 -2.4195 -0.0194
-1 1 33 -3.8638 0.0218
-1 1 34 1.7244 0.0065
-1 1 35 2.3746 -0.0131
-1 1 36 -1.7091 0.0056
-1 1 37 -1.8871 0.0085
-1 1 38 1.8124 -0.0116
-1 1 39 1.9763 -0.0061
-1 1 40 -1.3966 0.0216
-1 1 41 -1.3103 -0.0069
-1 1 42 0.5173 -0.0154
-1 1 43 -0.0637 -0.0012
-1 1 44 0.1508 -0.0080
-1 1 45 0.7464 0.0604
-1 1 46 -0.2574 0.0034
-1 1 47 -0.3168 -0.1219
-1 2 0 -47.9276 -0.0313
-1 2 1 -2.7064 -0.0081
-1 2 2 48.1363 0.0424
-1 2 3 36.5713 -0.0353
-1 2 4 -37.6102 -0.0362
-1 2 5 -52.8377 0.0152
-1 2 6 16.1092 0.0244
-1 2 7 43.8786 0.0162
-1 2 8 1.9853 -0.0188
-1 2 9 -24.9055 -0.0122
-1 2 10 -4.8791 0.0044
-1 2 11 12.2320 -0.0016
-1 2 12 -3.4522 0.0191
-1 2 13 -7.2379 -0.0030
-1 2 14 10.9006 -0.0224
-1 2 15 2.2692 0.0172
-1 2 16 -11.0779 0.0065
-1 2 17 5.7180 -0.0229
-1 2 18 6.2966 -0.0036
-1 2 19 -12.1283 0.0076
-1 2 20 -1.9307 0.0104
-1 2 21 11.9819 0.0234
-1 2 22 0.9570 -0.0058
-1 2 23 -5.9652 -0.0394
-1 2 24 -2.0101 0.0066
-1 2 25 -0.7532 0.0238
-1 2 26 1.6983 -0.0207
-1 2 27 3.7535 -0.0026
-1 2 28 0.9860 0.0150
-1 2 29 -2.5865 -0.0017
-1 2 30 -3.7265 0.0077
-1 2 31 -0.2907 0.0014
-1 2 32 4.3120 -0.0070
-1 2 33 2.3212 -0.0070
-1 2 34 -3.0636 -0.0041
-1 2 35 -2.5491 0.0121
-1 2 36 1.7516 -0.0082
-1 2 37 1.7376 -0.0168
-1 2 38 -1.5618 0.0152
-1 2 39 -1.1567 0.0210
-1 2 40 2.1457 0.0043
-1 2 41 0.9847 -0.0102
-1 2 42 -2.2335 -0.0047
-1 2 43 -0.4369 -0.0152
-1 2 44 1.3767 -0.0233
-1 2 45 -0.5327 0.0307
-1 2 46 -0.4806 0.0205
-1 2 47 0.9800 -0.0249
-1 3 0 -5.3203 -0.0088
-1 3 1 -12.5536 0.0343
-1 3 2 -4.7119 0.0110
-1 3 3 10.7207 -0.0127
-1 3 4 21.2304 -0.0018
-1 3 5 2.0897 -0.0411
-1 3 6 -29.5987 -0.0030
-1 3 7 -13.1755 0.0529
-1 3 8 21.4983 0.0003
-1 3 9 15.4647 -0.0245
-1 3 10 -6.2200 -0.0024
-1 3 11 -12.3685 0.0075
-1 3 12 -1.5785 -0.0005
-1 3 13 9.9911 -0.0092
-1 3 14 -1.6112 0.0188
-1 3 15 -9.7474 0.0043
-1 3 16 8.0611 -0.0257
-1 3 17 8.9059 0.0048
-1 3 18 -9.9220 0.0089
-1 3 19 -5.2139 -0.0018
-1 3 20 6.1642 0.0003
-1 3 21 -0.2934 -0.0078
-1 3 22 -1.0956 0.0040
-1 3 23 4.3349 0.0107
-1 3 24 -1.0903 0.0023
-1 3 25 -4.6079 -0.0055
-1 3 26 0.4427 -0.0044
-1 3 27 1.6880 -0.0013
-1 3 28 -0.2161 -0.0127
-1 3 29 2.0182 0.0044
-1 3 30 2.2949 0.0107
-1 3 31 -4.3605 -0.0029
-1 3 32 -5.2564 0.0147
-1 3 33 4.5402 -0.0003
-1 3 34 6.7358 -0.0095
-1 3 35 -3.1980 0.0014
-1 3 36 -5.9559 -0.0141
-1 3 37 1.6582 0.0023
-1 3 38 4.0276 -0.0032
-1 3 39 -0.6192 -0.0076
-1 3 40 -2.6711 0.0280
-1 3 41 -0.1694 0.0081
-1 3 42 2.3639 -0.0074
-1 3 43 0.8506 -0.0163
-1 3 44 -1.9996 0.0075
-1 3 45 -1.0158 0.0493
-1 3 46 0.9167 -0.0803
-1 3 47 0.5764 -0.0754
-1 4 0 -5.5323 0.0030
-1 4 1 -14.0023 -0.0108
-1 4 2 -3.6364 -0.0165
-1 4 3 9.4808 0.0445
-1 4 4 6.6639 0.0308
-1 4 5 -5.0721 -0.0335
-1 4 6 1.0401 -0.0281
-1 4 7 2.2940 -0.0068
-1 4 8 -9.9225 0.0207
-1 4 9 -0.9989 0.0112
-1 4 10 9.0606 -0.0146
-1 4 11 0.6308 0.0170
-1 4 12 0.2162 -0.0050
-1 4 13 -0.6194 -0.0240
-1 4 14 -7.6230 0.0216
-1 4 15 0.5692 0.0078
-1 4 16 6.8725 -0.0077
-1 4 17 -0.6361 0.0004
-1 4 18 -0.9528 -0.0112
-1 4 19 1.0016 -0.0063
-1 4 20 -3.4520 0.0063
-1 4 21 -1.0091 0.0230
-1 4 22 3.1708 -0.0037
-1 4 23 -0.3547 -0.0285
-1 4 24 -0.3937 0.0115
-1 4 25 3.1335 0.0074
-1 4 26 -0.9155 0.0015
-1 4 27 -6.0224 0.0190
-1 4 28 -0.4170 -0.0193
-1 4 29 7.2673 -0.0258
-1 4 30 2.2040 0.0076
-1 4 31 -5.9886 0.0118
-1 4 32 -2.1524 0.0007
-1 4 33 2.9739 0.0072
-1 4 34 0.2548 0.0161
-1 4 35 -0.0847 -0.0112
-1 4 36 1.7783 -0.0096
-1 4 37 -1.4044 -0.0064
-1 4 38 -2.3279 -0.0155
-1 4 39 1.6906 0.0276
-1 4 40 1.3433 -0.0033
-1 4 41 -1.5880 -0.0213
-1 4 42 -0.2749 0.0250
-1 4 43 1.3915 -0.0180
-1 4 44 0.1076 0.0348
-1 4 45 -0.9794 0.0437
-1 4 46 -0.2344 -0.1077
-1 5 0 0.1276 -0.0086
-1 5 1 -0.0639 -0.0045
-1 5 2 -5.0080 0.0115
-1 5 3 -3.2376 -0.0135
-1 5 4 2.4289 -0.0155
-1 5 5 7.6089 0.0373
-1 5 6 -0.2013 0.0097
-1 5 7 -8.5173 -0.0253
-1 5 8 4.9928 0.0039
-1 5 9 5.0980 -0.0027
-1 5 10 -13.6535 -0.0025
-1 5 11 -1.3047 0.0016
-1 5 12 17.9105 -0.0115
-1 5 13 0.7743 0.0114
-1 5 14 -14.7942 0.0110
-1 5 15 -2.9022 0.0023
-1 5 16 8.8845 -0.0044
-1 5 17 4.7022 -0.0221
-1 5 18 -5.6032 0.0148
-1 5 19 -4.8517 0.0156
-1 5 20 5.6024 -0.0200
-1 5 21 4.7137 -0.0019
-1 5 22 -5.7787 0.0023
-1 5 23 -5.9488 0.0045
-1 5 24 3.6994 0.0048
-1 5 25 8.0948 -0.0120
-1 5 26 -0.1938 0.0075
-1 5 27 -8.9230 0.0109
-1 5 28 -2.0168 -0.0002
-1 5 29 7.0295 -0.0023
-1 5 30 1.5350 -0.0206
-1 5 31 -3.5277 -0.0075
-1 5 32 0.4741 0.0162
-1 5 33 0.9225 0.0047
-1 5 34 -1.8675 -0.0036
-1 5 35 -0.6335 0.0109
-1 5 36 1.5247 0.0058
-1 5 37 1.8423 -0.0112
-1 5 38 -0.0240 0.0073
-1 5 39 -2.6593 -0.0136
-1 5 40 -1.1325 -0.0247
-1 5 41 2.2087 0.0280
-1 5 42 1.1520 -0.0167
-1 5 43 -1.2054 -0.0040
-1 5 44 -0.6418 0.0849
-1 5 45 0.5428 -0.0378
-1 5 46 0.3665 -0.0788
-1 6 0 1.3666 -0.0242
-1 6 1 -10.3564 0.0065
-1 6 2 4.2858 0.0165
-1 6 3 7.7608 -0.0205
-1 6 4 -7.0772 0.0068
-1 6 5 -8.8754 0.0161
-1 6 6 3.7852 -0.0225
-1 6 7 13.3613 -0.0073
-1 6 8 2.2225 0.0143
-1 6 9 -15.0204 0.0129
-1 6 10 -5.2966 0.0042
-1 6 11 10.6014 -0.0131
-1 6 12 3.8532 -0.0110
-1 6 13 -3.5344 -0.0105
-1 6 14 -0.8444 0.0081
-1 6 15 -0.9417 0.0253
-1 6 16 -0.9165 -0.0064
-1 6 17 1.5373 -0.0035
-1 6 18 1.6348 -0.0005
-1 6 19 -1.1034 -0.0241
-1 6 20 -2.8153 0.0148
-1 6 21 2.4715 0.0280
-1 6 22 4.5411 -0.0161
-1 6 23 -5.0880 -0.0199
-1 6 24 -5.2757 0.0003
-1 6 25 6.0012 0.0091
-1 6 26 3.7601 0.0048
-1 6 27 -3.7515 0.0041
-1 6 28 -0.5320 0.0099
-1 6 29 0.2163 -0.0066
-1 6 30 -2.4643 -0.0175
-1 6 31 1.6266 0.0028
-1 6 32 3.5577 0.0091
-1 6 33 -0.8073 -0.0112
-1 6 34 -2.5643 -0.0021
-1 6 35 -1.0291 0.0160
-1 6 36 0.6335 -0.0044
-1 6 37 1.5668 -0.0029
-1 6 38 0.8471 0.0168
-1 6 39 -0.2938 0.0093
-1 6 40 -1.3267 -0.0165
-1 6 41 -1.1143 -0.0497
-1 6 42 1.2031 0.0026
-1 6 43 1.1757 0.0683
-1 6 44 -0.9687 -0.0086
-1 6 45 -0.4202 -0.0345
-1 7 0 -10.5134 -0.0074
-1 7 1 2.6025 0.0068
-1 7 2 7.9338 -0.0051
-1 7 3 0.0469 0.0039
-1 7 4 -2.5353 0.0048
-1 7 5 -5.7442 -0.0114
-1 7 6 -3.5114 0.0053
-1 7 7 7.5589 0.0070
-1 7 8 7.5406 -0.0052
-1 7 9 -3.7485 -0.0006
-1 7 10 -8.4992 -0.0024
-1 7 11 -0.8283 0.0042
-1 7 12 7.3378 0.0010
-1 7 13 1.4417 -0.0043
-1 7 14 -5.4742 0.0033
-1 7 15 1.3359 -0.0096
-1 7 16 3.6107 0.0003
-1 7 17 -3.3471 0.0142
-1 7 18 -2.2098 -0.0034
-1 7 19 1.9590 -0.0013
-1 7 20 2.0454 0.0005
-1 7 21 1.2529 -0.0026
-1 7 22 -3.4906 0.0001
-1 7 23 -2.6629 -0.0023
-1 7 24 5.7572 0.0037
-1 7 25 0.9511 -0.0065
-1 7 26 -7.3952 -0.0073
-1 7 27 1.5565 0.0127
-1 7 28 7.3478 0.0074
-1 7 29 -1.9932 -0.0001
-1 7 30 -5.5018 0.0009
-1 7 31 0.2005 -0.0023
-1 7 32 2.6811 -0.0131
-1 7 33 1.5851 -0.0107
-1 7 34 -0.1794 0.0163
-1 7 35 -1.4363 0.0028
-1 7 36 -1.0968 -0.0184
-1 7 37 -0.2528 0.0154
-1 7 38 1.1626 0.0357
-1 7 39 1.3584 -0.0087
-1 7 40 -0.6318 -0.0512
-1 7 41 -0.7284 0.0113
-1 7 42 0.0842 0.0392
-1 7 43 -0.4269 -0.0595
-1 7 44 0.1956 -0.0101
-1 8 0 -5.5569 -0.0021
-1 8 1 -4.3012 -0.0077
-1 8 2 4.9043 0.0067
-1 8 3 7.9445 0.0072
-1 8 4 -3.2004 -0.0072
-1 8 5 -7.1816 -0.0043
-1 8 6 0.7418 -0.0021
-1 8 7 2.7649 0.0016
-1 8 8 0.6698 0.0054
-1 8 9 0.4283 -0.0051
-1 8 10 0.1846 0.0093
-1 8 11 0.1449 0.0100
-1 8 12 -2.5103 -0.0184
-1 8 13 -1.9959 -0.0064
-1 8 14 4.3663 0.0055
-1 8 15 1.1980 0.0013
-1 8 16 -4.1870 0.0055
-1 8 17 3.0303 0.0012
-1 8 18 1.7451 -0.0035
-1 8 19 -7.6652 -0.0143
-1 8 20 1.5836 0.0064
-1 8 21 9.1209 0.0269
-1 8 22 -3.8021 -0.0100
-1 8 23 -6.9161 -0.0116
-1 8 24 3.9801 0.0003
-1 8 25 3.9237 -0.0080
-1 8 26 -2.6775 0.0099
-1 8 27 -2.8968 -0.0066
-1 8 28 0.9290 -0.0117
-1 8 29 3.5562 0.0260
-1 8 30 0.4733 0.0120
-1 8 31 -3.6730 -0.0139
-1 8 32 -1.0549 -0.0034
-1 8 33 2.1570 0.0038
-1 8 34 0.8250 -0.0122
-1 8 35 -0.1927 -0.0156
-1 8 36 -0.1963 0.0133
-1 8 37 -0.4235 0.0085
-1 8 38 -0.4790 -0.0195
-1 8 39 -0.4982 0.0134
-1 8 40 0.9457 0.0665
-1 8 41 1.4002 0.0045
-1 8 42 -0.9115 -0.1127
-1 8 43 -1.1141 -0.0424
-1 9 0 -1.6174 -0.0091
-1 9 1 0.3896 -0.0075
-1 9 2 0.3859 0.0067
-1 9 3 -1.6880 0.0069
-1 9 4 2.4918 -0.0005
-1 9 5 4.1191 -0.0050
-1 9 6 -4.4091 -0.0059
-1 9 7 -4.4829 0.0053
-1 9 8 3.2934 0.0068
-1 9 9 2.4593 -0.0065
-1 9 10 -0.3707 -0.0097
-1 9 11 -0.9178 0.0042
-1 9 12 -1.2728 0.0190
-1 9 13 2.1184 -0.0004
-1 9 14 -0.1578 -0.0147
-1 9 15 -5.0374 -0.0022
-1 9 16 3.6222 -0.0067
-1 9 17 6.6302 0.0070
-1 9 18 -6.2773 0.0165
-1 9 19 -4.9954 -0.0090
-1 9 20 6.1748 -0.0101
-1 9 21 1.2111 -0.0032
-1 9 22 -3.9815 0.0075
-1 9 23 1.7315 0.0148
-1 9 24 1.7121 -0.0044
-1 9 25 -1.9473 -0.0016
-1 9 26 -0.4106 -0.0074
-1 9 27 0.4301 -0.0180
-1 9 28 -0.1930 0.0136
-1 9 29 0.5312 0.0120
-1 9 30 0.6336 -0.0105
-1 9 31 -0.1406 0.0009
-1 9 32 -1.1562 0.0024
-1 9 33 -0.4816 0.0099
-1 9 34 1.5189 0.0166
-1 9 35 0.2372 -0.0231
-1 9 36 -1.1627 -0.0236
-1 9 37 0.5533 0.0191
-1 9 38 0.2137 -0.0105
-1 9 39 -0.8390 -0.0246
-1 9 40 0.3307 0.0397
-1 9 41 0.3341 0.0427
-1 9 42 -0.1113 -0.0079
-1 10 0 -1.6136 0.0021
-1 10 1 1.1699 -0.0056
-1 10 2 -0.3580 -0.0023
-1 10 3 -1.3301 -0.0016
-1 10 4 1.4707 0.0064
-1 10 5 0.1333 0.0084
-1 10 6 0.2338 -0.0095
-1 10 7 1.8617 -0.0155
-1 10 8 -2.9743 0.0010
-1 10 9 -2.6604 0.0166
-1 10 10 3.2379 0.0067
-1 10 11 1.3279 -0.0076
-1 10 12 0.2665 -0.0045
-1 10 13 0.7983 -0.0017
-1 10 14 -5.0689 -0.0001
-1 10 15 -1.5738 0.0049
-1 10 16 7.4019 0.0059
-1 10 17 0.3223 -0.0075
-1 10 18 -6.0774 -0.0104
-1 10 19 1.5551 0.0092
-1 10 20 3.3385 0.0050
-1 10 21 -2.1006 -0.0054
-1 10 22 -1.7833 0.0008
-1 10 23 0.7951 -0.0012
-1 10 24 1.6346 0.0074
-1 10 25 1.0195 0.0084
-1 10 26 -1.5595 -0.0187
-1 10 27 -1.6717 -0.0158
-1 10 28 0.8049 0.0193
-1 10 29 0.8503 0.0171
-1 10 30 0.2245 -0.0114
-1 10 31 0.4103 -0.0123
-1 10 32 -0.5304 -0.0029
-1 10 33 -1.1217 0.0091
-1 10 34 -0.4867 0.0121
-1 10 35 1.2568 0.0001
-1 10 36 1.9324 0.0009
-1 10 37 -1.2912 -0.0325
-1 10 38 -2.1278 -0.0114
-1 10 39 1.3327 0.0829
-1 10 40 0.9821 -0.0138
-1 11 0 0.3070 -0.0100
-1 11 1 -1.7587 -0.0127
-1 11 2 -2.5943 0.0044
-1 11 3 2.5739 0.0036
-1 11 4 2.1724 0.0043
-1 11 5 -3.2802 0.0069
-1 11 6 -1.3230 0.0077
-1 11 7 3.3383 -0.0064
-1 11 8 3.0835 -0.0200
-1 11 9 -2.3555 -0.0073
-1 11 10 -7.5726 0.0053
-1 11 11 0.8401 0.0108
-1 11 12 11.3391 0.0153
-1 11 13 0.0216 0.0015
-1 11 14 -10.9882 -0.0131
-1 11 15 0.2406 -0.0060
-1 11 16 7.0089 -0.0034
-1 11 17 -0.7862 0.0024
-1 11 18 -2.9947 0.0147
-1 11 19 0.6757 -0.0042
-1 11 20 1.4388 -0.0146
-1 11 21 -0.0710 -0.0032
-1 11 22 -1.6363 0.0065
-1 11 23 -0.1927 0.0197
-1 11 24 1.6489 -0.0026
-1 11 25 -0.3122 -0.0160
-1 11 26 -0.8428 0.0092
-1 11 27 1.2764 0.0027
-1 11 28 0.0836 -0.0129
-1 11 29 -1.9836 -0.0099
-1 11 30 -0.3708 0.0065
-1 11 31 1.8639 0.0109
-1 11 32 1.5713 0.0001
-1 11 33 -1.0539 0.0166
-1 11 34 -2.2734 -0.0063
-1 11 35 0.2940 -0.0195
-1 11 36 1.3870 0.0143
-1 11 37 -0.0490 -0.0300
-1 11 38 0.1860 -0.0075
-1 11 39 0.0799 0.0648
-1 12 0 5.2060 0.0040
-1 12 1 -3.3914 0.0063
-1 12 2 -2.3276 -0.0056
-1 12 3 3.1224 -0.0127
-1 12 4 -0.0603 -0.0103
-1 12 5 -3.1578 0.0091
-1 12 6 -0.3139 0.0202
-1 12 7 3.1227 0.0017
-1 12 8 2.5862 -0.0008
-1 12 9 -2.3737 -0.0011
-1 12 10 -3.5114 -0.0192
-1 12 11 1.3757 -0.0103
-1 12 12 1.2121 0.0092
-1 12 13 -0.9644 0.0047
-1 12 14 2.4727 0.0089
-1 12 15 1.0925 0.0081
-1 12 16 -4.2399 -0.0050
-1 12 17 -1.2573 0.0044
-1 12 18 3.0918 -0.0098
-1 12 19 1.3283 -0.0212
-1 12 20 -0.8545 0.0127
-1 12 21 -1.2711 0.0147
-1 12 22 -0.3492 -0.0032
-1 12 23 0.8920 -0.0123
-1 12 24 0.1380 -0.0071
-1 12 25 -0.2498 0.0214
-1 12 26 0.3543 0.0092
-1 12 27 -0.3921 -0.0060
-1 12 28 -0.1376 -0.0087
-1 12 29 0.9843 -0.0159
-1 12 30 -0.3972 0.0231
-1 12 31 -1.4258 0.0023
-1 12 32 0.1324 -0.0436
-1 12 33 1.3198 0.0063
-1 12 34 0.9751 0.0345
-1 12 35 -0.6240 0.0327
-1 12 36 -1.6066 -0.0002
-1 12 37 -0.0321 -0.0600
-1 13 0 -3.9470 0.0002
-1 13 1 -0.3155 -0.0024
-1 13 2 4.5080 0.0112
-1 13 3 1.2642 0.0030
-1 13 4 -2.3686 -0.0143
-1 13 5 -2.5306 -0.0010
-1 13 6 -0.5331 0.0052
-1 13 7 2.5540 -0.0025
-1 13 8 1.5699 0.0011
-1 13 9 -1.4313 0.0045
-1 13 10 -0.3164 0.0032
-1 13 11 0.5840 0.0062
-1 13 12 -1.0249 -0.0012
-1 13 13 -0.8188 -0.0179
-1 13 14 0.3706 -0.0164
-1 13 15 1.7313 0.0049
-1 13 16 1.8869 0.0254
-1 13 17 -2.3953 0.0117
-1 13 18 -3.6786 -0.0059
-1 13 19 2.0768 0.0019
-1 13 20 3.5434 -0.0197
-1 13 21 -0.8776 -0.0178
-1 13 22 -1.7710 0.0208
-1 13 23 -0.2234 0.0044
-1 13 24 -0.1154 -0.0016
-1 13 25 0.5009 0.0054
-1 13 26 0.9306 -0.0150
-1 13 27 -0.2553 0.0136
-1 13 28 -0.9936 0.0190
-1 13 29 0.0071 -0.0352
-1 13 30 1.2817 -0.0242
-1 13 31 0.2493 0.0517
-1 13 32 -1.7295 0.0524
-1 13 33 -0.5414 -0.0789
-1 13 34 1.4969 -0.0894
-1 14 0 -1.7995 -0.0008
-1 14 1 -2.1427 0.0056
-1 14 2 0.3265 0.0022
-1 14 3 2.6178 -0.0166
-1 14 4 0.8030 -0.0068
-1 14 5 -1.6187 0.0081
-1 14 6 -0.2560 0.0099
-1 14 7 -0.4211 0.0065
-1 14 8 -1.3086 -0.0032
-1 14 9 1.6598 -0.0102
-1 14 10 2.1187 -0.0062
-1 14 11 -1.0575 0.0034
-1 14 12 -1.2929 0.0078
-1 14 13 -0.5032 0.0094
-1 14 14 -0.3103 0.0022
-1 14 15 1.1794 -0.0166
-1 14 16 1.1313 -0.0200
-1 14 17 -0.0506 0.0036
-1 14 18 -0.4284 0.0251
-1 14 19 -1.8690 0.0139
-1 14 20 -1.1375 -0.0016
-1 14 21 2.7498 -0.0069
-1 14 22 2.1426 -0.0237
-1 14 23 -2.1114 -0.0115
-1 14 24 -1.8067 0.0144
-1 14 25 1.1146 0.0060
-1 14 26 0.7969 0.0185
-1 14 27 -0.7043 0.0121
-1 14 28 -0.2368 -0.0427
-1 14 29 0.6529 -0.0009
-1 14 30 0.2363 0.0537
-1 14 31 -0.5237 -0.0397
-1 14 32 -0.1821 -0.0624
-1 15 0 -0.4338 -0.0031
-1 15 1 -0.4563 0.0012
-1 15 2 0.1743 0.0057
-1 15 3 0.0630 0.0136
-1 15 4 -0.7352 0.0011
-1 15 5 0.8248 -0.0195
-1 15 6 1.3282 -0.0170
-1 15 7 -0.7864 -0.0041
-1 15 8 -1.1760 0.0209
-1 15 9 -0.7083 0.0252
-1 15 10 0.1955 -0.0062
-1 15 11 2.4072 -0.0158
-1 15 12 1.1001 -0.0052
-1 15 13 -2.4822 -0.0048
-1 15 14 -1.8474 0.0061
-1 15 15 0.6652 0.0145
-1 15 16 1.4424 -0.0038
-1 15 17 1.2597 -0.0191
-1 15 18 -0.3437 -0.0048
-1 15 19 -1.4941 0.0170
-1 15 20 -0.2649 0.0102
-1 15 21 0.3275 0.0008
-1 15 22 -0.0877 0.0044
-1 15 23 0.5406 -0.0134
-1 15 24 0.6647 -0.0123
-1 15 25 -0.3712 0.0040
-1 15 26 -0.6846 -0.0157
-1 15 27 -0.0656 -0.0053
-1 15 28 0.2841 0.0421
-1 15 29 0.0723 0.0367
-1 16 0 0.8643 -0.0126
-1 16 1 -2.5166 -0.0089
-1 16 2 -0.8141 -0.0001
-1 16 3 1.6651 0.0128
-1 16 4 0.8442 0.0042
-1 16 5 -1.3716 0.0097
-1 16 6 -0.9757 0.0068
-1 16 7 1.8638 -0.0158
-1 16 8 1.0785 -0.0162
-1 16 9 -2.1301 -0.0116
-1 16 10 -1.3709 0.0039
-1 16 11 1.0564 0.0255
-1 16 12 1.7446 0.0170
-1 16 13 0.9524 0.0003
-1 16 14 -1.5398 -0.0216
-1 16 15 -2.1781 -0.0191
-1 16 16 0.8132 0.0166
-1 16 17 1.6680 0.0007
-1 16 18 -0.5508 -0.0106
-1 16 19 -0.3767 0.0172
-1 16 20 1.0350 -0.0053
-1 16 21 -0.1942 -0.0159
-1 16 22 -1.3767 0.0114
-1 16 23 -0.1542 0.0245
-1 16 24 1.0059 0.0193
-1 16 25 0.4804 -0.0351
-1 17 0 -1.3317 0.0135
-1 17 1 0.9792 -0.0126
-1 17 2 1.0855 -0.0008
-1 17 3 -1.1379 -0.0004
-1 17 4 -0.7616 -0.0178
-1 17 5 0.7385 -0.0029
-1 17 6 0.5575 0.0094
-1 17 7 -0.5890 0.0189
-1 17 8 -0.0920 0.0193
-1 17 9 1.2388 -0.0056
-1 17 10 -0.7495 -0.0342
-1 17 11 -2.0941 -0.0371
-1 17 12 1.1652 0.0246
-1 17 13 1.9934 0.0443
-1 17 14 -0.8424 -0.0097
-1 17 15 -0.7907 0.0074
-1 17 16 0.6459 -0.0062
-1 17 17 -0.4043 -0.0503
-1 17 18 -0.9848 0.0366
-1 17 19 0.6923 0.0406
-1 17 20 1.1115 -0.0614
-1 17 21 -0.3226 -0.0230
-1 18 0 -1.1698 -0.0024
-1 18 1 -1.0354 0.0108
-1 18 2 1.0404 0.0201
-1 18 3 1.4699 0.0008
-1 18 4 -0.7605 -0.0053
-1 18 5 -1.3315 -0.0202
-1 18 6 0.2327 -0.0144
-1 18 7 0.6046 0.0202
-1 18 8 0.5662 0.0034
-1 18 9 0.1332 -0.0090
-1 18 10 -0.9675 0.0216
-1 18 11 -0.2128 0.0270
-1 18 12 0.6064 -0.0318
-1 18 13 -0.2907 -0.0730
-1 18 14 -0.1604 0.0378
-1 18 15 0.6675 0.0857
0 0 2 -143.4976 -0.1857
0 0 4 82.3547 0.1847
0 0 6 -31.8921 -0.1064
0 0 8 13.5592 0.0985
0 0 10 -13.1478 -0.0990
0 0 12 8.7112 0.0436
0 0 14 1.3824 -0.0112
0 0 16 -4.3997 0.0347
0 0 18 -3.7081 -0.0370
0 0 20 12.7953 -0.0000
0 0 22 -12.5962 0.0180
0 0 24 3.5040 -0.0104
0 0 26 6.7043 0.0077
0 0 28 -11.6471 -0.0015
0 0 30 10.5845 -0.0165
0 0 32 -6.7581 0.0198
0 0 34 3.7042 -0.0061
0 0 36 -2.7221 0.0031
0 0 38 2.5685 -0.0042
0 0 40 -1.5317 -0.0155
0 0 42 -0.0854 0.0248
0 0 44 0.5799 0.0238
0 0 46 0.2340 -0.0913
0 1 1 0.6502 0.0439
0 1 2 50.1283 -0.0576
0 1 3 0.9122 -0.0346
0 1 4 -64.2205 -0.0379
0 1 5 -5.2199 0.0543
0 1 6 41.6902 0.0066
0 1 7 4.8410 -0.0754
0 1 8 -12.2840 0.0423
0 1 9 3.5219 0.0589
0 1 10 -0.1988 -0.0081
0 1 11 -13.4745 -0.0222
0 1 12 -0.6754 -0.0286
0 1 13 17.0190 0.0061
0 1 14 -0.8122 0.0113
0 1 15 -13.0004 -0.0036
0 1 16 8.2227 -0.0078
0 1 17 5.9559 -0.0089
0 1 18 -11.9564 0.0324
0 1 19 -0.5753 0.0147
0 1 20 5.6900 -0.0215
0 1 21 -1.4629 -0.0008
0 1 22 5.5374 -0.0133
0 1 23 1.6730 -0.0068
0 1 24 -12.5689 0.0156
0 1 25 -2.5938 0.0007
0 1 26 11.6157 -0.0030
0 1 27 4.7630 -0.0033
0 1 28 -5.7399 0.0082
0 1 29 -6.4157 0.0083
0 1 30 0.1553 -0.0078
0 1 31 6.1867 0.0025
0 1 32 2.2077 -0.0033
0 1 33 -4.6878 -0.0117
0 1 34 -1.7387 -0.0037
0 1 35 3.2975 0.0081
0 1 36 0.6458 0.0122
0 1 37 -2.6112 -0.0060
0 1 38 -0.5577 0.0040
0 1 39 2.2341 -0.0049
0 1 40 0.9740 -0.0059
0 1 41 -1.5420 0.0316
0 1 42 -0.4356 -0.0229
0 1 43 0.5560 -0.0323
0 1 44 -0.9240 0.0053
0 1 45 0.1122 -0.0022
0 1 46 1.5145 0.0897
0 1 47 -0.2101 0.0137
0 2 0 -18.3580 -0.0173
0 2 1 -53.5130 -0.0680
0 2 2 4.0115 0.0537
0 2 3 53.7035 0.0670
0 2 4 24.1159 -0.0211
0 2 5 -44.0337 -0.0344
0 2 6 -38.8045 -0.0055
0 2 7 23.0339 0.0150
0 2 8 30.5413 -0.0274
0 2 9 -3.9790 -0.0190
0 2 10 -13.2548 0.0499
0 2 11 -1.1024 0.0181
0 2 12 3.2283 -0.0152
0 2 13 -5.3246 -0.0085
0 2 14 -1.5643 -0.0152
0 2 15 12.2942 0.0118
0 2 16 -0.6524 0.0062
0 2 17 -12.8576 -0.0168
0 2 18 7.5488 -0.0013
0 2 19 7.9518 0.0005
0 2 20 -14.3077 0.0085
0 2 21 -2.5887 0.0170
0 2 22 14.8422 0.0063
0 2 23 0.5756 -0.0171
0 2 24 -8.8985 -0.0260
0 2 25 -1.2874 0.0237
0 2 26 1.2966 0.0169
0 2 27 1.2724 -0.0351
0 2 28 3.3452 -0.0007
0 2 29 0.9937 0.0157
0 2 30 -3.9386 0.0013
0 2 31 -3.6362 0.0145
0 2 32 2.2675 -0.0041
0 2 33 4.5007 -0.0109
0 2 34 -0.6853 0.0080
0 2 35 -3.6013 -0.0009
0 2 36 0.3363 -0.0194
0 2 37 2.4186 -0.0079
0 2 38 -0.6195 0.0116
0 2 39 -2.1278 -0.0002
0 2 40 0.3838 0.0135
0 2 41 2.5049 0.0229
0 2 42 0.2965 0.0030
0 2 43 -2.3911 0.0037
0 2 44 -0.3947 -0.0611
0 2 45 1.4283 -0.0564
0 2 46 -0.2006 0.0737
0 2 47 -0.5038 0.0433
0 3 1 1.5977 -0.0246
0 3 2 -14.8327 0.0021
0 3 3 -10.0002 0.0073
0 3 4 16.3132 0.0095
0 3 5 24.1818 0.0037
0 3 6 -5.6301 0.0004
0 3 7 -31.0810 0.0019
0 3 8 -5.3504 -0.0154
0 3 9 22.2152 -0.0101
0 3 10 8.9468 0.0110
0 3 11 -5.7631 0.0018
0 3 12 -7.7079 -0.0015
0 3 13 -3.9678 0.0092
0 3 14 7.4224 0.0064
0 3 15 2.3906 -0.0053
0 3 16 -9.2454 -0.0096
0 3 17 3.9512 0.0009
0 3 18 9.8109 -0.0014
0 3 19 -6.8856 -0.0001
0 3 20 -6.4534 0.0053
0 3 21 3.9639 -0.0142
0 3 22 0.5140 0.0066
0 3 23 1.2349 0.0270
0 3 24 4.1809 -0.0127
0 3 25 -3.9299 -0.0176
0 3 26 -5.0474 0.0062
0 3 27 3.2350 0.0122
0 3 28 2.4944 -0.0013
0 3 29 -2.0741 -0.0198
0 3 30 1.2393 0.0002
0 3 31 2.7317 0.0031
0 3 32 -3.9546 0.0022
0 3 33 -4.4937 0.0230
0 3 34 4.6130 -0.0054
0 3 35 5.3872 -0.0095
0 3 36 -3.6791 0.0142
0 3 37 -4.4476 -0.0035
0 3 38 2.3768 -0.0248
0 3 39 2.4313 -0.0339
0 3 40 -1.3245 0.0184
0 3 41 -0.9756 0.0555
0 3 42 0.3298 0.0005
0 3 43 0.6777 -0.0225
0 3 44 0.5776 -0.0072
0 3 45 -0.5488 0.0320
0 3 46 -0.9041 0.0060
0 3 47 -0.0493 -0.1112
0 4 0 19.6793 0.0135
0 4 1 -7.0144 -0.0148
0 4 2 -16.6582 -0.0232
0 4 3 -0.5425 -0.0038
0 4 4 9.4083 0.0210
0 4 5 4.2630 0.0145
0 4 6 -1.5228 -0.0008
0 4 7 2.0703 -0.0033
0 4 8 -4.5327 -0.0118
0 4 9 -10.7509 -0.0043
0 4 10 8.0703 -0.0040
0 4 11 11.0705 -0.0003
0 4 12 -9.3090 0.0239
0 4 13 -3.0464 -0.0071
0 4 14 8.7742 -0.0216
0 4 15 -4.2286 0.0178
0 4 16 -6.9667 0.0104
0 4 17 4.2572 -0.0052
0 4 18 4.2749 -0.0035
0 4 19 1.0653 -0.0092
0 4 20 -1.3991 -0.0078
0 4 21 -5.5350 0.0032
0 4 22 -0.4992 0.0165
0 4 23 5.4243 -0.0017
0 4 24 0.5027 -0.0066
0 4 25 -2.2813 0.0081
0 4 26 1.3113 -0.0107
0 4 27 0.1303 0.0024
0 4 28 -3.7815 0.0148
0 4 29 -0.7394 -0.0081
0 4 30 5.1873 -0.0064
0 4 31 2.4427 -0.0101
0 4 32 -4.3366 -0.0055
0 4 33 -2.9129 0.0098
0 4 34 1.6152 0.0128
0 4 35 1.5865 0.0131
0 4 36 1.2863 -0.0049
0 4 37 0.2933 -0.0024
0 4 38 -2.9405 -0.0153
0 4 39 -1.0546 -0.0177
0 4 40 3.2268 0.0254
0 4 41 0.3719 -0.0153
0 4 42 -2.7916 -0.0071
0 4 43 0.4136 0.0358
0 4 44 2.0587 -0.0316
0 4 45 -0.3217 0.0326
0 4 46 -1.1418 0.0526
0 5 1 6.3945 0.0188
0 5 2 1.4565 0.0066
0 5 3 -13.9790 -0.0142
0 5 4 -6.4465 -0.0201
0 5 5 12.4190 -0.0042
0 5 6 12.8498 0.0199
0 5 7 -8.4659 0.0068
0 5 8 -15.3317 0.0066
0 5 9 9.8091 0.0115
0 5 10 12.1490 -0.0278
0 5 11 -15.2504 -0.0143
0 5 12 -6.8499 0.0140
0 5 13 17.6009 -0.0019
0 5 14 3.5244 0.0073
0 5 15 -13.5547 0.0017
0 5 16 -2.7768 -0.0045
0 5 17 6.8555 0.0079
0 5 18 2.7557 -0.0024
0 5 19 -2.7222 0.0033
0 5 20 -2.3319 -0.0047
0 5 21 2.3216 -0.0143
0 5 22 2.2960 0.0074
0 5 23 -2.9432 0.0026
0 5 24 -3.8744 0.0023
0 5 25 1.8452 0.0019
0 5 26 6.6239 -0.0108
0 5 27 0.8828 0.0081
0 5 28 -8.3077 0.0148
0 5 29 -2.9974 -0.0008
0 5 30 7.1595 -0.0119
0 5 31 2.8807 -0.0101
0 5 32 -3.8592 -0.0015
0 5 33 -1.0295 -0.0042
0 5 34 0.8494 0.0069
0 5 35 -0.7787 0.0097
0 5 36 0.0816 0.0066
0 5 37 1.1551 0.0107
0 5 38 0.6750 -0.0117
0 5 39 -0.2603 -0.0091
0 5 40 -1.3656 -0.0070
0 5 41 -0.5192 -0.0022
0 5 42 1.0225 0.0192
0 5 43 0.3655 -0.0472
0 5 44 -0.2756 -0.0002
0 5 45 0.0888 0.1149
0 5 46 -0.0426 -0.0319
0 6 0 13.8844 0.0088
0 6 1 4.6975 -0.0190
0 6 2 -9.8912 0.0014
0 6 3 -0.2625 0.0159
0 6 4 2.7780 -0.0089
0 6 5 -3.1719 0.0073
0 6 6 -0.4869 0.0088
0 6 7 1.5129 -0.0275
0 6 8 3.7874 -0.0115
0 6 9 3.1283 0.0173
0 6 10 -6.5117 0.0223
0 6 11 -5.5143 0.0083
0 6 12 4.2142 -0.0179
0 6 13 3.6969 -0.0136
0 6 14 1.2442 -0.0127
0 6 15 -0.3399 0.0016
0 6 16 -5.3274 0.0324
0 6 17 -1.5788 0.0001
0 6 18 6.1441 -0.0170
0 6 19 2.0139 0.0051
0 6 20 -5.5597 -0.0048
0 6 21 -2.5722 -0.0007
0 6 22 6.1801 0.0115
0 6 23 3.8017 -0.0009
0 6 24 -7.9529 -0.0133
0 6 25 -4.6426 -0.0095
0 6 26 8.2870 0.0112
0 6 27 3.8913 0.0088
0 6 28 -5.5486 -0.0061
0 6 29 -1.5672 0.0091
0 6 30 1.2988 0.0138
0 6 31 -1.0447 -0.0157
0 6 32 1.4497 -0.0225
0 6 33 2.4044 0.0063
0 6 34 -1.3288 0.0075
0 6 35 -1.8876 -0.0004
0 6 36 -0.3464 0.0093
0 6 37 0.2659 -0.0101
0 6 38 1.1951 -0.0041
0 6 39 1.0413 0.0305
0 6 40 -0.3923 0.0074
0 6 41 -1.3467 -0.0257
0 6 42 -0.6471 -0.0334
0 6 43 1.0659 -0.0069
0 6 44 0.5772 0.0406
0 6 45 -0.7371 0.0119
0 7 1 0.1293 -0.0074
0 7 2 3.3732 0.0110
0 7 3 -1.3775 -0.0070
0 7 4 -0.8823 -0.0102
0 7 5 4.6132 0.0053
0 7 6 -5.2633 0.0123
0 7 7 -8.6889 0.0101
0 7 8 8.0685 -0.0144
0 7 9 11.2122 -0.0101
0 7 10 -4.9309 0.0095
0 7 11 -10.8904 -0.0093
0 7 12 0.0027 0.0044
0 7 13 8.5553 0.0232
0 7 14 1.7024 -0.0091
0 7 15 -5.6940 -0.0214
0 7 16 0.3227 -0.0025
0 7 17 2.9630 0.0138
0 7 18 -2.6404 0.0061
0 7 19 -0.6762 -0.0070
0 7 20 2.2033 0.0036
0 7 21 -0.4169 0.0023
0 7 22 0.3401 -0.0025
0 7 23 -0.1723 0.0004
0 7 24 -1.7041 -0.0032
0 7 25 1.8349 -0.0008
0 7 26 0.1921 -0.0063
0 7 27 -3.3613 -0.0058
0 7 28 2.2733 0.0088
0 7 29 3.8516 0.0155
0 7 30 -2.8175 0.0080
0 7 31 -3.0109 -0.0136
0 7 32 1.0085 -0.0096
0 7 33 1.2175 0.0039
0 7 34 1.0847 -0.0054
0 7 35 0.5595 -0.0027
0 7 36 -1.3835 -0.0026
0 7 37 -1.4426 0.0026
0 7 38 -0.0470 0.0224
0 7 39 1.3465 0.0076
0 7 40 1.2584 -0.0189
0 7 41 -0.7941 -0.0102
0 7 42 -0.9741 0.0165
0 7 43 0.2713 -0.0058
0 7 44 0.1009 -0.0375
0 8 0 3.6249 0.0147
0 8 1 -7.3365 -0.0015
0 8 2 -5.6863 -0.0138
0 8 3 6.4562 0.0003
0 8 4 8.7720 0.0092
0 8 5 -3.9226 -0.0012
0 8 6 -7.9423 -0.0042
0 8 7 0.4153 -0.0119
0 8 8 3.1095 -0.0039
0 8 9 1.7679 0.0214
0 8 10 1.2270 0.0099
0 8 11 -1.2153 -0.0043
0 8 12 -1.9229 -0.0113
0 8 13 -1.2195 -0.0163
0 8 14 0.4542 0.0117
0 8 15 3.5144 0.0145
0 8 16 -0.4241 -0.0050
0 8 17 -3.9591 -0.0049
0 8 18 3.3778 -0.0046
0 8 19 2.0490 -0.0009
0 8 20 -7.2709 -0.0032
0 8 21 1.0562 0.0102
0 8 22 8.6827 0.0171
0 8 23 -3.3447 -0.0144
0 8 24 -6.5930 -0.0080
0 8 25 3.7600 0.0075
0 8 26 3.4487 -0.0028
0 8 27 -2.8036 -0.0040
0 8 28 -2.0373 -0.0158
0 8 29 1.5067 0.0021
0 8 30 2.3593 0.0282
0 8 31 -0.5685 0.0067
0 8 32 -2.4362 -0.0034
0 8 33 0.2334 -0.0049
0 8 34 1.1896 -0.0172
0 8 35 -0.3156 -0.0074
0 8 36 0.4609 0.0120
0 8 37 0.5020 0.0014
0 8 38 -0.9757 -0.0206
0 8 39 -0.7246 0.0068
0 8 40 0.1199 0.0401
0 8 41 0.9061 0.0193
0 8 42 0.7956 -0.0238
0 8 43 -0.7517 -0.0441
0 9 1 0.3051 -0.0040
0 9 2 -1.6873 0.0027
0 9 3 -2.1832 0.0075
0 9 4 0.5445 -0.0009
0 9 5 5.6270 -0.0024
0 9 6 2.4533 0.0018
0 9 7 -7.6886 -0.0028
0 9 8 -4.0701 -0.0010
0 9 9 6.0177 -0.0066
0 9 10 3.1859 -0.0043
0 9 11 -1.8203 0.0139
0 9 12 -1.9023 0.0070
0 9 13 -1.5165 -0.0023
0 9 14 2.5551 -0.0043
0 9 15 1.6592 -0.0054
0 9 16 -4.9635 -0.0001
0 9 17 0.8559 -0.0032
0 9 18 6.7591 0.0089
0 9 19 -3.3449 0.0059
0 9 20 -5.8670 -0.0179
0 9 21 3.6078 -0.0018
0 9 22 2.6919 0.0129
0 9 23 -1.8940 0.0076
0 9 24 0.1752 -0.0015
0 9 25 -0.0103 -0.0114
0 9 26 -0.7254 0.0063
0 9 27 0.9604 0.0045
0 9 28 -0.4424 -0.0143
0 9 29 -1.0788 -0.0030
0 9 30 1.3741 -0.0008
0 9 31 1.0471 0.0057
0 9 32 -1.2709 0.0182
0 9 33 -1.3596 -0.0036
0 9 34 0.8917 -0.0072
0 9 35 1.7015 0.0071
0 9 36 -1.0154 -0.0129
0 9 37 -1.2602 -0.0003
0 9 38 1.4084 0.0237
0 9 39 0.1673 -0.0443
0 9 40 -1.3399 -0.0465
0 9 41 0.4106 0.0827
0 9 42 0.6737 0.0751
0 10 0 -0.4826 0.0092
0 10 1 -1.2725 0.0061
0 10 2 1.2408 -0.0103
0 10 3 -0.9959 -0.0021
0 10 4 -2.5272 0.0047
0 10 5 2.1668 0.0034
0 10 6 2.7227 0.0012
0 10 7 0.1087 -0.0050
0 10 8 -1.7570 -0.0049
0 10 9 -4.0551 0.0024
0 10 10 1.1795 0.0055
0 10 11 5.6161 -0.0070
0 10 12 -2.1018 -0.0038
0 10 13 -2.8356 0.0138
0 10 14 3.7166 0.0009
0 10 15 -2.0901 -0.0109
0 10 16 -4.1717 0.0039
0 10 17 5.1672 0.0072
0 10 18 2.6763 -0.0079
0 10 19 -4.7161 -0.0058
0 10 20 -0.4160 0.0064
0 10 21 2.5416 -0.0029
0 10 22 -0.7043 -0.0045
0 10 23 -1.1210 0.0041
0 10 24 0.0407 0.0054
0 10 25 0.9176 0.0173
0 10 26 1.2838 0.0020
0 10 27 -0.8681 -0.0357
0 10 28 -1.7392 -0.0165
0 10 29 0.1779 0.0279
0 10 30 0.8900 0.0161
0 10 31 0.9062 -0.0069
0 10 32 0.5020 0.0002
0 10 33 -1.2779 -0.0115
0 10 34 -1.4880 -0.0086
0 10 35 0.1352 0.0162
0 10 36 1.7690 0.0084
0 10 37 1.5388 0.0034
0 10 38 -1.6140 -0.0211
0 10 39 -1.8617 -0.0215
0 10 40 1.2630 0.0498
0 11 1 2.0936 -0.0029
0 11 2 -0.4937 -0.0034
0 11 3 -4.5599 0.0014
0 11 4 1.0466 -0.0012
0 11 5 3.7959 0.0084
0 11 6 -1.6781 0.0035
0 11 7 -2.0713 -0.0028
0 11 8 1.9879 0.0021
0 11 9 3.0289 -0.0044
0 11 10 -1.4006 -0.0119
0 11 11 -7.3099 -0.0053
0 11 12 0.1909 0.0092
0 11 13 11.4006 0.0161
0 11 14 0.4944 0.0004
0 11 15 -11.4886 -0.0121
0 11 16 -0.1461 0.0016
0 11 17 7.6889 -0.0016
0 11 18 -0.3995 -0.0064
0 11 19 -3.4521 0.0171
0 11 20 0.2898 0.0066
0 11 21 1.4078 -0.0224
0 11 22 0.1835 -0.0166
0 11 23 -1.1511 0.0098
0 11 24 -0.2511 0.0226
0 11 25 0.9390 -0.0015
0 11 26 -0.3309 -0.0023
0 11 27 -0.1213 0.0166
0 11 28 1.2870 -0.0063
0 11 29 -0.4914 -0.0309
0 11 30 -2.1011 -0.0257
0 11 31 -0.1268 0.0185
0 11 32 2.1890 0.0394
0 11 33 1.8063 0.0065
0 11 34 -1.4426 -0.0006
0 11 35 -2.9347 -0.0273
0 11 36 0.4969 -0.0208
0 11 37 2.2276 0.0424
0 11 38 0.0139 -0.0164
0 12 0 4.0079 0.0107
0 12 1 5.8020 0.0040
0 12 2 -3.4182 -0.0038
0 12 3 -3.0900 -0.0088
0 12 4 2.4151 -0.0014
0 12 5 0.5411 -0.0021
0 12 6 -1.9279 -0.0029
0 12 7 -0.9591 0.0123
0 12 8 1.5293 0.0118
0 12 9 3.7459 -0.0009
0 12 10 -0.5189 -0.0038
0 12 11 -5.2706 -0.0113
0 12 12 -0.6518 -0.0133
0 12 13 3.1747 0.0030
0 12 14 1.2161 0.0078
0 12 15 0.8269 0.0081
0 12 16 -1.2525 0.0057
0 12 17 -3.2333 -0.0033
0 12 18 1.0698 0.0041
0 12 19 2.6879 -0.0093
0 12 20 -0.5807 -0.0143
0 12 21 -0.7377 0.0180
0 12 22 -0.0407 0.0063
0 12 23 -0.4850 -0.0152
0 12 24 0.2344 -0.0082
0 12 25 0.4394 -0.0025
0 12 26 0.0401 0.0126
0 12 27 -0.1859 0.0174
0 12 28 -0.3165 0.0109
0 12 29 0.6633 -0.0117
0 12 30 0.4846 -0.0166
0 12 31 -1.3721 0.0024
0 12 32 -0.6779 -0.0372
0 12 33 1.1590 -0.0029
0 12 34 0.6811 0.0764
0 12 35 -0.0193 -0.0097
0 12 36 -0.3224 -0.0379
0 12 37 -0.7847 0.0350
0 13 1 -1.0707 -0.0037
0 13 2 0.0684 -0.0013
0 13 3 1.8217 0.0129
0 13 4 1.1438 0.0060
0 13 5 0.1090 -0.0157
0 13 6 -2.7526 -0.0079
0 13 7 -2.9747 0.0072
0 13 8 3.0931 -0.0006
0 13 9 3.7886 -0.0006
0 13 10 -2.1197 0.0114
0 13 11 -1.8510 0.0020
0 13 12 1.1355 -0.0009
0 13 13 -0.4659 0.0059
0 13 14 -1.0344 -0.0159
0 13 15 0.7246 -0.0270
0 13 16 1.7343 0.0030
0 13 17 0.9678 0.0327
0 13 18 -2.5274 0.0184
0 13 19 -2.6285 -0.0112
0 13 20 2.4988 -0.0116
0 13 21 2.6283 -0.0098
0 13 22 -1.3946 0.0034
0 13 23 -1.0516 0.0102
0 13 24 0.1338 -0.0175
0 13 25 -0.6241 0.0013
0 13 26 0.2653 0.0161
0 13 27 1.2451 -0.0159
0 13 28 0.0990 0.0142
0 13 29 -1.2065 0.0291
0 13 30 -0.5098 -0.0372
0 13 31 1.4053 -0.0360
0 13 32 0.6662 0.0541
0 13 33 -1.6446 0.0478
0 13 34 -0.6323 -0.0881
0 14 0 2.2504 0.0059
0 14 1 -1.8906 0.0144
0 14 2 -2.7364 0.0021
0 14 3 0.1972 -0.0109
0 14 4 3.1894 -0.0090
0 14 5 1.2830 0.0013
0 14 6 -2.1102 0.0001
0 14 7 -0.8958 0.0084
0 14 8 -0.2460 0.0152
0 14 9 -0.8671 -0.0093
0 14 10 2.0657 -0.0259
0 14 11 2.0033 0.0000
0 14 12 -2.0495 0.0247
0 14 13 -1.3349 0.0107
0 14 14 0.6977 -0.0070
0 14 15 -0.3635 -0.0052
0 14 16 0.2878 -0.0071
0 14 17 1.4328 -0.0179
0 14 18 0.2593 -0.0070
0 14 19 -0.9686 0.0257
0 14 20 -1.7025 0.0251
0 14 21 -0.4774 -0.0024
0 14 22 2.3578 -0.0101
0 14 23 1.4991 -0.0141
0 14 24 -1.5696 -0.0136
0 14 25 -1.3213 -0.0013
0 14 26 0.3144 0.0019
0 14 27 0.5791 0.0196
0 14 28 0.3182 0.0246
0 14 29 -0.2236 -0.0201
0 14 30 -0.2652 -0.0195
0 14 31 0.2236 0.0159
0 14 32 0.0161 -0.0094
0 15 1 0.3728 -0.0071
0 15 2 -0.6696 0.0111
0 15 3 -0.5720 0.0145
0 15 4 0.1806 0.0062
0 15 5 -0.1460 -0.0069
0 15 6 1.0840 -0.0255
0 15 7 1.0231 -0.0104
0 15 8 -1.5422 0.0150
0 15 9 -1.1486 0.0162
0 15 10 0.3188 0.0075
0 15 11 0.3051 -0.0083
0 15 12 1.5303 -0.0111
0 15 13 0.9335 -0.0017
0 15 14 -2.0621 -0.0038
0 15 15 -1.5429 0.0139
0 15 16 0.6927 0.0214
0 15 17 0.8978 -0.0178
0 15 18 1.0649 -0.0279
0 15 19 0.4272 -0.0035
0 15 20 -1.4167 0.0112
0 15 21 -1.1895 0.0263
0 15 22 0.3807 0.0145
0 15 23 0.9391 -0.0226
0 15 24 0.5776 -0.0081
0 15 25 -0.3599 0.0203
0 15 26 -0.5891 -0.0293
0 15 27 0.1347 -0.0380
0 15 28 0.1141 0.0404
0 15 29 -0.1954 0.0333
0 16 0 3.2129 -0.0159
0 16 1 0.9426 -0.0120
0 16 2 -2.5667 0.0007
0 16 3 -0.7148 -0.0064
0 16 4 1.3200 0.0120
0 16 5 0.5782 0.0160
0 16 6 -0.8247 0.0068
0 16 7 -0.5098 0.0029
0 16 8 1.5099 -0.0262
0 16 9 0.4541 -0.0232
0 16 10 -2.1696 0.0105
0 16 11 -0.6816 0.0140
0 16 12 1.3568 0.0142
0 16 13 1.0096 0.0047
0 16 14 0.6750 -0.0118
0 16 15 -0.7550 -0.0101
0 16 16 -2.1727 -0.0015
0 16 17 0.0430 0.0229
0 16 18 2.0034 0.0025
0 16 19 0.1897 -0.0457
0 16 20 -0.8345 0.0007
0 16 21 0.2359 0.0460
0 16 22 0.0392 -0.0099
0 16 23 -0.5503 -0.0317
0 16 24 -0.0632 0.0321
0 16 25 0.3861 0.0327
0 17 1 0.1640 0.0105
0 17 2 0.9163 -0.0194
0 17 3 -0.5086 -0.0090
0 17 4 -0.9713 0.0149
0 17 5 0.6335 -0.0171
0 17 6 0.2777 -0.0060
0 17 7 -0.4460 0.0233
0 17 8 0.0525 0.0151
0 17 9 0.5573 0.0085
0 17 10 0.7409 -0.0163
0 17 11 -1.1590 -0.0341
0 17 12 -1.9126 -0.0113
0 17 13 1.4304 0.0232
0 17 14 2.1164 0.0292
0 17 15 -1.0683 -0.0084
0 17 16 -1.1650 -0.0065
0 17 17 0.8467 0.0108
0 17 18 0.0806 -0.0236
0 17 19 -1.0325 0.0010
0 17 20 0.3187 0.0330
0 17 21 0.9713 -0.0320
0 18 0 1.0021 0.0063
0 18 1 -1.1675 0.0096
0 18 2 -1.1328 -0.0050
0 18 3 0.8997 0.0067
0 18 4 1.2171 0.0050
0 18 5 -0.6666 -0.0025
0 18 6 -0.6828 -0.0184
0 18 7 0.2998 -0.0204
0 18 8 -0.4859 0.0254
0 18 9 0.3188 0.0183
0 18 10 1.4306 -0.0116
0 18 11 -0.5972 0.0151
0 18 12 -1.3616 0.0056
0 18 13 0.2548 -0.0360
0 18 14 0.5710 -0.0279
0 18 15 0.0579 0.0262
1 0 1 151.2889 0.1323
1 0 3 -128.1256 -0.1459
1 0 5 70.4104 -0.0336
1 0 7 -20.6541 0.1216
1 0 9 1.7960 -0.0456
1 0 11 -1.4929 0.0041
1 0 13 -1.5693 -0.0491
1 0 15 9.7022 0.0380
1 0 17 -11.1219 0.0363
1 0 19 1.6456 -0.0488
1 0 21 9.6672 0.0020
1 0 23 -12.8646 0.0112
1 0 25 7.0859 0.0058
1 0 27 1.3894 -0.0045
1 0 29 -6.4177 -0.0003
1 0 31 6.3582 -0.0092
1 0 33 -3.5561 0.0096
1 0 35 1.2915 -0.0021
1 0 37 -0.9471 0.0103
1 0 39 1.2824 -0.0166
1 0 41 -0.5681 0.0027
1 0 43 -0.8172 -0.0135
1 0 45 1.1575 0.0791
1 0 47 -0.3012 -0.1330
1 1 1 30.4197 0.0532
1 1 2 32.6233 -0.0265
1 1 3 20.4823 0.1125
1 1 4 -26.9933 0.0278
1 1 5 -40.6876 -0.1229
1 1 6 17.0711 -0.0023
1 1 7 26.0282 -0.0270
1 1 8 -10.1567 -0.0256
1 1 9 -3.2513 0.0913
1 1 10 10.5695 0.0245
1 1 11 -4.8372 -0.0173
1 1 12 -14.1440 -0.0090
1 1 13 1.4327 -0.0120
1 1 14 14.4043 0.0092
1 1 15 -1.6583 -0.0380
1 1 16 -9.6479 -0.0157
1 1 17 8.9887 0.0322
1 1 18 2.8063 0.0112
1 1 19 -13.9103 0.0272
1 1 20 2.3930 -0.0100
1 1 21 9.3495 -0.0315
1 1 22 -4.3116 0.0165
1 1 23 1.1966 -0.0006
1 1 24 4.2622 -0.0076
1 1 25 -9.4499 -0.0043
1 1 26 -4.7167 -0.0099
1 1 27 10.8939 0.0190
1 1 28 6.3194 0.0079
1 1 29 -7.0838 -0.0091
1 1 30 -7.5166 0.0020
1 1 31 2.4072 0.0063
1 1 32 7.0080 0.0016
1 1 33 -0.0522 -0.0065
1 1 34 -5.2336 -0.0053
1 1 35 0.2190 -0.0178
1 1 36 3.4749 0.0071
1 1 37 -0.9545 0.0227
1 1 38 -2.4705 -0.0190
1 1 39 0.6609 0.0144
1 1 40 1.9631 0.0111
1 1 41 0.0949 -0.0145
1 1 42 -1.3144 0.0324
1 1 43 0.1500 -0.0352
1 1 44 0.4863 -0.0503
1 1 45 -1.2011 0.0131
1 1 46 -0.0018 0.0132
1 1 47 1.5525 0.1020
1 2 1 -21.3567 -0.0910
1 2 2 -47.0038 -0.0402
1 2 3 17.3860 0.0534
1 2 4 46.7991 0.0152
1 2 5 3.8520 0.0528
1 2 6 -38.6504 0.0291
1 2 7 -17.0491 -0.0610
1 2 8 20.4695 -0.0446
1 2 9 11.7175 -0.0260
1 2 10 -3.2983 0.0253
1 2 11 0.4926 0.0485
1 2 12 -1.9445 -0.0021
1 2 13 -5.1936 0.0118
1 2 14 -3.5914 -0.0126
1 2 15 2.2456 -0.0246
1 2 16 10.6515 0.0252
1 2 17 -0.9682 -0.0220
1 2 18 -12.1996 -0.0248
1 2 19 5.8140 0.0260
1 2 20 7.9499 0.0061
1 2 21 -12.1585 0.0104
1 2 22 -2.4265 0.0041
1 2 23 13.5234 -0.0138
1 2 24 -0.0001 -0.0006
1 2 25 -8.5943 -0.0008
1 2 26 -0.7390 0.0111
1 2 27 1.1650 -0.0084
1 2 28 1.3820 -0.0227
1 2 29 4.2690 0.0147
1 2 30 0.0177 0.0037
1 2 31 -5.8600 -0.0051
1 2 32 -2.2654 0.0133
1 2 33 4.6738 0.0058
1 2 34 3.4177 0.0031
1 2 35 -2.9851 0.0013
1 2 36 -3.0215 -0.0091
1 2 37 2.1631 -0.0291
1 2 38 2.0797 -0.0063
1 2 39 -1.7429 0.0208
1 2 40 -1.7483 -0.0127
1 2 41 0.7481 0.0210
1 2 42 1.9869 0.0381
1 2 43 0.5057 0.0054
1 2 44 -1.7756 0.0157
1 2 45 -0.9438 -0.0933
1 2 46 0.8619 -0.0931
1 2 47 0.5297 0.0978
1 3 1 -0.1900 0.0257
1 3 2 7.2897 0.0085
1 3 3 -14.5748 -0.0567
1 3 4 -11.2088 -0.0134
1 3 5 18.1704 0.0249
1 3 6 20.0054 0.0089
1 3 7 -10.1559 0.0375
1 3 8 -23.7546 0.0078
1 3 9 0.8703 -0.0480
1 3 10 14.7922 -0.0235
1 3 11 2.4068 0.0076
1 3 12 0.6465 0.0171
1 3 13 -1.7999 0.0084
1 3 14 -10.1811 0.0027
1 3 15 2.6344 0.0119
1 3 16 8.9379 -0.0137
1 3 17 -5.8186 -0.0099
1 3 18 -2.0830 0.0149
1 3 19 7.8272 -0.0165
1 3 20 -2.4381 -0.0069
1 3 21 -5.8501 0.0135
1 3 22 1.1433 -0.0111
1 3 23 0.9809 0.0144
1 3 24 3.1880 0.0169
1 3 25 3.3291 -0.0187
1 3 26 -5.6076 -0.0050
1 3 27 -4.5984 0.0035
1 3 28 4.5258 0.0072
1 3 29 2.7644 0.0005
1 3 30 -2.3446 -0.0186
1 3 31 0.5323 0.0017
1 3 32 1.5409 0.0056
1 3 33 -3.2620 -0.0019
1 3 34 -2.1581 0.0016
1 3 35 4.2403 0.0045
1 3 36 2.6841 0.0268
1 3 37 -3.7661 0.0061
1 3 38 -1.9019 -0.0246
1 3 39 2.8457 -0.0269
1 3 40 0.1727 -0.0318
1 3 41 -1.9069 0.0143
1 3 42 0.9358 0.0402
1 3 43 0.8446 0.0264
1 3 44 -0.7778 0.0134
1 3 45 0.1045 -0.0298
1 3 46 0.3643 0.0041
1 4 1 15.5247 0.0115
1 4 2 -8.8654 -0.0368
1 4 3 -12.0950 0.0079
1 4 4 3.8914 0.0194
1 4 5 5.0113 -0.0323
1 4 6 -0.2467 -0.0036
1 4 7 2.6425 0.0366
1 4 8 4.9926 0.0141
1 4 9 -8.6527 -0.0228
1 4 10 -12.7410 -0.0212
1 4 11 12.3513 0.0098
1 4 12 13.8123 0.0075
1 4 13 -13.7871 -0.0086
1 4 14 -6.9277 -0.0020
1 4 15 13.0820 0.0087
1 4 16 -0.5887 0.0094
1 4 17 -10.3937 -0.0012
1 4 18 2.2746 -0.0078
1 4 19 6.2924 0.0001
1 4 20 1.4608 0.0062
1 4 21 -1.9826 -0.0080
1 4 22 -5.5064 -0.0140
1 4 23 -1.1911 0.0021
1 4 24 5.8850 0.0105
1 4 25 2.4115 0.0162
1 4 26 -3.2422 -0.0000
1 4 27 -1.5782 -0.0159
1 4 28 1.0507 0.0015
1 4 29 -0.5612 -0.0029
1 4 30 -1.2686 0.0057
1 4 31 2.3794 0.0124
1 4 32 2.8052 -0.0242
1 4 33 -2.3455 -0.0097
1 4 34 -3.5265 0.0126
1 4 35 0.4300 0.0056
1 4 36 2.4539 0.0094
1 4 37 1.9187 0.0031
1 4 38 -0.4632 0.0133
1 4 39 -3.2721 -0.0093
1 4 40 -0.6446 -0.0328
1 4 41 3.3071 -0.0026
1 4 42 0.2755 -0.0080
1 4 43 -2.5334 0.0264
1 4 44 0.3107 0.0216
1 4 45 1.5173 -0.0447
1 4 46 -0.1444 0.0562
1 5 1 -0.5062 -0.0070
1 5 2 10.3374 0.0168
1 5 3 1.5986 0.0133
1 5 4 -16.8247 -0.0220
1 5 5 -6.8748 -0.0046
1 5 6 14.3572 -0.0033
1 5 7 14.2488 -0.0100
1 5 8 -8.3767 0.0206
1 5 9 -18.0585 0.0258
1 5 10 6.7521 -0.0059
1 5 11 15.6837 -0.0309
1 5 12 -9.8047 -0.0064
1 5 13 -9.7648 0.0168
1 5 14 11.4972 0.0020
1 5 15 4.3946 -0.0003
1 5 16 -8.1157 -0.0094
1 5 17 -1.3441 -0.0045
1 5 18 2.1086 0.0231
1 5 19 0.0249 0.0060
1 5 20 1.9346 -0.0158
1 5 21 0.5393 -0.0049
1 5 22 -2.3379 0.0052
1 5 23 -0.3000 -0.0039
1 5 24 1.0814 -0.0090
1 5 25 -1.4846 0.0087
1 5 26 -0.8787 0.0036
1 5 27 4.5429 -0.0069
1 5 28 2.2936 0.0097
1 5 29 -6.8480 0.0130
1 5 30 -3.7086 -0.0050
1 5 31 6.4050 -0.0169
1 5 32 3.4718 0.0040
1 5 33 -3.4598 0.0026
1 5 34 -1.5238 -0.0235
1 5 35 0.2786 0.0061
1 5 36 -0.6804 0.0157
1 5 37 1.1298 0.0099
1 5 38 1.5236 0.0235
1 5 39 -0.7641 -0.0213
1 5 40 -0.8630 -0.0257
1 5 41 0.1208 0.0099
1 5 42 0.0622 0.0063
1 5 43 -0.1770 -0.0002
1 5 44 -0.0266 -0.0476
1 5 45 0.4955 0.0063
1 6 1 9.9624 0.0012
1 6 2 3.7580 0.0011
1 6 3 -2.2784 -0.0074
1 6 4 -1.1357 0.0042
1 6 5 -7.7766 0.0098
1 6 6 -2.2033 0.0026
1 6 7 11.9448 -0.0055
1 6 8 1.7573 -0.0171
1 6 9 -8.6905 0.0005
1 6 10 1.6438 0.0145
1 6 11 3.8012 0.0058
1 6 12 -3.6273 0.0024
1 6 13 -2.6097 -0.0063
1 6 14 2.1545 -0.0057
1 6 15 5.0212 -0.0047
1 6 16 0.6613 -0.0033
1 6 17 -7.6093 0.0101
1 6 18 -2.1188 0.0001
1 6 19 8.0313 -0.0015
1 6 20 2.0429 0.0108
1 6 21 -7.0156 -0.0050
1 6 22 -1.9381 -0.0099
1 6 23 6.7806 0.0053
1 6 24 2.6044 0.0053
1 6 25 -7.8068 -0.0056
1 6 26 -3.4048 -0.0065
1 6 27 7.9871 -0.0010
1 6 28 3.2575 -0.0008
1 6 29 -5.4859 0.0067
1 6 30 -1.7796 0.0115
1 6 31 1.3166 0.0075
1 6 32 -0.3149 -0.0019
1 6 33 1.7310 -0.0218
1 6 34 1.6721 -0.0131
1 6 35 -2.0066 0.0101
1 6 36 -1.4362 0.0099
1 6 37 0.4298 0.0007
1 6 38 0.1592 -0.0152
1 6 39 0.7272 0.0126
1 6 40 0.7900 0.0393
1 6 41 -0.4319 -0.0215
1 6 42 -0.8033 -0.0274
1 6 43 -0.2306 0.0155
1 6 44 0.4155 -0.0279
1 7 1 -0.7912 0.0032
1 7 2 10.2830 0.0073
1 7 3 4.9950 -0.0042
1 7 4 -9.2216 -0.0079
1 7 5 -3.6872 -0.0098
1 7 6 9.3046 -0.0006
1 7 7 -2.0993 0.0193
1 7 8 -10.4927 0.0144
1 7 9 5.9304 -0.0175
1 7 10 10.9545 -0.0112
1 7 11 -4.4084 0.0109
1 7 12 -9.4077 -0.0100
1 7 13 0.3150 -0.0001
1 7 14 6.4608 0.0278
1 7 15 1.7943 -0.0078
1 7 16 -3.3402 -0.0317
1 7 17 -0.5231 0.0071
1 7 18 0.4762 0.0260
1 7 19 -1.7520 -0.0091
1 7 20 1.9464 -0.0160
1 7 21 1.9813 0.0124
1 7 22 -3.2104 0.0063
1 7 23 0.0051 -0.0026
1 7 24 2.8212 0.0025
1 7 25 -1.4263 -0.0072
1 7 26 -1.3213 -0.0086
1 7 27 0.3158 0.0022
1 7 28 -0.2599 0.0046
1 7 29 1.9457 -0.0041
1 7 30 1.1905 0.0063
1 7 31 -2.6668 0.0195
1 7 32 -1.1302 -0.0111
1 7 33 1.1363 -0.0179
1 7 34 0.2139 0.0135
1 7 35 0.9236 0.0034
1 7 36 0.8386 -0.0212
1 7 37 -1.4543 -0.0082
1 7 38 -1.3012 0.0228
1 7 39 0.2493 0.0198
1 7 40 1.1297 -0.0202
1 7 41 0.9813 -0.0150
1 7 42 -0.7413 0.0357
1 7 43 -0.9368 0.0111
1 7 44 0.4045 -0.0561
1 8 1 0.9710 0.0177
1 8 2 -5.8593 -0.0030
1 8 3 -1.8681 -0.0077
1 8 4 5.4828 -0.0009
1 8 5 4.8919 -0.0005
1 8 6 -3.4217 0.0002
1 8 7 -5.1281 0.0023
1 8 8 0.2289 -0.0117
1 8 9 1.4803 -0.0099
1 8 10 1.9507 0.0205
1 8 11 2.4967 0.0167
1 8 12 -1.7536 -0.0058
1 8 13 -3.5130 -0.0129
1 8 14 -0.2318 -0.0105
1 8 15 2.0175 0.0044
1 8 16 2.4005 0.0076
1 8 17 -0.9607 0.0059
1 8 18 -3.1945 -0.0014
1 8 19 2.3972 -0.0151
1 8 20 1.8677 0.0014
1 8 21 -5.2883 0.0099
1 8 22 0.7648 0.0007
1 8 23 6.5643 0.0012
1 8 24 -2.8466 -0.0005
1 8 25 -4.7214 0.0043
1 8 26 3.2911 -0.0008
1 8 27 1.6134 -0.0102
1 8 28 -2.5545 -0.0080
1 8 29 0.0691 -0.0067
1 8 30 1.6538 0.0136
1 8 31 0.0615 0.0176
1 8 32 -1.1672 -0.0053
1 8 33 -0.4216 -0.0002
1 8 34 1.0621 0.0055
1 8 35 -0.1379 -0.0122
1 8 36 -0.9597 -0.0136
1 8 37 1.1749 0.0047
1 8 38 0.6781 0.0014
1 8 39 -1.4950 -0.0075
1 8 40 -0.4719 0.0137
1 8 41 0.7433 0.0191
1 8 42 0.4704 0.0002
1 9 1 1.8614 -0.0078
1 9 2 1.6855 0.0033
1 9 3 -3.7917 0.0077
1 9 4 -3.1460 0.0010
1 9 5 3.1001 -0.0034
1 9 6 6.3276 -0.0025
1 9 7 -0.0770 0.0068
1 9 8 -8.3358 0.0045
1 9 9 -2.3034 -0.0100
1 9 10 6.6790 -0.0194
1 9 11 2.3981 0.0024
1 9 12 -2.1882 0.0275
1 9 13 -1.5465 0.0045
1 9 14 -1.9997 -0.0106
1 9 15 1.9352 -0.0017
1 9 16 3.3219 -0.0053
1 9 17 -4.0087 -0.0019
1 9 18 -1.7313 0.0040
1 9 19 6.0403 0.0045
1 9 20 -0.5213 -0.0043
1 9 21 -5.8779 -0.0125
1 9 22 1.1693 0.0075
1 9 23 3.2994 0.0164
1 9 24 -0.0633 -0.0020
1 9 25 -0.4607 -0.0093
1 9 26 -1.2508 -0.0010
1 9 27 -0.4525 0.0044
1 9 28 1.5305 -0.0004
1 9 29 -0.5139 -0.0023
1 9 30 -0.8527 -0.0068
1 9 31 1.7385 -0.0107
1 9 32 0.2082 0.0095
1 9 33 -2.1534 0.0232
1 9 34 -0.4003 0.0027
1 9 35 1.9469 -0.0164
1 9 36 1.0098 -0.0093
1 9 37 -1.6996 0.0034
1 9 38 -0.9269 0.0170
1 9 39 1.5363 0.0038
1 9 40 0.1438 -0.0521
1 9 41 -1.1609 -0.0207
1 10 1 -1.0819 0.0025
1 10 2 -1.3414 0.0015
1 10 3 2.3928 -0.0054
1 10 4 -1.1852 0.0118
1 10 5 -4.4890 0.0019
1 10 6 2.5648 -0.0130
1 10 7 5.6707 -0.0005
1 10 8 -0.1810 0.0065
1 10 9 -5.3725 0.0044
1 10 10 -4.4422 -0.0006
1 10 11 4.7415 -0.0055
1 10 12 7.1535 -0.0089
1 10 13 -4.9885 -0.0023
1 10 14 -5.5102 0.0114
1 10 15 5.7917 0.0084
1 10 16 1.1096 0.0002
1 10 17 -5.7116 -0.0029
1 10 18 2.3135 -0.0075
1 10 19 3.9820 -0.0004
1 10 20 -2.7394 0.0060
1 10 21 -1.4991 -0.0086
1 10 22 1.3393 -0.0101
1 10 23 -0.0838 0.0082
1 10 24 -0.3037 0.0099
1 10 25 0.0209 0.0099
1 10 26 0.3217 0.0070
1 10 27 0.9432 -0.0129
1 10 28 -0.5392 -0.0184
1 10 29 -1.4704 -0.0081
1 10 30 -0.0085 0.0091
1 10 31 0.8750 0.0137
1 10 32 1.2631 0.0055
1 10 33 0.4129 0.0068
1 10 34 -1.9661 -0.0160
1 10 35 -1.4125 -0.0163
1 10 36 1.0740 0.0188
1 10 37 1.5736 0.0015
1 10 38 0.5021 -0.0048
1 10 39 -1.1373 0.0118
1 10 40 -0.9311 -0.0085
1 11 1 -1.1228 -0.0082
1 11 2 3.6053 -0.0036
1 11 3 0.7290 0.0055
1 11 4 -5.7578 0.0050
1 11 5 -0.3585 0.0021
1 11 6 4.2888 0.0103
1 11 7 -0.2461 -0.0071
1 11 8 -1.3616 -0.0137
1 11 9 0.7852 0.0086
1 11 10 1.0018 0.0075
1 11 11 -0.6225 -0.0075
1 11 12 -4.4014 -0.0063
1 11 13 -0.1044 0.0010
1 11 14 8.4517 0.0069
1 11 15 0.4256 0.0000
1 11 16 -9.3312 -0.0068
1 11 17 0.0256 0.0075
1 11 18 6.5738 0.0037
1 11 19 -0.4948 -0.0056
1 11 20 -2.9060 0.0106
1 11 21 0.4049 0.0017
1 11 22 0.8165 -0.0237
1 11 23 -0.1285 -0.0169
1 11 24 -0.3587 0.0142
1 11 25 0.1699 0.0204
1 11 26 0.1661 0.0007
1 11 27 -0.5891 0.0108
1 11 28 0.4546 0.0058
1 11 29 1.3105 -0.0171
1 11 30 -0.8563 -0.0158
1 11 31 -2.0540 -0.0306
1 11 32 0.0671 0.0037
1 11 33 2.1510 0.0479
1 11 34 1.7131 0.0172
1 11 35 -1.3170 0.0091
1 11 36 -2.8647 -0.0292
1 11 37 0.2443 -0.0559
1 11 38 2.1956 0.0347
1 12 1 3.1346 0.0088
1 12 2 5.6241 -0.0050
1 12 3 -1.7704 -0.0083
1 12 4 -3.0633 -0.0097
1 12 5 0.1647 0.0016
1 12 6 0.3308 0.0096
1 12 7 0.7113 -0.0002
1 12 8 -0.6667 0.0005
1 12 9 -1.1837 0.0087
1 12 10 3.7689 -0.0004
1 12 11 1.9050 -0.0056
1 12 12 -5.9703 -0.0043
1 12 13 -2.6400 -0.0083
1 12 14 4.6571 0.0031
1 12 15 2.9469 0.0075
1 12 16 -1.0652 -0.0023
1 12 17 -2.8982 -0.0013
1 12 18 -1.6593 0.0016
1 12 19 2.4591 0.0069
1 12 20 1.8734 0.0030
1 12 21 -1.4036 -0.0023
1 12 22 -0.4751 -0.0007
1 12 23 0.2030 -0.0115
1 12 24 -0.6613 -0.0065
1 12 25 0.3132 0.0030
1 12 26 0.7858 -0.0018
1 12 27 -0.2122 0.0042
1 12 28 -0.7276 0.0165
1 12 29 0.1423 0.0179
1 12 30 1.3163 -0.0076
1 12 31 -0.1240 -0.0029
1 12 32 -2.0117 -0.0143
1 12 33 -0.1599 -0.0874
1 12 34 1.7471 0.0216
1 12 35 0.4522 0.1504
1 12 36 -0.6131 -0.0245
1 13 1 -0.5301 -0.0040
1 13 2 1.5116 0.0013
1 13 3 0.6660 0.0011
1 13 4 -0.0620 0.0010
1 13 5 0.5719 0.0023
1 13 6 1.4024 -0.0022
1 13 7 -2.4346 -0.0094
1 13 8 -3.9716 -0.0035
1 13 9 3.2531 0.0035
1 13 10 4.5743 0.0074
1 13 11 -2.6299 0.0147
1 13 12 -2.3120 -0.0055
1 13 13 1.5197 -0.0134
1 13 14 -0.5713 0.0110
1 13 15 -0.9670 -0.0037
1 13 16 1.6290 -0.0226
1 13 17 1.3685 0.0013
1 13 18 -0.6010 0.0182
1 13 19 -2.2000 0.0110
1 13 20 -0.9590 -0.0032
1 13 21 2.2985 -0.0078
1 13 22 1.3746 0.0060
1 13 23 -1.1879 0.0084
1 13 24 -0.3510 -0.0198
1 13 25 -0.1254 -0.0201
1 13 26 -0.8577 0.0195
1 13 27 0.4512 0.0105
1 13 28 1.1364 -0.0168
1 13 29 0.0714 0.0098
1 13 30 -0.8768 0.0266
1 13 31 -0.5164 -0.0017
1 13 32 0.8972 -0.0310
1 13 33 0.5043 -0.0074
1 13 34 -0.9787 0.0264
1 14 1 1.5936 0.0079
1 14 2 -1.6787 0.0134
1 14 3 -2.0821 -0.0054
1 14 4 -0.2830 -0.0135
1 14 5 2.7796 0.0022
1 14 6 2.1248 0.0067
1 14 7 -2.0963 -0.0052
1 14 8 -1.8984 0.0058
1 14 9 -0.1149 0.0080
1 14 10 -0.0016 -0.0161
1 14 11 2.2667 -0.0132
1 14 12 1.4495 0.0136
1 14 13 -2.7328 0.0178
1 14 14 -1.1260 0.0005
1 14 15 1.4873 -0.0068
1 14 16 -0.3620 -0.0034
1 14 17 -0.1011 -0.0092
1 14 18 1.4959 -0.0104
1 14 19 0.0440 0.0053
1 14 20 -1.2804 0.0089
1 14 21 -1.0143 0.0027
1 14 22 0.0224 0.0100
1 14 23 1.4327 0.0129
1 14 24 0.9887 -0.0024
1 14 25 -0.5564 -0.0290
1 14 26 -0.9280 -0.0290
1 14 27 -0.7211 0.0144
1 14 28 0.3303 0.0304
1 14 29 1.2452 0.0077
1 14 30 -0.0479 -0.0013
1 14 31 -0.8833 -0.0068
1 15 1 0.1843 -0.0089
1 15 2 1.2192 -0.0030
1 15 3 -0.8978 0.0181
1 15 4 -1.3932 0.0092
1 15 5 0.4334 -0.0042
1 15 6 0.4886 -0.0052
1 15 7 1.0870 -0.0182
1 15 8 0.7065 -0.0061
1 15 9 -2.0736 0.0213
1 15 10 -1.1487 0.0123
1 15 11 1.2711 -0.0071
1 15 12 0.5574 -0.0168
1 15 13 0.6164 -0.0053
1 15 14 0.4704 0.0187
1 15 15 -1.6168 0.0066
1 15 16 -0.9432 -0.0039
1 15 17 0.8159 0.0007
1 15 18 0.3238 -0.0109
1 15 19 0.5977 -0.0048
1 15 20 0.8328 0.0011
1 15 21 -0.9212 -0.0075
1 15 22 -1.4255 0.0081
1 15 23 0.0040 0.0197
1 15 24 1.0761 0.0022
1 15 25 0.8892 0.0034
1 15 26 -0.3952 0.0064
1 15 27 -0.8653 -0.0487
1 15 28 0.0183 -0.0373
1 16 1 2.8685 -0.0098
1 16 2 0.6311 -0.0162
1 16 3 -2.0186 0.0088
1 16 4 -0.1621 -0.0018
1 16 5 0.5134 0.0070
1 16 6 -0.1689 0.0177
1 16 7 0.2140 -0.0060
1 16 8 0.3539 -0.0059
1 16 9 0.4763 -0.0092
1 16 10 -0.4356 -0.0095
1 16 11 -1.4185 0.0085
1 16 12 0.1939 0.0019
1 16 13 1.0211 0.0074
1 16 14 0.1441 0.0024
1 16 15 0.6554 -0.0145
1 16 16 0.0472 0.0110
1 16 17 -2.0131 0.0107
1 16 18 -0.6383 -0.0042
1 16 19 1.9097 -0.0059
1 16 20 0.8426 -0.0274
1 16 21 -0.8010 0.0029
1 16 22 -0.5084 0.0420
1 16 23 -0.0909 -0.0138
1 16 24 0.1679 -0.0403
1 16 25 0.1880 0.0374
1 17 1 0.1009 -0.0109
1 17 2 1.3837 -0.0010
1 17 3 0.8141 -0.0055
1 17 4 -1.3767 -0.0071
1 17 5 -0.8182 0.0087
1 17 6 1.0953 -0.0132
1 17 7 -0.1193 0.0073
1 17 8 -0.5304 0.0280
1 17 9 0.7780 -0.0154
1 17 10 0.3840 -0.0070
1 17 11 -0.2034 0.0126
1 17 12 -0.8486 -0.0114
1 17 13 -0.9497 -0.0197
1 17 14 1.0897 -0.0034
1 17 15 1.3828 0.0295
1 17 16 -0.7545 0.0092
1 17 17 -0.8460 -0.0253
1 17 18 0.4690 0.0196
1 17 19 0.0957 0.0171
1 17 20 -0.4758 -0.0340
1 18 1 0.4843 -0.0067
1 18 2 -0.9619 0.0158
1 18 3 -0.2712 -0.0022
1 18 4 0.6356 -0.0080
1 18 5 0.2907 -0.0002
1 18 6 -0.5379 -0.0043
1 18 7 0.1021 -0.0030
1 18 8 0.3557 0.0011
1 18 9 -1.0901 0.0118
1 18 10 0.1630 -0.0094
1 18 11 1.8630 -0.0069
1 18 12 -0.4741 0.0411
1 18 13 -1.6841 -0.0053
1 18 14 0.2544 -0.0532
2 0 2 100.4934 0.3808
2 0 4 -85.5895 -0.2318
2 0 6 39.8693 -0.0247
2 0 8 -0.5435 0.1046
2 0 10 -11.7860 -0.0329
2 0 12 8.0041 0.0240
2 0 14 -7.2068 -0.0781
2 0 16 12.0933 0.0581
2 0 18 -12.6954 0.0058
2 0 20 4.2538 -0.0077
2 0 22 7.1470 -0.0168
2 0 24 -13.0000 -0.0013
2 0 26 10.6913 0.0230
2 0 28 -4.1333 -0.0110
2 0 30 -0.9935 0.0029
2 0 32 2.0213 -0.0099
2 0 34 -0.3725 0.0027
2 0 36 -0.9419 0.0054
2 0 38 0.5375 0.0105
2 0 40 0.3631 -0.0204
2 0 42 -0.0933 0.0093
2 0 44 -0.9686 -0.0279
2 0 46 1.2427 0.0885
2 1 2 49.2585 -0.0575
2 1 3 45.8742 -0.0665
2 1 4 -3.0365 0.1947
2 1 5 -35.3175 0.0642
2 1 6 -19.1428 -0.1483
2 1 7 21.1845 -0.0538
2 1 8 11.3645 -0.0030
2 1 9 -9.9162 0.0368
2 1 10 4.1932 0.0319
2 1 11 5.9882 -0.0297
2 1 12 -8.0462 0.0394
2 1 13 -6.9104 0.0291
2 1 14 2.9442 -0.0309
2 1 15 7.3049 -0.0158
2 1 16 -1.8402 -0.0377
2 1 17 -4.5656 -0.0046
2 1 18 7.9944 0.0332
2 1 19 -0.1505 0.0159
2 1 20 -13.4652 0.0107
2 1 21 4.0807 -0.0233
2 1 22 11.2304 -0.0024
2 1 23 -5.4560 0.0277
2 1 24 -2.5328 -0.0135
2 1 25 4.9835 -0.0141
2 1 26 -6.0950 -0.0103
2 1 27 -4.7005 -0.0051
2 1 28 9.4878 0.0199
2 1 29 5.4137 0.0043
2 1 30 -7.4792 -0.0056
2 1 31 -6.1117 0.0044
2 1 32 3.6368 0.0162
2 1 33 5.6632 -0.0034
2 1 34 -1.4218 -0.0207
2 1 35 -4.1281 0.0052
2 1 36 1.4649 -0.0174
2 1 37 2.4880 -0.0035
2 1 38 -1.9566 0.0249
2 1 39 -1.5748 -0.0167
2 1 40 1.3537 0.0212
2 1 41 1.2662 0.0153
2 1 42 -0.2602 -0.0091
2 1 43 -0.8929 0.0353
2 1 44 0.0817 -0.0691
2 1 45 0.3466 -0.0688
2 1 46 -0.6798 0.0589
2 2 2 -25.7348 -0.0803
2 2 3 -30.8563 -0.0546
2 2 4 27.9401 0.0080
2 2 5 30.4619 0.0191
2 2 6 -11.9416 0.0854
2 2 7 -24.9272 0.0237
2 2 8 -0.4247 -0.0676
2 2 9 11.7464 -0.0436
2 2 10 -0.9794 -0.0115
2 2 11 1.2515 0.0339
2 2 12 7.4545 0.0128
2 2 13 -5.2549 -0.0163
2 2 14 -7.7254 0.0359
2 2 15 0.2537 0.0045
2 2 16 2.1413 -0.0174
2 2 17 6.7456 0.0051
2 2 18 1.2667 -0.0368
2 2 19 -9.3495 -0.0086
2 2 20 1.5954 0.0291
2 2 21 6.4361 0.0060
2 2 22 -7.1780 0.0072
2 2 23 -1.7323 -0.0134
2 2 24 9.5696 -0.0057
2 2 25 -0.4464 0.0227
2 2 26 -6.4238 0.0003
2 2 27 -0.5123 -0.0104
2 2 28 0.1172 -0.0145
2 2 29 1.8737 -0.0020
2 2 30 5.1614 0.0085
2 2 31 -1.4594 -0.0089
2 2 32 -6.9097 0.0010
2 2 33 -0.3263 0.0060
2 2 34 5.6793 0.0248
2 2 35 1.7754 0.0218
2 2 36 -3.7480 -0.0316
2 2 37 -1.8465 -0.0162
2 2 38 2.5860 -0.0084
2 2 39 1.0644 -0.0124
2 2 40 -1.7740 0.0041
2 2 41 -0.6900 -0.0124
2 2 42 0.5065 0.0510
2 2 43 0.9137 0.0472
2 2 44 0.7769 -0.0220
2 2 45 -0.8012 0.0115
2 2 46 -1.1634 -0.0858
2 3 2 -0.6044 0.0356
2 3 3 7.3101 0.0355
2 3 4 -11.4370 -0.0435
2 3 5 -6.1185 -0.0232
2 3 6 15.3093 0.0003
2 3 7 9.4476 0.0129
2 3 8 -9.9279 0.0411
2 3 9 -10.9880 0.0009
2 3 10 3.4503 -0.0244
2 3 11 4.0454 -0.0182
2 3 12 -1.6314 -0.0178
2 3 13 7.8845 0.0202
2 3 14 2.5089 0.0201
2 3 15 -15.4332 -0.0079
2 3 16 -1.5567 0.0014
2 3 17 13.9502 -0.0009
2 3 18 -2.0132 0.0088
2 3 19 -6.9023 0.0037
2 3 20 5.1226 -0.0315
2 3 21 1.1662 -0.0019
2 3 22 -4.9461 0.0191
2 3 23 -0.6187 -0.0029
2 3 24 1.7027 0.0033
2 3 25 3.4439 -0.0030
2 3 26 2.1072 0.0036
2 3 27 -5.1835 0.0128
2 3 28 -4.0415 -0.0134
2 3 29 3.8387 -0.0011
2 3 30 3.2265 0.0057
2 3 31 -1.0499 -0.0131
2 3 32 -0.5702 -0.0045
2 3 33 -0.7461 0.0043
2 3 34 -2.0585 0.0051
2 3 35 0.7590 -0.0134
2 3 36 3.3611 0.0109
2 3 37 -0.0781 0.0513
2 3 38 -3.4579 -0.0090
2 3 39 0.2680 -0.0366
2 3 40 3.0378 -0.0195
2 3 41 -1.3611 -0.0279
2 3 42 -2.2995 0.0065
2 3 43 1.8403 0.0177
2 3 44 1.2717 0.0515
2 3 45 -1.1018 0.0578
2 3 46 -0.3888 -0.0594
2 4 2 5.8758 0.0155
2 4 3 -10.6447 -0.0161
2 4 4 -4.1171 0.0093
2 4 5 8.0390 0.0031
2 4 6 0.4261 -0.0147
2 4 7 -4.5457 0.0163
2 4 8 3.6851 0.0043
2 4 9 7.3302 -0.0058
2 4 10 -7.2609 -0.0006
2 4 11 -13.3880 -0.0064
2 4 12 9.9823 0.0094
2 4 13 14.6220 -0.0035
2 4 14 -11.4912 -0.0186
2 4 15 -8.7440 0.0110
2 4 16 11.2186 0.0164
2 4 17 1.1260 -0.0061
2 4 18 -8.8127 -0.0081
2 4 19 2.1142 0.0035
2 4 20 4.7386 0.0087
2 4 21 0.0323 0.0021
2 4 22 -0.2676 -0.0100
2 4 23 -3.7785 -0.0111
2 4 24 -3.2941 -0.0051
2 4 25 5.0983 0.0048
2 4 26 5.0907 0.0170
2 4 27 -3.5527 0.0065
2 4 28 -4.6797 -0.0012
2 4 29 1.6642 -0.0057
2 4 30 2.4410 -0.0164
2 4 31 -1.4517 0.0116
2 4 32 0.0453 0.0077
2 4 33 2.6054 -0.0200
2 4 34 -1.0493 0.0055
2 4 35 -3.3793 -0.0021
2 4 36 0.2615 -0.0060
2 4 37 2.4442 0.0203
2 4 38 1.2001 0.0075
2 4 39 -0.3641 0.0113
2 4 40 -2.1165 -0.0015
2 4 41 -0.9088 -0.0273
2 4 42 2.0687 -0.0283
2 4 43 0.6016 -0.0215
2 4 44 -1.3678 0.0535
2 4 45 0.0054 0.0353
2 5 2 0.9684 -0.0147
2 5 3 8.4898 0.0059
2 5 4 -1.3999 0.0046
2 5 5 -12.0560 -0.0217
2 5 6 -2.7279 0.0055
2 5 7 8.6274 -0.0034
2 5 8 9.8760 0.0018
2 5 9 -1.9795 0.0327
2 5 10 -14.6340 -0.0076
2 5 11 -0.8613 -0.0275
2 5 12 13.7193 0.0014
2 5 13 -1.2682 0.0102
2 5 14 -8.6256 0.0023
2 5 15 3.4998 -0.0018
2 5 16 2.9814 0.0005
2 5 17 -1.9294 -0.0100
2 5 18 0.7618 -0.0010
2 5 19 -2.3459 0.0189
2 5 20 -2.2920 -0.0030
2 5 21 5.6147 -0.0106
2 5 22 2.5377 0.0111
2 5 23 -5.8079 0.0050
2 5 24 -2.0629 -0.0146
2 5 25 4.0186 -0.0096
2 5 26 0.4351 0.0021
2 5 27 -2.6537 0.0013
2 5 28 2.3941 0.0096
2 5 29 2.7732 0.0086
2 5 30 -4.8312 -0.0005
2 5 31 -3.4210 0.0032
2 5 32 4.9232 -0.0058
2 5 33 3.0294 -0.0048
2 5 34 -2.5784 -0.0092
2 5 35 -1.0916 -0.0166
2 5 36 -0.3043 0.0112
2 5 37 -1.2043 0.0044
2 5 38 1.7865 0.0137
2 5 39 2.0765 0.0386
2 5 40 -1.5969 -0.0238
2 5 41 -1.2428 -0.0330
2 5 42 0.9013 0.0074
2 5 43 0.1817 -0.0036
2 5 44 -0.6290 0.0016
2 5 45 0.0722 -0.0219
2 6 2 1.7746 -0.0113
2 6 3 0.1991 0.0080
2 6 4 6.3325 -0.0052
2 6 5 0.8403 0.0003
2 6 6 -16.2284 0.0083
2 6 7 -3.5729 -0.0078
2 6 8 20.3692 -0.0095
2 6 9 3.6381 0.0005
2 6 10 -16.7074 0.0204
2 6 11 -0.9195 0.0084
2 6 12 10.0496 -0.0222
2 6 13 -1.1901 -0.0071
2 6 14 -5.8381 0.0066
2 6 15 0.6636 0.0038
2 6 16 5.3848 0.0089
2 6 17 1.1710 -0.0010
2 6 18 -6.4757 -0.0156
2 6 19 -2.1576 -0.0074
2 6 20 6.5827 0.0154
2 6 21 1.9195 0.0125
2 6 22 -5.4240 -0.0080
2 6 23 -1.5315 -0.0059
2 6 24 4.7369 0.0004
2 6 25 1.7707 -0.0007
2 6 26 -5.4185 0.0054
2 6 27 -2.3570 0.0048
2 6 28 5.8981 -0.0160
2 6 29 2.4645 -0.0167
2 6 30 -4.2516 0.0180
2 6 31 -1.5461 0.0189
2 6 32 0.8831 0.0008
2 6 33 -0.0947 0.0074
2 6 34 1.8862 -0.0124
2 6 35 1.3411 -0.0247
2 6 36 -2.3379 0.0022
2 6 37 -1.2787 0.0051
2 6 38 0.9834 -0.0067
2 6 39 0.3153 0.0009
2 6 40 0.2236 0.0343
2 6 41 0.3078 0.0305
2 6 42 -0.2264 -0.0449
2 6 43 -0.1441 -0.0282
2 6 44 -0.1965 0.0383
2 7 2 -0.8428 0.0156
2 7 3 13.0306 0.0058
2 7 4 6.2205 -0.0158
2 7 5 -10.2496 -0.0015
2 7 6 -6.5920 0.0038
2 7 7 8.1909 -0.0052
2 7 8 1.7804 -0.0016
2 7 9 -7.4303 0.0100
2 7 10 2.7652 0.0043
2 7 11 6.6801 -0.0042
2 7 12 -3.0870 0.0008
2 7 13 -4.8262 -0.0054
2 7 14 0.3294 -0.0029
2 7 15 2.2117 0.0100
2 7 16 1.8753 -0.0035
2 7 17 0.3240 -0.0137
2 7 18 -1.4505 0.0086
2 7 19 -2.5484 0.0168
2 7 20 -0.4631 -0.0108
2 7 21 4.3209 -0.0131
2 7 22 1.1284 0.0085
2 7 23 -5.0026 0.0057
2 7 24 0.3404 0.0037
2 7 25 4.2309 -0.0013
2 7 26 -1.8465 -0.0122
2 7 27 -2.6011 0.0015
2 7 28 1.3033 0.0068
2 7 29 1.0302 -0.0051
2 7 30 0.5820 -0.0033
2 7 31 -0.0299 0.0058
2 7 32 -1.5463 0.0054
2 7 33 -0.2227 -0.0018
2 7 34 0.6475 0.0010
2 7 35 -0.1708 0.0049
2 7 36 0.9360 -0.0066
2 7 37 0.6993 -0.0111
2 7 38 -1.4282 0.0002
2 7 39 -0.8581 0.0001
2 7 40 0.4734 -0.0001
2 7 41 0.6805 0.0104
2 7 42 0.5598 0.0065
2 7 43 -0.4801 0.0142
2 8 2 -4.5776 0.0125
2 8 3 -2.4091 0.0055
2 8 4 4.3507 -0.0004
2 8 5 2.9235 -0.0058
2 8 6 -0.9816 -0.0043
2 8 7 -2.1834 -0.0028
2 8 8 -0.9427 0.0004
2 8 9 0.1993 0.0017
2 8 10 -0.5425 -0.0046
2 8 11 1.5039 0.0024
2 8 12 3.1200 0.0094
2 8 13 -1.6921 0.0044
2 8 14 -3.7849 -0.0042
2 8 15 0.4381 -0.0052
2 8 16 2.1024 -0.0007
2 8 17 1.3068 -0.0072
2 8 18 -0.1642 0.0022
2 8 19 -2.2319 0.0096
2 8 20 0.2521 -0.0070
2 8 21 1.3769 0.0018
2 8 22 -2.2547 0.0082
2 8 23 0.7871 -0.0101
2 8 24 3.5758 -0.0053
2 8 25 -2.5618 0.0128
2 8 26 -2.2985 0.0114
2 8 27 2.8195 -0.0086
2 8 28 -0.4310 -0.0173
2 8 29 -2.0023 -0.0046
2 8 30 2.1431 0.0052
2 8 31 1.2124 0.0085
2 8 32 -2.0464 0.0094
2 8 33 -0.9905 0.0001
2 8 34 1.2799 -0.0089
2 8 35 1.0664 0.0038
2 8 36 -1.0821 0.0074
2 8 37 -0.9147 -0.0133
2 8 38 1.4981 -0.0130
2 8 39 0.4734 0.0016
2 8 40 -1.6428 0.0158
2 8 41 -0.1693 0.0081
2 8 42 1.0339 -0.0193
2 9 2 2.6996 -0.0042
2 9 3 1.5936 0.0072
2 9 4 -4.8561 0.0007
2 9 5 -1.9609 -0.0019
2 9 6 4.9529 0.0048
2 9 7 4.3451 -0.0036
2 9 8 -2.6181 0.0013
2 9 9 -6.3132 0.0022
2 9 10 0.2012 -0.0096
2 9 11 5.3593 -0.0072
2 9 12 0.5420 0.0049
2 9 13 -1.6422 0.0085
2 9 14 -0.2384 0.0020
2 9 15 -2.3996 0.0063
2 9 16 0.6178 -0.0006
2 9 17 4.2598 -0.0156
2 9 18 -2.4469 0.0040
2 9 19 -3.3310 0.0090
2 9 20 4.6166 -0.0132
2 9 21 1.2855 -0.0059
2 9 22 -5.0756 0.0102
2 9 23 -0.2995 0.0103
2 9 24 3.1083 0.0009
2 9 25 0.8186 -0.0125
2 9 26 -0.4331 -0.0004
2 9 27 -1.4862 0.0128
2 9 28 -0.6438 -0.0061
2 9 29 1.0177 -0.0041
2 9 30 -0.2961 0.0045
2 9 31 0.3954 -0.0146
2 9 32 1.8080 -0.0019
2 9 33 -1.3966 0.0155
2 9 34 -2.4735 0.0043
2 9 35 1.0354 0.0038
2 9 36 2.0853 -0.0039
2 9 37 0.0257 -0.0086
2 9 38 -1.3162 0.0016
2 9 39 -0.4360 0.0055
2 9 40 0.7378 -0.0014
2 9 41 0.0904 -0.0261
2 10 2 -2.2634 0.0067
2 10 3 -1.7539 0.0025
2 10 4 3.5382 -0.0080
2 10 5 -0.8032 0.0115
2 10 6 -5.6670 0.0050
2 10 7 2.5302 -0.0099
2 10 8 7.1099 -0.0046
2 10 9 -0.6628 0.0016
2 10 10 -7.1050 0.0095
2 10 11 -3.8542 -0.0016
2 10 12 6.4431 -0.0102
2 10 13 7.2943 0.0042
2 10 14 -6.2170 -0.0019
2 10 15 -6.9346 -0.0107
2 10 16 6.4065 0.0110
2 10 17 3.5113 0.0216
2 10 18 -5.9960 -0.0021
2 10 19 -0.1129 -0.0207
2 10 20 4.2837 -0.0034
2 10 21 -1.0545 0.0082
2 10 22 -1.8066 -0.0100
2 10 23 0.4764 -0.0031
2 10 24 -0.0739 0.0108
2 10 25 0.0260 0.0049
2 10 26 0.4174 0.0135
2 10 27 0.3428 -0.0044
2 10 28 0.4549 -0.0170
2 10 29 -0.7833 0.0064
2 10 30 -1.2718 -0.0137
2 10 31 0.1713 -0.0099
2 10 32 1.0091 0.0254
2 10 33 1.4158 0.0104
2 10 34 0.1324 0.0000
2 10 35 -2.4755 -0.0175
2 10 36 -1.0560 -0.0167
2 10 37 1.8538 0.0272
2 10 38 1.0794 0.0035
2 10 39 -0.4365 -0.0194
2 11 2 -1.7068 -0.0112
2 11 3 3.5029 -0.0147
2 11 4 1.2693 0.0022
2 11 5 -5.1445 0.0146
2 11 6 -0.9412 0.0116
2 11 7 3.1288 0.0030
2 11 8 0.4448 -0.0140
2 11 9 0.6824 -0.0084
2 11 10 0.0290 0.0078
2 11 11 -2.2812 0.0002
2 11 12 -0.0213 -0.0013
2 11 13 -0.0070 0.0062
2 11 14 -0.3276 -0.0037
2 11 15 3.8638 -0.0058
2 11 16 0.3192 -0.0011
2 11 17 -5.7558 -0.0020
2 11 18 0.1964 0.0088
2 11 19 4.4983 0.0088
2 11 20 -0.6185 0.0018
2 11 21 -1.8349 0.0013
2 11 22 0.6263 -0.0108
2 11 23 0.0659 -0.0173
2 11 24 -0.4866 -0.0092
2 11 25 0.2667 0.0118
2 11 26 0.4029 0.0173
2 11 27 -0.2337 0.0083
2 11 28 -0.4727 0.0148
2 11 29 0.6465 -0.0147
2 11 30 0.9447 -0.0211
2 11 31 -0.9936 0.0074
2 11 32 -1.6399 -0.0277
2 11 33 0.3352 -0.0026
2 11 34 1.7260 0.0434
2 11 35 1.1249 0.0005
2 11 36 -0.8791 0.0156
2 11 37 -1.9576 0.0017
2 12 2 1.1975 -0.0007
2 12 3 4.9316 -0.0072
2 12 4 0.4524 -0.0031
2 12 5 -2.6520 -0.0103
2 12 6 -2.3216 -0.0064
2 12 7 -0.0863 0.0133
2 12 8 3.3822 0.0126
2 12 9 -0.0852 -0.0017
2 12 10 -3.6464 0.0003
2 12 11 3.1726 -0.0044
2 12 12 3.6680 -0.0067
2 12 13 -5.9151 0.0005
2 12 14 -3.6147 -0.0055
2 12 15 5.6663 0.0076
2 12 16 3.4649 0.0135
2 12 17 -2.8854 -0.0146
2 12 18 -3.1920 -0.0151
2 12 19 0.0527 0.0081
2 12 20 2.4366 0.0155
2 12 21 0.8601 0.0105
2 12 22 -1.0112 0.0012
2 12 23 0.0251 -0.0134
2 12 24 -0.3449 -0.0177
2 12 25 -1.0517 -0.0047
2 12 26 0.8192 0.0006
2 12 27 1.1913 0.0102
2 12 28 -0.7066 0.0157
2 12 29 -1.0779 0.0050
2 12 30 0.6601 -0.0020
2 12 31 1.5058 -0.0089
2 12 32 -0.5332 0.0252
2 12 33 -1.9697 -0.0033
2 12 34 0.0279 -0.1155
2 12 35 1.5924 0.0058
2 12 36 0.4152 0.1687
2 13 2 -0.6767 0.0034
2 13 3 2.4516 0.0011
2 13 4 1.2157 0.0016
2 13 5 -0.2590 0.0005
2 13 6 -0.3602 -0.0052
2 13 7 0.9799 -0.0013
2 13 8 -1.5237 -0.0069
2 13 9 -3.2206 -0.0034
2 13 10 2.8060 0.0101
2 13 11 3.8973 0.0064
2 13 12 -2.5689 0.0092
2 13 13 -1.9785 -0.0019
2 13 14 1.3700 -0.0152
2 13 15 -0.8104 0.0001
2 13 16 -0.4971 -0.0038
2 13 17 2.3051 -0.0012
2 13 18 0.7626 0.0152
2 13 19 -1.7663 -0.0071
2 13 20 -1.6464 -0.0128
2 13 21 0.1597 0.0100
2 13 22 1.7889 0.0118
2 13 23 0.7499 0.0145
2 13 24 -0.7332 -0.0044
2 13 25 -0.2364 -0.0363
2 13 26 -0.4175 -0.0052
2 13 27 -0.6038 0.0183
2 13 28 0.5756 -0.0036
2 13 29 0.6260 0.0092
2 13 30 -0.0473 0.0063
2 13 31 -0.2238 -0.0086
2 13 32 -0.2531 0.0265
2 13 33 0.1748 0.0026
2 14 2 0.0573 0.0046
2 14 3 -1.2900 0.0045
2 14 4 -0.6258 -0.0019
2 14 5 -0.8485 -0.0130
2 14 6 1.8564 0.0011
2 14 7 2.8857 0.0123
2 14 8 -1.9960 0.0015
2 14 9 -2.8249 0.0026
2 14 10 0.2959 -0.0117
2 14 11 0.9976 -0.0258
2 14 12 1.9268 0.0123
2 14 13 0.6471 0.0361
2 14 14 -2.6606 0.0024
2 14 15 -0.8224 -0.0202
2 14 16 1.4378 -0.0081
2 14 17 -0.2079 0.0012
2 14 18 0.1764 -0.0018
2 14 19 1.2593 0.0037
2 14 20 -0.5200 0.0060
2 14 21 -1.2285 -0.0144
2 14 22 -0.2120 -0.0043
2 14 23 0.1248 0.0233
2 14 24 0.5395 0.0136
2 14 25 0.8338 0.0103
2 14 26 0.1829 -0.0244
2 14 27 -0.7479 -0.0593
2 14 28 -1.1212 0.0207
2 14 29 0.1421 0.0536
2 14 30 1.2943 -0.0155
2 14 31 0.1180 -0.0095
2 15 2 0.1760 -0.0035
2 15 3 2.0280 0.0099
2 15 4 -1.1416 0.0106
2 15 5 -2.1567 -0.0034
2 15 6 1.0230 -0.0134
2 15 7 1.0890 -0.0023
2 15 8 0.5130 0.0050
2 15 9 0.3428 0.0044
2 15 10 -1.9386 0.0057
2 15 11 -1.1124 -0.0050
2 15 12 1.5661 -0.0071
2 15 13 0.9171 -0.0097
2 15 14 0.2711 -0.0020
2 15 15 -0.1970 0.0299
2 15 16 -1.5915 0.0134
2 15 17 -0.2518 -0.0214
2 15 18 1.2676 -0.0166
2 15 19 -0.0787 -0.0047
2 15 20 -0.2376 0.0118
2 15 21 0.8196 0.0154
2 15 22 -0.0176 -0.0108
2 15 23 -1.0881 -0.0269
2 15 24 -0.6392 0.0111
2 15 25 0.5813 0.0454
2 15 26 1.1863 0.0065
2 15 27 0.1242 -0.0257
2 15 28 -0.9517 -0.0348
2 16 2 2.0658 -0.0081
2 16 3 0.2761 -0.0174
2 16 4 -1.3357 0.0239
2 16 5 0.3906 0.0103
2 16 6 -0.2325 -0.0083
2 16 7 -0.7667 0.0070
2 16 8 1.2180 -0.0192
2 16 9 0.8961 -0.0056
2 16 10 -0.6672 0.0249
2 16 11 -0.8996 0.0006
2 16 12 -0.4635 -0.0139
2 16 13 0.6089 -0.0116
2 16 14 0.5447 0.0072
2 16 15 -0.2286 0.0034
2 16 16 0.5550 -0.0076
2 16 17 0.3017 0.0360
2 16 18 -1.5127 0.0116
2 16 19 -0.7324 -0.0522
2 16 20 1.3713 -0.0150
2 16 21 0.8845 0.0286
2 16 22 -0.4823 0.0128
2 16 23 -0.6006 -0.0063
2 16 24 -0.2028 -0.0151
2 17 2 0.4917 -0.0181
2 17 3 1.4405 -0.0239
2 17 4 0.4320 0.0129
2 17 5 -1.0437 0.0034
2 17 6 -0.5316 0.0067
2 17 7 0.5199 -0.0014
2 17 8 -0.4479 -0.0014
2 17 9 0.1821 0.0121
2 17 10 1.3111 -0.0193
2 17 11 -0.3862 -0.0021
2 17 12 -0.9621 0.0249
2 17 13 -0.0682 -0.0034
2 17 14 -0.0912 -0.0153
2 17 15 0.3656 -0.0222
2 17 16 0.6677 0.0040
2 17 17 -0.1293 0.0314
2 17 18 -0.4831 0.0008
2 17 19 -0.1294 0.0072
2 18 2 -0.4529 -0.0220
2 18 3 -0.6440 0.0071
2 18 4 0.6114 0.0021
2 18 5 0.4491 -0.0074
2 18 6 -0.2746 0.0020
2 18 7 -0.5521 -0.0287
2 18 8 0.1706 0.0048
2 18 9 0.4791 0.0592
2 18 10 -0.7181 -0.0011
2 18 11 0.0729 -0.0779
2 18 12 1.2624 -0.0061
2 18 13 -0.5050 0.0964
3 0 3 44.5025 0.3102
3 0 5 -40.0013 -0.1726
3 0 7 11.1615 0.0276
3 0 9 13.5331 -0.0118
3 0 11 -18.0409 0.0635
3 0 13 10.8127 -0.0566
3 0 15 -7.0094 0.0128
3 0 17 9.5949 -0.0012
3 0 19 -10.9248 -0.0069
3 0 21 5.3117 0.0364
3 0 23 4.7952 -0.0369
3 0 25 -12.3858 0.0029
3 0 27 12.9147 0.0065
3 0 29 -8.0172 0.0078
3 0 31 2.9296 0.0003
3 0 33 -1.0542 -0.0140
3 0 35 1.6734 0.0001
3 0 37 -2.1305 0.0098
3 0 39 1.1308 0.0076
3 0 41 0.2101 -0.0106
3 0 43 -0.3456 -0.0118
3 0 45 -0.4442 0.0044
3 1 3 49.9710 0.0514
3 1 4 37.4031 0.0856
3 1 5 -12.8791 0.0113
3 1 6 -25.2723 -0.0605
3 1 7 -7.2462 -0.0045
3 1 8 11.6831 0.0235
3 1 9 4.1308 -0.0299
3 1 10 -1.2322 0.0013
3 1 11 5.9219 -0.0011
3 1 12 -2.4744 -0.0189
3 1 13 -7.8055 0.0541
3 1 14 0.9807 0.0325
3 1 15 2.9044 -0.0410
3 1 16 1.2523 -0.0267
3 1 17 -0.8992 0.0024
3 1 18 -1.1387 0.0057
3 1 19 5.3258 -0.0021
3 1 20 -1.3211 0.0073
3 1 21 -10.9890 -0.0017
3 1 22 3.9981 -0.0121
3 1 23 11.3147 0.0311
3 1 24 -4.9046 0.0156
3 1 25 -5.0715 -0.0272
3 1 26 4.0348 -0.0085
3 1 27 -3.1168 -0.0027
3 1 28 -2.9529 -0.0036
3 1 29 7.6357 -0.0065
3 1 30 2.7987 0.0015
3 1 31 -6.9578 0.0213
3 1 32 -3.2484 0.0038
3 1 33 3.9495 0.0131
3 1 34 3.2463 0.0013
3 1 35 -2.0588 -0.0286
3 1 36 -2.3087 -0.0010
3 1 37 2.0850 -0.0173
3 1 38 1.0758 -0.0014
3 1 39 -2.4011 0.0251
3 1 40 -0.4802 -0.0163
3 1 41 1.6083 0.0289
3 1 42 0.5122 0.0245
3 1 43 -0.2873 -0.0136
3 1 44 -0.4620 0.0133
3 1 45 -0.2483 -0.0788
3 1 46 0.1683 -0.0497
3 2 3 -24.8389 0.0044
3 2 4 -12.1387 -0.0413
3 2 5 28.2460 -0.0109
3 2 6 12.1097 0.0320
3 2 7 -15.7197 0.0226
3 2 8 -9.9494 -0.0170
3 2 9 4.2132 -0.0092
3 2 10 2.6159 0.0043
3 2 11 -2.5417 -0.0085
3 2 12 5.5698 -0.0016
3 2 13 5.2907 -0.0083
3 2 14 -8.1418 -0.0027
3 2 15 -4.3011 0.0258
3 2 16 3.9848 0.0132
3 2 17 -0.8637 -0.0021
3 2 18 2.4179 -0.0152
3 2 19 4.7011 -0.0200
3 2 20 -5.8547 0.0080
3 2 21 -3.3882 0.0048
3 2 22 4.6089 -0.0007
3 2 23 -1.4698 0.0011
3 2 24 -1.2015 -0.0103
3 2 25 5.0737 0.0179
3 2 26 -0.6187 0.0171
3 2 27 -4.1474 -0.0136
3 2 28 -0.3316 -0.0057
3 2 29 -0.3510 -0.0006
3 2 30 2.1859 -0.0014
3 2 31 4.6925 -0.0201
3 2 32 -2.6728 -0.0103
3 2 33 -6.0814 0.0244
3 2 34 1.3783 0.0009
3 2 35 4.7706 0.0279
3 2 36 0.2171 0.0301
3 2 37 -2.9037 -0.0455
3 2 38 -0.5510 -0.0190
3 2 39 1.8521 -0.0065
3 2 40 -0.1533 -0.0150
3 2 41 -1.2106 0.0065
3 2 42 0.4651 -0.0162
3 2 43 0.2898 0.0643
3 2 44 -0.0602 0.0707
3 2 45 0.5508 -0.0545
3 3 3 -0.5108 -0.0155
3 3 4 3.7957 0.0183
3 3 5 -7.2527 0.0363
3 3 6 0.6578 -0.0018
3 3 7 10.2920 -0.0388
3 3 8 -0.6334 0.0036
3 3 9 -7.3321 0.0212
3 3 10 -0.5785 -0.0073
3 3 11 3.6708 -0.0008
3 3 12 -2.9844 0.0019
3 3 13 -3.1053 -0.0070
3 3 14 10.6237 0.0009
3 3 15 4.2038 0.0001
3 3 16 -16.0510 -0.0030
3 3 17 -3.5891 0.0031
3 3 18 14.8888 0.0106
3 3 19 0.3148 0.0090
3 3 20 -8.6390 -0.0126
3 3 21 3.4082 -0.0146
3 3 22 2.5016 0.0069
3 3 23 -4.7213 0.0027
3 3 24 -0.3803 -0.0030
3 3 25 2.7616 -0.0015
3 3 26 1.7099 -0.0033
3 3 27 0.8468 0.0152
3 3 28 -3.0127 0.0074
3 3 29 -3.5046 -0.0098
3 3 30 1.9695 0.0042
3 3 31 3.6002 -0.0059
3 3 32 0.7391 -0.0075
3 3 33 -1.5516 -0.0039
3 3 34 -2.8354 -0.0124
3 3 35 -0.8585 0.0111
3 3 36 2.8694 0.0066
3 3 37 2.2905 0.0134
3 3 38 -1.6510 0.0288
3 3 39 -2.7293 -0.0148
3 3 40 1.1184 -0.0094
3 3 41 2.6057 -0.0277
3 3 42 -1.5964 -0.0524
3 3 43 -2.0049 0.0286
3 3 44 1.6038 0.0303
3 3 45 1.1004 0.0325
3 4 3 -2.8117 -0.0057
3 4 4 -10.5525 -0.0105
3 4 5 1.6188 -0.0016
3 4 6 9.5254 -0.0007
3 4 7 -0.8513 0.0348
3 4 8 -6.1468 0.0183
3 4 9 0.9351 -0.0435
3 4 10 7.0798 -0.0110
3 4 11 -2.0812 0.0247
3 4 12 -11.3547 0.0010
3 4 13 3.9371 -0.0117
3 4 14 12.6922 -0.0055
3 4 15 -5.6221 0.0106
3 4 16 -8.1976 0.0089
3 4 17 6.1244 -0.0071
3 4 18 1.2997 -0.0099
3 4 19 -4.7438 0.0006
3 4 20 2.6561 0.0149
3 4 21 1.6254 0.0029
3 4 22 -1.6383 -0.0093
3 4 23 2.1898 0.0015
3 4 24 -1.8767 -0.0030
3 4 25 -5.4485 -0.0112
3 4 26 4.0150 -0.0018
3 4 27 7.1420 0.0074
3 4 28 -3.3670 0.0114
3 4 29 -6.5948 0.0118
3 4 30 1.5653 -0.0064
3 4 31 4.0433 -0.0124
3 4 32 -0.8117 0.0062
3 4 33 -1.0016 -0.0122
3 4 34 1.6290 -0.0084
3 4 35 -0.8392 0.0212
3 4 36 -2.5759 -0.0151
3 4 37 1.0320 -0.0078
3 4 38 1.9414 0.0303
3 4 39 -0.3169 0.0054
3 4 40 -0.0352 -0.0005
3 4 41 -0.3856 -0.0030
3 4 42 -1.0933 -0.0074
3 4 43 0.5842 -0.0275
3 4 44 0.6464 -0.0497
3 4 45 -0.3191 0.0512
3 5 3 3.9840 0.0012
3 5 4 1.7201 0.0143
3 5 5 -5.9262 -0.0235
3 5 6 -3.0730 -0.0277
3 5 7 3.3263 0.0112
3 5 8 0.0024 0.0096
3 5 9 2.9883 0.0268
3 5 10 5.4957 0.0167
3 5 11 -8.2828 -0.0398
3 5 12 -7.8895 -0.0204
3 5 13 9.0769 0.0223
3 5 14 5.6452 0.0107
3 5 15 -5.8176 -0.0090
3 5 16 -2.3563 -0.0005
3 5 17 1.2385 0.0058
3 5 18 1.7703 -0.0105
3 5 19 2.1913 0.0016
3 5 20 -4.0087 0.0102
3 5 21 -3.6088 -0.0106
3 5 22 6.3580 0.0024
3 5 23 3.6897 0.0131
3 5 24 -6.4866 -0.0013
3 5 25 -3.2069 -0.0040
3 5 26 4.5848 -0.0095
3 5 27 1.9045 -0.0148
3 5 28 -2.6173 0.0017
3 5 29 0.4901 0.0209
3 5 30 1.9823 0.0054
3 5 31 -2.8457 -0.0047
3 5 32 -2.2730 0.0128
3 5 33 3.4480 -0.0002
3 5 34 2.0059 -0.0157
3 5 35 -1.9600 -0.0159
3 5 36 -0.3463 -0.0135
3 5 37 -0.2272 0.0080
3 5 38 -1.7026 0.0133
3 5 39 1.4725 0.0267
3 5 40 2.2979 0.0200
3 5 41 -1.3621 -0.0321
3 5 42 -1.1930 -0.0071
3 5 43 0.7155 0.0063
3 5 44 0.0071 -0.0387
3 6 3 -4.1700 -0.0009
3 6 4 -2.8036 0.0077
3 6 5 9.7283 0.0036
3 6 6 2.8601 -0.0074
3 6 7 -17.2335 -0.0150
3 6 8 -4.7253 -0.0008
3 6 9 20.4167 0.0074
3 6 10 4.7539 0.0018
3 6 11 -16.8545 0.0172
3 6 12 -2.3742 0.0067
3 6 13 9.8778 -0.0232
3 6 14 0.0531 -0.0143
3 6 15 -4.2402 0.0048
3 6 16 0.2654 0.0127
3 6 17 2.0990 0.0101
3 6 18 0.9062 -0.0016
3 6 19 -2.4252 -0.0113
3 6 20 -1.9232 -0.0093
3 6 21 2.8413 0.0053
3 6 22 2.0128 0.0078
3 6 23 -2.2712 0.0030
3 6 24 -1.6411 0.0013
3 6 25 1.8067 -0.0059
3 6 26 1.5148 -0.0025
3 6 27 -2.5068 0.0034
3 6 28 -1.7316 0.0036
3 6 29 3.3866 -0.0029
3 6 30 1.7864 -0.0180
3 6 31 -2.7146 -0.0051
3 6 32 -1.1147 0.0192
3 6 33 0.4307 0.0212
3 6 34 -0.2345 0.0114
3 6 35 1.7472 -0.0161
3 6 36 1.3513 -0.0229
3 6 37 -2.2546 -0.0044
3 6 38 -1.3384 -0.0155
3 6 39 1.2622 -0.0078
3 6 40 0.5109 0.0351
3 6 41 -0.2632 0.0422
3 6 42 0.0083 0.0038
3 6 43 0.1512 -0.0413
3 7 3 -0.2185 0.0046
3 7 4 8.7302 -0.0026
3 7 5 6.2501 -0.0080
3 7 6 -5.8480 -0.0023
3 7 7 -8.0453 0.0101
3 7 8 3.4629 -0.0005
3 7 9 4.5230 -0.0177
3 7 10 -2.2169 0.0042
3 7 11 0.0873 0.0180
3 7 12 1.3424 -0.0027
3 7 13 -1.7269 -0.0062
3 7 14 -0.0135 0.0077
3 7 15 0.1284 -0.0001
3 7 16 -1.6785 -0.0196
3 7 17 2.1358 -0.0028
3 7 18 3.2269 0.0200
3 7 19 -2.5835 0.0041
3 7 20 -4.4489 -0.0086
3 7 21 1.2118 -0.0037
3 7 22 5.2035 0.0019
3 7 23 -0.2781 0.0014
3 7 24 -5.0362 -0.0005
3 7 25 1.2220 0.0073
3 7 26 3.7883 -0.0048
3 7 27 -2.7008 -0.0118
3 7 28 -2.0857 0.0129
3 7 29 2.6656 0.0031
3 7 30 0.7183 -0.0144
3 7 31 -1.1521 0.0087
3 7 32 0.0298 0.0023
3 7 33 -0.1295 -0.0181
3 7 34 -0.2140 0.0121
3 7 35 0.0645 0.0231
3 7 36 -0.0116 -0.0084
3 7 37 0.8008 -0.0131
3 7 38 0.3052 0.0018
3 7 39 -1.1365 0.0015
3 7 40 -0.3460 -0.0253
3 7 41 0.5182 -0.0161
3 7 42 0.2046 0.0519
3 8 3 -8.9477 0.0073
3 8 4 0.8998 0.0080
3 8 5 9.0458 0.0004
3 8 6 0.3792 -0.0052
3 8 7 -5.4893 -0.0017
3 8 8 -1.0279 -0.0127
3 8 9 2.1815 -0.0052
3 8 10 0.4071 0.0188
3 8 11 -1.5721 0.0064
3 8 12 0.6928 -0.0134
3 8 13 2.5712 -0.0038
3 8 14 -1.1529 0.0115
3 8 15 -2.7558 0.0020
3 8 16 0.5567 -0.0039
3 8 17 1.0657 0.0039
3 8 18 0.6842 -0.0097
3 8 19 1.2843 -0.0081
3 8 20 -1.5062 0.0084
3 8 21 -2.0247 0.0024
3 8 22 0.9125 0.0056
3 8 23 0.5411 0.0024
3 8 24 0.8095 -0.0131
3 8 25 1.0574 -0.0007
3 8 26 -2.1094 0.0121
3 8 27 -0.5610 0.0049
3 8 28 1.9089 -0.0041
3 8 29 -1.5588 -0.0133
3 8 30 -0.7497 -0.0064
3 8 31 3.1308 0.0105
3 8 32 -0.0946 0.0024
3 8 33 -3.0502 -0.0009
3 8 34 0.0872 0.0073
3 8 35 2.0357 -0.0015
3 8 36 0.2881 0.0043
3 8 37 -1.3130 -0.0043
3 8 38 -0.3858 -0.0187
3 8 39 1.2414 0.0119
3 8 40 0.1795 0.0060
3 8 41 -1.1953 -0.0100
3 9 3 2.4802 -0.0013
3 9 4 0.5639 0.0113
3 9 5 -4.6854 -0.0027
3 9 6 0.2386 -0.0012
3 9 7 5.5915 0.0089
3 9 8 1.1627 -0.0040
3 9 9 -4.2763 -0.0062
3 9 10 -3.0949 -0.0081
3 9 11 2.2914 -0.0032
3 9 12 3.1681 0.0138
3 9 13 -1.2368 0.0048
3 9 14 -0.8141 -0.0103
3 9 15 1.1087 -0.0011
3 9 16 -2.3759 0.0124
3 9 17 -0.7505 -0.0001
3 9 18 4.1594 -0.0142
3 9 19 -0.7816 0.0062
3 9 20 -3.5625 0.0091
3 9 21 2.9705 -0.0159
3 9 22 1.7239 -0.0074
3 9 23 -3.9554 0.0119
3 9 24 -0.5890 0.0111
3 9 25 2.6215 0.0011
3 9 26 0.7126 -0.0151
3 9 27 -0.2428 -0.0009
3 9 28 -0.8782 0.0130
3 9 29 -0.8881 -0.0073
3 9 30 -0.1120 0.0075
3 9 31 0.0728 0.0041
3 9 32 1.8499 -0.0315
3 9 33 1.3791 0.0037
3 9 34 -2.7766 0.0203
3 9 35 -1.9402 -0.0013
3 9 36 2.0899 0.0115
3 9 37 1.3534 -0.0047
3 9 38 -0.7366 -0.0125
3 9 39 -0.4460 0.0041
3 9 40 0.0601 -0.0034
3 10 3 -3.0158 0.0168
3 10 4 -2.0818 0.0112
3 10 5 3.7596 -0.0117
3 10 6 -0.2480 -0.0045
3 10 7 -5.2965 0.0068
3 10 8 2.3644 0.0101
3 10 9 6.4394 -0.0019
3 10 10 -1.4255 -0.0125
3 10 11 -6.4592 0.0013
3 10 12 -2.4028 -0.0016
3 10 13 5.8351 -0.0041
3 10 14 6.1063 0.0148
3 10 15 -5.4145 -0.0009
3 10 16 -6.8333 -0.0168
3 10 17 5.3420 0.0064
3 10 18 4.4552 0.0132
3 10 19 -4.9481 0.0052
3 10 20 -1.3413 -0.0044
3 10 21 3.5453 -0.0156
3 10 22 -0.2420 -0.0071
3 10 23 -1.3223 0.0036
3 10 24 0.2458 0.0119
3 10 25 -0.5531 0.0039
3 10 26 -0.1552 -0.0058
3 10 27 0.9162 0.0102
3 10 28 0.7337 -0.0094
3 10 29 0.1606 -0.0074
3 10 30 -1.1648 0.0221
3 10 31 -1.3007 -0.0225
3 10 32 0.3660 -0.0154
3 10 33 1.2487 0.0294
3 10 34 1.3420 0.0019
3 10 35 -0.2069 -0.0001
3 10 36 -2.3478 -0.0113
3 10 37 -0.6221 -0.0198
3 10 38 1.7447 0.0296
3 11 3 -1.5880 -0.0113
3 11 4 1.8372 -0.0067
3 11 5 1.0260 0.0010
3 11 6 -3.1239 0.0051
3 11 7 -0.7023 0.0126
3 11 8 1.0688 0.0041
3 11 9 0.4579 -0.0114
3 11 10 2.9852 -0.0034
3 11 11 -0.3397 0.0062
3 11 12 -5.3947 -0.0050
3 11 13 0.5041 -0.0046
3 11 14 4.0989 0.0087
3 11 15 -0.7437 -0.0003
3 11 16 -0.4977 -0.0054
3 11 17 0.6132 -0.0010
3 11 18 -2.2583 -0.0030
3 11 19 -0.1222 0.0068
3 11 20 2.3487 0.0106
3 11 21 -0.2839 0.0064
3 11 22 -0.7051 -0.0074
3 11 23 0.3804 -0.0213
3 11 24 -0.5051 -0.0023
3 11 25 -0.2251 0.0048
3 11 26 0.4706 0.0019
3 11 27 -0.0955 0.0085
3 11 28 -0.1886 0.0100
3 11 29 0.2333 0.0140
3 11 30 0.5317 -0.0165
3 11 31 0.2637 -0.0194
3 11 32 -0.9590 0.0063
3 11 33 -1.0625 -0.0194
3 11 34 0.5554 0.0148
3 11 35 1.1912 0.0335
3 11 36 0.4280 -0.0296
3 11 37 -0.4695 0.0058
3 12 3 -0.7332 -0.0049
3 12 4 4.2950 0.0034
3 12 5 2.0295 -0.0042
3 12 6 -2.3908 -0.0076
3 12 7 -3.7412 -0.0041
3 12 8 -0.2654 0.0060
3 12 9 4.7761 0.0113
3 12 10 0.4720 0.0016
3 12 11 -4.7609 0.0040
3 12 12 2.1621 -0.0046
3 12 13 4.1247 -0.0124
3 12 14 -5.1036 -0.0016
3 12 15 -3.3924 -0.0020
3 12 16 5.7759 0.0133
3 12 17 2.8468 0.0122
3 12 18 -3.8015 -0.0227
3 12 19 -2.3560 -0.0140
3 12 20 1.0453 0.0174
3 12 21 1.4416 0.0149
3 12 22 0.2047 0.0011
3 12 23 -0.0753 -0.0007
3 12 24 0.4431 -0.0066
3 12 25 -0.9634 -0.0146
3 12 26 -1.3440 -0.0104
3 12 27 1.1612 -0.0011
3 12 28 1.3064 0.0188
3 12 29 -0.9812 0.0201
3 12 30 -0.9713 -0.0015
3 12 31 0.8780 -0.0122
3 12 32 1.1361 -0.0141
3 12 33 -0.5920 0.0249
3 12 34 -1.3158 0.0093
3 12 35 0.0159 -0.0807
3 13 3 -0.4018 0.0022
3 13 4 1.9008 -0.0127
3 13 5 1.6129 0.0080
3 13 6 0.6806 0.0161
3 13 7 -1.4895 -0.0164
3 13 8 -0.3930 -0.0126
3 13 9 -0.1129 -0.0021
3 13 10 -1.6158 0.0053
3 13 11 1.6542 0.0189
3 13 12 2.6645 -0.0012
3 13 13 -1.7639 -0.0071
3 13 14 -1.5659 0.0048
3 13 15 0.6890 -0.0027
3 13 16 -0.6951 -0.0071
3 13 17 0.1449 -0.0079
3 13 18 2.2669 0.0041
3 13 19 0.1926 0.0116
3 13 20 -1.9135 -0.0072
3 13 21 -1.0679 -0.0023
3 13 22 0.1800 0.0077
3 13 23 1.1637 -0.0014
3 13 24 0.9896 0.0115
3 13 25 -0.2662 0.0025
3 13 26 -0.6366 -0.0212
3 13 27 -0.5542 -0.0037
3 13 28 -0.0978 -0.0115
3 13 29 0.5478 -0.0039
3 13 30 0.0580 0.0489
3 13 31 -0.1386 0.0023
3 13 32 0.2935 -0.0454
3 14 3 -1.6172 -0.0037
3 14 4 -0.9262 0.0008
3 14 5 1.0663 0.0058
3 14 6 -1.1632 -0.0083
3 14 7 0.6776 0.0003
3 14 8 3.1592 0.0057
3 14 9 -1.6805 -0.0025
3 14 10 -3.2794 0.0085
3 14 11 0.6309 -0.0077
3 14 12 1.7244 -0.0313
3 14 13 1.3775 0.0103
3 14 14 -0.0375 0.0425
3 14 15 -2.1098 0.0052
3 14 16 -0.5405 -0.0209
3 14 17 0.9407 -0.0166
3 14 18 -0.1484 -0.0088
3 14 19 0.5520 0.0125
3 14 20 1.1727 0.0144
3 14 21 -0.8175 -0.0108
3 14 22 -1.2519 -0.0101
3 14 23 0.1639 0.0166
3 14 24 0.2265 -0.0014
3 14 25 0.1305 -0.0131
3 14 26 0.6437 0.0478
3 14 27 0.3202 -0.0009
3 14 28 -0.4733 -0.0977
3 14 29 -0.8088 0.0111
3 14 30 -0.1073 0.0848
3 15 3 -0.0846 0.0075
3 15 4 2.4764 0.0071
3 15 5 -1.3436 -0.0033
3 15 6 -2.5182 0.0001
3 15 7 1.7748 -0.0148
3 15 8 1.3806 -0.0069
3 15 9 -0.4010 0.0203
3 15 10 0.1429 0.0126
3 15 11 -1.2812 -0.0057
3 15 12 -1.1598 -0.0222
3 15 13 1.2484 -0.0069
3 15 14 1.2892 0.0095
3 15 15 0.4001 0.0043
3 15 16 -0.7314 0.0211
3 15 17 -1.7478 0.0044
3 15 18 0.1635 -0.0202
3 15 19 1.6850 -0.0058
3 15 20 -0.1815 -0.0109
3 15 21 -0.9743 -0.0020
3 15 22 0.5856 0.0299
3 15 23 0.7282 0.0079
3 15 24 -0.6361 -0.0437
3 15 25 -0.9732 -0.0051
3 15 26 0.1131 0.0608
3 15 27 1.0457 0.0058
3 16 3 1.1391 -0.0057
3 16 4 0.4028 -0.0038
3 16 5 -0.8553 0.0297
3 16 6 0.2617 0.0117
3 16 7 -0.5562 -0.0192
3 16 8 -0.5346 0.0041
3 16 9 1.6631 -0.0280
3 16 10 0.5859 -0.0062
3 16 11 -1.2160 0.0503
3 16 12 -0.5750 0.0056
3 16 13 -0.0353 -0.0296
3 16 14 0.3301 -0.0264
3 16 15 0.5129 0.0047
3 16 16 -0.0125 0.0235
3 16 17 0.0249 0.0014
3 16 18 0.0557 0.0259
3 16 19 -0.5864 0.0054
3 16 20 -0.3555 -0.0596
3 16 21 0.5274 -0.0121
3 16 22 0.4255 0.0467
3 16 23 -0.1023 0.0076
3 17 3 0.8582 -0.0187
3 17 4 0.6687 -0.0488
3 17 5 0.0482 0.0218
3 17 6 -0.1945 0.0077
3 17 7 -0.3248 0.0199
3 17 8 -0.2483 0.0269
3 17 9 -0.4825 -0.0379
3 17 10 0.8131 -0.0280
3 17 11 1.2903 0.0118
3 17 12 -0.9191 0.0336
3 17 13 -1.0298 0.0080
3 17 14 0.4454 -0.0306
3 17 15 0.1426 0.0044
3 17 16 -0.0954 -0.0110
3 17 17 0.3764 -0.0275
3 17 18 0.1808 0.0432
3 18 3 -0.7210 -0.0160
3 18 4 -0.3949 -0.0049
3 18 5 0.6043 -0.0146
3 18 6 0.4357 -0.0108
3 18 7 0.0248 0.0317
3 18 8 -0.7067 -0.0389
3 18 9 -0.4187 -0.0164
3 18 10 0.6832 0.0903
3 18 11 0.0803 0.0056
4 0 4 7.5674 -0.1624
4 0 6 -12.3818 0.1417
4 0 8 -1.3247 -0.0921
4 0 10 14.6060 0.0215
4 0 12 -15.3553 0.0469
4 0 14 8.1245 -0.0829
4 0 16 -3.5751 0.0815
4 0 18 5.2244 -0.0472
4 0 20 -7.9156 -0.0089
4 0 22 5.3014 0.0439
4 0 24 3.0225 -0.0303
4 0 26 -11.1652 0.0095
4 0 28 13.3703 -0.0195
4 0 30 -9.8046 0.0257
4 0 32 5.0887 0.0007
4 0 34 -2.7154 -0.0190
4 0 36 2.5013 0.0049
4 0 38 -2.3637 0.0015
4 0 40 1.1452 0.0148
4 0 42 0.3084 -0.0097
4 0 44 -0.6552 -0.0226
4 1 4 37.6236 0.1485
4 1 5 18.8566 0.1454
4 1 6 -11.1998 -0.1476
4 1 7 -9.5809 -0.1067
4 1 8 -4.9394 0.0962
4 1 9 0.5899 0.0630
4 1 10 4.4051 -0.0503
4 1 11 5.8455 -0.0370
4 1 12 2.6152 0.0207
4 1 13 -7.3800 0.0193
4 1 14 -4.8308 -0.0006
4 1 15 4.8360 -0.0011
4 1 16 1.4521 -0.0109
4 1 17 -1.4523 -0.0044
4 1 18 1.0190 0.0222
4 1 19 -0.0104 0.0007
4 1 20 1.7862 -0.0235
4 1 21 -0.9339 -0.0076
4 1 22 -7.5200 -0.0049
4 1 23 2.6823 0.0173
4 1 24 10.0996 0.0297
4 1 25 -3.2420 -0.0144
4 1 26 -6.3632 -0.0095
4 1 27 2.0874 0.0116
4 1 28 -0.6323 -0.0096
4 1 29 -0.4395 -0.0138
4 1 30 5.3476 -0.0196
4 1 31 -0.2013 0.0063
4 1 32 -5.5746 0.0335
4 1 33 -0.3750 -0.0002
4 1 34 3.4401 0.0106
4 1 35 1.0269 0.0115
4 1 36 -1.9397 -0.0278
4 1 37 -0.7691 -0.0165
4 1 38 1.9332 -0.0155
4 1 39 0.0072 0.0056
4 1 40 -2.1742 0.0140
4 1 41 0.2563 -0.0117
4 1 42 1.4687 0.0511
4 1 43 0.0245 0.0318
4 1 44 -0.2490 -0.0513
4 1 45 -0.1582 -0.0225
4 2 4 -18.3485 0.0472
4 2 5 0.8291 0.0511
4 2 6 20.9533 0.0232
4 2 7 -0.0792 -0.0148
4 2 8 -11.5504 -0.0559
4 2 9 -0.7109 -0.0135
4 2 10 1.6633 0.0290
4 2 11 -1.9481 0.0278
4 2 12 1.3772 0.0037
4 2 13 6.5644 -0.0339
4 2 14 0.0410 -0.0093
4 2 15 -8.5700 0.0247
4 2 16 0.0162 -0.0008
4 2 17 5.8742 -0.0060
4 2 18 -3.5206 0.0049
4 2 19 -0.6278 -0.0002
4 2 20 7.3222 0.0085
4 2 21 -3.2441 -0.0040
4 2 22 -7.3316 -0.0195
4 2 23 3.4913 0.0025
4 2 24 3.1161 0.0008
4 2 25 -1.2362 -0.0010
4 2 26 1.5644 0.0208
4 2 27 -0.4663 0.0015
4 2 28 -2.7816 -0.0071
4 2 29 -0.2180 0.0060
4 2 30 0.3538 -0.0036
4 2 31 2.3334 -0.0029
4 2 32 2.6835 -0.0242
4 2 33 -3.5037 -0.0210
4 2 34 -3.6652 0.0269
4 2 35 2.6077 0.0218
4 2 36 2.5723 0.0240
4 2 37 -0.9543 0.0068
4 2 38 -1.1419 -0.0316
4 2 39 0.4269 -0.0001
4 2 40 0.5382 -0.0282
4 2 41 -0.9379 -0.0331
4 2 42 -0.4277 0.0296
4 2 43 1.0246 0.0045
4 2 44 0.1617 0.0500
4 3 4 -1.0408 -0.0413
4 3 5 0.7079 -0.0163
4 3 6 -2.8558 0.0630
4 3 7 4.2355 0.0217
4 3 8 5.3471 -0.0220
4 3 9 -5.1048 -0.0012
4 3 10 -4.6134 -0.0164
4 3 11 3.2027 -0.0194
4 3 12 3.0419 0.0045
4 3 13 -3.7758 0.0292
4 3 14 -3.0359 0.0204
4 3 15 8.1037 -0.0322
4 3 16 4.1701 -0.0197
4 3 17 -12.3050 0.0211
4 3 18 -4.1105 0.0072
4 3 19 12.2147 -0.0012
4 3 20 1.4688 -0.0044
4 3 21 -7.5038 -0.0040
4 3 22 2.4298 0.0097
4 3 23 1.6601 -0.0023
4 3 24 -4.6816 -0.0106
4 3 25 1.4249 -0.0001
4 3 26 3.6278 -0.0000
4 3 27 -0.9903 0.0045
4 3 28 -0.3186 0.0059
4 3 29 -0.4742 -0.0057
4 3 30 -2.6288 0.0111
4 3 31 0.2773 0.0134
4 3 32 3.3129 -0.0254
4 3 33 1.7974 -0.0075
4 3 34 -1.8959 0.0087
4 3 35 -3.6192 -0.0231
4 3 36 -0.0285 0.0038
4 3 37 3.3223 0.0275
4 3 38 1.2212 0.0146
4 3 39 -1.6321 0.0022
4 3 40 -1.6074 -0.0098
4 3 41 0.7005 0.0147
4 3 42 1.5090 -0.0399
4 3 43 -0.9252 -0.0762
4 3 44 -1.0351 0.0544
4 4 4 -6.0989 -0.0466
4 4 5 -7.0450 -0.0225
4 4 6 2.3870 0.0092
4 4 7 7.1277 0.0147
4 4 8 1.3739 0.0345
4 4 9 -4.3201 -0.0067
4 4 10 -3.5279 -0.0297
4 4 11 4.2806 0.0074
4 4 12 3.5813 0.0089
4 4 13 -7.4448 -0.0048
4 4 14 -2.1833 -0.0146
4 4 15 9.2994 0.0011
4 4 16 0.2956 0.0230
4 4 17 -6.6996 -0.0053
4 4 18 1.1287 -0.0105
4 4 19 1.2590 0.0033
4 4 20 -1.1316 0.0003
4 4 21 2.7432 0.0065
4 4 22 -0.6394 -0.0052
4 4 23 -2.6031 0.0006
4 4 24 3.4592 0.0087
4 4 25 -0.4461 -0.0163
4 4 26 -6.0688 -0.0038
4 4 27 2.8933 0.0102
4 4 28 7.3451 -0.0070
4 4 29 -2.6989 0.0022
4 4 30 -6.5794 0.0171
4 4 31 0.8995 0.0020
4 4 32 3.9756 -0.0075
4 4 33 0.1240 0.0001
4 4 34 -0.8686 -0.0174
4 4 35 0.6591 -0.0115
4 4 36 -1.2480 0.0194
4 4 37 -1.8802 0.0011
4 4 38 1.8638 0.0017
4 4 39 1.5845 0.0079
4 4 40 -1.4250 -0.0034
4 4 41 0.0039 0.0193
4 4 42 0.6580 -0.0089
4 4 43 -0.8690 -0.0261
4 4 44 -0.1305 -0.0046
4 5 4 6.1212 0.0193
4 5 5 -4.9308 -0.0003
4 5 6 -8.5746 -0.0368
4 5 7 4.3412 -0.0004
4 5 8 7.0912 0.0126
4 5 9 -6.0480 0.0001
4 5 10 -1.9481 0.0217
4 5 11 9.5169 0.0022
4 5 12 -3.1985 -0.0227
4 5 13 -10.8360 -0.0042
4 5 14 5.2718 0.0073
4 5 15 8.3135 0.0065
4 5 16 -3.8825 -0.0055
4 5 17 -4.2263 -0.0015
4 5 18 0.5725 0.0048
4 5 19 1.9460 -0.0101
4 5 20 2.5745 0.0053
4 5 21 -2.6174 0.0073
4 5 22 -4.2046 -0.0074
4 5 23 4.4437 0.0070
4 5 24 4.4285 0.0001
4 5 25 -4.8785 -0.0036
4 5 26 -3.9550 0.0048
4 5 27 3.3360 -0.0077
4 5 28 2.7869 -0.0079
4 5 29 -1.3932 -0.0035
4 5 30 -0.6903 0.0023
4 5 31 0.6439 0.0122
4 5 32 -1.5585 0.0151
4 5 33 -1.0118 0.0094
4 5 34 2.5701 -0.0141
4 5 35 1.0788 -0.0150
4 5 36 -1.8740 -0.0096
4 5 37 0.1270 -0.0203
4 5 38 0.3963 0.0050
4 5 39 -1.7181 0.0341
4 5 40 0.5644 0.0326
4 5 41 1.9793 -0.0100
4 5 42 -0.5629 -0.0403
4 5 43 -0.8240 0.0194
4 6 4 -4.9485 0.0136
4 6 5 -4.2696 0.0045
4 6 6 7.1681 0.0088
4 6 7 4.0093 -0.0152
4 6 8 -11.8538 -0.0246
4 6 9 -5.0765 0.0135
4 6 10 14.2128 0.0160
4 6 11 4.9329 -0.0016
4 6 12 -11.6334 0.0030
4 6 13 -2.8819 -0.0028
4 6 14 5.7998 -0.0080
4 6 15 0.5326 -0.0057
4 6 16 -0.2861 0.0053
4 6 17 0.2994 0.0122
4 6 18 -2.3676 -0.0082
4 6 19 0.5877 -0.0061
4 6 20 2.1149 0.0102
4 6 21 -1.8994 -0.0027
4 6 22 -0.9502 -0.0099
4 6 23 2.3991 0.0007
4 6 24 0.5319 0.0116
4 6 25 -2.0628 0.0044
4 6 26 -0.4792 -0.0058
4 6 27 1.6454 0.0013
4 6 28 -0.2691 -0.0072
4 6 29 -1.5483 -0.0044
4 6 30 1.3607 0.0125
4 6 31 1.4485 -0.0102
4 6 32 -1.4819 -0.0161
4 6 33 -0.8051 0.0141
4 6 34 0.2683 0.0202
4 6 35 -0.3994 0.0130
4 6 36 1.1905 0.0008
4 6 37 1.3671 -0.0198
4 6 38 -1.6320 -0.0334
4 6 39 -1.2871 -0.0272
4 6 40 1.0088 0.0227
4 6 41 0.4662 0.0576
4 6 42 -0.3403 0.0146
4 7 4 0.4513 -0.0081
4 7 5 1.8051 0.0032
4 7 6 5.2215 0.0048
4 7 7 -0.2318 -0.0127
4 7 8 -7.7869 -0.0017
4 7 9 -1.1416 0.0047
4 7 10 5.6111 0.0001
4 7 11 1.8176 0.0068
4 7 12 -1.5571 -0.0016
4 7 13 -2.0658 -0.0067
4 7 14 -0.7146 0.0029
4 7 15 2.4844 0.0093
4 7 16 -0.0426 -0.0006
4 7 17 -3.2484 -0.0191
4 7 18 2.2749 0.0008
4 7 19 4.0132 0.0183
4 7 20 -3.4040 -0.0027
4 7 21 -4.4500 -0.0070
4 7 22 2.5638 -0.0025
4 7 23 4.3984 0.0020
4 7 24 -1.4856 0.0069
4 7 25 -3.6411 -0.0031
4 7 26 1.9309 -0.0015
4 7 27 2.1593 0.0019
4 7 28 -3.2270 -0.0010
4 7 29 -0.5031 0.0001
4 7 30 3.4933 -0.0057
4 7 31 -0.6330 0.0018
4 7 32 -2.2610 0.0105
4 7 33 1.0537 -0.0098
4 7 34 0.7428 -0.0123
4 7 35 -0.9672 0.0133
4 7 36 -0.1424 0.0081
4 7 37 0.6120 0.0043
4 7 38 0.4137 0.0151
4 7 39 -0.2486 -0.0214
4 7 40 -0.6238 -0.0333
4 7 41 0.1046 -0.0040
4 8 4 -10.4307 -0.0029
4 8 5 2.8729 0.0066
4 8 6 10.7702 0.0077
4 8 7 -1.3227 -0.0055
4 8 8 -7.4407 -0.0093
4 8 9 -0.2234 -0.0138
4 8 10 3.4419 -0.0013
4 8 11 0.6339 0.0173
4 8 12 -1.3769 0.0133
4 8 13 -0.1211 -0.0059
4 8 14 1.2106 -0.0150
4 8 15 -0.3319 0.0026
4 8 16 -1.1931 0.0063
4 8 17 0.1003 -0.0038
4 8 18 -0.1311 0.0036
4 8 19 0.6823 0.0029
4 8 20 2.3196 -0.0036
4 8 21 -1.2473 -0.0074
4 8 22 -3.2871 -0.0036
4 8 23 0.8045 0.0120
4 8 24 1.9622 0.0030
4 8 25 0.4290 -0.0096
4 8 26 -0.0312 0.0038
4 8 27 -1.1589 0.0062
4 8 28 -0.1783 -0.0020
4 8 29 0.5052 0.0013
4 8 30 -1.3591 -0.0058
4 8 31 0.8676 -0.0115
4 8 32 2.7763 0.0075
4 8 33 -1.6109 0.0069
4 8 34 -2.8076 -0.0040
4 8 35 1.2820 0.0008
4 8 36 1.8419 0.0030
4 8 37 -0.5650 0.0173
4 8 38 -0.9692 -0.0105
4 8 39 0.1658 -0.0349
4 8 40 0.6485 0.0270
4 9 4 1.4176 0.0038
4 9 5 -0.4754 0.0071
4 9 6 -3.4641 -0.0021
4 9 7 2.2154 0.0080
4 9 8 4.9393 0.0088
4 9 9 -1.7328 -0.0121
4 9 10 -4.5377 -0.0133
4 9 11 -0.1308 -0.0047
4 9 12 3.0931 0.0053
4 9 13 1.1891 0.0103
4 9 14 -1.9914 0.0024
4 9 15 -0.2996 0.0023
4 9 16 1.6956 -0.0012
4 9 17 -1.7214 -0.0086
4 9 18 -1.5018 -0.0005
4 9 19 3.0525 0.0014
4 9 20 0.3222 -0.0005
4 9 21 -2.6201 0.0075
4 9 22 1.7810 0.0018
4 9 23 1.1297 -0.0073
4 9 24 -3.0823 -0.0077
4 9 25 -0.1528 -0.0015
4 9 26 2.1651 0.0147
4 9 27 0.1766 0.0053
4 9 28 0.0419 -0.0104
4 9 29 -0.1360 -0.0040
4 9 30 -1.3162 -0.0004
4 9 31 -0.9513 0.0167
4 9 32 0.8026 0.0033
4 9 33 2.5006 -0.0268
4 9 34 0.3767 -0.0029
4 9 35 -3.0339 -0.0062
4 9 36 -0.8481 0.0098
4 9 37 2.1065 0.0525
4 9 38 0.4581 -0.0168
4 9 39 -0.8177 -0.0480
4 10 4 -3.0772 0.0081
4 10 5 -1.8782 0.0064
4 10 6 3.1111 -0.0016
4 10 7 0.0246 -0.0075
4 10 8 -3.8324 0.0014
4 10 9 2.3056 0.0139
4 10 10 4.4281 0.0033
4 10 11 -2.2602 -0.0114
4 10 12 -4.2542 -0.0055
4 10 13 -0.7164 -0.0045
4 10 14 3.5749 -0.0038
4 10 15 4.3217 0.0115
4 10 16 -3.0666 0.0066
4 10 17 -5.7271 0.0007
4 10 18 2.9974 0.0021
4 10 19 4.2149 -0.0150
4 10 20 -2.9059 0.0025
4 10 21 -1.5926 0.0155
4 10 22 2.0378 -0.0153
4 10 23 0.0297 -0.0082
4 10 24 -0.3112 0.0075
4 10 25 0.1873 0.0080
4 10 26 -1.2003 0.0070
4 10 27 -0.3011 -0.0105
4 10 28 1.2208 -0.0032
4 10 29 0.9386 -0.0011
4 10 30 0.1747 0.0013
4 10 31 -1.2774 0.0125
4 10 32 -1.4718 -0.0138
4 10 33 0.4553 0.0065
4 10 34 1.4535 0.0117
4 10 35 0.9587 -0.0330
4 10 36 -0.5153 0.0094
4 10 37 -1.5428 0.0217
4 11 4 -1.0927 -0.0139
4 11 5 -0.6318 0.0147
4 11 6 0.5291 0.0045
4 11 7 -0.6532 -0.0109
4 11 8 -0.2783 0.0065
4 11 9 -0.9116 0.0076
4 11 10 0.2548 -0.0023
4 11 11 4.5946 -0.0065
4 11 12 -0.4401 -0.0001
4 11 13 -7.2449 0.0071
4 11 14 0.8371 0.0002
4 11 15 6.5352 -0.0093
4 11 16 -1.1977 -0.0129
4 11 17 -3.1237 0.0114
4 11 18 1.1836 0.0174
4 11 19 -0.1452 -0.0119
4 11 20 -0.8180 -0.0030
4 11 21 1.0837 0.0131
4 11 22 0.4301 0.0053
4 11 23 -0.1972 -0.0167
4 11 24 -0.2862 -0.0237
4 11 25 -0.4652 0.0172
4 11 26 0.5058 0.0170
4 11 27 0.1259 -0.0093
4 11 28 -0.9361 0.0002
4 11 29 0.1841 0.0010
4 11 30 0.9882 0.0099
4 11 31 0.2686 -0.0003
4 11 32 -0.2734 -0.0195
4 11 33 -0.7821 -0.0053
4 11 34 -0.6007 0.0022
4 11 35 0.5504 0.0255
4 12 4 -2.0288 -0.0096
4 12 5 3.8808 0.0073
4 12 6 2.5621 -0.0061
4 12 7 -2.2682 0.0023
4 12 8 -3.7618 0.0026
4 12 9 -0.3998 0.0006
4 12 10 4.5959 0.0054
4 12 11 1.1804 -0.0066
4 12 12 -4.4546 0.0060
4 12 13 0.7685 0.0055
4 12 14 3.5680 -0.0103
4 12 15 -3.6403 -0.0025
4 12 16 -2.5338 -0.0007
4 12 17 4.8738 0.0034
4 12 18 1.7609 0.0002
4 12 19 -3.4529 -0.0068
4 12 20 -1.1445 0.0029
4 12 21 0.9122 0.0055
4 12 22 0.3193 0.0088
4 12 23 0.2741 0.0046
4 12 24 0.6139 -0.0077
4 12 25 0.3829 -0.0130
4 12 26 -1.0937 -0.0120
4 12 27 -1.1557 0.0084
4 12 28 1.0049 0.0136
4 12 29 0.9429 -0.0030
4 12 30 -0.8215 -0.0010
4 12 31 -0.5131 0.0118
4 12 32 0.7130 0.0034
4 12 33 0.5661 -0.0210
4 13 4 -0.2056 -0.0050
4 13 5 0.6658 -0.0169
4 13 6 1.9447 0.0098
4 13 7 1.8769 0.0144
4 13 8 -2.4872 -0.0184
4 13 9 -1.8104 -0.0044
4 13 10 1.2888 -0.0005
4 13 11 -0.0949 -0.0001
4 13 12 0.3195 0.0238
4 13 13 1.6359 0.0014
4 13 14 -0.7991 -0.0193
4 13 15 -1.3898 -0.0024
4 13 16 0.1439 0.0051
4 13 17 -0.3143 0.0081
4 13 18 0.3815 0.0048
4 13 19 1.7584 -0.0183
4 13 20 0.0008 -0.0241
4 13 21 -1.3638 0.0159
4 13 22 -0.6517 0.0397
4 13 23 -0.4106 0.0011
4 13 24 0.5849 -0.0266
4 13 25 1.4826 -0.0105
4 13 26 0.1106 0.0020
4 13 27 -0.9926 0.0165
4 13 28 -0.5628 0.0082
4 13 29 0.2236 -0.0394
4 13 30 0.4225 -0.0095
4 13 31 -0.2018 0.0552
4 14 4 -2.9562 -0.0082
4 14 5 -0.5816 0.0010
4 14 6 2.5375 0.0099
4 14 7 -1.1764 0.0022
4 14 8 -0.5312 0.0014
4 14 9 2.9408 -0.0091
4 14 10 -1.0987 -0.0133
4 14 11 -3.2358 0.0078
4 14 12 0.7450 0.0140
4 14 13 2.0142 -0.0074
4 14 14 0.7556 -0.0098
4 14 15 -0.4054 0.0096
4 14 16 -1.3229 0.0078
4 14 17 -0.3082 0.0037
4 14 18 0.4021 -0.0051
4 14 19 -0.3150 -0.0136
4 14 20 0.6239 0.0058
4 14 21 1.3492 -0.0122
4 14 22 -0.6234 -0.0189
4 14 23 -1.3901 0.0502
4 14 24 0.0505 0.0344
4 14 25 0.3597 -0.0726
4 14 26 0.1499 -0.0302
4 14 27 0.4173 0.0985
4 14 28 0.1212 0.0081
4 15 4 -0.3983 0.0035
4 15 5 1.9570 -0.0055
4 15 6 -1.3792 -0.0150
4 15 7 -1.9472 0.0097
4 15 8 2.2423 -0.0009
4 15 9 0.9347 -0.0009
4 15 10 -1.1228 0.0104
4 15 11 0.4624 -0.0034
4 15 12 -0.5664 -0.0019
4 15 13 -1.4744 -0.0211
4 15 14 0.7926 0.0025
4 15 15 1.5841 0.0323
4 15 16 0.4327 -0.0121
4 15 17 -0.8898 -0.0101
4 15 18 -1.4662 0.0084
4 15 19 0.1550 0.0074
4 15 20 1.4404 0.0074
4 15 21 -0.0429 -0.0339
4 15 22 -0.9462 -0.0189
4 15 23 0.3335 0.0429
4 15 24 0.6794 0.0194
4 15 25 -0.3443 -0.0394
4 16 4 0.4750 0.0209
4 16 5 0.9504 0.0083
4 16 6 -0.7566 0.0090
4 16 7 -0.4489 0.0059
4 16 8 -0.3319 -0.0204
4 16 9 0.2154 0.0114
4 16 10 1.3778 -0.0188
4 16 11 -0.0796 -0.0046
4 16 12 -1.0418 0.0394
4 16 13 -0.0014 -0.0070
4 16 14 -0.0979 -0.0172
4 16 15 -0.1278 -0.0222
4 16 16 0.6949 0.0012
4 16 17 0.2840 0.0403
4 16 18 -0.5149 -0.0069
4 16 19 -0.1787 -0.0018
4 16 20 0.1959 0.0115
4 16 21 -0.0231 -0.0330
4 17 4 0.7797 -0.0160
4 17 5 -0.0103 -0.0527
4 17 6 0.0386 0.0332
4 17 7 0.2507 -0.0120
4 17 8 -0.4351 0.0182
4 17 9 -0.4020 0.0682
4 17 10 -0.1283 -0.0541
4 17 11 0.6715 -0.0714
4 17 12 0.7648 0.0263
4 17 13 -0.6456 0.0754
4 17 14 -0.6167 0.0061
4 17 15 0.2524 -0.0751
4 17 16 0.0704 -0.0027
4 18 4 -0.2029 -0.0080
4 18 5 -0.3770 -0.0000
4 18 6 -0.0513 -0.0271
4 18 7 0.5061 -0.0347
5 0 5 -6.1187 -0.3705
5 0 7 -4.0880 0.2485
5 0 9 -0.4790 -0.1442
5 0 11 8.2668 0.0904
5 0 13 -9.2426 -0.0426
5 0 15 4.0556 -0.0140
5 0 17 0.0866 0.0434
5 0 19 1.1419 -0.0278
5 0 21 -4.7853 0.0002
5 0 23 4.5362 0.0017
5 0 25 1.6084 0.0123
5 0 27 -8.9169 -0.0059
5 0 29 11.7084 -0.0184
5 0 31 -9.3833 0.0215
5 0 33 5.4687 0.0023
5 0 35 -2.9815 -0.0147
5 0 37 2.2632 0.0042
5 0 39 -1.9471 -0.0031
5 0 41 0.9697 0.0197
5 0 43 0.2104 -0.0210
5 1 5 23.5089 0.0399
5 1 6 3.9341 -0.0503
5 1 7 -6.4793 -0.0600
5 1 8 0.7420 0.0443
5 1 9 -5.6951 0.0151
5 1 10 -4.7242 -0.0247
5 1 11 6.3458 -0.0012
5 1 12 7.5407 -0.0043
5 1 13 -0.7807 0.0315
5 1 14 -7.6971 0.0257
5 1 15 -2.2919 -0.0466
5 1 16 5.1784 -0.0280
5 1 17 0.2220 0.0240
5 1 18 -1.7958 0.0206
5 1 19 2.6349 0.0061
5 1 20 -0.3779 -0.0082
5 1 21 -1.1408 -0.0137
5 1 22 0.5311 -0.0118
5 1 23 -4.3698 0.0004
5 1 24 0.4253 0.0229
5 1 25 8.4204 0.0014
5 1 26 -0.7582 -0.0142
5 1 27 -6.9369 0.0218
5 1 28 -0.3765 0.0049
5 1 29 1.7166 -0.0287
5 1 30 2.0448 -0.0014
5 1 31 2.5016 -0.0038
5 1 32 -2.5908 -0.0117
5 1 33 -3.3738 0.0209
5 1 34 1.5963 0.0214
5 1 35 2.1102 0.0069
5 1 36 -0.3410 -0.0098
5 1 37 -0.9842 -0.0153
5 1 38 0.0612 0.0067
5 1 39 0.9627 -0.0178
5 1 40 -0.4443 -0.0307
5 1 41 -1.2912 0.0110
5 1 42 0.5135 0.0374
5 1 43 0.9547 0.0505
5 2 5 -10.0171 0.0178
5 2 6 5.1519 0.0800
5 2 7 12.3882 0.0485
5 2 8 -3.8531 -0.0345
5 2 9 -6.2363 -0.0573
5 2 10 1.6871 0.0014
5 2 11 -1.4550 0.0079
5 2 12 -2.0373 0.0157
5 2 13 4.4943 0.0169
5 2 14 4.9968 -0.0251
5 2 15 -3.1764 0.0031
5 2 16 -7.2964 0.0247
5 2 17 2.1436 -0.0181
5 2 18 6.2658 -0.0193
5 2 19 -4.4701 0.0054
5 2 20 -2.3281 0.0203
5 2 21 8.3176 0.0136
5 2 22 -1.6556 -0.0192
5 2 23 -9.2675 -0.0165
5 2 24 2.9794 0.0071
5 2 25 5.6284 0.0013
5 2 26 -1.5486 -0.0009
5 2 27 -0.3871 0.0080
5 2 28 -0.1455 0.0030
5 2 29 -2.3857 0.0074
5 2 30 -0.2407 0.0031
5 2 31 1.7203 -0.0184
5 2 32 2.3650 0.0000
5 2 33 0.2339 -0.0007
5 2 34 -3.7749 -0.0273
5 2 35 -1.1379 0.0100
5 2 36 3.0058 0.0344
5 2 37 0.5755 0.0106
5 2 38 -1.3057 -0.0055
5 2 39 0.2812 -0.0011
5 2 40 0.6103 0.0060
5 2 41 -0.4483 -0.0491
5 2 42 -0.8677 -0.0459
5 2 43 0.1245 0.0499
5 3 5 -2.9683 -0.0104
5 3 6 -0.8254 -0.0385
5 3 7 1.1184 0.0058
5 3 8 4.4447 0.0250
5 3 9 1.5113 0.0358
5 3 10 -4.9354 0.0014
5 3 11 -2.3154 -0.0441
5 3 12 2.4550 -0.0173
5 3 13 1.8210 0.0056
5 3 14 -1.2570 0.0222
5 3 15 -1.9953 0.0173
5 3 16 3.5195 -0.0226
5 3 17 3.3008 -0.0046
5 3 18 -7.0676 0.0126
5 3 19 -3.9228 -0.0040
5 3 20 8.1100 -0.0003
5 3 21 2.0380 -0.0017
5 3 22 -5.0241 0.0036
5 3 23 1.6341 -0.0006
5 3 24 -0.0712 -0.0093
5 3 25 -4.3025 0.0090
5 3 26 3.3452 0.0006
5 3 27 3.9838 -0.0095
5 3 28 -3.0797 0.0045
5 3 29 -1.2754 0.0036
5 3 30 1.1118 -0.0003
5 3 31 -1.5420 0.0061
5 3 32 -0.3962 0.0079
5 3 33 2.6113 -0.0133
5 3 34 1.6728 -0.0120
5 3 35 -1.8345 0.0052
5 3 36 -2.9594 -0.0075
5 3 37 0.4685 0.0075
5 3 38 2.3768 0.0082
5 3 39 0.3917 -0.0074
5 3 40 -0.6775 0.0250
5 3 41 -0.6178 0.0156
5 3 42 -0.1347 -0.0173
5 3 43 0.5062 -0.0456
5 4 5 -4.9034 -0.0326
5 4 6 -2.7634 -0.0041
5 4 7 0.3106 0.0109
5 4 8 3.7125 0.0048
5 4 9 4.0750 -0.0028
5 4 10 -1.8244 -0.0082
5 4 11 -6.6337 0.0206
5 4 12 1.4950 0.0045
5 4 13 7.1872 -0.0249
5 4 14 -3.9835 0.0088
5 4 15 -6.2533 0.0054
5 4 16 6.3597 -0.0125
5 4 17 4.2516 -0.0008
5 4 18 -5.5071 -0.0004
5 4 19 -1.9156 0.0124
5 4 20 1.5217 0.0065
5 4 21 0.5603 -0.0046
5 4 22 2.3783 -0.0024
5 4 23 -1.0330 -0.0115
5 4 24 -3.0445 0.0117
5 4 25 2.8529 0.0035
5 4 26 0.6554 -0.0231
5 4 27 -4.7878 0.0108
5 4 28 1.7396 0.0103
5 4 29 5.7282 -0.0091
5 4 30 -1.8349 0.0033
5 4 31 -5.0169 0.0079
5 4 32 0.2997 0.0054
5 4 33 2.7996 -0.0085
5 4 34 0.5692 -0.0048
5 4 35 -0.1715 -0.0051
5 4 36 0.2946 -0.0146
5 4 37 -1.5962 0.0119
5 4 38 -1.5554 0.0164
5 4 39 2.0140 0.0064
5 4 40 1.4060 -0.0118
5 4 41 -1.4462 -0.0159
5 4 42 -0.1539 0.0382
5 5 5 5.9458 0.0076
5 5 6 -7.6190 -0.0253
5 5 7 -8.2091 -0.0098
5 5 8 6.9331 0.0280
5 5 9 7.7436 0.0043
5 5 10 -7.1936 -0.0084
5 5 11 -4.3019 -0.0050
5 5 12 8.8515 -0.0127
5 5 13 0.0423 0.0134
5 5 14 -9.4097 0.0146
5 5 15 2.7072 -0.0092
5 5 16 7.0791 -0.0000
5 5 17 -2.7848 -0.0047
5 5 18 -2.9245 -0.0057
5 5 19 0.5002 0.0029
5 5 20 -0.1372 -0.0042
5 5 21 2.4827 0.0047
5 5 22 0.2307 0.0048
5 5 23 -4.3536 0.0047
5 5 24 1.5244 0.0071
5 5 25 4.6668 -0.0096
5 5 26 -2.4605 -0.0058
5 5 27 -4.0694 -0.0074
5 5 28 1.5340 -0.0014
5 5 29 2.8971 0.0183
5 5 30 -0.0758 -0.0116
5 5 31 -1.0760 -0.0147
5 5 32 -0.3273 0.0184
5 5 33 -0.9006 0.0168
5 5 34 -0.3282 0.0099
5 5 35 1.9963 -0.0067
5 5 36 0.7352 -0.0267
5 5 37 -1.7346 -0.0305
5 5 38 -0.0049 -0.0015
5 5 39 0.7400 0.0447
5 5 40 -1.0944 0.0182
5 5 41 -0.0228 -0.0105
5 5 42 1.1833 0.0044
5 6 5 -2.1370 0.0080
5 6 6 -4.6964 -0.0091
5 6 7 1.9159 0.0002
5 6 8 4.5215 -0.0018
5 6 9 -4.5086 0.0000
5 6 10 -5.0704 0.0041
5 6 11 6.6635 -0.0004
5 6 12 4.8956 0.0119
5 6 13 -5.7335 -0.0026
5 6 14 -3.2103 -0.0253
5 6 15 1.8328 0.0016
5 6 16 0.8821 0.0192
5 6 17 2.7346 0.0095
5 6 18 0.3416 -0.0047
5 6 19 -5.3073 -0.0159
5 6 20 0.3335 -0.0011
5 6 21 4.9782 0.0059
5 6 22 -1.8510 -0.0016
5 6 23 -3.2742 0.0008
5 6 24 2.6438 0.0020
5 6 25 2.1381 0.0057
5 6 26 -2.4280 -0.0001
5 6 27 -1.7082 -0.0033
5 6 28 1.9986 0.0044
5 6 29 0.9606 -0.0061
5 6 30 -1.8101 -0.0073
5 6 31 0.2529 -0.0021
5 6 32 1.5526 -0.0036
5 6 33 -0.9787 0.0129
5 6 34 -0.8105 0.0068
5 6 35 0.6216 -0.0077
5 6 36 -0.3044 0.0182
5 6 37 0.2333 0.0190
5 6 38 1.0797 -0.0302
5 6 39 -0.5982 -0.0513
5 6 40 -0.9198 -0.0075
5 6 41 0.3083 0.0494
5 7 5 1.0569 -0.0017
5 7 6 -4.0636 -0.0018
5 7 7 3.4786 0.0001
5 7 8 3.9414 -0.0049
5 7 9 -6.3165 -0.0096
5 7 10 -3.9034 -0.0057
5 7 11 5.4184 0.0210
5 7 12 3.5471 0.0178
5 7 13 -2.2463 -0.0187
5 7 14 -2.8542 -0.0108
5 7 15 -0.2060 0.0051
5 7 16 2.4417 -0.0016
5 7 17 0.0846 0.0019
5 7 18 -2.7005 0.0067
5 7 19 1.9195 0.0036
5 7 20 3.1967 -0.0112
5 7 21 -3.3680 -0.0036
5 7 22 -3.3158 0.0115
5 7 23 2.8888 -0.0098
5 7 24 2.8816 -0.0024
5 7 25 -1.7586 0.0160
5 7 26 -1.8835 -0.0057
5 7 27 1.8319 -0.0097
5 7 28 0.3572 0.0085
5 7 29 -2.9040 0.0097
5 7 30 1.2266 -0.0095
5 7 31 3.3194 -0.0103
5 7 32 -2.1587 0.0030
5 7 33 -2.3448 -0.0046
5 7 34 2.2201 0.0112
5 7 35 0.8563 0.0173
5 7 36 -1.7486 -0.0267
5 7 37 -0.0355 -0.0188
5 7 38 1.1213 0.0486
5 7 39 0.0513 0.0358
5 7 40 -0.5800 -0.0643
5 8 5 -9.3212 -0.0061
5 8 6 3.0118 0.0097
5 8 7 9.9547 0.0131
5 8 8 -1.7392 -0.0121
5 8 9 -7.2023 -0.0177
5 8 10 -0.0248 -0.0011
5 8 11 3.1839 0.0059
5 8 12 0.9756 -0.0003
5 8 13 -0.4805 0.0103
5 8 14 -0.9943 0.0126
5 8 15 -0.1779 -0.0122
5 8 16 0.8023 -0.0125
5 8 17 0.0055 0.0019
5 8 18 -0.8961 0.0034
5 8 19 -0.7041 0.0030
5 8 20 1.2567 0.0035
5 8 21 2.3957 0.0043
5 8 22 -1.4880 -0.0048
5 8 23 -3.2159 -0.0116
5 8 24 1.1046 -0.0045
5 8 25 1.8666 0.0108
5 8 26 -0.2314 0.0136
5 8 27 0.2836 -0.0097
5 8 28 -0.1774 -0.0069
5 8 29 -0.9409 0.0108
5 8 30 -0.5425 0.0020
5 8 31 -0.1963 -0.0045
5 8 32 1.7267 -0.0110
5 8 33 1.5144 -0.0080
5 8 34 -2.1486 0.0091
5 8 35 -1.7333 0.0182
5 8 36 1.5533 0.0020
5 8 37 1.0563 -0.0289
5 8 38 -0.7359 0.0110
5 8 39 -0.3944 0.0348
5 9 5 -0.2282 0.0039
5 9 6 -1.5761 0.0024
5 9 7 -1.5779 0.0060
5 9 8 3.7260 0.0078
5 9 9 3.3911 -0.0017
5 9 10 -3.7381 -0.0114
5 9 11 -3.6585 -0.0060
5 9 12 1.8186 0.0014
5 9 13 2.6949 0.0019
5 9 14 0.0941 -0.0016
5 9 15 -1.7198 0.0033
5 9 16 -0.5180 0.0152
5 9 17 1.4851 0.0009
5 9 18 -0.3655 -0.0204
5 9 19 -1.5523 -0.0018
5 9 20 1.2212 0.0083
5 9 21 0.7349 -0.0066
5 9 22 -1.0105 0.0056
5 9 23 1.1581 0.0125
5 9 24 0.0538 0.0017
5 9 25 -2.4721 -0.0136
5 9 26 0.5118 -0.0271
5 9 27 1.6579 0.0166
5 9 28 -0.3254 0.0333
5 9 29 0.5158 -0.0180
5 9 30 0.2674 -0.0105
5 9 31 -1.9005 0.0129
5 9 32 -1.0721 -0.0033
5 9 33 1.6063 -0.0070
5 9 34 2.1098 0.0068
5 9 35 -0.6084 0.0040
5 9 36 -2.1930 -0.0406
5 9 37 0.0721 -0.0010
5 10 5 -2.5471 -0.0036
5 10 6 -1.1798 -0.0008
5 10 7 1.8668 0.0025
5 10 8 -0.0773 0.0011
5 10 9 -1.8640 0.0066
5 10 10 2.3603 -0.0029
5 10 11 1.9813 -0.0068
5 10 12 -2.9194 0.0059
5 10 13 -1.5867 0.0052
5 10 14 0.7008 -0.0093
5 10 15 0.8295 -0.0148
5 10 16 2.5995 0.0059
5 10 17 -0.3421 0.0136
5 10 18 -4.3359 0.0073
5 10 19 0.4885 0.0061
5 10 20 3.5111 -0.0170
5 10 21 -0.8861 -0.0094
5 10 22 -1.5204 0.0061
5 10 23 0.6678 -0.0061
5 10 24 0.2805 0.0135
5 10 25 0.4455 0.0026
5 10 26 -0.0744 -0.0091
5 10 27 -1.4633 0.0152
5 10 28 -0.1533 -0.0136
5 10 29 1.1444 -0.0136
5 10 30 0.8251 0.0149
5 10 31 0.3296 0.0015
5 10 32 -1.1311 -0.0027
5 10 33 -1.4589 -0.0008
5 10 34 0.4622 0.0217
5 10 35 1.3167 0.0011
5 10 36 0.5016 -0.0541
5 11 5 -0.7283 -0.0052
5 11 6 -2.9787 0.0130
5 11 7 0.2938 -0.0009
5 11 8 1.4163 -0.0027
5 11 9 -0.0823 0.0057
5 11 10 -2.1960 -0.0034
5 11 11 -0.0171 0.0045
5 11 12 5.1240 -0.0095
5 11 13 -0.1221 -0.0078
5 11 14 -7.5120 0.0232
5 11 15 0.6172 0.0073
5 11 16 6.9296 -0.0237
5 11 17 -1.1986 -0.0207
5 11 18 -3.6199 0.0184
5 11 19 1.4493 0.0181
5 11 20 0.2356 -0.0113
5 11 21 -1.2728 0.0137
5 11 22 0.9697 0.0047
5 11 23 0.9057 -0.0227
5 11 24 -0.4125 -0.0086
5 11 25 -0.6988 -0.0034
5 11 26 0.0083 0.0158
5 11 27 0.9029 0.0118
5 11 28 -0.3501 -0.0046
5 11 29 -1.2930 0.0013
5 11 30 0.4421 -0.0138
5 11 31 1.2003 0.0066
5 11 32 0.1632 0.0095
5 11 33 -0.4279 -0.0275
5 11 34 -0.6496 0.0055
5 12 5 -2.1734 -0.0175
5 12 6 3.2372 -0.0001
5 12 7 1.9640 -0.0033
5 12 8 -1.7952 0.0132
5 12 9 -2.5303 0.0035
5 12 10 -0.9064 0.0017
5 12 11 3.1456 0.0053
5 12 12 2.1496 -0.0165
5 12 13 -3.2037 -0.0002
5 12 14 -0.7192 0.0039
5 12 15 2.6121 0.0014
5 12 16 -2.0363 0.0176
5 12 17 -1.7258 -0.0079
5 12 18 3.4922 -0.0259
5 12 19 0.9666 -0.0038
5 12 20 -2.3428 0.0225
5 12 21 -0.3854 0.0087
5 12 22 0.0889 -0.0141
5 12 23 -0.1894 0.0138
5 12 24 0.7981 0.0092
5 12 25 0.6226 -0.0188
5 12 26 -0.0192 -0.0143
5 12 27 -0.6402 -0.0137
5 12 28 -0.6843 0.0201
5 12 29 0.4194 0.0346
5 12 30 0.4685 -0.0176
5 12 31 -0.3353 -0.0240
5 12 32 -0.1563 0.0158
5 13 5 -0.4007 -0.0046
5 13 6 -0.7913 -0.0123
5 13 7 2.1490 0.0013
5 13 8 2.9969 0.0023
5 13 9 -2.9768 -0.0123
5 13 10 -2.9572 0.0067
5 13 11 2.1876 0.0072
5 13 12 0.9980 0.0001
5 13 13 -0.7084 0.0065
5 13 14 1.0240 -0.0034
5 13 15 -0.1002 -0.0062
5 13 16 -1.4084 -0.0054
5 13 17 -0.0173 -0.0026
5 13 18 0.0997 0.0169
5 13 19 0.2077 0.0179
5 13 20 1.1527 -0.0216
5 13 21 0.0985 -0.0416
5 13 22 -0.6829 0.0046
5 13 23 -0.4374 0.0435
5 13 24 -0.9228 0.0354
5 13 25 0.2242 -0.0034
5 13 26 1.6582 -0.0660
5 13 27 0.2776 -0.0388
5 13 28 -0.9960 0.0675
5 13 29 -0.4499 0.0419
5 14 5 -3.4688 -0.0124
5 14 6 -0.2290 0.0043
5 14 7 3.2057 0.0172
5 14 8 -1.0701 0.0090
5 14 9 -1.2758 -0.0119
5 14 10 2.6298 -0.0149
5 14 11 -0.6227 -0.0027
5 14 12 -3.1513 -0.0096
5 14 13 0.9122 0.0193
5 14 14 2.2360 0.0333
5 14 15 -0.0438 -0.0201
5 14 16 -0.7260 -0.0253
5 14 17 -0.3956 -0.0012
5 14 18 -0.0029 0.0054
5 14 19 -0.0751 0.0208
5 14 20 -0.5662 0.0226
5 14 21 0.5258 -0.0119
5 14 22 1.4209 -0.0759
5 14 23 -0.3032 -0.0188
5 14 24 -1.2666 0.1213
5 14 25 -0.1417 0.0389
5 14 26 0.2640 -0.1198
5 14 27 0.2139 -0.0271
5 15 5 -0.7951 0.0012
5 15 6 0.6198 -0.0031
5 15 7 -0.9936 -0.0317
5 15 8 -0.7962 0.0062
5 15 9 2.0854 0.0198
5 15 10 0.1792 0.0241
5 15 11 -1.3879 -0.0069
5 15 12 0.8955 -0.0419
5 15 13 -0.0022 -0.0001
5 15 14 -1.6914 -0.0008
5 15 15 0.4179 0.0300
5 15 16 1.5639 0.0416
5 15 17 0.2190 -0.0525
5 15 18 -0.6869 -0.0308
5 15 19 -0.7816 0.0267
5 15 20 -0.0452 0.0211
5 15 21 0.7093 0.0151
5 15 22 0.0852 -0.0359
5 15 23 -0.3708 -0.0277
5 16 5 0.5609 0.0520
5 16 6 1.4607 0.0019
5 16 7 -1.2295 -0.0082
5 16 8 -1.0439 0.0019
5 16 9 0.4462 -0.0338
5 16 10 0.6194 0.0197
5 16 11 0.5441 0.0137
5 16 12 -0.2559 0.0090
5 16 13 -0.5387 0.0008
5 16 14 0.1031 -0.0476
5 16 15 -0.1296 0.0090
5 16 16 -0.1734 0.0208
5 16 17 0.5441 0.0070
5 16 18 0.1902 0.0152
5 16 19 -0.5116 -0.0341
5 17 5 0.4083 -0.0018
5 17 6 -0.1410 -0.0493
5 17 7 0.2945 0.0403
5 17 8 0.1312 -0.0230
5 17 9 -0.7175 0.0056
5 17 10 -0.0467 0.0713
5 17 11 0.3723 -0.0472
5 17 12 0.0712 -0.0616
5 17 13 0.1214 0.0204
6 0 6 -6.6075 -0.0019
6 0 8 -4.5303 -0.0509
6 0 10 3.4735 0.0325
6 0 12 2.4896 0.0299
6 0 14 -4.5255 -0.0610
6 0 16 1.1024 0.0454
6 0 18 2.5114 -0.0203
6 0 20 -1.5350 0.0016
6 0 22 -2.6115 0.0198
6 0 24 4.2639 -0.0373
6 0 26 -0.6505 0.0336
6 0 28 -5.0093 -0.0100
6 0 30 7.9663 -0.0132
6 0 32 -7.0020 0.0177
6 0 34 4.2209 -0.0053
6 0 36 -2.0283 -0.0029
6 0 38 1.2479 -0.0046
6 0 40 -1.0972 0.0096
6 0 42 0.5941 0.0046
6 1 6 13.4262 -0.0775
6 1 7 -3.1270 -0.1873
6 1 8 -3.0612 0.0754
6 1 9 4.3448 0.1356
6 1 10 -5.9147 -0.0866
6 1 11 -5.2885 -0.0786
6 1 12 6.9012 0.0561
6 1 13 6.2724 0.0294
6 1 14 -2.3408 -0.0048
6 1 15 -6.1426 0.0071
6 1 16 -0.8442 -0.0177
6 1 17 4.1880 -0.0216
6 1 18 -0.6757 0.0133
6 1 19 -1.1099 0.0169
6 1 20 3.7370 -0.0058
6 1 21 -1.5227 -0.0071
6 1 22 -3.1446 -0.0013
6 1 23 2.5117 0.0008
6 1 24 -1.8144 0.0061
6 1 25 -2.0828 -0.0026
6 1 26 6.5805 -0.0084
6 1 27 1.6966 0.0098
6 1 28 -7.0004 0.0195
6 1 29 -2.4207 -0.0104
6 1 30 3.6909 -0.0286
6 1 31 3.6053 0.0070
6 1 32 -0.1775 0.0118
6 1 33 -3.7017 -0.0125
6 1 34 -1.2019 0.0101
6 1 35 2.3386 0.0155
6 1 36 0.7057 -0.0044
6 1 37 -0.8097 -0.0074
6 1 38 0.0551 -0.0027
6 1 39 0.2801 0.0179
6 1 40 -0.0240 -0.0154
6 1 41 -0.4450 -0.0569
6 1 42 -0.4079 0.0183
6 2 6 -3.0994 -0.0010
6 2 7 4.1535 -0.0076
6 2 8 5.6196 0.0120
6 2 9 -3.0936 0.0092
6 2 10 -1.9744 0.0051
6 2 11 1.1523 0.0012
6 2 12 -3.6026 -0.0273
6 2 13 -0.9854 -0.0171
6 2 14 5.8858 0.0187
6 2 15 3.2929 0.0234
6 2 16 -4.3094 0.0005
6 2 17 -5.8532 -0.0172
6 2 18 2.6799 0.0003
6 2 19 6.0064 0.0063
6 2 20 -4.2255 -0.0059
6 2 21 -3.1509 0.0011
6 2 22 7.7191 0.0006
6 2 23 -0.6650 0.0026
6 2 24 -9.0024 0.0030
6 2 25 2.5390 -0.0100
6 2 26 5.9892 -0.0054
6 2 27 -1.6225 0.0032
6 2 28 -0.9083 0.0139
6 2 29 -0.0065 0.0063
6 2 30 -2.5278 -0.0114
6 2 31 -0.1313 0.0060
6 2 32 2.8464 -0.0039
6 2 33 1.9447 -0.0189
6 2 34 -1.3866 0.0011
6 2 35 -3.1329 0.0096
6 2 36 0.2481 0.0205
6 2 37 2.3581 -0.0153
6 2 38 -0.2434 -0.0321
6 2 39 -0.8168 0.0511
6 2 40 0.6463 0.0397
6 2 41 0.1658 -0.0526
6 2 42 -0.6019 -0.0564
6 3 6 -4.0253 0.0365
6 3 7 -0.7838 -0.0264
6 3 8 2.6987 -0.0519
6 3 9 2.6571 0.0092
6 3 10 -0.2196 0.0503
6 3 11 -2.5899 0.0007
6 3 12 -0.6996 -0.0219
6 3 13 0.0613 0.0063
6 3 14 0.2824 -0.0069
6 3 15 1.9018 -0.0195
6 3 16 -0.5318 0.0053
6 3 17 -0.9417 0.0248
6 3 18 2.1342 0.0069
6 3 19 -2.0741 -0.0227
6 3 20 -3.3825 -0.0011
6 3 21 3.9848 0.0138
6 3 22 2.3110 -0.0014
6 3 23 -2.4521 0.0008
6 3 24 0.7576 -0.0162
6 3 25 -1.4397 -0.0051
6 3 26 -3.4245 0.0211
6 3 27 4.1721 -0.0013
6 3 28 3.6789 -0.0028
6 3 29 -3.6792 -0.0075
6 3 30 -1.6393 -0.0011
6 3 31 1.4175 0.0242
6 3 32 -0.8821 -0.0137
6 3 33 -0.2158 -0.0122
6 3 34 2.1067 0.0123
6 3 35 0.8765 -0.0137
6 3 36 -1.6966 -0.0013
6 3 37 -1.6858 0.0179
6 3 38 0.6492 0.0128
6 3 39 1.1293 -0.0286
6 3 40 0.0328 -0.0356
6 3 41 0.0828 0.0665
6 4 6 -2.1426 0.0272
6 4 7 -0.3483 0.0205
6 4 8 -1.5703 -0.0013
6 4 9 1.7386 -0.0136
6 4 10 4.8955 -0.0279
6 4 11 -0.5793 0.0060
6 4 12 -7.1071 0.0381
6 4 13 0.0558 -0.0066
6 4 14 8.1437 -0.0228
6 4 15 -1.8659 0.0162
6 4 16 -7.7670 0.0045
6 4 17 4.3967 -0.0175
6 4 18 5.7317 -0.0072
6 4 19 -4.7325 0.0023
6 4 20 -2.7646 0.0092
6 4 21 1.8576 0.0085
6 4 22 0.4889 0.0118
6 4 23 1.9004 -0.0068
6 4 24 -0.0030 -0.0195
6 4 25 -3.2037 0.0079
6 4 26 1.0241 -0.0078
6 4 27 1.5112 -0.0043
6 4 28 -2.4751 0.0199
6 4 29 0.6269 -0.0162
6 4 30 3.3161 0.0035
6 4 31 -0.9733 0.0231
6 4 32 -2.9160 -0.0085
6 4 33 -0.0606 0.0021
6 4 34 1.3727 -0.0136
6 4 35 0.5858 -0.0184
6 4 36 0.4202 0.0076
6 4 37 0.2082 0.0078
6 4 38 -1.4527 0.0202
6 4 39 -1.2013 -0.0078
6 4 40 1.4062 -0.0137
6 4 41 1.0864 0.0177
6 5 6 4.5483 -0.0138
6 5 7 -7.0027 -0.0136
6 5 8 -6.5667 0.0218
6 5 9 6.0328 0.0113
6 5 10 7.2610 -0.0024
6 5 11 -5.2832 0.0051
6 5 12 -5.6800 -0.0194
6 5 13 5.8237 -0.0213
6 5 14 2.4290 0.0192
6 5 15 -6.2053 0.0207
6 5 16 0.7470 0.0012
6 5 17 4.5254 -0.0017
6 5 18 -1.9624 -0.0139
6 5 19 -0.8516 -0.0110
6 5 20 0.6215 0.0043
6 5 21 -2.3575 0.0029
6 5 22 1.9193 0.0013
6 5 23 2.8048 0.0047
6 5 24 -3.6839 0.0088
6 5 25 -1.0939 0.0007
6 5 26 3.9680 0.0014
6 5 27 -0.2503 -0.0001
6 5 28 -3.3559 -0.0337
6 5 29 0.0624 -0.0045
6 5 30 2.3612 0.0333
6 5 31 0.5969 -0.0093
6 5 32 -1.0030 0.0018
6 5 33 -0.4478 0.0185
6 5 34 -0.4680 -0.0173
6 5 35 -0.4291 0.0089
6 5 36 1.3398 0.0220
6 5 37 0.9724 -0.0350
6 5 38 -1.2047 -0.0571
6 5 39 -0.5499 0.0198
6 5 40 0.5161 0.0838
6 6 6 1.5169 -0.0173
6 6 7 -4.5400 -0.0101
6 6 8 -3.0076 -0.0004
6 6 9 4.4327 0.0060
6 6 10 1.6032 0.0130
6 6 11 -4.7483 -0.0002
6 6 12 0.8208 -0.0020
6 6 13 4.6977 0.0058
6 6 14 -1.5902 -0.0129
6 6 15 -3.2922 -0.0166
6 6 16 -0.4272 0.0092
6 6 17 0.8949 0.0198
6 6 18 3.9133 0.0038
6 6 19 0.7028 -0.0128
6 6 20 -6.2321 0.0004
6 6 21 -0.2584 0.0047
6 6 22 5.9622 -0.0178
6 6 23 -1.3790 -0.0046
6 6 24 -4.1796 0.0158
6 6 25 2.5131 0.0082
6 6 26 2.7594 0.0023
6 6 27 -2.6762 -0.0078
6 6 28 -2.0845 -0.0028
6 6 29 2.4934 0.0093
6 6 30 1.2636 -0.0020
6 6 31 -2.2814 -0.0150
6 6 32 0.0385 -0.0182
6 6 33 1.8099 0.0128
6 6 34 -1.0453 0.0300
6 6 35 -0.9599 -0.0103
6 6 36 1.0583 -0.0011
6 6 37 0.0082 0.0297
6 6 38 -0.4467 -0.0185
6 6 39 0.5302 -0.0483
6 7 6 2.0794 0.0161
6 7 7 -7.0748 -0.0122
6 7 8 1.2185 -0.0177
6 7 9 5.7443 0.0092
6 7 10 -4.1836 0.0002
6 7 11 -4.5612 -0.0140
6 7 12 4.3996 0.0129
6 7 13 3.1807 0.0191
6 7 14 -2.1386 -0.0060
6 7 15 -1.6658 -0.0104
6 7 16 -0.2494 -0.0063
6 7 17 0.8274 -0.0024
6 7 18 0.6057 0.0035
6 7 19 -1.0775 0.0108
6 7 20 0.9845 0.0078
6 7 21 1.7286 -0.0135
6 7 22 -2.3719 -0.0062
6 7 23 -1.9247 0.0030
6 7 24 2.0513 -0.0030
6 7 25 1.4896 0.0123
6 7 26 -0.9899 -0.0008
6 7 27 -0.5314 -0.0106
6 7 28 0.9371 0.0060
6 7 29 -0.8565 -0.0032
6 7 30 -1.9012 0.0047
6 7 31 2.1850 0.0147
6 7 32 2.4298 -0.0039
6 7 33 -2.7324 -0.0341
6 7 34 -1.7358 -0.0252
6 7 35 2.3665 0.0599
6 7 36 0.5325 0.0378
6 7 37 -1.6026 -0.0693
6 7 38 0.1099 -0.0148
6 8 6 -6.4321 0.0063
6 8 7 2.0146 -0.0021
6 8 8 7.5042 0.0048
6 8 9 -1.2959 -0.0039
6 8 10 -5.6284 -0.0093
6 8 11 -0.2137 0.0005
6 8 12 2.1971 0.0024
6 8 13 1.3938 -0.0029
6 8 14 0.3760 0.0050
6 8 15 -1.9483 0.0078
6 8 16 -0.9550 -0.0038
6 8 17 2.1488 -0.0068
6 8 18 0.4111 -0.0006
6 8 19 -2.1931 0.0066
6 8 20 -0.5230 -0.0008
6 8 21 2.1780 -0.0076
6 8 22 1.6936 0.0066
6 8 23 -2.0579 0.0109
6 8 24 -2.2379 -0.0117
6 8 25 1.5615 -0.0247
6 8 26 0.8295 0.0193
6 8 27 -0.7242 0.0300
6 8 28 1.3406 -0.0274
6 8 29 0.2597 -0.0060
6 8 30 -2.1071 0.0163
6 8 31 -0.6951 -0.0147
6 8 32 1.1066 0.0190
6 8 33 1.4475 0.0051
6 8 34 0.1926 -0.0495
6 8 35 -1.5290 -0.0003
6 8 36 -0.5838 0.0587
6 8 37 0.8876 0.0146
6 9 6 -1.8616 -0.0043
6 9 7 -2.8123 0.0123
6 9 8 0.2872 0.0117
6 9 9 4.7249 -0.0116
6 9 10 1.7230 -0.0107
6 9 11 -4.7420 0.0028
6 9 12 -2.4644 0.0054
6 9 13 2.7016 0.0027
6 9 14 1.8969 -0.0023
6 9 15 -0.2036 -0.0041
6 9 16 -1.0999 -0.0022
6 9 17 -1.1546 0.0035
6 9 18 0.9914 0.0067
6 9 19 1.0670 -0.0027
6 9 20 -1.3080 -0.0006
6 9 21 -0.4717 -0.0011
6 9 22 0.8343 -0.0093
6 9 23 0.4018 0.0081
6 9 24 0.7570 0.0063
6 9 25 -0.8412 -0.0016
6 9 26 -1.9178 0.0016
6 9 27 0.9771 -0.0187
6 9 28 1.1448 0.0039
6 9 29 -0.5504 0.0110
6 9 30 0.8406 -0.0135
6 9 31 0.2900 0.0344
6 9 32 -2.0416 0.0091
6 9 33 -0.7295 -0.0597
6 9 34 1.7057 0.0022
6 9 35 1.2800 0.0447
6 9 36 -0.7809 -0.0036
6 10 6 -1.2184 0.0000
6 10 7 -0.5981 0.0040
6 10 8 -0.0266 -0.0002
6 10 9 -0.1971 0.0037
6 10 10 0.4069 0.0085
6 10 11 2.3483 -0.0158
6 10 12 -0.3692 -0.0090
6 10 13 -3.3314 0.0125
6 10 14 0.6322 0.0050
6 10 15 1.7917 0.0018
6 10 16 -1.1793 -0.0089
6 10 17 1.0982 -0.0058
6 10 18 1.4340 0.0044
6 10 19 -2.9487 0.0028
6 10 20 -0.9651 0.0117
6 10 21 2.6284 -0.0064
6 10 22 0.0824 -0.0083
6 10 23 -1.2129 0.0042
6 10 24 0.2761 -0.0092
6 10 25 0.3384 0.0082
6 10 26 0.3352 0.0013
6 10 27 -0.2099 -0.0015
6 10 28 -1.0574 0.0223
6 10 29 -0.0631 -0.0224
6 10 30 0.7469 -0.0236
6 10 31 0.7037 0.0163
6 10 32 0.3908 0.0132
6 10 33 -0.9441 0.0149
6 10 34 -1.0725 -0.0171
6 11 6 -0.5650 -0.0007
6 11 7 -4.2203 0.0035
6 11 8 0.2663 -0.0039
6 11 9 2.2575 0.0110
6 11 10 0.0078 0.0035
6 11 11 -2.2037 -0.0151
6 11 12 -0.4172 0.0101
6 11 13 4.2808 -0.0086
6 11 14 0.5673 -0.0062
6 11 15 -6.2170 0.0201
6 11 16 -0.1259 -0.0094
6 11 17 5.6309 -0.0045
6 11 18 -0.6183 0.0089
6 11 19 -2.5870 -0.0076
6 11 20 1.1306 -0.0158
6 11 21 -0.4322 0.0115
6 11 22 -1.1643 0.0425
6 11 23 1.3446 -0.0232
6 11 24 0.8323 -0.0399
6 11 25 -0.6737 0.0291
6 11 26 -0.5258 0.0009
6 11 27 0.2104 -0.0214
6 11 28 0.6244 0.0164
6 11 29 -0.3760 0.0242
6 11 30 -0.9424 -0.0055
6 11 31 0.2827 -0.0329
6 11 32 0.8544 0.0106
6 12 6 -1.0522 -0.0053
6 12 7 2.3157 -0.0072
6 12 8 0.3819 -0.0139
6 12 9 -1.0781 0.0212
6 12 10 -0.4326 0.0143
6 12 11 -1.5074 -0.0011
6 12 12 0.9656 -0.0104
6 12 13 2.9412 -0.0133
6 12 14 -1.5201 0.0150
6 12 15 -1.8038 -0.0073
6 12 16 1.6191 -0.0041
6 12 17 -0.7779 0.0254
6 12 18 -1.2418 -0.0101
6 12 19 2.1826 -0.0158
6 12 20 0.7587 -0.0036
6 12 21 -1.1510 -0.0020
6 12 22 -0.3391 0.0171
6 12 23 -0.7369 0.0175
6 12 24 -0.0584 -0.0050
6 12 25 1.2231 -0.0305
6 12 26 0.2600 0.0097
6 12 27 -0.3049 0.0288
6 12 28 -0.1165 -0.0473
6 12 29 -0.3770 -0.0144
6 12 30 -0.0846 0.0638
6 13 6 -0.6584 0.0028
6 13 7 -1.9971 -0.0142
6 13 8 1.9640 -0.0157
6 13 9 3.8349 0.0061
6 13 10 -2.8150 0.0064
6 13 11 -3.7801 -0.0031
6 13 12 2.5263 0.0068
6 13 13 1.7417 0.0149
6 13 14 -1.4407 -0.0145
6 13 15 0.6153 -0.0148
6 13 16 0.5039 0.0135
6 13 17 -1.3772 0.0007
6 13 18 -0.1924 -0.0020
6 13 19 0.3466 0.0007
6 13 20 0.1018 -0.0028
6 13 21 0.7047 0.0189
6 13 22 0.1892 -0.0077
6 13 23 -0.2571 -0.0548
6 13 24 -0.3944 0.0032
6 13 25 -0.9933 0.0974
6 13 26 0.1464 0.0312
6 13 27 1.3679 -0.1168
6 14 6 -2.7721 -0.0063
6 14 7 -0.2336 0.0039
6 14 8 2.7576 0.0129
6 14 9 -0.7063 0.0153
6 14 10 -1.3183 -0.0280
6 14 11 2.2607 -0.0180
6 14 12 -0.3902 0.0298
6 14 13 -3.1097 -0.0170
6 14 14 1.0539 -0.0029
6 14 15 2.4853 0.0393
6 14 16 -0.6700 -0.0142
6 14 17 -1.0610 -0.0082
6 14 18 0.2444 -0.0086
6 14 19 0.2670 -0.0414
6 14 20 -0.2956 0.0338
6 14 21 -0.5960 0.0811
6 14 22 0.3833 -0.0190
6 14 23 1.0963 -0.1186
6 14 24 -0.1147 -0.0176
6 15 6 -1.4808 0.0251
6 15 7 -0.4337 0.0031
6 15 8 -0.0490 -0.0457
6 15 9 -0.1731 0.0052
6 15 10 1.2561 0.0147
6 15 11 0.0771 0.0403
6 15 12 -1.1374 0.0020
6 15 13 0.6694 -0.0679
6 15 14 0.2631 -0.0082
6 15 15 -1.3009 0.0191
6 15 16 0.2241 0.0481
6 15 17 1.1019 0.0284
6 15 18 -0.0552 -0.0710
6 15 19 -0.3334 -0.0134
6 15 20 -0.2165 0.0238
6 15 21 -0.1639 -0.0070
6 16 6 1.1175 0.0615
6 16 7 1.5535 0.0093
6 16 8 -1.8215 -0.0005
6 16 9 -1.0937 -0.0256
6 16 10 1.2248 -0.0553
6 16 11 0.4274 0.0483
6 16 12 -0.2441 0.0378
6 16 13 0.0709 0.0044
6 16 14 -0.1703 -0.0244
6 16 15 -0.1666 -0.0665
6 16 16 0.0338 0.0268
6 17 6 0.1398 0.0193
6 17 7 0.1239 -0.0573
6 17 8 0.3874 0.0350
7 0 7 -2.3284 0.3341
7 0 9 -6.7367 -0.2711
7 0 11 6.1752 0.1606
7 0 13 -1.0811 -0.0496
7 0 15 -1.2596 -0.0171
7 0 17 -1.0717 0.0357
7 0 19 3.9670 -0.0247
7 0 21 -2.8886 -0.0018
7 0 23 -1.6557 0.0228
7 0 25 4.8713 -0.0185
7 0 27 -3.5602 0.0002
7 0 29 -0.5644 0.0091
7 0 31 3.6753 -0.0086
7 0 33 -3.9374 0.0025
7 0 35 2.3098 0.0155
7 0 37 -0.7580 -0.0312
7 0 39 0.2746 0.0193
7 1 7 6.9364 -0.0221
7 1 8 -4.7703 -0.0306
7 1 9 -0.5189 0.0446
7 1 10 4.3396 0.0064
7 1 11 -5.9544 -0.0558
7 1 12 -4.0275 -0.0030
7 1 13 6.7591 0.0507
7 1 14 4.2745 0.0081
7 1 15 -3.0934 -0.0443
7 1 16 -4.1651 -0.0037
7 1 17 0.3163 0.0377
7 1 18 2.7170 0.0021
7 1 19 -1.5167 -0.0186
7 1 20 -0.0197 -0.0086
7 1 21 4.4071 0.0023
7 1 22 -2.6553 0.0057
7 1 23 -4.3903 -0.0084
7 1 24 3.8854 0.0061
7 1 25 0.1945 0.0119
7 1 26 -3.5223 -0.0069
7 1 27 4.7276 0.0043
7 1 28 2.8646 -0.0051
7 1 29 -6.4552 -0.0054
7 1 30 -3.0549 0.0163
7 1 31 4.5953 -0.0170
7 1 32 3.6508 -0.0241
7 1 33 -1.6693 0.0157
7 1 34 -3.3735 0.0367
7 1 35 0.0374 0.0122
7 1 36 1.9967 -0.0557
7 1 37 -0.0343 -0.0147
7 1 38 -0.6325 0.0626
7 1 39 0.4469 -0.0064
7 1 40 0.1421 -0.0352
7 2 7 1.0251 0.0099
7 2 8 1.7498 -0.0677
7 2 9 1.1977 -0.0277
7 2 10 -1.3764 0.0392
7 2 11 1.0126 0.0305
7 2 12 0.1705 -0.0085
7 2 13 -4.7497 -0.0159
7 2 14 0.1098 -0.0198
7 2 15 5.9371 0.0042
7 2 16 1.5253 0.0323
7 2 17 -3.9947 -0.0146
7 2 18 -3.9148 -0.0256
7 2 19 1.9403 0.0275
7 2 20 4.8045 0.0160
7 2 21 -2.6319 -0.0122
7 2 22 -3.0080 -0.0162
7 2 23 5.4082 -0.0121
7 2 24 -0.1417 0.0213
7 2 25 -6.8410 0.0105
7 2 26 1.9259 -0.0167
7 2 27 4.7246 -0.0045
7 2 28 -1.2395 -0.0021
7 2 29 -0.4524 0.0217
7 2 30 -0.2156 0.0130
7 2 31 -2.7743 -0.0290
7 2 32 0.2480 0.0026
7 2 33 3.2337 0.0046
7 2 34 1.0775 -0.0238
7 2 35 -1.8304 0.0038
7 2 36 -1.8969 0.0329
7 2 37 0.5351 0.0296
7 2 38 1.2772 -0.0559
7 2 39 -0.2431 -0.0575
7 2 40 -0.2109 0.0957
7 3 7 -3.1566 0.0423
7 3 8 0.7484 0.0149
7 3 9 2.0625 -0.0304
7 3 10 -0.2422 -0.0142
7 3 11 -0.5975 -0.0080
7 3 12 0.5479 0.0053
7 3 13 0.5592 0.0309
7 3 14 -2.6653 0.0077
7 3 15 -1.2263 -0.0237
7 3 16 4.7742 -0.0194
7 3 17 0.8242 0.0052
7 3 18 -4.5974 0.0201
7 3 19 1.0361 -0.0038
7 3 20 1.9473 -0.0100
7 3 21 -2.7748 0.0178
7 3 22 0.7211 -0.0021
7 3 23 2.5235 -0.0144
7 3 24 -0.7330 0.0080
7 3 25 -0.1951 -0.0050
7 3 26 -1.6353 -0.0012
7 3 27 -2.3047 -0.0012
7 3 28 3.4642 -0.0063
7 3 29 2.9357 0.0261
7 3 30 -2.8209 -0.0070
7 3 31 -1.4263 -0.0165
7 3 32 0.8136 0.0238
7 3 33 -0.6778 -0.0164
7 3 34 0.2969 -0.0068
7 3 35 1.6845 0.0105
7 3 36 0.0699 -0.0265
7 3 37 -1.2963 0.0221
7 3 38 -0.6277 0.0348
7 3 39 0.4447 -0.0152
7 3 40 0.3806 -0.0365
7 4 7 0.2488 0.0444
7 4 8 1.1020 0.0171
7 4 9 -2.1889 -0.0013
7 4 10 0.3572 -0.0098
7 4 11 4.0277 -0.0172
7 4 12 0.3311 0.0057
7 4 13 -5.8625 0.0038
7 4 14 -0.9971 0.0017
7 4 15 7.2692 0.0159
7 4 16 -0.2473 -0.0045
7 4 17 -7.2498 -0.0231
7 4 18 2.7852 0.0048
7 4 19 5.3202 0.0153
7 4 20 -3.9714 -0.0117
7 4 21 -2.2761 -0.0103
7 4 22 2.0694 0.0143
7 4 23 -0.3264 0.0151
7 4 24 1.3244 -0.0045
7 4 25 1.3651 -0.0006
7 4 26 -2.9908 -0.0051
7 4 27 -0.8291 -0.0340
7 4 28 1.9960 0.0158
7 4 29 -0.4163 0.0327
7 4 30 -0.3119 -0.0348
7 4 31 1.3154 0.0079
7 4 32 -0.1704 0.0351
7 4 33 -1.2675 -0.0129
7 4 34 -0.3544 0.0000
7 4 35 0.4418 -0.0234
7 4 36 0.5849 -0.0295
7 4 37 0.4503 0.0182
7 4 38 -0.0094 0.0274
7 4 39 -0.7830 0.0324
7 5 7 3.3251 -0.0104
7 5 8 -4.6544 0.0058
7 5 9 -5.0927 0.0203
7 5 10 3.5020 -0.0054
7 5 11 6.6378 -0.0023
7 5 12 -2.2876 -0.0041
7 5 13 -6.3204 -0.0080
7 5 14 2.4203 0.0075
7 5 15 3.7260 -0.0005
7 5 16 -3.0754 -0.0036
7 5 17 -0.3613 0.0117
7 5 18 2.2169 0.0086
7 5 19 -1.5571 -0.0111
7 5 20 0.8116 -0.0155
7 5 21 1.1011 0.0004
7 5 22 -3.9622 0.0071
7 5 23 0.6989 0.0038
7 5 24 4.7224 0.0026
7 5 25 -2.1526 -0.0022
7 5 26 -3.1905 0.0003
7 5 27 2.5163 0.0190
7 5 28 1.4995 0.0031
7 5 29 -2.1455 -0.0378
7 5 30 -0.8430 -0.0127
7 5 31 1.5233 0.0064
7 5 32 0.6395 -0.0015
7 5 33 -0.7267 0.0545
7 5 34 -0.0980 0.0236
7 5 35 -0.1649 -0.0676
7 5 36 -0.6900 -0.0092
7 5 37 0.7137 0.0396
7 5 38 1.0763 -0.0192
7 6 7 4.4240 -0.0376
7 6 8 -3.7443 0.0055
7 6 9 -6.3885 0.0149
7 6 10 3.7745 -0.0019
7 6 11 5.5304 -0.0043
7 6 12 -4.2398 0.0094
7 6 13 -2.8004 0.0122
7 6 14 4.4568 -0.0177
7 6 15 0.8482 -0.0142
7 6 16 -3.2255 0.0124
7 6 17 -1.4360 0.0032
7 6 18 0.7036 0.0032
7 6 19 3.8175 0.0020
7 6 20 1.2296 -0.0117
7 6 21 -5.6297 0.0080
7 6 22 -1.0352 0.0079
7 6 23 5.3889 -0.0146
7 6 24 -0.6844 -0.0049
7 6 25 -3.7865 -0.0001
7 6 26 2.2354 0.0058
7 6 27 2.3703 0.0148
7 6 28 -2.8645 -0.0043
7 6 29 -1.6101 -0.0053
7 6 30 2.8463 0.0103
7 6 31 0.8576 0.0006
7 6 32 -2.4503 -0.0290
7 6 33 0.2181 -0.0267
7 6 34 1.7602 0.0355
7 6 35 -1.0033 0.0359
7 6 36 -0.9629 -0.0240
7 6 37 0.9100 0.0085
7 6 38 0.3014 0.0271
7 7 7 3.5441 0.0199
7 7 8 -7.4274 -0.0059
7 7 9 -1.1674 -0.0123
7 7 10 5.5722 0.0036
7 7 11 -1.8207 -0.0029
7 7 12 -3.6440 0.0016
7 7 13 2.8038 0.0046
7 7 14 1.4626 -0.0064
7 7 15 -1.3066 0.0041
7 7 16 0.5546 0.0105
7 7 17 -0.8532 -0.0060
7 7 18 -1.4535 -0.0071
7 7 19 1.5258 -0.0023
7 7 20 0.9654 0.0012
7 7 21 -0.4515 0.0073
7 7 22 0.0594 0.0031
7 7 23 -0.6356 -0.0039
7 7 24 -0.6709 -0.0148
7 7 25 0.3985 0.0068
7 7 26 0.5986 0.0224
7 7 27 0.4073 -0.0181
7 7 28 0.0608 -0.0032
7 7 29 -0.3105 0.0111
7 7 30 -1.0776 -0.0285
7 7 31 -0.6959 0.0148
7 7 32 1.8813 0.0484
7 7 33 1.3328 -0.0119
7 7 34 -1.9174 -0.0643
7 7 35 -0.9075 -0.0268
7 7 36 1.3163 0.0746
7 8 7 -2.8237 -0.0025
7 8 8 1.0349 -0.0152
7 8 9 4.4687 0.0043
7 8 10 -0.9110 0.0073
7 8 11 -3.6806 0.0040
7 8 12 -0.1469 -0.0021
7 8 13 1.2357 -0.0052
7 8 14 1.4266 0.0021
7 8 15 0.7971 -0.0008
7 8 16 -2.4615 -0.0112
7 8 17 -1.1319 0.0017
7 8 18 3.0112 0.0167
7 8 19 0.3356 0.0029
7 8 20 -3.0556 -0.0058
7 8 21 -0.0582 -0.0019
7 8 22 2.8301 -0.0031
7 8 23 0.7874 -0.0064
7 8 24 -2.4484 -0.0002
7 8 25 -1.0540 0.0092
7 8 26 1.7300 -0.0026
7 8 27 -0.3053 -0.0005
7 8 28 -0.7706 0.0015
7 8 29 2.1855 0.0014
7 8 30 0.2097 0.0254
7 8 31 -2.6762 -0.0385
7 8 32 -0.4036 -0.0440
7 8 33 1.5681 0.0932
7 8 34 0.7895 0.0222
7 8 35 -0.2822 -0.1137
7 9 7 -3.1002 0.0048
7 9 8 -3.1677 0.0124
7 9 9 1.7478 -0.0077
7 9 10 4.5183 -0.0123
7 9 11 0.3666 0.0002
7 9 12 -4.4847 -0.0019
7 9 13 -1.4951 0.0027
7 9 14 2.6414 0.0157
7 9 15 1.2809 0.0067
7 9 16 -0.1312 -0.0076
7 9 17 -0.6139 -0.0164
7 9 18 -1.4988 -0.0146
7 9 19 0.5511 0.0107
7 9 20 1.6556 0.0184
7 9 21 -1.0347 0.0063
7 9 22 -1.0907 -0.0041
7 9 23 0.8703 -0.0104
7 9 24 0.8502 0.0034
7 9 25 0.4003 -0.0070
7 9 26 -1.0065 -0.0148
7 9 27 -1.4195 0.0204
7 9 28 0.8889 0.0197
7 9 29 0.8352 -0.0140
7 9 30 -0.3587 -0.0400
7 9 31 0.6937 0.0107
7 9 32 0.0659 0.0835
7 9 33 -1.4646 -0.0291
7 9 34 -0.3481 -0.0932
7 10 7 0.6291 0.0022
7 10 8 -0.4397 0.0031
7 10 9 -2.0852 0.0063
7 10 10 -0.0619 -0.0007
7 10 11 2.4022 0.0003
7 10 12 2.0682 -0.0097
7 10 13 -1.9619 -0.0036
7 10 14 -3.3487 -0.0038
7 10 15 1.6165 -0.0016
7 10 16 2.3828 0.0280
7 10 17 -1.6410 -0.0015
7 10 18 0.0601 -0.0198
7 10 19 1.6382 0.0084
7 10 20 -1.8077 -0.0033
7 10 21 -1.0557 -0.0116
7 10 22 1.6849 -0.0063
7 10 23 -0.0186 0.0197
7 10 24 -0.6034 0.0326
7 10 25 0.6803 -0.0195
7 10 26 0.0088 -0.0363
7 10 27 -0.3345 -0.0097
7 10 28 -0.0161 0.0329
7 10 29 -0.3366 0.0422
7 10 30 -0.1599 -0.0370
7 10 31 0.2960 -0.0469
7 10 32 0.6209 0.0160
7 11 7 -0.3465 -0.0095
7 11 8 -3.9796 0.0121
7 11 9 0.1427 0.0009
7 11 10 1.6300 0.0094
7 11 11 0.1523 -0.0091
7 11 12 -0.8867 -0.0187
7 11 13 -0.7401 0.0284
7 11 14 2.2872 -0.0007
7 11 15 1.1157 -0.0108
7 11 16 -3.9278 -0.0017
7 11 17 -0.8459 -0.0267
7 11 18 3.5511 0.0283
7 11 19 0.1314 0.0281
7 11 20 -1.1273 -0.0288
7 11 21 0.5513 -0.0060
7 11 22 -1.1035 0.0130
7 11 23 -0.8406 -0.0071
7 11 24 1.3943 -0.0262
7 11 25 0.6336 0.0291
7 11 26 -0.4416 0.0500
7 11 27 -0.2635 -0.0581
7 11 28 -0.1050 -0.0496
7 11 29 0.2245 0.0541
7 11 30 -0.0178 0.0429
7 12 7 0.7330 0.0114
7 12 8 1.6144 -0.0046
7 12 9 -1.5369 -0.0171
7 12 10 -0.7350 0.0208
7 12 11 1.7195 0.0133
7 12 12 -1.5714 -0.0035
7 12 13 -1.1108 -0.0244
7 12 14 3.0529 -0.0132
7 12 15 0.0359 0.0366
7 12 16 -2.2070 0.0066
7 12 17 0.7663 -0.0083
7 12 18 -0.0166 -0.0172
7 12 19 -0.9982 -0.0272
7 12 20 1.1956 0.0523
7 12 21 0.9076 0.0095
7 12 22 -0.3080 -0.0692
7 12 23 -0.6223 0.0352
7 12 24 -1.0978 0.0636
7 12 25 0.1658 -0.0576
7 12 26 1.1866 -0.0610
7 12 27 0.1419 0.0728
7 12 28 -0.2274 0.0551
7 13 7 -0.6127 0.0139
7 13 8 -2.2666 -0.0097
7 13 9 1.3844 -0.0386
7 13 10 3.8995 0.0148
7 13 11 -2.2026 0.0425
7 13 12 -3.9865 -0.0108
7 13 13 2.4291 -0.0166
7 13 14 2.1014 0.0087
7 13 15 -1.8472 -0.0203
7 13 16 0.2567 0.0022
7 13 17 0.9731 0.0265
7 13 18 -1.1439 -0.0107
7 13 19 -0.4154 0.0097
7 13 20 0.3514 -0.0108
7 13 21 0.0906 -0.0433
7 13 22 0.4862 0.0537
7 13 23 0.3131 0.0387
7 13 24 -0.1539 -0.0886
7 13 25 -0.5535 -0.0198
7 14 7 -1.3088 0.0243
7 14 8 -0.8475 0.0079
7 14 9 1.6339 -0.0237
7 14 10 0.1686 0.0088
7 14 11 -0.9443 -0.0198
7 14 12 1.4276 -0.0056
7 14 13 -0.2130 0.0556
7 14 14 -2.5660 -0.0230
7 14 15 0.8874 -0.0277
7 14 16 2.2416 0.0241
7 14 17 -0.7305 -0.0159
7 14 18 -1.0054 0.0254
7 14 19 0.2997 0.0111
7 14 20 0.2061 -0.0756
7 14 21 -0.1829 0.0132
7 15 7 -2.0076 0.0540
7 15 8 -0.6676 -0.0034
7 15 9 0.8706 -0.0291
7 15 10 -0.2781 0.0237
7 15 11 0.2757 -0.0377
7 15 12 0.5495 0.0194
7 15 13 -0.5941 0.0446
7 15 14 -0.0156 -0.0445
7 15 15 0.1773 -0.0177
7 15 16 -0.5797 0.0027
7 15 17 0.2679 0.0389
7 16 7 1.2047 0.0543
7 16 8 1.1134 0.0280
7 16 9 -1.6837 0.0190
7 16 10 -0.7267 -0.0555
7 16 11 1.2478 -0.0615
8 0 8 2.4594 0.0934
8 0 10 -8.5015 -0.0446
8 0 12 7.6027 0.0179
8 0 14 -3.3179 -0.0008
8 0 16 1.0590 -0.0071
8 0 18 -2.5072 0.0031
8 0 20 4.5621 0.0097
8 0 22 -3.2473 -0.0198
8 0 24 -1.4745 0.0092
8 0 26 5.5535 0.0171
8 0 28 -5.6298 -0.0238
8 0 30 2.5004 -0.0003
8 0 32 0.5664 0.0260
8 0 34 -1.5029 -0.0443
8 0 36 0.8011 0.0723
8 0 38 -0.0573 -0.0900
8 1 8 2.9045 0.0823
8 1 9 -3.4574 0.1568
8 1 10 1.1825 -0.0728
8 1 11 2.5504 -0.1195
8 1 12 -5.5768 0.0505
8 1 13 -1.8386 0.0602
8 1 14 5.9323 -0.0161
8 1 15 1.7883 -0.0136
8 1 16 -2.8925 -0.0146
8 1 17 -1.8371 -0.0024
8 1 18 0.4474 0.0220
8 1 19 1.0209 0.0114
8 1 20 -1.3252 -0.0073
8 1 21 0.9107 -0.0189
8 1 22 4.0351 0.0036
8 1 23 -2.9729 0.0052
8 1 24 -4.6097 -0.0206
8 1 25 3.8200 0.0112
8 1 26 1.3622 0.0178
8 1 27 -3.2460 0.0034
8 1 28 3.1487 0.0115
8 1 29 2.3878 -0.0257
8 1 30 -5.2812 -0.0135
8 1 31 -2.2358 0.0166
8 1 32 4.1639 -0.0149
8 1 33 2.4541 -0.0009
8 1 34 -1.8107 0.0105
8 1 35 -2.1074 0.0248
8 1 36 0.3988 0.0257
8 1 37 1.1057 -0.0717
8 1 38 -0.2483 -0.0257
8 2 8 2.6703 0.0076
8 2 9 -0.6807 -0.0216
8 2 10 -0.9742 -0.0099
8 2 11 0.5621 0.0149
8 2 12 2.2692 -0.0125
8 2 13 -1.3183 -0.0155
8 2 14 -4.4855 0.0305
8 2 15 1.8529 0.0150
8 2 16 4.7389 -0.0192
8 2 17 -0.8763 -0.0157
8 2 18 -2.5302 -0.0095
8 2 19 -1.3631 0.0185
8 2 20 0.1111 0.0194
8 2 21 2.9823 -0.0135
8 2 22 -0.0744 0.0004
8 2 23 -2.3916 0.0026
8 2 24 2.3767 -0.0132
8 2 25 0.3052 0.0004
8 2 26 -4.1754 -0.0035
8 2 27 0.9926 0.0061
8 2 28 3.0901 0.0139
8 2 29 -0.4566 -0.0115
8 2 30 0.0785 0.0022
8 2 31 -0.6406 0.0095
8 2 32 -2.5145 -0.0014
8 2 33 0.6872 -0.0039
8 2 34 2.6163 -0.0324
8 2 35 0.2046 0.0026
8 2 36 -1.2835 0.0420
8 2 37 -0.7584 0.0011
8 2 38 0.2471 -0.0029
8 3 8 -1.8524 -0.0037
8 3 9 2.6778 0.0330
8 3 10 1.2425 0.0361
8 3 11 -2.8222 -0.0118
8 3 12 -0.8881 -0.0552
8 3 13 2.9252 -0.0005
8 3 14 1.4704 0.0341
8 3 15 -4.3837 -0.0034
8 3 16 -2.1157 -0.0034
8 3 17 6.3376 0.0111
8 3 18 1.6266 -0.0064
8 3 19 -6.5835 -0.0156
8 3 20 0.2241 -0.0046
8 3 21 4.1597 0.0144
8 3 22 -2.2336 0.0195
8 3 23 -0.9514 -0.0080
8 3 24 2.6066 -0.0186
8 3 25 -0.2831 0.0017
8 3 26 -0.8273 0.0045
8 3 27 -0.7265 0.0051
8 3 28 -1.4883 -0.0036
8 3 29 1.7681 -0.0133
8 3 30 2.2292 0.0107
8 3 31 -1.2735 0.0157
8 3 32 -1.0701 0.0091
8 3 33 -0.0434 -0.0183
8 3 34 -0.4626 -0.0377
8 3 35 0.7030 0.0373
8 3 36 0.9745 0.0181
8 3 37 -0.3994 -0.0568
8 3 38 -0.5394 0.0332
8 4 8 1.0504 -0.0015
8 4 9 2.1406 -0.0152
8 4 10 -1.4601 0.0100
8 4 11 -0.7128 0.0122
8 4 12 2.2457 0.0091
8 4 13 1.0764 0.0002
8 4 14 -3.7013 -0.0265
8 4 15 -1.8319 0.0007
8 4 16 5.0213 0.0263
8 4 17 0.9915 -0.0047
8 4 18 -5.1158 -0.0236
8 4 19 1.5548 0.0040
8 4 20 3.6519 0.0168
8 4 21 -3.4356 -0.0045
8 4 22 -1.1728 -0.0004
8 4 23 2.4959 -0.0005
8 4 24 -1.2246 -0.0126
8 4 25 0.2791 0.0117
8 4 26 2.3864 0.0237
8 4 27 -2.0402 -0.0085
8 4 28 -1.9360 -0.0364
8 4 29 1.6996 -0.0048
8 4 30 0.6704 0.0200
8 4 31 -0.6025 0.0024
8 4 32 0.2471 0.0233
8 4 33 0.1574 0.0016
8 4 34 -0.3827 -0.0262
8 4 35 -0.3561 0.0203
8 4 36 0.1003 -0.0193
8 4 37 0.4575 -0.0404
8 5 8 2.0597 0.0065
8 5 9 -1.2390 0.0108
8 5 10 -3.5321 -0.0002
8 5 11 -0.0344 -0.0047
8 5 12 5.3524 -0.0003
8 5 13 1.2982 -0.0203
8 5 14 -5.6102 0.0056
8 5 15 -1.0525 0.0281
8 5 16 3.6199 -0.0036
8 5 17 -0.1689 -0.0118
8 5 18 -0.6873 -0.0052
8 5 19 0.2246 0.0024
8 5 20 -1.3072 0.0038
8 5 21 2.0227 -0.0057
8 5 22 1.5273 0.0029
8 5 23 -4.8888 0.0053
8 5 24 -0.4825 -0.0031
8 5 25 5.7949 -0.0097
8 5 26 -0.7031 0.0011
8 5 27 -4.3965 0.0204
8 5 28 1.2263 -0.0007
8 5 29 2.4113 -0.0062
8 5 30 -1.0932 0.0159
8 5 31 -1.1257 -0.0259
8 5 32 0.7538 -0.0700
8 5 33 0.4809 0.0221
8 5 34 -0.4031 0.1316
8 5 35 -0.0101 0.0094
8 5 36 -0.0077 -0.1269
8 6 8 5.8228 -0.0189
8 6 9 -2.0759 0.0045
8 6 10 -7.7126 0.0103
8 6 11 2.5567 0.0078
8 6 12 7.0214 -0.0078
8 6 13 -3.4922 -0.0018
8 6 14 -4.2450 0.0062
8 6 15 4.0398 -0.0127
8 6 16 1.7367 0.0037
8 6 17 -2.9525 0.0130
8 6 18 -1.2353 -0.0095
8 6 19 0.3679 0.0015
8 6 20 2.3688 0.0033
8 6 21 1.8236 -0.0104
8 6 22 -3.4078 0.0011
8 6 23 -1.8996 0.0057
8 6 24 3.1593 0.0075
8 6 25 0.1748 0.0031
8 6 26 -1.9609 -0.0178
8 6 27 1.6805 -0.0129
8 6 28 0.9128 0.0097
8 6 29 -2.5541 0.0189
8 6 30 -0.4853 0.0119
8 6 31 2.4420 0.0003
8 6 32 0.2264 -0.0096
8 6 33 -1.8144 -0.0395
8 6 34 0.2441 -0.0274
8 6 35 1.1368 0.0503
8 7 8 4.9123 0.0026
8 7 9 -6.0238 -0.0004
8 7 10 -3.2342 0.0181
8 7 11 4.1477 -0.0078
8 7 12 0.4693 -0.0213
8 7 13 -1.8745 0.0186
8 7 14 0.9194 0.0046
8 7 15 -0.6931 -0.0303
8 7 16 -0.1062 0.0099
8 7 17 2.8225 0.0337
8 7 18 -1.6248 -0.0115
8 7 19 -3.5868 -0.0155
8 7 20 2.4070 0.0120
8 7 21 2.8052 -0.0088
8 7 22 -1.7932 -0.0183
8 7 23 -1.2623 0.0176
8 7 24 1.0231 0.0197
8 7 25 -0.0133 -0.0165
8 7 26 -1.1372 -0.0085
8 7 27 0.4612 0.0080
8 7 28 1.5800 0.0040
8 7 29 -0.1185 0.0181
8 7 30 -1.2482 -0.0295
8 7 31 -0.5262 -0.0482
8 7 32 0.2092 0.0617
8 7 33 0.8446 0.0619
8 7 34 0.4605 -0.0492
8 8 8 0.4738 -0.0277
8 8 9 0.2260 -0.0086
8 8 10 1.7826 0.0069
8 8 11 -0.6891 0.0088
8 8 12 -2.1227 0.0126
8 8 13 0.1709 0.0003
8 8 14 0.7153 -0.0018
8 8 15 0.9892 -0.0050
8 8 16 0.8234 -0.0173
8 8 17 -2.1630 -0.0106
8 8 18 -1.0896 0.0146
8 8 19 2.8239 0.0234
8 8 20 0.2695 -0.0015
8 8 21 -2.9390 -0.0096
8 8 22 0.2139 0.0037
8 8 23 2.7521 -0.0017
8 8 24 0.1901 -0.0177
8 8 25 -2.2717 -0.0120
8 8 26 -0.3143 0.0231
8 8 27 1.4066 0.0238
8 8 28 -0.7503 -0.0226
8 8 29 -0.4935 -0.0254
8 8 30 2.0372 0.0445
8 8 31 0.1065 0.0386
8 8 32 -2.0702 -0.0980
8 8 33 -0.2800 -0.0440
8 9 8 -3.7643 0.0219
8 9 9 -2.1165 -0.0136
8 9 10 2.6509 -0.0182
8 9 11 2.9878 0.0106
8 9 12 -0.4849 -0.0074
8 9 13 -3.1348 -0.0120
8 9 14 -1.0375 0.0162
8 9 15 1.8893 0.0164
8 9 16 1.1562 0.0012
8 9 17 0.0374 0.0004
8 9 18 -0.5084 -0.0125
8 9 19 -1.2697 -0.0268
8 9 20 0.3436 -0.0017
8 9 21 1.2247 0.0178
8 9 22 -0.8662 0.0197
8 9 23 -0.6520 0.0207
8 9 24 0.9269 -0.0140
8 9 25 0.4704 -0.0322
8 9 26 0.0521 -0.0072
8 9 27 -0.5878 0.0079
8 9 28 -0.9463 0.0143
8 9 29 0.4126 0.0131
8 9 30 0.6144 -0.0078
8 9 31 0.0063 -0.0286
8 10 8 1.8640 -0.0075
8 10 9 -0.4381 -0.0042
8 10 10 -3.1248 0.0103
8 10 11 0.1754 -0.0045
8 10 12 3.1623 0.0099
8 10 13 1.5728 -0.0030
8 10 14 -2.1721 -0.0177
8 10 15 -2.8725 -0.0090
8 10 16 1.1143 0.0057
8 10 17 2.2339 0.0233
8 10 18 -0.7113 -0.0090
8 10 19 -0.2487 0.0043
8 10 20 0.7916 0.0316
8 10 21 -1.1255 -0.0380
8 10 22 -0.5425 -0.0452
8 10 23 0.8869 0.0134
8 10 24 -0.3046 0.0357
8 10 25 0.0309 0.0404
8 10 26 0.9517 -0.0021
8 10 27 -0.3621 -0.0571
8 10 28 -0.7098 -0.0440
8 10 29 0.1512 0.0456
8 10 30 0.0768 0.0698
8 11 8 -0.1623 -0.0009
8 11 9 -2.6257 0.0083
8 11 10 -0.0105 -0.0121
8 11 11 0.1658 0.0141
8 11 12 0.1655 -0.0137
8 11 13 0.8543 -0.0235
8 11 14 -0.6072 0.0458
8 11 15 0.2440 0.0077
8 11 16 1.0523 -0.0135
8 11 17 -1.8165 -0.0128
8 11 18 -1.0888 -0.0405
8 11 19 1.8048 0.0277
8 11 20 0.6163 0.0222
8 11 21 -0.1647 -0.0013
8 11 22 0.1427 0.0505
8 11 23 -1.1905 -0.0333
8 11 24 -0.7141 -0.1019
8 11 25 0.9520 0.0136
8 11 26 0.7165 0.1171
8 11 27 0.0682 0.0298
8 12 8 2.3051 0.0148
8 12 9 1.2638 0.0120
8 12 10 -2.8922 0.0029
8 12 11 -0.8222 0.0097
8 12 12 2.9537 -0.0201
8 12 13 -1.1105 -0.0029
8 12 14 -2.2281 -0.0040
8 12 15 2.5513 -0.0173
8 12 16 0.9437 0.0187
8 12 17 -2.0291 0.0312
8 12 18 0.1944 0.0383
8 12 19 0.3064 -0.0614
8 12 20 -0.8268 -0.0997
8 12 21 0.5846 0.0925
8 12 22 1.0268 0.0696
8 12 23 0.0785 -0.0781
8 12 24 -0.7811 0.0157
8 12 25 -0.9756 0.0360
8 13 8 -0.2536 0.0001
8 13 9 -1.4247 -0.0108
8 13 10 0.6395 -0.0198
8 13 11 2.9168 0.0293
8 13 12 -1.3387 0.0357
8 13 13 -3.2775 -0.0106
8 13 14 1.8184 -0.0034
8 13 15 1.8663 -0.0180
8 13 16 -1.5912 -0.0591
8 13 17 0.0717 0.0366
8 13 18 0.8954 0.0713
8 13 19 -0.8265 -0.0308
8 13 20 -0.3370 -0.0083
8 13 21 0.2532 -0.0067
8 13 22 -0.0327 -0.0538
8 14 8 -0.0525 0.0503
8 14 9 -1.4906 0.0298
8 14 10 0.6010 -0.0696
8 14 11 1.0970 -0.0247
8 14 12 -0.5424 0.0101
8 14 13 0.3113 0.0369
8 14 14 -0.0152 0.0530
8 14 15 -1.4901 -0.0511
8 14 16 0.4889 -0.0231
8 14 17 1.4433 0.0294
8 14 18 -0.4016 -0.0486
8 15 8 -1.6701 0.0640
8 15 9 -0.5355 -0.0071
8 15 10 0.9754 0.0091
8 15 11 -0.3463 0.0397
8 15 12 -0.1603 -0.0992
8 15 13 0.7033 -0.0128
9 0 9 5.4496 -0.3050
9 0 11 -8.9961 0.2380
9 0 13 7.7958 -0.1391
9 0 15 -4.0348 0.0656
9 0 17 1.6922 -0.0177
9 0 19 -2.4249 -0.0123
9 0 21 3.9331 0.0227
9 0 23 -2.6917 -0.0164
9 0 25 -1.5718 -0.0025
9 0 27 5.3680 0.0182
9 0 29 -5.6907 -0.0032
9 0 31 3.1880 -0.0365
9 0 33 -0.6420 0.0630
9 0 35 -0.3063 -0.0733
9 1 9 1.2075 0.0541
9 1 10 -0.7018 0.0656
9 1 11 1.2984 -0.0785
9 1 12 -0.1463 -0.0256
9 1 13 -4.1795 0.0689
9 1 14 0.8668 -0.0101
9 1 15 4.2263 -0.0502
9 1 16 -0.8495 0.0171
9 1 17 -1.6191 0.0368
9 1 18 0.3360 -0.0030
9 1 19 -0.5784 -0.0273
9 1 20 -0.2732 0.0004
9 1 21 -0.2165 0.0208
9 1 22 1.1500 -0.0012
9 1 23 2.9901 -0.0074
9 1 24 -2.2591 -0.0198
9 1 25 -4.1341 -0.0108
9 1 26 2.5122 0.0318
9 1 27 1.8654 0.0053
9 1 28 -1.7914 -0.0056
9 1 29 1.7067 0.0180
9 1 30 0.9930 -0.0047
9 1 31 -3.4328 -0.0118
9 1 32 -0.7965 -0.0472
9 1 33 2.6372 -0.0147
9 1 34 0.9258 0.0969
9 1 35 -1.0554 0.0032
9 1 36 -0.7860 -0.0682
9 2 9 2.5652 -0.0002
9 2 10 -2.7408 0.0489
9 2 11 -1.2095 0.0133
9 2 12 2.3481 -0.0375
9 2 13 1.8487 -0.0307
9 2 14 -2.8481 0.0162
9 2 15 -3.1806 0.0281
9 2 16 3.5215 0.0051
9 2 17 3.0902 -0.0113
9 2 18 -2.8320 -0.0206
9 2 19 -0.8939 -0.0034
9 2 20 0.5231 0.0247
9 2 21 -1.6635 0.0064
9 2 22 1.6689 -0.0151
9 2 23 1.9950 0.0019
9 2 24 -1.9853 0.0062
9 2 25 0.2023 -0.0062
9 2 26 0.8110 -0.0053
9 2 27 -2.3093 0.0001
9 2 28 0.0375 -0.0072
9 2 29 1.9794 -0.0024
9 2 30 0.2670 0.0403
9 2 31 0.1067 0.0128
9 2 32 -0.8869 -0.0638
9 2 33 -1.5343 0.0016
9 2 34 0.8568 0.0505
9 2 35 1.2502 -0.0387
9 2 36 -0.3118 -0.0162
9 3 9 -0.6641 -0.0200
9 3 10 3.6766 0.0118
9 3 11 0.4301 0.0378
9 3 12 -3.8628 0.0156
9 3 13 -0.4756 -0.0173
9 3 14 3.5429 -0.0274
9 3 15 1.0461 -0.0203
9 3 16 -4.4211 0.0150
9 3 17 -1.6915 0.0295
9 3 18 6.2233 0.0022
9 3 19 1.5872 -0.0135
9 3 20 -6.7446 -0.0057
9 3 21 -0.1748 -0.0020
9 3 22 4.6180 -0.0063
9 3 23 -1.7826 0.0138
9 3 24 -1.3933 0.0156
9 3 25 2.4257 -0.0146
9 3 26 -0.3439 -0.0025
9 3 27 -0.9898 -0.0099
9 3 28 0.1402 -0.0194
9 3 29 -0.9770 0.0426
9 3 30 0.4242 0.0173
9 3 31 1.5157 -0.0600
9 3 32 -0.2335 0.0104
9 3 33 -0.6161 0.0724
9 3 34 -0.3486 -0.0398
9 3 35 -0.2516 -0.0805
9 4 9 0.4694 -0.0409
9 4 10 2.0756 -0.0425
9 4 11 -0.0328 0.0131
9 4 12 -0.7448 0.0196
9 4 13 0.1575 0.0158
9 4 14 1.0394 0.0134
9 4 15 -0.9462 -0.0097
9 4 16 -2.0214 -0.0275
9 4 17 1.7125 -0.0098
9 4 18 1.5698 0.0243
9 4 19 -1.9048 0.0058
9 4 20 0.9015 -0.0126
9 4 21 1.3043 -0.0007
9 4 22 -3.2179 0.0003
9 4 23 0.1644 0.0164
9 4 24 3.0594 -0.0028
9 4 25 -1.9316 -0.0200
9 4 26 -0.9906 0.0081
9 4 27 2.7506 -0.0003
9 4 28 -0.6263 0.0198
9 4 29 -2.0649 0.0143
9 4 30 0.7581 -0.0668
9 4 31 0.7946 -0.0279
9 4 32 -0.2166 0.0779
9 4 33 -0.0893 0.0574
9 4 34 -0.0677 -0.0583
9 4 35 0.0207 -0.0579
9 5 9 0.4747 0.0146
9 5 10 1.9473 0.0128
9 5 11 -1.6559 -0.0118
9 5 12 -3.2553 -0.0066
9 5 13 3.3315 0.0002
9 5 14 4.2959 -0.0100
9 5 15 -3.8689 0.0070
9 5 16 -3.6377 0.0070
9 5 17 2.7468 0.0056
9 5 18 1.6864 0.0117
9 5 19 -0.8322 -0.0151
9 5 20 -0.6391 -0.0162
9 5 21 -0.7541 -0.0039
9 5 22 1.9327 0.0064
9 5 23 1.3335 0.0236
9 5 24 -4.2082 0.0062
9 5 25 -0.8156 -0.0164
9 5 26 5.0060 -0.0317
9 5 27 -0.1550 0.0092
9 5 28 -3.7710 0.0526
9 5 29 0.6542 -0.0261
9 5 30 1.9078 -0.0204
9 5 31 -0.4833 0.0590
9 5 32 -0.6858 -0.0427
9 5 33 0.2000 -0.1051
9 5 34 0.2617 0.0544
9 6 9 5.1175 0.0114
9 6 10 -0.0558 -0.0115
9 6 11 -6.5641 -0.0076
9 6 12 1.0072 0.0182
9 6 13 5.9430 0.0035
9 6 14 -2.3224 -0.0044
9 6 15 -3.4877 -0.0031
9 6 16 3.1273 -0.0112
9 6 17 0.9513 0.0065
9 6 18 -2.2803 0.0139
9 6 19 0.2685 -0.0028
9 6 20 -0.1428 -0.0094
9 6 21 -0.1589 -0.0039
9 6 22 2.3897 0.0065
9 6 23 -0.3193 -0.0008
9 6 24 -2.6639 -0.0055
9 6 25 0.2966 0.0066
9 6 26 1.0563 0.0101
9 6 27 0.2382 0.0101
9 6 28 0.7867 -0.0276
9 6 29 -0.6141 -0.0470
9 6 30 -1.5629 0.0376
9 6 31 0.4339 0.0731
9 6 32 1.2646 -0.0045
9 6 33 -0.0868 -0.0607
9 7 9 5.7344 -0.0121
9 7 10 -3.5195 0.0073
9 7 11 -4.6730 0.0278
9 7 12 2.0080 -0.0148
9 7 13 2.2555 -0.0168
9 7 14 0.0357 0.0099
9 7 15 -0.5629 -0.0082
9 7 16 -2.3284 -0.0126
9 7 17 0.6354 0.0226
9 7 18 4.1390 0.0192
9 7 19 -1.7494 -0.0223
9 7 20 -4.6699 -0.0015
9 7 21 2.4048 0.0190
9 7 22 3.6340 -0.0276
9 7 23 -2.0448 -0.0153
9 7 24 -1.6371 0.0281
9 7 25 1.4824 0.0050
9 7 26 -0.1175 -0.0016
9 7 27 -1.4951 0.0043
9 7 28 0.7651 -0.0251
9 7 29 1.7050 0.0096
9 7 30 -0.4394 0.0442
9 7 31 -1.3291 -0.0508
9 7 32 -0.0579 -0.0561
9 8 9 2.6995 -0.0168
9 8 10 -0.3268 -0.0087
9 8 11 0.1529 -0.0122
9 8 12 -0.5569 0.0237
9 8 13 -1.4964 0.0187
9 8 14 0.5222 -0.0096
9 8 15 0.8954 0.0109
9 8 16 0.2388 -0.0159
9 8 17 0.3979 -0.0316
9 8 18 -1.1123 0.0123
9 8 19 -0.7773 0.0139
9 8 20 1.6881 0.0037
9 8 21 0.0884 0.0170
9 8 22 -2.0026 0.0068
9 8 23 0.4027 -0.0313
9 8 24 2.0529 -0.0212
9 8 25 -0.0853 0.0326
9 8 26 -1.6150 0.0061
9 8 27 -0.1397 -0.0316
9 8 28 0.7929 0.0138
9 8 29 -0.4355 0.0186
9 8 30 -0.1735 -0.0157
9 9 9 -3.5732 0.0181
9 9 10 -0.5975 -0.0329
9 9 11 2.7767 0.0081
9 9 12 1.2497 0.0188
9 9 13 -0.6201 -0.0443
9 9 14 -1.6322 -0.0010
9 9 15 -1.2399 0.0414
9 9 16 1.0229 -0.0038
9 9 17 1.5668 -0.0094
9 9 18 0.0851 0.0112
9 9 19 -0.7996 -0.0034
9 9 20 -0.6308 -0.0180
9 9 21 0.4261 -0.0124
9 9 22 0.3330 -0.0078
9 9 23 -0.8610 0.0249
9 9 24 0.0619 0.0564
9 9 25 1.0134 -0.0181
9 9 26 0.0038 -0.0726
9 9 27 -0.2864 0.0101
9 9 28 -0.1895 0.0471
9 9 29 -0.4250 -0.0161
9 10 9 1.7363 -0.0178
9 10 10 -0.4454 -0.0048
9 10 11 -2.6700 0.0074
9 10 12 0.3059 0.0035
9 10 13 2.6042 0.0227
9 10 14 1.0814 -0.0150
9 10 15 -1.3625 -0.0169
9 10 16 -2.0816 0.0108
9 10 17 -0.0450 -0.0177
9 10 18 1.5364 -0.0118
9 10 19 0.4702 0.0186
9 10 20 -0.0703 0.0492
9 10 21 0.0174 0.0156
9 10 22 -0.7335 -0.0782
9 10 23 -0.3002 -0.0300
9 10 24 0.3040 0.0446
9 10 25 -0.1474 0.0034
9 10 26 0.3999 0.0121
9 10 27 0.6265 0.0405
9 11 9 -0.1967 0.0186
9 11 10 -0.9407 -0.0191
9 11 11 -0.0053 -0.0399
9 11 12 -1.1144 0.0260
9 11 13 -0.1014 0.0003
9 11 14 1.8614 -0.0227
9 11 15 0.0003 0.0369
9 11 16 -0.7731 0.0073
9 11 17 0.4533 0.0149
9 11 18 -0.6814 -0.0113
9 11 19 -0.8585 -0.0805
9 11 20 0.8484 0.0122
9 11 21 0.7126 0.0413
9 11 22 0.1838 0.0257
9 11 23 -0.0014 0.0618
9 11 24 -0.9088 -0.0548
9 12 9 2.8861 0.0598
9 12 10 0.9977 0.0183
9 12 11 -2.9579 -0.0096
9 12 12 -0.9015 0.0122
9 12 13 2.6907 -0.0382
9 12 14 -0.5840 -0.0176
9 12 15 -2.0053 0.0203
9 12 16 1.7906 -0.0050
9 12 17 0.9852 -0.0163
9 12 18 -1.4923 0.0316
9 12 19 -0.0225 0.0993
9 12 20 0.3131 -0.0600
9 12 21 -0.6258 -0.1723
9 13 9 0.1595 -0.0552
9 13 10 -0.0892 -0.0308
9 13 11 -0.0001 0.0607
9 13 12 1.3459 0.0472
9 13 13 -0.4279 -0.0366
9 13 14 -1.9289 -0.0095
9 13 15 0.8211 0.0597
9 13 16 1.1565 -0.0348
9 13 17 -0.7524 -0.1223
9 13 18 0.0715 0.0458
9 14 9 0.4029 0.0399
9 14 10 -1.3635 0.0365
9 14 11 0.1015 -0.0835
9 14 12 1.2496 -0.0381
9 14 13 -0.3061 0.0272
10 0 10 6.1475 -0.1941
10 0 12 -8.1643 0.0917
10 0 14 6.7509 -0.0253
10 0 16 -3.1575 0.0045
10 0 18 0.6696 0.0104
10 0 20 -1.0415 -0.0130
10 0 22 2.4115 -0.0089
10 0 24 -1.6888 0.0261
10 0 26 -1.3043 -0.0234
10 0 28 3.7430 0.0128
10 0 30 -3.6182 0.0097
10 0 32 1.7955 -0.0435
10 1 10 1.7802 -0.0515
10 1 11 2.3536 -0.1191
10 1 12 -0.0556 0.0341
10 1 13 -2.8709 0.1095
10 1 14 -2.2420 -0.0288
10 1 15 3.2344 -0.0854
10 1 16 2.4593 -0.0010
10 1 17 -2.7181 0.0384
10 1 18 -0.3859 0.0249
10 1 19 1.5009 0.0055
10 1 20 -1.4145 -0.0151
10 1 21 -0.6128 -0.0136
10 1 22 0.5413 0.0047
10 1 23 0.6271 0.0091
10 1 24 2.0888 -0.0121
10 1 25 -0.9827 -0.0225
10 1 26 -3.3147 0.0172
10 1 27 0.8724 0.0213
10 1 28 1.8266 -0.0204
10 1 29 -0.2873 0.0129
10 1 30 0.5139 0.0252
10 1 31 -0.1775 -0.0139
10 1 32 -1.4810 -0.0093
10 1 33 0.1950 -0.0563
10 2 10 1.2332 0.0051
10 2 11 -3.6201 0.0398
10 2 12 0.0499 -0.0020
10 2 13 3.0601 -0.0474
10 2 14 0.2468 0.0121
10 2 15 -3.4067 0.0465
10 2 16 -1.3641 -0.0234
10 2 17 4.0848 -0.0318
10 2 18 1.4469 0.0146
10 2 19 -3.4658 0.0109
10 2 20 0.4057 -0.0055
10 2 21 1.2314 -0.0018
10 2 22 -2.6596 0.0119
10 2 23 0.9316 0.0112
10 2 24 2.8477 -0.0084
10 2 25 -1.4775 -0.0234
10 2 26 -0.7697 -0.0206
10 2 27 0.8071 0.0357
10 2 28 -1.1745 0.0539
10 2 29 -0.2781 -0.0725
10 2 30 1.1710 -0.0737
10 2 31 0.3797 0.1297
10 2 32 -0.0144 0.0745
10 2 33 -0.6210 -0.1553
10 3 10 0.5283 0.0144
10 3 11 3.4291 -0.0013
10 3 12 -0.8011 -0.0136
10 3 13 -3.4124 0.0166
10 3 14 0.9275 0.0308
10 3 15 2.7448 -0.0307
10 3 16 -0.4896 -0.0349
10 3 17 -3.2842 0.0260
10 3 18 -0.4737 0.0134
10 3 19 4.9596 -0.0104
10 3 20 1.0642 0.0025
10 3 21 -5.5960 0.0032
10 3 22 -0.2798 -0.0021
10 3 23 3.8796 -0.0083
10 3 24 -1.3391 0.0081
10 3 25 -1.2337 0.0032
10 3 26 1.9433 -0.0095
10 3 27 -0.2310 0.0323
10 3 28 -0.8427 -0.0257
10 3 29 0.2606 -0.0709
10 3 30 -0.5281 0.0735
10 3 31 0.0610 0.0651
10 3 32 0.7352 -0.0854
10 4 10 -0.1931 -0.0182
10 4 11 1.3091 -0.0095
10 4 12 1.0769 -0.0025
10 4 13 -0.1987 -0.0122
10 4 14 -1.5813 0.0083
10 4 15 0.6491 0.0339
10 4 16 1.6609 0.0144
10 4 17 -1.9095 -0.0351
10 4 18 -1.4878 -0.0306
10 4 19 1.7853 0.0124
10 4 20 1.0572 0.0154
10 4 21 0.4345 0.0228
10 4 22 -0.7119 -0.0066
10 4 23 -2.6920 -0.0449
10 4 24 1.1016 0.0200
10 4 25 2.8559 0.0312
10 4 26 -1.9912 -0.0096
10 4 27 -1.3942 -0.0091
10 4 28 2.2014 -0.0285
10 4 29 0.1488 0.0314
10 4 30 -1.3238 0.0420
10 4 31 0.1391 -0.0794
10 4 32 0.3393 -0.0362
10 5 10 -0.7611 0.0095
10 5 11 3.6598 0.0052
10 5 12 -0.0278 -0.0015
10 5 13 -4.7090 0.0008
10 5 14 1.3332 -0.0082
10 5 15 5.3206 -0.0021
10 5 16 -2.0386 0.0125
10 5 17 -4.1898 -0.0101
10 5 18 1.7840 -0.0039
10 5 19 1.6574 0.0191
10 5 20 -0.9101 0.0012
10 5 21 0.1091 -0.0095
10 5 22 -0.1121 -0.0163
10 5 23 0.3864 -0.0063
10 5 24 0.6966 0.0158
10 5 25 -2.0098 0.0251
10 5 26 -0.4236 0.0150
10 5 27 2.6400 -0.0623
10 5 28 -0.2691 -0.0317
10 5 29 -1.8096 0.0876
10 5 30 0.4805 0.0127
10 5 31 0.6246 -0.0443
10 6 10 2.5718 0.0043
10 6 11 1.5333 -0.0176
10 6 12 -3.5851 -0.0099
10 6 13 -0.4342 0.0025
10 6 14 3.2371 0.0103
10 6 15 -0.9753 0.0226
10 6 16 -1.4682 -0.0027
10 6 17 2.0120 -0.0271
10 6 18 -0.5829 -0.0007
10 6 19 -1.6302 0.0159
10 6 20 1.8210 -0.0010
10 6 21 -0.2844 -0.0078
10 6 22 -1.9638 0.0046
10 6 23 2.2387 0.0003
10 6 24 1.5035 -0.0070
10 6 25 -2.5419 0.0135
10 6 26 -1.1487 -0.0083
10 6 27 1.2275 -0.0156
10 6 28 1.1208 0.0516
10 6 29 0.2020 -0.0101
10 6 30 -1.0117 -0.0988
10 7 10 5.6350 -0.0084
10 7 11 -1.0769 0.0196
10 7 12 -5.0722 0.0090
10 7 13 0.2805 -0.0146
10 7 14 2.9470 -0.0020
10 7 15 0.9311 -0.0154
10 7 16 -1.0284 -0.0044
10 7 17 -2.3886 0.0228
10 7 18 0.5369 0.0011
10 7 19 3.6531 -0.0009
10 7 20 -1.1169 0.0148
10 7 21 -4.0220 -0.0030
10 7 22 1.5157 -0.0384
10 7 23 2.9964 -0.0125
10 7 24 -1.1893 0.0614
10 7 25 -1.0499 0.0005
10 7 26 0.7396 -0.0746
10 7 27 -0.5108 0.0402
10 7 28 -0.7522 0.0672
10 7 29 0.8380 -0.0660
10 8 10 3.4768 0.0100
10 8 11 -0.2746 -0.0110
10 8 12 -0.2253 -0.0266
10 8 13 -0.6131 0.0303
10 8 14 -1.7316 0.0100
10 8 15 0.8290 -0.0103
10 8 16 1.5397 0.0241
10 8 17 -0.5726 -0.0324
10 8 18 -0.3393 -0.0228
10 8 19 0.1653 0.0380
10 8 20 -0.1061 -0.0219
10 8 21 0.3374 -0.0117
10 8 22 -0.4303 0.0706
10 8 23 -0.9207 0.0075
10 8 24 0.7389 -0.0974
10 8 25 1.2079 -0.0203
10 8 26 -0.2874 0.1038
10 8 27 -0.8691 0.0105
10 9 10 -2.7181 0.0019
10 9 11 0.3217 -0.0245
10 9 12 2.3389 0.0345
10 9 13 0.3031 0.0176
10 9 14 -0.3432 -0.0596
10 9 15 -0.7227 -0.0061
10 9 16 -1.5668 0.0299
10 9 17 0.5006 0.0059
10 9 18 1.8351 0.0169
10 9 19 -0.0885 -0.0115
10 9 20 -0.9044 -0.0258
10 9 21 0.0801 0.0166
10 9 22 0.4015 0.0050
10 9 23 -0.3804 -0.0325
10 9 24 -0.7342 0.0089
10 9 25 0.4322 0.0560
10 10 10 0.6014 -0.0078
10 10 11 -0.4138 -0.0079
10 10 12 -1.4456 -0.0018
10 10 13 0.2270 0.0246
10 10 14 1.6206 0.0234
10 10 15 0.7671 -0.0273
10 10 16 -0.5614 0.0061
10 10 17 -1.3033 0.0124
10 10 18 -0.7177 -0.0614
10 10 19 0.7944 -0.0146
10 10 20 0.8936 0.0636
10 10 21 0.1014 0.0480
10 10 22 -0.1123 -0.0217
10 10 23 -0.3890 -0.0665
10 11 10 -0.2852 0.0139
10 11 11 0.1590 -0.0231
10 11 12 0.0501 -0.0479
10 11 13 -1.4407 0.0154
10 11 14 -0.3958 0.0065
10 11 15 1.6591 -0.0060
10 11 16 0.5835 0.0283
10 11 17 -0.6591 0.0055
10 11 18 -0.1424 0.0326
10 11 19 -0.3570 -0.0218
10 11 20 -0.4820 -0.0971
10 12 10 2.2530 0.1401
10 12 11 0.6144 -0.0128
10 12 12 -1.8180 -0.0498
10 12 13 -0.6950 0.0376
10 12 14 1.3375 -0.0326
10 12 15 -0.2742 -0.0376
10 12 16 -0.9220 0.0263
10 12 17 1.0436 0.0057
10 13 10 0.3483 -0.0882
10 13 11 0.8287 -0.0271
10 13 12 -0.2810 0.1075
11 0 11 4.4595 0.1917
11 0 13 -5.7943 -0.2083
11 0 15 4.4669 0.1365
11 0 17 -1.3020 -0.0539
11 0 19 -0.8659 0.0235
11 0 21 0.4698 0.0065
11 0 23 0.8967 -0.0640
11 0 25 -0.8507 0.0884
11 0 27 -0.5304 -0.0610
11 0 29 1.3856 0.0315
11 1 11 3.4053 -0.0422
11 1 12 4.5305 -0.0579
11 1 13 -1.7246 0.0709
11 1 14 -4.4457 0.0399
11 1 15 -0.6170 -0.0747
11 1 16 4.1021 -0.0278
11 1 17 1.2765 0.0218
11 1 18 -2.8829 -0.0022
11 1 19 0.1045 0.0069
11 1 20 1.1663 0.0273
11 1 21 -1.3813 0.0231
11 1 22 -0.0069 -0.0135
11 1 23 0.6382 -0.0353
11 1 24 -0.2087 -0.0144
11 1 25 1.2368 0.0004
11 1 26 0.0647 0.0224
11 1 27 -1.9748 0.0229
11 1 28 -0.1270 -0.0351
11 1 29 1.0737 -0.0162
11 1 30 0.3323 0.0671
11 2 11 -0.7066 0.0015
11 2 12 -2.9695 -0.0329
11 2 13 2.0055 -0.0045
11 2 14 2.5165 0.0112
11 2 15 -1.7544 0.0280
11 2 16 -2.9453 0.0083
11 2 17 0.5298 -0.0283
11 2 18 3.6293 -0.0086
11 2 19 -0.0464 -0.0068
11 2 20 -3.0702 -0.0062
11 2 21 1.1756 0.0200
11 2 22 1.2175 0.0093
11 2 23 -2.6119 0.0050
11 2 24 0.3667 0.0143
11 2 25 2.4633 -0.0059
11 2 26 -0.6834 -0.0462
11 2 27 -0.8383 -0.0427
11 2 28 0.2949 0.0716
11 2 29 -0.4607 0.0887
11 2 30 -0.0541 -0.1016
11 3 11 1.2650 0.0196
11 3 12 2.4494 0.0115
11 3 13 -1.8208 -0.0203
11 3 14 -2.1142 -0.0119
11 3 15 2.1636 0.0143
11 3 16 1.2237 -0.0014
11 3 17 -1.7322 -0.0003
11 3 18 -1.5577 0.0013
11 3 19 0.5271 -0.0040
11 3 20 2.9600 0.0147
11 3 21 0.4569 -0.0185
11 3 22 -3.4754 -0.0286
11 3 23 -0.1941 0.0388
11 3 24 2.2493 0.0293
11 3 25 -0.8474 -0.0228
11 3 26 -0.6104 -0.0293
11 3 27 1.1974 0.0015
11 3 28 -0.1022 0.0448
11 3 29 -0.4734 -0.0180
11 4 11 -0.6217 0.0189
11 4 12 0.4633 0.0356
11 4 13 1.7480 -0.0072
11 4 14 0.3788 -0.0245
11 4 15 -2.6742 -0.0025
11 4 16 0.2101 0.0093
11 4 17 3.1951 0.0157
11 4 18 -1.5339 0.0153
11 4 19 -3.1577 -0.0207
11 4 20 1.5832 -0.0492
11 4 21 2.4356 0.0120
11 4 22 0.1177 0.0785
11 4 23 -1.5025 -0.0167
11 4 24 -1.7181 -0.0778
11 4 25 1.1401 0.0331
11 4 26 1.7198 0.0334
11 4 27 -1.2678 -0.0194
11 4 28 -0.7551 0.0180
11 5 11 -1.2708 -0.0049
11 5 12 3.5364 0.0033
11 5 13 0.9040 0.0135
11 5 14 -4.0911 0.0015
11 5 15 0.0400 -0.0092
11 5 16 4.2956 0.0046
11 5 17 -0.7705 0.0073
11 5 18 -3.0137 -0.0149
11 5 19 0.9506 0.0000
11 5 20 0.5594 0.0107
11 5 21 -0.6663 -0.0135
11 5 22 1.1410 0.0105
11 5 23 0.1352 0.0245
11 5 24 -0.9038 -0.0306
11 5 25 0.2083 -0.0455
11 5 26 -0.2383 0.0492
11 5 27 -0.0309 0.0753
11 6 11 -0.3722 -0.0124
11 6 12 2.3997 -0.0104
11 6 13 -0.5598 -0.0157
11 6 14 -1.4488 -0.0102
11 6 15 0.6998 0.0242
11 6 16 0.1358 0.0245
11 6 17 0.2502 -0.0122
11 6 18 1.0966 -0.0041
11 6 19 -1.4705 0.0099
11 6 20 -1.2641 -0.0285
11 6 21 2.0677 -0.0210
11 6 22 0.0873 0.0453
11 6 23 -1.8283 0.0271
11 6 24 1.2581 -0.0524
11 6 25 1.1921 -0.0187
11 6 26 -1.4407 0.0598
11 7 11 4.3772 0.0025
11 7 12 0.3050 0.0042
11 7 13 -4.1905 -0.0050
11 7 14 -0.2630 0.0019
11 7 15 2.4241 -0.0051
11 7 16 0.4732 -0.0282
11 7 17 -0.7003 0.0237
11 7 18 -1.0485 0.0219
11 7 19 0.2138 -0.0423
11 7 20 1.8496 0.0237
11 7 21 -0.6055 0.0633
11 7 22 -2.2156 -0.0499
11 7 23 0.7687 -0.0890
11 7 24 1.5513 0.0439
11 7 25 -0.3703 0.1071
11 8 11 3.0384 0.0032
11 8 12 -0.0166 0.0051
11 8 13 0.0172 -0.0123
11 8 14 -0.5053 0.0028
11 8 15 -1.8757 -0.0144
11 8 16 0.7547 0.0139
11 8 17 1.6686 0.0403
11 8 18 -0.8763 -0.0489
11 8 19 -0.6067 -0.0151
11 8 20 0.7926 0.0463
11 8 21 0.3149 -0.0429
11 8 22 -0.3247 -0.0055
11 8 23 -0.7757 0.0839
11 9 11 -1.7547 -0.0273
11 9 12 0.3106 0.0011
11 9 13 1.7465 0.0540
11 9 14 0.2311 0.0221
11 9 15 -0.1409 -0.0610
11 9 16 -0.4543 -0.0349
11 9 17 -1.3746 0.0070
11 9 18 0.3733 0.0350
11 9 19 1.3554 0.0505
11 9 20 -0.3507 -0.0335
11 9 21 -0.4155 -0.0536
11 10 11 -0.5340 0.0240
11 10 12 -0.2677 -0.0290
11 10 13 -0.4228 -0.0239
11 10 14 -0.0042 0.0518
11 10 15 0.9138 0.0396
11 10 16 0.5911 -0.0269
11 10 17 -0.2417 -0.0086
11 10 18 -0.7106 -0.0108
11 11 11 -0.2807 0.0015
11 11 12 0.3244 0.0071
11 11 13 0.0378 -0.0361
11 11 14 -0.9027 -0.0139
11 11 15 -0.4316 -0.0073
12 0 12 1.2571 0.1971
12 0 14 -2.5987 -0.1685
12 0 16 1.9658 0.0575
12 0 18 0.0818 0.0251
12 0 20 -1.4162 -0.0219
12 0 22 0.9442 0.0299
12 0 24 0.1414 -0.0929
12 0 26 -0.4087 0.1218
12 1 12 4.2354 0.0876
12 1 13 4.4191 0.1221
12 1 14 -2.5442 -0.0310
12 1 15 -3.7575 -0.0926
12 1 16 0.3107 -0.0001
12 1 17 2.8513 0.0429
12 1 18 0.6188 -0.0380
12 1 19 -1.3697 -0.0269
12 1 20 0.0678 0.0435
12 1 21 -0.1100 0.0268
12 1 22 -0.8298 0.0229
12 1 23 0.7688 0.0032
12 1 24 0.4451 -0.0599
12 1 25 -0.6288 -0.0459
12 1 26 0.4107 0.0290
12 2 12 -2.4238 -0.0229
12 2 13 -1.5648 -0.0449
12 2 14 3.4095 0.0389
12 2 15 1.4321 0.0386
12 2 16 -2.9498 -0.0195
12 2 17 -2.0062 -0.0256
12 2 18 1.6242 0.0194
12 2 19 2.5671 0.0197
12 2 20 -0.7796 -0.0548
12 2 21 -2.0184 -0.0257
12 2 22 1.0456 0.0584
12 2 23 0.7072 0.0216
12 2 24 -1.5629 -0.0149
12 2 25 0.1173 0.0098
12 2 26 1.2728 -0.0028
12 3 12 1.5108 0.0001
12 3 13 1.1648 0.0291
12 3 14 -2.2258 -0.0037
12 3 15 -0.5308 -0.0272
12 3 16 2.5397 0.0078
12 3 17 -0.3490 0.0177
12 3 18 -2.1088 -0.0212
12 3 19 0.0767 -0.0237
12 3 20 1.0735 0.0523
12 3 21 0.9694 0.0407
12 3 22 -0.1636 -0.0936
12 3 23 -1.2898 -0.0518
12 3 24 0.0306 0.1017
12 3 25 0.6302 0.0460
12 4 12 -1.0147 -0.0047
12 4 13 -0.2074 0.0095
12 4 14 2.0158 0.0247
12 4 15 0.7942 0.0231
12 4 16 -2.7625 -0.0199
12 4 17 -0.2383 -0.0438
12 4 18 2.9843 0.0166
12 4 19 -0.8257 0.0587
12 4 20 -2.6921 -0.0221
12 4 21 0.8894 -0.0684
12 4 22 1.9400 0.0254
12 4 23 0.1287 0.0624
12 4 24 -1.0510 -0.0338
12 5 12 -1.0862 -0.0071
12 5 13 1.8512 0.0075
12 5 14 0.9459 -0.0010
12 5 15 -2.0496 -0.0110
[truncated: 6,878,706 more chars]
