# Supplementary material for: Leveraging Noncovalent Interactions for the Binding of CO by a Weakly Lewis Acidic Borane
Source: Angew Chem Int Ed Engl. 2025 Apr 14;64(22):e202501774. doi: 10.1002/anie.202501774 (PMC12105714; doi:10.1002/anie.202501774)
Supplement: Supplementary file 2 — Supporting Information [file ANIE-64-e202501774-s002.zip › 4_153aec23.cif]

data_153aec23
_audit_creation_date               2024-03-21
_audit_creation_method
;
Olex2 1.5
(compiled 2024.02.16 svn.r378c4104 for OlexSys, GUI svn.r6928)
;
_shelx_SHELXL_version_number       '2018/3'
_audit_contact_author_address      ?
_audit_contact_author_email        ?
_audit_contact_author_name         ''
_audit_contact_author_phone        ?
_publ_contact_author_id_orcid      ?
_publ_section_references
;
Dolomanov, O.V., Bourhis, L.J., Gildea, R.J, Howard, J.A.K. & Puschmann, H.
 (2009), J. Appl. Cryst. 42, 339-341.

Sheldrick, G.M. (2015). Acta Cryst. C71, 3-8.
;
_chemical_name_common              ?
_chemical_name_systematic          ?
_chemical_formula_moiety           'C82 H71 B N O3 P3'
_chemical_formula_sum              'C82 H71 B N O3 P3'
_chemical_formula_weight           1222.11
_chemical_melting_point            ?
loop_
  _atom_type_symbol
  _atom_type_description
  _atom_type_scat_dispersion_real
  _atom_type_scat_dispersion_imag
  _atom_type_scat_source
 'C' 'C' 0.0181 0.0091 'International Tables Vol C Tables 4.2.6.8 and 6.1.1.4'
 'H' 'H' 0.0000 0.0000 'International Tables Vol C Tables 4.2.6.8 and 6.1.1.4'
 'B' 'B' 0.0090 0.0039 'International Tables Vol C Tables 4.2.6.8 and 6.1.1.4'
 'N' 'N' 0.0311 0.0180 'International Tables Vol C Tables 4.2.6.8 and 6.1.1.4'
 'O' 'O' 0.0492 0.0322 'International Tables Vol C Tables 4.2.6.8 and 6.1.1.4'
 'P' 'P' 0.2955 0.4335 'International Tables Vol C Tables 4.2.6.8 and 6.1.1.4'

_shelx_space_group_comment
;
The symmetry employed for this shelxl refinement is uniquely defined
by the following loop, which should always be used as a source of
symmetry information in preference to the above space-group names.
They are only intended as comments.
;
_space_group_crystal_system        'triclinic'
_space_group_IT_number             2
_space_group_name_H-M_alt          'P -1'
_space_group_name_Hall             '-P 1'
loop_
  _space_group_symop_operation_xyz
 'x, y, z'
 '-x, -y, -z'

_cell_length_a                     10.97770(10)
_cell_length_b                     14.3258(2)
_cell_length_c                     21.8808(3)
_cell_angle_alpha                  81.6380(10)
_cell_angle_beta                   77.8480(10)
_cell_angle_gamma                  70.2100(10)
_cell_volume                       3154.99(7)
_cell_formula_units_Z              2
_cell_measurement_reflns_used      54774
_cell_measurement_temperature      100.00(10)
_cell_measurement_theta_max        74.3150
_cell_measurement_theta_min        3.2920
_shelx_estimated_absorpt_T_max     0.951
_shelx_estimated_absorpt_T_min     0.784
_exptl_absorpt_coefficient_mu      1.280
_exptl_absorpt_correction_T_max    1.00000
_exptl_absorpt_correction_T_min    0.89783
_exptl_absorpt_correction_type     multi-scan
_exptl_absorpt_process_details
;
CrysAlisPro 1.171.42.83a (Rigaku Oxford Diffraction, 2023)
Empirical absorption correction using spherical harmonics,
implemented in SCALE3 ABSPACK scaling algorithm.
;
_exptl_absorpt_special_details     ?
_exptl_crystal_colour              colourless
_exptl_crystal_colour_primary      colourless
_exptl_crystal_density_diffrn      1.286
_exptl_crystal_density_meas        ?
_exptl_crystal_density_method      ?
_exptl_crystal_description         block
_exptl_crystal_F_000               1288
_exptl_crystal_size_max            0.2
_exptl_crystal_size_mid            0.1
_exptl_crystal_size_min            0.04
_exptl_transmission_factor_max     ?
_exptl_transmission_factor_min     ?
_diffrn_reflns_av_R_equivalents    0.0333
_diffrn_reflns_av_unetI/netI       0.0162
_diffrn_reflns_Laue_measured_fraction_full  1.000
_diffrn_reflns_Laue_measured_fraction_max  0.983
_diffrn_reflns_limit_h_max         13
_diffrn_reflns_limit_h_min         -13
_diffrn_reflns_limit_k_max         17
_diffrn_reflns_limit_k_min         -17
_diffrn_reflns_limit_l_max         27
_diffrn_reflns_limit_l_min         -27
_diffrn_reflns_number              139362
_diffrn_reflns_point_group_measured_fraction_full  1.000
_diffrn_reflns_point_group_measured_fraction_max  0.983
_diffrn_reflns_theta_full          67.684
_diffrn_reflns_theta_max           76.002
_diffrn_reflns_theta_min           3.289
_diffrn_ambient_temperature        100.15
_diffrn_detector_area_resol_mean   10.0000
_diffrn_detector_type              'HyPix-Arc 150'
_diffrn_measured_fraction_theta_full  1.000
_diffrn_measured_fraction_theta_max  0.983
_diffrn_measurement_details
;
List of Runs (angles in degrees, time in seconds):

  # Type    Start    End  Width  t~exp~   \w     \q     \k     \f   Frames
--------------------------------------------------------------------------
  1  \w     34.00  75.00   0.50    0.60    --   56.89-116.00  97.00   82
  2  \w     40.00  86.00   0.50    0.60    --   56.89-164.00 -50.00   92
  3  \w     59.00  89.00   0.50    0.60    --   69.68 164.00 -26.00   60
  4  \w     57.00  96.00   0.50    0.60    --   69.68-116.00  97.00   78
  5  \w     80.00 105.00   0.50    0.60    --   69.68-164.00 -50.00   50
  6  \w     66.00  91.00   0.50    0.60    --   84.12-164.00 -50.00   50
  7  \w     58.00  84.00   0.50    0.60    --   84.12-116.00  97.00   52
  8  \w     65.00  90.00   0.50    0.60    --   84.12 164.00 -26.00   50
  9  \w     92.00 117.00   0.50    0.60    --   84.12 116.00-174.00   50
 10  \w      6.00  32.00   0.50    0.60    --   56.89 -30.00   0.00   52
 11  \w      7.00  32.00   0.50    0.60    --   56.89 -30.00 -90.00   50
 12  \w      4.00  35.00   0.50    0.60    --   56.89 -30.00  90.00   62
 13  \w      4.00  31.00   0.50    0.60    --   56.89 -30.00-120.00   54
 14  \w     10.00  35.00   0.50    0.60    --   56.89 -30.00 120.00   50
 15  \w      5.00  31.00   0.50    0.60    --   56.89 -30.00 -60.00   52
 16  \w     62.00 105.00   0.50    0.60    --   56.89  45.00  90.00   86
 17  \w     20.00  72.00   0.50    0.60    --   56.89 -95.00   0.00  104
 18  \w     19.00  44.00   0.50    0.60    --   69.68 -45.00 -30.00   50
 19  \w     20.00  52.00   0.50    0.60    --   69.68 -45.00  60.00   64
 20  \w     68.00 106.00   0.50    0.60    --   69.68  77.00-180.00   76
 21  \w     81.00 118.00   0.50    0.60    --   69.68  45.00  30.00   74
 22  \w     79.00 110.00   0.50    0.60    --   69.68  77.00-120.00   62
 23  \w     19.00  44.00   0.50    0.60    --   69.68 -45.00 150.00   50
 24  \w     25.00  51.00   0.50    0.60    --   69.68 -45.00 -90.00   52
 25  \w     33.00  59.00   0.50    0.60    --   69.68 -95.00 -60.00   52
 26  \w     93.00 120.00   0.50    0.60    --   69.68  30.00 -60.00   54
 27  \w     58.00 103.00   0.50    0.60    --   69.68-125.00 -60.00   90
 28  \w     26.00  85.00   0.50    0.60    --   69.68 -95.00 150.00  118
 29  \w     71.00 106.00   0.50    0.60    --   84.12-111.00   0.00   70
 30  \w     60.00  85.00   0.50    0.60    --   84.12 -77.00 150.00   50
 31  \w     46.00  71.00   0.50    0.60    --   84.12 -77.00  90.00   50
 32  \w     85.00 121.00   0.50    0.60    --   84.12  30.00 120.00   72
 33  \w    101.00 127.00   0.50    0.60    --   84.12 178.00-150.00   52
 34  \w     52.00  78.00   0.50    0.60    --   84.12 178.00-150.00   52
 35  \w     65.00 135.00   0.50    0.60    --   84.12  15.00  60.00  140
 36  \w     39.00  65.00   0.50    0.60    --   84.12 -61.00 -60.00   52
 37  \w     68.00 108.00   0.50    0.60    --   84.12-111.00-150.00   80
 38  \w     41.00  83.00   0.50    0.60    --   84.12 -95.00-150.00   84
 39  \w     81.00 135.00   0.50    0.60    --   84.12  30.00 -90.00  108
 40  \w     41.00  73.00   0.50    0.60    --   84.12 -61.00 -30.00   64
 41  \w     45.00  95.00   0.50    0.60    --   84.12 -95.00  60.00  100
 42  \w     99.00 130.00   0.50    0.60    --   84.12  30.00-120.00   62
 43  \w     39.00  70.00   0.50    0.60    --   84.12 -61.00   0.00   62
 44  \w     63.00 129.00   0.50    0.60    --   84.12  15.00   0.00  132
 45  \w     53.00  78.00   0.50    0.60    --   84.12 -95.00   0.00   50
 46  \w    102.00 128.00   0.50    0.60    --   84.12  30.00-180.00   52
 47  \w     49.00 108.00   0.50    0.60    --   84.12-111.00 120.00  118
 48  \w     93.00 119.00   0.50    0.60    --   84.12  45.00 -60.00   52
 49  \w     44.00 105.00   0.50    0.60    --   84.12   0.00   0.00  122
 50  \w     40.00  98.00   0.50    0.60    --   84.12 -95.00 -90.00  116
 51  \w     81.00 107.00   0.50    0.60    --   84.12-111.00-120.00   52
 52  \w     42.00  70.00   0.50    0.60    --   84.12 -95.00 150.00   56
 53  \w     90.00 115.00   0.50    0.60    --   84.12  45.00  30.00   50
 54  \w     37.00  62.00   0.50    0.60    --   84.12 -61.00 150.00   50
 55  \w     43.00 105.00   0.50    0.60    --   84.12-111.00-180.00  124
 56  \w     70.00 108.00   0.50    0.60    --   84.12-111.00  60.00   76
 57  \w     43.00  69.00   0.50    0.60    --   84.12-111.00  60.00   52
 58  \w     71.00  96.00   0.50    0.60    --   84.12-111.00 150.00   50
 59  \w     75.00 113.00   0.50    0.60    --   84.12 178.00 -60.00   76
 60  \w     40.00  74.00   0.50    0.60    --   84.12-111.00 -60.00   68
 61  \w     65.00 108.00   0.50    0.60    --   84.12-111.00 -90.00   86
 62  \w     99.00 131.00   0.50    0.60    --   84.12  30.00-150.00   64
 63  \w     70.00  97.00   0.50    0.60    --   84.12-111.00  30.00   54
 64  \w     95.00 136.00   0.50    0.60    --   84.12  30.00   0.00   82
 65  \w     49.00  75.00   0.50    0.60    --   84.12 -95.00  90.00   52
 66  \w     84.00 121.00   0.50    0.60    --   84.12  30.00  90.00   74
 67  \w     85.00 124.00   0.50    0.60    --   84.12  30.00 150.00   78
 68  \w     77.00 108.00   0.50    0.60    --   84.12-111.00 -30.00   62
 69  \w     75.00 100.00   0.50    0.60    --   84.12 -95.00-120.00   50
 70  \w     41.00  78.00   0.50    0.60    --   84.12 -95.00 -30.00   74
 71  \w     51.00  89.00   0.50    0.60    --   86.75 -80.00-141.30   76
 72  \w     58.00 129.00   0.50    0.60    --   86.75   7.00-140.10  142
 73  \w     51.00  91.00   0.50    0.60    --   86.75 -94.00 -61.82   80
 74  \w     82.00 108.00   0.50    0.60    --   69.68  77.00 -30.00   52
 75  \w      0.00  33.00   0.50    0.60    --   -6.75  61.00 -60.00   66
 76  \w    -17.00   9.00   0.50    0.60    --   -6.75 -95.00-119.87   52
 77  \w     -3.00  36.00   0.50    0.60    --   -6.75  61.00  60.00   78
 78  \w    -36.00  -6.00   0.50    0.60    --   -6.75 -30.00 -30.00   60
 79  \w     -7.00  18.00   0.50    0.60    --   10.00  99.00  69.44   50
 80  \w     -9.00  16.00   0.50    0.60    --   10.00 101.00-152.92   50
 81  \w      7.00  32.00   0.50    0.60    --   22.00  94.00 -88.10   50
 82  \w     13.00  38.00   0.50    0.60    --   26.00  92.00-149.73   50
 83  \w     15.00  40.00   0.50    0.60    --   26.00  89.00 133.78   50
 84  \w     14.00  40.00   0.50    0.60    --   26.00  91.00  -5.83   52
 85  \w     14.00  39.00   0.50    0.60    --   26.00  90.00  61.64   50
 86  \w     27.00  52.00   0.50    0.60    --   30.00  76.00 -55.76   50
 87  \w     31.00  56.00   0.50    0.60    --   34.00  77.00 -96.84   50
 88  \w     31.00  56.00   0.50    0.60    --   34.00  77.00 175.79   50
 89  \w     35.00  60.00   0.50    0.60    --   38.00  77.00  83.75   50
 90  \w     36.00  61.00   0.50    0.60    --   38.00  74.00 -14.43   50
 91  \w     36.00  61.00   0.50    0.60    --   38.00  75.00-168.09   50
 92  \w     35.00  60.00   0.50    0.60    --   38.00  76.00 100.24   50
 93  \w     35.00  60.00   0.50    0.60    --   38.00  76.00 -55.74   50
 94  \w     39.00  64.00   0.50    0.60    --   42.00  76.00  53.16   50
 95  \w     39.00  64.00   0.50    0.60    --   42.00  77.00-137.48   50
 96  \w     47.00  72.00   0.50    0.60    --   46.00  69.00  82.44   50
 97  \w     43.00  68.00   0.50    0.60    --   46.00  77.00 162.22   50
 98  \w     43.00  68.00   0.50    0.60    --   46.00  76.00-165.46   50
 99  \w     43.00  68.00   0.50    0.60    --   46.00  77.00  12.39   50
100  \w     43.00  68.00   0.50    0.60    --   46.00  76.00 -12.30   50
101  \w     44.00  69.00   0.50    0.60    --   46.00  75.00 116.94   50
102  \w     43.00  68.00   0.50    0.60    --   46.00  77.00-109.23   50
103  \w     43.00  68.00   0.50    0.60    --   46.00  76.00 135.23   50
104  \w     47.00  72.00   0.50    0.60    --   50.00  77.00 -58.76   50
105  \w     52.00  77.00   0.50    0.60    --   54.00  75.00 -52.23   50
106  \w     52.00  77.00   0.50    0.60    --   54.00  74.00 130.61   50
107  \w     55.00  80.00   0.50    0.60    --   54.00  70.00 179.92   50
108  \w     54.00  79.00   0.50    0.60    --   54.00  71.00  51.08   50
109  \w     51.00  76.00   0.50    0.60    --   54.00  77.00 -88.94   50
110  \w     52.00  77.00   0.50    0.60    --   54.00  74.00-117.02   50
111  \w     52.00  77.00   0.50    0.60    --   54.00  74.00  24.76   50
112  \w     51.00  76.00   0.50    0.60    --   54.00  77.00  83.94   50
113  \w     54.00  79.00   0.50    0.60    --   54.00  71.00-140.01   50
114  \w      6.00  35.00   0.50    0.60    --   56.89 -30.00 150.00   58
115  \w      6.00  37.00   0.50    0.60    --   56.89 -30.00  30.00   62
116  \w     58.00  83.00   0.50    0.60    --   58.00  72.00-163.10   50
117  \w     58.00  83.00   0.50    0.60    --   58.00  72.00  39.95   50
118  \w     58.00  83.00   0.50    0.60    --   58.00  71.00-108.57   50
119  \w     58.00  83.00   0.50    0.60    --   58.00  72.00 150.93   50
120  \w     61.00  86.00   0.50    0.60    --   62.00  73.00 164.23   50
121  \w     65.00  96.00   0.50    0.60    --   66.00  73.00  -9.64   62
122  \w     66.00  98.00   0.50    0.60    --   66.00  72.00 109.03   64
123  \w     66.00  91.00   0.50    0.60    --   66.00  71.00 -34.50   50
124  \w     64.00  89.00   0.50    0.60    --   66.00  74.00 -24.64   50
125  \w     66.00  91.00   0.50    0.60    --   66.00  72.00 141.91   50
126  \w     64.00  89.00   0.50    0.60    --   66.00  74.00 -99.76   50
127  \w     64.00 107.00   0.50    0.60    --   66.00  74.00  77.40   86
128  \w     66.00  91.00   0.50    0.60    --   69.68  77.00-150.00   50
129  \w     66.00  91.00   0.50    0.60    --   69.68  77.00 -60.00   50
130  \w     66.00  91.00   0.50    0.60    --   69.68  77.00  90.00   50
131  \w     67.00  92.00   0.50    0.60    --   69.68  77.00   0.00   50
132  \w     66.00 106.00   0.50    0.60    --   69.68  77.00 120.00   80
133  \w     66.00  91.00   0.50    0.60    --   69.68  77.00-120.00   50
134  \w     66.00  91.00   0.50    0.60    --   69.68  77.00 -90.00   50
135  \w     66.00  91.00   0.50    0.60    --   69.68  77.00 150.00   50
136  \w     71.00  96.00   0.50    0.60    --   70.00  70.00  41.53   50
137  \w     75.00 118.00   0.50    0.60    --   74.00  68.00 -48.54   86
138  \w     76.00 119.00   0.50    0.60    --   74.00  69.00-101.18   86
139  \w     76.00 101.00   0.50    0.60    --   74.00  66.00-162.74   50
140  \w     79.00 107.00   0.50    0.60    --   78.00  67.00 171.57   56
141  \w     79.00 107.00   0.50    0.60    --   78.00  73.00-157.69   56
142  \w     89.00 127.00   0.50    0.60    --   82.00  46.00 168.94   76
143  \w     76.00 105.00   0.50    0.60    --   84.12 178.00  90.00   58
144  \w     89.00 122.00   0.50    0.60    --   84.12  45.00 -90.00   66
145  \w     79.00 122.00   0.50    0.60    --   84.12   0.00  60.00   86
146  \w     73.00  99.00   0.50    0.60    --   84.12 178.00  30.00   52
147  \w     46.00  72.00   0.50    0.60    --   84.12   0.00  60.00   52
148  \w     89.00 114.00   0.50    0.60    --   84.12  45.00  90.00   50
149  \w     57.00 100.00   0.50    0.60    --   84.12 178.00  60.00   86
150  \w     68.00  94.00   0.50    0.60    --   84.12 178.00 120.00   52
151  \w     76.00 102.00   0.50    0.60    --   84.12 178.00-150.00   52
152  \w     69.00  97.00   0.50    0.60    --   84.12 178.00-120.00   56
153  \w     81.00 117.00   0.50    0.60    --   84.12   0.00 -90.00   72
154  \w     46.00  72.00   0.50    0.60    --   84.12   0.00 -90.00   52
155  \w     66.00 108.00   0.50    0.60    --   84.12 178.00 150.00   84
156  \w     51.00  95.00   0.50    0.60    --   84.12 178.00   0.00   88
157  \w     66.00 108.00   0.50    0.60    --   84.12 178.00 -30.00   84
158  \w     37.00  62.00   0.50    0.60    --   84.12 -61.00 -90.00   50
159  \w     75.00 101.00   0.50    0.60    --   84.12 178.00 -90.00   52
160  \w     89.00 114.00   0.50    0.60    --   84.12  45.00 -60.00   50
161  \w     37.00  62.00   0.50    0.60    --   84.12 -61.00  60.00   50
162  \w     89.00 119.00   0.50    0.60    --   84.12  45.00-150.00   60
163  \w     50.00 118.00   0.50    0.60    --   84.12   0.00-180.00  136
164  \w     85.00 115.00   0.50    0.60    --   86.75  75.00-152.44   60
165  \w     89.00 114.00   0.50    0.60    --   86.75  93.00 131.75   50
166  \w     87.00 112.00   0.50    0.60    --   86.75  70.00   8.83   50
167  \w     88.00 113.00   0.50    0.60    --   86.75  65.00 104.81   50
168  \w     83.00 108.00   0.50    0.60    --   86.75  77.00 -12.61   50
169  \w     91.00 116.00   0.50    0.60    --   86.75  54.00  44.60   50
170  \w     88.00 113.00   0.50    0.60    --   86.75  67.00-153.19   50
171  \w     45.00  71.00   0.50    0.60    --   86.75-132.00-112.74   52
172  \w     91.00 135.00   0.50    0.60    --   86.75  55.00 -53.83   88
173  \w     92.00 125.00   0.50    0.60    --   86.75  47.00 114.02   66
174  \w     85.00 110.00   0.50    0.60    --   86.75  81.00 114.16   50
175  \w     89.00 114.00   0.50    0.60    --   86.75  63.00 116.83   50
176  \w     70.00 114.00   0.50    0.60    --   86.75-174.00 -52.31   88
177  \w     43.00  70.00   0.50    0.60    --   86.75-132.00 142.77   54
178  \w     88.00 131.00   0.50    0.60    --   86.75  66.00  52.50   86
179  \w     85.00 121.00   0.50    0.60    --   86.75  78.00 -36.51   72
;
_diffrn_measurement_device         'four-circle diffractometer'
_diffrn_measurement_device_type    'XtaLAB Synergy R, DW system, HyPix-Arc 150'
_diffrn_measurement_method         '\w scans'
_diffrn_radiation_type             CuK\a
_diffrn_radiation_wavelength       1.54184
_diffrn_source                     ?
_reflns_Friedel_coverage           0.000
_reflns_Friedel_fraction_full      .
_reflns_Friedel_fraction_max       .
_reflns_number_gt                  11423
_reflns_number_total               12938
_reflns_special_details
;
 Reflections were merged by SHELXL according to the crystal
 class for the calculation of statistics and refinement.
 
 _reflns_Friedel_fraction is defined as the number of unique
 Friedel pairs measured divided by the number that would be
 possible theoretically, ignoring centric projections and
 systematic absences.
;
_reflns_threshold_expression       'I > 2\s(I)'
_computing_cell_refinement         'CrysAlisPro 1.171.42.83a (Rigaku OD, 2023)'
_computing_data_collection         'CrysAlisPro 1.171.42.83a (Rigaku OD, 2023)'
_computing_data_reduction          'CrysAlisPro 1.171.42.83a (Rigaku OD, 2023)'
_computing_molecular_graphics      'Olex2 1.5 (Dolomanov et al., 2009)'
_computing_publication_material    'Olex2 1.5 (Dolomanov et al., 2009)'
_computing_structure_refinement    'SHELXL 2018/3 (Sheldrick, 2015)'
_computing_structure_solution      'SHELXT 2018/2 (Sheldrick, 2018)'
_refine_diff_density_max           0.386
_refine_diff_density_min           -0.550
_refine_diff_density_rms           0.049
_refine_ls_extinction_coef         .
_refine_ls_extinction_method       none
_refine_ls_goodness_of_fit_ref     1.032
_refine_ls_hydrogen_treatment      mixed
_refine_ls_matrix_type             full
_refine_ls_number_parameters       826
_refine_ls_number_reflns           12938
_refine_ls_number_restraints       0
_refine_ls_R_factor_all            0.0497
_refine_ls_R_factor_gt             0.0441
_refine_ls_restrained_S_all        1.032
_refine_ls_shift/su_max            0.001
_refine_ls_shift/su_mean           0.000
_refine_ls_structure_factor_coef   Fsqd
_refine_ls_weighting_details      
 'w=1/[\s^2^(Fo^2^)+(0.0641P)^2^+1.9008P] where P=(Fo^2^+2Fc^2^)/3'
_refine_ls_weighting_scheme        calc
_refine_ls_wR_factor_gt            0.1195
_refine_ls_wR_factor_ref           0.1231
_refine_special_details            ?
_olex2_refinement_description
;
1. Fixed Uiso
 At 1.2 times of:
  All C(H) groups
 At 1.5 times of:
  All C(H,H,H) groups
2.a Aromatic/amide H refined with riding coordinates:
 C30(H30), C32(H32), C57(H57), C31(H31), C42(H42), C4(H4), C58(H58), C3(H3),
 C59(H59), C40(H40), C76(H76), C24(H24), C51(H51), C41(H41), C22(H22), C25(H25),
  C26(H26), C5(H5), C15(H15), C45(H45), C18(H18), C28(H28), C20(H20), C13(H13),
 C14(H14), C21(H21), C27(H27), C19(H19), C52(H52), C55(H55), C72(H72), C75(H75),
  C73(H73), C78(H78), C49(H49), C48(H48), C82(H82), C47(H47), C53(H53),
 C74(H74), C46(H46), C54(H54), C67(H67), C81(H81), C69(H69), C79(H79), C80(H80),
  C68(H68)
2.b Idealised Me refined as rotating group:
 C1(H1C,H1D,H1E), C39(H39A,H39B,H39C), C11(H11A,H11B,H11C), C12(H12A,H12B,
 H12C), C38(H38A,H38B,H38C), C66(H66A,H66B,H66C), C65(H65A,H65B,H65C)
;
_atom_sites_solution_hydrogens     mixed
_atom_sites_solution_primary       ?
_atom_sites_solution_secondary     ?
loop_
  _atom_site_label
  _atom_site_type_symbol
  _atom_site_fract_x
  _atom_site_fract_y
  _atom_site_fract_z
  _atom_site_U_iso_or_equiv
  _atom_site_adp_type
  _atom_site_occupancy
  _atom_site_site_symmetry_order
  _atom_site_calc_flag
  _atom_site_refinement_flags_posn
  _atom_site_refinement_flags_adp
  _atom_site_refinement_flags_occupancy
  _atom_site_disorder_assembly
  _atom_site_disorder_group
 P3 P 0.73798(5) 0.11670(3) 0.43659(2) 0.02878(11) Uani 1 1 d . . . . .
 P1 P 0.72273(4) 0.10312(3) 0.09467(2) 0.02853(10) Uani 1 1 d . . . . .
 P2 P 0.55952(5) 0.53687(3) 0.25335(2) 0.03239(11) Uani 1 1 d . . . . .
 O2 O 0.79960(11) 0.05226(8) 0.31074(5) 0.0252(2) Uani 1 1 d . . . . .
 O3 O 0.73227(11) 0.39138(8) 0.33190(5) 0.0260(2) Uani 1 1 d . . . . .
 O1 O 0.74940(12) 0.29305(9) 0.11955(5) 0.0287(3) Uani 1 1 d . . . . .
 N1 N 0.68439(14) 0.25783(11) 0.27097(7) 0.0255(3) Uani 1 1 d . . . . .
 C56 C 0.90016(16) 0.23929(12) 0.30822(7) 0.0238(3) Uani 1 1 d . . . . .
 C35 C 0.81315(16) -0.03048(12) 0.35338(8) 0.0253(3) Uani 1 1 d . . . . .
 C61 C 0.84397(16) 0.31694(12) 0.34858(7) 0.0245(3) Uani 1 1 d . . . . .
 C34 C 0.88316(15) 0.03980(12) 0.25206(7) 0.0242(3) Uani 1 1 d . . . . .
 C29 C 0.90662(15) 0.12546(12) 0.21999(7) 0.0234(3) Uani 1 1 d . . . . .
 C30 C 0.99712(16) 0.10933(13) 0.16394(8) 0.0270(3) Uani 1 1 d . . . . .
 H30 H 1.017910 0.164576 0.140109 0.032 Uiso 1 1 calc R U . . .
 C33 C 0.93342(16) -0.05470(12) 0.22964(8) 0.0262(3) Uani 1 1 d . . . . .
 C2 C 0.86367(16) 0.32524(12) 0.19227(7) 0.0246(3) Uani 1 1 d . . . . .
 C43 C 0.77895(16) -0.01187(13) 0.41702(8) 0.0270(3) Uani 1 1 d . . . . .
 C36 C 0.85314(17) -0.12595(12) 0.33324(8) 0.0275(3) Uani 1 1 d . . . . .
 C32 C 1.02449(17) -0.06548(13) 0.17410(8) 0.0301(4) Uani 1 1 d . . . . .
 H32 H 1.064275 -0.129127 0.158162 0.036 Uiso 1 1 calc R U . . .
 C62 C 0.69336(17) 0.48265(12) 0.35560(8) 0.0275(3) Uani 1 1 d . . . . .
 C57 C 1.00856(16) 0.16378(13) 0.32582(8) 0.0276(3) Uani 1 1 d . . . . .
 H57 H 1.051450 0.110075 0.299975 0.033 Uiso 1 1 calc R U . . .
 C7 C 0.81350(16) 0.35335(13) 0.13596(8) 0.0271(3) Uani 1 1 d . . . . .
 C60 C 0.89029(17) 0.32192(13) 0.40221(8) 0.0272(3) Uani 1 1 d . . . . .
 C31 C 1.05771(17) 0.01545(13) 0.14184(8) 0.0308(4) Uani 1 1 d . . . . .
 H31 H 1.121845 0.006862 0.104638 0.037 Uiso 1 1 calc R U . . .
 C64 C 0.82339(18) 0.40808(13) 0.44416(8) 0.0294(4) Uani 1 1 d . . . . .
 C71 C 0.52352(18) 0.66137(13) 0.21142(8) 0.0318(4) Uani 1 1 d . . . . .
 C16 C 0.74048(17) 0.20602(13) 0.03649(8) 0.0296(4) Uani 1 1 d . . . . .
 C6 C 0.81975(17) 0.43843(13) 0.09657(8) 0.0303(4) Uani 1 1 d . . . . .
 C44 C 0.56744(19) 0.16972(14) 0.42182(8) 0.0330(4) Uani 1 1 d . . . . .
 C37 C 0.87828(18) -0.13651(12) 0.26311(8) 0.0290(4) Uani 1 1 d . . . . .
 C50 C 0.7196(2) 0.10254(13) 0.52259(8) 0.0340(4) Uani 1 1 d . . . . .
 C17 C 0.75446(18) -0.00093(14) 0.04605(8) 0.0309(4) Uani 1 1 d . . . . .
 C23 C 0.54228(17) 0.14162(13) 0.11930(8) 0.0298(4) Uani 1 1 d . . . . .
 C63 C 0.73762(19) 0.49541(13) 0.40803(8) 0.0324(4) Uani 1 1 d . . . . .
 C9 C 0.75379(17) 0.37558(14) 0.01538(8) 0.0314(4) Uani 1 1 d . . . . .
 C8 C 0.75002(17) 0.29198(13) 0.05613(8) 0.0288(4) Uani 1 1 d . . . . .
 C42 C 0.78395(18) -0.09330(13) 0.46113(8) 0.0316(4) Uani 1 1 d . . . . .
 H42 H 0.760995 -0.083148 0.504567 0.038 Uiso 1 1 calc R U . . .
 C4 C 0.95361(18) 0.46466(14) 0.16214(9) 0.0333(4) Uani 1 1 d . . . . .
 H4 H 1.007077 0.499965 0.170234 0.040 Uiso 1 1 calc R U . . .
 C58 C 1.05667(17) 0.16384(14) 0.37984(9) 0.0320(4) Uani 1 1 d . . . . .
 H58 H 1.129603 0.110061 0.390881 0.038 Uiso 1 1 calc R U . . .
 C3 C 0.93551(17) 0.38473(13) 0.20268(8) 0.0290(3) Uani 1 1 d . . . . .
 H3 H 0.973657 0.369181 0.239546 0.035 Uiso 1 1 calc R U . . .
 C59 C 0.99787(18) 0.24249(14) 0.41735(8) 0.0319(4) Uani 1 1 d . . . . .
 H59 H 1.031325 0.242384 0.454032 0.038 Uiso 1 1 calc R U . . .
 C1 C 0.60004(18) 0.22745(14) 0.23868(9) 0.0324(4) Uani 1 1 d . . . . .
 H1C H 0.591928 0.266718 0.198275 0.049 Uiso 1 1 calc R U . . .
 H1D H 0.512742 0.238857 0.264688 0.049 Uiso 1 1 calc R U . . .
 H1E H 0.639511 0.156630 0.231645 0.049 Uiso 1 1 calc R U . . .
 C40 C 0.85760(19) -0.20512(13) 0.37908(9) 0.0337(4) Uani 1 1 d . . . . .
 H40 H 0.885378 -0.271107 0.366843 0.040 Uiso 1 1 calc R U . . .
 C76 C 0.3983(2) 0.72806(14) 0.20916(9) 0.0374(4) Uani 1 1 d . . . . .
 H76 H 0.323607 0.712436 0.232874 0.045 Uiso 1 1 calc R U . . .
 C70 C 0.6064(2) 0.56046(14) 0.32414(9) 0.0352(4) Uani 1 1 d . . . . .
 C24 C 0.45609(18) 0.23550(14) 0.10563(9) 0.0338(4) Uani 1 1 d . . . . .
 H24 H 0.487175 0.281868 0.076512 0.041 Uiso 1 1 calc R U . . .
 C51 C 0.6099(2) 0.09287(14) 0.56347(9) 0.0406(4) Uani 1 1 d . . . . .
 H51 H 0.537362 0.089475 0.547660 0.049 Uiso 1 1 calc R U . . .
 C41 C 0.8220(2) -0.18879(14) 0.44231(9) 0.0353(4) Uani 1 1 d . . . . .
 H41 H 0.823766 -0.243400 0.472866 0.042 Uiso 1 1 calc R U . . .
 C22 C 0.87430(18) -0.07615(14) 0.04602(8) 0.0338(4) Uani 1 1 d . . . . .
 H22 H 0.936326 -0.069518 0.068133 0.041 Uiso 1 1 calc R U . . .
 C25 C 0.32434(19) 0.26208(15) 0.13435(9) 0.0370(4) Uani 1 1 d . . . . .
 H25 H 0.267038 0.326939 0.125160 0.044 Uiso 1 1 calc R U . . .
 C26 C 0.27618(19) 0.19574(15) 0.17579(9) 0.0389(4) Uani 1 1 d . . . . .
 H26 H 0.186450 0.214532 0.195362 0.047 Uiso 1 1 calc R U . . .
 C5 C 0.89330(18) 0.49277(14) 0.10975(9) 0.0335(4) Uani 1 1 d . . . . .
 H5 H 0.902244 0.549258 0.082813 0.040 Uiso 1 1 calc R U . . .
 C15 C 0.74370(19) 0.20469(15) -0.02778(8) 0.0350(4) Uani 1 1 d . . . . .
 H15 H 0.736970 0.147994 -0.042847 0.042 Uiso 1 1 calc R U . . .
 C45 C 0.50342(19) 0.11785(15) 0.39836(9) 0.0377(4) Uani 1 1 d . . . . .
 H45 H 0.543904 0.048561 0.394073 0.045 Uiso 1 1 calc R U . . .
 C18 C 0.66689(19) -0.01171(15) 0.01186(9) 0.0355(4) Uani 1 1 d . . . . .
 H18 H 0.584772 0.039002 0.010568 0.043 Uiso 1 1 calc R U . . .
 C28 C 0.49133(19) 0.07523(15) 0.16089(9) 0.0363(4) Uani 1 1 d . . . . .
 H28 H 0.548070 0.010340 0.170500 0.044 Uiso 1 1 calc R U . . .
 C10 C 0.73817(19) 0.47022(14) 0.04432(8) 0.0333(4) Uani 1 1 d . . . . .
 C20 C 0.8167(2) -0.17108(15) -0.01847(9) 0.0368(4) Uani 1 1 d . . . . .
 H20 H 0.836865 -0.229330 -0.039567 0.044 Uiso 1 1 calc R U . . .
 C77 C 0.3927(2) 0.52838(14) 0.28078(9) 0.0369(4) Uani 1 1 d . . . . .
 C13 C 0.76071(18) 0.36952(15) -0.04859(8) 0.0350(4) Uani 1 1 d . . . . .
 H13 H 0.768327 0.424235 -0.077634 0.042 Uiso 1 1 calc R U . . .
 C14 C 0.75655(19) 0.28470(15) -0.06982(8) 0.0375(4) Uani 1 1 d . . . . .
 H14 H 0.762503 0.281040 -0.113410 0.045 Uiso 1 1 calc R U . . .
 C39 C 0.7438(2) -0.11733(15) 0.24375(9) 0.0357(4) Uani 1 1 d . . . . .
 H39A H 0.755581 -0.118016 0.198143 0.054 Uiso 1 1 calc R U . . .
 H39B H 0.684014 -0.052335 0.256528 0.054 Uiso 1 1 calc R U . . .
 H39C H 0.706468 -0.169492 0.264318 0.054 Uiso 1 1 calc R U . . .
 C21 C 0.90550(19) -0.16086(15) 0.01439(9) 0.0371(4) Uani 1 1 d . . . . .
 H21 H 0.987677 -0.211624 0.015357 0.044 Uiso 1 1 calc R U . . .
 C27 C 0.3601(2) 0.10141(16) 0.18855(10) 0.0406(4) Uani 1 1 d . . . . .
 H27 H 0.327715 0.054412 0.216372 0.049 Uiso 1 1 calc R U . . .
 C19 C 0.69859(19) -0.09605(16) -0.02040(9) 0.0375(4) Uani 1 1 d . . . . .
 H19 H 0.638424 -0.101982 -0.043929 0.045 Uiso 1 1 calc R U . . .
 C52 C 0.6047(2) 0.08802(15) 0.62841(10) 0.0461(5) Uani 1 1 d . . . . .
 H52 H 0.528644 0.081377 0.656391 0.055 Uiso 1 1 calc R U . . .
 C55 C 0.8244(2) 0.10609(14) 0.54753(9) 0.0403(4) Uani 1 1 d . . . . .
 H55 H 0.901098 0.111967 0.519750 0.048 Uiso 1 1 calc R U . . .
 C11 C 0.59099(19) 0.51438(15) 0.07354(9) 0.0376(4) Uani 1 1 d . . . . .
 H11A H 0.564301 0.464810 0.104228 0.056 Uiso 1 1 calc R U . . .
 H11B H 0.537433 0.532375 0.040404 0.056 Uiso 1 1 calc R U . . .
 H11C H 0.578339 0.573840 0.094443 0.056 Uiso 1 1 calc R U . . .
 C72 C 0.6306(2) 0.68810(16) 0.17676(10) 0.0405(4) Uani 1 1 d . . . . .
 H72 H 0.717222 0.644741 0.178973 0.049 Uiso 1 1 calc R U . . .
 C75 C 0.3819(2) 0.81790(16) 0.17216(10) 0.0440(5) Uani 1 1 d . . . . .
 H75 H 0.296149 0.863785 0.171602 0.053 Uiso 1 1 calc R U . . .
 B1 B 0.84315(18) 0.23564(13) 0.24528(8) 0.0228(3) Uani 1 1 d . . . . .
 C73 C 0.6131(2) 0.77652(17) 0.13924(10) 0.0448(5) Uani 1 1 d . . . . .
 H73 H 0.687045 0.792925 0.115348 0.054 Uiso 1 1 calc R U . . .
 C78 C 0.3029(2) 0.57413(16) 0.33162(9) 0.0434(5) Uani 1 1 d . . . . .
 H78 H 0.327606 0.611781 0.356345 0.052 Uiso 1 1 calc R U . . .
 C49 C 0.5048(2) 0.27164(15) 0.42703(10) 0.0437(5) Uani 1 1 d . . . . .
 H49 H 0.546420 0.309435 0.442473 0.052 Uiso 1 1 calc R U . . .
 C12 C 0.7743(2) 0.54937(16) -0.00312(10) 0.0435(5) Uani 1 1 d . . . . .
 H12A H 0.761861 0.608281 0.018285 0.065 Uiso 1 1 calc R U . . .
 H12B H 0.717813 0.567654 -0.035064 0.065 Uiso 1 1 calc R U . . .
 H12C H 0.866409 0.523234 -0.023180 0.065 Uiso 1 1 calc R U . . .
 C48 C 0.3816(2) 0.31843(16) 0.40976(10) 0.0496(5) Uani 1 1 d . . . . .
 H48 H 0.340064 0.387661 0.413935 0.059 Uiso 1 1 calc R U . . .
 C82 C 0.3521(2) 0.47350(15) 0.24572(10) 0.0425(5) Uani 1 1 d . . . . .
 H82 H 0.411750 0.441334 0.211117 0.051 Uiso 1 1 calc R U . . .
 C38 C 0.9679(2) -0.24036(14) 0.24577(10) 0.0416(5) Uani 1 1 d . . . . .
 H38A H 0.928013 -0.290238 0.268018 0.062 Uiso 1 1 calc R U . . .
 H38B H 1.053652 -0.253335 0.257762 0.062 Uiso 1 1 calc R U . . .
 H38C H 0.979507 -0.244025 0.200440 0.062 Uiso 1 1 calc R U . . .
 C47 C 0.3197(2) 0.26568(17) 0.38680(10) 0.0462(5) Uani 1 1 d . . . . .
 H47 H 0.235857 0.297948 0.375130 0.055 Uiso 1 1 calc R U . . .
 C53 C 0.7091(3) 0.09283(15) 0.65181(10) 0.0503(6) Uani 1 1 d . . . . .
 H53 H 0.704429 0.090287 0.695842 0.060 Uiso 1 1 calc R U . . .
 C66 C 0.9266(2) 0.43809(16) 0.46685(11) 0.0442(5) Uani 1 1 d . . . . .
 H66A H 0.979802 0.381106 0.490657 0.066 Uiso 1 1 calc R U . . .
 H66B H 0.882559 0.493134 0.493806 0.066 Uiso 1 1 calc R U . . .
 H66C H 0.983504 0.459246 0.430620 0.066 Uiso 1 1 calc R U . . .
 C74 C 0.4881(2) 0.84059(16) 0.13668(10) 0.0450(5) Uani 1 1 d . . . . .
 H74 H 0.475577 0.900646 0.110235 0.054 Uiso 1 1 calc R U . . .
 C46 C 0.3807(2) 0.16573(18) 0.38098(10) 0.0461(5) Uani 1 1 d . . . . .
 H46 H 0.338809 0.128730 0.364922 0.055 Uiso 1 1 calc R U . . .
 C65 C 0.7362(2) 0.37588(16) 0.50226(9) 0.0443(5) Uani 1 1 d . . . . .
 H65A H 0.671827 0.353092 0.488957 0.066 Uiso 1 1 calc R U . . .
 H65B H 0.690020 0.432456 0.527797 0.066 Uiso 1 1 calc R U . . .
 H65C H 0.791029 0.321551 0.527062 0.066 Uiso 1 1 calc R U . . .
 C54 C 0.8206(3) 0.10134(16) 0.61154(10) 0.0488(5) Uani 1 1 d . . . . .
 H54 H 0.893411 0.103887 0.627458 0.059 Uiso 1 1 calc R U . . .
 C67 C 0.6924(3) 0.59027(16) 0.42857(11) 0.0529(6) Uani 1 1 d . . . . .
 H67 H 0.720580 0.601253 0.464319 0.063 Uiso 1 1 calc R U . . .
 C81 C 0.2271(2) 0.46506(18) 0.26037(12) 0.0518(5) Uani 1 1 d . . . . .
 H81 H 0.201500 0.427815 0.235772 0.062 Uiso 1 1 calc R U . . .
 C69 C 0.5652(3) 0.65447(16) 0.34643(11) 0.0556(7) Uani 1 1 d . . . . .
 H69 H 0.507354 0.709149 0.325760 0.067 Uiso 1 1 calc R U . . .
 C79 C 0.1784(2) 0.56503(18) 0.34622(11) 0.0519(6) Uani 1 1 d . . . . .
 H79 H 0.118509 0.596345 0.381030 0.062 Uiso 1 1 calc R U . . .
 C80 C 0.1398(2) 0.51088(19) 0.31079(12) 0.0545(6) Uani 1 1 d . . . . .
 H80 H 0.053908 0.505305 0.321098 0.065 Uiso 1 1 calc R U . . .
 C68 C 0.6081(3) 0.66887(17) 0.39864(13) 0.0695(9) Uani 1 1 d . . . . .
 H68 H 0.579100 0.733124 0.413674 0.083 Uiso 1 1 calc R U . . .
 H1A H 0.679(2) 0.2265(18) 0.3082(12) 0.047(7) Uiso 1 1 d . . . . .
 H1B H 0.647(2) 0.3234(18) 0.2748(10) 0.041(6) Uiso 1 1 d . . . . .

loop_
  _atom_site_aniso_label
  _atom_site_aniso_U_11
  _atom_site_aniso_U_22
  _atom_site_aniso_U_33
  _atom_site_aniso_U_23
  _atom_site_aniso_U_13
  _atom_site_aniso_U_12
 P3 0.0367(2) 0.0286(2) 0.0216(2) -0.00355(16) -0.00449(17) -0.01071(18)
 P1 0.0289(2) 0.0302(2) 0.0266(2) -0.00561(17) -0.00797(17) -0.00622(17)
 P2 0.0381(3) 0.0267(2) 0.0288(2) -0.00677(17) -0.01429(18) 0.00110(18)
 O2 0.0290(6) 0.0234(5) 0.0199(5) -0.0022(4) -0.0039(4) -0.0040(5)
 O3 0.0287(6) 0.0221(5) 0.0276(6) -0.0061(4) -0.0116(5) -0.0028(5)
 O1 0.0336(6) 0.0316(6) 0.0228(6) -0.0028(5) -0.0072(5) -0.0114(5)
 N1 0.0260(7) 0.0251(7) 0.0251(7) -0.0031(6) -0.0064(6) -0.0061(6)
 C56 0.0246(8) 0.0254(8) 0.0217(7) -0.0019(6) -0.0051(6) -0.0079(6)
 C35 0.0255(8) 0.0259(8) 0.0246(8) -0.0004(6) -0.0082(6) -0.0065(6)
 C61 0.0251(8) 0.0243(8) 0.0246(8) -0.0019(6) -0.0083(6) -0.0060(6)
 C34 0.0218(8) 0.0279(8) 0.0211(7) -0.0055(6) -0.0053(6) -0.0030(6)
 C29 0.0233(8) 0.0260(8) 0.0215(7) -0.0039(6) -0.0081(6) -0.0053(6)
 C30 0.0253(8) 0.0296(8) 0.0256(8) -0.0039(6) -0.0050(6) -0.0070(7)
 C33 0.0253(8) 0.0254(8) 0.0260(8) -0.0043(6) -0.0087(6) -0.0021(6)
 C2 0.0234(8) 0.0255(8) 0.0224(7) -0.0046(6) -0.0035(6) -0.0039(6)
 C43 0.0276(8) 0.0290(8) 0.0242(8) -0.0024(6) -0.0075(6) -0.0072(7)
 C36 0.0285(8) 0.0263(8) 0.0270(8) -0.0024(6) -0.0100(7) -0.0045(7)
 C32 0.0289(9) 0.0284(8) 0.0286(8) -0.0085(7) -0.0062(7) -0.0001(7)
 C62 0.0314(9) 0.0244(8) 0.0264(8) -0.0066(6) -0.0072(7) -0.0053(7)
 C57 0.0261(8) 0.0284(8) 0.0279(8) -0.0056(7) -0.0071(6) -0.0052(7)
 C7 0.0255(8) 0.0290(8) 0.0262(8) -0.0051(6) -0.0039(6) -0.0070(7)
 C60 0.0297(8) 0.0289(8) 0.0257(8) -0.0048(6) -0.0085(7) -0.0094(7)
 C31 0.0255(8) 0.0350(9) 0.0269(8) -0.0078(7) -0.0010(7) -0.0031(7)
 C64 0.0347(9) 0.0300(9) 0.0264(8) -0.0067(7) -0.0107(7) -0.0090(7)
 C71 0.0377(10) 0.0301(9) 0.0272(8) -0.0057(7) -0.0113(7) -0.0056(7)
 C16 0.0264(8) 0.0339(9) 0.0264(8) -0.0055(7) -0.0059(6) -0.0050(7)
 C6 0.0295(9) 0.0310(9) 0.0278(8) -0.0020(7) -0.0051(7) -0.0063(7)
 C44 0.0373(10) 0.0322(9) 0.0231(8) 0.0000(7) -0.0018(7) -0.0057(8)
 C37 0.0349(9) 0.0243(8) 0.0264(8) -0.0048(6) -0.0077(7) -0.0050(7)
 C50 0.0484(11) 0.0258(8) 0.0259(8) -0.0048(7) -0.0066(8) -0.0080(8)
 C17 0.0333(9) 0.0337(9) 0.0268(8) -0.0053(7) -0.0064(7) -0.0100(7)
 C23 0.0301(9) 0.0323(9) 0.0277(8) -0.0075(7) -0.0084(7) -0.0066(7)
 C63 0.0400(10) 0.0303(9) 0.0278(8) -0.0060(7) -0.0114(7) -0.0075(8)
 C9 0.0284(9) 0.0353(9) 0.0267(8) -0.0021(7) -0.0058(7) -0.0048(7)
 C8 0.0260(8) 0.0355(9) 0.0231(8) -0.0048(7) -0.0052(6) -0.0059(7)
 C42 0.0387(10) 0.0337(9) 0.0248(8) 0.0004(7) -0.0115(7) -0.0123(8)
 C4 0.0306(9) 0.0328(9) 0.0384(10) -0.0031(7) -0.0070(7) -0.0119(7)
 C58 0.0278(9) 0.0330(9) 0.0347(9) -0.0033(7) -0.0140(7) -0.0037(7)
 C3 0.0275(8) 0.0306(9) 0.0291(8) -0.0036(7) -0.0075(7) -0.0075(7)
 C59 0.0330(9) 0.0356(9) 0.0301(9) -0.0045(7) -0.0151(7) -0.0083(8)
 C1 0.0286(9) 0.0375(9) 0.0333(9) -0.0079(7) -0.0087(7) -0.0092(7)
 C40 0.0428(10) 0.0247(8) 0.0338(9) -0.0010(7) -0.0150(8) -0.0065(7)
 C76 0.0360(10) 0.0362(10) 0.0393(10) 0.0019(8) -0.0139(8) -0.0080(8)
 C70 0.0428(10) 0.0289(9) 0.0308(9) -0.0085(7) -0.0142(8) -0.0002(8)
 C24 0.0333(9) 0.0337(9) 0.0333(9) -0.0027(7) -0.0088(7) -0.0076(8)
 C51 0.0516(12) 0.0339(10) 0.0285(9) -0.0024(7) -0.0012(8) -0.0073(9)
 C41 0.0473(11) 0.0306(9) 0.0291(9) 0.0046(7) -0.0162(8) -0.0111(8)
 C22 0.0320(9) 0.0392(10) 0.0309(9) -0.0070(7) -0.0067(7) -0.0099(8)
 C25 0.0346(10) 0.0340(9) 0.0387(10) -0.0051(8) -0.0094(8) -0.0035(8)
 C26 0.0320(10) 0.0442(11) 0.0394(10) -0.0083(8) -0.0039(8) -0.0102(8)
 C5 0.0342(9) 0.0320(9) 0.0334(9) 0.0008(7) -0.0045(7) -0.0115(8)
 C15 0.0369(10) 0.0384(10) 0.0281(9) -0.0085(7) -0.0074(7) -0.0065(8)
 C45 0.0318(10) 0.0388(10) 0.0386(10) -0.0020(8) -0.0030(8) -0.0084(8)
 C18 0.0324(9) 0.0402(10) 0.0349(9) -0.0072(8) -0.0090(7) -0.0093(8)
 C28 0.0348(10) 0.0364(10) 0.0378(10) -0.0038(8) -0.0106(8) -0.0084(8)
 C10 0.0358(10) 0.0340(9) 0.0280(9) 0.0001(7) -0.0082(7) -0.0078(8)
 C20 0.0422(11) 0.0379(10) 0.0317(9) -0.0097(8) 0.0011(8) -0.0161(8)
 C77 0.0460(11) 0.0305(9) 0.0308(9) 0.0030(7) -0.0131(8) -0.0061(8)
 C13 0.0342(10) 0.0382(10) 0.0269(9) 0.0007(7) -0.0057(7) -0.0055(8)
 C14 0.0397(10) 0.0444(11) 0.0236(8) -0.0068(8) -0.0070(7) -0.0048(8)
 C39 0.0438(11) 0.0395(10) 0.0305(9) -0.0034(7) -0.0133(8) -0.0175(8)
 C21 0.0328(10) 0.0384(10) 0.0354(10) -0.0071(8) -0.0022(8) -0.0059(8)
 C27 0.0392(11) 0.0440(11) 0.0392(10) 0.0003(8) -0.0057(8) -0.0161(9)
 C19 0.0366(10) 0.0489(11) 0.0326(9) -0.0106(8) -0.0067(8) -0.0174(9)
 C52 0.0585(13) 0.0335(10) 0.0324(10) -0.0025(8) 0.0036(9) -0.0037(9)
 C55 0.0556(12) 0.0326(10) 0.0335(10) -0.0025(8) -0.0166(9) -0.0097(9)
 C11 0.0351(10) 0.0376(10) 0.0367(10) -0.0078(8) -0.0121(8) -0.0017(8)
 C72 0.0365(10) 0.0438(11) 0.0400(10) -0.0119(9) -0.0073(8) -0.0076(9)
 C75 0.0434(11) 0.0379(10) 0.0499(12) 0.0041(9) -0.0230(9) -0.0061(9)
 B1 0.0233(9) 0.0248(9) 0.0202(8) -0.0035(7) -0.0056(7) -0.0059(7)
 C73 0.0518(12) 0.0518(12) 0.0376(11) -0.0077(9) -0.0043(9) -0.0259(10)
 C78 0.0514(12) 0.0401(11) 0.0311(10) 0.0016(8) -0.0093(9) -0.0053(9)
 C49 0.0528(12) 0.0343(10) 0.0387(11) -0.0031(8) -0.0097(9) -0.0059(9)
 C12 0.0544(13) 0.0397(11) 0.0370(10) 0.0055(8) -0.0152(9) -0.0152(10)
 C48 0.0510(13) 0.0353(11) 0.0442(12) 0.0032(9) -0.0024(10) 0.0036(9)
 C82 0.0481(12) 0.0381(10) 0.0403(11) -0.0023(8) -0.0123(9) -0.0098(9)
 C38 0.0555(13) 0.0262(9) 0.0366(10) -0.0059(8) -0.0052(9) -0.0050(9)
 C47 0.0351(11) 0.0511(12) 0.0393(11) 0.0084(9) -0.0022(8) -0.0042(9)
 C53 0.0811(17) 0.0298(10) 0.0323(10) -0.0039(8) -0.0185(11) -0.0018(10)
 C66 0.0423(11) 0.0452(11) 0.0517(12) -0.0179(9) -0.0171(9) -0.0114(9)
 C74 0.0621(14) 0.0429(11) 0.0381(10) 0.0032(9) -0.0211(10) -0.0224(10)
 C46 0.0341(10) 0.0535(13) 0.0462(12) 0.0025(10) -0.0058(9) -0.0114(9)
 C65 0.0592(13) 0.0391(11) 0.0334(10) -0.0086(8) 0.0023(9) -0.0180(10)
 C54 0.0726(16) 0.0361(11) 0.0391(11) -0.0017(9) -0.0267(11) -0.0095(10)
 C67 0.0789(16) 0.0363(11) 0.0446(12) -0.0164(9) -0.0344(11) -0.0004(11)
 C81 0.0556(14) 0.0502(13) 0.0532(13) 0.0034(10) -0.0190(11) -0.0189(11)
 C69 0.0803(17) 0.0312(10) 0.0491(13) -0.0145(9) -0.0369(12) 0.0103(10)
 C79 0.0526(13) 0.0495(13) 0.0380(11) 0.0055(9) -0.0047(10) -0.0016(10)
 C80 0.0482(13) 0.0559(14) 0.0523(13) 0.0154(11) -0.0134(11) -0.0130(11)
 C68 0.106(2) 0.0352(11) 0.0635(16) -0.0241(11) -0.0511(16) 0.0124(13)

_geom_special_details
;
 All esds (except the esd in the dihedral angle between two l.s. planes)
 are estimated using the full covariance matrix.  The cell esds are taken
 into account individually in the estimation of esds in distances, angles
 and torsion angles; correlations between esds in cell parameters are only
 used when they are defined by crystal symmetry.  An approximate (isotropic)
 treatment of cell esds is used for estimating esds involving l.s. planes.
;
loop_
  _geom_bond_atom_site_label_1
  _geom_bond_atom_site_label_2
  _geom_bond_distance
  _geom_bond_site_symmetry_2
  _geom_bond_publ_flag
 P3 C43 1.8346(18) . ?
 P3 C44 1.846(2) . ?
 P3 C50 1.8384(18) . ?
 P1 C16 1.8373(19) . ?
 P1 C17 1.8516(18) . ?
 P1 C23 1.8482(18) . ?
 P2 C71 1.8381(19) . ?
 P2 C70 1.8395(18) . ?
 P2 C77 1.842(2) . ?
 O2 C35 1.3839(19) . ?
 O2 C34 1.4078(19) . ?
 O3 C61 1.4013(19) . ?
 O3 C62 1.3734(19) . ?
 O1 C7 1.407(2) . ?
 O1 C8 1.3886(19) . ?
 N1 C1 1.478(2) . ?
 N1 B1 1.649(2) . ?
 N1 H1A 0.87(3) . ?
 N1 H1B 0.90(2) . ?
 C56 C61 1.410(2) . ?
 C56 C57 1.391(2) . ?
 C56 B1 1.642(2) . ?
 C35 C43 1.404(2) . ?
 C35 C36 1.394(2) . ?
 C61 C60 1.393(2) . ?
 C34 C29 1.397(2) . ?
 C34 C33 1.397(2) . ?
 C29 C30 1.399(2) . ?
 C29 B1 1.622(2) . ?
 C30 H30 0.9500 . ?
 C30 C31 1.390(2) . ?
 C33 C32 1.392(2) . ?
 C33 C37 1.523(2) . ?
 C2 C7 1.405(2) . ?
 C2 C3 1.410(2) . ?
 C2 B1 1.642(2) . ?
 C43 C42 1.395(2) . ?
 C36 C37 1.521(2) . ?
 C36 C40 1.395(2) . ?
 C32 H32 0.9500 . ?
 C32 C31 1.384(3) . ?
 C62 C63 1.393(2) . ?
 C62 C70 1.400(2) . ?
 C57 H57 0.9500 . ?
 C57 C58 1.393(2) . ?
 C7 C6 1.400(2) . ?
 C60 C64 1.529(2) . ?
 C60 C59 1.394(2) . ?
 C31 H31 0.9500 . ?
 C64 C63 1.518(2) . ?
 C64 C66 1.531(2) . ?
 C64 C65 1.537(3) . ?
 C71 C76 1.390(3) . ?
 C71 C72 1.396(3) . ?
 C16 C8 1.404(2) . ?
 C16 C15 1.402(2) . ?
 C6 C5 1.389(3) . ?
 C6 C10 1.523(2) . ?
 C44 C45 1.388(3) . ?
 C44 C49 1.398(3) . ?
 C37 C39 1.546(3) . ?
 C37 C38 1.530(2) . ?
 C50 C51 1.376(3) . ?
 C50 C55 1.392(3) . ?
 C17 C22 1.390(3) . ?
 C17 C18 1.394(2) . ?
 C23 C24 1.391(3) . ?
 C23 C28 1.393(3) . ?
 C63 C67 1.386(3) . ?
 C9 C8 1.392(3) . ?
 C9 C10 1.521(3) . ?
 C9 C13 1.400(2) . ?
 C42 H42 0.9500 . ?
 C42 C41 1.386(3) . ?
 C4 H4 0.9500 . ?
 C4 C3 1.386(3) . ?
 C4 C5 1.385(3) . ?
 C58 H58 0.9500 . ?
 C58 C59 1.383(3) . ?
 C3 H3 0.9500 . ?
 C59 H59 0.9500 . ?
 C1 H1C 0.9800 . ?
 C1 H1D 0.9800 . ?
 C1 H1E 0.9800 . ?
 C40 H40 0.9500 . ?
 C40 C41 1.388(3) . ?
 C76 H76 0.9500 . ?
 C76 C75 1.395(3) . ?
 C70 C69 1.394(3) . ?
 C24 H24 0.9500 . ?
 C24 C25 1.395(3) . ?
 C51 H51 0.9500 . ?
 C51 C52 1.403(3) . ?
 C41 H41 0.9500 . ?
 C22 H22 0.9500 . ?
 C22 C21 1.390(3) . ?
 C25 H25 0.9500 . ?
 C25 C26 1.376(3) . ?
 C26 H26 0.9500 . ?
 C26 C27 1.382(3) . ?
 C5 H5 0.9500 . ?
 C15 H15 0.9500 . ?
 C15 C14 1.389(3) . ?
 C45 H45 0.9500 . ?
 C45 C46 1.395(3) . ?
 C18 H18 0.9500 . ?
 C18 C19 1.393(3) . ?
 C28 H28 0.9500 . ?
 C28 C27 1.384(3) . ?
 C10 C11 1.552(3) . ?
 C10 C12 1.520(3) . ?
 C20 H20 0.9500 . ?
 C20 C21 1.382(3) . ?
 C20 C19 1.380(3) . ?
 C77 C78 1.397(3) . ?
 C77 C82 1.401(3) . ?
 C13 H13 0.9500 . ?
 C13 C14 1.380(3) . ?
 C14 H14 0.9500 . ?
 C39 H39A 0.9800 . ?
 C39 H39B 0.9800 . ?
 C39 H39C 0.9800 . ?
 C21 H21 0.9500 . ?
 C27 H27 0.9500 . ?
 C19 H19 0.9500 . ?
 C52 H52 0.9500 . ?
 C52 C53 1.375(4) . ?
 C55 H55 0.9500 . ?
 C55 C54 1.385(3) . ?
 C11 H11A 0.9800 . ?
 C11 H11B 0.9800 . ?
 C11 H11C 0.9800 . ?
 C72 H72 0.9500 . ?
 C72 C73 1.384(3) . ?
 C75 H75 0.9500 . ?
 C75 C74 1.367(3) . ?
 C73 H73 0.9500 . ?
 C73 C74 1.376(3) . ?
 C78 H78 0.9500 . ?
 C78 C79 1.383(3) . ?
 C49 H49 0.9500 . ?
 C49 C48 1.396(3) . ?
 C12 H12A 0.9800 . ?
 C12 H12B 0.9800 . ?
 C12 H12C 0.9800 . ?
 C48 H48 0.9500 . ?
 C48 C47 1.374(3) . ?
 C82 H82 0.9500 . ?
 C82 C81 1.384(3) . ?
 C38 H38A 0.9800 . ?
 C38 H38B 0.9800 . ?
 C38 H38C 0.9800 . ?
 C47 H47 0.9500 . ?
 C47 C46 1.372(3) . ?
 C53 H53 0.9500 . ?
 C53 C54 1.380(4) . ?
 C66 H66A 0.9800 . ?
 C66 H66B 0.9800 . ?
 C66 H66C 0.9800 . ?
 C74 H74 0.9500 . ?
 C46 H46 0.9500 . ?
 C65 H65A 0.9800 . ?
 C65 H65B 0.9800 . ?
 C65 H65C 0.9800 . ?
 C54 H54 0.9500 . ?
 C67 H67 0.9500 . ?
 C67 C68 1.374(3) . ?
 C81 H81 0.9500 . ?
 C81 C80 1.381(4) . ?
 C69 H69 0.9500 . ?
 C69 C68 1.389(3) . ?
 C79 H79 0.9500 . ?
 C79 C80 1.385(4) . ?
 C80 H80 0.9500 . ?
 C68 H68 0.9500 . ?

loop_
  _geom_angle_atom_site_label_1
  _geom_angle_atom_site_label_2
  _geom_angle_atom_site_label_3
  _geom_angle
  _geom_angle_site_symmetry_1
  _geom_angle_site_symmetry_3
  _geom_angle_publ_flag
 C43 P3 C44 100.93(8) . . ?
 C43 P3 C50 102.38(8) . . ?
 C50 P3 C44 103.95(9) . . ?
 C16 P1 C17 103.41(8) . . ?
 C16 P1 C23 100.95(8) . . ?
 C23 P1 C17 102.49(8) . . ?
 C71 P2 C70 100.70(8) . . ?
 C71 P2 C77 101.20(8) . . ?
 C70 P2 C77 103.90(9) . . ?
 C35 O2 C34 117.18(12) . . ?
 C62 O3 C61 119.30(12) . . ?
 C8 O1 C7 117.06(13) . . ?
 C1 N1 B1 122.71(13) . . ?
 C1 N1 H1A 105.1(16) . . ?
 C1 N1 H1B 106.6(14) . . ?
 B1 N1 H1A 104.7(16) . . ?
 B1 N1 H1B 108.3(14) . . ?
 H1A N1 H1B 109(2) . . ?
 C61 C56 B1 123.54(14) . . ?
 C57 C56 C61 114.99(14) . . ?
 C57 C56 B1 121.46(14) . . ?
 O2 C35 C43 116.19(14) . . ?
 O2 C35 C36 120.97(14) . . ?
 C36 C35 C43 122.78(15) . . ?
 O3 C61 C56 114.94(13) . . ?
 C60 C61 O3 120.31(14) . . ?
 C60 C61 C56 124.74(15) . . ?
 C29 C34 O2 116.17(14) . . ?
 C33 C34 O2 118.74(15) . . ?
 C33 C34 C29 125.07(15) . . ?
 C34 C29 C30 114.69(15) . . ?
 C34 C29 B1 124.64(14) . . ?
 C30 C29 B1 120.58(14) . . ?
 C29 C30 H30 118.8 . . ?
 C31 C30 C29 122.43(16) . . ?
 C31 C30 H30 118.8 . . ?
 C34 C33 C37 119.23(15) . . ?
 C32 C33 C34 116.75(16) . . ?
 C32 C33 C37 123.79(15) . . ?
 C7 C2 C3 113.61(15) . . ?
 C7 C2 B1 127.09(14) . . ?
 C3 C2 B1 119.27(14) . . ?
 C35 C43 P3 117.90(13) . . ?
 C42 C43 P3 124.47(13) . . ?
 C42 C43 C35 117.57(15) . . ?
 C35 C36 C37 118.16(15) . . ?
 C35 C36 C40 117.57(15) . . ?
 C40 C36 C37 124.07(15) . . ?
 C33 C32 H32 119.6 . . ?
 C31 C32 C33 120.78(16) . . ?
 C31 C32 H32 119.6 . . ?
 O3 C62 C63 121.39(15) . . ?
 O3 C62 C70 115.75(14) . . ?
 C63 C62 C70 122.86(16) . . ?
 C56 C57 H57 118.7 . . ?
 C56 C57 C58 122.56(16) . . ?
 C58 C57 H57 118.7 . . ?
 C2 C7 O1 117.25(15) . . ?
 C6 C7 O1 118.35(15) . . ?
 C6 C7 C2 124.37(16) . . ?
 C61 C60 C64 121.84(15) . . ?
 C61 C60 C59 116.84(15) . . ?
 C59 C60 C64 121.27(15) . . ?
 C30 C31 H31 120.0 . . ?
 C32 C31 C30 119.91(16) . . ?
 C32 C31 H31 120.0 . . ?
 C60 C64 C66 110.24(15) . . ?
 C60 C64 C65 109.91(15) . . ?
 C63 C64 C60 109.39(14) . . ?
 C63 C64 C66 110.79(15) . . ?
 C63 C64 C65 108.68(16) . . ?
 C66 C64 C65 107.80(16) . . ?
 C76 C71 P2 124.97(15) . . ?
 C76 C71 C72 118.05(18) . . ?
 C72 C71 P2 116.90(14) . . ?
 C8 C16 P1 119.64(13) . . ?
 C15 C16 P1 123.46(14) . . ?
 C15 C16 C8 116.90(17) . . ?
 C7 C6 C10 118.17(16) . . ?
 C5 C6 C7 118.17(16) . . ?
 C5 C6 C10 123.53(16) . . ?
 C45 C44 P3 124.10(14) . . ?
 C45 C44 C49 117.58(18) . . ?
 C49 C44 P3 117.81(16) . . ?
 C33 C37 C39 107.78(14) . . ?
 C33 C37 C38 112.47(15) . . ?
 C36 C37 C33 107.80(14) . . ?
 C36 C37 C39 107.38(14) . . ?
 C36 C37 C38 112.47(14) . . ?
 C38 C37 C39 108.72(15) . . ?
 C51 C50 P3 125.46(16) . . ?
 C51 C50 C55 118.23(18) . . ?
 C55 C50 P3 116.26(15) . . ?
 C22 C17 P1 116.46(13) . . ?
 C22 C17 C18 117.85(17) . . ?
 C18 C17 P1 125.64(14) . . ?
 C24 C23 P1 125.02(14) . . ?
 C24 C23 C28 117.65(17) . . ?
 C28 C23 P1 116.86(14) . . ?
 C62 C63 C64 121.62(15) . . ?
 C67 C63 C62 117.12(17) . . ?
 C67 C63 C64 121.11(16) . . ?
 C8 C9 C10 117.37(15) . . ?
 C8 C9 C13 118.10(17) . . ?
 C13 C9 C10 124.31(17) . . ?
 O1 C8 C16 117.20(15) . . ?
 O1 C8 C9 120.07(15) . . ?
 C9 C8 C16 122.66(16) . . ?
 C43 C42 H42 119.6 . . ?
 C41 C42 C43 120.76(16) . . ?
 C41 C42 H42 119.6 . . ?
 C3 C4 H4 120.2 . . ?
 C5 C4 H4 120.2 . . ?
 C5 C4 C3 119.64(17) . . ?
 C57 C58 H58 120.1 . . ?
 C59 C58 C57 119.75(16) . . ?
 C59 C58 H58 120.1 . . ?
 C2 C3 H3 118.2 . . ?
 C4 C3 C2 123.68(16) . . ?
 C4 C3 H3 118.2 . . ?
 C60 C59 H59 119.5 . . ?
 C58 C59 C60 121.08(16) . . ?
 C58 C59 H59 119.5 . . ?
 N1 C1 H1C 109.5 . . ?
 N1 C1 H1D 109.5 . . ?
 N1 C1 H1E 109.5 . . ?
 H1C C1 H1D 109.5 . . ?
 H1C C1 H1E 109.5 . . ?
 H1D C1 H1E 109.5 . . ?
 C36 C40 H40 119.5 . . ?
 C41 C40 C36 120.92(16) . . ?
 C41 C40 H40 119.5 . . ?
 C71 C76 H76 119.9 . . ?
 C71 C76 C75 120.14(19) . . ?
 C75 C76 H76 119.9 . . ?
 C62 C70 P2 119.39(13) . . ?
 C69 C70 P2 122.94(14) . . ?
 C69 C70 C62 117.57(17) . . ?
 C23 C24 H24 119.8 . . ?
 C23 C24 C25 120.49(18) . . ?
 C25 C24 H24 119.8 . . ?
 C50 C51 H51 119.9 . . ?
 C50 C51 C52 120.2(2) . . ?
 C52 C51 H51 119.9 . . ?
 C42 C41 C40 120.38(17) . . ?
 C42 C41 H41 119.8 . . ?
 C40 C41 H41 119.8 . . ?
 C17 C22 H22 119.2 . . ?
 C21 C22 C17 121.52(17) . . ?
 C21 C22 H22 119.2 . . ?
 C24 C25 H25 119.5 . . ?
 C26 C25 C24 120.95(18) . . ?
 C26 C25 H25 119.5 . . ?
 C25 C26 H26 120.5 . . ?
 C25 C26 C27 119.07(18) . . ?
 C27 C26 H26 120.5 . . ?
 C6 C5 H5 120.0 . . ?
 C4 C5 C6 120.06(17) . . ?
 C4 C5 H5 120.0 . . ?
 C16 C15 H15 119.4 . . ?
 C14 C15 C16 121.22(18) . . ?
 C14 C15 H15 119.4 . . ?
 C44 C45 H45 119.4 . . ?
 C44 C45 C46 121.1(2) . . ?
 C46 C45 H45 119.4 . . ?
 C17 C18 H18 119.7 . . ?
 C19 C18 C17 120.67(18) . . ?
 C19 C18 H18 119.7 . . ?
 C23 C28 H28 119.2 . . ?
 C27 C28 C23 121.65(18) . . ?
 C27 C28 H28 119.2 . . ?
 C6 C10 C11 108.97(15) . . ?
 C9 C10 C6 106.34(14) . . ?
 C9 C10 C11 107.42(15) . . ?
 C12 C10 C6 113.11(16) . . ?
 C12 C10 C9 113.41(16) . . ?
 C12 C10 C11 107.41(16) . . ?
 C21 C20 H20 120.2 . . ?
 C19 C20 H20 120.2 . . ?
 C19 C20 C21 119.52(18) . . ?
 C78 C77 P2 125.96(16) . . ?
 C78 C77 C82 117.8(2) . . ?
 C82 C77 P2 116.25(16) . . ?
 C9 C13 H13 119.7 . . ?
 C14 C13 C9 120.55(18) . . ?
 C14 C13 H13 119.7 . . ?
 C15 C14 H14 119.8 . . ?
 C13 C14 C15 120.31(17) . . ?
 C13 C14 H14 119.8 . . ?
 C37 C39 H39A 109.5 . . ?
 C37 C39 H39B 109.5 . . ?
 C37 C39 H39C 109.5 . . ?
 H39A C39 H39B 109.5 . . ?
 H39A C39 H39C 109.5 . . ?
 H39B C39 H39C 109.5 . . ?
 C22 C21 H21 120.1 . . ?
 C20 C21 C22 119.87(18) . . ?
 C20 C21 H21 120.1 . . ?
 C26 C27 C28 120.16(19) . . ?
 C26 C27 H27 119.9 . . ?
 C28 C27 H27 119.9 . . ?
 C18 C19 H19 119.7 . . ?
 C20 C19 C18 120.53(17) . . ?
 C20 C19 H19 119.7 . . ?
 C51 C52 H52 119.8 . . ?
 C53 C52 C51 120.4(2) . . ?
 C53 C52 H52 119.8 . . ?
 C50 C55 H55 118.9 . . ?
 C54 C55 C50 122.1(2) . . ?
 C54 C55 H55 118.9 . . ?
 C10 C11 H11A 109.5 . . ?
 C10 C11 H11B 109.5 . . ?
 C10 C11 H11C 109.5 . . ?
 H11A C11 H11B 109.5 . . ?
 H11A C11 H11C 109.5 . . ?
 H11B C11 H11C 109.5 . . ?
 C71 C72 H72 119.4 . . ?
 C73 C72 C71 121.26(19) . . ?
 C73 C72 H72 119.4 . . ?
 C76 C75 H75 119.7 . . ?
 C74 C75 C76 120.7(2) . . ?
 C74 C75 H75 119.7 . . ?
 C56 B1 N1 103.38(12) . . ?
 C29 B1 N1 109.44(13) . . ?
 C29 B1 C56 110.25(13) . . ?
 C29 B1 C2 113.88(13) . . ?
 C2 B1 N1 108.66(13) . . ?
 C2 B1 C56 110.69(13) . . ?
 C72 C73 H73 120.1 . . ?
 C74 C73 C72 119.7(2) . . ?
 C74 C73 H73 120.1 . . ?
 C77 C78 H78 119.7 . . ?
 C79 C78 C77 120.5(2) . . ?
 C79 C78 H78 119.7 . . ?
 C44 C49 H49 119.7 . . ?
 C48 C49 C44 120.7(2) . . ?
 C48 C49 H49 119.7 . . ?
 C10 C12 H12A 109.5 . . ?
 C10 C12 H12B 109.5 . . ?
 C10 C12 H12C 109.5 . . ?
 H12A C12 H12B 109.5 . . ?
 H12A C12 H12C 109.5 . . ?
 H12B C12 H12C 109.5 . . ?
 C49 C48 H48 119.6 . . ?
 C47 C48 C49 120.9(2) . . ?
 C47 C48 H48 119.6 . . ?
 C77 C82 H82 119.3 . . ?
 C81 C82 C77 121.5(2) . . ?
 C81 C82 H82 119.3 . . ?
 C37 C38 H38A 109.5 . . ?
 C37 C38 H38B 109.5 . . ?
 C37 C38 H38C 109.5 . . ?
 H38A C38 H38B 109.5 . . ?
 H38A C38 H38C 109.5 . . ?
 H38B C38 H38C 109.5 . . ?
 C48 C47 H47 120.5 . . ?
 C46 C47 C48 119.1(2) . . ?
 C46 C47 H47 120.5 . . ?
 C52 C53 H53 119.9 . . ?
 C52 C53 C54 120.2(2) . . ?
 C54 C53 H53 119.9 . . ?
 C64 C66 H66A 109.5 . . ?
 C64 C66 H66B 109.5 . . ?
 C64 C66 H66C 109.5 . . ?
 H66A C66 H66B 109.5 . . ?
 H66A C66 H66C 109.5 . . ?
 H66B C66 H66C 109.5 . . ?
 C75 C74 C73 120.0(2) . . ?
 C75 C74 H74 120.0 . . ?
 C73 C74 H74 120.0 . . ?
 C45 C46 H46 119.6 . . ?
 C47 C46 C45 120.7(2) . . ?
 C47 C46 H46 119.6 . . ?
 C64 C65 H65A 109.5 . . ?
 C64 C65 H65B 109.5 . . ?
 C64 C65 H65C 109.5 . . ?
 H65A C65 H65B 109.5 . . ?
 H65A C65 H65C 109.5 . . ?
 H65B C65 H65C 109.5 . . ?
 C55 C54 H54 120.6 . . ?
 C53 C54 C55 118.8(2) . . ?
 C53 C54 H54 120.6 . . ?
 C63 C67 H67 119.1 . . ?
 C68 C67 C63 121.83(19) . . ?
 C68 C67 H67 119.1 . . ?
 C82 C81 H81 120.1 . . ?
 C80 C81 C82 119.9(2) . . ?
 C80 C81 H81 120.1 . . ?
 C70 C69 H69 119.7 . . ?
 C68 C69 C70 120.52(19) . . ?
 C68 C69 H69 119.7 . . ?
 C78 C79 H79 119.5 . . ?
 C78 C79 C80 120.9(2) . . ?
 C80 C79 H79 119.5 . . ?
 C81 C80 C79 119.5(2) . . ?
 C81 C80 H80 120.3 . . ?
 C79 C80 H80 120.3 . . ?
 C67 C68 C69 120.1(2) . . ?
 C67 C68 H68 120.0 . . ?
 C69 C68 H68 120.0 . . ?

loop_
  _geom_torsion_atom_site_label_1
  _geom_torsion_atom_site_label_2
  _geom_torsion_atom_site_label_3
  _geom_torsion_atom_site_label_4
  _geom_torsion
  _geom_torsion_site_symmetry_1
  _geom_torsion_site_symmetry_2
  _geom_torsion_site_symmetry_3
  _geom_torsion_site_symmetry_4
  _geom_torsion_publ_flag
 P3 C43 C42 C41 -176.84(14) . . . . ?
 P3 C44 C45 C46 -171.95(15) . . . . ?
 P3 C44 C49 C48 172.84(16) . . . . ?
 P3 C50 C51 C52 -176.49(15) . . . . ?
 P3 C50 C55 C54 176.75(16) . . . . ?
 P1 C16 C8 O1 1.9(2) . . . . ?
 P1 C16 C8 C9 -175.09(14) . . . . ?
 P1 C16 C15 C14 179.63(14) . . . . ?
 P1 C17 C22 C21 175.98(15) . . . . ?
 P1 C17 C18 C19 -176.44(15) . . . . ?
 P1 C23 C24 C25 -170.00(14) . . . . ?
 P1 C23 C28 C27 171.64(15) . . . . ?
 P2 C71 C76 C75 -175.36(15) . . . . ?
 P2 C71 C72 C73 174.32(15) . . . . ?
 P2 C70 C69 C68 -177.3(2) . . . . ?
 P2 C77 C78 C79 177.62(15) . . . . ?
 P2 C77 C82 C81 -177.51(16) . . . . ?
 O2 C35 C43 P3 -6.4(2) . . . . ?
 O2 C35 C43 C42 176.23(15) . . . . ?
 O2 C35 C36 C37 -1.5(2) . . . . ?
 O2 C35 C36 C40 -176.59(15) . . . . ?
 O2 C34 C29 C30 175.77(13) . . . . ?
 O2 C34 C29 B1 -1.0(2) . . . . ?
 O2 C34 C33 C32 -174.58(14) . . . . ?
 O2 C34 C33 C37 10.7(2) . . . . ?
 O3 C61 C60 C64 -0.7(2) . . . . ?
 O3 C61 C60 C59 176.84(15) . . . . ?
 O3 C62 C63 C64 -4.2(3) . . . . ?
 O3 C62 C63 C67 -179.77(19) . . . . ?
 O3 C62 C70 P2 -3.2(2) . . . . ?
 O3 C62 C70 C69 -179.6(2) . . . . ?
 O1 C7 C6 C5 -174.23(15) . . . . ?
 O1 C7 C6 C10 9.8(2) . . . . ?
 C56 C61 C60 C64 -179.39(16) . . . . ?
 C56 C61 C60 C59 -1.8(3) . . . . ?
 C56 C57 C58 C59 -1.6(3) . . . . ?
 C35 O2 C34 C29 -155.70(14) . . . . ?
 C35 O2 C34 C33 25.7(2) . . . . ?
 C35 C43 C42 C41 0.3(3) . . . . ?
 C35 C36 C37 C33 33.9(2) . . . . ?
 C35 C36 C37 C39 -82.01(19) . . . . ?
 C35 C36 C37 C38 158.43(16) . . . . ?
 C35 C36 C40 C41 0.7(3) . . . . ?
 C61 O3 C62 C63 -18.0(2) . . . . ?
 C61 O3 C62 C70 162.63(16) . . . . ?
 C61 C56 C57 C58 1.1(2) . . . . ?
 C61 C56 B1 N1 -49.11(19) . . . . ?
 C61 C56 B1 C29 -166.01(15) . . . . ?
 C61 C56 B1 C2 67.09(19) . . . . ?
 C61 C60 C64 C63 -18.5(2) . . . . ?
 C61 C60 C64 C66 -140.57(18) . . . . ?
 C61 C60 C64 C65 100.7(2) . . . . ?
 C61 C60 C59 C58 1.3(3) . . . . ?
 C34 O2 C35 C43 151.88(14) . . . . ?
 C34 O2 C35 C36 -30.8(2) . . . . ?
 C34 C29 C30 C31 0.5(2) . . . . ?
 C34 C29 B1 N1 -46.5(2) . . . . ?
 C34 C29 B1 C56 66.54(19) . . . . ?
 C34 C29 B1 C2 -168.35(14) . . . . ?
 C34 C33 C32 C31 -2.9(2) . . . . ?
 C34 C33 C37 C36 -38.7(2) . . . . ?
 C34 C33 C37 C39 76.93(18) . . . . ?
 C34 C33 C37 C38 -163.24(15) . . . . ?
 C29 C34 C33 C32 7.0(2) . . . . ?
 C29 C34 C33 C37 -167.69(15) . . . . ?
 C29 C30 C31 C32 3.1(3) . . . . ?
 C30 C29 B1 N1 136.92(15) . . . . ?
 C30 C29 B1 C56 -110.01(16) . . . . ?
 C30 C29 B1 C2 15.1(2) . . . . ?
 C33 C34 C29 C30 -5.8(2) . . . . ?
 C33 C34 C29 B1 177.49(15) . . . . ?
 C33 C32 C31 C30 -1.8(3) . . . . ?
 C2 C7 C6 C5 7.8(3) . . . . ?
 C2 C7 C6 C10 -168.12(16) . . . . ?
 C43 P3 C44 C45 -3.36(17) . . . . ?
 C43 P3 C44 C49 -174.94(15) . . . . ?
 C43 P3 C50 C51 -80.35(17) . . . . ?
 C43 P3 C50 C55 102.36(15) . . . . ?
 C43 C35 C36 C37 175.65(16) . . . . ?
 C43 C35 C36 C40 0.5(3) . . . . ?
 C43 C42 C41 C40 0.9(3) . . . . ?
 C36 C35 C43 P3 176.31(13) . . . . ?
 C36 C35 C43 C42 -1.0(3) . . . . ?
 C36 C40 C41 C42 -1.4(3) . . . . ?
 C32 C33 C37 C36 147.01(16) . . . . ?
 C32 C33 C37 C39 -97.37(19) . . . . ?
 C32 C33 C37 C38 22.5(2) . . . . ?
 C62 O3 C61 C56 -160.85(14) . . . . ?
 C62 O3 C61 C60 20.4(2) . . . . ?
 C62 C63 C67 C68 -0.3(4) . . . . ?
 C62 C70 C69 C68 -1.0(4) . . . . ?
 C57 C56 C61 O3 -178.07(14) . . . . ?
 C57 C56 C61 C60 0.6(2) . . . . ?
 C57 C56 B1 N1 130.23(16) . . . . ?
 C57 C56 B1 C29 13.3(2) . . . . ?
 C57 C56 B1 C2 -113.58(17) . . . . ?
 C57 C58 C59 C60 0.3(3) . . . . ?
 C7 O1 C8 C16 153.07(15) . . . . ?
 C7 O1 C8 C9 -29.9(2) . . . . ?
 C7 C2 C3 C4 1.1(2) . . . . ?
 C7 C2 B1 N1 -58.8(2) . . . . ?
 C7 C2 B1 C56 -171.63(15) . . . . ?
 C7 C2 B1 C29 63.5(2) . . . . ?
 C7 C6 C5 C4 -2.6(3) . . . . ?
 C7 C6 C10 C9 -42.8(2) . . . . ?
 C7 C6 C10 C11 72.7(2) . . . . ?
 C7 C6 C10 C12 -167.96(16) . . . . ?
 C60 C64 C63 C62 21.0(2) . . . . ?
 C60 C64 C63 C67 -163.6(2) . . . . ?
 C64 C60 C59 C58 178.87(17) . . . . ?
 C64 C63 C67 C68 -175.9(3) . . . . ?
 C71 P2 C70 C62 -152.33(16) . . . . ?
 C71 P2 C70 C69 23.8(2) . . . . ?
 C71 P2 C77 C78 -77.34(18) . . . . ?
 C71 P2 C77 C82 100.42(15) . . . . ?
 C71 C76 C75 C74 1.4(3) . . . . ?
 C71 C72 C73 C74 1.2(3) . . . . ?
 C16 P1 C17 C22 106.60(15) . . . . ?
 C16 P1 C17 C18 -76.04(18) . . . . ?
 C16 P1 C23 C24 -12.95(17) . . . . ?
 C16 P1 C23 C28 175.16(14) . . . . ?
 C16 C15 C14 C13 -2.8(3) . . . . ?
 C44 P3 C43 C35 79.18(14) . . . . ?
 C44 P3 C43 C42 -103.69(16) . . . . ?
 C44 P3 C50 C51 24.39(18) . . . . ?
 C44 P3 C50 C55 -152.89(14) . . . . ?
 C44 C45 C46 C47 -0.2(3) . . . . ?
 C44 C49 C48 C47 -0.5(3) . . . . ?
 C37 C33 C32 C31 171.54(16) . . . . ?
 C37 C36 C40 C41 -174.12(17) . . . . ?
 C50 P3 C43 C35 -173.74(14) . . . . ?
 C50 P3 C43 C42 3.39(18) . . . . ?
 C50 P3 C44 C45 -109.20(16) . . . . ?
 C50 P3 C44 C49 79.23(16) . . . . ?
 C50 C51 C52 C53 0.0(3) . . . . ?
 C50 C55 C54 C53 0.0(3) . . . . ?
 C17 P1 C16 C8 -166.89(14) . . . . ?
 C17 P1 C16 C15 13.88(17) . . . . ?
 C17 P1 C23 C24 -119.49(16) . . . . ?
 C17 P1 C23 C28 68.62(15) . . . . ?
 C17 C22 C21 C20 0.6(3) . . . . ?
 C17 C18 C19 C20 0.8(3) . . . . ?
 C23 P1 C16 C8 87.30(15) . . . . ?
 C23 P1 C16 C15 -91.93(16) . . . . ?
 C23 P1 C17 C22 -148.76(15) . . . . ?
 C23 P1 C17 C18 28.60(18) . . . . ?
 C23 C24 C25 C26 -1.2(3) . . . . ?
 C23 C28 C27 C26 -0.7(3) . . . . ?
 C63 C62 C70 P2 177.42(15) . . . . ?
 C63 C62 C70 C69 1.0(3) . . . . ?
 C63 C67 C68 C69 0.3(5) . . . . ?
 C9 C13 C14 C15 0.8(3) . . . . ?
 C8 O1 C7 C2 -153.10(15) . . . . ?
 C8 O1 C7 C6 28.8(2) . . . . ?
 C8 C16 C15 C14 0.4(3) . . . . ?
 C8 C9 C10 C6 41.9(2) . . . . ?
 C8 C9 C10 C11 -74.6(2) . . . . ?
 C8 C9 C10 C12 166.83(17) . . . . ?
 C8 C9 C13 C14 3.5(3) . . . . ?
 C3 C2 C7 O1 175.14(14) . . . . ?
 C3 C2 C7 C6 -6.9(2) . . . . ?
 C3 C2 B1 N1 119.29(15) . . . . ?
 C3 C2 B1 C56 6.4(2) . . . . ?
 C3 C2 B1 C29 -118.46(16) . . . . ?
 C3 C4 C5 C6 -2.7(3) . . . . ?
 C59 C60 C64 C63 164.02(17) . . . . ?
 C59 C60 C64 C66 42.0(2) . . . . ?
 C59 C60 C64 C65 -76.7(2) . . . . ?
 C1 N1 B1 C56 -157.44(15) . . . . ?
 C1 N1 B1 C29 -40.0(2) . . . . ?
 C1 N1 B1 C2 84.94(18) . . . . ?
 C40 C36 C37 C33 -151.34(17) . . . . ?
 C40 C36 C37 C39 92.8(2) . . . . ?
 C40 C36 C37 C38 -26.8(3) . . . . ?
 C76 C71 C72 C73 -2.5(3) . . . . ?
 C76 C75 C74 C73 -2.8(3) . . . . ?
 C70 P2 C71 C76 -101.80(17) . . . . ?
 C70 P2 C71 C72 81.65(16) . . . . ?
 C70 P2 C77 C78 26.77(19) . . . . ?
 C70 P2 C77 C82 -155.46(15) . . . . ?
 C70 C62 C63 C64 175.16(18) . . . . ?
 C70 C62 C63 C67 -0.4(3) . . . . ?
 C70 C69 C68 C67 0.4(5) . . . . ?
 C24 C23 C28 C27 -0.9(3) . . . . ?
 C24 C25 C26 C27 -0.4(3) . . . . ?
 C51 C50 C55 C54 -0.7(3) . . . . ?
 C51 C52 C53 C54 -0.7(3) . . . . ?
 C22 C17 C18 C19 0.9(3) . . . . ?
 C25 C26 C27 C28 1.4(3) . . . . ?
 C5 C6 C10 C9 141.45(18) . . . . ?
 C5 C6 C10 C11 -103.0(2) . . . . ?
 C5 C6 C10 C12 16.3(3) . . . . ?
 C5 C4 C3 C2 3.6(3) . . . . ?
 C15 C16 C8 O1 -178.82(15) . . . . ?
 C15 C16 C8 C9 4.2(3) . . . . ?
 C45 C44 C49 C48 0.7(3) . . . . ?
 C18 C17 C22 C21 -1.6(3) . . . . ?
 C28 C23 C24 C25 1.8(3) . . . . ?
 C10 C6 C5 C4 173.11(17) . . . . ?
 C10 C9 C8 O1 -8.2(2) . . . . ?
 C10 C9 C8 C16 168.72(16) . . . . ?
 C10 C9 C13 C14 -170.96(18) . . . . ?
 C77 P2 C71 C76 4.86(18) . . . . ?
 C77 P2 C71 C72 -171.69(14) . . . . ?
 C77 P2 C70 C62 103.18(17) . . . . ?
 C77 P2 C70 C69 -80.7(2) . . . . ?
 C77 C78 C79 C80 -0.2(3) . . . . ?
 C77 C82 C81 C80 -0.4(3) . . . . ?
 C13 C9 C8 O1 176.97(15) . . . . ?
 C13 C9 C8 C16 -6.1(3) . . . . ?
 C13 C9 C10 C6 -143.61(18) . . . . ?
 C13 C9 C10 C11 99.8(2) . . . . ?
 C13 C9 C10 C12 -18.7(3) . . . . ?
 C21 C20 C19 C18 -1.8(3) . . . . ?
 C19 C20 C21 C22 1.1(3) . . . . ?
 C52 C53 C54 C55 0.8(3) . . . . ?
 C55 C50 C51 C52 0.7(3) . . . . ?
 C72 C71 C76 C75 1.2(3) . . . . ?
 C72 C73 C74 C75 1.4(3) . . . . ?
 B1 C56 C61 O3 1.3(2) . . . . ?
 B1 C56 C61 C60 -179.98(16) . . . . ?
 B1 C56 C57 C58 -178.27(16) . . . . ?
 B1 C29 C30 C31 177.42(15) . . . . ?
 B1 C2 C7 O1 -6.7(2) . . . . ?
 B1 C2 C7 C6 171.25(16) . . . . ?
 B1 C2 C3 C4 -177.20(16) . . . . ?
 C78 C77 C82 C81 0.4(3) . . . . ?
 C78 C79 C80 C81 0.3(3) . . . . ?
 C49 C44 C45 C46 -0.4(3) . . . . ?
 C49 C48 C47 C46 0.0(3) . . . . ?
 C48 C47 C46 C45 0.4(3) . . . . ?
 C82 C77 C78 C79 -0.1(3) . . . . ?
 C82 C81 C80 C79 0.1(3) . . . . ?
 C66 C64 C63 C62 142.76(18) . . . . ?
 C66 C64 C63 C67 -41.9(3) . . . . ?
 C65 C64 C63 C62 -99.0(2) . . . . ?
 C65 C64 C63 C67 76.4(2) . . . . ?

loop_
  _diffrn_refln_index_h
  _diffrn_refln_index_k
  _diffrn_refln_index_l
  _diffrn_refln_intensity_net
  _diffrn_refln_intensity_u
 0 0 2 51.19 1.95
 0 0 2 48.34 1.92
 0 0 2 50.39 2.02
 0 0 -2 51.59 1.94
 0 0 2 46.35 1.92
 0 0 -2 46.19 1.99
 0 0 2 53.49 2.02
 0 0 -2 50.64 1.88
 0 0 2 52.27 2
 0 0 -2 54 1.96
 0 0 2 49.99 1.9
 0 0 -2 52.86 2
 0 0 2 51.43 1.9
 0 0 2 50.33 2
 0 0 -2 52.58 2.02
 0 0 -2 54.73 2.03
 0 0 -2 48.2 1.84
 0 0 -2 49.37 1.93
 0 0 2 53.16 1.97
 0 0 -2 47.92 1.92
 0 0 -2 49.7 1.91
 0 0 -2 53.36 1.92
 0 0 2 53.55 1.97
 0 0 -3 477.85 16.06
 0 0 3 469.77 16.18
 0 0 3 495.12 16.19
 0 0 -3 479.67 16.12
 0 0 3 488.67 16.19
 0 0 3 477.41 16.15
 0 0 -3 488.87 16.13
 0 0 3 464.1 16.12
 0 0 3 470.93 16.08
 0 0 3 473.1 16.09
 0 0 -3 484.1 16.19
 0 0 3 474.74 16.17
 0 0 3 495.09 16.18
 0 0 -3 450.76 16.02
 0 0 -3 497.7 16.19
 0 0 -3 500.35 16.18
 0 0 3 450.56 16.12
 0 0 -3 461.65 16.13
 0 0 3 488.87 16.14
 0 0 -3 470.74 16.09
 0 0 3 475.03 16.16
 0 0 -3 490.5 16.12
 0 0 -3 470.02 16.13
 0 0 4 378.6 13.31
 0 0 4 393.42 13.36
 0 0 -4 403.45 13.31
 0 0 4 371.26 13.26
 0 0 4 399.18 13.36
 0 0 -4 396.46 13.19
 0 0 -4 410.65 13.36
 0 0 -4 388.97 13.34
 0 0 4 388.94 13.16
 0 0 4 374.96 13.2
 0 0 4 385.47 13.22
 0 0 -4 383.91 13.37
 0 0 4 392.96 13.35
 0 0 4 367.21 13.27
 0 0 4 395.75 13.34
 0 0 -4 383.28 13.23
 0 0 -4 381.04 13.27
 0 0 4 387.59 13.29
 0 0 -4 390.03 13.3
 0 0 -4 393.64 13.25
 0 0 -5 2253.75 74.4
 0 0 -5 2212.82 74.41
 0 0 -5 2224.5 74.45
 0 0 -5 2241.64 74.43
 0 0 -5 2213.59 74.33
 0 0 5 2254.06 74.5
 0 0 -5 2257.25 74.45
 0 0 5 2251.61 74.5
 0 0 5 2223.46 74.29
 0 0 -5 2237.26 74.49
 0 0 -5 2210.66 74.49
 0 0 -5 2224.87 74.5
 0 0 5 2201.13 74.37
 0 0 5 2191.69 74.36
 0 0 -5 2197.63 74.51
 0 0 5 2199.01 74.5
 0 0 5 2132.88 74.43
 0 0 -5 2350.22 74.64
 0 0 5 2194.3 74.47
 0 0 -5 2216.74 74.42
 0 0 5 2238.19 74.55
 0 0 -6 223.71 8.24
 0 0 -6 234.06 8.16
 0 0 6 227.85 8.25
 0 0 -6 228.32 8.15
 0 0 -6 229.48 8.5
 0 0 6 227.27 8.21
 0 0 6 220.96 8.15
 0 0 -6 236.52 8.16
 0 0 -6 231.7 8.15
 0 0 -6 230.69 8.1
 0 0 -6 228.66 7.99
 0 0 -6 218.88 8.14
 0 0 6 216.51 8.23
 0 0 6 216.67 8.24
 0 0 -6 226.66 8.23
 0 0 -6 232.51 8.26
 0 0 6 229.02 7.93
 0 0 6 227 8.09
 0 0 -6 223.46 7.89
 0 0 -6 226.15 8.29
 0 0 6 221.82 8.03
 0 0 6 222.8 8.29
 0 0 -6 221.72 8.26
 0 0 6 226.78 8.23
 0 0 6 224.13 8.35
 0 0 -7 297.05 10.58
 0 0 -7 287.41 10.51
 0 0 7 284.5 10.67
 0 0 -7 308.72 10.4
 0 0 7 293.24 10.56
 0 0 -7 298.87 10.51
 0 0 -7 305.6 10.87
 0 0 7 278.96 10.55
 0 0 -7 289.87 10.48
 0 0 7 290.44 10.51
 0 0 7 282.58 10.53
 0 0 -7 290.92 10.42
 0 0 -7 292.36 10.48
 0 0 -7 303.04 10.54
 0 0 -7 278.31 10.28
 0 0 7 297.94 10.64
 0 0 7 296.07 10.48
 0 0 -7 288.4 10.19
 0 0 -7 300.41 10.55
 0 0 7 303.47 10.26
 0 0 7 308.59 10.45
 0 0 -7 297.36 10.6
 0 0 -7 294.53 10.63
 0 0 7 290.74 10.37
 0 0 -7 297.41 10.65
 0 0 7 295.31 10.63
 0 0 7 296.79 10.63
 0 0 7 297.13 10.68
 0 0 8 58.64 3.03
 0 0 8 59.7 3.14
 0 0 -8 62.2 3.22
 0 0 -8 62.86 3.12
 0 0 8 63.81 3.38
 0 0 8 60.67 3.17
 0 0 -8 62.96 2.98
 0 0 -8 67.14 3.06
 0 0 8 61.35 2.91
 0 0 -8 57.41 3.16
 0 0 -8 58.93 2.93
 0 0 -8 66.12 2.85
 0 0 -8 61.21 3.01
 0 0 8 60.47 3.21
 0 0 8 59.42 3.32
 0 0 8 60.59 3.05
 0 0 8 64.03 2.72
 0 0 8 63.93 3.01
 0 0 -8 65.51 3.14
 0 0 -8 58.76 3.17
 0 0 -8 56.03 3.08
 0 0 8 57.7 3.27
 0 0 -8 62.11 3.51
 0 0 -8 54.93 3.26
 0 0 8 58.92 3.32
 0 0 8 64.69 3.39
 0 0 9 563.99 19.66
 0 0 -9 581.29 19.81
 0 0 -9 566.63 19.65
 0 0 -9 567.32 19.74
 0 0 -9 546.43 19.52
 0 0 9 566.09 19.73
 0 0 9 585.33 19.86
 0 0 -9 563.76 19.68
 0 0 9 549.52 19.49
 0 0 -9 534.04 19.76
 0 0 -9 559.17 19.6
 0 0 -9 571.56 19.68
 0 0 -9 557.19 19.55
 0 0 -9 542.61 19.44
 0 0 9 577.22 19.81
 0 0 9 585.44 19.83
 0 0 9 570.5 19.67
 0 0 9 580.99 19.6
 0 0 9 557.48 19.34
 0 0 -9 580.61 20.13
 0 0 -9 562.22 19.67
 0 0 9 570.35 19.8
 0 0 9 579.13 19.84
 0 0 -9 572.83 19.84
 0 0 -9 586.91 19.9
 0 0 9 572.75 19.91
 0 0 9 534.7 19.74
 0 0 -10 602.3 20.51
 0 0 10 607.56 20.74
 0 0 -10 590.27 20.39
 0 0 -10 589.59 20.55
 0 0 -10 591.21 20.48
 0 0 -10 597.67 20.69
 0 0 10 571.59 20.47
 0 0 -10 568.16 20.27
 0 0 -10 578.82 20.44
 0 0 10 596.92 20.69
 0 0 -10 551.67 20.1
 0 0 10 612.92 20.44
 0 0 -10 576.18 20.61
 0 0 10 602.12 20.44
 0 0 10 568.85 20.13
 0 0 10 580.28 20.66
 0 0 -10 598.02 20.58
 0 0 -10 619.31 20.99
 0 0 -10 576.37 20.75
 0 0 10 592.07 20.69
 0 0 -10 609.23 20.82
 0 0 10 582.46 20.75
 0 0 10 593.3 20.68
 0 0 -11 29.66 2.12
 0 0 -11 25.17 2.46
 0 0 -11 25.01 2.58
 0 0 -11 23.38 2.53
 0 0 11 29.21 2.34
 0 0 -11 25.92 1.93
 0 0 -11 25.46 2.12
 0 0 11 27 2.78
 0 0 11 24.44 2.29
 0 0 11 29.01 2.34
 0 0 -11 27.03 2.41
 0 0 11 26.59 2.64
 0 0 -11 27.82 3.16
 0 0 -11 24.88 2.61
 0 0 -11 24.03 2.75
 0 0 11 26.83 2.68
 0 0 11 26.05 2.88
 0 0 11 25.21 2.74
 0 0 -12 580.73 19.77
 0 0 -12 540.06 19.68
 0 0 12 537.37 19.58
 0 0 12 521.54 19.32
 0 0 -12 556.56 20.02
 0 0 -12 553.76 19.49
 0 0 12 543.13 19.6
 0 0 -12 558.54 19.39
 0 0 -12 504.38 19.13
 0 0 12 549.77 19.63
 0 0 -12 565.66 19.39
 0 0 12 540.89 19.48
 0 0 -12 533.46 19.22
 0 0 12 551.3 19.26
 0 0 12 566.16 19.66
 0 0 12 559.99 19.29
 0 0 12 538.65 19.38
 0 0 -12 549.46 19.63
 0 0 -12 546.58 19.45
 0 0 -12 538.98 19.37
 0 0 12 542.02 19.62
 0 0 12 546.14 19.59
 0 0 12 550.4 19.74
 0 0 13 239.28 9.69
 0 0 13 241.92 9.68
 0 0 -13 237.46 9.31
 0 0 13 233.05 9.5
 0 0 -13 245.81 10.01
 0 0 13 228.6 9.52
 0 0 -13 236.07 9.35
 0 0 -13 239.83 9.63
 0 0 -13 244.38 9.34
 0 0 -13 246.93 9.5
 0 0 13 221.87 9.14
 0 0 13 238.99 9.21
 0 0 -13 253.33 9.74
 0 0 13 235.54 9.46
 0 0 -13 227.95 9.22
 0 0 13 230.57 9.63
 0 0 13 244.9 9.61
 0 0 13 236.43 9.57
 0 0 13 242.12 9.36
 0 0 -13 243.62 9.73
 0 0 14 373.1 13.53
 0 0 14 360.28 13.64
 0 0 14 342.94 13.26
 0 0 14 352.61 13.31
 0 0 14 360.52 13.82
 0 0 14 347.01 13.71
 0 0 -14 359.59 13.53
 0 0 -14 343.14 13.23
 0 0 14 355.72 13.76
 0 0 14 371.88 13.81
 0 0 -14 367.84 13.76
 0 0 -14 359.67 13.51
 0 0 -14 365.34 13.65
 0 0 14 373.7 13.53
 0 0 -14 382.47 13.98
 0 0 15 23.71 2.92
 0 0 15 19.2 2.71
 0 0 15 14.09 2.88
 0 0 15 21.05 2.89
 0 0 15 14.98 2.87
 0 0 -15 19.08 2.31
 0 0 -15 20.97 3.38
 0 0 15 19.27 2.85
 0 0 -15 19.62 2.93
 0 0 15 23.63 2.71
 0 0 -15 24.98 3.08
 0 0 -15 22.78 2.69
 0 0 15 23.82 3.21
 0 0 15 23.87 3.17
 0 0 -15 20.2 2.98
 0 0 -16 116.17 5.67
 0 0 -16 111.73 6.7
 0 0 16 126.32 6.29
 0 0 16 117.87 6.41
 0 0 -16 125.51 5.97
 0 0 16 126.07 6.36
 0 0 -16 124.71 6.14
 0 0 16 119.89 6.41
 0 0 16 128.39 5.95
 0 0 16 119.92 6.04
 0 0 16 119.6 6.25
 0 0 16 114.66 6.19
 0 0 16 123.03 5.88
 0 0 -16 112.24 6.22
 0 0 -16 120.37 6.34
 0 0 -16 122.78 6.39
 0 0 -16 122.6 6.03
 0 0 -16 124.31 5.97
 0 0 -16 127.06 6.19
 0 0 16 125.29 6.3
 0 0 17 78.63 5.1
 0 0 17 84.98 5.07
 0 0 -17 75.62 4.4
 0 0 17 77.4 5.05
 0 0 -17 81.53 5.13
 0 0 17 75.48 5
 0 0 17 75.83 4.88
 0 0 17 66.38 4.28
 0 0 -17 73.48 5
 0 0 -17 71.75 4.18
 0 0 -17 73 5.24
 0 0 17 76.45 4.91
 0 0 -17 73.96 4.5
 0 0 17 76.45 4.73
 0 0 17 68.06 4.39
 0 0 -17 72.07 4.66
 0 0 -18 0.58 2.2
 0 0 -18 0.66 2.83
 0 0 -18 -0.61 1.97
 0 0 -18 5.22 3.44
 0 0 18 5.34 2.99
 0 0 18 0.84 2.85
 0 0 18 2.45 3.07
 0 0 18 0.79 2.85
 0 0 18 1.79 2.88
 0 0 -18 0.69 2.36
 0 0 18 2.37 2.55
 0 0 18 -0.16 2.44
 0 0 19 1.31 2.51
 0 0 19 0.16 2.35
 0 0 19 3.21 2.78
 0 0 19 -1.08 2.96
 0 0 -19 5.88 2.95
 0 0 -19 6.18 3.38
 0 0 -19 5.82 2.07
 0 0 19 4.69 2.84
 0 0 -19 6.76 3.1
 0 0 -19 5.58 2.46
 0 0 19 3.88 3.04
 0 0 20 38.81 3.76
 0 0 20 39.9 4.06
 0 0 20 44.15 4.14
 0 0 -20 31.22 3.82
 0 0 -20 42.82 3.55
 0 0 -20 43.76 4.15
 0 0 20 41.45 4.08
 0 0 20 48.94 3.81
 0 0 20 43.91 4.08
 0 0 -20 50.15 4.69
 0 0 21 9.23 3.02
 0 0 21 8.22 3.07
 0 0 -21 5.89 3.01
 0 0 -21 10.79 2.59
 0 0 21 10.29 3.01
 0 0 21 10.13 2.54
 0 0 -21 10.69 3.5
 0 0 -21 11.23 2.92
 0 0 -21 9.91 2.43
 0 0 -22 18.53 3.68
 0 0 -22 20.52 3.33
 0 0 22 19.09 2.65
 0 0 22 15.31 3.03
 0 0 22 19.83 3.13
 0 0 -22 18.07 2.59
 0 0 22 20.58 3.23
 0 0 23 77.74 4.62
 0 0 -23 71.45 4.04
 0 0 -23 81.47 4.77
 0 0 -23 65.13 4.66
 0 0 23 58.35 3.87
 0 0 23 72.44 4.61
 0 0 23 76.31 4.73
 0 0 -23 68.56 5.05
 0 0 24 -0.98 2.2
 0 0 -24 -0.34 1.71
 0 0 24 0.15 2.33
 0 0 -24 0.16 2.18
 0 0 -24 -1.32 2.18
 0 0 24 1.68 2.24
 0 0 24 2.32 2.22
 0 0 -24 1.28 2.56
 0 0 -25 6.23 2.31
 0 0 25 5.15 1.94
 0 0 25 6.11 1.86
 0 0 25 4.36 1.95
 0 0 25 6.51 2.03
 0 0 -25 6.8 1.61
 0 0 25 4.34 2.02
 0 0 26 46.74 2.61
 0 0 26 42.65 2.66
 0 0 -26 48.48 2.47
 0 0 26 47.64 2.75
 0 1 -26 27.56 1.78
 0 -1 26 26.52 2.06
 0 -1 25 25.11 2.55
 0 -1 25 30.58 2.47
 0 1 -25 25.3 2.71
 0 -1 25 26.59 2.46
 0 1 -25 28.55 2.25
 0 -1 25 32.79 2.73
 0 -1 24 35 3.12
 0 1 -24 26.2 3.37
 0 -1 24 34.04 2.91
 0 -1 24 32.41 3.05
 0 1 -24 38.07 2.75
 0 -1 24 34.24 3.15
 0 1 -24 29.53 3.2
 0 -1 24 33.41 3.02
 0 -1 23 90.65 4.97
 0 1 -23 91.89 4.5
 0 1 -23 75.31 5.05
 0 -1 23 87.88 5.02
 0 -1 23 84.82 4.83
 0 -1 23 74.74 4.27
 0 1 -23 70.31 5.24
 0 -1 23 83.65 5.05
 0 -1 23 81.74 4.44
 0 1 -23 83.01 4.98
 0 1 -22 26.49 3.66
 0 -1 22 29.3 3.39
 0 -1 22 31.02 3.47
 0 1 -22 29.76 3.46
 0 1 -21 30.22 4.17
 0 1 -21 33.36 2.96
 0 1 -21 34.46 3.74
 0 1 -21 32.14 4.06
 0 1 -21 38.68 3.26
 0 -1 21 36.64 3.79
 0 -1 21 29.59 3.24
 0 -1 21 32.39 3.69
 0 -1 20 61.5 4.65
 0 1 -20 47.28 4.36
 0 -1 20 51.06 4.3
 0 -1 20 46.28 4.27
 0 -1 20 44.7 3.79
 0 1 -20 38.64 4.59
 0 1 -20 55.78 3.65
 0 -1 20 52.58 4.37
 0 1 -19 -1.52 2.27
 0 1 -19 -0.16 2.11
 0 1 -19 2.74 3.65
 0 -1 19 -1.81 2.4
 0 -1 19 -3.01 2.9
 0 -1 19 0.23 3.02
 0 1 -19 2.44 2.7
 0 -1 19 0.67 2.17
 0 -1 19 -0.41 2.89
 0 -1 19 -0.41 2.88
 0 -1 19 0.18 2.55
 0 1 -19 2.09 2.94
 0 -1 18 5.51 2.84
 0 -1 18 8.32 2.6
 0 -1 18 5.67 2.91
 0 -1 18 7 3.13
 0 1 -18 9.1 2.94
 0 1 -18 5.4 2.39
 0 -1 18 6.42 2.57
 0 1 -18 6.83 2.5
 0 -1 18 3.98 2.83
 0 1 -18 4.7 2.57
 0 -1 18 5.07 2.71
 0 1 -18 10.65 3.74
 0 1 -18 6.14 2.25
 0 -1 18 8.37 3.01
 0 -1 17 11.24 2.89
 0 -1 17 6.63 2.44
 0 1 -17 9.93 2.73
 0 -1 17 7.91 2.33
 0 1 -17 15.74 3.64
 0 1 -17 8.4 2.16
 0 1 -17 9.3 2.57
 0 -1 17 12.93 3.07
 0 -1 17 9 3
 0 -1 17 6.89 2.97
 0 1 -17 10.54 2.6
 0 1 -17 6.5 2.98
 0 1 -17 10.72 2.52
 0 -1 17 6.26 3.06
 0 -1 16 25.89 2.96
 0 -1 16 32.66 3.33
 0 -1 16 30.08 3.49
 0 -1 16 23.54 3.42
 0 -1 16 24.9 3.3
 0 -1 16 25.37 2.89
 0 1 -16 28.01 3.24
 0 1 -16 22.43 3.79
 0 1 -16 28.53 2.83
 0 -1 16 23.84 3.19
 0 1 -16 27.35 2.9
 0 1 -16 29.35 3.09
 0 1 -16 26.05 2.93
 0 -1 16 25.38 3.36
 0 1 -16 29.41 2.93
 0 1 -16 27.8 3.52
 0 -1 15 492.24 18.26
 0 1 -15 494.27 18.05
 0 1 -15 485.22 17.81
 0 1 -15 485.79 18.09
 0 -1 15 493 18.47
 0 -1 15 486.81 18.09
 0 -1 15 492.05 17.94
 0 -1 15 487.4 18.25
 0 -1 15 490.83 18.33
 0 1 -15 488.27 18.36
 0 -1 15 484.52 18
 0 1 -15 479.26 17.98
 0 1 -15 487.9 18.09
 0 1 -15 482.21 18.2
 0 -1 15 489.08 18.26
 0 1 -15 504.61 18.57
 0 1 -15 494.27 18.84
 0 -1 14 4.71 1.87
 0 1 -14 2.6 2.06
 0 -1 14 0.89 2.41
 0 1 -14 1.35 2.2
 0 1 -14 -1.81 2.04
 0 1 -14 4.19 2.39
 0 -1 14 3.5 2.12
 0 1 -14 1.71 1.73
 0 1 -14 2.93 2.11
 0 -1 14 4.11 2.7
 0 -1 14 2.97 2.52
 0 1 -14 2.26 2.11
 0 1 -14 3.84 2.03
 0 -1 14 3.03 2.25
 0 -1 14 1.11 2.31
 0 1 -14 0.67 1.55
 0 -1 13 410.84 15.38
 0 1 -13 411.66 15.02
 0 -1 13 406.77 15.13
 0 1 -13 404.36 15.01
 0 1 -13 413.31 15.14
 0 1 -13 417.82 14.98
 0 -1 13 415.85 14.75
 0 -1 13 405.01 15.17
 0 1 -13 399.13 15.68
 0 1 -13 415.36 15.43
 0 1 -13 411.21 14.91
 0 1 -13 405.87 14.92
 0 -1 13 403.5 14.91
 0 -1 13 399.18 15.03
 0 1 -13 376.15 14.63
 0 1 -13 400.13 14.83
 0 1 -13 400.32 14.93
 0 -1 13 400.14 15.19
 0 -1 13 410.83 15.15
 0 -1 13 404.62 15
 0 1 -13 416.07 15.31
 0 -1 13 400.2 15.19
 0 -1 13 407 15.16
 0 -1 12 14.45 2.45
 0 1 -12 18.15 2.34
 0 1 -12 17.76 2.55
 0 1 -12 18.34 2.35
 0 -1 12 19.88 2.27
 0 -1 12 18.56 2.46
 0 1 -12 18.43 1.92
 0 1 -12 16.62 2.17
 0 1 -12 14.07 1.99
 0 -1 12 19.5 2.15
 0 1 -12 16.55 2.94
 0 -1 12 17.02 2.58
 0 1 -12 19.13 2.2
 0 1 -12 15.08 2.55
 0 1 -12 17.82 1.98
 0 -1 12 18.38 2.26
 0 1 -12 21.3 2.66
 0 1 -12 14.38 2.06
 0 -1 12 13.86 2.57
 0 -1 12 22.23 2.7
 0 -1 12 20.27 2.73
 0 -1 12 16.18 2.58
 0 -1 11 247.29 9.53
 0 1 -11 243.06 9.23
 0 -1 11 237.66 9.35
 0 1 -11 241.78 9.61
 0 -1 11 241.24 9.49
 0 1 -11 247.29 9.37
 0 1 -11 260.18 9.97
 0 -1 11 246.53 9.44
 0 1 -11 242.81 9.35
 0 1 -11 244.79 9.32
 0 -1 11 251.75 9.24
 0 1 -11 237.39 9.01
 0 1 -11 260.45 9.74
 0 1 -11 248.31 9.54
 0 -1 11 239.34 9.51
 0 1 -11 229.88 9.42
 0 1 -11 242.34 9.29
 0 -1 11 249.12 9.7
 0 -1 11 251.26 9.58
 0 -1 11 243.96 9.54
 0 -1 10 293.63 11.07
 0 1 -10 289.14 10.81
 0 1 -10 301.36 10.76
 0 -1 10 291.11 10.96
 0 -1 10 284.11 10.92
 0 1 -10 290.16 10.78
 0 -1 10 287.68 10.92
 0 1 -10 281.12 10.83
 0 1 -10 300.52 10.95
 0 1 -10 311.38 11.15
 0 -1 10 304.73 11.02
 0 1 -10 282.75 11.02
 0 1 -10 295 10.68
 0 -1 10 287.83 10.77
 0 1 -10 282.18 10.71
 0 -1 10 308.17 10.72
 0 1 -10 294.3 10.64
 0 1 -10 279.29 10.32
 0 -1 10 300.46 10.72
 0 1 -10 290.82 10.76
 0 1 -10 292.87 11.3
 0 -1 10 294.59 10.95
 0 1 -10 292.31 10.99
 0 -1 10 288.81 10.82
 0 -1 10 300.81 11
 0 -1 10 288.97 10.98
 0 -1 9 440.99 16.28
 0 1 -9 445.16 16.12
 0 -1 9 466.68 16.27
 0 1 -9 454.31 16.07
 0 1 -9 467.15 16.25
 0 1 -9 453.76 16.12
 0 -1 9 459.78 16.25
 0 1 -9 472.87 16.43
 0 1 -9 447.95 16.27
 0 -1 9 466.34 16.29
 0 1 -9 458.22 16.16
 0 -1 9 453.8 16.18
 0 1 -9 447.42 16
 0 1 -9 467.23 16.1
 0 -1 9 454.89 16
 0 1 -9 450.75 15.98
 0 -1 9 461.33 16.17
 0 1 -9 443.28 15.74
 0 -1 9 462.96 16.03
 0 1 -9 462.63 16.56
 0 -1 9 462.47 16.27
 0 1 -9 444.29 16.08
 0 -1 9 452.38 16.14
 0 1 -9 459.85 16.26
 0 -1 9 449.17 16.24
 0 -1 9 463.05 16.23
 0 -1 9 475.57 16.37
 0 1 -8 159.56 6.38
 0 -1 8 171.29 6.64
 0 -1 8 170.7 6.69
 0 1 -8 179.9 6.43
 0 1 -8 165.34 6.52
 0 1 -8 163.59 6.45
 0 1 -8 161.5 6.42
 0 -1 8 166.37 6.52
 0 1 -8 160.31 6.42
 0 1 -8 165.46 6.5
 0 1 -8 169.01 6.3
 0 -1 8 167.18 6.33
 0 -1 8 169.72 6.37
 0 1 -8 158.76 6.16
 0 -1 8 155.33 6.44
 0 1 -8 164.69 6.1
 0 -1 8 161.44 6.59
 0 1 -8 160.23 6.4
 0 1 -8 178.97 6.93
 0 -1 8 168.69 6.6
 0 1 -8 160.53 6.6
 0 1 -8 175.37 6.73
 0 -1 8 170.85 6.72
 0 -1 8 173.18 6.58
 0 -1 8 168.74 6.57
 0 -1 7 17.04 2.15
 0 1 -7 17.02 1.86
 0 -1 7 16.49 2.19
 0 1 -7 16.06 1.87
 0 1 -7 13.77 1.82
 0 1 -7 14.77 2.12
 0 1 -7 13.44 2
 0 -1 7 14.63 2.17
 0 -1 7 18.26 2.03
 0 1 -7 18.5 1.89
 0 1 -7 14.24 1.73
 0 1 -7 15.3 1.82
 0 1 -7 16.21 1.61
 0 1 -7 14.75 0.76
 0 -1 7 17.99 1.77
 0 1 -7 15.86 1.54
 0 -1 7 19.95 1.9
 0 1 -7 17.75 2
 0 1 -7 18.72 2.32
 0 -1 7 19.49 2.03
 0 1 -7 18.41 1.75
 0 -1 7 15.31 1.94
 0 -1 7 17.03 2.23
 0 -1 7 16.66 2.12
 0 -1 7 16.55 1.98
 0 1 -6 35.15 2.21
 0 1 -6 32.18 2.2
 0 -1 6 31.27 2.5
 0 -1 6 36.39 2.34
 0 1 -6 35.96 2.19
 0 -1 6 35.23 2.15
 0 -1 6 34.04 2.31
 0 1 -6 38.06 2.26
 0 1 -6 33.92 2.2
 0 1 -6 34.84 2.21
 0 -1 6 37.01 2.42
 0 1 -6 35.99 2.27
 0 1 -6 36.43 2.39
 0 1 -6 32.69 1.91
 0 -1 6 36.21 2.17
 0 1 -6 33.92 1.41
 0 -1 6 39.25 2.26
 0 1 -6 37.09 2.61
 0 1 -6 37.76 2.13
 0 -1 6 32.14 2.27
 0 1 -6 38.22 2.4
 0 -1 6 40.75 2.49
 0 1 -6 35.56 2.49
 0 -1 6 35.47 2.4
 0 -1 6 35.81 2.37
 0 -1 6 35.1 2.35
 0 -1 5 777.67 26.18
 0 1 -5 803.36 26.15
 0 1 -5 804.85 26.18
 0 -1 5 803.78 26.12
 0 1 -5 837.55 26.22
 0 1 -5 789.86 26.15
 0 1 -5 795.57 26.23
 0 -1 5 802.15 26.13
 0 -1 5 824.7 26.23
 0 1 -5 782.51 26.08
 0 1 -5 750.5 25.82
 0 1 -5 750.8 26.21
 0 -1 5 825.5 26.27
 0 -1 5 736.3 25.75
 0 1 -5 725.91 25.78
 0 1 -5 813.9 26.18
 0 -1 5 775.8 26.22
 0 -1 5 799.87 26.23
 0 -1 5 778.97 26.21
 0 1 -5 796.56 26.41
 0 -1 5 814.03 26.17
 0 -1 5 812.59 26.24
 0 -1 5 762.65 26.22
 0 -1 5 785.32 26.27
 0 1 -4 391.86 13.37
 0 -1 4 412.19 13.55
 0 1 -4 389.71 13.44
 0 -1 4 413.28 13.58
 0 -1 4 404.36 13.59
 0 1 -4 410.05 13.5
 0 -1 4 402.7 13.56
 0 1 -4 385.62 13.2
 0 -1 4 416.97 13.56
 0 -1 4 371.86 13.17
 0 -1 4 388.71 13.17
 0 1 -4 395.72 13.47
 0 -1 4 406.56 13.55
 0 -1 4 402.18 13.5
 0 -1 4 367.18 13.49
 0 1 -4 416.31 13.54
 0 1 -4 396.06 13.48
 0 -1 4 400.21 13.46
 0 -1 4 394.23 13.5
 0 1 -4 404.67 13.52
 0 -1 3 193.04 7.15
 0 1 -3 204.55 7.18
 0 -1 3 202.09 7.15
 0 -1 3 190.87 7.15
 0 1 -3 197.56 7.18
 0 1 -3 204.48 7.17
 0 -1 3 198.42 7.21
 0 -1 3 208.02 7.2
 0 1 -3 203.7 7.12
 0 -1 3 210.47 6.92
 0 -1 3 206.26 7.21
 0 1 -3 204.16 7.21
 0 -1 3 199.45 6.91
 0 1 -3 204.69 7.1
 0 -1 3 210.94 7.2
 0 -1 3 197.65 7.16
 0 -1 3 207.75 7.18
 0 -1 3 202.13 7.18
 0 1 -3 213.8 7.08
 0 1 -3 214.55 7.15
 0 1 -2 562.82 19.16
 0 1 -2 584.83 19.25
 0 -1 2 572.3 19.26
 0 1 -2 576.39 19.2
 0 1 -2 577.06 19.16
 0 1 -2 548.14 19.21
 0 -1 2 586.16 19.28
 0 -1 2 569.99 19.25
 0 1 -2 566.65 19.2
 0 -1 2 566.44 19.15
 0 -1 2 590.84 19.24
 0 -1 2 577.87 19.27
 0 -1 2 557.89 19.12
 0 1 -2 576.88 19.25
 0 -1 2 587.25 19.28
 0 -1 2 543.58 19.25
 0 1 -2 588.47 19.26
 0 -1 2 588.49 19.17
 0 1 -2 578.41 19.25
 0 1 -2 568.53 19.27
 0 1 -2 566.84 19.24
 0 -1 2 550.29 19.22
 0 1 -1 1138.74 37.41
 0 -1 1 1115.65 37.43
 0 1 -1 1053.44 37.44
 0 -1 1 1166.73 37.45
 0 -1 1 1162.42 37.41
 0 -1 1 1155.05 37.42
 0 1 -1 1076.06 37.36
 0 -1 1 1128.26 37.34
 0 -1 1 1130.52 37.43
 0 1 -1 1116.54 37.37
 0 1 -1 1150.64 37.39
 0 1 -1 1112.37 37.41
 0 -1 1 1073.54 37.38
 0 1 -1 1111.79 37.4
 0 -1 1 1159.96 37.37
 0 1 -1 1112.36 37.38
 0 -1 1 1055.58 37.41
 0 -1 1 1138.02 37.4
 0 1 0 347.75 11.58
 0 1 0 331.15 11.5
 0 -1 0 368.72 11.59
 0 1 1 1146.88 36.86
 0 1 1 1102.12 36.82
 0 -1 -1 1099.38 36.9
 0 1 1 1151.77 36.85
 0 1 1 1120.84 36.9
 0 1 1 1107.05 36.82
 0 -1 -1 1138.47 36.9
 0 1 1 1077.02 36.86
 0 -1 -1 1090.03 36.86
 0 1 1 1074.9 36.83
 0 -1 -1 1128.21 36.83
 0 1 1 1068 36.9
 0 -1 -1 1062.45 36.89
 0 1 1 1065.64 36.87
 0 1 2 212.08 7.31
 0 -1 -2 212.21 7.12
 0 -1 -2 214.74 7.24
 0 -1 -2 214.62 7.22
 0 -1 -2 216.47 7.32
 0 1 2 209.8 7.24
 0 -1 -2 210.52 7.28
 0 -1 -2 209.7 7.25
 0 -1 -2 212.32 7.18
 0 -1 -2 210.26 7.16
 0 -1 -2 216.97 7.22
 0 -1 -2 204.16 7.1
 0 1 2 198.43 7.13
 0 -1 -2 211.3 7.13
 0 1 2 210.02 7.19
 0 1 2 206.33 7.22
 0 1 2 219.4 7.16
 0 1 2 217.86 7.17
 0 1 2 229.75 7.35
 0 -1 -2 227.35 7.36
 0 -1 -3 2619.69 81.32
 0 -1 -3 2441.42 81.09
 0 -1 -3 2187.71 81.07
 0 -1 -3 2532.37 81.19
 0 -1 -3 2431.32 81.1
 0 1 3 2362.41 81.11
 0 -1 -3 2395.83 81.24
 0 -1 -3 2537.19 81.22
 0 -1 -3 2507.04 81.16
 0 1 3 2494.01 81.19
 0 1 3 2632.32 81.3
 0 -1 -3 2285.18 81.04
 0 -1 -3 2496.8 81.14
 0 -1 -3 2487.72 81.1
 0 -1 -3 2377.34 81.05
 0 -1 -3 2489.39 81.17
 0 -1 -3 2549.53 81.3
 0 -1 -3 2560.98 81.29
 0 -1 -3 2447.63 81.14
 0 1 3 2414.62 81.26
 0 1 3 2428.19 81.17
 0 1 3 2423.29 81.26
 0 1 3 2475.7 81.15
 0 1 3 2613.07 81.27
 0 1 3 2519.21 81.22
 0 -1 -4 105.64 4.03
 0 -1 -4 91.71 3.44
 0 1 4 99.22 3.47
 0 -1 -4 100.4 3.46
 0 -1 -4 103.92 3.79
 0 -1 -4 98.73 3.59
 0 1 4 107.17 3.93
 0 -1 -4 96.71 3.6
 0 -1 -4 102.89 3.67
 0 1 4 107.16 3.88
 0 1 4 102.03 3.7
 0 1 4 98.39 3.79
 0 -1 -4 100.49 3.5
 0 -1 -4 95.08 3.8
 0 1 4 96.97 3.97
 0 1 4 95.13 3.89
 0 -1 -4 99.94 3.8
 0 1 4 98.65 3.82
 0 -1 -4 99.73 3.58
 0 -1 -4 103.16 3.72
 0 1 4 99.55 3.9
 0 -1 -4 102.54 3.64
 0 -1 -4 104.76 3.98
 0 -1 -4 104.07 3.95
 0 -1 -4 97.22 3.55
 0 -1 -5 989.69 32.5
 0 1 5 962.44 32.55
 0 1 5 1003.69 32.49
 0 -1 -5 977.87 32.34
 0 -1 -5 989.13 32.46
 0 1 5 988.7 32.48
 0 -1 -5 1037.11 32.63
 0 -1 -5 905.51 32.31
 0 -1 -5 969.02 32.35
 0 -1 -5 1007.7 32.52
 0 1 5 1041.08 32.58
 0 -1 -5 1001.66 32.41
 0 -1 -5 977.37 32.28
 0 -1 -5 971.03 32.53
 0 -1 -5 971.44 32.27
 0 1 5 952.64 32.43
 0 1 5 980.63 32.6
 0 -1 -5 964.88 32.34
 0 1 5 996.62 32.57
 0 -1 -5 975.46 32.58
 0 -1 -5 947.91 32.26
 0 1 5 987.53 32.58
 0 -1 -5 1043.58 32.6
 0 -1 -5 981.22 32.58
 0 -1 -5 913.25 32.16
 0 1 5 913.49 32.17
 0 1 5 956.59 32.6
 0 -1 -6 359.54 12.23
 0 -1 -6 318.26 11.61
 0 1 6 342.97 12.17
 0 1 6 333.3 12.13
 0 -1 -6 391.34 12.45
 0 -1 -6 367.76 12.13
 0 -1 -6 351 12.16
 0 -1 -6 356.47 12.11
 0 1 6 361.74 12.07
 0 -1 -6 360.32 11.92
 0 -1 -6 348.56 12.08
 0 1 6 337.4 12.16
 0 1 6 344.99 12.19
 0 -1 -6 353.37 11.84
 0 -1 -6 364.86 12.11
 0 -1 -6 370.95 12.02
 0 -1 -6 356.61 11.95
 0 1 6 355.15 12.22
 0 1 6 334.86 12.2
 0 -1 -6 343.1 11.76
 0 -1 -6 336.65 11.74
 0 1 6 352.97 12.2
 0 -1 -6 362.37 12.23
 0 1 6 343.63 12.18
 0 -1 -6 359.49 12.24
 0 -1 -6 352.56 11.87
 0 1 6 358.78 12.06
 0 -1 -6 365.52 12.31
 0 1 6 345.6 11.92
 0 1 6 359.56 12.19
 0 1 6 363.39 12.28
 0 1 7 1282.64 42.44
 0 -1 -7 1345.12 42.7
 0 1 7 1288.2 42.34
 0 -1 -7 1318.31 42.65
 0 -1 -7 1314.68 42.54
 0 -1 -7 1279.27 42.59
 0 -1 -7 1324.4 42.5
 0 1 7 1284.74 42.59
 0 1 7 1257.14 42.54
 0 -1 -7 1281.42 42.54
 0 -1 -7 1364.77 42.81
 0 -1 -7 1291.14 42.34
 0 -1 -7 1322.18 42.49
 0 1 7 1255.16 42.6
 0 1 7 1311.81 42.59
 0 -1 -7 1278.83 42.35
 0 -1 -7 1313.17 42.56
 0 -1 -7 1321.96 42.43
 0 -1 -7 1260.72 42.25
 0 1 7 1309.64 42.65
 0 -1 -7 1248.95 42.24
 0 -1 -7 1160.95 42.08
 0 -1 -7 1201.76 42.1
 0 -1 -7 1175.03 42
 0 -1 -7 1301.26 42.61
 0 1 7 1339.9 42.64
 0 -1 -7 1298.51 42.62
 0 1 7 1307.25 42.61
 0 -1 -7 1278.51 42.47
 0 1 7 1288.8 42.66
 0 1 8 367.45 12.13
 0 1 8 358.35 12.22
 0 -1 -8 361.02 12.51
 0 1 8 368.74 12.51
 0 -1 -8 361.4 12.47
 0 -1 -8 364.56 12.36
 0 -1 -8 366.9 12.3
 0 1 8 372.72 12.46
 0 1 8 359.3 12.38
 0 -1 -8 362.41 12.03
 0 -1 -8 386.36 12.75
 0 -1 -8 355.92 12.41
 0 -1 -8 365.64 12.32
 0 -1 -8 367.92 12.13
 0 1 8 366.27 12.51
 0 1 8 370.78 12.42
 0 -1 -8 371.46 12.23
 0 -1 -8 350.55 12.01
 0 -1 -8 363.07 12.16
 0 -1 -8 377.73 12.41
 0 1 8 355.8 12.48
 0 1 8 351.41 12.45
 0 -1 -8 348.25 11.87
 0 -1 -8 371.93 12.48
 0 -1 -8 300.4 11.66
 0 -1 -8 383.09 12.53
 0 -1 -8 322.5 11.74
 0 1 8 397.97 12.58
 0 1 8 370.33 12.27
 0 -1 -8 318.88 11.75
 0 -1 -8 362.77 11.98
 0 1 8 372.52 12.48
 0 -1 -8 363.91 12.08
 0 -1 -8 356.31 12.29
 0 1 8 373.25 12.58
 0 -1 -9 562.84 19.76
 0 1 9 569.12 19.42
 0 1 9 559.95 19.32
 0 1 9 571.37 19.7
 0 -1 -9 582.32 19.76
 0 -1 -9 582.46 19.55
 0 -1 -9 572.23 19.62
 0 -1 -9 589.03 19.73
 0 1 9 556.86 19.64
 0 1 9 570.18 19.61
 0 -1 -9 549.46 19.18
 0 -1 -9 556.72 19.32
 0 1 9 562.01 19.66
 0 -1 -9 567.08 19.5
 0 -1 -9 557.37 19.25
 0 -1 -9 565.39 19.59
 0 -1 -9 548.84 19.2
 0 -1 -9 568.66 19.45
 0 -1 -9 558.94 19.35
 0 1 9 594.72 19.75
 0 1 9 577.56 19.75
 0 -1 -9 530.08 19.05
 0 1 9 561.68 19.28
 0 1 9 564.54 19.48
 0 -1 -9 537.44 19.11
 0 -1 -9 583.91 19.73
 0 -1 -9 625.7 20.03
 0 -1 -9 543.26 19.58
 0 1 9 562.32 19.67
 0 1 9 573.48 19.78
 0 -1 -10 603.03 21.61
 0 1 10 613.66 21.13
 0 1 10 611.15 21.57
 0 -1 -10 626.06 21.65
 0 -1 -10 650.09 21.86
 0 -1 -10 608.97 21.43
 0 1 10 619.6 21.51
 0 1 10 623.86 21.44
 0 -1 -10 638.64 21.57
 0 -1 -10 605.32 21.45
 0 -1 -10 622.45 21.38
 0 1 10 631.54 21.55
 0 -1 -10 610.09 21.15
 0 -1 -10 619.07 21.35
 0 -1 -10 583.82 21
 0 -1 -10 600.08 21.17
 0 -1 -10 611.35 21.27
 0 1 10 623.75 21.57
 0 1 10 636.24 21.62
 0 1 10 608.5 21.29
 0 1 10 628.75 21.34
 0 1 10 603.04 21.07
 0 -1 -10 642.5 21.6
 0 1 10 624.73 21.56
 0 -1 -10 589.22 21.03
 0 1 10 608.88 21.63
 0 -1 -11 33.27 2.92
 0 -1 -11 39.23 2.83
 0 -1 -11 36.23 2.95
 0 1 11 37.19 2.95
 0 -1 -11 36.51 3.21
 0 -1 -11 33.55 2.75
 0 1 11 37.83 2.62
 0 1 11 37.93 2.75
 0 -1 -11 37.92 2.68
 0 -1 -11 35.9 2.68
 0 -1 -11 38.31 2.84
 0 1 11 33.81 2.91
 0 -1 -11 36.21 2.51
 0 -1 -11 32.56 2.17
 0 -1 -11 35.84 2.35
 0 1 11 37.16 2.93
 0 1 11 37.08 3.05
 0 1 11 38.36 2.13
 0 1 11 34.1 2.55
 0 1 11 42.41 2.9
 0 1 11 38.87 3.01
 0 -1 -11 37.67 3.14
 0 1 12 349.58 12.94
 0 -1 -12 333.93 12.37
 0 -1 -12 332.47 12.65
 0 -1 -12 347.01 12.77
 0 1 12 341.67 12.93
 0 -1 -12 362.5 13.38
 0 1 12 323.38 12.84
 0 -1 -12 343.86 12.99
 0 1 12 343.22 12.73
 0 1 12 350.63 13.08
 0 1 12 343.22 12.92
 0 1 12 353.84 12.97
 0 1 12 345.52 13
 0 1 12 333.79 12.59
 0 -1 -12 366.41 13.14
 0 -1 -12 366.97 13.07
 0 -1 -12 345.39 12.8
 0 -1 -12 353.23 12.93
 0 -1 -12 334.71 12.67
 0 1 13 64.14 4.07
 0 -1 -13 60.03 3.4
 0 1 13 59.92 3.78
 0 -1 -13 61.16 3.37
 0 -1 -13 59.95 3.64
 0 -1 -13 68.1 4.26
 0 -1 -13 64.07 3.88
 0 1 13 57.1 3.72
 0 1 13 58.09 3.57
 0 1 13 57.64 3.48
 0 1 13 53.58 3.9
 0 1 13 60.38 3.44
 0 -1 -13 60.61 3.95
 0 -1 -13 59.39 3.85
 0 -1 -13 62 3.84
 0 -1 -13 56.06 3.41
 0 -1 -13 61.48 3.63
 0 1 13 57.95 3.83
 0 1 13 59 3.86
 0 1 14 6.22 2.72
 0 -1 -14 1.24 1.81
 0 1 14 4.44 2.33
 0 -1 -14 0.95 1.48
 0 -1 -14 1.23 1.87
 0 -1 -14 1.6 1.87
 0 -1 -14 0.73 2.08
 0 1 14 3.81 2.5
 0 1 14 0.67 1.84
 0 1 14 3.66 1.89
 0 1 14 0.25 1.78
 0 -1 -14 -0.48 2.33
 0 -1 -14 1.23 2.06
 0 1 15 341.59 13.28
 0 1 15 341 13.15
 0 -1 -15 338.57 12.81
 0 1 15 321.63 13.09
 0 -1 -15 360.62 13.4
 0 1 15 337.91 12.94
 0 1 15 335.62 12.62
 0 1 15 331.59 13.07
 0 1 15 333.52 12.64
 0 1 15 337.22 13.13
 0 -1 -15 328.88 12.52
 0 -1 -15 347.01 13.63
 0 1 15 330.4 12.74
 0 -1 -15 359.72 13.47
 0 1 15 331.85 13.11
 0 1 15 330.19 13.14
 0 1 15 311.35 12.97
 0 1 16 34.11 3.42
 0 1 16 30.44 3.04
 0 1 16 31.32 3.16
 0 1 16 28.97 3.28
 0 1 16 29.71 3.4
 0 1 16 32.96 3.43
 0 1 16 35.38 3.38
 0 -1 -16 29.09 2.83
 0 -1 -16 25.1 2.96
 0 -1 -16 35.9 3.35
 0 -1 -16 32.21 3.71
 0 1 16 25.66 3.27
 0 -1 -16 32.56 3.34
 0 1 16 35.28 3.57
 0 -1 -16 31.48 2.88
 0 1 16 25.35 3.64
 0 -1 -16 32.11 3.38
 0 1 16 24.16 2.75
 0 -1 -16 29.14 3.3
 0 1 17 46.91 3.96
 0 1 17 43.39 4.22
 0 -1 -17 45.14 3.82
 0 1 17 41.86 3.96
 0 1 17 34.45 3.72
 0 1 17 42.69 3.86
 0 -1 -17 44.74 3.38
 0 1 17 34.17 3.74
 0 -1 -17 35.78 4.16
 0 -1 -17 40.44 3.77
 0 1 17 36.03 3.38
 0 1 17 43.9 3.69
 0 1 17 39.36 3.95
 0 -1 -17 44.93 4.03
 0 1 18 27.9 3.73
 0 1 18 31.52 3.57
 0 1 18 34.11 3.84
 0 1 18 29.55 3.59
 0 -1 -18 23.77 3.29
 0 -1 -18 30.15 3.51
 0 1 18 25 3.42
 0 -1 -18 29.56 4.17
 0 1 18 25.76 3.91
 0 1 18 36.91 3.75
 0 1 18 33.05 3.21
 0 1 18 34.38 3.57
 0 1 19 3.36 2.52
 0 1 19 5.6 2.52
 0 1 19 6.34 3
 0 1 19 3.85 2.83
 0 1 19 3.46 2.87
 0 1 19 7.97 3.14
 0 -1 -19 3.59 2.34
 0 -1 -19 4.55 2.87
 0 -1 -19 6.23 2.61
 0 -1 -19 7.35 3.47
 0 -1 -19 5.29 3.05
 0 1 19 10.39 3.14
 0 1 20 24.45 3.24
 0 1 20 24.07 3.58
 0 1 20 26.09 3.58
 0 1 20 25.36 3.48
 0 1 20 25.43 3.61
 0 -1 -20 24.81 2.93
 0 -1 -20 22.62 3.26
 0 -1 -20 22.72 3.82
 0 1 20 29.06 3.71
 0 -1 -20 27.16 3.74
 0 1 21 27.63 3.29
 0 1 21 38.18 3.79
 0 1 21 34.06 3.74
 0 -1 -21 24.9 3.86
 0 -1 -21 27.75 3.36
 0 -1 -21 28.86 2.89
 0 -1 -21 23.46 3.64
 0 -1 -21 26.41 3.38
 0 1 21 28.31 3.07
 0 1 21 29.48 3.6
 0 1 22 -1.23 2.58
 0 1 22 3.76 2.59
 0 -1 -22 -2.39 2.89
 0 -1 -22 -2.85 2.8
 0 -1 -22 2.07 2.03
 0 -1 -22 -2.29 2.73
 0 1 22 1.11 2.69
 0 -1 -22 -0.72 2.28
 0 1 22 0.19 2.66
 0 1 22 1.21 2.1
 0 1 23 1.24 2.54
 0 -1 -23 2.5 2.63
 0 -1 -23 2.65 1.97
 0 -1 -23 3.28 2.1
 0 -1 -23 4.03 2.53
 0 1 23 -0.17 2.58
 0 -1 -23 1.92 2.81
 0 1 24 49.93 3.7
 0 -1 -24 48.06 3.71
 0 -1 -24 43.54 3.5
 0 1 24 47.89 3.57
 0 -1 -24 43.79 3.86
 0 1 24 51.98 3.66
 0 -1 -24 54.71 3.22
 0 1 24 51.5 3.64
 0 1 25 -0.98 2.01
 0 1 25 0.08 1.32
 0 1 25 -0.46 1.85
 0 -1 -25 0.57 2.13
 0 1 25 1.95 1.93
 0 -1 -25 -1.08 1.49
 0 1 25 -1.21 1.83
 0 1 26 21.3 1.89
 0 1 26 21.51 1.99
 0 1 26 18.08 1.88
 0 -1 -26 19.07 1.67
 0 1 26 15.41 1.99
 0 -2 26 -0.15 1.3
 0 -2 26 0.12 1.08
 0 2 -26 0.85 0.98
 0 -2 26 -0.14 1.14
 0 -2 25 0.35 1.42
 0 2 -25 3.31 2.02
 0 -2 25 2.03 1.8
 0 2 -25 1.72 1.39
 0 -2 25 1.99 1.81
 0 -2 24 19.01 2.6
 0 -2 24 16.6 2.32
 0 2 -24 17.1 2.79
 0 -2 24 20.99 2.56
 0 2 -24 18.24 2.12
 0 -2 24 21.34 2.7
 0 -2 23 6.57 2.55
 0 2 -23 5.66 2.03
 0 2 -23 2.92 2.83
 0 -2 23 3.05 2.29
 0 -2 23 4.51 1.98
 0 2 -23 5.61 2.41
 0 -2 23 3.92 2.06
 0 -2 23 3.72 2.47
 0 -2 23 3.49 2.54
 0 2 -23 7.67 2.79
 0 -2 23 5.38 2.29
 0 -2 22 -0.35 2.54
 0 -2 22 1.27 2.25
 0 2 -22 0.78 2.55
 0 2 -21 1.04 3.11
 0 2 -21 3.41 2.03
 0 -2 21 5.15 2.62
 0 -2 21 4.24 2.32
 0 2 -21 1.92 2.67
 0 -2 21 3.12 2.21
 0 2 -21 0.74 3.11
 0 2 -21 1.77 2.71
 0 -2 21 2.83 2.69
 0 -2 21 1.41 2.66
 0 -2 21 4.01 2.85
 0 -2 20 86.08 5.43
 0 2 -20 81.46 5.47
 0 -2 20 91.68 5.38
 0 -2 20 76.78 4.79
 0 2 -20 78.69 5.79
 0 2 -20 85.68 4.78
 0 2 -20 79.2 4.97
 0 -2 20 80.63 5.27
 0 -2 20 82.75 4.78
 0 2 -20 72.9 5.7
 0 -2 19 133.27 7.11
 0 2 -19 143.59 7.43
 0 -2 19 144.11 6.88
 0 -2 19 134 7.12
 0 2 -19 149.66 7.87
 0 -2 19 134.08 6.58
 0 2 -19 126.28 6.8
 0 -2 19 142.45 7.44
 0 2 -19 137.5 7.85
 0 2 -19 138.2 6.68
 0 -2 19 138.75 7.11
 0 2 -18 250.45 11.39
 0 2 -18 239.48 10.15
 0 2 -18 244.57 10.31
 0 -2 18 244.95 10.28
 0 -2 18 252.11 10.68
 0 -2 18 243.78 10.69
 0 -2 18 233.82 10.22
 0 2 -18 251.24 10.97
 0 2 -18 242.19 10.53
 0 -2 18 244.15 10.63
 0 -2 18 253.79 10.99
 0 -2 18 247.29 10.2
 0 -2 17 0.16 2.33
 0 -2 17 3.51 2.99
 0 -2 17 -0.61 2.73
 0 -2 17 3.44 2.61
 0 2 -17 1.35 2.23
 0 -2 17 5.02 2.98
 0 -2 17 3.41 2.39
 0 2 -17 3.89 2.63
 0 -2 17 -0.53 2.31
 0 -2 17 2.9 2.95
 0 2 -17 0.52 2.15
 0 2 -17 1.82 2.2
 0 2 -17 6.53 3.5
 0 2 -17 1.13 3.01
 0 -2 16 125.18 6.42
 0 2 -16 111 6.57
 0 2 -16 111.41 6.07
 0 -2 16 107.02 5.66
 0 -2 16 111.51 5.97
 0 -2 16 123.32 6.23
 0 -2 16 103.7 5.75
 0 -2 16 112.25 6.11
 0 2 -16 113.92 5.79
 0 -2 16 119.18 5.86
 0 2 -16 117.69 5.89
 0 2 -16 115.68 5.68
 0 -2 16 122.99 6.25
 0 2 -16 124.22 6.37
 0 -2 16 108.67 5.67
 0 2 -15 15.19 2.47
 0 -2 15 19.72 3.19
 0 2 -15 11.21 2.56
 0 2 -15 8.28 2.15
 0 2 -15 13.29 2.21
 0 -2 15 14.17 2.74
 0 -2 15 11.71 2.58
 0 -2 15 15.32 2.83
 0 -2 15 15.68 2.95
 0 2 -15 14.27 2.45
 0 -2 15 14.69 2.72
 0 -2 15 13.55 2.5
 0 2 -15 15 2.48
 0 -2 15 13.52 2.68
 0 2 -15 13.84 2.68
 0 -2 15 12.32 2.52
 0 2 -15 13.62 3.15
 0 2 -15 14.31 3.09
 0 -2 14 57.07 3.99
 0 2 -14 51.99 3.5
 0 2 -14 59.15 3.72
 0 2 -14 49.95 3.45
 0 2 -14 53.69 4.03
 0 2 -14 53.37 3.75
 0 -2 14 62.54 3.81
 0 2 -14 62.56 4.59
 0 -2 14 50.55 4.1
 0 2 -14 56.5 3.66
 0 -2 14 52.26 3.62
 0 2 -14 49.42 3.4
 0 -2 14 55.86 3.77
 0 -2 14 51.28 3.32
 0 -2 13 108.84 5.61
 0 2 -13 102 5.11
 0 2 -13 114.83 5.69
 0 2 -13 108.53 5.49
 0 2 -13 109.73 5.24
 0 2 -13 115.41 5.37
 0 -2 13 110.11 5.38
 0 -2 13 116.58 5.26
 0 2 -13 101.79 4.98
 0 -2 13 97.1 4.88
 0 2 -13 107.98 4.88
 0 -2 13 109.35 5.49
 0 2 -13 111.15 5.34
 0 2 -13 115.06 5.39
 0 2 -13 103 5.14
 0 2 -13 118.44 5.98
 0 2 -13 106.7 5.15
 0 2 -13 110.62 5.27
 0 -2 13 110.76 5.52
 0 -2 13 112.56 5.55
 0 -2 13 105.26 5.23
 0 -2 12 391.58 14.46
 0 2 -12 384.51 14.5
 0 2 -12 380.63 14.29
 0 2 -12 378.13 14.11
 0 2 -12 379.27 14.08
 0 -2 12 378.17 14.22
 0 2 -12 386.37 14.1
 0 2 -12 394.51 14.22
 0 -2 12 378.62 13.86
 0 2 -12 370.98 13.98
 0 -2 12 381.54 14.05
 0 -2 12 391.09 14.21
 0 2 -12 362.04 13.82
 0 -2 12 370.06 14.25
 0 2 -12 382.28 14.12
 0 2 -12 380.92 14.18
 0 2 -12 399.45 14.1
 0 -2 12 379.25 14.15
 0 2 -12 396.66 14.8
 0 -2 12 388.35 14.35
 0 -2 12 389.62 14.31
 0 2 -11 45.63 3.8
 0 2 -11 49.46 3.02
 0 2 -11 55.99 3.44
 0 -2 11 52.62 3.6
 0 2 -11 46.87 2.99
 0 2 -11 52.38 3.62
 0 2 -11 49.56 3.13
 0 -2 11 48.05 3.24
 0 2 -11 52.03 3.1
 0 2 -11 53.74 3.27
 0 2 -11 49.86 3.2
 0 -2 11 57.84 3.32
 0 2 -11 50.64 2.93
 0 2 -11 50.37 2.66
 0 -2 11 53.78 3.28
 0 -2 11 53.41 3.45
 0 2 -11 49.15 3.29
 0 2 -11 50.83 3.15
 0 2 -11 52.74 3.21
 0 -2 11 48.59 3.43
 0 -2 11 53.04 3.48
 0 2 -10 83.47 4.07
 0 2 -10 89.17 4.83
 0 2 -10 94.46 4.41
 0 -2 10 98.51 4.7
 0 2 -10 95.73 4.25
 0 2 -10 91.54 4.73
 0 2 -10 92.53 4.35
 0 -2 10 90.39 4.58
 0 2 -10 90.07 4.33
 0 2 -10 86.17 4.13
 0 -2 10 91.79 4.15
 0 2 -10 83.66 4.12
 0 2 -10 88.12 3.88
 0 -2 10 89.52 4.31
 0 2 -10 95.8 4.32
 0 2 -10 86.24 4.29
 0 -2 10 91.34 4.53
 0 2 -10 83.92 4.25
 0 -2 10 89.63 4.51
 0 -2 10 95.16 4.51
 0 2 -9 631.43 21.85
 0 -2 9 607.29 21.6
 0 2 -9 619.4 21.69
 0 -2 9 643.74 21.74
 0 2 -9 652.7 21.62
 0 2 -9 621.82 21.56
 0 2 -9 623.91 21.51
 0 -2 9 642.03 21.85
 0 -2 9 636.25 21.58
 0 2 -9 614.98 21.53
 0 2 -9 618.73 21.62
 0 2 -9 626.62 21.62
 0 -2 9 607.67 21.42
 0 -2 9 624.48 21.64
 0 2 -9 638.78 21.56
 0 2 -9 617.16 21.44
 0 2 -9 607.51 21.35
 0 2 -9 592.87 21.6
 0 -2 9 594.42 21.66
 0 2 -9 608.75 21.56
 0 2 -9 602.05 21.45
 0 2 -9 639.78 22.09
 0 2 -9 598.6 21.24
 0 -2 9 633.88 21.72
 0 -2 9 601.85 21.66
 0 2 -8 0.67 1.14
 0 -2 8 0.79 1.09
 0 2 -8 0.58 1.46
 0 2 -8 0.63 1.4
 0 2 -8 -1.11 2.36
 0 2 -8 0.34 1.65
 0 -2 8 0.62 2.07
 0 -2 8 3.46 1.61
 0 2 -8 1.62 1.5
 0 2 -8 0.07 1.63
 0 -2 8 0.44 1.81
 0 -2 8 3.19 1.87
 0 2 -8 -0.62 1.6
 0 2 -8 1.18 0.78
 0 2 -8 0.8 1.44
 0 2 -8 2.18 1.36
 0 -2 8 -0.46 1.62
 0 2 -8 0.14 1.54
 0 2 -8 0.07 1.59
 0 -2 8 -0.15 1.79
 0 2 -8 0.79 2.06
 0 -2 8 2.06 2.02
 0 -2 8 0.62 1.81
 0 -2 8 -1.34 1.78
 0 -2 7 195.44 7.22
 0 -2 7 179.05 6.64
 0 2 -7 197.75 6.91
 0 2 -7 167.39 6.26
 0 2 -7 185.31 6.64
 0 2 -7 185.02 6.84
 0 2 -7 206.32 7.47
 0 2 -7 185.26 7.08
 0 -2 7 174.59 6.28
 0 -2 7 175.18 7
 0 -2 7 185.38 7.12
 0 2 -7 187.74 6.91
 0 -2 7 191.46 7.05
 0 2 -7 193.36 6.87
 0 -2 7 199.47 7.04
 0 -2 7 196.67 6.88
 0 2 -7 188.24 7.08
 0 2 -7 186.66 7
 0 2 -7 194.61 6.98
 0 -2 7 192.36 6.62
 0 2 -7 178.02 6.38
 0 -2 7 194.37 7.04
 0 2 -7 184.99 6.67
 0 2 -7 190.27 6.91
 0 2 -7 182.47 6.93
 0 2 -7 182.36 6.99
 0 -2 7 187.45 7.07
 0 2 -7 192.53 7.2
 0 -2 7 185.91 7.05
 0 -2 7 194.49 7.13
 0 -2 6 362.51 12.37
 0 -2 6 342.44 11.98
 0 2 -6 353.51 12.11
 0 2 -6 346.31 12.09
 0 2 -6 354.32 12.58
 0 -2 6 342.81 12.27
 0 -2 6 322.88 11.71
 0 2 -6 341.68 12.21
 0 -2 6 355.57 12.32
 0 2 -6 341.06 12.16
 0 -2 6 358.32 12.23
 0 2 -6 337.64 12.23
 0 -2 6 368.51 12.31
 0 2 -6 346.38 12.11
 0 2 -6 352.89 12.23
 0 -2 6 361.1 12.14
 0 2 -6 355.63 12.23
 0 2 -6 339.07 12.19
 0 -2 6 356.27 11.93
 0 -2 6 355.09 12.12
 0 -2 6 345.35 12.27
 0 2 -6 338.7 12.14
 0 2 -6 338.78 11.8
 0 2 -6 340.33 12.12
 0 2 -6 345.38 12
 0 2 -6 343.59 12.13
 0 -2 6 343.29 12.27
 0 2 -6 343.91 12.18
 0 2 -6 353.13 12.39
 0 -2 6 349.2 12.29
 0 -2 6 361.43 12.32
 0 2 -5 738.55 24.9
 0 2 -5 703.57 24.78
 0 -2 5 736.21 24.43
 0 -2 5 707.38 24.42
 0 2 -5 750.12 25.04
 0 -2 5 745.45 24.89
 0 2 -5 718.83 24.66
 0 2 -5 736.41 24.74
 0 -2 5 716.88 24.82
 0 2 -5 720.03 24.67
 0 2 -5 713.69 24.79
 0 -2 5 757.85 24.79
 0 -2 5 725.16 24.81
 0 -2 5 744.08 24.72
 0 2 -5 725.76 24.77
 0 -2 5 721.64 24.55
 0 -2 5 771.25 24.86
 0 2 -5 747.1 24.63
 0 2 -5 746.83 24.74
 0 2 -5 691.29 24.49
 0 -2 5 735.16 24.67
 0 2 -5 740.34 24.77
 0 -2 5 728.6 24.83
 0 -2 5 741.3 24.84
 0 2 -5 701.62 24.72
 0 2 -5 696.25 24.68
 0 -2 5 746.18 24.84
 0 2 -4 1314.37 44.29
 0 -2 4 1309.34 43.85
 0 2 -4 1291.1 44.07
 0 -2 4 1320.79 43.85
 0 -2 4 1360.02 44.11
 0 -2 4 1248.81 43.84
 0 -2 4 1342.15 44.16
 0 2 -4 1299.77 44.04
 0 -2 4 1325.23 43.99
 0 2 -4 1263.73 43.98
 0 -2 4 1311.27 44.18
 0 -2 4 1290.98 43.86
 0 2 -4 1285.35 44.09
 0 -2 4 1348.29 43.94
 0 2 -4 1324.98 44.09
 0 2 -4 1267.95 44.09
 0 2 -4 1297.07 43.92
 0 2 -4 1296.41 44.06
 0 -2 4 1352.89 44.15
 0 -2 4 1322.31 43.99
 0 -2 4 1303.89 44.14
 0 2 -4 1335.88 44.18
 0 -2 4 1367.36 44.14
 0 -2 4 1364.56 44.07
 0 2 -4 1309.18 44.12
 0 2 -4 1284.59 43.99
 0 -2 4 1351.38 44.12
 0 -2 4 1299.62 44.12
 0 -2 3 363.6 12.48
 0 2 -3 349.9 12.33
 0 -2 3 360.03 12.36
 0 -2 3 377.5 12.25
 0 2 -3 363.84 12.4
 0 -2 3 369.91 12.24
 0 -2 3 357.4 12.14
 0 2 -3 352.46 12.43
 0 2 -3 357.41 12.31
 0 -2 3 368.44 12.28
 0 -2 3 355.77 12.45
 0 -2 3 372.57 12.46
 0 -2 3 352.94 12.16
 0 2 -3 353.51 12.3
 0 -2 3 371.97 12.41
 0 -2 3 363.87 12.45
 0 -2 3 357.37 12.18
 0 -2 3 342.15 12.35
 0 2 -3 368.01 12.42
 0 2 -3 375.56 12.44
 0 2 -3 365.08 12.44
 0 2 -3 357.07 12.47
 0 -2 3 358.92 12.22
 0 -2 3 368.98 12.5
 0 2 -3 343.53 12.28
 0 -2 2 154.62 5.43
 0 2 -2 143.97 5.24
 0 -2 2 152.05 5.33
 0 2 -2 145.31 5.39
 0 -2 2 150.68 5.39
 0 -2 2 147.8 5.16
 0 -2 2 144.73 5.05
 0 2 -2 151.93 5.32
 0 -2 2 152.24 5.41
 0 -2 2 148.72 5.13
 0 -2 2 156.93 5.38
 0 2 -2 148.8 5.18
 0 -2 2 146.5 5.07
 0 2 -2 141.69 5.3
 0 -2 2 145.46 5.24
 0 2 -2 149.54 5.39
 0 2 -2 152.1 5.27
 0 2 -2 153.58 5.35
 0 -2 2 158.78 5.47
 0 -2 2 154.3 5.24
 0 -2 1 2.36 0.66
 0 -2 1 2.85 0.89
 0 2 -1 3.21 0.83
 0 2 -1 2.36 0.6
 0 2 -1 2.55 0.49
 0 2 -1 2.79 1.08
 0 2 -1 2.97 0.78
 0 2 -1 3.3 0.82
 0 2 -1 1.88 0.85
 0 -2 1 3.65 1.19
 0 -2 1 2.81 0.87
 0 2 -1 2.81 0.83
 0 -2 1 1.79 0.93
 0 2 -1 1.31 1.05
 0 2 -1 1.39 1.06
 0 2 -1 2.17 0.55
 0 -2 1 4.97 0.95
 0 -2 0 213.62 7.19
 0 2 0 215.76 7.3
 0 2 0 203.58 7.01
 0 2 0 220.94 7.28
 0 2 0 206.98 7.12
 0 -2 0 220.08 7.1
 0 -2 0 205.72 7.21
 0 2 0 199.59 7
 0 2 0 200.47 7.04
 0 2 0 211.21 7.17
 0 2 0 207.36 7.07
 0 2 0 219.81 7.13
 0 2 0 205.01 7.04
 0 -2 0 225.16 7.2
 0 -2 0 217.66 7.27
 0 -2 0 200.25 7.1
 0 -2 0 216.22 7.21
 0 -2 -1 36 1.51
 0 -2 -1 38.16 1.69
 0 2 1 36.37 1.55
 0 2 1 39.37 1.69
 0 2 1 39.73 1.8
 0 -2 -1 37.39 1.66
 0 2 1 35.1 1.71
 0 -2 -1 36.78 1.82
 0 2 1 36.61 1.48
 0 -2 -1 35.48 1.38
 0 -2 -1 37.91 1.53
 0 -2 -1 36.63 1.74
 0 -2 -1 36.36 1.8
 0 -2 -2 63.52 2.44
 0 -2 -2 60.47 2.45
 0 2 2 66.2 2.38
 0 2 2 63 2.59
 0 2 2 67.98 2.42
 0 2 2 59.97 2.29
 0 2 2 62.09 2.52
 0 2 2 63.32 2.77
 0 2 2 61.49 2.2
 0 2 2 65.36 2.31
 0 2 2 60.69 2.2
 0 2 2 63.57 2.19
 0 2 2 66.03 2.45
 0 -2 -2 63.78 2.49
 0 -2 -2 66.58 2.63
 0 -2 -3 824.17 28.12
 0 -2 -3 859.02 28.26
 0 -2 -3 886.18 28.4
 0 2 3 829.36 28.22
 0 2 3 851.97 28.16
 0 2 3 825.81 28.06
 0 2 3 808.45 28.08
 0 2 3 820.16 28.12
 0 2 3 867.04 28.27
 0 -2 -3 874.24 28.18
 0 2 3 826.57 28.13
 0 2 3 851.3 28.34
 0 2 3 883.23 28.3
 0 -2 -3 911.1 28.28
 0 2 3 863.17 28.38
 0 -2 -3 852.24 28.27
 0 -2 -3 774.58 28.15
 0 2 4 84.51 3.42
 0 2 4 71.71 3.06
 0 2 4 79.5 2.93
 0 2 4 79.53 3.42
 0 2 4 76.51 3.17
 0 -2 -4 80.58 3.12
 0 -2 -4 78.78 3.14
 0 2 4 81.26 3.39
 0 2 4 81.18 3.4
 0 -2 -4 80.26 3.21
 0 2 4 78.55 3.05
 0 -2 -4 80.78 3.01
 0 -2 -4 73.23 2.96
 0 -2 -4 86.91 3
 0 2 4 79.39 3.07
 0 2 4 74.45 3.14
 0 -2 -4 81.71 3.09
 0 -2 -4 80.06 3.51
 0 -2 -5 488.03 16.76
 0 -2 -5 475.14 16.74
 0 -2 -5 492.71 16.71
 0 -2 -5 502.22 16.64
 0 2 5 525.42 16.84
 0 2 5 492.73 16.57
 0 -2 -5 495.28 16.45
 0 2 5 480.04 16.8
 0 2 5 455.51 16.48
 0 2 5 529.59 16.81
 0 -2 -5 495.7 16.54
 0 -2 -5 495.54 16.8
 0 2 5 496.03 16.86
 0 2 5 482.16 16.79
 0 -2 -5 490.3 16.56
 0 -2 -5 475.5 16.64
 0 2 5 460.35 16.72
 0 -2 -5 485.97 16.71
 0 -2 -5 503.8 16.57
 0 2 5 473.22 16.48
 0 -2 -5 440.22 16.4
 0 -2 -5 497.12 16.44
 0 -2 -5 521.51 16.87
 0 -2 -5 504.01 16.73
 0 -2 -6 2.03 1.34
 0 -2 -6 1.69 1.13
 0 -2 -6 1.77 1.44
 0 -2 -6 2.18 1.47
 0 2 6 1.01 1.55
 0 -2 -6 2.57 1.12
 0 -2 -6 1.34 0.75
 0 -2 -6 2.07 1.44
 0 -2 -6 1.45 1.35
 0 -2 -6 0.87 0.91
 0 2 6 1.08 1.61
 0 2 6 2.21 1.02
 0 2 6 4.51 1.55
 0 2 6 2.22 1.74
 0 2 6 1.12 1.63
 0 2 6 0.64 1.62
 0 -2 -6 2.94 0.96
 0 -2 -6 1.87 0.98
 0 -2 -6 0.94 1.66
 0 -2 -6 2.16 1.3
 0 -2 -6 2.19 0.71
 0 -2 -6 1.56 0.75
 0 -2 -6 0.75 1.48
 0 2 6 1.78 1.61
 0 -2 -6 1.03 1.16
 0 -2 -7 10.41 1.63
 0 -2 -7 12.01 0.86
 0 -2 -7 13.41 1.84
 0 2 7 10.59 1.82
 0 -2 -7 12.38 1.66
 0 -2 -7 11.65 1.47
 0 -2 -7 9.62 1.53
 0 2 7 11.42 1.67
 0 -2 -7 12.11 1.43
 0 -2 -7 11.77 1.03
 0 2 7 12.61 1.99
 0 2 7 12.92 1.91
 0 -2 -7 12.42 1.24
 0 -2 -7 12.63 1.6
 0 2 7 12.71 1.8
 0 -2 -7 10.62 1.1
 0 2 7 13.11 1.95
 0 -2 -7 15.07 1.93
 0 2 7 11.77 1.87
 0 2 7 9.98 1.81
 0 -2 -7 13.12 2.1
 0 -2 -7 13.63 2.15
 0 -2 -7 14.35 1.72
 0 2 8 87 3.55
 0 2 8 89.46 3.89
 0 -2 -8 91.98 4.28
 0 -2 -8 97.12 3.96
 0 -2 -8 95.16 3.61
 0 -2 -8 84.12 3.19
 0 -2 -8 89.14 4.06
 0 -2 -8 91.61 3.91
 0 -2 -8 95.63 4.01
 0 -2 -8 96.66 3.86
 0 2 8 89.03 4.05
 0 2 8 84.64 3.98
 0 -2 -8 91.08 3.53
 0 -2 -8 91.59 3.8
 0 2 8 95.9 4.15
 0 2 8 94.24 3.94
 0 -2 -8 85.18 3.46
 0 -2 -8 94.36 3.66
 0 -2 -8 92.62 3.9
 0 2 8 84.97 4.12
 0 2 8 94.13 4.17
 0 2 8 91.15 4.13
 0 -2 -8 83.59 3.4
 0 2 8 87.31 4.15
 0 2 8 91.88 3.67
 0 -2 -8 93.94 4.16
 0 2 8 92.16 4.09
 0 -2 -8 89.6 4.31
 0 -2 -8 88.22 3.85
 0 2 8 87.96 4.11
 0 2 9 1621.16 54.9
 0 2 9 1615.98 55.15
 0 -2 -9 1692.27 55.46
 0 -2 -9 1718.81 55.4
 0 -2 -9 1667.28 55.22
 0 -2 -9 1679.68 55.32
 0 -2 -9 1685.36 55.16
 0 2 9 1675.7 55.33
 0 2 9 1650.12 55.33
 0 -2 -9 1569.6 54.85
 0 -2 -9 1666.57 54.98
 0 -2 -9 1778.12 55.61
 0 -2 -9 1693.88 55.26
 0 2 9 1627.08 55.32
 0 2 9 1692.93 55.2
 0 2 9 1653.21 55.38
 0 -2 -9 1615.16 55.11
 0 -2 -9 1598.97 54.86
 0 -2 -9 1644.1 55
 0 2 9 1607.99 55.38
 0 2 9 1660.1 55.38
 0 2 9 1712.22 55.41
 0 2 9 1697.29 55.41
 0 -2 -9 1448.79 54.7
 0 2 9 1565 55.01
 0 -2 -9 1717.97 55.44
 0 2 9 1663.58 55.34
 0 -2 -9 1621.57 54.97
 0 -2 -9 1613.64 55.17
 0 -2 -9 1741.75 55.51
 0 2 9 1640.23 55.41
 0 2 10 451.85 16.14
 0 -2 -10 484.88 16.56
 0 -2 -10 462.18 15.98
 0 -2 -10 475.95 16.73
 0 -2 -10 462.67 16.28
 0 -2 -10 452.31 16.37
 0 -2 -10 459.36 16.24
 0 -2 -10 467.01 16.19
 0 -2 -10 485.55 16.48
 0 2 10 428.85 16.31
 0 2 10 454.61 16.4
 0 -2 -10 450.78 16.13
 0 2 10 471.72 16.5
 0 2 10 469.27 16.39
 0 -2 -10 443.48 15.92
 0 -2 -10 457.14 16
 0 2 10 469.01 16.49
 0 2 10 467.15 16.47
 0 2 10 470.62 16.49
 0 2 10 476.84 16.48
 0 2 10 464.45 16.06
 0 2 10 451.9 16.38
 0 -2 -10 429.14 15.91
 0 -2 -10 472.07 16.62
 0 -2 -10 441.12 16.17
 0 2 10 461.49 16.52
 0 -2 -11 216.98 8.32
 0 -2 -11 214.87 8.23
 0 -2 -11 222.59 8.5
 0 2 11 212.71 8.37
 0 2 11 213.58 8.42
 0 -2 -11 211.69 8.48
 0 -2 -11 232.28 8.53
 0 -2 -11 235.29 8.9
 0 -2 -11 216.32 8.34
 0 -2 -11 212.58 7.97
 0 -2 -11 215.57 8.23
 0 2 11 217.03 8.62
 0 2 11 211.55 8.5
 0 2 11 225.11 8.59
 0 2 11 212.57 8.5
 0 2 11 204.24 8.04
 0 2 11 201.23 7.91
 0 -2 -11 233.5 8.77
 0 2 11 206.6 8.11
 0 -2 -11 203.62 8.56
 0 2 11 217.57 8.47
 0 2 12 347.3 12.46
 0 2 12 338.19 12.51
 0 -2 -12 340.82 12.63
 0 2 12 334.93 12.58
 0 -2 -12 348.18 12.59
 0 -2 -12 345.63 12.87
 0 -2 -12 326.97 12.42
 0 -2 -12 328.13 12.01
 0 2 12 322.53 12.52
 0 2 12 325.63 12.61
 0 2 12 340.24 12.59
 0 2 12 321.74 12.52
 0 2 12 335.77 12.52
 0 -2 -12 342.08 12.77
 0 -2 -12 333.11 12.66
 0 -2 -12 318.64 12.23
 0 -2 -12 332.78 12.54
 0 -2 -12 326.48 12.37
 0 2 13 3.44 2.29
 0 2 13 4.58 2.34
 0 -2 -13 1.78 2.03
 0 -2 -13 3.18 2.25
 0 -2 -13 4.09 1.9
 0 -2 -13 4.16 2.16
 0 -2 -13 4.23 1.87
 0 2 13 3.1 2.28
 0 -2 -13 3.87 1.9
 0 2 13 3.33 2.15
 0 2 13 7.34 2.58
 0 2 13 2.56 2.3
 0 2 13 3.87 2.35
 0 2 13 3.41 1.98
 0 -2 -13 2.98 2.42
 0 2 13 1.89 2.09
 0 -2 -13 2.4 1.82
 0 -2 -13 3.74 2.65
 0 -2 -13 2.86 1.37
 0 -2 -13 2.93 2.28
 0 -2 -14 270.98 10.68
 0 -2 -14 267.6 10.79
 0 -2 -14 274.36 11
 0 2 14 295.18 11.18
 0 2 14 278.06 11.1
 0 2 14 272.22 10.64
 0 -2 -14 285.07 10.71
 0 2 14 286.04 11.2
 0 2 14 280.81 11.06
 0 2 14 274.21 11.03
 0 2 14 265.34 10.76
 0 -2 -14 287.09 11.01
 0 -2 -14 284.79 11.24
 0 2 15 38.79 3.44
 0 2 15 37.82 2.93
 0 2 15 44.52 3.61
 0 -2 -15 34.24 3.75
 0 2 15 42.14 3.62
 0 2 15 39.18 3
 0 2 15 42.91 3.7
 0 -2 -15 38.58 2.96
 0 2 15 43.72 3.6
 0 2 15 32.9 3.54
 0 2 15 40.61 3.71
 0 -2 -15 36.88 3.63
 0 2 16 6.23 2.56
 0 -2 -16 3.94 2.77
 0 2 16 4.82 2.49
 0 -2 -16 6.77 2.35
 0 2 16 8.8 3.16
 0 2 16 6.92 2.51
 0 2 16 6.87 2.62
 0 2 16 6.32 2.64
 0 2 16 8.88 2.8
 0 2 16 2.89 2.12
 0 -2 -16 7.89 2.66
 0 -2 -16 8.22 2.92
 0 -2 -16 4.26 2.1
 0 -2 -16 4.18 2.27
 0 -2 -16 6.08 2.17
 0 2 17 2.26 2.49
 0 2 17 2.68 2.69
 0 2 17 0.2 2.64
 0 2 17 -0.94 2.61
 0 -2 -17 0.3 2.03
 0 -2 -17 1.72 2.32
 0 -2 -17 -1.65 3.02
 0 2 17 0.57 2.63
 0 2 17 0.58 2.94
 0 2 17 -0.56 2.66
 0 2 17 3.05 2.62
 0 -2 -17 -0.86 2.76
 0 2 18 132.32 6.58
 0 2 18 126.94 6.25
 0 2 18 125.85 6.65
 0 2 18 132.81 6.87
 0 2 18 135.03 6.77
 0 -2 -18 122.45 7.08
 0 2 18 123.23 6.53
 0 -2 -18 121.84 6.51
 0 2 18 124.41 6.81
 0 2 18 119.78 6.63
 0 -2 -18 124.56 6.63
 0 -2 -18 137.48 6.18
 0 -2 -18 112.82 6.12
 0 2 18 123.35 6.79
 0 -2 -19 16.31 3.11
 0 2 19 16.05 3.12
 0 2 19 10.7 3.04
 0 2 19 12.09 3.18
 0 2 19 16.42 3.29
 0 2 19 16.28 2.95
 0 -2 -19 10.27 3.46
 0 -2 -19 16.44 2.86
 0 2 19 13.88 2.71
 0 2 19 16.08 2.94
 0 2 19 8.61 3.44
 0 2 19 15.1 3.15
 0 -2 -19 16.07 2.61
 0 -2 -19 12.49 2.49
 0 -2 -19 17.2 3.51
 0 2 20 151.16 7.71
 0 2 20 156.27 7.63
 0 2 20 153.69 7.63
 0 -2 -20 161.4 7.06
 0 -2 -20 149.89 7.4
 0 2 20 157.99 7.78
 0 2 20 139.48 7.44
 0 2 20 151.51 7.34
 0 -2 -20 160.47 8.03
 0 -2 -20 153.67 8.09
 0 -2 -21 6.22 3.23
 0 -2 -21 1.55 2.31
 0 2 21 2.12 2.54
 0 -2 -21 4.29 2.64
 0 2 21 5.88 2.82
 0 2 21 6.45 2.85
 0 2 21 4.2 2.89
 0 2 21 3.39 2.83
 0 -2 -21 3.83 3.09
 0 -2 -21 5.13 2.2
 0 2 22 34.67 3.3
 0 -2 -22 32.87 3.83
 0 2 22 34.85 3.64
 0 2 22 37.83 3.18
 0 -2 -22 27.28 3.28
 0 2 22 36.71 3.71
 0 -2 -22 36.47 3.05
 0 2 22 30.88 3.6
 0 -2 -23 24.77 3.14
 0 2 23 27.74 3.27
 0 -2 -23 24.58 2.91
 0 -2 -23 22.35 2.29
 0 -2 -23 24.95 3.4
 0 2 23 19.76 2.93
 0 2 23 23.72 3.12
 0 -2 -23 31.86 2.71
 0 2 24 0.15 2.29
 0 -2 -24 -0.55 1.61
 0 -2 -24 -2.94 2.27
 0 -2 -24 -1.09 1.39
 0 2 24 2.94 2.11
 0 -2 -24 -0.95 1.92
 0 -2 -24 2.4 2.41
 0 2 24 -0.14 2.26
 0 2 24 1.14 2.23
 0 2 25 7.44 1.91
 0 2 25 11.56 2.16
 0 2 25 7.83 2.02
 0 2 25 10.67 2.26
 0 -2 -25 10.45 1.65
 0 2 25 9.27 1.75
 0 2 26 12.04 1.6
 0 2 26 15.75 1.78
 0 2 26 12.46 1.87
 0 2 26 16.91 1.96
 0 2 26 13.07 1.39
 0 -2 -26 16.57 1.48
 0 -3 25 0.55 1.45
 0 3 -25 0.45 1.71
 0 -3 25 3.64 1.66
 0 3 -25 0.66 1.21
 0 -3 24 2.07 2.04
 0 3 -24 2.28 2.35
 0 -3 24 5.38 1.74
 0 -3 24 3.88 2.07
 0 3 -24 5.2 1.66
 0 -3 23 10.26 2.22
 0 3 -23 8.82 2.27
 0 3 -23 5.63 2.75
 0 -3 23 7.48 2.45
 0 3 -23 8.14 2.36
 0 -3 23 7.25 2.45
 0 -3 23 9.17 2.55
 0 3 -23 9.08 2.05
 0 -3 22 13.94 2.53
 0 3 -22 15.9 2.75
 0 -3 22 10.44 2.87
 0 3 -22 12.25 2.45
 0 -3 22 13.16 2.38
 0 -3 22 10.97 2.76
 0 -3 22 15.91 2.65
 0 3 -22 15.04 2.26
 0 3 -22 15.52 3.52
 0 3 -21 5.02 2.15
 0 3 -21 7.36 3.28
 0 -3 21 7.92 2.41
 0 -3 21 6.44 2.71
 0 -3 21 8.47 2.52
 0 3 -21 9.19 2.76
 0 -3 21 8.43 2.82
 0 -3 21 5.1 2.42
 0 -3 21 6.97 2.65
 0 -3 21 1.29 2.75
 0 -3 21 4.87 2.09
 0 3 -21 6.57 3.24
 0 3 -20 15.65 3.77
 0 3 -20 11.35 2.35
 0 -3 20 11.59 3.03
 0 -3 20 13.93 2.65
 0 3 -20 8.54 2.94
 0 3 -20 11.3 2.8
 0 -3 20 16.58 3.33
 0 -3 20 10.91 2.99
 0 3 -20 10.23 3.13
 0 -3 20 11.08 2.49
 0 3 -20 8.32 3.37
 0 3 -19 -0.28 3.33
 0 3 -19 0.53 2.2
 0 -3 19 1.08 2.45
 0 -3 19 4.45 2.92
 0 3 -19 -1.32 2.81
 0 -3 19 4.68 2.92
 0 3 -19 0.72 2.97
 0 3 -19 3.38 2.69
 0 -3 19 2.99 2.99
 0 -3 19 0.64 2.72
 0 3 -19 3.47 3.48
 0 -3 18 80.98 5.3
 0 3 -18 76.51 5.11
 0 3 -18 83.03 5.65
 0 3 -18 88.29 4.91
 0 -3 18 84.76 5.05
 0 -3 18 78.27 5.26
 0 -3 18 88.56 5.4
 0 3 -18 83.24 5.93
 0 -3 18 73.06 4.76
 0 3 -18 82.68 5.99
 0 3 -18 77.02 4.75
 0 -3 17 123.21 6.5
 0 3 -17 134.86 6.61
 0 -3 17 122.36 6.66
 0 3 -17 110.28 6.68
 0 -3 17 109.95 6.12
 0 3 -17 113.6 6.04
 0 -3 17 126.3 6.55
 0 3 -17 123.05 7.13
 0 -3 17 107 5.79
 0 -3 17 117.42 6.45
 0 3 -17 120.34 6.08
 0 3 -17 126.18 6.16
 0 3 -17 103.27 6.86
 0 -3 16 12.96 3.1
 0 3 -16 6.91 2.36
 0 3 -16 4.87 2.23
 0 3 -16 5.73 3.04
 0 -3 16 6.18 2.84
 0 3 -16 5.64 2.36
 0 -3 16 11.2 2.75
 0 3 -16 9.33 2.31
 0 -3 16 9.91 2.91
 0 -3 16 8.5 3.19
 0 3 -16 7.99 2.19
 0 -3 16 8.5 2.46
 0 3 -16 9.16 3.4
 0 -3 16 7.37 2.43
 0 3 -15 433.24 16.32
 0 -3 15 448.67 16.73
 0 -3 15 422.38 16.44
 0 -3 15 443.9 16.34
 0 3 -15 422.57 17.26
 0 -3 15 429.61 16.83
 0 3 -15 436.08 16.29
 0 -3 15 417.89 16.54
 0 -3 15 430.25 16.39
 0 3 -15 447.47 16.99
 0 -3 15 448.41 16.67
 0 3 -15 461.52 16.49
 0 3 -15 428.96 16.33
 0 3 -14 1156.35 40.67
 0 3 -14 1110.7 40.91
 0 -3 14 1186.65 40.41
 0 3 -14 1199.46 40.22
 0 3 -14 1132.42 40.08
 0 -3 14 1096.33 40.23
 0 3 -14 1118.49 39.9
 0 -3 14 1139.12 40.21
 0 -3 14 1170.45 40.58
 0 3 -14 1075.65 40.21
 0 -3 14 1204.74 40.14
 0 3 -14 1144.51 40.09
 0 3 -14 1204.74 40.31
 0 -3 14 1171.56 40.42
 0 -3 14 1205.25 40.13
 0 3 -13 23.12 2.69
 0 -3 13 23.37 2.76
 0 -3 13 24.92 2.8
 0 3 -13 29.7 2.73
 0 -3 13 26.07 3.06
 0 3 -13 23.54 2.51
 0 -3 13 25.88 2.4
 0 -3 13 25.9 2.68
 0 3 -13 26.19 2.56
 0 3 -13 23.42 2.64
 0 3 -13 21.51 2.65
 0 3 -13 27.34 2.66
 0 -3 13 24.5 2.93
 0 -3 13 29.28 2.84
 0 3 -13 23.36 2.54
 0 3 -13 25.68 2.49
 0 3 -12 5.93 2.4
 0 -3 12 9.08 2.48
 0 -3 12 11.58 2.62
 0 3 -12 10.72 2.29
 0 3 -12 7.27 2.13
 0 3 -12 14.5 2.4
 0 -3 12 8.6 2.55
 0 3 -12 12.39 2.16
 0 -3 12 7.18 2.49
 0 -3 12 7.72 2.5
 0 -3 12 9.08 1.94
 0 3 -12 10.25 2.25
 0 3 -12 10.38 2.22
 0 3 -12 6.29 2.19
 0 3 -12 10.6 1.9
 0 3 -12 7.18 3.3
 0 3 -12 11.35 2.93
 0 3 -12 8.39 2.43
 0 -3 12 7.48 2.27
 0 -3 12 12.6 2.68
 0 -3 12 11.1 2.7
 0 3 -11 51.78 3.44
 0 3 -11 55.53 3.77
 0 3 -11 57.86 3.18
 0 3 -11 49.58 4.09
 0 -3 11 53.79 3.67
 0 -3 11 57.22 3.69
 0 -3 11 57.2 3.64
 0 3 -11 59.62 3.35
 0 3 -11 55.35 3.42
 0 3 -11 54.87 3.23
 0 3 -11 52.34 3.33
 0 3 -11 61.56 3.56
 0 3 -11 60.62 3.51
 0 3 -11 60.75 3.5
 0 -3 11 54.6 3.22
 0 -3 11 60.29 3.54
 0 3 -11 59.21 3.52
 0 -3 11 59.66 3.66
 0 3 -11 58.91 3.29
 0 3 -11 55.6 3.01
 0 3 -11 55.79 3.09
 0 -3 11 60.72 3.61
 0 -3 11 61.5 3.46
 0 -3 11 57.41 3.57
 0 3 -10 223.42 8.76
 0 3 -10 193 8.03
 0 3 -10 213.7 8.13
 0 3 -10 207.41 8.98
 0 -3 10 216.19 8.63
 0 3 -10 215.76 8.28
 0 -3 10 204.03 8.49
 0 -3 10 212.87 8.39
 0 3 -10 207.21 8.34
 0 3 -10 215.28 8.21
 0 -3 10 218.06 8.52
 0 -3 10 215.25 7.92
 0 3 -10 215.62 8.36
 0 -3 10 213.48 8.33
 0 3 -10 207.69 8.36
 0 3 -10 223.47 8.44
 0 -3 10 211.76 8.37
 0 3 -10 212.85 8.37
 0 3 -10 215.35 8.08
 0 3 -10 210.84 8.28
 0 3 -10 209.32 8.08
 0 3 -10 200.11 8.33
 0 -3 10 222.12 8.46
 0 -3 10 206.96 8.44
 0 3 -9 519.14 18.66
 0 3 -9 538.35 18.94
 0 3 -9 502.2 18.41
 0 3 -9 551.2 19.14
 0 3 -9 499.95 18.4
 0 -3 9 537.84 18.89
 0 3 -9 533.38 18.54
 0 -3 9 519.46 18.73
 0 3 -9 515.07 18.58
 0 3 -9 514.92 18.54
 0 -3 9 546.13 18.7
 0 -3 9 546.63 18.8
 0 3 -9 533.39 18.7
 0 -3 9 526.44 18.3
 0 3 -9 534.96 18.58
 0 -3 9 527.87 18.48
 0 3 -9 532.2 18.69
 0 3 -9 539.72 18.7
 0 3 -9 545.57 18.67
 0 3 -9 533.06 18.57
 0 3 -9 504.43 18.47
 0 -3 9 536.34 18.74
 0 -3 9 530.3 18.62
 0 -3 9 523.55 18.73
 0 3 -8 139.53 5.7
 0 -3 8 125.27 4.98
 0 3 -8 127.1 5.11
 0 3 -8 131.83 5.93
 0 3 -8 121.14 5.07
 0 -3 8 135.42 5.64
 0 -3 8 137.97 5.46
 0 -3 8 124.18 5.54
 0 3 -8 128.34 5.3
 0 3 -8 124.82 5.26
 0 3 -8 124.07 5.22
 0 -3 8 125.69 5.5
 0 -3 8 137.89 5.1
 0 -3 8 135.29 5.29
 0 3 -8 131.25 5.38
 0 -3 8 137.19 5.47
 0 3 -8 123 5.39
 0 3 -8 125.38 5.18
 0 3 -8 131.9 5.41
 0 -3 8 123.98 4.69
 0 3 -8 134.56 5.35
 0 3 -8 126.14 5.23
 0 3 -8 118.46 4.8
 0 3 -8 122.31 4.99
 0 -3 8 128.93 5.48
 0 -3 8 137.33 5.46
 0 -3 8 120.46 4.76
 0 -3 8 129.48 5.47
 0 3 -7 185.3 7.04
 0 -3 7 185.31 6.42
 0 3 -7 192.58 7.34
 0 3 -7 178.28 6.8
 0 -3 7 187.61 6.79
 0 3 -7 185.97 6.8
 0 3 -7 188.93 7.54
 0 -3 7 197.93 7.27
 0 3 -7 184.94 6.97
 0 3 -7 199.24 6.97
 0 -3 7 193.71 7.18
 0 -3 7 187.36 7.12
 0 3 -7 187.75 6.95
 0 -3 7 189.29 6.79
 0 -3 7 198.52 7.26
 0 -3 7 193.73 6.95
 0 3 -7 183.66 7.07
 0 -3 7 189.72 7.07
 0 3 -7 183.43 6.82
 0 -3 7 182.51 6.48
 0 3 -7 190.74 7.16
 0 3 -7 186.16 7.06
 0 -3 7 190.83 6.62
 0 3 -7 191.11 7.05
 0 -3 7 155.06 6.23
 0 3 -7 178.71 6.65
 0 -3 7 194.66 7.13
 0 3 -7 180.82 6.75
 0 -3 7 188.66 7.14
 0 -3 7 190.8 7.13
 0 -3 7 194.5 7.16
 0 3 -6 193.05 7.24
 0 -3 6 188.34 6.87
 0 3 -6 182.79 6.82
 0 3 -6 179.59 7.48
 0 3 -6 183.83 6.8
 0 -3 6 182.52 7.15
 0 -3 6 190.2 6.86
 0 -3 6 195.11 7.24
 0 3 -6 181.24 6.92
 0 -3 6 194.68 7.1
 0 -3 6 183.67 7.16
 0 3 -6 182.54 6.94
 0 3 -6 192.75 6.92
 0 3 -6 185.29 7.1
 0 -3 6 202.61 7.12
 0 -3 6 199.19 7
 0 3 -6 179.35 7.04
 0 3 -6 178.57 6.86
 0 3 -6 198.2 7.11
 0 -3 6 181.43 6.6
 0 -3 6 189.39 6.59
 0 3 -6 183.26 7.04
 0 3 -6 195.23 6.88
 0 -3 6 198.41 6.86
 0 3 -6 180.26 6.76
 0 -3 6 186.94 6.63
 0 3 -6 180.82 6.67
 0 -3 6 197.61 7.12
 0 3 -6 188.29 7.06
 0 3 -6 174.5 6.97
 0 -3 6 178.2 6.55
 0 -3 6 180.39 6.55
 0 -3 6 205.06 7.14
 0 -3 6 179.61 6.54
 0 -3 6 185.65 7.13
 0 3 -5 0.94 1.62
 0 -3 5 0.23 1.34
 0 3 -5 1.77 1.23
 0 -3 5 0.41 1.76
 0 3 -5 0.74 1.26
 0 -3 5 1.58 1.67
 0 -3 5 1.66 1.38
 0 3 -5 0.05 1.28
 0 -3 5 2.13 1.82
 0 -3 5 1.85 1.74
 0 -3 5 1.24 0.74
 0 3 -5 2.89 1.51
 0 -3 5 0.67 0.67
 0 -3 5 1.22 1.51
 0 3 -5 0.51 1.17
 0 3 -5 6.11 1.69
 0 3 -5 -0.2 1.39
 0 3 -5 -0.17 1.53
 0 -3 5 1.01 0.91
 0 3 -5 0.26 1.07
 0 -3 5 1.15 0.75
 0 -3 5 1.17 0.67
 0 -3 5 0.06 1.49
 0 -3 5 0.87 1.08
 0 -3 5 0.22 0.81
 0 3 -5 1.13 1.66
 0 3 -5 2.64 2
 0 -3 5 1.29 1.48
 0 -3 5 0.91 0.9
 0 -3 5 0.48 0.93
 0 -3 5 1.3 1.74
 0 -3 5 0.75 0.88
 0 -3 5 3.93 1.74
 0 -3 5 0.4 1.56
 0 -3 4 763.31 24.64
 0 -3 4 787.88 24.64
 0 -3 4 733.59 24.62
 0 -3 4 760.75 24.82
 0 3 -4 721.13 25.09
 0 -3 4 715.14 24.79
 0 3 -4 732.03 24.94
 0 -3 4 740.04 24.94
 0 -3 4 743.72 24.93
 0 -3 4 755.34 24.92
 0 3 -4 731.74 24.74
 0 -3 4 769.11 24.96
 0 -3 4 777.15 24.78
 0 -3 4 708 24.48
 0 3 -4 725.5 24.66
 0 3 -4 726.95 24.87
 0 -3 4 773.55 24.85
 0 -3 4 701.91 24.46
 0 -3 4 693.24 24.39
 0 3 -4 742.57 24.82
 0 3 -4 712.97 24.89
 0 -3 4 751.9 24.89
 0 -3 4 740.35 24.63
 0 3 -4 737.59 24.91
 0 -3 4 699.51 24.47
 0 3 -4 722.56 24.72
 0 -3 4 737.75 24.94
 0 -3 4 729.06 24.47
 0 -3 4 755.26 24.9
 0 -3 4 735.42 24.89
 0 -3 3 228.09 7.59
 0 -3 3 220.46 7.58
 0 -3 3 219.46 7.58
 0 3 -3 217.22 7.82
 0 -3 3 213.68 7.79
 0 -3 3 219.89 7.73
 0 -3 3 215.79 7.73
 0 3 -3 214.95 8.01
 0 -3 3 217.33 7.82
 0 -3 3 226.56 7.81
 0 -3 3 222.89 7.72
 0 -3 3 209.81 7.39
 0 -3 3 219.44 7.83
 0 3 -3 214.13 7.58
 0 -3 3 233.83 7.87
 0 3 -3 212.41 7.48
 0 -3 3 220.35 7.76
 0 3 -3 225.25 7.79
 0 -3 3 223.52 7.41
 0 3 -3 216.1 7.65
 0 3 -3 219.64 7.63
 0 3 -3 214.98 7.69
 0 -3 3 210.78 7.45
 0 3 -3 223.08 7.71
 0 -3 3 197.67 7.26
 0 3 -3 216.84 7.8
 0 -3 3 210.73 7.79
 0 -3 3 211.94 7.85
 0 3 -3 225.55 7.67
 0 3 -3 224.51 7.99
 0 -3 3 225.37 7.85
 0 -3 3 218.97 7.78
 0 -3 2 2835.95 93.93
 0 3 -2 2696 93.97
 0 -3 2 2993.94 94.07
 0 -3 2 2895.81 94.07
 0 -3 2 2910.13 94.07
 0 3 -2 2749.24 94.15
 0 3 -2 2781.27 94.03
 0 3 -2 2883.12 94.08
 0 3 -2 3106.22 94.12
 0 -3 2 2732.4 94.11
 0 3 -2 2886.53 94.15
 0 3 -2 2789.9 94.18
 0 3 -2 2946.6 94.19
 0 -3 2 2913.98 94.06
 0 3 -2 2778.13 94.03
 0 -3 2 2867.77 94.2
 0 -3 2 2751.5 94.14
 0 -3 2 2826.3 94.08
 0 3 -2 2680.03 93.86
 0 3 -2 2776.75 94.05
 0 3 -2 2867.65 94.13
 0 3 -2 2676.09 93.89
 0 3 -1 331.96 11.39
 0 3 -1 348.82 11.53
 0 3 -1 324.73 11.52
 0 3 -1 341.06 11.54
 0 3 -1 336.48 11.23
 0 -3 1 343.89 11.4
 0 -3 1 343.81 11.53
 0 -3 1 326.92 11.41
 0 3 -1 324.54 11.44
 0 3 -1 332.78 11.32
 0 3 -1 322.36 11.28
 0 3 -1 311.5 11.2
 0 -3 1 340.43 11.4
 0 3 -1 320.6 11.31
 0 -3 1 347.37 11.44
 0 3 0 3252.79 113.6
 0 3 0 3345.77 113.44
 0 3 0 3394.57 113.48
 0 3 0 3284.99 113.38
 0 3 0 3528.06 113.74
 0 3 0 3538.12 113.76
 0 -3 0 3578.58 113.75
 0 3 0 3497.99 113.72
 0 3 0 3379.11 113.65
 0 3 0 3339.21 113.38
 0 -3 0 3401.94 113.44
 0 -3 0 3479.79 113.7
 0 -3 0 3570.65 113.64
 0 -3 0 3518.04 113.64
 0 3 0 3404.96 113.54
 0 -3 0 3578.11 113.71
 0 -3 0 3346.06 113.64
 0 -3 0 3473.23 113.5
 0 -3 0 3520.63 113.66
 0 -3 -1 517.04 17.53
 0 -3 -1 523.59 17.53
 0 -3 -1 525.15 17.48
 0 3 1 486.75 17.25
 0 3 1 503.74 17.19
 0 -3 -1 529.51 17.52
 0 3 1 515.83 17.25
 0 3 1 502.17 17.17
 0 3 1 514.35 17.33
 0 -3 -1 530 17.56
 0 3 1 518.28 17.27
 0 3 1 559.41 17.6
 0 3 1 523.31 17.4
 0 3 1 483.95 17.25
 0 -3 -1 510.27 17.19
 0 -3 -1 543.14 17.29
 0 -3 -1 521.37 17.44
 0 -3 -1 526.65 17.46
 0 -3 -1 512.78 17.26
 0 3 1 525 17.46
 0 -3 -1 492.59 17.46
 0 -3 -2 2038.74 67.13
 0 -3 -2 2051.73 67.07
 0 -3 -2 2079.3 67.04
 0 -3 -2 2088.66 67.11
 0 -3 -2 2079.26 67.1
 0 -3 -2 2076.02 67.13
 0 -3 -2 2034 67.02
 0 3 2 2052.12 66.89
 0 3 2 2103.12 66.86
 0 3 2 2061.02 66.86
 0 3 2 2109.9 66.95
 0 3 2 2158.19 67.07
 0 3 2 1798.86 66.75
 0 -3 -2 2057.27 67.14
 0 3 2 1847.88 66.79
 0 3 2 2209.05 67.16
 0 -3 -2 1963.13 66.82
 0 -3 -2 2053.18 66.95
 0 3 2 2034.44 67.06
 0 3 2 2226.79 67.25
 0 -3 -2 2101.74 67.1
 0 3 3 67.73 3.16
 0 3 3 66.41 2.85
 0 -3 -3 71.16 3.04
 0 -3 -3 69.82 2.86
 0 -3 -3 66.24 2.92
 0 -3 -3 68.13 2.82
 0 -3 -3 64.92 2.77
 0 -3 -3 68.69 2.78
 0 -3 -3 65.69 2.8
 0 3 3 68.33 2.75
 0 3 3 66.62 2.53
 0 3 3 68.49 2.73
 0 3 3 63.96 2.49
 0 3 3 67.86 3.1
 0 3 3 68.86 2.7
 0 -3 -3 66.26 3.01
 0 3 3 70.36 2.96
 0 -3 -3 66.68 2.81
 0 -3 -3 64.84 2.91
 0 -3 -3 68.81 2.92
 0 -3 -4 45.8 2.62
 0 -3 -4 51.46 2.55
 0 -3 -4 53.75 2.68
 0 -3 -4 42.53 2.42
 0 3 4 50.47 2.23
 0 -3 -4 55.61 2.52
 0 -3 -4 60.12 2.5
 0 -3 -4 54.14 2.43
 0 -3 -4 58.46 2.41
 0 -3 -4 56.42 2.64
 0 3 4 60.02 2.3
 0 3 4 64.99 2.66
 0 3 4 51.79 2.26
 0 3 4 74.12 3.31
 0 -3 -4 42.89 2.46
 0 -3 -4 42.45 2.45
 0 3 4 49.13 2.03
 0 3 4 48.63 2.5
 0 3 4 62.68 3.23
 0 -3 -5 208.72 7.89
 0 -3 -5 233.72 7.95
 0 -3 -5 222.59 7.92
 0 -3 -5 217.66 8.21
 0 -3 -5 234.11 8.23
 0 -3 -5 233.08 8.11
 0 -3 -5 221.82 8.17
 0 -3 -5 221.38 8.01
 0 -3 -5 216.42 7.95
 0 -3 -5 229.78 8.15
 0 -3 -5 224.95 7.88
 0 3 5 232.13 8.04
 0 3 5 231.25 7.94
 0 3 5 220.95 8.08
 0 3 5 212.36 7.93
 0 3 5 224.61 8.32
 0 3 5 237.02 8.34
 0 -3 -5 229.43 8.1
 0 3 5 249.22 8.45
 0 3 5 230.84 8.31
 0 -3 -5 222.31 8.04
 0 3 5 229.43 8.25
 0 -3 -5 239.68 8.16
 0 3 5 242.32 8.47
 0 3 5 230.6 8.04
 0 3 5 223 8.16
 0 -3 -6 260.35 9
 0 -3 -6 256.08 9
 0 -3 -6 260.91 9.02
 0 -3 -6 268.38 9.23
 0 -3 -6 253.13 9.36
 0 -3 -6 264.78 9.24
 0 -3 -6 247.2 9.37
 0 -3 -6 259.59 9.14
 0 -3 -6 262.25 9.19
 0 -3 -6 246.79 9.35
 0 -3 -6 263.83 9.31
 0 -3 -6 275.1 9.1
 0 3 6 256.74 9.09
 0 -3 -6 252.37 9.05
 0 3 6 257.67 9.09
 0 3 6 259.89 9.57
 0 3 6 264.09 9.46
 0 3 6 250.78 9.47
 0 -3 -6 261.34 9.19
 0 3 6 265.26 9.54
 0 -3 -6 241.96 9.14
 0 -3 -6 263.52 9.27
 0 3 6 260.64 9.43
 0 3 6 262.35 9.16
 0 3 6 254 9.31
 0 -3 -7 665.78 22.16
 0 -3 -7 666.44 22.24
 0 -3 -7 665.47 22.11
 0 -3 -7 647.73 21.96
 0 -3 -7 631.54 21.83
 0 -3 -7 595.58 21.82
 0 -3 -7 639.1 21.99
 0 3 7 681.44 22.33
 0 3 7 682.04 22.4
 0 3 7 660.7 22.37
 0 3 7 657.09 22.33
 0 3 7 660.32 22.42
 0 3 7 652.26 22.34
 0 -3 -7 628.3 22.02
 0 -3 -7 644.4 22.21
 0 -3 -7 677.22 22.47
 0 3 7 628.23 22.29
 0 -3 -7 624.33 22.06
 0 -3 -7 651.46 22.15
 0 -3 -7 644.81 22.09
 0 -3 -7 648.48 22.24
 0 -3 -7 641.06 22.02
 0 -3 -7 660.58 22.18
 0 -3 -8 145.01 5.93
 0 -3 -8 139.23 5.57
 0 -3 -8 137.42 5.46
 0 -3 -8 146.72 5.43
 0 -3 -8 139.77 5.58
 0 -3 -8 142.98 5.65
 0 -3 -8 143.97 5.06
 0 -3 -8 147.67 5.14
 0 -3 -8 141.51 5.5
 0 -3 -8 134.79 5.25
 0 -3 -8 140.55 5.37
 0 3 8 138.38 5.68
 0 -3 -8 124.58 5.21
 0 3 8 137.06 5.85
 0 3 8 145.73 5.81
 0 3 8 139.48 5.9
 0 3 8 141.34 5.84
 0 3 8 138.65 5.19
 0 -3 -8 139.6 5.29
 0 3 8 142.03 5.81
 0 3 8 136.26 5.74
 0 -3 -8 144 6.01
 0 -3 -8 145.6 5.64
 0 3 8 143.79 5.83
 0 -3 -9 125.69 5
 0 -3 -9 119 4.79
 0 -3 -9 115.94 4.86
 0 -3 -9 124.09 4.88
 0 -3 -9 125.59 5.1
 0 -3 -9 122.89 4.97
 0 -3 -9 134.3 5.4
 0 -3 -9 118.45 4.49
 0 -3 -9 118 4.58
 0 3 9 108.22 5.11
 0 -3 -9 112.25 4.52
 0 3 9 117.86 5.18
 0 3 9 117.74 5.01
 0 -3 -9 114.12 4.74
 0 3 9 118.32 5.18
 0 3 9 114.47 5.35
 0 3 9 120 5.22
 0 3 9 123.23 5.23
 0 3 9 116.15 4.54
 0 -3 -9 108.73 4.49
 0 3 9 114.3 5.1
 0 -3 -9 119.68 5.36
 0 -3 -9 108.59 4.88
 0 3 9 118.94 5.01
 0 -3 -9 120.52 5.29
 0 -3 -10 93.77 4.25
 0 -3 -10 101.74 4.23
 0 -3 -10 94.59 4.43
 0 -3 -10 87.69 3.91
 0 3 10 94.41 4.55
 0 3 10 96.89 4.55
 0 -3 -10 100.53 4.53
 0 -3 -10 99.79 4.13
 0 -3 -10 108.44 4.32
 0 -3 -10 90.3 4.32
 0 -3 -10 96.64 4.86
 0 -3 -10 92.32 4.16
 0 3 10 96.95 4.38
 0 3 10 97.24 4.67
 0 3 10 92.85 4.7
 0 3 10 92.22 4.64
 0 3 10 98.45 4.67
 0 3 10 98.85 4.66
 0 3 10 102.62 4.58
 0 -3 -10 89.2 4.33
 0 -3 -10 108.59 4.9
 0 3 10 94.18 4.33
 0 -3 -10 97.2 4.81
 0 -3 -11 732.38 25.81
 0 -3 -11 751.51 25.98
 0 -3 -11 756.55 25.74
 0 -3 -11 784.54 25.78
 0 -3 -11 727.38 25.55
 0 -3 -11 817.01 26.4
 0 -3 -11 743.44 25.86
 0 3 11 722.33 26.01
 0 3 11 735.3 26
 0 -3 -11 708 25.44
 0 -3 -11 769.22 26.04
 0 3 11 736.79 26.04
 0 -3 -11 743.45 25.68
 0 3 11 758.1 26.13
 0 3 11 783.14 26.22
 0 3 11 752.68 26.11
 0 3 11 785.24 26.13
 0 3 11 759.79 26.03
 0 -3 -11 688.74 25.73
 0 3 11 739.45 25.44
 0 -3 -11 713.47 25.52
 0 -3 -11 778.79 26.28
 0 3 11 705.25 25.75
 0 -3 -11 761.02 26.24
 0 -3 -12 179.04 7.45
 0 -3 -12 192.94 7.38
 0 -3 -12 182.94 7.64
 0 -3 -12 178.9 7.05
 0 -3 -12 189.16 7.4
 0 -3 -12 192.95 7.6
 0 -3 -12 181 7.49
 0 -3 -12 187.73 8
 0 3 12 187.79 7.69
 0 3 12 184.58 7.64
 0 3 12 185.55 7.77
 0 -3 -12 183.05 7.63
 0 3 12 180.3 7.8
 0 3 12 178.06 7.66
 0 3 12 192.8 7.9
 0 3 12 191.84 7.96
 0 3 12 198.85 7.87
 0 3 12 180.47 7.75
 0 3 12 185.94 7.76
 0 -3 -12 172.04 7.39
 0 -3 -12 193.6 8.01
 0 -3 -12 195.49 8.05
 0 3 12 199.18 7.75
 0 -3 -13 95.84 4.48
 0 3 13 91.9 4.8
 0 3 13 92.23 4.94
 0 -3 -13 98.8 4.9
 0 -3 -13 94.08 4.77
 0 -3 -13 94.05 5.12
 0 3 13 97.91 4.9
 0 -3 -13 91.7 4.41
 0 3 13 87.54 4.88
 0 3 13 92.59 4.94
 0 3 13 93.72 5.17
 0 3 13 94.54 5.26
 0 3 13 98.91 4.86
 0 -3 -13 93.66 5.15
 0 -3 -13 102.39 5.27
 0 -3 -13 94.03 4.8
 0 -3 -13 88.62 4.52
 0 -3 -13 94.5 4.47
 0 -3 -14 22.93 2.63
 0 3 14 28.84 2.72
 0 3 14 23.18 2.58
 0 3 14 23.71 2.91
 0 3 14 25.15 2.93
 0 -3 -14 25.42 3.09
 0 3 14 24.52 2.96
 0 3 14 25.44 3
 0 3 14 20.86 2.41
 0 -3 -14 24.48 3.09
 0 -3 -14 24.5 2.4
 0 -3 -14 24.35 2.7
 0 -3 -14 19.4 2.31
 0 3 14 18.01 2.53
 0 3 15 20.92 2.95
 0 3 15 25.18 3.15
 0 3 15 24.67 3.15
 0 -3 -15 25.91 2.49
 0 -3 -15 20.11 3.21
 0 3 15 23.84 2.85
 0 3 15 20.5 2.58
 0 3 15 25.78 3.1
 0 3 15 30.7 3.55
 0 3 15 20.75 2.95
 0 -3 -15 20.4 3.12
 0 3 16 245.43 9.76
 0 3 16 213.11 9.43
 0 3 16 215.4 9.46
 0 3 16 213.9 9.52
 0 3 16 210.81 9.43
 0 3 16 223.9 9.48
 0 3 16 217.31 9.01
 0 -3 -16 222.55 9.4
 0 -3 -16 210.96 9.24
 0 3 16 218.75 9.45
 0 -3 -16 225.57 9.95
 0 -3 -16 222.66 9
 0 3 17 168.07 7.75
 0 3 17 160.23 7.7
 0 -3 -17 163.84 7.86
 0 -3 -17 155.75 7.93
 0 3 17 165.88 7.7
 0 -3 -17 141.88 7.22
 0 3 17 153.54 7.55
 0 3 17 162.03 7.7
 0 3 17 156.63 7.64
 0 -3 -17 156.31 7.01
 0 3 18 59.79 4.39
 0 3 18 62.55 4.61
 0 3 18 56.44 4.52
 0 -3 -18 63.23 3.85
 0 3 18 55.44 4.44
 0 3 18 60.63 4.62
 0 3 18 59.13 4.57
 0 3 18 64.78 4.72
 0 -3 -18 50.43 4.63
 0 3 18 58.5 4.6
 0 3 18 59.94 4.7
 0 3 19 5.11 2.84
 0 3 19 5.47 3.1
 0 3 19 2.37 2.86
 0 3 19 3.67 2.93
 0 3 19 0.66 2.82
 0 3 19 5.78 3
 0 -3 -19 5.2 2.25
 0 -3 -19 3.73 2.36
 0 -3 -19 3.31 2.88
 0 -3 -19 2.34 3.04
 0 3 19 2.66 2.38
 0 3 19 3.94 2.5
 0 3 19 6.2 2.91
 0 -3 -19 3.75 2.87
 0 3 20 48.96 4.32
 0 3 20 58.87 4.41
 0 -3 -20 51.08 4.57
 0 3 20 66.93 4.61
 0 3 20 58.38 4.53
 0 3 20 59.35 4.62
 0 -3 -20 48.53 3.89
 0 -3 -20 55.14 3.67
 0 3 20 43.33 3.96
 0 3 20 51.1 4.33
 0 -3 -20 54.95 4.74
 0 3 21 65.55 4.72
 0 3 21 60.09 4.41
 0 -3 -21 64.22 4.93
 0 -3 -21 56.53 4.52
 0 3 21 61.4 4.49
 0 -3 -21 56.3 3.77
 0 3 21 61.53 4.5
 0 3 21 58.6 4.34
 0 -3 -21 62.62 4.84
 0 3 21 47.94 4.23
 0 3 21 54.92 4.1
 0 3 22 78.09 4.97
 0 -3 -22 77.95 4.92
 0 3 22 85.68 5.05
 0 3 22 77.1 4.61
 0 -3 -22 76.13 5.24
 0 3 23 26.26 2.81
 0 3 23 22.46 2.97
 0 3 23 32.13 3.31
 0 -3 -23 30.58 2.63
 0 3 23 38.2 3.38
 0 3 23 32.55 3.32
 0 -3 -23 33.21 3.25
 0 -3 -23 26.4 2.42
 0 -3 -23 30.27 3.34
 0 -3 -23 24.15 3.24
 0 3 24 -1.36 1.92
 0 -3 -24 1.69 1.45
 0 -3 -24 1.54 1.96
 0 -3 -24 0.63 2.12
 0 3 24 2.61 2.26
 0 3 24 0.42 2.2
 0 -3 -24 1.14 1.62
 0 3 24 2.2 2.22
 0 3 25 9.96 2.14
 0 -3 -25 12.79 1.64
 0 3 25 12.79 2.18
 0 -3 -25 6.39 1.27
 0 3 25 10.22 1.86
 0 3 25 9.12 2
 0 3 26 5.49 1.53
 0 -3 -26 4.53 1.3
 0 3 26 4.77 1.28
 0 3 26 5.77 1.54
 0 -4 25 4.66 1.33
 0 4 -25 0.77 1.58
 0 4 -25 3.44 1.11
 0 -4 25 2.2 1.17
 0 -4 24 7.66 1.86
 0 -4 24 7.2 2.05
 0 4 -24 9.38 1.64
 0 4 -24 9.05 2.35
 0 4 -23 4 2.68
 0 -4 23 5.23 1.84
 0 4 -23 4.24 2.26
 0 -4 23 5.08 2.14
 0 -4 23 8.91 2.41
 0 4 -23 6.52 1.89
 0 4 -23 5.33 1.77
 0 -4 22 -3.19 2.35
 0 4 -22 -0.54 2.44
 0 4 -22 -0.62 2.88
 0 4 -22 -0.67 1.86
 0 4 -22 0.16 2.12
 0 -4 22 1.59 2.48
 0 -4 22 -0.43 2
 0 4 -22 0.63 2.11
 0 -4 22 -0.28 2.03
 0 -4 22 0.9 1.93
 0 4 -21 0.36 2.27
 0 -4 21 5.81 2.37
 0 4 -21 2.38 2.44
 0 -4 21 5.07 2.47
 0 4 -21 0.94 3
 0 -4 20 0.2 2.52
 0 4 -20 -0.2 2.5
 0 -4 20 0.18 2.46
 0 4 -20 -1.02 3.28
 0 4 -20 -1.05 3.28
 0 4 -20 0.34 2.18
 0 -4 20 1.3 2.65
 0 4 -20 -1.83 2.59
 0 -4 20 -0.5 2.32
 0 -4 20 -0.19 2.57
 0 -4 20 2.5 2.47
 0 -4 19 14.65 3.04
 0 -4 19 12.73 2.9
 0 4 -19 14.21 3.07
 0 -4 19 8.75 2.45
 0 4 -19 13.05 3.78
 0 4 -19 18.1 3.98
 0 4 -19 13.76 2.84
 0 -4 19 13.45 3.06
 0 4 -19 12.97 3.14
 0 -4 19 14.02 3.28
 0 -4 19 19.51 3.35
 0 -4 19 12.44 2.72
 0 4 -19 16.1 3.49
 0 -4 19 14.88 2.87
 0 -4 18 250.77 10.45
 0 4 -18 213.45 10.16
 0 4 -18 234.1 11.01
 0 -4 18 235.29 9.88
 0 4 -18 251.42 10.06
 0 4 -18 224.53 10.9
 0 -4 18 252.71 10.44
 0 -4 18 251.19 10.66
 0 4 -18 235.61 10.45
 0 -4 18 219.75 10.19
 0 -4 18 227.31 10.02
 0 -4 18 238.06 10.15
 0 4 -18 234.83 10.71
 0 -4 17 518.1 19.92
 0 4 -17 508.72 19.91
 0 4 -17 556.95 20.75
 0 -4 17 550.01 19.61
 0 4 -17 478.75 20.5
 0 4 -17 552.17 19.77
 0 -4 17 536.13 19.92
 0 -4 17 551.75 20.27
 0 4 -17 486.19 19.49
 0 4 -17 534.16 20.14
 0 4 -17 491.26 19.41
 0 -4 17 545.35 19.96
 0 -4 17 541.81 19.74
 0 4 -17 530.32 20.28
 0 4 -16 207.64 9.08
 0 -4 16 213.5 9.41
 0 4 -16 203.36 9.37
 0 -4 16 199.89 9.09
 0 -4 16 227.36 9.52
 0 4 -16 207.4 8.94
 0 4 -16 208.34 9.63
 0 4 -16 211.5 10.07
 0 4 -16 197.37 9.07
 0 -4 16 220.57 9.44
 0 4 -16 219.46 9.07
 0 4 -16 215.25 9.18
 0 4 -16 213.06 10.19
 0 -4 16 217.01 9.1
 0 4 -15 3.91 2.27
 0 4 -15 6.67 2.04
 0 4 -15 9.46 3.34
 0 -4 15 9.6 2.66
 0 -4 15 6.77 2.7
 0 4 -15 7.35 2.24
 0 -4 15 7.48 2.51
 0 4 -15 8.99 3.5
 0 4 -15 6.11 2.21
 0 4 -15 3.8 2.19
 0 -4 15 7.9 3.07
 0 4 -15 8.17 2.86
 0 -4 15 4.32 2.58
 0 -4 14 65.98 4.58
 0 -4 14 72.22 4.54
 0 4 -14 61.44 3.94
 0 4 -14 62.37 4.22
 0 4 -14 63.82 4.69
 0 -4 14 66.65 4.43
 0 -4 14 68.83 4.24
 0 4 -14 61.06 3.88
 0 4 -14 59.11 4.16
 0 4 -14 69.98 4.27
 0 4 -14 65.73 3.99
 0 4 -14 68.63 5.09
 0 -4 14 67.44 4.24
 0 -4 14 65.6 4.12
 0 4 -14 64.62 4.92
 0 -4 14 67.11 4.35
 0 4 -13 17.47 2.45
 0 -4 13 14.85 2.63
 0 4 -13 20.44 3.12
 0 -4 13 12.22 2.13
 0 4 -13 20.65 3.28
 0 4 -13 16.96 2.32
 0 -4 13 17.11 2.88
 0 4 -13 17.16 2.53
 0 4 -13 21.77 2.61
 0 4 -13 20.27 2.65
 0 -4 13 15.37 2.17
 0 4 -13 17.65 2.57
 0 -4 13 18.1 2.47
 0 -4 13 18.36 2.95
 0 -4 13 18.83 2.71
 0 -4 12 7.55 2.48
 0 4 -12 9.56 2.32
 0 4 -12 11.52 2.15
 0 -4 12 9.53 2.47
 0 4 -12 9.51 2.24
 0 -4 12 10.29 1.97
 0 4 -12 9.77 2.28
 0 4 -12 8.79 2.43
 0 4 -12 10.56 2.06
 0 4 -12 9.03 1.82
 0 -4 12 10.4 2.31
 0 -4 12 11.07 2.01
 0 4 -12 9.36 1.96
 0 4 -12 8.7 1.89
 0 -4 12 9.52 2.55
 0 -4 12 11.7 2.48
 0 4 -11 292.74 12.39
 0 -4 11 318.52 11.53
 0 4 -11 314.21 11.64
 0 4 -11 305.23 11.65
 0 -4 11 305.11 11.77
 0 -4 11 323.53 11.96
 0 -4 11 312.3 12.1
 0 4 -11 310.87 11.63
 0 4 -11 313.49 11.85
 0 -4 11 315.99 12
 0 4 -11 304.48 12.12
 0 4 -11 316.09 11.9
 0 4 -11 314.79 11.83
 0 -4 11 303.66 11.51
 0 4 -11 315.71 11.9
 0 4 -11 294.71 11.53
 0 4 -11 311.53 11.8
 0 4 -11 293.05 11.58
 0 -4 11 306.54 11.89
 0 4 -11 308.81 11.88
 0 -4 11 303.75 11.71
 0 -4 11 326.88 12.01
 0 -4 10 5.67 2.19
 0 4 -10 7.84 2.04
 0 4 -10 4.78 1.71
 0 -4 10 5.82 1.48
 0 4 -10 6.07 2.23
 0 4 -10 7.53 1.66
 0 4 -10 6.86 1.7
 0 -4 10 6.29 2.37
 0 -4 10 8.6 2.17
 0 4 -10 5.9 2.02
 0 4 -10 5.17 2.17
 0 -4 10 5.68 1.78
 0 4 -10 5.26 1.98
 0 4 -10 6.25 1.96
 0 4 -10 6.92 2
 0 4 -10 7.56 1.81
 0 4 -10 5.77 1.78
 0 -4 10 8.62 1.82
 0 4 -10 6.94 2.59
 0 -4 10 7.63 2
 0 4 -10 6.35 2.03
 0 -4 10 7.3 2.32
 0 -4 10 8.33 2.16
 0 -4 9 604.96 21.11
 0 4 -9 587.21 21.82
 0 -4 9 630.4 21.38
 0 4 -9 578.82 21.1
 0 4 -9 606.83 21.13
 0 -4 9 591.43 21.42
 0 -4 9 602.95 21.43
 0 -4 9 603.17 20.97
 0 4 -9 586.04 21.57
 0 4 -9 618.66 21.41
 0 4 -9 617.89 21.42
 0 4 -9 606.52 21.39
 0 4 -9 616.47 21.4
 0 4 -9 599.53 21.37
 0 4 -9 624.12 21.32
 0 -4 9 590.72 21.38
 0 -4 9 600.41 21.53
 0 4 -9 596.54 21.36
 0 -4 9 619.04 21.43
 0 4 -8 1008.11 36.18
 0 -4 8 1048.39 35.63
 0 -4 8 1047.27 35.83
 0 -4 8 1053.11 35.88
 0 4 -8 1014.56 35.55
 0 4 -8 1046.18 35.6
 0 -4 8 1042.89 35.95
 0 -4 8 1061.06 35.5
 0 4 -8 1060.8 35.65
 0 -4 8 1090.07 35.93
 0 4 -8 1039.5 35.81
 0 4 -8 1009.44 35.77
 0 -4 8 1093.66 35.82
 0 4 -8 1061.73 35.87
 0 -4 8 1048.33 35.64
 0 4 -8 1029.39 35.82
 0 4 -8 1068.74 35.86
 0 4 -8 994.53 35.72
 0 4 -8 1043.89 35.5
 0 4 -8 1030.33 35.79
 0 4 -8 993.55 35.39
 0 4 -8 1057.62 36
 0 -4 8 1051.73 35.89
 0 -4 8 1056.58 35.85
 0 -4 7 4.95 1.01
 0 -4 7 2.9 1.99
 0 -4 7 5.05 1.01
 0 -4 7 3.88 0.93
 0 4 -7 3.63 1.44
 0 -4 7 2 2.07
 0 -4 7 5.15 2.04
 0 -4 7 5.42 2.15
 0 -4 7 2.27 1.49
 0 4 -7 5.26 1.58
 0 -4 7 3.93 1.98
 0 4 -7 3.44 1.68
 0 -4 7 1.93 1.65
 0 4 -7 5.77 1.8
 0 4 -7 3.62 1.76
 0 4 -7 3.59 1.96
 0 4 -7 5 1.89
 0 4 -7 4.08 1.87
 0 4 -7 2.7 1.29
 0 4 -7 7.07 1.58
 0 4 -7 5.09 2.05
 0 -4 7 4.93 1.74
 0 4 -7 4.49 2.32
 0 -4 7 4.42 1.85
 0 -4 7 4.54 2.01
 0 -4 6 2385.34 80.46
 0 -4 6 2449.91 80.48
 0 -4 6 2459.55 80.44
 0 4 -6 2390.93 80.18
 0 -4 6 2461.51 80.3
 0 4 -6 2397.43 80.7
 0 4 -6 2458.75 80.54
 0 -4 6 2335.21 80.36
 0 -4 6 2301.91 79.95
 0 -4 6 2356.86 80
 0 -4 6 2296.6 79.98
 0 -4 6 2474.35 80.01
 0 -4 6 2570.27 80.26
 0 4 -6 2407.85 80.22
 0 -4 6 2480.57 80.51
 0 4 -6 2437.95 80.4
 0 -4 6 2472.51 80.33
 0 4 -6 2368.25 80.41
 0 4 -6 2428.99 80.46
 0 -4 6 2460.52 80.47
 0 4 -6 2514.5 80.49
 0 4 -6 2359.79 80.43
 0 4 -6 2302.1 80.2
 0 -4 6 2318.83 80.06
 0 -4 6 2127.41 79.92
 0 4 -6 2395.33 80.35
 0 -4 6 2514.63 80.45
 0 4 -6 2529.68 80.75
 0 -4 6 2435.96 80.44
 0 -4 5 620.21 20.13
 0 -4 5 613.24 20.12
 0 -4 5 600.5 20.12
 0 -4 5 570.27 20.2
 0 4 -5 568.74 20.71
 0 -4 5 592.99 20.36
 0 4 -5 597.66 20.54
 0 -4 5 594.29 20.43
 0 -4 5 583.33 20.48
 0 -4 5 592.61 20.48
 0 4 -5 571.63 20.17
 0 -4 5 618.08 20.11
 0 -4 5 592.01 20.5
 0 -4 5 560.85 19.86
 0 -4 5 594.31 20.29
 0 4 -5 597.76 20.24
 0 -4 5 594.19 20.51
 0 -4 5 558.64 20.22
 0 -4 5 609.67 20.39
 0 4 -5 611.32 20.42
 0 4 -5 589.04 20.52
 0 -4 5 572.48 20.06
 0 4 -5 582.25 20.49
 0 4 -5 586.27 20.33
 0 4 -5 608.7 20.55
 0 -4 5 585.86 20.46
 0 4 -5 599.62 20.32
 0 -4 5 608.99 20.49
 0 4 -5 624.68 20.76
 0 4 -5 585.01 20.35
 0 -4 5 566.63 20.05
 0 -4 5 599.5 20.47
 0 -4 4 667.63 21.95
 0 -4 4 636.39 21.92
 0 -4 4 650.84 21.94
 0 -4 4 624.86 22.01
 0 -4 4 630.84 22.12
 0 4 -4 627.43 22.4
 0 -4 4 665.47 22.19
 0 4 -4 640.14 22.21
 0 -4 4 631.41 22.25
 0 -4 4 666.54 22.28
 0 -4 4 634.54 21.9
 0 -4 4 645.34 22.22
 0 -4 4 606.75 22
 0 4 -4 646.77 21.95
 0 -4 4 634.53 21.71
 0 4 -4 655.69 22.19
 0 4 -4 671.12 22.15
 0 4 -4 665.87 22.08
 0 4 -4 638.13 22.23
 0 4 -4 651.5 22.28
 0 4 -4 617.12 22.11
 0 -4 4 645.34 22.17
 0 4 -4 660.7 22.27
 0 4 -4 642.34 22.03
 0 -4 4 660.08 22.23
 0 4 -4 695.23 22.49
 0 4 -4 627.03 22.06
 0 -4 4 666.59 22.22
 0 -4 4 637.37 21.9
 0 -4 3 137.5 4.88
 0 -4 3 135.76 4.87
 0 -4 3 130.77 4.83
 0 -4 3 127.74 5.11
 0 -4 3 126.68 4.92
 0 4 -3 120.05 5.31
 0 -4 3 132.15 5.07
 0 -4 3 127.72 5.04
 0 4 -3 127.19 5.02
 0 -4 3 121.9 5.03
 0 -4 3 127.03 4.9
 0 -4 3 127.54 4.58
 0 4 -3 124.26 4.72
 0 4 -3 126.29 4.95
 0 4 -3 132.57 5.04
 0 4 -3 126.47 4.83
 0 4 -3 123.01 5.12
 0 4 -3 122.51 5.1
 0 4 -3 128.3 5.03
 0 4 -3 123.24 5.06
 0 4 -3 124.39 5.14
 0 -4 3 124.42 4.97
 0 -4 3 127.3 4.85
 0 -4 3 127.64 5.12
 0 4 -3 128.84 4.84
 0 4 -3 121.87 4.85
 0 4 -3 138.49 5.35
 0 -4 3 125.69 4.9
 0 -4 3 127.15 5.08
 0 -4 3 128.92 4.79
 0 -4 2 510.13 16.52
 0 -4 2 522.32 16.53
 0 -4 2 511.64 16.53
 0 -4 2 479.03 16.65
 0 -4 2 491.71 16.54
 0 4 -2 447.19 16.5
 0 -4 2 493.15 16.63
 0 -4 2 474.25 16.51
 0 -4 2 466.55 16.36
 0 -4 2 492.32 16.63
 0 4 -2 454.62 16.28
 0 -4 2 478.85 16.55
 0 4 -2 459.66 16.19
 0 4 -2 508.38 16.83
 0 4 -2 478.19 16.53
 0 4 -2 467.02 16.46
 0 4 -2 471 16.61
 0 4 -2 483.3 16.4
 0 4 -2 491.62 16.45
 0 4 -2 497.27 16.7
 0 4 -2 495.62 16.72
 0 4 -2 478.43 16.68
 0 -4 2 465.83 16.49
 0 -4 2 473.44 16.47
 0 -4 2 492.31 16.67
 0 -4 2 487.72 16.48
 0 -4 2 482.94 16.62
 0 -4 2 480.01 16.48
 0 -4 1 1479.77 49.42
 0 -4 1 1474.99 49.42
 0 -4 1 1518.57 49.43
 0 -4 1 1505.68 49.46
 0 -4 1 1487.08 49.45
 0 -4 1 1500.04 49.51
 0 -4 1 1486.9 49.33
 0 -4 1 1538.57 49.42
 0 -4 1 1434.27 49.41
 0 -4 1 1449.28 49.41
 0 4 -1 1362.21 49.13
 0 4 -1 1445.59 49.3
 0 4 -1 1442.12 49.36
 0 4 -1 1471.5 49.28
 0 4 -1 1449.11 49.23
 0 4 -1 1465.58 49.52
 0 4 -1 1511.9 49.22
 0 4 -1 1530.57 49.61
 0 4 -1 1540.7 49.61
 0 -4 1 1467.23 49.43
 0 -4 1 1487.38 49.54
 0 -4 1 1543.47 49.42
 0 -4 1 1421.54 49.42
 0 4 0 204.73 7.35
 0 -4 0 196.59 7.04
 0 -4 0 208.18 7.17
 0 -4 0 198.14 7.13
 0 -4 0 203.05 7.14
 0 -4 0 174.62 7.03
 0 -4 0 198.2 7.1
 0 -4 0 194.71 7.07
 0 -4 0 196.09 7.15
 0 -4 0 201.76 7.15
 0 -4 0 206.83 7.3
 0 4 0 190.81 6.87
 0 4 0 194.5 6.96
 0 4 0 195.19 7.07
 0 4 0 205.05 7.27
 0 4 0 202.24 7.32
 0 4 0 192.96 7.14
 0 -4 0 196.94 7.16
 0 -4 0 202.06 7.19
 0 -4 0 198.68 7.13
 0 -4 0 197.82 6.77
 0 -4 0 199.61 7.32
 0 -4 0 197.12 7.15
 0 4 1 866.58 30.37
 0 -4 -1 914.09 30.19
 0 -4 -1 901.73 30.24
 0 -4 -1 912.84 30.25
 0 -4 -1 946.15 30.26
 0 -4 -1 905.64 30.15
 0 -4 -1 928.94 30.29
 0 -4 -1 908.11 30.27
 0 -4 -1 912.04 29.99
 0 -4 -1 898.32 30.2
 0 -4 -1 899.91 30.27
 0 -4 -1 920.96 30.36
 0 -4 -1 857.21 30.21
 0 -4 -1 866.93 30.2
 0 4 1 858.07 30
 0 -4 -1 935.13 30.35
 0 4 1 854.48 29.92
 0 4 1 895.44 30.13
 0 4 1 857.95 29.96
 0 4 1 916.12 30.23
 0 4 1 892.08 30.38
 0 -4 -1 954.17 30.41
 0 4 1 946.39 30.34
 0 4 1 860.77 29.97
 0 4 1 898.97 30.21
 0 -4 -1 906.71 30.28
 0 -4 -1 932.37 30.38
 0 -4 -1 891.32 29.99
 0 -4 -1 910.67 30.3
 0 -4 -2 1631.79 56.49
 0 -4 -2 1711.65 56.65
 0 -4 -2 1742.42 56.91
 0 -4 -2 1705.48 56.94
 0 -4 -2 1756.79 56.89
 0 -4 -2 1799.54 56.84
 0 -4 -2 1619.36 56.79
 0 -4 -2 1687.57 56.81
 0 4 2 1694.39 56.61
 0 -4 -2 1685.77 56.8
 0 -4 -2 1801.57 56.83
 0 -4 -2 1761.33 56.77
 0 -4 -2 1723.34 56.87
 0 -4 -2 1708.96 56.8
 0 -4 -2 1698.34 56.83
 0 -4 -2 1653.36 56.75
 0 -4 -2 1707.61 56.93
 0 4 2 1651.38 56.52
 0 -4 -2 1727.36 56.93
 0 4 2 1700.85 56.62
 0 4 2 1731.48 56.63
 0 4 2 1736.51 56.74
 0 4 2 1722.71 56.73
 0 -4 -2 1793.05 56.99
 0 4 2 1558.08 56.51
 0 4 2 1761.15 56.85
 0 4 2 1606.17 56.5
 0 4 2 1719.13 56.65
 0 4 2 1816.36 57
 0 -4 -2 1757.32 56.86
 0 4 2 1717.32 56.84
 0 -4 -2 1705.4 56.88
 0 -4 -3 384.99 13.84
 0 -4 -3 406.46 14.06
 0 -4 -3 408.41 14.14
 0 -4 -3 401.67 14.14
 0 -4 -3 416.49 14.17
 0 -4 -3 409.99 14.09
 0 -4 -3 423.38 14.17
 0 4 3 397.62 14.29
 0 -4 -3 406.9 14.27
 0 -4 -3 397.36 14.26
 0 -4 -3 407.12 14.2
 0 -4 -3 405.63 14.17
 0 -4 -3 411.11 14.32
 0 4 3 391.54 13.83
 0 4 3 416.72 13.98
 0 4 3 433.56 14.18
 0 4 3 429.22 14.13
 0 4 3 446.48 14.42
 0 4 3 419.21 14.36
 0 -4 -3 425.71 14.35
 0 -4 -3 414.7 14.23
 0 4 3 450.17 14.52
 0 -4 -3 416.66 14.27
 0 -4 -4 1.45 1.32
 0 -4 -4 1.15 1.22
 0 -4 -4 1.67 1.23
 0 -4 -4 0.73 1.24
 0 -4 -4 1.52 1.37
 0 -4 -4 0.04 1.12
 0 -4 -4 -0.27 1.22
 0 4 4 -0.47 1.54
 0 -4 -4 -0.5 1.22
 0 4 4 0.84 1.06
 0 -4 -4 1.49 1.38
 0 -4 -4 0.82 1.53
 0 4 4 -0.26 1.13
 0 4 4 1.49 1.53
 0 4 4 1.95 1.06
 0 4 4 0.62 0.69
 0 4 4 1.61 1.63
 0 4 4 1.3 1.69
 0 -4 -4 1.7 1.5
 0 -4 -4 1.28 1.38
 0 -4 -4 2.01 1.45
 0 -4 -4 0.82 0.76
 0 4 4 0.93 0.82
 0 4 4 2.32 1.98
 0 4 5 8.91 0.77
 0 -4 -5 8.67 1.23
 0 -4 -5 10.19 1.34
 0 -4 -5 8.95 1.2
 0 -4 -5 10.29 1.6
 0 -4 -5 9.7 1.5
 0 -4 -5 8.03 1.33
 0 4 5 12.92 1.82
 0 -4 -5 9.21 1.44
 0 -4 -5 7.92 1.48
 0 4 5 9.09 1.08
 0 -4 -5 8.04 1.27
 0 -4 -5 9.64 1.74
 0 -4 -5 9.66 1.59
 0 -4 -5 9.97 1.08
 0 4 5 8.43 1.14
 0 4 5 9.88 1.17
 0 4 5 10.01 1.5
 0 4 5 8.52 0.99
 0 4 5 8.72 2.05
 0 4 5 9.03 1.67
 0 -4 -5 10.64 1.48
 0 4 5 9.93 1.86
 0 -4 -5 7.74 1.59
 0 -4 -5 9.45 1.36
 0 4 5 9.82 1.99
 0 4 5 8.81 1.59
 0 -4 -6 12.13 1.29
 0 -4 -6 11.67 1.31
 0 -4 -6 13.81 1.31
 0 -4 -6 12.17 1.38
 0 -4 -6 12.1 1.71
 0 -4 -6 10.32 1.3
 0 -4 -6 14.45 1.64
 0 -4 -6 13.05 1.53
 0 -4 -6 13.03 1.46
 0 -4 -6 12.96 1.66
 0 4 6 12.17 1.22
 0 -4 -6 12.88 1.61
 0 -4 -6 12.04 1.78
 0 4 6 12.36 1.5
 0 4 6 13.58 1.63
 0 4 6 12.03 1.22
 0 4 6 11.11 1.92
 0 4 6 10.87 2.13
 0 4 6 13.11 1.89
 0 4 6 13.09 1.67
 0 -4 -6 13.8 1.71
 0 4 6 13.29 1.96
 0 -4 -6 12.01 1.48
 0 -4 -6 13.24 1.7
 0 4 6 14.99 1.48
 0 4 6 12.11 2.24
 0 4 6 12.64 1.66
 0 -4 -7 608.47 21.03
 0 -4 -7 595.51 20.82
 0 -4 -7 588.93 20.69
 0 -4 -7 610.66 20.59
 0 -4 -7 612.02 20.81
 0 -4 -7 611.28 21.03
 0 -4 -7 595.85 20.8
 0 -4 -7 624.95 20.86
 0 -4 -7 621.91 20.67
 0 -4 -7 544.8 20.61
 0 -4 -7 546.72 20.6
 0 -4 -7 599.44 20.69
 0 4 7 598.98 20.74
 0 -4 -7 592.62 20.88
 0 4 7 643.14 20.68
 0 4 7 634.8 21.18
 0 4 7 629.34 21.2
 0 -4 -7 651.6 20.92
 0 4 7 633.72 21.26
 0 -4 -7 584.48 20.81
 0 4 7 631.15 21.13
 0 -4 -7 592.96 20.89
 0 4 7 629.46 20.83
 0 4 7 643.72 21.02
 0 -4 -8 4.39 1.17
 0 -4 -8 3.75 1.52
 0 -4 -8 5.31 1.48
 0 -4 -8 3.68 1.05
 0 -4 -8 3.79 1.03
 0 -4 -8 3.74 1.06
 0 -4 -8 3.83 1.15
 0 -4 -8 3.99 1.34
 0 -4 -8 5.89 1.55
 0 4 8 3.21 1.94
 0 4 8 5.07 1.92
 0 4 8 2.82 1.9
 0 -4 -8 4 1.3
 0 4 8 4.21 2.04
 0 4 8 4.87 1.96
 0 -4 -8 3.76 2.27
 0 4 8 3.32 1.31
 0 -4 -8 4.48 1.67
 0 4 8 4.41 1.91
 0 -4 -8 3.93 1.66
 0 -4 -8 4.95 1.45
 0 -4 -8 2.75 1.44
 0 -4 -8 3.37 1.16
 0 -4 -8 3.22 1.29
 0 -4 -9 275.76 9.96
 0 -4 -9 260.69 9.46
 0 -4 -9 264.79 9.48
 0 -4 -9 274.47 9.21
 0 -4 -9 241.56 9.52
 0 -4 -9 255.97 9.39
 0 -4 -9 253.32 9.32
 0 -4 -9 252.47 9.24
 0 -4 -9 256.45 9.63
 0 -4 -9 251.38 9.5
 0 4 9 265.53 9.8
 0 4 9 272.49 9.95
 0 4 9 253.4 9.78
 0 4 9 273.27 9.92
 0 4 9 263.44 9.94
 0 4 9 259.26 9.85
 0 4 9 259.7 9.83
 0 4 9 247.24 9.74
 0 -4 -9 255.27 9.44
 0 -4 -9 250.88 9.96
 0 4 9 249.45 9.33
 0 -4 -9 254.54 9.66
 0 4 9 250.8 9.76
 0 -4 -10 247.78 9.39
 0 -4 -10 253.67 9.5
 0 -4 -10 235.92 8.92
 0 -4 -10 224.4 8.73
 0 -4 -10 231.26 8.84
 0 -4 -10 230.94 9
 0 -4 -10 236.36 8.89
 0 -4 -10 238.7 8.8
 0 4 10 229.94 9.23
 0 -4 -10 227.89 8.6
 0 4 10 245.84 9.19
 0 4 10 227.34 9.26
 0 -4 -10 237.97 9.08
 0 4 10 246.54 9.37
 0 4 10 253.64 9.5
 0 4 10 246.9 9.28
 0 4 10 250.34 9.33
 0 4 10 237.92 9.2
 0 4 10 238.72 8.72
 0 -4 -10 232.03 9.02
 0 -4 -10 245.52 9.47
 0 4 10 236.8 9.23
 0 -4 -11 35.13 2.48
 0 -4 -11 36.43 2.96
 0 -4 -11 36.13 2.49
 0 -4 -11 39.57 2.48
 0 -4 -11 35.35 2.25
 0 -4 -11 34.39 2.74
 0 4 11 32.52 2.77
 0 4 11 36.27 2.77
 0 -4 -11 35.42 2.39
 0 -4 -11 35.59 2.6
 0 -4 -11 35.21 2.32
 0 4 11 37.33 2.72
 0 4 11 35.5 2.95
 0 4 11 39.54 2.9
 0 4 11 36.04 3.16
 0 4 11 30.62 3.04
 0 4 11 35.64 2.89
 0 4 11 30.75 2.7
 0 -4 -11 35.99 3.1
 0 4 11 29.35 2.53
 0 4 11 33.02 2.1
 0 -4 -11 31.86 3.14
 0 -4 -11 36.98 2.71
 0 -4 -12 1.41 2.2
 0 -4 -12 -0.29 1.63
 0 -4 -12 0.08 1.55
 0 -4 -12 0.73 2.2
 0 -4 -12 2.37 2.64
 0 4 12 -0.64 2.1
 0 -4 -12 2.01 1.69
 0 -4 -12 1.15 2.05
 0 4 12 1.79 2.13
 0 4 12 -1.19 2.14
 0 4 12 -1.07 2.16
 0 4 12 -0.28 2.04
 0 4 12 0.4 2.11
 0 4 12 0.53 2.18
 0 -4 -12 -0.11 1.97
 0 -4 -12 3.81 2.3
 0 4 12 2.82 2.38
 0 4 12 -0.38 1.98
 0 -4 -13 16.76 1.71
 0 -4 -13 14.86 2.06
 0 4 13 17.11 2.46
 0 -4 -13 16.39 2.2
 0 -4 -13 15.23 1.96
 0 4 13 16.75 2.85
 0 4 13 16.22 2.47
 0 -4 -13 14.52 2.63
 0 -4 -13 12.03 2.12
 0 4 13 17.88 2.47
 0 4 13 16.23 2.65
 0 4 13 17.46 2.74
 0 4 13 10.3 2.38
 0 -4 -13 13.88 2.33
 0 -4 -13 14.38 2.59
 0 -4 -13 18.34 2.76
 0 4 13 13.86 2.32
 0 4 13 15.8 2.48
 0 4 14 -0.46 2.07
 0 -4 -14 1 1.89
 0 4 14 3.12 2.44
 0 4 14 5.29 2.27
 0 4 14 2.25 2.3
 0 4 14 0.32 2.44
 0 4 14 5.62 2.56
 0 -4 -14 2.3 2.42
 0 4 14 3.5 2.29
 0 -4 -14 3.24 2.54
 0 4 15 18.95 2.74
 0 4 15 18.52 2.61
 0 -4 -15 17.57 3.06
 0 4 15 18.61 2.89
 0 -4 -15 23.22 2.52
 0 4 15 14.86 2.94
 0 4 15 25.39 3.08
 0 4 15 19.89 2.89
 0 4 15 24.72 3.24
 0 4 15 15.5 2.59
 0 -4 -15 20.97 3.01
 0 -4 -15 21.69 3.15
 0 -4 -15 18.36 2.48
 0 4 16 22.03 3.29
 0 4 16 27.22 3.43
 0 -4 -16 30.12 3
 0 4 16 22.03 2.69
 0 4 16 23.97 3.32
 0 -4 -16 25.02 2.6
 0 4 16 23.09 3.21
 0 4 16 22.27 2.88
 0 4 16 14.85 2.71
 0 4 16 21.3 3.14
 0 -4 -16 22.24 3.21
 0 4 16 23.31 3.26
 0 -4 -17 28.96 3.7
 0 4 17 32.52 3.64
 0 4 17 32.97 3.56
 0 -4 -17 30.72 2.94
 0 4 17 30.04 3.6
 0 4 17 32.82 3.88
 0 4 17 31.03 3.43
 0 4 17 29.11 3.51
 0 4 17 24.61 3.42
 0 4 17 38.77 3.83
 0 4 18 163.78 8.12
 0 -4 -18 178.65 8.32
 0 -4 -18 152.69 7.18
 0 4 18 169.63 7.95
 0 4 18 173.6 8.27
 0 4 18 164.83 7.92
 0 -4 -18 147.96 8.11
 0 4 18 166.31 8.01
 0 4 18 167.27 7.98
 0 4 18 166.45 8.05
 0 4 19 156.85 7.75
 0 4 19 154.02 7.76
 0 -4 -19 158.18 8.08
 0 4 19 156.15 7.69
 0 -4 -19 168.08 8.26
 0 4 19 163.83 7.86
 0 4 19 161.29 7.88
 0 -4 -19 164.99 7.21
 0 4 19 151 7.74
 0 4 19 158.9 7.86
 0 4 19 161.48 7.85
 0 4 20 11.34 3.04
 0 4 20 17.96 3.24
 0 4 20 15.18 2.93
 0 4 20 15.64 3.2
 0 -4 -20 15.38 3.39
 0 4 20 14.85 2.96
 0 4 20 14.51 3.32
 0 4 20 18.1 3.06
 0 -4 -20 9.44 2.67
 0 -4 -20 18.71 2.45
 0 -4 -20 18.19 3.53
 0 4 21 156.93 7.62
 0 4 21 162.98 7.76
 0 -4 -21 159.61 6.94
 0 -4 -21 153.9 7.72
 0 4 21 149.45 7.55
 0 4 21 161.31 7.6
 0 -4 -21 152.88 7.23
 0 4 21 153.6 7.52
 0 -4 -21 148.34 7.75
 0 4 21 176.12 7.81
 0 4 21 151.41 7.29
 0 4 21 152.52 7.48
 0 -4 -21 167.18 7.91
 0 4 22 12.22 2.89
 0 4 22 8.66 2.45
 0 4 22 6.2 2.43
 0 -4 -22 6.47 2.67
 0 4 22 7.2 2.71
 0 -4 -22 10.74 2.34
 0 -4 -22 12.59 3.09
 0 -4 -22 11.86 2.78
 0 4 23 50.77 3.42
 0 4 23 45.72 3.68
 0 -4 -23 51.63 3.13
 0 -4 -23 48.47 3.81
 0 -4 -23 50.23 3.14
 0 4 23 43.87 3.43
 0 4 23 51.82 3.78
 0 4 23 47.92 3.81
 0 -4 -23 52.14 4.03
 0 4 24 9.2 1.95
 0 -4 -24 9.39 1.66
 0 -4 -24 10.03 2.24
 0 4 24 9.79 2.35
 0 -4 -24 9.57 1.67
 0 4 24 9.97 2.36
 0 4 24 10.65 2.38
 0 4 25 -0.21 1.72
 0 -4 -25 -0.28 1.17
 0 4 25 0.85 1.66
 0 4 25 1.76 1.73
 0 4 26 43.54 2.4
 0 4 26 46.11 2.51
 0 4 26 47.48 2.63
 0 5 -24 40.09 2.73
 0 -5 24 42.79 2.6
 0 5 -24 44.39 2.97
 0 5 -24 49.89 2.48
 0 5 -23 7.02 1.63
 0 5 -23 8.61 2.27
 0 -5 23 7.93 2.01
 0 -5 23 6.7 2.13
 0 5 -23 9.42 1.99
 0 5 -23 9.72 2.56
 0 5 -22 2.66 2.5
 0 -5 22 4.08 2.16
 0 -5 22 8.36 2.4
 0 5 -22 4.87 2.19
 0 5 -22 4.09 1.94
 0 5 -22 4.15 2.8
 0 -5 21 24.8 2.72
 0 -5 21 22.22 2.81
 0 -5 21 19.58 3.01
 0 5 -21 18.97 2.88
 0 5 -21 20.28 2.68
 0 5 -21 19.93 3.28
 0 -5 21 19.24 2.84
 0 -5 21 19.89 2.61
 0 5 -20 -2.92 3.01
 0 -5 20 1.57 2.37
 0 5 -20 -0.82 2.17
 0 -5 20 -0.32 2.17
 0 -5 19 53.25 4.25
 0 5 -19 55.2 5.02
 0 -5 19 56.23 3.97
 0 -5 19 59.22 4.28
 0 -5 19 57.21 4.43
 0 5 -19 53.64 4.39
 0 5 -19 59.09 4.08
 0 -5 19 47.23 3.89
 0 -5 18 46.99 4.01
 0 5 -18 46.64 4.72
 0 -5 18 43.01 4.09
 0 -5 18 38.3 3.71
 0 5 -18 39.46 3.74
 0 -5 18 44.47 3.98
 0 -5 18 42.7 4.12
 0 5 -18 45.1 3.66
 0 5 -18 47.67 4.2
 0 5 -18 39.47 4.52
 0 5 -18 45.24 3.83
 0 -5 18 38.89 3.65
 0 5 -18 43.75 4.39
 0 -5 17 66.56 4.7
 0 5 -17 45.75 4.17
 0 -5 17 71.86 4.68
 0 5 -17 66.73 5.44
 0 -5 17 64.7 4.25
 0 -5 17 62.88 4.75
 0 -5 17 58.48 4.37
 0 -5 17 69.7 5.03
 0 5 -17 66.4 5.02
 0 5 -17 67.37 4.43
 0 5 -17 55.3 5.02
 0 -5 17 67.03 4.54
 0 5 -17 55.08 5.35
 0 5 -17 78.5 4.67
 0 5 -16 7.01 2.5
 0 -5 16 9.07 2.96
 0 -5 16 10.4 2.98
 0 5 -16 8.22 3.48
 0 -5 16 5.53 2.42
 0 -5 16 2.74 2.68
 0 -5 16 5.75 2.97
 0 5 -16 1.28 2.07
 0 -5 16 2.87 2.84
 0 5 -16 8.68 2.69
 0 5 -16 2.24 2.83
 0 5 -16 5.67 3.66
 0 5 -16 7.2 3.31
 0 -5 16 5.19 2.55
 0 5 -16 4.95 2.49
 0 5 -15 6.67 2.56
 0 -5 15 10.25 2.86
 0 5 -15 3.98 2.42
 0 5 -15 6.62 3.46
 0 -5 15 4.2 2.41
 0 5 -15 6.31 2.18
 0 -5 15 1.95 2.5
 0 -5 15 7.06 2.89
 0 5 -15 8.02 3.19
 0 -5 15 6.99 2.93
 0 5 -15 6.22 3.47
 0 -5 15 3.22 2.38
 0 5 -15 2 2.69
 0 5 -15 5.35 2.53
 0 -5 15 2.88 2.87
 0 5 -15 4.4 2.32
 0 5 -14 31.54 3.36
 0 -5 14 32.35 3.58
 0 5 -14 30.3 2.91
 0 5 -14 30.27 4.07
 0 -5 14 25.51 3.2
 0 -5 14 30.21 3.47
 0 5 -14 29.91 2.81
 0 5 -14 35.11 3.36
 0 5 -14 30.84 3.06
 0 5 -14 25.32 2.88
 0 5 -14 31.99 3.15
 0 5 -14 27.05 3.43
 0 -5 14 24.92 3.13
 0 -5 14 28.53 3.22
 0 5 -14 34.43 3.97
 0 -5 14 32.15 3.55
 0 -5 14 34.34 3.42
 0 5 -13 11.35 2.56
 0 5 -13 9.07 2.01
 0 -5 13 7.14 2.66
 0 5 -13 8.88 3.09
 0 -5 13 4.61 2.4
 0 5 -13 8.71 1.92
 0 -5 13 6.77 2.54
 0 5 -13 9.9 2.5
 0 5 -13 7.04 2.57
 0 5 -13 8.65 2.36
 0 5 -13 10.13 2.85
 0 -5 13 7.77 2.44
 0 5 -13 11.43 3.24
 0 -5 13 7.4 2.3
 0 5 -13 10.34 2.34
 0 -5 13 12.09 2.63
 0 -5 13 6.3 2.42
 0 5 -12 21.33 2.97
 0 5 -12 20.64 2.49
 0 5 -12 20.75 2.4
 0 -5 12 20.65 3.08
 0 5 -12 25.08 2.81
 0 5 -12 22.27 3.42
 0 -5 12 20.52 2.38
 0 -5 12 18.35 2.69
 0 5 -12 27.06 2.86
 0 5 -12 22.55 2.81
 0 5 -12 19.53 2.73
 0 5 -12 20.85 2.75
 0 5 -12 19.22 2.44
 0 5 -12 23.65 2.42
 0 5 -12 20.82 2.59
 0 -5 12 23.14 2.69
 0 -5 12 17.93 2.71
 0 -5 11 82.69 4.5
 0 -5 11 88.98 4.8
 0 -5 11 85.83 4.71
 0 5 -11 88.92 4.21
 0 5 -11 74.51 4.16
 0 5 -11 94.63 4.76
 0 -5 11 85.24 4.71
 0 5 -11 85.77 4.31
 0 -5 11 85.21 4.26
 0 5 -11 82.71 4.48
 0 5 -11 90.57 4.79
 0 5 -11 82.07 4.54
 0 5 -11 81.8 4.61
 0 5 -11 78.39 4.32
 0 5 -11 82.75 4.37
 0 5 -11 81.6 4.45
 0 5 -11 86.63 5.26
 0 5 -11 79.65 4.46
 0 -5 11 86.1 4.57
 0 -5 11 83.45 4.56
 0 5 -10 51.4 3.89
 0 -5 10 49.33 3.54
 0 5 -10 52.53 3.03
 0 -5 10 40.41 3.58
 0 -5 10 46.27 3.59
 0 5 -10 43.22 2.92
 0 -5 10 51.41 3.8
 0 -5 10 52.08 3.13
 0 5 -10 53.49 4.44
 0 5 -10 49.58 3.44
 0 5 -10 50.55 3.12
 0 -5 10 49.03 3.64
 0 5 -10 54.76 3.52
 0 5 -10 50.59 3.34
 0 5 -10 54.74 3.42
 0 5 -10 49.38 3.41
 0 5 -10 45.44 3.28
 0 5 -10 48.29 3.25
 0 5 -10 51.64 3.42
 0 5 -10 47.04 3.21
 0 -5 10 53.78 3.48
 0 5 -10 45.34 3.27
 0 5 -10 59.58 4.33
 0 -5 10 42.72 3.53
 0 -5 9 45.68 3.01
 0 5 -9 38.92 3.15
 0 5 -9 42.55 2.61
 0 5 -9 36.09 2.53
 0 -5 9 33.47 3.14
 0 -5 9 38.74 3.13
 0 -5 9 46.63 3.18
 0 -5 9 36.61 2.48
 0 5 -9 32.96 3.46
 0 -5 9 38.89 2.71
 0 5 -9 43.26 2.98
 0 -5 9 38.05 3.16
 0 5 -9 39.17 2.97
 0 5 -9 39.87 2.94
 0 5 -9 42.58 3.07
 0 5 -9 39.03 3.04
 0 5 -9 42.39 3.19
 0 5 -9 44.71 3.04
 0 5 -9 38.96 2.95
 0 5 -9 34.92 2.69
 0 5 -9 40.45 3.42
 0 5 -9 33.22 2.76
 0 -5 9 43.76 3.1
 0 -5 9 42.67 2.43
 0 -5 9 39.8 3.02
 0 5 -8 189.95 7.54
 0 -5 8 193.55 7.35
 0 -5 8 183.6 7.46
 0 -5 8 181.44 7.39
 0 5 -8 171.58 6.91
 0 5 -8 164.07 6.87
 0 -5 8 188.02 7.48
 0 -5 8 164.13 6.89
 0 -5 8 181.74 7.14
 0 5 -8 170.09 7.8
 0 -5 8 174 6.82
 0 5 -8 177.82 6.99
 0 5 -8 185.23 7.36
 0 5 -8 177.97 7.49
 0 5 -8 181.61 7.37
 0 5 -8 183.89 7.27
 0 5 -8 182.6 7.4
 0 5 -8 188.26 7.44
 0 5 -8 180.34 7.34
 0 5 -8 192.94 7.42
 0 5 -8 184.78 7.34
 0 5 -8 171.45 6.89
 0 5 -8 182.84 7.18
 0 5 -8 172.38 7.18
 0 -5 8 185.51 6.88
 0 5 -8 183.61 7.87
 0 -5 8 181.8 7.35
 0 -5 7 77.05 3.3
 0 -5 7 76.46 3.31
 0 -5 7 76.25 3.86
 0 5 -7 71.95 4.38
 0 -5 7 79.27 3.53
 0 -5 7 74.72 4.17
 0 5 -7 77.39 3.53
 0 -5 7 85.67 4.11
 0 5 -7 75.24 3.52
 0 5 -7 76.1 4.13
 0 -5 7 88.87 4.05
 0 -5 7 77.07 4
 0 5 -7 81.24 3.62
 0 -5 7 78.63 3.63
 0 5 -7 75.5 4.03
 0 5 -7 80.62 4.12
 0 5 -7 84.11 4.15
 0 5 -7 76.57 3.67
 0 5 -7 79.9 4.08
 0 5 -7 84.41 4.13
 0 -5 7 80.4 4.1
 0 -5 7 81.15 3.59
 0 5 -7 84.13 4.5
 0 5 -7 73.31 3.77
 0 -5 7 77.12 3.99
 0 -5 6 146.59 5.51
 0 -5 6 139.14 5.48
 0 -5 6 150.86 5.93
 0 5 -6 140.26 6.38
 0 -5 6 138.76 5.63
 0 -5 6 150.27 6.01
 0 5 -6 151.52 6.11
 0 -5 6 129.9 6.08
 0 5 -6 137.34 5.54
 0 -5 6 151.35 5.49
 0 -5 6 149.42 6.14
 0 5 -6 145.86 5.64
 0 -5 6 143.63 5.71
 0 5 -6 140.07 5.91
 0 5 -6 150.95 6.01
 0 5 -6 146.33 6.05
 0 5 -6 144.25 6.13
 0 5 -6 142.81 5.82
 0 5 -6 148.56 6.11
 0 -5 6 141.52 6.06
 0 5 -6 138.39 5.72
 0 5 -6 153.57 6.46
 0 -5 6 153.88 5.74
 0 5 -6 147.13 5.84
 0 -5 6 143.06 6.04
 0 -5 6 150.35 6.06
 0 -5 5 141.09 5.22
 0 -5 5 140.01 5.23
 0 5 -5 124.97 5.07
 0 -5 5 135.31 5.65
 0 -5 5 141.2 5.55
 0 5 -5 129.65 5.94
 0 -5 5 137.84 5.32
 0 -5 5 138.99 5.62
 0 5 -5 138.62 5.67
 0 -5 5 138.9 5.21
 0 -5 5 135.36 5.66
 0 -5 5 130 5.33
 0 5 -5 134.11 5.2
 0 5 -5 135.01 5.58
 0 5 -5 143.76 5.52
 0 5 -5 145.02 5.72
 0 5 -5 143.31 5.84
 0 5 -5 139.33 5.7
 0 5 -5 127.79 5.49
 0 -5 5 139.88 5.71
 0 5 -5 131.26 5.31
 0 -5 5 135.1 5.25
 0 5 -5 132.21 5.96
 0 5 -5 128.72 5.37
 0 -5 5 137.18 5.38
 0 -5 5 126.43 5.1
 0 -5 5 134.61 5.58
 0 -5 4 430.73 14.36
 0 -5 4 438.49 14.37
 0 -5 4 407.48 14.65
 0 -5 4 409.41 14.57
 0 -5 4 414.42 14.44
 0 -5 4 421.91 14.61
 0 5 -4 396.84 14.56
 0 -5 4 388.99 14.39
 0 -5 4 424.2 14.34
 0 -5 4 408.05 14.63
 0 -5 4 412.34 14.36
 0 5 -4 395.27 14.21
 0 5 -4 421.14 14.5
 0 5 -4 418.17 14.65
 0 5 -4 420.99 14.79
 0 5 -4 415.52 14.63
 0 5 -4 434.82 14.71
 0 -5 4 416.66 14.35
 0 -5 4 393.38 14.62
 0 5 -4 390.76 14.32
 0 5 -4 389.24 14.37
 0 -5 4 426.19 14.46
 0 5 -4 406.96 14.84
 0 -5 4 407.53 14.6
 0 -5 4 409.57 14.31
 0 -5 3 130.88 5.02
 0 -5 3 135.13 5.04
 0 -5 3 117.2 5.37
 0 -5 3 128.07 5.08
 0 -5 3 128.44 5.22
 0 -5 3 122.71 5.04
 0 -5 3 138.39 5.04
 0 -5 3 130.17 5.29
 0 5 -3 123.97 4.74
 0 5 -3 122.48 4.93
 0 -5 3 137.29 5.13
 0 5 -3 120.24 5.49
 0 5 -3 126.47 5.13
 0 5 -3 124.33 4.99
 0 5 -3 127.84 5.25
 0 5 -3 133.25 5.35
 0 5 -3 139.62 5.43
 0 5 -3 128.1 5.31
 0 -5 3 125.94 4.97
 0 -5 3 125.84 5.03
 0 -5 3 129.29 5
 0 -5 3 131.42 5.23
 0 -5 3 130.48 4.98
 0 -5 2 660.22 21.84
 0 -5 2 668.78 21.85
 0 -5 2 671.23 21.9
 0 5 -2 596.54 21.42
 0 5 -2 658.77 22.18
 0 -5 2 646.1 21.87
 0 -5 2 653.22 21.97
 0 -5 2 649.52 21.67
 0 -5 2 568.82 21.63
 0 -5 2 649.19 21.79
 0 -5 2 617.49 21.81
 0 -5 2 618.61 21.81
 0 5 -2 608.99 21.49
 0 5 -2 651.68 21.83
 0 5 -2 621.62 21.72
 0 5 -2 664.59 21.95
 0 5 -2 643.71 22
 0 5 -2 670.81 22.06
 0 5 -2 689.67 22.12
 0 -5 2 668.32 21.8
 0 -5 2 652.42 21.85
 0 -5 2 645.97 21.83
 0 -5 1 79.86 3.5
 0 -5 1 85.22 3.52
 0 5 -1 84.45 3.06
 0 -5 1 85.62 3.58
 0 5 -1 84.05 3.83
 0 -5 1 81.61 3.25
 0 -5 1 86.53 3.67
 0 5 -1 82.67 3.85
 0 -5 1 76.14 3.22
 0 -5 1 75.54 3.17
 0 -5 1 79.67 3.43
 0 5 -1 84.14 3.49
 0 -5 1 85.02 3.61
 0 5 -1 72.53 2.87
 0 5 -1 82.71 3.34
 0 5 -1 79.38 3.2
 0 5 -1 79.2 3.46
 0 5 -1 85.1 3.65
 0 5 -1 82.1 3.8
 0 5 -1 82.31 3.8
 0 5 -1 82.52 3.09
 0 -5 1 74.7 2.82
 0 -5 1 85.85 3.44
 0 5 -1 72.48 2.86
 0 -5 1 77.52 3.49
 0 -5 1 85.95 3.45
 0 -5 1 77.95 3.41
 0 -5 1 77.85 3.47
 0 -5 1 78.29 3.32
 0 -5 1 83.22 3.49
 0 5 -1 86.63 3.58
 0 -5 0 2954.57 94.74
 0 -5 0 2616.81 94.3
 0 -5 0 2941.14 94.9
 0 -5 0 2888.92 94.75
 0 -5 0 2925.04 94.73
 0 -5 0 2882.13 94.73
 0 5 0 2838.79 94.94
 0 -5 0 2835.54 94.64
 0 5 0 2833.87 94.64
 0 -5 0 2902.79 94.8
 0 -5 0 2787.24 94.62
 0 -5 0 2771.85 94.66
 0 -5 0 2734.06 94.65
 0 -5 0 2863.76 94.74
 0 5 0 2817.62 94.55
 0 -5 0 2913.91 94.86
 0 5 0 2763.64 94.45
 0 5 0 2903.68 94.7
 0 5 0 2784.34 94.67
 0 5 0 2781.35 94.79
 0 5 0 2919.81 94.9
 0 5 0 2936.67 94.56
 0 5 0 2940.47 94.94
 0 5 0 2807.07 94.76
 0 5 0 2936.79 94.92
 0 -5 0 2887.29 94.71
 0 -5 0 2853.46 94.76
 0 5 0 2872.07 94.93
 0 -5 0 2853.11 94.78
 0 5 0 2764.35 94.71
 0 -5 -1 173.44 6.18
 0 -5 -1 172.79 6.43
 0 -5 -1 180.78 6.54
 0 -5 -1 177.69 6.86
 0 -5 -1 182.88 6.68
 0 -5 -1 185.27 6.62
 0 -5 -1 183.84 6.61
 0 -5 -1 179.21 6.57
 0 5 1 176.21 6.83
 0 -5 -1 173.35 6.44
 0 -5 -1 187.63 6.7
 0 -5 -1 164.67 6.51
 0 -5 -1 179.25 6.85
 0 -5 -1 179.34 6.59
 0 5 1 177.37 6.31
 0 5 1 171.47 6.26
 0 5 1 168 6.13
 0 -5 -1 188.68 6.81
 0 5 1 182.83 6.48
 0 5 1 180.75 6.81
 0 5 1 188.15 6.63
 0 5 1 175.19 6.58
 0 5 1 180.89 6.75
 0 5 1 168.34 6.11
 0 5 1 178.53 6.91
 0 -5 -1 180.94 6.59
 0 5 1 186.74 6.84
 0 -5 -1 180.46 6.65
 0 -5 -1 191.66 6.75
 0 5 1 179.9 6.52
 0 -5 -2 34.1 1.7
 0 -5 -2 38.4 2.19
 0 5 2 35.01 1.76
 0 -5 -2 37.96 2.17
 0 -5 -2 36.33 2.06
 0 -5 -2 34.43 1.91
 0 -5 -2 39.08 2.42
 0 -5 -2 37.31 2.34
 0 -5 -2 32.68 2.53
 0 -5 -2 37.31 2.13
 0 -5 -2 37.16 2.27
 0 -5 -2 38.36 2.04
 0 -5 -2 33.23 2.07
 0 -5 -2 35.75 2.21
 0 -5 -2 36.2 2.46
 0 5 2 33.94 1.57
 0 5 2 36.88 1.81
 0 -5 -2 34.78 2.38
 0 5 2 34.68 1.99
 0 5 2 36.51 2.28
 0 5 2 37.03 1.8
 0 5 2 39.38 2.41
 0 5 2 35.04 2.22
 0 5 2 32.84 1.66
 0 -5 -2 34.22 2.53
 0 5 2 38.33 1.7
 0 -5 -2 37.83 2.22
 0 5 2 36.17 2.35
 0 -5 -2 34.84 1.61
 0 -5 -2 35.23 2.26
 0 -5 -3 487.71 17.36
 0 -5 -3 522.83 17.83
 0 -5 -3 490.38 17.58
 0 -5 -3 521.2 17.71
 0 5 3 531.22 17.86
 0 -5 -3 528.86 17.83
 0 -5 -3 525.32 17.82
 0 5 3 509.17 17.5
 0 -5 -3 531.64 17.85
 0 5 3 517.55 18
 0 -5 -3 533.78 17.92
 0 -5 -3 523.05 17.77
 0 5 3 505.14 17.53
 0 -5 -3 519.26 17.98
 0 -5 -3 540.19 17.97
 0 -5 -3 527.1 18.01
 0 -5 -3 491.98 17.78
 0 5 3 538.92 17.91
 0 5 3 510.17 17.48
 0 5 3 540.21 17.87
 0 5 3 514.29 17.65
 0 5 3 485.13 17.42
 0 5 3 545.99 17.85
 0 5 3 547.78 18.08
 0 5 3 574.74 18.17
 0 -5 -3 524 18.07
 0 -5 -3 536.59 17.9
 0 5 3 564.93 18.24
 0 -5 -3 515.19 17.95
 0 -5 -4 170.5 6.47
 0 -5 -4 172.84 6.35
 0 5 4 163.69 6.38
 0 -5 -4 169.57 6.34
 0 5 4 167.91 6.38
 0 -5 -4 172.13 6.39
 0 -5 -4 169.24 6.4
 0 5 4 171.47 6.65
 0 -5 -4 173.31 6.44
 0 -5 -4 169.08 6.3
 0 -5 -4 166.3 6.25
 0 -5 -4 176.39 6.41
 0 -5 -4 174.32 6.68
 0 -5 -4 165.72 6.42
 0 5 4 171.5 6.39
 0 5 4 172.78 6.37
 0 5 4 182.9 6.77
 0 5 4 180.88 6.72
 0 5 4 169.04 6.09
 0 -5 -4 167.62 6.65
 0 -5 -4 172.64 6.52
 0 -5 -4 180.4 6.61
 0 5 4 175.84 6.5
 0 5 4 186.79 6.89
 0 -5 -4 160.94 5.94
 0 5 5 1.23 1.24
 0 5 5 0.54 1.65
 0 -5 -5 2.74 1.48
 0 -5 -5 3.32 1.24
 0 -5 -5 1.43 1.72
 0 -5 -5 4.48 1.11
 0 -5 -5 4.18 1.61
 0 -5 -5 3.84 1.17
 0 -5 -5 4.08 1.24
 0 5 5 0.88 1.12
 0 5 5 3.36 1.4
 0 5 5 3.13 2.1
 0 5 5 2.81 1.22
 0 5 5 1.89 0.85
 0 -5 -5 2.69 0.76
 0 5 5 2.36 1.07
 0 5 5 2.8 1.98
 0 -5 -5 0.58 1.61
 0 5 5 3.26 1.79
 0 5 5 2.42 1.74
 0 -5 -5 3.41 1.37
 0 -5 -5 2.81 1.4
 0 -5 -5 3.14 1.41
 0 -5 -5 1.71 1.52
 0 -5 -5 3.81 1.17
 0 -5 -5 1.16 1.34
 0 -5 -5 1.79 1.54
 0 -5 -6 2211.97 73.29
 0 -5 -6 2053.14 72.95
 0 -5 -6 2165.42 73.12
 0 -5 -6 2208.77 73.14
 0 5 6 2220.17 73.51
 0 -5 -6 2251.81 73.27
 0 -5 -6 2177.65 73.15
 0 -5 -6 2228.19 73.31
 0 -5 -6 2083.25 73.02
 0 -5 -6 2167.27 73.02
 0 -5 -6 2150.61 73.37
 0 -5 -6 2165.62 73.11
 0 5 6 2154.37 73.36
 0 5 6 2236.29 73.62
 0 5 6 2215.26 73.42
 0 -5 -6 2204.88 73.38
 0 5 6 2221.01 73.51
 0 5 6 2322.3 73.69
 0 -5 -6 2136.23 73.28
 0 -5 -6 2125.72 73.16
 0 5 6 2375.17 73.71
 0 5 6 2333.85 73.27
 0 -5 -6 2092.61 72.89
 0 -5 -7 52.74 2.69
 0 -5 -7 50.12 2.56
 0 -5 -7 51.25 2.56
 0 -5 -7 47.9 2.95
 0 5 7 55.48 2.78
 0 5 7 53.86 2.93
 0 5 7 52.26 3.29
 0 5 7 54.65 3.43
 0 5 7 57.38 3.29
 0 5 7 54.02 3.43
 0 -5 -7 52.98 2.87
 0 5 7 61.8 2.84
 0 -5 -7 48.7 2.53
 0 -5 -7 55.69 2.54
 0 -5 -7 57.11 3.05
 0 -5 -7 48.88 2.87
 0 -5 -7 47.93 2.71
 0 5 7 45.47 3.1
 0 -5 -7 57.39 2.86
 0 -5 -7 53.15 2.7
 0 -5 -7 50.07 2.68
 0 -5 -8 25 1.77
 0 -5 -8 26.47 1.81
 0 -5 -8 27.77 2.05
 0 -5 -8 24.47 1.88
 0 5 8 26.72 2.7
 0 5 8 32.99 2.68
 0 5 8 33.05 2.66
 0 5 8 29.13 2.75
 0 -5 -8 24.52 1.99
 0 -5 -8 26.18 2.31
 0 5 8 29.47 2.55
 0 -5 -8 30.58 2.12
 0 -5 -8 31.47 1.97
 0 -5 -8 25.36 2.05
 0 5 8 29.94 2.03
 0 -5 -8 26.7 2.37
 0 5 8 26.98 2.19
 0 5 9 7.75 2.21
 0 5 9 7.55 2.06
 0 5 9 6.55 2.17
 0 5 9 6.99 2.24
 0 5 9 6.74 1.9
 0 5 9 6.06 1.41
 0 -5 -9 6.75 1.97
 0 -5 -9 6.89 1.36
 0 -5 -9 8.79 1.66
 0 -5 -9 6.94 1.56
 0 -5 -9 6.97 1.45
 0 -5 -9 7.38 1.63
 0 -5 -9 6.28 1.64
 0 -5 -9 8.03 1.63
 0 5 9 6.4 2.03
 0 5 9 5.14 2.03
 0 -5 -10 10.73 2.29
 0 -5 -10 7.64 1.69
 0 -5 -10 9.62 1.65
 0 -5 -10 8.9 1.71
 0 -5 -10 11.41 1.74
 0 5 10 12.65 2.35
 0 5 10 9.42 2.26
 0 5 10 13.79 2.12
 0 5 10 8.34 2.23
 0 5 10 7.79 2.08
 0 5 10 10.18 1.99
 0 5 10 11.87 2.11
 0 5 10 10.33 1.48
 0 -5 -10 9.23 2.01
 0 5 10 9.6 1.99
 0 -5 -11 370.82 13.63
 0 -5 -11 356.78 13
 0 -5 -11 362.76 13.01
 0 -5 -11 349.58 13.16
 0 -5 -11 379.32 13.71
 0 5 11 342.23 13.44
 0 -5 -11 330.33 13.03
 0 5 11 363.62 13.38
 0 5 11 351.55 13.53
 0 5 11 367.32 13.53
 0 5 11 381.21 13.69
 0 5 11 370.33 13.54
 0 5 11 355.41 13.4
 0 -5 -11 354.51 13.23
 0 5 11 351.41 12.83
 0 5 11 350.91 13.44
 0 -5 -12 10.25 2.45
 0 5 12 4.84 1.85
 0 -5 -12 6.29 2.37
 0 -5 -12 3.53 1.79
 0 -5 -12 8.76 1.74
 0 -5 -12 9.58 1.72
 0 -5 -12 7.09 1.71
 0 5 12 7.27 2.18
 0 5 12 4.33 1.99
 0 5 12 9.03 2.03
 0 5 12 9.98 2.38
 0 5 12 5.76 2.47
 0 5 12 6.49 2.44
 0 5 12 7.64 2.21
 0 5 12 7.3 2.28
 0 5 12 4.43 2.05
 0 -5 -12 9.18 2.05
 0 5 12 4.48 1.98
 0 -5 -13 7.76 2.55
 0 -5 -13 6.4 2.47
 0 -5 -13 6.25 1.97
 0 -5 -13 2.71 1.98
 0 5 13 6.34 2.35
 0 5 13 9.98 2.67
 0 -5 -13 6.22 1.86
 0 5 13 4.11 2.24
 0 5 13 4.86 2.48
 0 5 13 4.72 2.29
 0 5 13 6.56 2.47
 0 5 13 1.74 2.18
 0 -5 -13 3.72 2.03
 0 5 13 3.16 2.32
 0 5 13 3.23 2.32
 0 5 14 2.46 2.46
 0 5 14 0.16 2.14
 0 -5 -14 2.8 1.68
 0 -5 -14 2.61 1.56
 0 5 14 1.3 2.12
 0 5 14 3.88 2.33
 0 5 14 2.52 2.41
 0 5 14 4.77 2.54
 0 5 14 4.88 2.57
 0 5 14 4.06 2.41
 0 -5 -14 3.77 2.56
 0 -5 -14 2.78 2.41
 0 5 14 3.36 2.24
 0 -5 -15 5.21 2.68
 0 5 15 1.61 2.53
 0 5 15 3.38 2.6
 0 -5 -15 3.69 1.76
 0 5 15 3.94 2.21
 0 5 15 4.51 2.16
 0 5 15 2.14 2.5
 0 5 15 5.06 2.52
 0 5 15 5.1 2.58
 0 -5 -15 1.93 2.58
 0 5 15 2.17 2.27
 0 -5 -15 0.61 1.84
 0 5 16 54.96 4.27
 0 -5 -16 40.18 3.95
 0 5 16 48.18 4
 0 -5 -16 49.37 4.13
 0 5 16 44.85 3.77
 0 5 16 52.9 4.12
 0 5 16 47.16 3.91
 0 -5 -16 48.26 3.39
 0 5 17 -1.77 2.33
 0 -5 -17 0.88 1.89
 0 5 17 -0.99 2.54
 0 5 17 1.22 2.7
 0 -5 -17 3.8 2.8
 0 5 17 0.8 2.4
 0 5 17 5.08 3.03
 0 5 17 -1.85 2.8
 0 5 17 2.64 2.99
 0 5 17 3.6 3.09
 0 5 18 -0.61 2.91
 0 -5 -18 0.75 1.94
 0 5 18 0.81 2.45
 0 5 18 -0.42 2.73
 0 5 18 6.33 2.68
 0 5 18 1.43 2.79
 0 -5 -18 2.99 2.87
 0 5 18 0.42 3.12
 0 5 18 -0.84 2.73
 0 5 18 0.21 2.73
 0 -5 -18 1.61 2.8
 0 -5 -19 29 3.62
 0 5 19 33.68 3.73
 0 -5 -19 32.11 2.91
 0 5 19 30.66 3.45
 0 5 19 34.01 3.74
 0 5 19 34.83 3.74
 0 -5 -19 32.93 4.05
 0 5 19 35.24 3.88
 0 5 20 109.62 5.99
 0 5 20 119.67 6.35
 0 5 20 113.7 6.22
 0 -5 -20 124.25 6.28
 0 -5 -20 117.1 5.56
 0 5 20 110.32 6.11
 0 -5 -20 112.21 6.44
 0 5 20 104.23 6
 0 5 20 116.44 6.27
 0 -5 -20 114.78 6.39
 0 5 20 118.44 6.44
 0 -5 -20 116.48 6.58
 0 5 21 13.79 2.67
 0 5 21 26.07 3.27
 0 5 21 18.73 3.02
 0 -5 -21 24.8 2.59
 0 -5 -21 22.62 3.35
 0 -5 -21 16.56 2.79
 0 -5 -21 19.5 3.35
 0 5 21 17.82 2.97
 0 5 21 18.23 3.32
 0 5 21 17.02 3.14
 0 5 21 18.26 3.12
 0 5 22 15.9 2.81
 0 5 22 15.15 2.79
 0 -5 -22 15.95 2.25
 0 -5 -22 15.84 3.06
 0 -5 -22 11.58 2.44
 0 -5 -22 13.52 2.11
 0 -5 -22 15.63 2.94
 0 5 22 18 2.83
 0 5 22 19.35 3.25
 0 5 22 20.86 3.07
 0 5 22 15.89 2.54
 0 5 23 122.63 5.86
 0 5 23 123.43 5.89
 0 -5 -23 120.83 5.97
 0 -5 -23 122.96 5.35
 0 -5 -23 117.74 5.18
 0 -5 -23 120.45 6.02
 0 -5 -23 103.42 5.37
 0 5 23 110.79 5.7
 0 5 23 118.29 5.77
 0 -5 -24 16.39 1.84
 0 -5 -24 14.38 2.34
 0 5 24 15.58 2.27
 0 -5 -24 13.69 1.8
 0 5 24 15.4 2.48
 0 5 24 15.82 2.38
 0 5 25 8.83 1.74
 0 5 25 7.08 1.85
 0 -5 -25 8.33 1.35
 0 5 25 10.09 1.73
 0 -5 -26 0.49 0.92
 0 5 26 0.38 1.16
 0 5 26 0.06 1.08
 0 6 -24 2.61 1.51
 0 6 -24 4.32 1.34
 0 6 -24 3.03 1.45
 0 -6 24 4.09 1.31
 0 6 -23 77.67 3.28
 0 6 -23 70.5 3.78
 0 6 -23 66.42 3.91
 0 6 -23 68.36 3.49
 0 6 -22 21.23 2.54
 0 -6 22 16.8 2.09
 0 6 -22 18.9 2.25
 0 -6 22 20.24 2.37
 0 6 -22 22.55 2.79
 0 6 -22 21.36 3.01
 0 6 -21 46.32 4.07
 0 6 -21 46.72 3.66
 0 -6 21 46.26 3.63
 0 -6 21 51.31 3.5
 0 -6 21 46.12 3.42
 0 6 -21 44.57 3.86
 0 6 -21 43.57 3.26
 0 -6 20 6.79 2.17
 0 -6 20 4.43 2.54
 0 6 -20 9.94 2.82
 0 -6 20 3.8 2.36
 0 6 -20 3.28 3
 0 -6 20 6.98 2.42
 0 6 -19 45.21 3.54
 0 -6 19 43.09 3.91
 0 6 -19 37.31 3.32
 0 6 -19 39.58 4.23
 0 -6 19 39.21 3.68
 0 -6 19 41.53 3.68
 0 -6 19 43.5 3.51
 0 6 -18 0.72 2.44
 0 -6 18 1.77 2.49
 0 -6 18 -2.11 2.35
 0 6 -18 0.78 3.13
 0 -6 18 4.23 2.76
 0 -6 18 1.56 2.56
 0 6 -18 1.55 2.55
 0 -6 18 3.66 2.65
 0 6 -17 293.65 11.11
 0 -6 17 267.3 11.14
 0 6 -17 272.3 12.02
 0 -6 17 250.98 11.22
 0 6 -17 259.11 11.04
 0 6 -17 254.95 11.34
 0 -6 17 249.22 10.82
 0 -6 17 250.26 10.8
 0 -6 17 272.39 11.17
 0 -6 16 184.69 8.52
 0 6 -16 162.25 8.06
 0 -6 16 183.32 8.48
 0 6 -16 191.98 9.39
 0 6 -16 191.8 8.92
 0 6 -16 183.79 8.38
 0 -6 16 183.8 8.7
 0 -6 16 188.34 8.38
 0 -6 16 176.73 8.19
 0 6 -16 184.82 8.47
 0 6 -15 10.46 2.65
 0 6 -15 7.97 3.39
 0 -6 15 14.38 2.9
 0 6 -15 13.24 2.39
 0 6 -15 11.47 2.77
 0 6 -15 16.43 2.72
 0 -6 15 14.6 2.93
 0 6 -15 13.41 2.44
 0 -6 15 9.63 2.61
 0 6 -15 10.42 3.11
 0 6 -15 16.09 3.77
 0 -6 15 13.18 3.04
 0 6 -15 12.67 3.32
 0 6 -15 14.36 2.89
 0 -6 15 11.83 2.88
 0 6 -14 1.92 2.27
 0 -6 14 0.38 2.43
 0 6 -14 -1.22 2.19
 0 -6 14 -2.29 2.49
 0 6 -14 2.54 3.09
 0 6 -14 1.44 1.91
 0 -6 14 0.36 2.49
 0 6 -14 0.65 2.92
 0 -6 14 -0.62 2.61
 0 6 -14 -0.77 3.11
 0 -6 14 1.23 2.38
 0 6 -14 3.47 2.78
 0 6 -14 -0.15 1.93
 0 6 -14 1.5 2.46
 0 6 -13 23.46 3.12
 0 6 -13 21.72 2.54
 0 6 -13 18.83 3.59
 0 -6 13 24.66 2.98
 0 6 -13 22.26 2.42
 0 6 -13 24.86 3.05
 0 6 -13 21.11 2.9
 0 -6 13 23.23 2.87
 0 6 -13 20.02 3.1
 0 6 -13 23.21 3.74
 0 -6 13 21.79 3.1
 0 6 -13 28.99 3.46
 0 -6 13 22.95 3.08
 0 -6 13 21.73 2.99
 0 -6 12 168.14 7.27
 0 6 -12 155.01 7.51
 0 -6 12 160.08 7.36
 0 6 -12 174.25 7.53
 0 6 -12 150.78 6.86
 0 6 -12 149.97 7.86
 0 -6 12 160.24 7.54
 0 6 -12 171.46 7.54
 0 6 -12 165.7 7.35
 0 6 -12 156.7 7.3
 0 6 -12 149.93 7.04
 0 6 -12 154.08 7.16
 0 -6 12 159.41 7.42
 0 -6 12 170.64 7.48
 0 6 -12 156.47 8
 0 6 -11 189.5 8.35
 0 6 -11 202.1 8.68
 0 6 -11 215.37 8.61
 0 6 -11 186.44 8
 0 -6 11 191.33 8.12
 0 6 -11 197.98 9.12
 0 -6 11 212.24 8.66
 0 -6 11 218.53 8.81
 0 6 -11 187.65 8.61
 0 6 -11 212.05 8.64
 0 6 -11 193 8.44
 0 6 -11 210.73 8.58
 0 -6 11 190.79 8.44
 0 6 -10 7.2 1.75
 0 6 -10 4.31 2.17
 0 -6 10 5.22 1.97
 0 -6 10 5.38 2.34
 0 6 -10 4.25 2.24
 0 6 -10 6.06 2.01
 0 6 -10 6.61 2.27
 0 6 -10 5.61 2.26
 0 6 -10 4.09 2.09
 0 6 -10 4.91 2.08
 0 -6 10 2.96 2.34
 0 -6 10 1.63 1.94
 0 6 -10 6.89 2.71
 0 6 -10 4.87 1.87
 0 6 -9 86.88 4.8
 0 -6 9 100.61 4.72
 0 -6 9 97.16 4.82
 0 6 -9 88.82 4.21
 0 6 -9 99.97 4.76
 0 6 -9 84.93 5.27
 0 -6 9 93.45 4.51
 0 -6 9 91.72 4.84
 0 6 -9 90.76 4.96
 0 6 -9 86.76 4.62
 0 6 -9 95.82 4.79
 0 6 -9 97.28 4.84
 0 6 -9 91.24 4.87
 0 6 -9 79.85 4.81
 0 6 -9 84.42 4.69
 0 -6 9 96.82 4.96
 0 -6 9 90.68 4.12
 0 6 -9 86.44 5.14
 0 6 -9 89.78 4.5
 0 -6 9 87.3 4.73
 0 -6 8 28.99 2.64
 0 6 -8 23.35 2.66
 0 -6 8 34.05 2.92
 0 -6 8 30.96 2.87
 0 -6 8 24.69 2.38
 0 6 -8 30.16 2.72
 0 6 -8 30.67 2.84
 0 6 -8 25.96 2.44
 0 6 -8 30.05 2.67
 0 6 -8 30.21 2.94
 0 6 -8 26.73 2.64
 0 6 -8 30.38 2.7
 0 6 -8 28.41 2.73
 0 6 -8 26.74 2.26
 0 -6 8 26.02 2.82
 0 6 -8 19.07 2.31
 0 6 -8 28.14 2.96
 0 -6 8 27.31 2.31
 0 -6 8 28.85 2.7
 0 -6 7 216.36 8.05
 0 -6 7 216.85 8.03
 0 -6 7 214.11 8.77
 0 -6 7 229.21 8.55
 0 -6 7 209.92 8.17
 0 6 -7 201.92 8.58
 0 -6 7 221.5 8.59
 0 -6 7 221.16 8.69
 0 -6 7 209.14 8.22
 0 6 -7 201.25 8.11
 0 6 -7 227.92 8.68
 0 6 -7 226.39 8.56
 0 6 -7 219.54 8.65
 0 6 -7 241.02 8.88
 0 6 -7 219.86 8.79
 0 6 -7 218.98 8.7
 0 6 -7 225.59 8.8
 0 6 -7 217.47 8.78
 0 6 -7 209.02 8.36
 0 -6 7 216.17 8.7
 0 -6 7 236.82 8.31
 0 6 -7 201.97 8.34
 0 6 -7 221.22 9.03
 0 -6 7 225.13 8.65
 0 -6 6 4.69 1.32
 0 -6 6 5.32 1.32
 0 -6 6 6.47 1.32
 0 -6 6 3.27 2.18
 0 -6 6 4.88 1.46
 0 6 -6 3.34 1.88
 0 -6 6 6.22 1.96
 0 -6 6 5.79 1.57
 0 -6 6 5.43 1.32
 0 -6 6 7.13 1.88
 0 -6 6 4.86 1.34
 0 -6 6 4.66 1.52
 0 6 -6 4.18 1.26
 0 6 -6 4.6 1.96
 0 6 -6 2.38 1.7
 0 6 -6 6.27 2.06
 0 6 -6 1.92 1.93
 0 6 -6 4.98 2.13
 0 6 -6 3.99 1.59
 0 6 -6 2.85 1.96
 0 6 -6 4.47 2.15
 0 -6 6 5.52 2.13
 0 -6 6 6.76 1.37
 0 -6 6 4.25 1.57
 0 6 -6 3.31 1.5
 0 6 -6 5.36 2.39
 0 -6 6 7.05 1.92
 0 -6 5 405.4 13.66
 0 -6 5 415.37 13.68
 0 -6 5 396.42 13.65
 0 -6 5 384.38 14.03
 0 -6 5 383.31 13.7
 0 -6 5 391.79 13.97
 0 -6 5 368.45 13.67
 0 -6 5 391.77 13.61
 0 -6 5 373.79 13.98
 0 -6 5 369.1 13.6
 0 -6 5 367.53 13.67
 0 6 -5 386.84 13.96
 0 6 -5 392.76 14.09
 0 6 -5 383.91 13.92
 0 6 -5 381.96 13.78
 0 6 -5 393.71 14.17
 0 6 -5 386.84 14.02
 0 6 -5 390.45 14.13
 0 6 -5 391.86 14.16
 0 6 -5 386.48 13.93
 0 6 -5 379.59 14.09
 0 -6 5 381.43 14.05
 0 -6 5 381.04 13.6
 0 6 -5 363.55 13.67
 0 -6 5 390.31 13.75
 0 6 -5 394.13 14.32
 0 -6 5 388.65 13.98
 0 -6 5 375.57 13.54
 0 -6 4 79.39 3.51
 0 -6 4 85.89 3.59
 0 -6 4 82.74 3.55
 0 -6 4 74.25 3.55
 0 6 -4 78.28 4.2
 0 -6 4 76 3.57
 0 -6 4 73.51 3.81
 0 -6 4 74.29 3.56
 0 -6 4 80.42 3.48
 0 -6 4 72.22 3.76
 0 -6 4 73.01 3.44
 0 -6 4 73.42 3.54
 0 6 -4 82.68 3.71
 0 6 -4 72.98 3.65
 0 6 -4 76.27 3.87
 0 6 -4 76.02 3.58
 0 6 -4 75.96 4.09
 0 6 -4 74.05 4.03
 0 6 -4 79.47 3.93
 0 6 -4 77.59 4.08
 0 6 -4 75.8 3.82
 0 6 -4 70.51 3.91
 0 -6 4 77.07 3.45
 0 -6 4 76.17 3.99
 0 -6 4 75.92 3.63
 0 -6 4 79.98 3.46
 0 -6 4 69.57 3.76
 0 6 -3 1031.6 34.7
 0 -6 3 1025.93 34.31
 0 -6 3 983.23 34.41
 0 -6 3 993.91 34.25
 0 -6 3 1027.9 34.26
 0 -6 3 1061.22 34.26
 0 -6 3 1053.34 34.27
 0 -6 3 920.14 34.05
 0 -6 3 1054.67 34.24
 0 6 -3 1025.59 34.46
 0 -6 3 998.48 34.24
 0 -6 3 955.85 34.06
 0 -6 3 994.76 34.18
 0 6 -3 1018.66 34.32
 0 6 -3 999.73 34.18
 0 6 -3 1007.25 34.53
 0 6 -3 1013.14 34.43
 0 6 -3 1031.81 34.65
 0 6 -3 978.51 34.48
 0 6 -3 1001.53 34.52
 0 6 -3 1037.44 34.62
 0 -6 3 978.95 34.47
 0 -6 3 999.65 34.18
 0 -6 3 1036.37 34.3
 0 -6 3 966.52 34.19
 0 -6 2 113.31 4.66
 0 -6 2 116.86 5.01
 0 -6 2 115.3 4.44
 0 -6 2 112.58 4.89
 0 -6 2 108.65 4.49
 0 -6 2 106.88 4.43
 0 -6 2 126.76 4.77
 0 6 -2 114.38 5.16
 0 -6 2 116.06 4.76
 0 -6 2 115.13 4.76
 0 -6 2 116.59 4.78
 0 6 -2 118.81 5.14
 0 -6 2 115.36 4.82
 0 6 -2 117.07 4.83
 0 -6 2 118.71 4.9
 0 6 -2 118.79 4.73
 0 -6 2 113.32 4.72
 0 -6 2 109.04 4.66
 0 -6 2 104.72 4.52
 0 -6 2 108.82 4.73
 0 -6 2 119.38 5.05
 0 6 -2 112.8 4.52
 0 6 -2 117.31 4.68
 0 6 -2 118.94 4.86
 0 6 -2 117.17 4.87
 0 6 -2 112.81 5.1
 0 6 -2 120.08 5.03
 0 6 -2 125.23 5.13
 0 6 -2 108.68 4.88
 0 6 -2 115.97 5.05
 0 -6 2 115.56 4.77
 0 -6 2 113.47 4.7
 0 6 -2 117.19 4.97
 0 -6 2 111.45 4.75
 0 -6 1 315.38 11.05
 0 -6 1 328.32 11.14
 0 -6 1 328.37 11.14
 0 -6 1 318.45 11.12
 0 -6 1 266.8 10.72
 0 -6 1 316.31 10.94
 0 6 -1 300.49 11.38
 0 -6 1 326.99 11.15
 0 -6 1 291.87 10.85
 0 -6 1 329.18 11.23
 0 6 -1 299.75 11.04
 0 -6 1 309.81 11.09
 0 -6 1 297.07 10.96
 0 -6 1 294.26 11.02
 0 -6 1 319.87 11.35
 0 -6 1 301.69 11.09
 0 6 -1 307.94 10.97
 0 6 -1 305.31 10.92
 0 6 -1 327.4 11.15
 0 6 -1 301 10.79
 0 -6 1 315.33 11.33
 0 6 -1 301.19 11.2
 0 6 -1 298.57 11.07
 0 6 -1 327.03 11.4
 0 6 -1 318.87 11.37
 0 6 -1 298.58 11.22
 0 6 -1 322.83 11.4
 0 -6 1 321.93 11.07
 0 6 -1 299.51 11.35
 0 -6 1 318.59 11.15
 0 6 -1 319.86 11.21
 0 -6 1 309.07 11.13
 0 -6 0 210.56 7.38
 0 -6 0 200.03 7.34
 0 -6 0 216.55 7.39
 0 6 0 182.92 7.59
 0 -6 0 195.63 7.2
 0 -6 0 192.93 7.03
 0 -6 0 188.92 7.15
 0 6 0 189.98 7.16
 0 -6 0 200.4 7.43
 0 -6 0 184.86 7.23
 0 -6 0 195.49 7.59
 0 -6 0 187.96 7.23
 0 -6 0 197.15 7.37
 0 -6 0 198.85 7.38
 0 -6 0 200.22 7.62
 0 6 0 191.03 7.07
 0 6 0 197.84 7.25
 0 -6 0 195.13 7.54
 0 6 0 186.77 7.02
 0 6 0 191.67 7.23
 0 6 0 191.26 7.4
 0 6 0 196.61 7.64
 0 6 0 195.27 7.58
 0 6 0 192.13 7.58
 0 -6 0 199.53 7.29
 0 -6 0 191.76 7.36
 0 6 0 194.74 7.59
 0 6 0 192.05 7.3
 0 -6 0 193.7 7.37
 0 -6 -1 123.42 4.99
 0 -6 -1 120.29 5.02
 0 -6 -1 133.66 5.04
 0 -6 -1 119.46 4.76
 0 -6 -1 125.77 5.28
 0 -6 -1 119.1 5.07
 0 -6 -1 122.34 4.91
 0 -6 -1 127.17 5.06
 0 -6 -1 117.15 4.87
 0 -6 -1 122.71 5.26
 0 -6 -1 117.39 4.9
 0 6 1 124.58 4.59
 0 -6 -1 122.49 5.16
 0 6 1 125.05 4.79
 0 6 1 119.47 4.76
 0 6 1 127.92 5.2
 0 6 1 121.28 5.34
 0 6 1 119.63 5.15
 0 -6 -1 123.64 4.94
 0 6 1 121.75 5.19
 0 6 1 117.64 4.83
 0 -6 -1 123.77 5.07
 0 -6 -2 127.58 5.11
 0 -6 -2 122.33 5
 0 6 2 132.4 5.37
 0 -6 -2 138.72 5.36
 0 -6 -2 130.59 5.31
 0 -6 -2 143.03 5.33
 0 -6 -2 132.46 5.25
 0 -6 -2 129.53 5.09
 0 -6 -2 132.77 5.32
 0 -6 -2 127.45 5.48
 0 -6 -2 130.67 5.55
 0 -6 -2 130.22 5.34
 0 -6 -2 132.83 5.52
 0 -6 -2 131.69 5.23
 0 -6 -2 121.06 5.16
 0 -6 -2 126.2 5.44
 0 6 2 128.4 4.94
 0 6 2 131.03 5.41
 0 6 2 126.96 5.51
 0 6 2 133.47 5.34
 0 -6 -2 131.6 5.24
 0 -6 -2 129.26 5.43
 0 6 2 137.53 5.5
 0 6 2 140.14 5.85
 0 -6 -3 3219.24 104.29
 0 6 3 3113.36 104.47
 0 -6 -3 2980.23 104.06
 0 6 3 3082.27 104.32
 0 -6 -3 3216.57 104.32
 0 -6 -3 3035.53 104.27
 0 -6 -3 3134.66 104.29
 0 -6 -3 3185.02 104.37
 0 -6 -3 3094.53 104.19
 0 -6 -3 3139.58 104.38
 0 -6 -3 3035.23 104.4
 0 -6 -3 3015.56 104.22
 0 -6 -3 3144.31 104.48
 0 -6 -3 3049.28 104.24
 0 6 3 3211.18 104.38
 0 6 3 3047.04 104.12
 0 6 3 3202.81 104.34
 0 6 3 3109.27 104.53
 0 6 3 3265.89 104.67
 0 -6 -3 3154.62 104.32
 0 6 3 3319.31 104.74
 0 -6 -3 2971.97 104.01
 0 -6 -4 942.77 31.97
 0 -6 -4 935.37 32.05
 0 6 4 921.32 32.05
 0 6 4 932.52 32.24
 0 -6 -4 958.25 32.06
 0 -6 -4 952 32.22
 0 6 4 987.61 32.49
 0 -6 -4 946.82 31.98
 0 -6 -4 906.85 31.99
 0 -6 -4 918.58 32.02
 0 -6 -4 877.42 31.98
 0 -6 -4 909.51 31.99
 0 6 4 949.24 32.05
 0 6 4 972.08 32.33
 0 6 4 957.78 32.04
 0 6 4 985.46 32.41
 0 6 4 973.67 32.3
 0 -6 -4 953.87 32.17
 0 -6 -4 958.03 32.11
 0 -6 -4 907.52 31.87
 0 6 4 919.91 32.01
 0 6 4 939.24 31.84
 0 -6 -5 384.41 13.18
 0 6 5 359.76 13.03
 0 -6 -5 360.22 13.12
 0 -6 -5 361.35 13.14
 0 -6 -5 386.76 13.18
 0 -6 -5 404.89 13.06
 0 -6 -5 354.42 13.05
 0 -6 -5 370.07 13.39
 0 6 5 375.97 13.09
 0 6 5 352.43 13.42
 0 -6 -5 342.76 12.98
 0 -6 -5 366.03 13.26
 0 6 5 380 13.49
 0 6 5 387.42 13.67
 0 6 5 385.58 13.52
 0 -6 -5 340.63 13.06
 0 -6 -5 381.43 13.29
 0 -6 -5 364.14 13.26
 0 6 5 371.16 13.4
 0 -6 -5 388.74 13.23
 0 6 5 375.02 13.63
 0 -6 -5 362.4 13.17
 0 -6 -6 272.03 10.4
 0 -6 -6 270.64 10.18
 0 -6 -6 299.45 10.42
 0 -6 -6 272.44 10.34
 0 -6 -6 285.4 10.37
 0 6 6 300.61 10.8
 0 -6 -6 276.93 10.33
 0 -6 -6 313.58 10.53
 0 -6 -6 294.74 10.52
 0 -6 -6 297.81 10.48
 0 -6 -6 276.17 10.55
 0 -6 -6 271.67 10.24
 0 -6 -6 294.3 10.56
 0 6 6 302.59 10.73
 0 6 6 299.99 10.98
 0 6 6 294.22 11.01
 0 6 6 290.08 10.74
 0 -6 -6 283.82 10.4
 0 -6 -6 282.33 10.57
 0 6 6 289.49 10.53
 0 6 6 307.89 11.08
 0 6 6 278.05 10.61
 0 -6 -7 20.25 1.75
 0 -6 -7 19.78 2.06
 0 -6 -7 19.7 1.86
 0 -6 -7 20.12 1.66
 0 -6 -7 22.13 2.09
 0 6 7 18.08 1.93
 0 -6 -7 17.28 1.92
 0 6 7 20.75 1.99
 0 6 7 14.47 2
 0 6 7 21.73 2.58
 0 -6 -7 19.58 2.09
 0 -6 -7 16.11 1.76
 0 -6 -7 18.25 1.82
 0 -6 -7 15.11 1.69
 0 -6 -7 19.55 1.82
 0 6 7 16.15 2.51
 0 6 7 16.15 2.56
 0 6 7 17.91 2.01
 0 6 7 22.85 1.94
 0 6 7 17.84 2.56
 0 6 8 345.8 12.22
 0 6 8 329.94 12.19
 0 6 8 305.13 11.93
 0 -6 -8 293.75 11.5
 0 -6 -8 303.41 11.66
 0 -6 -8 296.59 11.4
 0 -6 -8 330.22 11.49
 0 -6 -8 332.78 11.49
 0 6 8 320.36 12.16
 0 -6 -8 321.32 11.55
 0 -6 -8 329.52 11.54
 0 -6 -8 321.63 11.69
 0 6 8 341.15 12.29
 0 6 8 320.13 11.62
 0 6 9 436.1 15.87
 0 6 9 450.74 15.97
 0 6 9 468.22 16.07
 0 6 9 422.3 15.68
 0 -6 -9 418.15 15.42
 0 -6 -9 396.48 15.19
 0 -6 -9 421.84 15.09
 0 6 9 453.67 16.04
 0 -6 -9 434.47 15.27
 0 -6 -9 419.49 15.16
 0 -6 -9 442.8 15.43
 0 6 9 426.9 15.3
 0 -6 -9 435.58 15.65
 0 6 10 125 5.26
 0 -6 -10 126.01 5.75
 0 6 10 131.08 6.22
 0 6 10 122.17 5.87
 0 6 10 137.03 6.16
 0 6 10 119.63 6.03
 0 6 10 126.39 5.97
 0 -6 -10 127.81 5.95
 0 6 10 118.31 5.78
 0 -6 -10 114.67 5.41
 0 -6 -10 131.7 5.33
 0 -6 -10 120.78 5.26
 0 6 10 124.75 5.76
 0 6 10 126.25 5.69
 0 -6 -11 10.56 2.13
 0 6 11 13.07 1.77
 0 6 11 9.31 2.4
 0 6 11 11.86 2.46
 0 6 11 8.95 2.36
 0 6 11 12.67 2.63
 0 6 11 9.88 2.25
 0 6 11 9.25 2.28
 0 -6 -11 13.42 2.53
 0 -6 -11 13.27 2.44
 0 6 11 8.43 2.17
 0 -6 -11 10.74 1.82
 0 -6 -11 12.78 1.78
 0 6 11 11.96 2.2
 0 6 11 6.85 2.1
 0 -6 -12 104.25 5.24
 0 -6 -12 113.78 5.68
 0 6 12 111.59 5.79
 0 6 12 111.1 5.57
 0 6 12 100.01 5.37
 0 -6 -12 117.62 5.74
 0 6 12 123.18 5.87
 0 6 12 112.59 5.56
 0 6 12 108.72 5.63
 0 6 12 100.48 5.42
 0 6 12 119.57 5.57
 0 6 13 487.86 18.22
 0 6 13 485.13 18.02
 0 6 13 499.36 18.08
 0 6 13 498.45 18.08
 0 -6 -13 468.83 17.35
 0 -6 -13 474.83 17.34
 0 -6 -13 500.63 18.14
 0 6 13 482.41 18.07
 0 6 13 487.39 18.06
 0 6 13 444.06 17.78
 0 6 14 145.21 7.01
 0 6 14 135.64 6.85
 0 -6 -14 143.99 6.24
 0 6 14 133.19 6.91
 0 6 14 143.43 6.94
 0 6 14 149.35 6.9
 0 -6 -14 149.74 7.06
 0 -6 -14 149.47 6.93
 0 -6 -14 133.6 6.11
 0 -6 -14 134.61 6.03
 0 -6 -14 125.2 6.24
 0 6 14 129.14 6.56
 0 6 14 140.27 6.71
 0 6 15 350.1 13.69
 0 6 15 336.87 13.53
 0 6 15 338.87 13.46
 0 6 15 323.58 13.52
 0 6 15 335.31 13.42
 0 6 15 370.58 13.68
 0 -6 -15 337.73 13.58
 0 -6 -15 319.85 12.95
 0 6 15 324.36 13.27
 0 6 15 325.26 13.39
 0 -6 -15 345.59 13.61
 0 -6 -15 346.69 12.74
 0 -6 -15 341.2 12.83
 0 6 16 223.18 9.58
 0 6 16 229.98 9.89
 0 6 16 228.53 9.74
 0 6 16 214.04 9.81
 0 6 16 200.79 9.5
 0 -6 -16 215.75 8.97
 0 -6 -16 224.85 8.82
 0 6 16 216.62 9.6
 0 6 17 5.99 2.44
 0 6 17 5.99 2.64
 0 -6 -17 7.92 2.1
 0 6 17 4.89 3.04
 0 6 17 7.22 3.21
 0 6 17 1.7 2.79
 0 6 18 39.77 4.13
 0 6 18 36.28 3.92
 0 6 18 30.5 3.47
 0 -6 -18 31.14 2.89
 0 -6 -18 30.3 3.89
 0 6 18 31.42 3.65
 0 6 18 27.83 3.75
 0 6 18 35.53 3.69
 0 6 18 31.84 3.68
 0 6 19 16.32 3.21
 0 -6 -19 11.68 2.52
 0 -6 -19 10.95 2.4
 0 6 19 13.04 2.91
 0 -6 -19 13.2 2.16
 0 -6 -19 16.29 3.31
 0 6 19 15.29 3.14
 0 6 19 21.22 3.6
 0 6 19 13.07 3.07
 0 6 19 14.95 3.04
 0 6 20 27.92 3.45
 0 6 20 20.64 3.29
 0 6 20 24.04 3.56
 0 6 20 18.16 2.95
 0 -6 -20 23.7 3.49
 0 -6 -20 18.16 2.47
 0 -6 -20 20.32 2.58
 0 -6 -20 23.96 3.46
 0 6 20 14.08 3.03
 0 6 20 20.28 3.19
 0 6 20 17.29 3.11
 0 -6 -20 17.51 2.3
 0 -6 -21 76.9 4.98
 0 6 21 77.62 4.9
 0 -6 -21 76.2 4.05
 0 -6 -21 78.79 5.04
 0 -6 -21 75.72 4.12
 0 6 21 77.64 4.97
 0 6 21 75.44 4.89
 0 6 21 69.46 4.49
 0 6 22 0.82 2.07
 0 6 22 0.95 2.21
 0 6 22 0.46 2.34
 0 6 22 1.62 2.46
 0 -6 -22 0.25 1.75
 0 -6 -22 -0.35 2.47
 0 -6 -22 2.85 2.42
 0 -6 -22 -0.46 2.13
 0 6 22 -0.98 2.63
 0 6 22 0.48 2.47
 0 6 22 1.72 2.31
 0 6 23 50.27 3.45
 0 6 23 44.86 3.36
 0 -6 -23 34.03 3.2
 0 -6 -23 32.87 2.91
 0 -6 -23 43.45 2.79
 0 6 23 39.36 3.18
 0 6 23 44.51 3.23
 0 6 24 22.58 2.4
 0 -6 -24 22.29 2.09
 0 6 24 21.97 2.3
 0 -6 -24 26.42 2.57
 0 6 24 28.22 2.6
 0 -6 -24 29.7 2.09
 0 -6 -25 19.27 1.53
 0 6 25 20.4 2.03
 0 6 25 16.98 1.71
 0 7 -23 3.27 0.98
 0 7 -23 2.27 1.48
 0 7 -23 2.48 1.27
 0 -7 23 5.65 1.36
 0 7 -23 4.14 1.65
 0 7 -23 3.33 1.48
 0 7 -22 -3.19 2.05
 0 -7 22 -0.52 1.26
 0 7 -22 -0.65 1.93
 0 7 -22 -0.08 1.27
 0 7 -22 0.91 1.52
 0 7 -22 -2.12 1.79
 0 7 -22 1.47 2.06
 0 7 -21 1.24 2.39
 0 -7 21 0.68 1.6
 0 7 -21 0.46 1.78
 0 7 -21 -0.57 2.14
 0 7 -21 -1.85 2.41
 0 -7 20 3.63 2.12
 0 7 -20 0.14 2.05
 0 -7 20 1.84 1.77
 0 -7 20 3.44 1.88
 0 7 -20 4.41 2.4
 0 7 -20 2.97 1.98
 0 7 -20 0.4 2.74
 0 7 -20 1.47 2.67
 0 -7 20 0.28 2.05
 0 -7 19 5.92 2.1
 0 -7 19 10.78 2.63
 0 7 -19 6.62 2.27
 0 7 -19 8.48 2.81
 0 -7 19 3.81 2.48
 0 -7 19 4.69 2.39
 0 7 -19 5.63 2.94
 0 7 -18 99.93 6.29
 0 -7 18 111.96 5.8
 0 7 -18 92.89 5.51
 0 -7 18 94.41 5.67
 0 7 -18 106.74 5.46
 0 7 -18 104.73 6.16
 0 -7 17 8.39 2.39
 0 7 -17 9.07 3.27
 0 -7 17 9.48 2.82
 0 -7 17 9.03 2.89
 0 7 -17 13.23 3.17
 0 7 -17 9.12 2.73
 0 7 -17 8.38 2.71
 0 -7 17 8.54 2.59
 0 -7 16 2.93 2.5
 0 -7 16 -2 2.82
 0 7 -16 -2.93 3.22
 0 -7 16 1.48 2.55
 0 -7 16 2.59 2.61
 0 7 -16 2.53 2.96
 0 7 -16 2.49 2.61
 0 -7 16 0.18 2.38
 0 7 -16 0.37 2.47
 0 7 -15 53.43 4.3
 0 7 -15 50.64 4.18
 0 7 -15 52.7 3.96
 0 -7 15 53.17 4.29
 0 7 -15 52.3 4.87
 0 -7 15 52.89 4.04
 0 7 -15 54.76 4.21
 0 -7 15 55.47 4.25
 0 7 -15 55.15 4.49
 0 7 -15 54.32 4.25
 0 -7 15 55.19 4.42
 0 -7 15 50.12 4.13
 0 7 -14 3.36 2.38
 0 7 -14 5.64 2.46
 0 -7 14 3.38 2.63
 0 7 -14 1.05 3.2
 0 -7 14 4.29 2.42
 0 7 -14 6.05 2.61
 0 -7 14 6.53 2.74
 0 -7 14 4.44 2.81
 0 7 -14 8.84 3.21
 0 7 -14 6.28 2.76
 0 -7 14 9.67 2.68
 0 7 -13 42.11 3.79
 0 7 -13 43.78 3.7
 0 7 -13 36.92 3.3
 0 7 -13 44.84 3.62
 0 7 -13 49.64 4.5
 0 -7 13 39.49 3.5
 0 7 -13 39.85 3.77
 0 -7 13 42.79 3.74
 0 -7 13 39.73 3.93
 0 7 -13 35.42 4.05
 0 -7 13 41.71 3.74
 0 7 -12 97.83 5.4
 0 7 -12 100.53 5.69
 0 7 -12 93.52 5.28
 0 7 -12 99.67 5.57
 0 -7 12 106.24 5.7
 0 7 -12 105.56 6.23
 0 -7 12 97.98 5.33
 0 7 -12 103.55 5.56
 0 -7 12 95.05 5.56
 0 7 -12 92.42 5.64
 0 -7 12 94.54 5.52
 0 -7 12 101.91 5.52
 0 7 -11 41.55 3.79
 0 -7 11 37.73 3.55
 0 -7 11 41.48 3.54
 0 7 -11 43.09 3.45
 0 7 -11 36.69 3.66
 0 7 -11 38.47 3.63
 0 7 -11 40.78 3.38
 0 -7 11 44 3.74
 0 -7 11 48.36 3.48
 0 7 -11 37.8 3.39
 0 7 -11 41.38 4.14
 0 -7 11 39.11 3.46
 0 -7 10 38.98 3.43
 0 7 -10 46.1 3.71
 0 -7 10 37.55 3.34
 0 7 -10 39.62 3.38
 0 7 -10 33.7 3.37
 0 7 -10 37.41 3.14
 0 7 -10 39.22 3.28
 0 7 -10 41.79 3.55
 0 7 -10 32.86 3.23
 0 -7 10 35.14 3.42
 0 -7 10 35.44 3.07
 0 7 -10 35.64 3.84
 0 -7 10 36.36 3.23
 0 7 -10 33.12 3.32
 0 7 -9 557.11 20.42
 0 -7 9 535.11 20.21
 0 7 -9 569.17 20.22
 0 7 -9 542.66 20.03
 0 7 -9 531.15 20.1
 0 7 -9 575.44 20.38
 0 7 -9 562.25 20.28
 0 7 -9 564.46 20.41
 0 -7 8 3.21 2.13
 0 -7 8 1.82 2.21
 0 7 -8 3.7 2.16
 0 7 -8 1.75 1.88
 0 7 -8 1.75 1.64
 0 7 -8 5.19 2.25
 0 7 -8 5.84 2.1
 0 7 -8 2.5 1.65
 0 -7 8 4.05 2.32
 0 -7 8 2.12 1.46
 0 7 -8 4.55 2.5
 0 -7 8 2.88 1.91
 0 7 -8 2.04 1.99
 0 -7 8 3.14 2.04
 0 -7 7 124.08 5.02
 0 -7 7 118.76 4.96
 0 -7 7 120.31 5.17
 0 7 -7 122.85 6.1
 0 7 -7 121.68 5.73
 0 -7 7 120.07 5.64
 0 -7 7 121.81 5.5
 0 7 -7 123.82 5.56
 0 7 -7 118.55 5.48
 0 7 -7 113.62 5.3
 0 7 -7 118.74 5.8
 0 7 -7 115.96 5.78
 0 7 -7 122.8 5.83
 0 7 -7 111.7 5.66
 0 7 -7 127.79 5.82
 0 7 -7 112.11 5.37
 0 -7 7 119.39 5.79
 0 -7 7 113.94 5.3
 0 -7 7 113.24 5.49
 0 -7 6 0.65 1.5
 0 -7 6 1.62 1.47
 0 -7 6 2.1 1.57
 0 -7 6 1.71 1.36
 0 -7 6 0.95 1.66
 0 7 -6 0.77 2.33
 0 -7 6 4.58 2.29
 0 7 -6 -0.78 2.19
 0 -7 6 2.5 1.51
 0 -7 6 0.81 2.1
 0 7 -6 1.14 1.82
 0 7 -6 2.58 1.84
 0 7 -6 0.82 1.71
 0 7 -6 0.25 1.92
 0 7 -6 -0.14 2.04
 0 7 -6 0.62 1.83
 0 7 -6 3.21 2.2
 0 7 -6 1.78 1.94
 0 -7 6 1.65 2.1
 0 -7 6 -1.44 1.57
 0 -7 6 2.72 2.17
 0 -7 5 83.27 4.2
 0 -7 5 80.88 3.87
 0 7 -5 73.3 4.55
 0 -7 5 86.84 3.78
 0 7 -5 86.86 4.34
 0 7 -5 77.14 3.99
 0 -7 5 79.1 3.85
 0 7 -5 87.02 4.33
 0 7 -5 86.84 3.94
 0 7 -5 75.54 4.03
 0 7 -5 75.62 4.23
 0 7 -5 85.36 4.54
 0 7 -5 81.28 4.43
 0 7 -5 75.45 4.29
 0 -7 5 87.14 4.42
 0 -7 5 80.74 3.8
 0 -7 5 90.56 3.89
 0 -7 5 77.65 3.92
 0 -7 4 31.51 2.21
 0 -7 4 30.34 2.26
 0 -7 4 26.37 2.47
 0 -7 4 28.59 2.19
 0 -7 4 28.13 2.19
 0 7 -4 29.57 2.44
 0 7 -4 29.29 2.85
 0 -7 4 31.84 2.26
 0 -7 4 29.04 2.21
 0 -7 4 26.63 2.04
 0 7 -4 29.58 2.46
 0 7 -4 27.21 2.24
 0 -7 4 26.06 2.65
 0 7 -4 24.31 2.49
 0 7 -4 30.83 2.84
 0 7 -4 30.89 2.83
 0 7 -4 29.94 2.83
 0 -7 4 26.42 2.05
 0 -7 4 29.15 2.8
 0 -7 4 25.9 2.17
 0 -7 4 28.97 2.09
 0 -7 3 57.16 3.04
 0 -7 3 58.38 3.1
 0 -7 3 58.15 3.28
 0 7 -3 56.29 3.54
 0 -7 3 57.17 3.11
 0 7 -3 53.35 3.48
 0 -7 3 56.69 3.02
 0 -7 3 51.83 3
 0 -7 3 64.45 3.36
 0 7 -3 54.74 3.2
 0 -7 3 54.08 3.01
 0 -7 3 51.96 2.76
 0 -7 3 60.7 2.98
 0 -7 3 56.3 3.02
 0 7 -3 56.35 2.99
 0 7 -3 55.25 2.99
 0 7 -3 59.55 3.23
 0 -7 3 57.1 3.41
 0 7 -3 56.17 3.41
 0 7 -3 56.99 3.6
 0 7 -3 53.55 3.22
 0 7 -3 59.84 3.52
 0 -7 3 52.46 3.4
 0 -7 3 56.01 2.9
 0 -7 3 56.46 2.99
 0 7 -3 52.27 3.25
 0 -7 3 56.09 2.99
 0 7 -2 25.5 2.56
 0 -7 2 22.55 2.18
 0 7 -2 26.32 2.58
 0 -7 2 23.81 2.08
 0 -7 2 25.37 2.16
 0 -7 2 23.96 2.15
 0 -7 2 23.79 2.15
 0 -7 2 23.82 2.2
 0 7 -2 25.42 2.18
 0 -7 2 20.01 1.93
 0 -7 2 24.34 1.86
 0 -7 2 25.72 2.17
 0 7 -2 19.91 1.87
 0 -7 2 27.16 2.53
 0 7 -2 23.27 2.15
 0 7 -2 23.23 2.56
 0 7 -2 23.61 2.11
 0 7 -2 28.3 2.34
 0 7 -2 27.22 2.53
 0 7 -2 24.77 2.47
 0 -7 2 24.67 1.98
 0 -7 2 24.84 1.98
 0 7 -2 26.24 2.3
 0 -7 2 22.93 2.1
 0 -7 1 247.3 9.21
 0 7 -1 242.06 9.54
 0 -7 1 256.46 9.3
 0 -7 1 248.54 9.33
 0 -7 1 244.21 9.52
 0 -7 1 222.78 9.04
 0 -7 1 236.28 9.17
 0 -7 1 233.23 9.01
 0 -7 1 245.61 9.01
 0 7 -1 240.66 9.55
 0 -7 1 246.77 9.26
 0 7 -1 259.67 9.04
 0 -7 1 257.68 9.5
 0 7 -1 244.99 9.53
 0 7 -1 243.31 9.38
 0 7 -1 243.75 9.21
 0 7 -1 236.58 9.51
 0 7 -1 267.77 9.6
 0 -7 1 261.61 9.28
 0 -7 1 265.57 9.32
 0 -7 1 254.22 9.16
 0 7 -1 226.93 9.21
 0 -7 1 249.42 9.22
 0 -7 0 4.29 1.43
 0 7 0 3.53 1.8
 0 -7 0 5.55 1.71
 0 7 0 5.53 1.85
 0 -7 0 4.54 1.6
 0 -7 0 2.69 1.62
 0 -7 0 5.94 1.52
 0 -7 0 5.17 1.54
 0 -7 0 4.19 2.06
 0 7 0 6.09 1.46
 0 -7 0 3.85 1.94
 0 7 0 4.72 1.63
 0 7 0 3.06 1.77
 0 7 0 3 1.89
 0 7 0 4.85 1.9
 0 -7 0 4.46 1.79
 0 -7 0 4.57 1.74
 0 -7 0 2.49 1.37
 0 -7 0 6.31 1.81
 0 -7 -1 70.98 3.32
 0 -7 -1 76.03 3.21
 0 -7 -1 73.91 3.64
 0 -7 -1 70.49 3.42
 0 -7 -1 72.49 3.55
 0 -7 -1 71.27 3.4
 0 -7 -1 74.18 3.95
 0 -7 -1 64.32 3.36
 0 -7 -1 70.24 3.56
 0 -7 -1 67.78 3.78
 0 7 1 71.12 3.51
 0 7 1 73.83 3.77
 0 7 1 70.63 3.73
 0 7 1 69.98 3.8
 0 -7 -1 72.1 3.41
 0 7 1 72.7 3.78
 0 -7 -1 71.23 3.55
 0 -7 -1 73.6 3.6
 0 -7 -2 315.71 11.65
 0 7 2 320.81 12.02
 0 -7 -2 318.46 11.7
 0 -7 -2 328.82 12.18
 0 -7 -2 304.14 11.78
 0 -7 -2 325.19 12.12
 0 -7 -2 325.95 12
 0 -7 -2 338.52 11.98
 0 7 2 331.31 12.12
 0 7 2 312.74 11.78
 0 7 2 330.19 12.11
 0 7 2 354.56 12.43
 0 7 2 328.1 12.21
 0 7 2 322.02 12.03
 0 -7 -2 330.42 11.86
 0 7 2 326.07 12.11
 0 -7 -2 352.52 12.05
 0 -7 -2 332.88 11.83
 0 7 2 314.76 12.08
 0 7 2 354.22 12.46
 0 -7 -2 341.54 11.96
 0 -7 -2 352.03 12.01
 0 -7 -3 16 1.87
 0 -7 -3 14.14 1.67
 0 -7 -3 13.92 2.06
 0 -7 -3 13.09 1.83
 0 7 3 13.43 1.99
 0 -7 -3 15.1 1.67
 0 -7 -3 13.66 2.3
 0 -7 -3 12.53 1.75
 0 -7 -3 14.87 2.25
 0 7 3 16.08 2
 0 7 3 12.66 1.91
 0 7 3 16.91 2.47
 0 -7 -3 11.07 1.68
 0 7 3 15.28 2.48
 0 -7 -3 11.23 1.93
 0 -7 -3 13.78 1.91
 0 7 4 58.9 3.25
 0 -7 -4 64.82 3.37
 0 7 4 65.47 3.49
 0 -7 -4 61.48 3.28
 0 -7 -4 63.58 3.58
 0 -7 -4 69.64 3.16
 0 -7 -4 58.8 3.07
 0 -7 -4 58.18 3.2
 0 -7 -4 63.61 3.35
 0 -7 -4 63.67 3.26
 0 7 4 56.59 3.2
 0 7 4 60.77 3.75
 0 7 4 69.93 3.31
 0 7 4 59.31 3.63
 0 7 4 65.44 3.93
 0 -7 -4 60.79 3.38
 0 -7 -4 59.51 3.24
 0 -7 -4 63.6 3.16
 0 -7 -4 67.6 3.21
 0 -7 -5 23.23 2.04
 0 -7 -5 25.99 2.09
 0 -7 -5 23.96 2.14
 0 -7 -5 23.6 1.85
 0 -7 -5 24.77 2.46
 0 -7 -5 25.55 2.16
 0 7 5 20.44 2.45
 0 -7 -5 25.3 2.2
 0 -7 -5 24.29 2.01
 0 7 5 24.86 2.45
 0 7 5 20.3 2.49
 0 7 5 28.28 2.88
 0 -7 -5 21.24 1.99
 0 -7 -5 26.37 2.32
 0 7 5 26.11 2.71
 0 7 5 25.77 2.37
 0 -7 -5 26.29 2.17
 0 -7 -5 26.22 2.19
 0 -7 -6 250.56 9.39
 0 -7 -6 256.87 9.36
 0 -7 -6 269.28 9.7
 0 -7 -6 253.74 9.6
 0 7 6 252.07 9.85
 0 -7 -6 266.74 9.58
 0 -7 -6 240.99 9.48
 0 -7 -6 260.64 9.57
 0 7 6 277.78 10.29
 0 -7 -6 248.75 9.59
 0 7 6 246.6 9.84
 0 7 6 264.33 10.23
 0 7 6 254.92 10.19
 0 7 6 271.06 10.02
 0 7 6 272.51 10.02
 0 -7 -6 254.16 9.89
 0 -7 -6 250.55 9.69
 0 -7 -6 242.01 9.48
 0 7 6 250.3 9.78
 0 -7 -7 16.27 1.96
 0 -7 -7 15.38 2.04
 0 7 7 20.29 2.17
 0 -7 -7 19.34 2.07
 0 -7 -7 16.02 1.98
 0 -7 -7 15.56 1.79
 0 7 7 17.58 2.06
 0 7 7 15.7 2.26
 0 7 7 16.39 2.47
 0 7 7 17.94 2.63
 0 -7 -7 14.87 1.82
 0 -7 -7 17.18 2.06
 0 7 7 14.75 2.47
 0 7 7 17.97 2.6
 0 7 7 18.14 2.66
 0 -7 -7 17.41 1.89
 0 -7 -7 13.95 1.73
 0 -7 -7 18.4 1.88
 0 7 8 0.23 1.57
 0 -7 -8 4.64 1.88
 0 -7 -8 3.56 1.71
 0 7 8 2.32 1.98
 0 -7 -8 3.7 1.55
 0 -7 -8 1.66 1.87
 0 -7 -8 1.08 1.75
 0 7 8 4.73 2.44
 0 7 8 5.14 2.19
 0 -7 -8 3.44 1.44
 0 -7 -8 0.17 1.44
 0 -7 -8 2.14 1.59
 0 7 9 1.24 2.05
 0 7 9 4.16 2.19
 0 -7 -9 0.51 1.99
 0 -7 -9 -0.22 1.73
 0 7 9 1.9 1.93
 0 -7 -9 0.09 1.39
 0 -7 -9 0.55 1.41
 0 -7 -9 0.21 1.71
 0 -7 -9 -0.32 1.64
 0 7 9 2.89 2.19
 0 -7 -9 -0.86 1.34
 0 -7 -9 -0.6 1.34
 0 7 10 14.14 2.59
 0 7 10 12.28 2.49
 0 7 10 15.03 2.55
 0 7 10 17.04 2.79
 0 7 10 13.59 2.57
 0 7 10 10.59 2.34
 0 -7 -10 9.04 1.87
 0 -7 -10 12.15 2.57
 0 -7 -10 15.29 2.41
 0 -7 -10 12.04 1.75
 0 7 10 13.18 2.71
 0 7 11 21.65 2.97
 0 7 11 20.77 2.9
 0 -7 -11 19.03 2.32
 0 -7 -11 22.46 2.47
 0 7 11 23.18 2.91
 0 7 11 19.8 2.94
 0 7 11 25.13 3.19
 0 7 11 16.35 2.7
 0 -7 -11 21.68 2.84
 0 7 11 19.82 3.01
 0 7 12 292.46 11.58
 0 7 12 287.63 11.57
 0 -7 -12 283.01 10.85
 0 -7 -12 271.32 10.93
 0 7 12 284.37 11.5
 0 -7 -12 292.24 11.11
 0 7 12 285.38 11.67
 0 7 12 283.19 11.48
 0 -7 -12 287.27 11.55
 0 7 12 281.58 11.6
 0 7 12 296.07 11.68
 0 7 13 2.28 2.56
 0 7 13 0.58 2.29
 0 7 13 4.37 2.77
 0 7 13 3.08 2.52
 0 7 13 -0.72 2.38
 0 -7 -13 1.3 2.43
 0 7 13 1.18 2.12
 0 7 13 0.35 2.11
 0 7 13 1.31 2.5
 0 -7 -13 2.75 2.12
 0 -7 -13 0.91 1.85
 0 -7 -13 -0.36 1.65
 0 7 13 0.71 2.29
 0 -7 -13 3.54 2.03
 0 7 14 261.26 10.95
 0 7 14 278 10.99
 0 7 14 268.77 10.95
 0 -7 -14 252.78 10.82
 0 7 14 261.17 10.95
 0 7 14 265.72 11.1
 0 -7 -14 249.05 10.31
 0 -7 -14 236.18 10.36
 0 -7 -14 279.14 10.17
 0 -7 -14 253.34 10.14
 0 -7 -14 270.83 10.45
 0 7 14 232.01 10.59
 0 7 14 247.08 10.73
 0 7 15 299.41 11.8
 0 -7 -15 284.46 10.99
 0 -7 -15 281.12 10.92
 0 7 15 272.91 11.71
 0 7 15 288.69 11.86
 0 -7 -15 280.21 11.1
 0 7 15 282.66 11.97
 0 7 15 290.19 11.88
 0 -7 -15 259.13 11.14
 0 -7 -15 289.74 11.3
 0 7 15 271.99 11.64
 0 -7 -16 74.46 4.19
 0 -7 -16 75.5 4.19
 0 7 16 77.39 5.16
 0 7 16 82.88 5.17
 0 7 16 79.57 5.1
 0 7 16 75.07 4.91
 0 -7 -16 84.05 5.2
 0 -7 -16 83.08 4.68
 0 7 16 70.4 4.82
 0 7 16 75.66 5.18
 0 7 16 66.2 4.82
 0 -7 -17 15.01 2.26
 0 -7 -17 15.35 2.36
 0 7 17 10.87 3.2
 0 7 17 14.94 2.92
 0 7 17 13.1 3.31
 0 7 17 16.4 3.28
 0 -7 -17 13.2 2.64
 0 -7 -18 5.87 2.91
 0 7 18 7.62 2.87
 0 -7 -18 13 2.1
 0 7 18 11.12 3.1
 0 7 18 12.53 3.11
 0 -7 -18 10.17 2.43
 0 7 19 97.03 5.56
 0 7 19 87.08 5.32
 0 7 19 81.27 5.13
 0 7 19 81.5 5.26
 0 7 19 84.01 5.16
 0 -7 -19 86.97 4.84
 0 -7 -19 102.68 5.08
 0 7 19 86.27 5.58
 0 7 19 88.47 5.4
 0 -7 -19 92.56 5.64
 0 -7 -20 86.37 5.37
 0 -7 -20 97.49 4.89
 0 7 20 81.18 4.99
 0 -7 -20 96.3 5.56
 0 -7 -20 91.79 4.83
 0 7 20 93.94 5.48
 0 7 20 88.4 5.28
 0 7 21 48.38 3.56
 0 7 21 51.63 3.8
 0 7 21 52.98 3.75
 0 -7 -21 51.02 3.86
 0 -7 -21 48.74 3.34
 0 -7 -21 49.7 3.27
 0 -7 -21 53.86 4.12
 0 7 21 50.96 3.94
 0 7 21 46.64 3.96
 0 7 21 47.73 3.71
 0 -7 -21 44.15 3.74
 0 7 22 44.54 3.42
 0 7 22 50.77 3.57
 0 -7 -22 51.9 3.67
 0 7 22 55.68 3.91
 0 7 22 51.07 3.76
 0 -7 -22 48.18 3.02
 0 -7 -22 54.19 3.83
 0 7 22 50.4 3.7
 0 -7 -22 61.1 3.36
 0 -7 -22 49.8 3.58
 0 7 22 50.96 3.57
 0 7 23 31.12 2.75
 0 -7 -23 31.54 2.9
 0 7 23 26.76 2.59
 0 7 23 28.5 2.51
 0 -7 -23 30.97 2.34
 0 -7 -23 23.56 2.47
 0 7 23 26.06 2.73
 0 7 24 10.37 1.62
 0 7 24 14.46 2.02
 0 -7 -24 10.16 1.47
 0 7 24 12.64 1.87
 0 7 25 1.99 1.19
 0 -7 -25 2.42 1.05
 0 8 -22 1.63 1.59
 0 8 -22 1.02 1.34
 0 8 -22 1.46 1.45
 0 8 -22 0.74 1.5
 0 8 -21 12.5 2.24
 0 8 -21 14.39 2.33
 0 8 -21 12.37 2.13
 0 -8 21 5.13 1.21
 0 -8 21 13.67 1.95
 0 8 -21 9.41 1.99
 0 8 -21 8.66 1.72
 0 -8 21 7.09 1.83
 0 8 -20 12.01 2.62
 0 -8 20 10.49 1.71
 0 8 -20 8.76 2.46
 0 8 -20 10.7 2.42
 0 8 -20 11.13 2.02
 0 8 -20 13.93 2.13
 0 -8 20 15.06 1.97
 0 8 -20 9.76 2.59
 0 8 -19 47.75 3.99
 0 -8 19 36.9 2.84
 0 8 -19 47.95 3.46
 0 8 -19 48.07 3.78
 0 -8 19 46.29 3.17
 0 8 -19 50.9 3.38
 0 8 -19 46.77 3.94
 0 -8 18 2.65 2.39
 0 8 -18 2.03 2.25
 0 8 -18 3.65 2.71
 0 -8 18 -0.5 1.78
 0 8 -18 3.49 2.92
 0 8 -17 4.7 2.83
 0 8 -17 4.69 2.21
 0 -8 17 8.7 2.67
 0 8 -17 2.4 3.02
 0 8 -17 8.42 2.39
 0 8 -17 4.54 2.57
 0 8 -16 90.05 5.75
 0 -8 16 77.95 4.87
 0 8 -16 89.31 5.03
 0 -8 16 87.06 5.29
 0 -8 16 82.62 4.79
 0 8 -16 85.56 5.88
 0 -8 16 81.8 4.61
 0 -8 16 79.27 5.12
 0 8 -16 91.1 5.58
 0 8 -16 88.97 5.04
 0 8 -15 129.82 7.47
 0 8 -15 146.73 6.65
 0 -8 15 118.36 6.69
 0 8 -15 133.26 7.17
 0 8 -15 143.95 6.99
 0 -8 15 129 6.43
 0 -8 15 120.96 6.57
 0 8 -15 129.23 7.27
 0 -8 15 147.15 7.03
 0 8 -14 4.1 2.78
 0 8 -14 1.05 3.08
 0 8 -14 3.6 2.44
 0 8 -14 2.08 2.6
 0 8 -14 5.59 2.93
 0 -8 14 5.21 2.69
 0 8 -14 2.28 2.88
 0 -8 14 -0.53 2.24
 0 8 -14 2.56 2.41
 0 8 -14 5.13 3.2
 0 -8 14 -1.34 2.36
 0 -8 14 2.83 2.73
 0 8 -14 4.33 2.44
 0 8 -13 125.2 6.37
 0 8 -13 107.04 5.89
 0 8 -13 107.78 6.7
 0 8 -13 114.81 6.11
 0 -8 13 110.13 6.15
 0 8 -13 120.28 6.35
 0 8 -13 119.49 6.61
 0 -8 13 98.74 5.71
 0 8 -13 109.23 6.04
 0 -8 13 103.37 5.92
 0 -8 13 120.34 6.33
 0 8 -13 124.12 6.27
 0 8 -12 77.69 4.92
 0 8 -12 76.63 5.1
 0 8 -12 78.56 5.53
 0 8 -12 75.23 5.05
 0 -8 12 84.17 5.09
 0 8 -12 84.06 5.31
 0 8 -12 75.43 5.1
 0 -8 12 73.01 4.57
 0 -8 12 73.2 4.13
 0 8 -12 71.45 4.83
 0 -8 12 66.14 4.68
 0 8 -12 83.84 5.04
 0 8 -11 9.22 2.73
 0 8 -11 6.28 2.93
 0 -8 11 6.65 2.65
 0 8 -11 1.25 2.74
 0 -8 11 4.22 2.37
 0 -8 11 4.87 2.38
 0 8 -11 9.76 2.61
 0 8 -11 9.4 2.74
 0 8 -11 5.47 2.7
 0 -8 11 11.04 2.58
 0 8 -10 4.11 2.58
 0 8 -10 0.96 2.43
 0 8 -10 1.11 2.45
 0 8 -10 4.3 2.52
 0 -8 10 3.82 2.47
 0 -8 10 3.64 2.43
 0 8 -10 0.99 2.54
 0 -8 10 2.91 2.23
 0 8 -10 4.28 2.36
 0 8 -10 -2.53 2.83
 0 -8 10 2.38 2.22
 0 8 -9 292.5 11.36
 0 8 -9 286.92 11.35
 0 8 -9 277.85 11.27
 0 -8 9 280.11 11.25
 0 -8 9 262.67 11.06
 0 8 -9 272.44 11.31
 0 -8 9 267.61 10.91
 0 8 -9 271.63 11.08
 0 8 -9 262.89 11.64
 0 -8 9 268.05 10.99
 0 8 -8 4.36 2.62
 0 8 -8 5.7 2.09
 0 -8 8 3.82 2.05
 0 8 -8 4.99 2.25
 0 8 -8 4.85 2.3
 0 8 -8 6.77 2.63
 0 -8 8 4.09 2.43
 0 8 -8 9.48 2.41
 0 8 -7 10.71 2.25
 0 8 -7 3.51 2.31
 0 8 -7 6.55 1.81
 0 8 -7 12.46 2.49
 0 8 -7 7.16 2.4
 0 8 -7 12.47 2.6
 0 8 -7 6.02 2.49
 0 -8 7 8.99 2.48
 0 -8 7 6.7 1.63
 0 -8 7 8.09 1.65
 0 8 -7 4.55 2.62
 0 8 -6 364.72 14.17
 0 8 -6 360.42 14.12
 0 -8 6 347.95 13.15
 0 -8 6 346.37 13.58
 0 8 -6 372.95 13.62
 0 -8 6 371.83 13.86
 0 8 -6 345.19 13.48
 0 8 -6 368.31 13.81
 0 8 -6 382.74 14.04
 0 8 -6 374.13 14.06
 0 8 -6 357.86 13.68
 0 -8 6 367.67 13.24
 0 -8 6 366.32 13.25
 0 -8 6 364.85 13.87
 0 8 -6 369.51 14
 0 -8 5 15.25 1.86
 0 8 -5 25.15 2.89
 0 -8 5 17.15 2.01
 0 -8 5 19.86 2.38
 0 -8 5 17.87 2.35
 0 8 -5 17.58 2.26
 0 -8 5 18.84 2.08
 0 8 -5 20.1 2.21
 0 8 -5 17.64 2.35
 0 8 -5 16.49 2.1
 0 -8 5 21.48 2.73
 0 8 -5 20.16 2.79
 0 8 -5 18.79 2.48
 0 8 -5 20.21 2.42
 0 -8 5 20.09 1.99
 0 -8 5 21.1 2.08
 0 -8 5 17.1 1.92
 0 -8 5 19.8 2.15
 0 8 -5 21.36 2.83
 0 8 -5 21.15 2.55
 0 -8 4 51.63 3
 0 8 -4 44.83 3.54
 0 -8 4 50.33 3.17
 0 8 -4 45.39 3.07
 0 -8 4 48.07 2.96
 0 -8 4 43.6 2.89
 0 -8 4 46.76 2.84
 0 8 -4 41.44 3.46
 0 -8 4 48.47 2.92
 0 8 -4 47.29 2.94
 0 8 -4 49.04 3.18
 0 -8 4 50.01 3.46
 0 8 -4 49.82 3.43
 0 8 -4 47.65 3.59
 0 8 -4 45.54 3.53
 0 8 -4 46.32 3.27
 0 -8 4 47.34 3.54
 0 -8 4 52.26 2.97
 0 -8 4 52.13 2.96
 0 -8 4 54.48 3.02
 0 8 -4 49.51 3.42
 0 -8 3 21.68 2.3
 0 -8 3 22.55 2.28
 0 -8 3 25.64 2.36
 0 -8 3 21.85 2.05
 0 -8 3 21.62 2.12
 0 -8 3 18.7 2.09
 0 -8 3 19.79 2.31
 0 -8 3 23.46 2.56
 0 8 -3 18.89 2.29
 0 8 -3 27.36 2.72
 0 8 -3 17.5 2.56
 0 8 -3 21.61 2.76
 0 8 -3 23.26 2.8
 0 -8 3 24.96 2.68
 0 8 -3 21.19 2.53
 0 -8 3 24.48 2.21
 0 8 -3 20.22 2.69
 0 -8 3 20.39 2.19
 0 8 -3 18.48 2.37
 0 8 -2 391.28 14.68
 0 -8 2 408.12 14.91
 0 8 -2 419.6 15.05
 0 8 -2 399.59 14.83
 0 8 -2 409.53 15.05
 0 8 -2 405.05 15.01
 0 -8 2 415.96 14.63
 0 -8 2 406.96 14.59
 0 -8 2 437.78 14.67
 0 -8 2 395.66 14.72
 0 -8 2 406.12 14.63
 0 -8 2 393.46 14.9
 0 -8 2 384.81 14.44
 0 -8 2 404.44 14.91
 0 8 -2 377.38 14.97
 0 8 -2 381.98 14.98
 0 -8 2 413.78 14.58
 0 -8 1 16.15 2.1
 0 8 -1 17.09 2.71
 0 -8 1 15.92 1.74
 0 -8 1 19.96 2.54
 0 -8 1 14.27 1.85
 0 -8 1 18 2.03
 0 -8 1 18.21 2
 0 -8 1 17.75 2.22
 0 8 -1 17.7 2.09
 0 -8 1 16.65 2.47
 0 8 -1 15.45 2.14
 0 8 -1 16.6 2.28
 0 8 -1 17.11 2.6
 0 8 -1 19.68 2.44
 0 -8 1 16.04 2
 0 -8 1 19.32 2.13
 0 -8 1 22.03 2.19
 0 8 -1 13.3 2.52
 0 -8 1 18.66 2.58
 0 -8 0 214.29 8.65
 0 -8 0 208.05 8.18
 0 -8 0 208.29 8.18
 0 -8 0 208.98 8.32
 0 -8 0 214.29 8.63
 0 -8 0 218.32 8.23
 0 -8 0 217.7 8.64
 0 8 0 214.13 8.68
 0 8 0 217.71 8.44
 0 8 0 214.44 8.63
 0 8 0 210.01 8.75
 0 8 0 224.82 9.01
 0 -8 0 210.76 8.11
 0 -8 0 219.58 8.44
 0 -8 0 206.1 8.38
 0 -8 0 219.05 8.4
 0 -8 0 225.37 8.47
 0 -8 0 222.74 8.41
 0 -8 -1 119.7 5.51
 0 -8 -1 118.17 5.31
 0 -8 -1 127.21 5.87
 0 -8 -1 113.2 5.2
 0 8 1 127.35 5.73
 0 8 1 126.75 5.81
 0 -8 -1 130.26 5.82
 0 8 1 123.29 5.73
 0 8 1 135.35 6.12
 0 8 1 139.09 6.24
 0 -8 -1 136.84 5.92
 0 -8 -1 128.45 5.55
 0 -8 -1 133.84 5.75
 0 8 1 122.48 5.79
 0 8 1 127.56 5.5
 0 -8 -1 138.35 5.61
 0 -8 -1 144.32 5.64
 0 -8 -1 143.61 5.65
 0 -8 -1 147.65 5.71
 0 -8 -1 121.53 5.35
 0 8 2 723.41 25.4
 0 8 2 694.38 25.33
 0 8 2 743.33 25.69
 0 8 2 751.3 25.77
 0 -8 -2 704.75 25.23
 0 -8 -2 717.69 25.34
 0 -8 -2 737.23 25.22
 0 -8 -2 716.67 25.07
 0 -8 -2 698.39 25.02
 0 -8 -2 716.79 25.45
 0 -8 -2 741.43 25.22
 0 -8 -2 720.44 25.2
 0 -8 -2 732.73 25.21
 0 -8 -3 23.56 2.25
 0 -8 -3 24.35 2.51
 0 -8 -3 24.46 2.14
 0 -8 -3 27.29 2.44
 0 8 3 21.77 2.44
 0 8 3 22.67 2.38
 0 8 3 20.79 2.24
 0 8 3 24.9 2.72
 0 8 3 21.42 2.46
 0 -8 -3 22.6 2.38
 0 8 3 24.14 2.84
 0 -8 -3 18.6 2.12
 0 -8 -3 23.86 2.65
 0 -8 -3 27.33 2.33
 0 -8 -3 22.05 2.27
 0 -8 -3 23.43 2.32
 0 -8 -4 6.38 2.01
 0 -8 -4 7.68 1.75
 0 -8 -4 6.83 1.97
 0 -8 -4 9.71 1.95
 0 -8 -4 10.96 1.97
 0 8 4 9.16 2.52
 0 8 4 10.01 2.43
 0 8 4 11.38 2.01
 0 8 4 8.21 2.05
 0 8 4 10.38 2.35
 0 8 4 7.32 2.16
 0 -8 -4 8.27 1.72
 0 -8 -4 7.22 1.92
 0 -8 -4 7.44 2.08
 0 -8 -4 7.93 1.91
 0 -8 -4 8.99 1.9
 0 -8 -4 11.26 1.87
 0 -8 -5 83.73 4.07
 0 -8 -5 80.82 3.98
 0 -8 -5 89.48 4.16
 0 8 5 94.8 4.93
 0 8 5 91.95 4.89
 0 -8 -5 91.5 4.31
 0 -8 -5 91.52 4.31
 0 -8 -5 84.41 4.22
 0 8 5 88.55 4.65
 0 8 5 85.23 4.89
 0 -8 -5 88.26 4.03
 0 -8 -5 84.08 4.35
 0 -8 -5 74.64 4
 0 -8 -5 93.88 4.44
 0 -8 -5 86.51 4.27
 0 -8 -5 93.85 4.68
 0 -8 -6 149.18 6
 0 -8 -6 147.5 6.17
 0 -8 -6 159.76 6.25
 0 -8 -6 145.26 6.05
 0 -8 -6 141.41 6.08
 0 8 6 149.24 6.52
 0 8 6 147.09 6.79
 0 8 6 153.41 6.62
 0 8 6 148.14 6.57
 0 -8 -6 139.67 6.2
 0 -8 -6 136.56 5.95
 0 8 6 153.81 6.85
 0 -8 -6 137.29 6.07
 0 -8 -6 133.3 6.01
 0 -8 -6 147.67 6.11
 0 8 7 70.92 3.85
 0 -8 -7 64.3 3.64
 0 8 7 66.26 3.89
 0 8 7 66.08 3.92
 0 8 7 58.18 4.09
 0 8 7 65.51 3.98
 0 -8 -7 61.67 3.59
 0 -8 -7 64.42 3.39
 0 -8 -7 68.51 3.56
 0 8 7 70.43 4.47
 0 8 7 70.78 4.29
 0 -8 -7 63.99 3.44
 0 -8 -7 58.03 3.34
 0 -8 -7 64.36 3.41
 0 -8 -7 64.25 3.55
 0 8 8 76.15 4.6
 0 8 8 86.17 4.84
 0 -8 -8 73.9 4.03
 0 8 8 73.21 4.36
 0 8 8 73.78 4.18
 0 -8 -8 76.12 3.79
 0 8 8 83.4 4.83
 0 8 9 24.63 3.35
 0 -8 -9 25.61 2.44
 0 -8 -9 19.47 2.42
 0 8 9 21.84 3.05
 0 -8 -9 22.13 2.05
 0 8 9 24.28 3.08
 0 8 9 26.2 3.1
 0 8 10 5.4 2.46
 0 8 10 6.09 2.73
 0 8 10 6.34 2.47
 0 -8 -10 3.27 2.25
 0 -8 -10 4.96 1.92
 0 8 10 2.59 2.43
 0 8 10 3.35 2.41
 0 8 10 2.31 2.48
 0 -8 -10 5.58 2.38
 0 -8 -10 3.03 1.7
 0 8 11 76.91 4.74
 0 8 11 79.03 4.76
 0 8 11 72.2 4.64
 0 -8 -11 81.23 4.75
 0 -8 -11 82.09 4.26
 0 8 11 75.85 4.98
 0 8 11 73.8 4.79
 0 8 11 76.05 4.84
 0 -8 -11 63.12 4.26
 0 -8 -11 77.51 4.21
 0 8 12 79.02 5.01
 0 8 12 82.18 5.06
 0 8 12 86.27 5.09
 0 -8 -12 79.89 4.98
 0 -8 -12 89.11 4.54
 0 8 12 82.2 5.26
 0 8 12 82.02 5.27
 0 8 12 75.64 5.09
 0 -8 -12 83.26 4.82
 0 -8 -12 87.98 4.54
 0 -8 -13 3.79 2.35
 0 8 13 2.51 2.66
 0 8 13 -0.39 2.64
 0 -8 -13 3.29 2.2
 0 8 13 3.8 2.4
 0 -8 -13 3.97 1.98
 0 8 13 2.74 2.47
 0 8 13 4.54 2.68
 0 8 13 2.48 2.44
 0 8 13 1.82 2.68
 0 8 13 1.67 2.25
 0 -8 -13 -1.17 2.5
 0 8 14 339.47 13.32
 0 8 14 348.98 13.37
 0 -8 -14 316.64 12.52
 0 -8 -14 326.6 12.7
 0 8 14 314.7 13.26
 0 8 14 308.04 13.05
 0 -8 -14 324.76 12.76
 0 8 14 356.11 13.5
 0 8 14 350.57 13.65
 0 8 14 327.87 13.46
 0 8 14 324.27 13.32
 0 -8 -14 302.75 12.7
 0 -8 -15 129.29 6.59
 0 8 15 148 7.31
 0 8 15 152.84 7.59
 0 8 15 151.88 7.39
 0 -8 -15 152.03 7.39
 0 8 15 143.02 7.45
 0 8 15 134.65 7.19
 0 -8 -15 136.48 6.67
 0 -8 -15 159.98 6.91
 0 8 15 136.08 7.14
 0 -8 -15 136.9 6.46
 0 -8 -16 64.32 4.16
 0 8 16 73.24 4.79
 0 8 16 72.68 5.19
 0 8 16 74.44 5.05
 0 8 16 70.25 4.94
 0 8 16 68.79 4.82
 0 8 16 71.38 5.06
 0 -8 -16 73.12 4.29
 0 8 16 68 4.7
 0 -8 -16 69.58 4.05
 0 -8 -16 66.54 4.09
 0 -8 -16 69.54 4.94
 0 8 17 91.42 5.57
 0 8 17 98.52 5.83
 0 -8 -17 104.29 5.12
 0 -8 -17 89.95 4.75
 0 -8 -17 96.88 5.05
 0 -8 -17 101.88 5.67
 0 8 17 85.34 5.36
 0 -8 -18 1.4 2.12
 0 -8 -18 -0.17 2.23
 0 8 18 0.74 2.4
 0 -8 -18 1.84 1.89
 0 -8 -18 1.81 2.45
 0 8 18 4.16 2.85
 0 8 18 3.71 2.83
 0 8 18 2.5 2.87
 0 8 18 4.37 3.02
 0 8 19 12.95 2.65
 0 -8 -19 14.59 2.5
 0 -8 -19 14.32 2.37
 0 -8 -19 12.76 2.81
 0 8 19 11.56 2.82
 0 8 19 15.73 3.19
 0 8 19 12.18 3.2
 0 8 19 15.52 3.18
 0 8 20 15.41 2.82
 0 -8 -20 6.63 2.42
 0 8 20 8.77 2.73
 0 8 20 10.48 3.05
 0 -8 -20 15.77 2.37
 0 -8 -20 16.63 3.06
 0 -8 -20 18 2.45
 0 8 20 14.33 2.52
 0 8 20 9.32 2.63
 0 8 21 8.38 2.22
 0 8 21 5.79 2.38
 0 -8 -21 5.24 2.18
 0 -8 -21 9.22 2.53
 0 -8 -21 9.52 2.5
 0 -8 -21 6.52 1.92
 0 8 21 6.6 2.08
 0 -8 -21 7.07 1.93
 0 8 21 4.11 2.44
 0 8 21 13.91 2.66
 0 8 21 6.16 2.33
 0 8 22 0.26 2.18
 0 8 22 1.03 2.1
 0 8 22 1.39 2.19
 0 -8 -22 1.63 1.64
 0 -8 -22 1.95 1.47
 0 -8 -22 0.14 2
 0 8 22 -0.6 1.96
 0 8 22 -0.45 1.72
 0 -8 -22 0.26 1.91
 0 8 22 -0.49 1.9
 0 -8 -23 65.39 3.5
 0 -8 -23 59.11 2.95
 0 8 23 64.1 3.41
 0 8 23 59.88 3.17
 0 -8 -23 72.81 3.3
 0 8 23 68.03 3.64
 0 -8 -23 59.06 3.53
 0 8 23 65.96 3.56
 0 -8 -24 1.46 1.04
 0 8 24 1.46 1.43
 0 -8 -24 2.52 1.26
 0 9 -21 22.78 1.98
 0 9 -21 22 2.09
 0 9 -21 21.33 2.05
 0 9 -20 47.69 3.14
 0 -9 20 43.7 2.57
 0 9 -20 44.67 2.65
 0 9 -20 45.96 3.03
 0 -9 20 47.51 2.82
 0 9 -20 43.43 3.12
 0 -9 20 43 2.52
 0 -9 19 14.79 2.23
 0 9 -19 14.56 2.15
 0 9 -19 13.41 2.47
 0 9 -19 15.31 2.08
 0 -9 19 17.3 2.09
 0 9 -19 10.48 2.58
 0 9 -19 9.32 2.55
 0 9 -19 11.17 2.36
 0 9 -18 31.04 3.36
 0 -9 18 28.76 2.95
 0 -9 18 34.72 2.98
 0 9 -18 27.74 2.68
 0 -9 18 32.81 2.75
 0 9 -18 23.2 3.18
 0 9 -18 30.98 2.97
 0 -9 18 24.27 2.71
 0 9 -18 27.6 3.08
 0 9 -18 25.55 3.1
 0 9 -17 3.52 2.68
 0 9 -17 1.85 1.94
 0 -9 17 3.84 2.36
 0 -9 17 4.59 2.21
 0 9 -17 1.85 1.96
 0 9 -17 4.35 2.82
 0 9 -17 3.01 2.71
 0 9 -17 3.07 2.4
 0 9 -17 3.5 2.52
 0 -9 17 4.09 2.22
 0 9 -16 48.7 3.68
 0 9 -16 46.66 3.54
 0 -9 16 49.69 3.93
 0 9 -16 42.88 3.59
 0 9 -16 52.57 4.06
 0 9 -15 41.67 3.98
 0 9 -15 37.73 3.47
 0 -9 15 44.89 3.88
 0 9 -15 42.16 3.42
 0 9 -15 37.73 4.09
 0 9 -15 47.85 4.13
 0 9 -15 38.01 4
 0 9 -14 -0.94 2.99
 0 9 -14 2.38 2.2
 0 9 -14 1.37 2.39
 0 -9 14 0.2 2.68
 0 9 -14 -0.88 2.67
 0 9 -14 -0.21 2.78
 0 9 -14 -0.76 2.34
 0 -9 14 3.1 2.76
 0 9 -14 3.01 3.09
 0 9 -14 2.47 2.9
 0 -9 13 47.66 3.79
 0 9 -13 55.2 4.86
 0 9 -13 58.14 4.3
 0 9 -13 67.04 4.67
 0 9 -13 58.72 4.73
 0 9 -13 61.7 4.67
 0 9 -13 54.96 4.51
 0 9 -13 54.08 4.63
 0 -9 13 55.05 4.47
 0 9 -12 9.36 2.56
 0 -9 12 12.92 2.27
 0 -9 12 13.62 2.52
 0 9 -12 12.92 3.45
 0 9 -12 11.86 3.01
 0 9 -12 9.77 2.85
 0 9 -12 14.02 3.31
 0 9 -12 10.32 2.93
 0 9 -12 15.79 3.11
 0 9 -12 13.04 3.03
 0 9 -12 13.73 3.15
 0 -9 12 8.3 2.92
 0 9 -12 10.07 3.23
 0 9 -12 12.44 2.94
 0 -9 12 9.67 2.97
 0 9 -11 103.65 5.61
 0 -9 11 97.38 5.35
 0 -9 11 99.74 5.14
 0 9 -11 94.72 6.13
 0 9 -11 107.59 5.82
 0 -9 11 106.99 5.8
 0 9 -11 92.28 5.6
 0 9 -11 102.81 5.91
 0 9 -11 93.93 6.06
 0 9 -11 91.7 5.69
 0 9 -11 105.73 5.95
 0 9 -11 90.37 5.86
 0 9 -11 95.33 5.75
 0 -9 11 95.36 5.68
 0 9 -10 1.08 2.31
 0 -9 10 0.59 1.97
 0 9 -10 2.19 2.45
 0 9 -10 -0.41 2.62
 0 9 -10 1.42 2.38
 0 9 -10 1.86 2.6
 0 9 -10 4.98 2.61
 0 9 -10 -1.19 2.74
 0 -9 10 4.06 2.24
 0 9 -10 3.68 2.61
 0 9 -10 -0.24 2.75
 0 9 -10 -3.53 2.82
 0 9 -9 76.35 4.92
 0 -9 9 92.93 4.44
 0 9 -9 85.74 4.84
 0 9 -9 74.29 5.41
 0 9 -9 90.54 5.42
 0 9 -9 97.53 5.34
 0 -9 9 89.42 5.15
 0 9 -9 83.73 5.24
 0 9 -9 84.04 4.97
 0 9 -9 80.25 5.46
 0 -9 9 78.17 4.76
 0 -9 9 87.29 5.15
 0 9 -9 74.92 5.16
 0 9 -8 8.06 2.23
 0 -9 8 9.89 2.02
 0 -9 8 8.55 2.74
 0 9 -8 12.04 2.97
 0 9 -8 10.75 2.69
 0 9 -8 12.49 2.82
 0 9 -8 15.48 2.93
 0 9 -8 9.2 2.56
 0 9 -8 10 2.72
 0 -9 8 10.81 2.4
 0 9 -8 12.91 2.98
 0 -9 8 9.28 2.26
 0 9 -8 10.15 3
 0 9 -8 12.74 2.91
 0 -9 7 17.94 2.11
 0 -9 7 18.47 2.02
 0 9 -7 16.87 3.06
 0 -9 7 21.65 2.7
 0 9 -7 20.29 2.78
 0 -9 7 21.21 2.68
 0 -9 7 18.72 2.38
 0 9 -7 15.1 2.43
 0 -9 7 13.85 2.75
 0 9 -7 19.49 2.77
 0 9 -7 19.79 2.82
 0 9 -7 15.94 2.86
 0 9 -7 16.77 2.88
 0 9 -7 17.83 3.03
 0 -9 7 22.93 3.18
 0 9 -7 14.88 2.98
 0 9 -7 20.59 2.9
 0 9 -6 171.62 7.33
 0 -9 6 168.34 7.02
 0 -9 6 174.68 7.88
 0 9 -6 162.76 7.56
 0 -9 6 186.75 7.84
 0 9 -6 195.69 7.99
 0 9 -6 173.07 7.91
 0 -9 6 167.16 7.01
 0 -9 6 169.15 7.04
 0 9 -6 162.69 7.53
 0 -9 6 177.88 7.35
 0 9 -6 161.3 7.7
 0 -9 5 -0.47 2.25
 0 9 -5 -0.3 2
 0 9 -5 1.17 2.16
 0 9 -5 1.23 2.2
 0 -9 5 0.8 1.65
 0 -9 5 0.81 1.65
 0 -9 5 -0.78 1.58
 0 9 -5 0.78 1.68
 0 -9 5 -0.16 2.53
 0 -9 4 53.23 3.19
 0 -9 4 53.33 3.33
 0 -9 4 51.02 3.87
 0 9 -4 56.23 3.88
 0 9 -4 49.54 4.01
 0 -9 4 53.37 3.97
 0 -9 4 51.99 3.84
 0 9 -4 54.41 3.57
 0 9 -4 50.01 3.94
 0 9 -3 9.45 2.55
 0 -9 3 11.69 2.01
 0 -9 3 12.38 1.96
 0 -9 3 13.89 2.5
 0 -9 3 8.64 1.95
 0 9 -3 12.88 2.12
 0 -9 3 11.34 2.56
 0 -9 3 12.67 2.59
 0 9 -3 8.25 2.37
 0 9 -3 11.93 2.37
 0 9 -2 17.34 2.76
 0 -9 2 11.8 2.09
 0 -9 2 15.56 2.1
 0 -9 2 16.76 2.18
 0 -9 2 15.55 2.09
 0 -9 2 15.21 2.58
 0 9 -2 14.84 2.58
 0 9 -2 11.39 1.99
 0 -9 2 15.32 2.71
 0 9 -2 12.08 2.51
 0 9 -2 13.2 2.28
 0 9 -1 3.94 2.46
 0 -9 1 1.81 1.61
 0 9 -1 2.33 2.28
 0 -9 1 2.66 2.12
 0 -9 1 1.71 1.66
 0 9 -1 6.43 2.17
 0 9 -1 2.51 1.86
 0 -9 1 1.44 2.17
 0 -9 1 0.8 1.8
 0 -9 1 1.84 1.86
 0 -9 0 352.76 13.34
 0 9 0 372.25 14.07
 0 -9 0 370.36 13.95
 0 9 0 354.25 13.68
 0 9 0 368.63 13.98
 0 -9 0 367.88 14.01
 0 -9 0 359.02 13.6
 0 -9 0 385.65 13.69
 0 -9 0 379.75 13.67
 0 9 0 387.68 14.31
 0 9 1 107.36 5.53
 0 -9 -1 92.28 4.55
 0 9 1 93.91 5.18
 0 9 1 110.26 5.26
 0 9 1 109.27 4.98
 0 -9 -1 103.47 4.89
 0 -9 -1 101.8 4.92
 0 -9 -1 112.88 5.07
 0 9 2 120.24 5.79
 0 -9 -2 128.64 5.63
 0 -9 -2 129.79 5.71
 0 9 2 127.02 5.86
 0 -9 -2 128.5 5.7
 0 9 2 127.93 6.25
 0 9 2 119.18 5.82
 0 9 3 309.79 12.11
 0 9 3 307.59 11.72
 0 9 3 293.28 11.54
 0 9 3 300.33 11.61
 0 9 3 319.52 12.06
 0 -9 -3 304.19 11.44
 0 -9 -3 305.18 11.4
 0 -9 -3 289.74 11.43
 0 -9 -3 295.04 11.37
 0 -9 -4 105.28 5.06
 0 -9 -4 110.62 5.06
 0 9 4 120.48 5.89
 0 9 4 109.66 5.62
 0 9 4 113.93 5.35
 0 9 4 94.8 5.01
 0 9 4 108 5.6
 0 -9 -4 108.28 4.96
 0 -9 -4 108.78 5
 0 -9 -5 51.75 3.39
 0 -9 -5 57.04 3.45
 0 -9 -5 56.95 3.7
 0 9 5 53.96 3.9
 0 9 5 64.72 4.25
 0 9 5 61.04 3.82
 0 -9 -5 55.48 3.31
 0 -9 -5 55.26 3.42
 0 -9 -5 52.85 3.21
 0 -9 -5 54.12 3.39
 0 9 5 58.33 3.88
 0 9 6 40.84 3.75
 0 9 6 33.95 3.27
 0 9 6 37.68 3.34
 0 9 6 34.42 3.13
 0 -9 -6 37.28 2.78
 0 -9 -6 35.98 2.84
 0 9 6 24.8 2.89
 0 -9 -6 29.29 2.67
 0 -9 -6 33.12 2.72
 0 9 6 34.05 3.51
 0 9 7 1.94 2.52
 0 9 7 2.28 2.39
 0 9 7 2.29 2.31
 0 9 7 2.08 2.66
 0 -9 -7 2.28 1.91
 0 -9 -7 3.25 1.92
 0 -9 -7 3.16 1.88
 0 9 7 0.6 1.98
 0 -9 -7 4.07 1.64
 0 9 7 1.44 1.92
 0 -9 -7 2.62 1.66
 0 9 8 -0.5 2.15
 0 -9 -8 0.14 1.94
 0 -9 -8 0.13 1.81
 0 -9 -8 -1.71 1.89
 0 -9 -8 2.02 1.72
 0 -9 -8 0.96 1.76
 0 -9 -8 1.23 1.67
 0 9 8 -2.58 2.62
 0 9 8 1.57 2.73
 0 -9 -9 29.62 3
 0 9 9 32.14 3.65
 0 9 9 26.85 3.33
 0 9 9 29.75 3.57
 0 -9 -9 27.97 3.1
 0 -9 -9 29.96 2.65
 0 -9 -9 30.36 2.73
 0 -9 -9 29.54 2.58
 0 -9 -9 21.43 2.6
 0 -9 -9 27.47 2.45
 0 -9 -9 27.46 2.39
 0 -9 -10 81.86 4.53
 0 -9 -10 92.02 4.75
 0 9 10 96.71 5.54
 0 9 10 101.07 5.71
 0 9 10 92.27 5.3
 0 9 10 97.87 5.68
 0 -9 -10 84.9 4.74
 0 -9 -10 97.11 5.25
 0 -9 -10 93.99 5.1
 0 9 10 93.64 5.6
 0 -9 -10 88.42 4.64
 0 9 10 96.08 5.5
 0 9 11 45.13 3.95
 0 9 11 43.41 3.91
 0 -9 -11 38.54 3.62
 0 -9 -11 44.48 3.31
 0 9 11 43.83 3.99
 0 9 11 38.74 3.97
 0 -9 -11 43.1 3.54
 0 -9 -11 42.79 3.2
 0 9 12 82.97 5.08
 0 9 12 76.37 4.91
 0 -9 -12 88.79 4.64
 0 -9 -12 88.29 4.57
 0 9 12 77.53 5.5
 0 9 12 74.7 5.16
 0 9 12 65.33 4.99
 0 9 12 71.91 4.94
 0 -9 -12 78.44 4.81
 0 -9 -13 62.22 4.24
 0 9 13 67.27 4.75
 0 9 13 65.26 4.73
 0 9 13 61.11 4.44
 0 -9 -13 64.8 4.07
 0 -9 -13 68.26 4.18
 0 9 13 68.51 5.05
 0 9 13 63.46 4.8
 0 9 13 63.19 4.57
 0 -9 -13 61.63 4.43
 0 9 13 58.34 4.44
 0 -9 -14 177.39 8.09
 0 9 14 189.53 8.47
 0 9 14 186.54 8.41
 0 9 14 183.17 8.58
 0 -9 -14 191.86 7.98
 0 9 14 166.63 8.19
 0 -9 -14 178.02 8.01
 0 -9 -14 183.64 7.82
 0 9 14 182.09 8.76
 0 9 14 182.21 8.55
 0 9 14 181.36 8.63
 0 9 14 176.25 8.69
 0 -9 -14 167.01 8.3
 0 -9 -15 3.7 2.32
 0 9 15 -0.82 2.78
 0 9 15 1.82 3.09
 0 9 15 2.06 2.77
 0 -9 -15 2.45 2.69
 0 -9 -15 1.11 2.21
 0 -9 -15 -2.31 2.2
 0 -9 -15 0.15 2.03
 0 9 15 2.33 2.63
 0 -9 -16 35.09 3.02
 0 9 16 35.08 3.56
 0 9 16 36.11 3.99
 0 -9 -16 34.77 3.16
 0 -9 -16 35.03 3.19
 0 9 16 41.36 3.94
 0 9 16 34.99 3.88
 0 9 16 34.34 3.89
 0 9 16 45.92 4.31
 0 9 16 39.37 3.76
 0 -9 -16 35.9 3.43
 0 -9 -16 39.38 3.28
 0 -9 -16 37.87 3.76
 0 9 17 25.36 3.27
 0 9 17 26.08 3.56
 0 9 17 27.22 3.45
 0 -9 -17 29.04 2.82
 0 9 17 32.07 3.35
 0 -9 -17 25.61 2.79
 0 -9 -17 31.46 3.21
 0 9 17 26.62 3.14
 0 -9 -17 25.13 2.57
 0 9 17 27.53 3.54
 0 -9 -17 23.03 2.98
 0 -9 -18 4.37 2.1
 0 -9 -18 4.49 2.35
 0 9 18 6.11 2.86
 0 9 18 3.46 2.59
 0 9 18 6.3 2.83
 0 9 18 0.19 2.78
 0 -9 -18 1.59 2.26
 0 9 19 79.23 4.54
 0 9 19 75.12 4.77
 0 9 19 81.93 4.8
 0 9 19 88.37 4.97
 0 -9 -19 68.25 4.54
 0 -9 -19 74.48 4.1
 0 9 19 93.27 5.16
 0 9 19 86.15 5.07
 0 -9 -19 82.15 4.89
 0 -9 -19 85.91 4.59
 0 9 19 83.71 4.87
 0 -9 -19 86.63 4.45
 0 -9 -20 191.81 7.65
 0 -9 -20 186 8.1
 0 -9 -20 180.99 7.67
 0 -9 -20 191.89 8.11
 0 9 20 196.25 8.17
 0 9 20 184.41 7.95
 0 9 20 165.48 7.6
 0 9 20 182.4 7.95
 0 9 20 186.03 7.97
 0 -9 -21 162.96 6.31
 0 -9 -21 144.29 6.23
 0 -9 -21 140.67 6.57
 0 9 21 140.65 6.42
 0 9 21 150.24 6.5
 0 -9 -21 151.5 6.67
 0 9 21 141.93 6.52
 0 9 21 152.51 6.63
 0 9 22 1.38 1.89
 0 9 22 -0.73 1.82
 0 9 22 -0.29 1.58
 0 -9 -22 0.08 1.31
 0 9 22 3.45 1.72
 0 -9 -22 -1.64 1.76
 0 -9 -22 0.51 1.47
 0 9 22 -0.22 1.87
 0 -9 -22 -0.92 1.79
 0 -9 -23 35.32 1.99
 0 -9 -23 34.73 2.36
 0 10 -20 7.42 1.58
 0 -10 20 7.05 1.12
 0 10 -19 56.78 3.35
 0 -10 19 64.06 3.07
 0 10 -19 64.66 3.02
 0 10 -19 56.97 3.37
 0 10 -19 54.01 3.34
 0 -10 19 57.12 2.92
 0 -10 18 18.63 2.28
 0 10 -18 14.65 2.47
 0 10 -18 17.31 2.24
 0 10 -18 22.3 2.5
 0 -10 18 20.34 2.13
 0 10 -18 16.12 1.95
 0 10 -18 18.79 2.53
 0 10 -18 12.62 2.11
 0 -10 18 17.42 2.03
 0 -10 17 1.2 1.99
 0 10 -17 -3.62 2.43
 0 -10 17 2.51 2.12
 0 10 -17 -1.31 2.32
 0 10 -17 -1.5 2.16
 0 10 -17 3.03 2.17
 0 -10 17 -0.23 1.92
 0 10 -17 3.27 1.69
 0 -10 17 0.12 1.85
 0 10 -17 1.06 2.07
 0 -10 16 81.61 4.24
 0 10 -16 66.55 3.86
 0 -10 16 73.28 4.38
 0 10 -16 71.8 4.42
 0 10 -16 62.46 4.03
 0 10 -16 65.13 4.33
 0 10 -16 63.51 4.01
 0 10 -16 57.19 4.45
 0 -10 16 66.79 4.2
 0 10 -16 68.04 4.48
 0 10 -16 64.17 4.31
 0 -10 16 67.79 3.71
 0 -10 15 122.66 5.99
 0 10 -15 109.67 5.64
 0 10 -15 109.6 6.23
 0 10 -15 103.04 6
 0 10 -15 119.73 5.9
 0 -10 15 134.34 6.15
 0 10 -15 109.76 5.92
 0 -10 15 109.5 5.66
 0 10 -15 114.1 6.05
 0 10 -15 109.43 5.84
 0 10 -15 110.62 6.13
 0 10 -14 18.42 2.96
 0 -10 14 16.47 2.97
 0 10 -14 14.75 2.4
 0 10 -14 16.4 2.74
 0 -10 14 16.26 2.96
 0 10 -14 13 3
 0 10 -14 18.12 3.05
 0 10 -13 47.39 4.33
 0 10 -13 55.99 3.76
 0 10 -13 45.07 4.33
 0 10 -13 52.72 4.22
 0 10 -13 51.81 4.15
 0 -10 13 52.34 4.18
 0 -10 13 57.5 4.3
 0 10 -13 59.25 4.3
 0 10 -12 5.23 2.04
 0 -10 12 6.43 2.82
 0 10 -12 6.59 2.71
 0 10 -12 5.44 2.69
 0 10 -12 7 2.88
 0 10 -12 2.17 2.78
 0 -10 12 3.93 1.99
 0 10 -12 2.67 2.77
 0 -10 12 5.8 2.84
 0 10 -12 6.81 2.75
 0 -10 11 24.88 3.45
 0 10 -11 35.11 3.72
 0 10 -11 26.12 3.37
 0 10 -11 27.17 3.44
 0 10 -11 20.13 3.56
 0 -10 11 29.69 2.88
 0 10 -11 26.84 3.61
 0 10 -11 29.63 3.57
 0 10 -11 23.81 3.44
 0 10 -10 0.85 2.81
 0 10 -10 -2.12 2.49
 0 10 -10 0.48 2.7
 0 10 -10 -2.76 2.62
 0 -10 10 1.59 2.64
 0 10 -10 3.29 2.54
 0 10 -10 -2.76 2.6
 0 -10 10 2.15 2.08
 0 10 -10 0.22 2.78
 0 10 -10 -1.22 2.59
 0 -10 10 2.16 2.7
 0 10 -10 0.22 2.87
 0 -10 9 13.51 2.16
 0 10 -9 20.57 3.12
 0 10 -9 6.77 2.65
 0 -10 9 15.48 2.62
 0 10 -9 9.73 2.37
 0 -10 9 11.84 2.85
 0 10 -9 14.46 3.09
 0 10 -9 9.58 3.07
 0 10 -9 13.93 2.97
 0 10 -9 14.86 2.93
 0 -10 9 11.82 2.95
 0 10 -9 13.51 3.17
 0 10 -9 10.39 3.15
 0 10 -9 10.23 2.97
 0 10 -8 215.41 10.07
 0 10 -8 242.3 10.41
 0 -10 8 249.73 9.71
 0 10 -8 233.85 9.88
 0 10 -8 215.08 10.41
 0 10 -8 245.34 10.32
 0 10 -8 260.29 10.71
 0 10 -8 239.02 10.43
 0 10 -8 231.18 10.39
 0 10 -8 260.93 10.6
 0 -10 8 260.12 10.49
 0 -10 8 261.17 10.05
 0 10 -8 220.77 10.22
 0 -10 7 46.79 3.46
 0 -10 7 46.33 3.88
 0 10 -7 35.02 3.08
 0 10 -7 35.1 3.63
 0 10 -7 40.74 4.06
 0 10 -7 35.67 3.66
 0 -10 7 38.66 2.91
 0 10 -7 41.1 3.75
 0 10 -7 43.94 3.61
 0 -10 7 35.04 3.04
 0 10 -7 44.33 3.94
 0 -10 6 24.22 2.4
 0 10 -6 26.17 2.98
 0 10 -6 25.78 3.42
 0 -10 6 24.07 3.14
 0 10 -6 34.55 3.6
 0 10 -6 30.74 3.5
 0 -10 6 23.42 2.51
 0 -10 6 25.29 2.48
 0 10 -6 26.65 3.28
 0 -10 6 24.71 3.27
 0 -10 6 24.85 2.76
 0 -10 6 25.21 3.36
 0 -10 5 391.75 15.08
 0 -10 5 404.95 15.22
 0 10 -5 395.04 15.04
 0 10 -5 397.8 15.38
 0 -10 5 373.32 14.99
 0 10 -5 387.01 14.91
 0 10 -5 402.14 15.37
 0 10 -5 382.05 15.09
 0 10 -5 391.36 15.4
 0 -10 5 394.76 14.55
 0 -10 5 388.51 14.5
 0 -10 5 390.24 14.69
 0 -10 5 380 14.42
 0 -10 4 391.23 15.17
 0 -10 4 386.17 15.23
 0 -10 4 380.52 15.09
 0 10 -4 392.68 15.46
 0 10 -4 386.99 14.92
 0 10 -4 392.66 15.4
 0 10 -4 371.63 15.12
 0 10 -4 406.2 15.56
 0 -10 4 398.91 14.68
 0 -10 4 400.63 14.72
 0 -10 4 375.67 14.72
 0 10 -4 397.42 15.05
 0 -10 4 425.96 14.96
 0 -10 4 412.05 14.73
 0 -10 3 29.3 2.63
 0 -10 3 24.29 2.69
 0 -10 3 30.83 3.27
 0 10 -3 27.48 2.79
 0 -10 3 26.61 3.11
 0 10 -3 30.47 3.35
 0 10 -3 26.36 3.45
 0 10 -3 27.27 2.89
 0 10 -3 36.58 3.63
 0 -10 3 29.02 2.66
 0 -10 3 26.53 2.61
 0 -10 3 26.5 2.77
 0 -10 3 25.39 3.26
 0 -10 2 979.04 33.51
 0 10 -2 977.92 34.15
 0 -10 2 979.43 33.91
 0 10 -2 931.24 33.75
 0 10 -2 994.78 34.36
 0 -10 2 1011.19 33.58
 0 -10 2 988.88 34
 0 -10 2 899.23 33.61
 0 -10 2 941.05 33.43
 0 -10 2 873.49 33.3
 0 -10 2 953.71 33.89
 0 -10 2 1031.49 33.72
 0 10 -2 974.7 33.93
 0 -10 1 4.53 2.37
 0 10 -1 3.23 2.39
 0 10 -1 1.5 1.93
 0 10 -1 0.2 2.55
 0 -10 1 0.52 1.81
 0 -10 1 1.79 2.23
 0 -10 1 1.31 2.45
 0 -10 1 0.4 1.88
 0 -10 1 0.67 1.96
 0 10 -1 -0.79 1.99
 0 -10 1 0.67 2.55
 0 10 0 87.59 4.91
 0 10 0 105.02 5.69
 0 -10 0 91.53 4.89
 0 -10 0 80.95 5.03
 0 -10 0 99.25 4.84
 0 10 0 96.67 5.28
 0 -10 0 90.88 5.04
 0 -10 0 101.29 4.85
 0 -10 0 101.51 4.87
 0 -10 -1 21.97 2.62
 0 -10 -1 27.96 2.82
 0 -10 -1 18.13 2.54
 0 -10 -1 20.75 2.99
 0 -10 -1 25.23 2.71
 0 -10 -1 25.06 2.71
 0 10 1 27.83 2.98
 0 10 1 22.43 3.17
 0 10 1 21.83 2.76
 0 10 1 31.9 3.5
 0 10 1 19.21 2.7
 0 -10 -1 28.65 2.78
 0 -10 -1 29.31 2.97
 0 10 1 29.59 2.71
 0 10 2 340.65 13.61
 0 -10 -2 373.36 13.53
 0 -10 -2 355.25 13.39
 0 -10 -2 355.72 13.39
 0 -10 -2 351.33 13.63
 0 10 2 367.99 14.19
 0 10 2 353.26 13.64
 0 -10 -2 370.98 13.51
 0 -10 -2 351.2 13.41
 0 10 2 361.27 13.73
 0 10 2 364.56 14.18
 0 -10 -2 353.66 13.78
 0 -10 -2 355.93 13.5
 0 -10 -2 344.53 13.21
 0 -10 -2 341.36 13.6
 0 10 3 44.21 3.86
 0 10 3 40.64 3.24
 0 10 3 35.3 3.59
 0 10 3 41.3 3.33
 0 -10 -3 38.29 3.27
 0 -10 -3 45.87 3.35
 0 -10 -3 38.91 3.14
 0 -10 -3 40.99 2.94
 0 -10 -3 40.31 2.92
 0 -10 -3 45.1 3.14
 0 -10 -3 37.79 2.99
 0 -10 -3 40.79 3.2
 0 -10 -3 42.96 3.14
 0 10 4 45.81 3.95
 0 10 4 55.78 4.26
 0 10 4 51.71 3.69
 0 10 4 52.02 4.12
 0 -10 -4 49.54 3.6
 0 -10 -4 56.5 3.72
 0 -10 -4 51.72 3.65
 0 -10 -4 56.48 3.39
 0 -10 -4 52.77 3.33
 0 -10 -4 47.68 3.23
 0 -10 -4 44.1 3.32
 0 -10 -4 47.96 3.48
 0 -10 -5 123.27 5.95
 0 10 5 111.23 5.82
 0 10 5 128.31 6.31
 0 10 5 132.24 6.56
 0 -10 -5 123.67 5.82
 0 -10 -5 108.48 5.5
 0 -10 -5 114.69 5.7
 0 -10 -5 114.76 5.55
 0 -10 -5 115.1 5.6
 0 10 5 118.96 6.13
 0 10 6 24.73 3.02
 0 10 6 23.47 3.28
 0 10 6 28.97 3.09
 0 10 6 34.35 3.69
 0 -10 -6 25.03 2.86
 0 -10 -6 26.2 2.46
 0 -10 -6 29.51 2.74
 0 -10 -6 28.5 2.71
 0 -10 -6 31.37 2.76
 0 -10 -6 31.21 2.75
 0 10 6 32 3.71
 0 10 6 23.86 3.52
 0 10 6 22.29 2.92
 0 10 7 -0.66 2.72
 0 10 7 0.43 2.78
 0 10 7 1.49 2.83
 0 10 7 0.36 2.39
 0 -10 -7 -0.9 2.08
 0 -10 -7 2.06 1.78
 0 10 7 0.91 2
 0 -10 -7 1.55 2
 0 -10 -7 0.56 1.91
 0 -10 -7 -0.27 1.88
 0 -10 -7 -1.22 1.95
 0 10 8 208.72 9.05
 0 -10 -8 180.81 8.05
 0 -10 -8 176.94 7.89
 0 -10 -8 192.19 8.02
 0 10 8 201.81 9.02
 0 -10 -8 185.8 7.81
 0 -10 -8 184.36 7.85
 0 -10 -8 183.05 7.81
 0 10 8 192.82 8.92
 0 -10 -9 64.7 4.29
 0 10 9 57.18 4.75
 0 10 9 54.16 4.68
 0 10 9 72.09 5.02
 0 -10 -9 62.57 4.16
 0 -10 -9 56.63 3.68
 0 -10 -9 64.11 4.03
 0 -10 -9 59.93 3.7
 0 -10 -9 60.68 3.9
 0 -10 -9 55.57 3.57
 0 -10 -9 56.29 3.6
 0 -10 -10 67.87 4.57
 0 -10 -10 56.68 3.8
 0 10 10 64.27 4.84
 0 10 10 77.81 5.01
 0 10 10 66.32 4.78
 0 10 10 57.89 4.42
 0 10 10 61.12 4.87
 0 -10 -10 66.81 4.11
 0 -10 -10 60.21 3.73
 0 -10 -11 129.64 6.4
 0 -10 -11 130.72 6.1
 0 10 11 135.33 7.13
 0 10 11 122.24 6.9
 0 10 11 127.58 7.02
 0 10 11 135.66 6.98
 0 -10 -11 120.73 5.85
 0 -10 -11 131.74 6.15
 0 10 11 126.44 6.72
 0 10 11 132.27 6.75
 0 10 12 40.79 4.07
 0 10 12 36.96 3.84
 0 10 12 37.29 4.23
 0 10 12 34.61 3.64
 0 10 12 32.86 3.7
 0 -10 -12 28.08 3.42
 0 -10 -12 39.11 3.18
 0 10 12 40.41 3.77
 0 -10 -12 36.89 3.45
 0 -10 -12 43.49 3.4
 0 10 13 0.23 2.71
 0 10 13 2.31 3.07
 0 10 13 -1.24 2.42
 0 10 13 0.62 2.56
 0 -10 -13 -1.55 2.38
 0 10 13 -0.62 2.47
 0 10 13 4.63 2.49
 0 -10 -13 3.69 2.15
 0 -10 -13 0.71 2.29
 0 10 13 -2.13 2.66
 0 -10 -13 -2.3 2.37
 0 -10 -13 1.56 2.1
 0 -10 -14 16.03 2.53
 0 10 14 10.84 3.12
 0 10 14 15.54 3.44
 0 10 14 13.87 3.15
 0 10 14 14.68 3.06
 0 10 14 9.81 2.83
 0 -10 -14 13.95 2.93
 0 -10 -14 14.64 2.5
 0 -10 -14 13.4 2.66
 0 10 14 16.48 3.14
 0 -10 -14 15.1 2.68
 0 -10 -14 11.08 2.52
 0 -10 -15 8.1 2.11
 0 10 15 8.29 2.93
 0 -10 -15 6.23 2.17
 0 -10 -15 9.13 2.25
 0 10 15 11.74 3.03
 0 10 15 3.79 2.92
 0 10 15 7.57 2.81
 0 10 15 6.99 2.64
 0 -10 -15 5.53 2.59
 0 -10 -15 13.38 2.53
 0 -10 -15 9.26 2.41
 0 10 16 1.16 2.54
 0 10 16 5.22 3
 0 -10 -16 3.66 2.02
 0 10 16 5.56 2.63
 0 10 16 2.14 2.77
 0 10 16 -0.38 2.53
 0 10 16 4.03 2.49
 0 -10 -16 0.62 2.02
 0 10 16 1.61 2.63
 0 -10 -16 1.52 1.86
 0 -10 -16 4.28 2.09
 0 -10 -16 -0.67 1.82
 0 -10 -16 1.01 2.16
 0 10 17 9.72 2.72
 0 10 17 3.19 2.42
 0 -10 -17 5.31 2
 0 -10 -17 3.95 2.34
 0 10 17 4.03 2.4
 0 10 17 5.08 2.84
 0 10 18 34.18 3.49
 0 10 18 35.87 3.6
 0 -10 -18 33.11 3
 0 -10 -18 38.78 2.98
 0 10 18 35.17 3.27
 0 10 18 36.83 3.44
 0 -10 -18 37.09 2.87
 0 10 19 0.58 2.24
 0 -10 -19 1.39 1.77
 0 -10 -19 -1.29 1.84
 0 -10 -19 1.34 2.13
 0 -10 -19 0.11 1.59
 0 10 19 -2.01 2.37
 0 10 19 2.5 2.35
 0 10 19 4.57 2.43
 0 10 20 8.33 2.15
 0 -10 -20 6.18 1.43
 0 -10 -20 5.05 2.18
 0 10 20 8.44 2.15
 0 -10 -20 7.21 1.84
 0 -10 -20 2.97 1.95
 0 10 20 6.59 2.19
 0 -10 -20 6.33 1.74
 0 10 21 -1.05 1.67
 0 -10 -21 0.11 1.78
 0 -10 -21 -0.18 1.4
 0 10 21 0.1 1.77
 0 10 21 1.14 1.76
 0 10 21 -0.29 1.57
 0 -10 -22 25.82 1.83
 0 10 22 30.75 2.21
 0 -10 -22 29.7 2.2
 0 11 -18 0.1 1.69
 0 11 -18 -0.93 1.43
 0 -11 18 1.11 1.28
 0 -11 17 115.54 4.81
 0 11 -17 96.31 4.49
 0 11 -17 93.48 4.85
 0 -11 17 114.99 4.96
 0 11 -17 112.6 4.94
 0 11 -17 114.52 5.05
 0 -11 17 114.41 4.71
 0 -11 16 7.15 1.91
 0 -11 16 9.39 1.98
 0 11 -16 6.17 1.52
 0 11 -16 8.25 2.21
 0 11 -16 6.02 2.02
 0 11 -16 9.3 2.28
 0 11 -16 5.66 2.15
 0 -11 16 7.03 2.09
 0 11 -16 6.61 1.87
 0 -11 15 1.66 2.08
 0 -11 15 3.75 2.25
 0 11 -15 2.83 2.01
 0 11 -15 1.43 2.17
 0 11 -15 0.15 2
 0 11 -15 5.57 2.16
 0 11 -15 4.74 2.36
 0 11 -15 0.11 1.6
 0 -11 15 2.21 2.02
 0 11 -15 2.76 2.23
 0 -11 15 0.65 1.68
 0 -11 15 0.37 1.93
 0 11 -14 -0.62 2.08
 0 -11 14 2.15 2.21
 0 11 -14 1.19 2.3
 0 11 -14 1.94 2.3
 0 -11 14 -1.86 2.4
 0 11 -14 2.16 2.38
 0 11 -14 -0.49 2.15
 0 11 -14 -1.19 2.41
 0 11 -14 0.17 2.28
 0 11 -14 -1.66 1.76
 0 -11 14 2.19 2.19
 0 -11 14 1.27 1.88
 0 -11 14 2.12 2.19
 0 11 -13 2.57 2.48
 0 -11 13 3.84 2.39
 0 11 -13 2.65 2.35
 0 11 -13 -0.59 2.48
 0 -11 13 -0.47 2.27
 0 11 -13 1.52 2.52
 0 11 -13 2.79 2.31
 0 11 -13 2.94 2.54
 0 -11 13 1.38 1.67
 0 11 -13 1.61 2.54
 0 -11 13 1.01 2.54
 0 -11 12 23.05 2.87
 0 11 -12 22.01 3.15
 0 -11 12 26.94 3.23
 0 11 -12 20.77 3.04
 0 -11 12 24.77 3.31
 0 11 -12 23.24 3.28
 0 -11 11 16.22 2.66
 0 11 -11 11.12 2.61
 0 -11 11 19.97 3.09
 0 11 -11 16.27 3.01
 0 11 -11 11.82 2.65
 0 -11 11 14.37 2.32
 0 -11 11 18.24 2.91
 0 -11 11 21.22 3.28
 0 11 -11 17.12 3.13
 0 -11 10 12.88 2.75
 0 11 -10 21.08 3.44
 0 -11 10 20.71 3.26
 0 11 -10 18.97 3.1
 0 11 -10 15.52 2.95
 0 -11 10 16.49 2.64
 0 -11 10 22.73 3.07
 0 -11 10 19.54 3.32
 0 11 -10 17.48 3.14
 0 11 -9 61.91 4.51
 0 -11 9 64.15 3.87
 0 -11 9 65.93 4.3
 0 11 -9 70.8 4.93
 0 11 -9 60.27 4.8
 0 -11 9 69.61 4.72
 0 11 -9 63.17 4.53
 0 -11 9 76.69 4.33
 0 -11 9 69.48 4.64
 0 -11 8 8.91 2.58
 0 -11 8 6.44 2.78
 0 11 -8 3.03 2.48
 0 11 -8 5.81 2.99
 0 -11 8 6 2.79
 0 11 -8 9.38 3
 0 11 -8 6.12 2.67
 0 -11 8 5.75 2.03
 0 -11 8 10.02 2.58
 0 -11 8 3.58 2.77
 0 11 -8 7.45 2.67
 0 -11 7 40.62 3.79
 0 -11 7 44.48 3.89
 0 11 -7 41.83 3.71
 0 -11 7 37.64 3.77
 0 11 -7 36.73 4.14
 0 11 -7 47.69 4.27
 0 11 -7 36.57 3.85
 0 11 -7 38.86 3.93
 0 -11 7 38.89 3.25
 0 -11 7 40.39 3.36
 0 -11 7 49.03 3.58
 0 11 -7 38.5 3.91
 0 -11 6 57.86 4.1
 0 -11 6 58.69 3.91
 0 -11 6 59.25 4.34
 0 -11 6 61.69 4.43
 0 11 -6 53.06 4.13
 0 11 -6 56.29 4.8
 0 -11 6 48 4.16
 0 11 -6 62.89 4.62
 0 11 -6 51.31 4.12
 0 11 -6 53.23 4.44
 0 -11 6 57.53 3.6
 0 -11 6 56.78 3.59
 0 -11 6 59.63 3.97
 0 11 -6 67.4 4.48
 0 -11 5 0.27 1.89
 0 -11 5 1.7 2.18
 0 -11 5 2.47 2.46
 0 -11 5 3.2 2.75
 0 -11 5 1.98 2.26
 0 11 -5 1.65 2.19
 0 11 -5 0.22 2.86
 0 -11 5 2.84 2.59
 0 11 -5 0.45 2.83
 0 -11 5 3.64 1.96
 0 -11 5 -0.7 1.87
 0 -11 5 3.7 2.86
 0 11 -5 2.42 2.62
 0 -11 5 3.42 2.13
 0 11 -5 3.87 2.95
 0 11 -5 2.75 2.43
 0 -11 4 0.49 2.4
 0 -11 4 -0.37 2.66
 0 -11 4 6.09 2.13
 0 11 -4 2.11 2.84
 0 11 -4 3.97 2.36
 0 11 -4 0.22 2.96
 0 -11 4 1.14 2.02
 0 -11 4 2.15 2.25
 0 -11 4 0.19 2.63
 0 11 -4 0.78 2.49
 0 -11 4 1.41 2.11
 0 -11 4 0.56 1.8
 0 -11 3 7.21 2.88
 0 -11 3 8.22 2.43
 0 -11 3 7.65 2.16
 0 -11 3 8.17 2.88
 0 11 -3 10.76 2.47
 0 11 -3 8.68 2.91
 0 11 -3 6.49 3.07
 0 -11 3 9.31 2.36
 0 -11 3 7.42 2.17
 0 -11 3 6.43 2.32
 0 -11 3 7.86 2.45
 0 -11 2 451.85 16.86
 0 -11 2 459.6 16.77
 0 11 -2 429.03 17.1
 0 11 -2 420.23 17.06
 0 11 -2 447.81 17.49
 0 -11 2 437.69 16.74
 0 -11 2 427.36 16.72
 0 -11 2 454.37 17.11
 0 -11 2 435.17 16.97
 0 -11 2 468.82 16.65
 0 -11 2 471.56 16.69
 0 11 -2 438.42 16.95
 0 -11 1 156.75 7.07
 0 -11 1 154.67 7.02
 0 -11 1 146.4 7.32
 0 -11 1 166.1 7.02
 0 -11 1 130.83 6.7
 0 11 -1 150.79 7.39
 0 11 -1 138.56 7.23
 0 11 -1 147.54 7.73
 0 -11 1 155.44 6.87
 0 -11 1 153.54 7.04
 0 -11 1 158.69 7
 0 11 -1 151.11 7.08
 0 -11 0 92.83 5.52
 0 11 0 93.07 5.49
 0 11 0 92.1 5.12
 0 11 0 99.06 5.92
 0 11 0 95.82 5.23
 0 -11 0 105.37 5.26
 0 -11 0 94.93 5.34
 0 -11 0 98.48 5.16
 0 -11 0 104.66 5.32
 0 -11 0 91.23 5.12
 0 11 0 97.76 5.51
 0 -11 0 106.87 5.21
 0 -11 0 103.91 5.3
 0 11 1 21.72 2.92
 0 -11 -1 29.28 3.05
 0 -11 -1 25.93 2.78
 0 -11 -1 27.38 2.97
 0 -11 -1 22.07 2.79
 0 11 1 26.7 2.92
 0 11 1 26.83 3.59
 0 -11 -1 29.94 3.02
 0 -11 -1 24.11 3.04
 0 11 1 17.89 2.94
 0 -11 -1 21.89 3.1
 0 -11 -1 27.03 2.81
 0 -11 -2 8.75 2.31
 0 -11 -2 7.69 2.24
 0 -11 -2 9.19 2.32
 0 -11 -2 8 2.44
 0 11 2 7.44 3.14
 0 11 2 8.35 2.44
 0 11 2 9.2 3.02
 0 -11 -2 9.56 2.47
 0 -11 -2 7.04 2.61
 0 11 2 6.63 2.3
 0 -11 -2 10.47 2.39
 0 -11 -2 8.26 2.61
 0 -11 -3 39.21 3.01
 0 -11 -3 34.74 3.41
 0 -11 -3 38.9 3.14
 0 -11 -3 42.45 3.24
 0 11 3 42.19 3.98
 0 11 3 34.35 3.33
 0 11 3 43.15 4.06
 0 -11 -3 42.78 3.43
 0 -11 -3 41.41 3.42
 0 -11 -3 39.98 3.24
 0 -11 -3 36.11 3.45
 0 -11 -4 50.37 3.73
 0 -11 -4 56.64 3.9
 0 11 4 54.02 4.71
 0 11 4 59.3 4.47
 0 11 4 48.5 3.76
 0 11 4 57.04 4.57
 0 -11 -4 57.58 3.98
 0 -11 -4 54.25 3.96
 0 -11 -4 60.53 3.59
 0 -11 -4 56.81 3.89
 0 -11 -4 51.89 3.49
 0 11 4 57.73 4.41
 0 -11 -4 53.73 3.74
 0 11 5 14.73 3.14
 0 11 5 16.72 3.19
 0 11 5 9.26 2.56
 0 -11 -5 17.61 2.79
 0 11 5 16.25 2.97
 0 -11 -5 13.48 2.35
 0 -11 -5 12.78 2.53
 0 -11 -5 15.05 2.65
 0 11 5 16.11 3.24
 0 -11 -5 12.39 2.25
 0 11 6 5 3.06
 0 11 6 5.32 2.32
 0 -11 -6 8.23 2.5
 0 11 6 6.06 2.48
 0 -11 -6 3.29 2.15
 0 11 6 4.05 3.16
 0 11 6 8.5 3.13
 0 -11 -6 6.78 2.18
 0 -11 -6 4.48 2.22
 0 -11 -6 7.06 2.12
 0 11 7 27.96 3.78
 0 -11 -7 25.52 2.95
 0 -11 -7 28.57 2.94
 0 -11 -7 24.63 2.8
 0 11 7 26.23 3.68
 0 11 7 27.8 3.73
 0 11 7 19.3 3.03
 0 -11 -7 28.98 2.79
 0 -11 -7 26.76 2.7
 0 -11 -8 88.59 5.02
 0 -11 -8 95.36 4.95
 0 -11 -8 91.49 5
 0 11 8 93.21 6.08
 0 11 8 93.53 5.99
 0 11 8 105.48 6.16
 0 -11 -8 88.57 4.8
 0 -11 -8 91.11 4.82
 0 11 8 100.9 6.02
 0 11 9 4.97 2.83
 0 11 9 5.3 2.7
 0 -11 -9 3.73 2.13
 0 -11 -9 4.5 1.98
 0 -11 -9 5.24 2.05
 0 -11 -9 3.13 2.26
 0 -11 -9 4.47 2.18
 0 11 9 1.18 3.03
 0 11 9 5.27 2.85
 0 -11 -9 3.77 2.49
 0 11 9 1.97 3.02
 0 11 10 180.07 8.77
 0 11 10 185.23 8.8
 0 11 10 179.72 8.79
 0 -11 -10 168.94 7.44
 0 11 10 174.23 8.6
 0 11 10 172.09 8.74
 0 11 10 186 8.37
 0 -11 -10 175.72 7.54
 0 -11 -10 178.98 7.81
 0 -11 -10 172.64 8.07
 0 -11 -11 197.08 8.86
 0 11 11 214.62 9.22
 0 11 11 201.6 9.08
 0 11 11 208.78 9.57
 0 11 11 202.09 9.56
 0 11 11 200.02 9.42
 0 11 11 201.73 9.46
 0 -11 -11 190.63 8.23
 0 -11 -11 197.06 8.58
 0 11 12 48.69 4.44
 0 11 12 39.89 3.84
 0 11 12 38.53 3.75
 0 -11 -12 47.77 3.77
 0 -11 -12 44.52 3.73
 0 11 12 43.2 4.28
 0 11 12 48.5 4.47
 0 -11 -12 48.82 3.56
 0 -11 -12 47.99 3.67
 0 -11 -13 2.9 2.2
 0 11 13 2.94 2.93
 0 11 13 0.88 2.84
 0 11 13 2.93 3.13
 0 11 13 6.19 2.65
 0 11 13 3.04 2.5
 0 11 13 6.02 2.66
 0 -11 -13 2.96 2.3
 0 -11 -13 5.68 2.36
 0 -11 -13 2.82 2.32
 0 -11 -14 -0.44 1.87
 0 -11 -14 2.15 2.27
 0 11 14 -3.85 2.8
 0 11 14 1.75 2.83
 0 11 14 2.7 2.5
 0 -11 -14 2.27 2.19
 0 -11 -14 -0.17 2.1
 0 11 14 0.21 2.82
 0 -11 -14 1.92 2.09
 0 11 14 -0.83 2.72
 0 11 14 -0.21 3.01
 0 -11 -14 -1.91 2.23
 0 -11 -15 1.33 2.12
 0 11 15 3.38 2.73
 0 11 15 2.2 2.5
 0 11 15 1.04 2.68
 0 11 15 3.25 2.92
 0 11 15 3.08 2.47
 0 -11 -15 0.96 1.94
 0 -11 -15 0.48 2.06
 0 11 16 8.59 2.67
 0 11 16 7.34 2.56
 0 11 16 7.41 2.5
 0 -11 -16 5.18 1.92
 0 11 16 6.62 2.58
 0 -11 -16 10.15 2.14
 0 -11 -16 8.98 2.25
 0 11 16 8.14 2.89
 0 -11 -16 4.79 1.82
 0 -11 -16 8.69 2.27
 0 11 17 3.22 2.26
 0 11 17 3.97 2.55
 0 -11 -17 3.26 1.78
 0 -11 -17 1.36 1.51
 0 -11 -17 5.52 2.18
 0 -11 -17 2.32 2
 0 11 17 1.82 2.18
 0 -11 -17 4.16 1.97
 0 11 18 2.34 2.12
 0 -11 -18 1.31 1.64
 0 -11 -18 0.86 1.79
 0 -11 -18 1.88 1.49
 0 11 18 5.34 2.52
 0 11 18 3.6 2.15
 0 11 19 8.91 2.05
 0 -11 -19 8.23 1.6
 0 11 19 8.1 2.11
 0 -11 -19 7.07 2.09
 0 -11 -19 9.96 1.85
 0 11 19 7.82 2.23
 0 11 19 9.85 2.18
 0 11 20 14.88 1.89
 0 11 20 15.22 1.93
 0 -11 -20 18.1 1.81
 0 -11 -20 13.36 1.5
 0 11 20 13.14 1.99
 0 -11 -20 16.43 2.09
 0 -11 -21 1.95 1.18
 0 11 21 3.17 1.48
 0 -11 -21 2.33 1.38
 0 -12 17 22.73 1.57
 0 12 -17 19.97 1.89
 0 12 -16 7.21 1.92
 0 -12 16 7.35 1.53
 0 -12 16 6.32 1.39
 0 12 -16 11.25 2.01
 0 12 -15 10.98 2.23
 0 12 -15 16.8 2.04
 0 -12 15 16.95 2.12
 0 12 -15 15.91 2.04
 0 12 -15 15.2 2.13
 0 -12 15 16.01 1.96
 0 -12 15 13.04 1.73
 0 12 -15 13.94 2.43
 0 -12 15 14.03 1.94
 0 -12 14 39.17 2.84
 0 12 -14 34.72 2.89
 0 12 -14 28.96 2.59
 0 12 -14 40.51 3.08
 0 12 -14 36.46 2.98
 0 -12 14 38.97 3
 0 -12 14 35.04 2.78
 0 -12 14 40.2 2.66
 0 -12 13 2.16 1.92
 0 12 -13 2.83 2.24
 0 12 -13 0.51 1.79
 0 12 -13 2.38 2.15
 0 -12 13 4.75 2.26
 0 12 -13 2.84 2.21
 0 12 -13 -0.88 2.02
 0 -12 13 2.72 1.97
 0 -12 13 2.94 1.92
 0 -12 13 1.14 1.91
 0 -12 12 2.61 2.29
 0 12 -12 0.33 2.35
 0 -12 12 1.99 1.71
 0 -12 12 1.31 2
 0 12 -12 0.65 2.34
 0 12 -12 0.36 2.42
 0 -12 12 0.3 2.16
 0 12 -12 -3.17 2.4
 0 -12 12 2.26 2.29
 0 -12 12 -0.27 1.97
 0 -12 11 0.63 1.83
 0 -12 11 0.56 1.96
 0 12 -11 -3.63 2.39
 0 12 -11 -2.52 2.62
 0 -12 11 2.32 2.3
 0 12 -11 -1.28 2.49
 0 -12 11 -0.48 2.19
 0 12 -11 0.17 2.14
 0 12 -11 -1.87 2.22
 0 12 -11 -0.36 2.53
 0 -12 11 0.5 2.47
 0 12 -10 1.38 2.68
 0 12 -10 6.15 2.53
 0 -12 10 3.59 2.43
 0 -12 10 5.45 2.72
 0 12 -10 -0.19 2.56
 0 -12 10 4.07 2.21
 0 12 -10 3.97 2.37
 0 12 -10 1.86 2.66
 0 -12 9 6.77 2.67
 0 12 -9 11.4 2.99
 0 12 -9 4.35 2.71
 0 12 -9 8.48 2.46
 0 -12 9 6.84 2.16
 0 -12 9 5.74 2.5
 0 -12 9 8.01 2.24
 0 -12 9 8.62 2.87
 0 12 -9 6.11 2.56
 0 -12 9 7.91 2.53
 0 -12 9 5.3 1.86
 0 12 -9 9.25 2.6
 0 12 -9 5.62 2.93
 0 -12 8 18.88 2.98
 0 12 -8 22.1 3.35
 0 12 -8 20.19 3.44
 0 12 -8 15.38 2.88
 0 -12 8 21.12 2.74
 0 -12 8 26.15 3.2
 0 -12 8 20.51 2.76
 0 -12 8 21.6 2.65
 0 -12 8 26.14 3.35
 0 12 -8 20.76 3.18
 0 -12 8 19.1 2.97
 0 -12 8 16.31 2.45
 0 12 -8 20.03 3.34
 0 -12 7 24.53 3.33
 0 12 -7 28.92 3.78
 0 12 -7 33.36 3.88
 0 12 -7 33.65 3.59
 0 -12 7 26.7 3.42
 0 12 -7 20.25 3.27
 0 -12 7 33.63 3.03
 0 12 -7 31.1 3.18
 0 -12 7 28.91 2.99
 0 -12 7 25.34 3.31
 0 -12 7 30.24 3.07
 0 -12 7 25.98 3.26
 0 -12 7 29.47 2.86
 0 -12 6 8.23 2.58
 0 -12 6 3.57 2.52
 0 -12 6 7.57 2.3
 0 -12 6 5.34 2.06
 0 -12 6 7.95 2.8
 0 12 -6 3.33 3.12
 0 12 -6 9.36 3.18
 0 -12 6 7.33 2.28
 0 -12 6 7.23 2.81
 0 12 -6 5.31 2.83
 0 12 -6 7.24 2.81
 0 12 -6 6.21 2.33
 0 -12 6 7.65 2.01
 0 -12 6 6.85 1.9
 0 -12 6 6.94 1.99
 0 12 -5 79.94 5.25
 0 -12 5 74.32 4.86
 0 12 -5 82.6 5.63
 0 -12 5 84.16 4.94
 0 -12 5 88.71 4.66
 0 12 -5 74.97 5.31
 0 -12 5 77.93 4.24
 0 -12 5 78.48 4.77
 0 -12 5 72.05 4.93
 0 -12 5 64.77 4.29
 0 -12 5 66.88 4.46
 0 -12 5 79.26 4.25
 0 -12 5 74.45 4.22
 0 -12 4 231.93 9.99
 0 -12 4 223.5 9.53
 0 12 -4 234.83 10.52
 0 12 -4 249.26 10.38
 0 12 -4 208.3 9.75
 0 12 -4 217.83 10.22
 0 -12 4 234.27 9.39
 0 -12 4 229.54 9.33
 0 -12 4 238.98 9.67
 0 -12 4 225.66 9.83
 0 -12 4 208.48 9.12
 0 -12 4 247.58 9.8
 0 -12 4 219.75 9.47
 0 12 -3 3.96 2.73
 0 -12 3 2.2 2.35
 0 -12 3 2.84 2.47
 0 -12 3 2.11 2.69
 0 12 -3 3.14 3.18
 0 12 -3 2.18 2.95
 0 12 -3 4.84 2.54
 0 12 -3 5.85 2.94
 0 -12 3 2.73 2.16
 0 -12 3 5.88 2.3
 0 -12 3 1.77 2.09
 0 -12 3 4.57 2.51
 0 -12 3 0.7 2.51
 0 12 -2 466.53 18.88
 0 -12 2 477.84 18.48
 0 12 -2 453.02 18.88
 0 -12 2 484.22 18.78
 0 -12 2 516.01 18.57
 0 -12 2 496.77 18.59
 0 12 -2 481.28 18.98
 0 12 -2 512.04 19.45
 0 12 -2 469.33 18.6
 0 12 -2 527.99 19.36
 0 -12 2 516.44 18.39
 0 -12 2 510.88 18.41
 0 -12 2 512.15 18.42
 0 -12 2 530.45 18.6
 0 12 -1 85.54 5.38
 0 -12 1 85.31 5.01
 0 -12 1 88.71 5.11
 0 -12 1 88.15 5.41
 0 -12 1 93.27 5.27
 0 12 -1 86.95 5.39
 0 12 -1 104.21 6.2
 0 12 -1 79.65 4.95
 0 12 -1 95.75 5.99
 0 -12 1 89.07 5.07
 0 -12 1 97 5.02
 0 -12 1 83.7 5
 0 -12 1 88.83 4.97
 0 -12 1 88.49 4.99
 0 -12 0 5.3 2.34
 0 -12 0 3.8 2.55
 0 -12 0 3.77 2.41
 0 -12 0 3.33 2.41
 0 -12 0 -0.32 2.24
 0 12 0 4.45 2.87
 0 12 0 5.42 3.01
 0 -12 0 0.35 2.36
 0 12 0 1 2.51
 0 -12 0 3.65 2.58
 0 -12 0 2.84 2.26
 0 12 0 1.62 2.45
 0 12 0 4.53 2.93
 0 12 1 0.94 2.99
 0 12 1 1.57 2.32
 0 -12 -1 2.23 2.4
 0 -12 -1 2.56 2.38
 0 12 1 2.58 3.08
 0 12 1 -1.13 2.74
 0 -12 -1 1.26 2.41
 0 -12 -1 3.67 2.29
 0 -12 -1 2.13 2.37
 0 -12 -1 4.03 2.61
 0 -12 -1 3.51 2.29
 0 -12 -1 2.98 2.16
 0 -12 -2 144.23 6.79
 0 -12 -2 148.89 7.04
 0 -12 -2 138.28 6.7
 0 -12 -2 153.13 6.98
 0 12 2 146.28 7.61
 0 12 2 147.82 7.75
 0 12 2 143.91 7.53
 0 12 2 154.21 7.54
 0 -12 -2 156.16 6.98
 0 -12 -2 135.89 7.01
 0 -12 -2 150.11 6.9
 0 -12 -2 149.83 6.97
 0 12 3 2.23 2.77
 0 -12 -3 -0.89 1.96
 0 -12 -3 2.85 2.51
 0 12 3 0.69 2.79
 0 12 3 0.47 2.99
 0 12 3 1.85 2.96
 0 12 3 -1.15 2.74
 0 -12 -3 0.35 2.45
 0 -12 -3 1.28 2.24
 0 -12 -3 2.52 1.98
 0 -12 -3 3.73 2.5
 0 -12 -3 4.32 2.29
 0 -12 -3 3.05 2.26
 0 12 4 100.62 6.06
 0 12 4 109.84 6.43
 0 12 4 115.66 6.65
 0 12 4 97.18 5.6
 0 12 4 114.97 6.29
 0 -12 -4 104.92 5.62
 0 -12 -4 110.7 5.42
 0 -12 -4 93.52 5.08
 0 -12 -4 103.98 5.17
 0 12 4 97.41 5.94
 0 -12 -4 103.82 5.57
 0 -12 -4 109.44 5.49
 0 -12 -4 105.31 5.43
 0 12 5 -0.22 2.52
 0 12 5 -0.24 3.02
 0 12 5 0.25 3.19
 0 12 5 1.64 2.99
 0 -12 -5 -0.84 2.32
 0 -12 -5 -0.15 2.14
 0 -12 -5 3.82 2
 0 12 5 1.69 2.49
 0 -12 -5 2.91 2.37
 0 -12 -5 4.42 2.43
 0 -12 -5 1.42 2.19
 0 12 6 139.49 6.98
 0 12 6 137.31 7.5
 0 12 6 139.84 7.33
 0 12 6 138.78 7.32
 0 -12 -6 124.76 6.4
 0 -12 -6 131.22 6.25
 0 -12 -6 135.25 6.29
 0 12 6 113.77 6.61
 0 -12 -6 144.81 6.54
 0 -12 -6 136.98 6.32
 0 -12 -6 137.12 6.34
 0 12 7 78.59 5.43
 0 12 7 79.17 5.51
 0 12 7 83.94 5.51
 0 -12 -7 66.3 4.37
 0 -12 -7 76.12 4.5
 0 -12 -7 71.13 4.26
 0 -12 -7 73.14 4.47
 0 -12 -7 74.69 4.37
 0 -12 -7 79.04 4.4
 0 -12 -7 81.91 4.43
 0 12 7 73.95 5.65
 0 -12 -8 161.04 7.16
 0 12 8 173.82 8.26
 0 12 8 152.47 7.91
 0 12 8 153.64 7.96
 0 -12 -8 146.07 6.96
 0 -12 -8 164.42 7.57
 0 12 8 165.63 8.22
 0 -12 -8 156.09 6.94
 0 -12 -8 135.67 6.76
 0 -12 -8 159.98 7.09
 0 -12 -8 152.52 7.03
 0 -12 -9 4.18 2.12
 0 -12 -9 6.68 2.23
 0 -12 -9 3.14 1.98
 0 12 9 2.64 3
 0 12 9 7.8 3.15
 0 12 9 6.16 3.06
 0 12 9 4.67 2.59
 0 -12 -9 2.96 1.91
 0 -12 -9 2.83 1.92
 0 -12 -9 4.46 2.1
 0 -12 -9 4.5 2.62
 0 12 9 1.48 3.05
 0 -12 -9 3.89 2.22
 0 12 10 256.41 10.74
 0 12 10 248.35 10.58
 0 12 10 255.02 10.67
 0 12 10 233.9 10.44
 0 -12 -10 251.3 9.84
 0 -12 -10 239.67 9.6
 0 -12 -10 208.31 9.17
 0 12 10 222.84 10.38
 0 -12 -10 231.25 9.95
 0 -12 -10 234.7 9.63
 0 -12 -10 217.28 9.33
 0 12 11 2.88 2.98
 0 12 11 -0.93 2.92
 0 12 11 1.11 2.84
 0 12 11 3.34 2.45
 0 -12 -11 2.82 2.49
 0 -12 -11 1.29 2.15
 0 -12 -11 1.07 1.98
 0 12 11 3.72 2.73
 0 -12 -11 5.79 2.37
 0 -12 -11 1.86 1.79
 0 -12 -11 0.61 1.95
 0 -12 -12 46.4 3.67
 0 12 12 50.19 4.22
 0 -12 -12 38.46 3.45
 0 -12 -12 46.17 3.51
 0 12 12 42.07 4.12
 0 -12 -12 43.41 3.4
 0 12 12 45.3 3.98
 0 12 12 49.4 4.32
 0 -12 -12 47.45 3.3
 0 12 12 47.35 3.94
 0 12 13 0.76 2.43
 0 12 13 -2.79 2.69
 0 12 13 0.62 2.81
 0 12 13 -0.54 2.46
 0 12 13 3.87 2.8
 0 -12 -13 -1.19 2
 0 12 13 0.19 2.33
 0 -12 -14 11.92 2.3
 0 -12 -14 10.26 2.32
 0 -12 -14 10.31 2.4
 0 12 14 12.18 2.83
 0 12 14 14.92 3.05
 0 12 14 8.88 2.51
 0 12 14 14.48 2.71
 0 12 14 9.21 2.77
 0 12 14 9.32 2.84
 0 -12 -14 10.79 2.16
 0 -12 -14 17.45 2.46
 0 12 14 10.65 2.45
 0 12 15 3.16 2.34
 0 12 15 0.35 2.56
 0 -12 -15 -0.13 1.94
 0 -12 -15 -0.76 1.81
 0 12 15 -1.09 2.22
 0 12 15 0.18 2.4
 0 -12 -15 -0.14 1.86
 0 12 15 4 2.5
 0 -12 -15 -0.61 1.73
 0 -12 -15 2.29 1.86
 0 12 16 94.86 5.16
 0 -12 -16 105.46 4.89
 0 12 16 112 5.57
 0 12 16 100.67 5.3
 0 -12 -16 89.62 4.59
 0 -12 -16 105.97 4.97
 0 -12 -16 112.34 5.03
 0 12 17 2.76 1.87
 0 -12 -17 2.71 1.7
 0 12 17 4.12 2.19
 0 12 17 -0.37 2.07
 0 -12 -17 0.59 1.31
 0 -12 -17 -0.67 1.68
 0 -12 -17 0.75 1.9
 0 -12 -17 0.2 1.58
 0 -12 -18 3.19 1.34
 0 12 18 7.7 1.84
 0 -12 -18 7.91 1.59
 0 12 18 5.74 1.81
 0 12 18 8.59 2.13
 0 12 18 7.8 1.92
 0 -12 -18 4.44 1.59
 0 -12 -18 5.37 1.83
 0 -12 -19 -0.07 1.21
 0 12 19 -0.78 1.41
 0 -12 -19 3.98 1.53
 0 12 19 1.35 1.32
 0 -12 -19 -0.08 1.37
 0 -12 -20 15.57 1.52
 0 -12 -20 13.54 1.39
 0 -13 15 9.35 1.2
 0 13 -15 7.4 1.53
 0 -13 15 8.33 1.27
 0 13 -14 32.43 2.45
 0 -13 14 28.3 2.06
 0 13 -14 29.84 2.63
 0 -13 14 31.22 2.1
 0 -13 14 31.13 2.04
 0 13 -13 12.64 1.98
 0 13 -13 12.45 2.21
 0 13 -13 14.58 2.15
 0 -13 13 13.76 1.78
 0 13 -13 13.41 2.37
 0 -13 13 11.89 1.87
 0 -13 13 15.04 1.88
 0 13 -12 24.17 2.55
 0 -13 12 25.91 2.31
 0 13 -12 26.31 2.99
 0 13 -12 26.74 2.79
 0 13 -12 32.1 2.89
 0 13 -12 23.57 2.44
 0 13 -12 29.88 2.67
 0 -13 12 26.37 2.39
 0 -13 12 27.9 2.46
 0 13 -11 42.24 3.3
 0 -13 11 37.56 2.63
 0 13 -11 32.02 3.15
 0 -13 11 40.86 3.19
 0 13 -11 39.59 3.04
 0 13 -11 40.67 3.24
 0 13 -11 39.39 3.37
 0 -13 11 37.13 2.97
 0 -13 11 35.45 2.73
 0 13 -11 43.26 3.62
 0 -13 11 37.56 2.94
 0 -13 10 4.24 2.35
 0 13 -10 5.68 2.33
 0 13 -10 5.59 2.34
 0 -13 10 8.01 1.96
 0 13 -10 8.62 2.85
 0 -13 10 9.61 1.96
 0 13 -10 6.39 2.12
 0 13 -10 11.2 2.84
 0 -13 10 8.79 2.26
 0 13 -10 8.88 2.35
 0 13 -10 7.6 2.42
 0 -13 10 9.59 2.26
 0 13 -9 87.53 4.88
 0 -13 9 95.06 4.56
 0 13 -9 76.87 4.85
 0 -13 9 77.64 4.3
 0 13 -9 89.4 5.18
 0 13 -9 77.08 4.53
 0 -13 9 86.87 4.74
 0 13 -9 81.48 4.9
 0 13 -9 77.11 4.85
 0 13 -9 88.12 5.05
 0 -13 9 89.51 4.7
 0 13 -8 99.63 5.31
 0 -13 8 96.11 4.8
 0 13 -8 83.59 5.05
 0 -13 8 89.3 4.56
 0 13 -8 77.88 4.72
 0 13 -8 88.81 5.41
 0 -13 8 91.86 5.03
 0 13 -8 92.03 5.37
 0 -13 8 81.96 4.39
 0 13 -8 92.2 5.33
 0 13 -8 92.34 5.42
 0 13 -7 3.76 2.64
 0 13 -7 5.98 2.73
 0 -13 7 2.34 1.88
 0 13 -7 3.47 2.87
 0 -13 7 5.46 2.36
 0 13 -7 2.83 2.76
 0 13 -7 2.18 2.42
 0 13 -6 54.71 4.33
 0 -13 6 57.94 4.08
 0 13 -6 57.66 4.44
 0 13 -6 57.85 4.45
 0 13 -6 59.55 4.64
 0 13 -6 53.11 4.08
 0 13 -6 59.78 4.36
 0 -13 6 46.11 3.23
 0 -13 6 56.87 3.72
 0 -13 6 57.15 3.67
 0 -13 6 54.83 3.9
 0 13 -5 20.76 3.22
 0 -13 5 17.6 2.51
 0 -13 5 18.86 2.23
 0 -13 5 19.89 3.06
 0 -13 5 21.39 2.71
 0 13 -5 22.22 3.45
 0 13 -5 20.31 3.43
 0 13 -5 15.01 2.77
 0 13 -5 21.59 3.29
 0 -13 5 17.92 2.28
 0 -13 5 15.25 2.3
 0 -13 5 16.93 2.32
 0 13 -5 15.27 2.97
 0 -13 5 17.39 2.55
 0 -13 5 17.04 2.79
 0 13 -4 158.81 7.63
 0 -13 4 144.42 6.93
 0 -13 4 148.05 6.7
 0 -13 4 177.78 7.27
 0 -13 4 153.66 7.35
 0 13 -4 158.74 7.61
 0 13 -4 166.37 8.04
 0 13 -4 154.6 7.28
 0 13 -4 152.65 7.72
 0 -13 4 153.43 6.78
 0 -13 4 156.38 6.81
 0 -13 4 150.27 6.79
 0 13 -4 132.27 7.4
 0 -13 4 156.52 7.16
 0 -13 4 156.77 6.96
 0 13 -3 15.56 3.01
 0 -13 3 17.77 2.4
 0 13 -3 21.64 3.25
 0 13 -3 20.35 3.37
 0 13 -3 16.45 2.74
 0 13 -3 22.68 3.49
 0 -13 3 16.54 2.85
 0 13 -3 16.07 3.11
 0 -13 3 14.89 2.45
 0 -13 3 17.28 2.51
 0 -13 3 18.44 2.45
 0 -13 3 20.96 2.64
 0 -13 3 19.67 2.87
 0 -13 3 18.45 2.74
 0 -13 3 15.25 2.6
 0 -13 2 15.73 2.59
 0 -13 2 16.77 2.52
 0 13 -2 15.64 3.14
 0 13 -2 18.17 3.58
 0 13 -2 19.5 2.74
 0 13 -2 12.62 2.88
 0 13 -2 22.6 3.37
 0 -13 2 14.74 2.82
 0 -13 2 16.24 2.76
 0 -13 2 17.5 2.78
 0 -13 2 13.3 2.7
 0 -13 2 20.44 2.61
 0 -13 2 19.75 2.67
 0 -13 1 212.64 9.1
 0 -13 1 201.61 9.17
 0 13 -1 220.95 10.05
 0 -13 1 213.01 9.22
 0 -13 1 236.13 9.36
 0 13 -1 206.47 9.59
 0 13 -1 234.16 10.25
 0 13 -1 208.84 9.83
 0 13 -1 221.4 9.81
 0 13 -1 228.37 10.17
 0 -13 1 224.39 9.3
 0 -13 1 220.92 9.47
 0 -13 1 225.1 9.18
 0 -13 1 230.47 9.24
 0 -13 0 -0.62 2.06
 0 13 0 0.7 2.83
 0 -13 0 2.38 2.14
 0 -13 0 2.28 2.31
 0 13 0 -0.98 2.34
 0 13 0 3.07 3.03
 0 13 0 2.71 2.78
 0 13 0 2.2 2.62
 0 13 0 -0.23 2.97
 0 -13 0 3.06 2.43
 0 -13 0 0.94 2.16
 0 -13 0 -2.3 2.56
 0 -13 0 -2.34 2.17
 0 -13 0 2.04 2.18
 0 -13 -1 9.23 2.25
 0 -13 -1 6.66 2.51
 0 13 1 3.89 2.99
 0 -13 -1 2.98 2.27
 0 13 1 7.72 3.12
 0 13 1 3.21 2.74
 0 13 1 5.41 3.34
 0 13 1 5.62 3.04
 0 13 1 7.12 2.77
 0 -13 -1 6.91 2.28
 0 -13 -1 7.22 2.48
 0 -13 -1 5.69 2.31
 0 -13 -1 6.77 2.34
 0 -13 -1 8.4 2.4
 0 13 2 48.82 4.19
 0 -13 -2 47.39 3.62
 0 -13 -2 41.98 3.31
 0 -13 -2 41.21 3.42
 0 13 2 46.17 4.36
 0 13 2 45.2 4.35
 0 13 2 53.42 4.76
 0 13 2 47.11 4.14
 0 -13 -2 41.39 3.26
 0 13 2 38.73 3.62
 0 -13 -2 45.52 3.63
 0 -13 -2 46.35 3.61
 0 -13 -2 42.95 3.58
 0 13 3 27.77 3.6
 0 13 3 21.71 3.69
 0 13 3 24.77 3.95
 0 13 3 25.95 3.64
 0 -13 -3 25.23 3.06
 0 -13 -3 27.07 2.95
 0 13 3 25.29 3.39
 0 -13 -3 22.02 2.9
 0 -13 -3 26.55 2.62
 0 -13 -3 29.05 3.05
 0 -13 -3 24.79 2.95
 0 13 4 16.4 3.37
 0 13 4 19.55 3.62
 0 13 4 19.51 3.32
 0 -13 -4 14.05 2.6
 0 -13 -4 17.9 2.76
 0 13 4 13.42 2.96
 0 -13 -4 16.24 2.65
 0 13 4 10.56 2.9
 0 -13 -4 13.49 2.49
 0 -13 -4 14.95 2.59
 0 13 5 14.68 3.1
 0 13 5 16.7 3.5
 0 13 5 19.91 3.55
 0 13 5 17.05 3.31
 0 -13 -5 17.5 2.74
 0 -13 -5 23.76 2.82
 0 13 5 16.17 3.01
 0 -13 -5 18.63 2.58
 0 -13 -5 16.37 2.19
 0 -13 -5 23.15 2.81
 0 -13 -5 15.79 2.64
 0 13 6 3.03 3.02
 0 13 6 -0.24 3.02
 0 13 6 1.61 2.81
 0 -13 -6 0.91 1.93
 0 -13 -6 -0.9 2
 0 -13 -6 1.41 1.85
 0 -13 -6 -1.44 1.99
 0 13 6 4.68 3.19
 0 -13 -6 1.09 2.07
 0 -13 -6 -1.09 2.05
 0 -13 -7 5.31 2.2
 0 -13 -7 5.24 2.04
 0 -13 -7 6.53 2.12
 0 -13 -7 2.48 2.06
 0 -13 -7 7.04 2.63
 0 13 7 1.61 2.89
 0 13 7 1.19 2.97
 0 13 7 2.18 3.17
 0 -13 -7 5.5 1.98
 0 -13 -7 3.25 1.9
 0 13 8 91.16 5.72
 0 -13 -8 76.52 5.02
 0 -13 -8 85.7 4.64
 0 13 8 85.94 5.83
 0 13 8 94.44 5.76
 0 13 8 87.12 5.61
 0 13 8 94.69 5.63
 0 -13 -8 82.7 4.6
 0 -13 -8 80.47 4.5
 0 -13 -8 84.8 4.56
 0 -13 -8 81.31 4.47
 0 13 9 33 3.9
 0 -13 -9 34.87 3.21
 0 -13 -9 28.85 2.77
 0 13 9 33.13 3.91
 0 13 9 40.47 4.07
 0 13 9 32.43 3.79
 0 13 9 42.22 4.15
 0 -13 -9 30.89 3.29
 0 -13 -9 35.45 2.88
 0 -13 -9 27.87 2.83
 0 -13 -10 13.69 2.07
 0 -13 -10 10.58 2
 0 13 10 18.74 3.35
 0 13 10 16.94 3.28
 0 13 10 15.99 3.4
 0 13 10 6.4 2.87
 0 13 10 15.67 3.03
 0 -13 -10 10.94 2.59
 0 13 11 -1.59 2.71
 0 -13 -11 0.38 1.68
 0 -13 -11 -0.12 1.63
 0 13 11 1.46 2.68
 0 13 11 5.37 2.91
 0 13 11 -1.87 2.25
 0 13 11 -2.14 2.61
 0 13 12 -1.43 2.46
 0 13 12 1.48 2.52
 0 13 12 -2.46 2.67
 0 -13 -12 1.62 1.94
 0 -13 -12 0.62 1.74
 0 -13 -12 1.76 1.9
 0 -13 -12 0.43 2.01
 0 13 12 1.13 2.69
 0 13 12 -0.77 2.52
 0 13 12 2.79 2.36
 0 -13 -12 1.92 2.14
 0 13 13 53.42 3.92
 0 13 13 47.94 3.87
 0 -13 -13 54.72 3.55
 0 -13 -13 41.4 3.27
 0 -13 -13 55.1 3.39
 0 -13 -13 56.34 3.28
 0 13 13 46.43 3.63
 0 -13 -13 55.74 3.43
 0 13 13 49.96 3.96
 0 13 13 50.47 4.04
 0 13 13 47.59 3.67
 0 13 14 32.8 3.15
 0 -13 -14 43.65 3.04
 0 -13 -14 31.4 2.69
 0 -13 -14 38.87 2.68
 0 -13 -14 39.76 2.72
 0 13 14 30.96 2.85
 0 13 14 44.85 3.51
 0 13 14 36.39 3.31
 0 -13 -14 37.31 2.86
 0 -13 -14 27.65 2.34
 0 -13 -15 4.04 1.79
 0 -13 -15 3.71 1.64
 0 -13 -15 5.45 1.63
 0 -13 -15 4.24 1.68
 0 13 15 6.01 2.24
 0 -13 -15 3.81 1.77
 0 13 15 2.1 1.97
 0 13 15 6.3 2.34
 0 13 16 5.04 1.78
 0 -13 -16 4.76 1.6
 0 -13 -16 7.24 1.45
 0 -13 -16 4.95 1.49
 0 13 16 3.64 2.01
 0 -13 -16 3.72 1.62
 0 -13 -17 47.84 2.68
 0 13 17 52.57 2.97
 0 -13 -17 50.44 2.82
 0 -13 -18 1.68 1.06
 0 -13 -18 -0.45 1.13
 0 -14 13 19.62 1.37
 0 -14 13 16.46 1.5
 0 14 -12 73.84 3.52
 0 -14 12 71.96 3.22
 0 -14 12 64.39 3.25
 0 14 -12 64.51 3.57
 0 14 -11 12.51 1.73
 0 -14 11 15.08 1.57
 0 -14 11 17.04 1.84
 0 14 -11 14.08 2.1
 0 14 -11 16.91 2.03
 0 14 -11 15.54 2.14
 0 -14 11 19.71 1.96
 0 -14 10 2.99 1.84
 0 -14 10 0.67 1.61
 0 -14 10 2.93 1.51
 0 14 -10 0.81 1.75
 0 14 -10 2.95 1.95
 0 14 -10 1.46 1.81
 0 14 -10 3.81 1.97
 0 -14 9 19.64 2.38
 0 -14 9 20.36 2.34
 0 -14 9 24.45 2.19
 0 14 -9 18.15 2.37
 0 14 -9 22.58 2.63
 0 14 -9 24.75 2.73
 0 14 -9 17.51 2.44
 0 14 -9 23.85 2.74
 0 -14 8 16.03 2.47
 0 -14 8 15.69 2.32
 0 -14 8 18.61 2.2
 0 14 -8 23.01 2.52
 0 14 -8 15.71 2.62
 0 14 -8 18.35 2.77
 0 14 -8 16.32 2.62
 0 14 -8 17.23 2.68
 0 -14 7 26.41 2.83
 0 -14 7 34.33 2.52
 0 -14 7 30.35 2.85
 0 -14 7 39.73 2.9
 0 14 -7 30.28 2.91
 0 14 -7 36.12 3.4
 0 14 -7 30.18 3.18
 0 14 -7 31.16 3.18
 0 14 -7 28.28 3.1
 0 14 -6 77.12 4.99
 0 14 -6 77.72 4.61
 0 -14 6 81.89 4.66
 0 -14 6 81.86 4.56
 0 -14 6 85.87 4.32
 0 -14 6 96.42 4.62
 0 14 -6 94.63 5.12
 0 14 -6 80.89 4.83
 0 14 -6 93.55 5.23
 0 14 -5 20.01 2.87
 0 14 -5 21.86 2.93
 0 -14 5 13.96 2.13
 0 -14 5 22.6 2.63
 0 14 -5 18.39 3.15
 0 14 -5 20.21 3.08
 0 14 -5 19.81 2.91
 0 -14 5 19 2.75
 0 -14 5 22.14 2.2
 0 -14 5 23.97 2.68
 0 -14 5 19.83 2.42
 0 14 -5 17.31 2.58
 0 14 -4 0.53 2.31
 0 -14 4 1.03 1.85
 0 -14 4 -0.22 1.6
 0 -14 4 0.41 2.08
 0 14 -4 0.4 2.7
 0 14 -4 2.81 2.55
 0 14 -4 0.57 2.33
 0 -14 4 -0.61 2.14
 0 -14 4 0.36 1.71
 0 -14 4 -0.35 1.73
 0 14 -4 1.56 2.27
 0 14 -4 0.61 1.99
 0 14 -3 5.38 2.72
 0 14 -3 -2.01 2.61
 0 -14 3 4.95 2.38
 0 -14 3 3.71 1.96
 0 -14 3 1.63 1.85
 0 -14 3 1.45 1.7
 0 14 -3 6.93 2.48
 0 14 -3 2.1 1.92
 0 14 -3 -0.2 2.76
 0 -14 3 4.61 2.06
 0 14 -2 98.51 5.66
 0 14 -2 96.25 5.42
 0 14 -2 102.33 5.93
 0 14 -2 115.39 6.19
 0 -14 2 96.99 5.1
 0 -14 2 111.35 5.16
 0 -14 2 101.49 5.01
 0 14 -2 88.68 5.5
 0 14 -2 104.07 5.94
 0 -14 1 111.39 5.41
 0 -14 1 113.53 5.41
 0 14 -1 125.79 6.38
 0 14 -1 120.3 6.42
 0 14 -1 106.24 5.91
 0 14 -1 100.92 5.64
 0 -14 1 116.27 5.57
 0 14 -1 123.67 6.44
 0 14 -1 94.24 5.82
 0 -14 0 229.71 9.26
 0 -14 0 224.69 9.19
 0 14 0 243.04 10.16
 0 14 0 237.38 10.13
 0 14 0 213.19 9.58
 0 -14 0 215.74 9.2
 0 14 0 209.57 9.73
 0 14 0 230.7 10.1
 0 -14 -1 58.32 3.66
 0 -14 -1 57.38 3.81
 0 14 1 60.74 4.49
 0 14 1 55.01 4.38
 0 14 1 56.37 4.66
 0 14 1 48.77 4.17
 0 -14 -1 47.41 3.49
 0 14 1 47.13 3.87
 0 14 2 2.52 2.61
 0 14 2 2.03 2.88
 0 -14 -2 3.31 1.77
 0 -14 -2 1.44 2.01
 0 -14 -2 0.58 2.24
 0 14 2 3.75 2.69
 0 14 2 0.2 2.76
 0 14 2 1.22 2.24
 0 -14 -2 1.75 2.06
 0 -14 -3 19.56 2.32
 0 -14 -3 22.26 2.74
 0 -14 -3 23.74 2.84
 0 -14 -3 17.37 2.25
 0 14 3 16.08 2.97
 0 14 3 21.68 3.62
 0 14 3 26.28 3.39
 0 -14 -3 21.31 2.54
 0 14 3 19.34 3.14
 0 14 4 92.33 5.28
 0 -14 -4 91.86 4.84
 0 -14 -4 92.02 4.79
 0 14 4 95.21 5.9
 0 14 4 92.3 5.51
 0 14 4 97.16 5.82
 0 -14 -4 84.33 4.66
 0 -14 -4 86.08 4.79
 0 -14 -4 80.19 4.47
 0 14 5 10.98 3.08
 0 -14 -5 12.62 2.25
 0 14 5 9.77 3.08
 0 14 5 6.96 2.78
 0 -14 -5 9.24 2.24
 0 14 5 6.97 2.53
 0 -14 -5 9 2.14
 0 -14 -5 4.63 2.06
 0 14 6 19.57 3.42
 0 14 6 15.42 3.05
 0 -14 -6 19.24 2.52
 0 -14 -6 17.92 2.37
 0 -14 -6 20.75 2.69
 0 14 6 21.99 3.64
 0 14 6 20.47 3.36
 0 -14 -6 25.17 2.57
 0 14 7 -1.07 2.78
 0 14 7 1.33 2.56
 0 14 7 4.69 2.68
 0 14 7 3.37 2.85
 0 -14 -7 -0.38 1.85
 0 -14 -7 0.9 1.91
 0 -14 -7 -0.69 1.62
 0 -14 -7 3.58 2.02
 0 -14 -7 -1.36 1.91
 0 -14 -7 0.36 1.68
 0 14 7 0.21 2.71
 0 -14 -7 -0.29 2.06
 0 14 8 8.86 2.84
 0 -14 -8 8.96 1.95
 0 -14 -8 7.38 2.06
 0 14 8 8.38 2.68
 0 14 8 9.69 2.87
 0 -14 -8 14.66 2.6
 0 -14 -8 6.91 1.91
 0 14 8 12.97 3.12
 0 -14 -8 8.37 2.33
 0 -14 -8 5.79 1.9
 0 -14 -8 4.02 1.88
 0 14 9 3.17 2.67
 0 -14 -9 2.25 2.08
 0 14 9 2.2 2.63
 0 14 9 -1.57 2.67
 0 14 9 -1.62 2.55
 0 -14 -9 4.67 2.23
 0 -14 -9 2.22 1.8
 0 -14 -9 -0.65 1.91
 0 -14 -9 3.08 1.72
 0 -14 -9 -0.44 1.64
 0 14 10 2.08 2.31
 0 -14 -10 -0.81 2.05
 0 -14 -10 2.43 1.77
 0 -14 -10 0.5 1.87
 0 14 10 2.27 2.54
 0 14 10 0.74 2.34
 0 14 10 0.17 2.35
 0 14 10 1.45 2.02
 0 -14 -10 1.26 1.48
 0 -14 -10 -1.09 2.07
 0 -14 -10 0.74 1.57
 0 14 11 148.89 7.28
 0 14 11 159.49 7.45
 0 -14 -11 171.47 7.18
 0 -14 -11 165.07 6.98
 0 -14 -11 173.28 6.95
 0 14 11 175.02 7.63
 0 14 11 174.74 7.53
 0 14 11 172.67 7.66
 0 -14 -11 162.92 7.06
 0 14 12 65.32 4.09
 0 -14 -12 65.03 3.61
 0 -14 -12 69.18 3.61
 0 -14 -12 65.3 3.48
 0 -14 -12 67.07 3.74
 0 14 12 61.29 3.94
 0 14 12 70.55 4.21
 0 14 12 64.89 4.17
 0 14 12 65.13 3.91
 0 -14 -12 63.73 3.61
 0 14 13 18.66 2.27
 0 14 13 21.29 2.65
 0 14 13 22.43 2.53
 0 -14 -13 24.05 2.11
 0 -14 -13 15.62 1.79
 0 -14 -13 24.88 2.14
 0 14 13 20.83 2.64
 0 -14 -13 19.81 2.23
 0 -14 -13 17.26 2.08
 0 -14 -14 6.86 1.3
 0 -14 -14 7.91 1.63
 0 14 14 6.06 1.8
 0 -14 -14 7.79 1.7
 0 -14 -14 7.93 1.5
 0 14 14 8.82 2.06
 0 -14 -14 4.95 1.42
 0 -14 -15 0.6 1.31
 0 -14 -15 2.01 1.29
 0 -14 -16 16.14 1.45
 0 -14 -16 11.85 1.34
 0 -15 10 26.58 1.9
 0 -15 10 32.82 1.89
 0 15 -10 31.36 2.16
 0 -15 9 0.48 1.23
 0 15 -9 0.76 1.55
 0 15 -9 2.96 1.43
 0 15 -9 1.38 1.38
 0 15 -9 1.08 1.45
 0 -15 9 1.59 1.27
 0 -15 9 0.62 1.08
 0 -15 8 5.68 1.56
 0 15 -8 3.53 1.77
 0 15 -8 4.31 1.72
 0 15 -8 5.88 1.72
 0 15 -8 2.23 1.49
 0 -15 8 3.58 1.49
 0 -15 8 2.95 1.36
 0 -15 7 -0.53 1.56
 0 15 -7 -0.24 1.9
 0 15 -7 -0.45 1.72
 0 15 -7 1.12 1.59
 0 15 -7 2.49 1.81
 0 -15 7 1.49 1.57
 0 -15 7 0.92 1.48
 0 -15 6 4.64 1.66
 0 -15 6 2.8 1.41
 0 15 -6 4.88 2.06
 0 15 -6 1.93 1.82
 0 15 -6 1.3 1.58
 0 15 -6 3.32 2.07
 0 -15 6 4.8 1.68
 0 -15 6 3.94 1.79
 0 -15 5 26.7 2.16
 0 -15 5 21.86 2.28
 0 15 -5 20.97 2.4
 0 15 -5 25.87 2.73
 0 -15 5 23.81 2.27
 0 15 -5 25.15 2.79
 0 15 -5 20.14 2.1
 0 -15 5 21.32 2.37
 0 -15 4 38.78 2.92
 0 15 -4 46.21 3.43
 0 -15 4 38.67 2.5
 0 15 -4 40.47 3.02
 0 15 -4 37.17 3.2
 0 -15 4 43.35 2.8
 0 -15 4 38.03 2.76
 0 -15 4 43.34 2.85
 0 -15 3 44.36 3.08
 0 15 -3 40.78 3.52
 0 -15 3 43.29 2.75
 0 15 -3 40.69 3.34
 0 15 -3 40.62 3.1
 0 -15 3 47.46 2.96
 0 -15 3 33.76 2.75
 0 -15 3 43.54 2.91
 0 -15 2 1.32 1.89
 0 -15 2 0.95 1.59
 0 15 -2 1.98 2.23
 0 15 -2 2.17 1.83
 0 15 -2 1.49 2.12
 0 15 -2 0.76 2.17
 0 -15 2 -1.61 1.7
 0 -15 2 -1.25 1.86
 0 -15 2 3.19 1.8
 0 -15 1 29.35 2.71
 0 -15 1 27.12 2.51
 0 -15 1 27.51 2.49
 0 -15 1 32.4 2.58
 0 15 -1 31.5 3.25
 0 -15 1 30.3 2.47
 0 15 -1 34.17 3.03
 0 -15 1 28.02 2.6
 0 15 -1 31.03 3.03
 0 15 0 2.75 2.02
 0 -15 0 3.44 1.74
 0 15 0 6.99 2.57
 0 -15 0 4.35 1.98
 0 -15 0 7.6 1.9
 0 -15 0 3.49 1.89
 0 15 0 6.92 2.51
 0 15 0 4.66 2.39
 0 15 0 4.5 2.43
 0 -15 0 6.42 1.81
 0 -15 0 7.24 2.04
 0 15 0 5.91 2.21
 0 15 1 28.74 2.79
 0 15 1 30.92 3.21
 0 -15 -1 30.72 2.63
 0 15 1 29.67 3.34
 0 -15 -1 30.26 2.71
 0 -15 -1 34.55 2.75
 0 -15 -1 36.86 2.77
 0 15 1 37.72 3.48
 0 -15 -1 27.64 2.42
 0 -15 -1 31.41 2.68
 0 15 1 27.03 2.82
 0 15 2 218.86 9.08
 0 -15 -2 217.18 8.52
 0 -15 -2 206.67 8.48
 0 -15 -2 221.88 8.56
 0 -15 -2 229.22 8.59
 0 15 2 212.8 8.86
 0 15 2 234.83 9.44
 0 -15 -2 206.69 8.47
 0 15 2 229.73 9.45
 0 15 3 23.51 3.09
 0 15 3 23.61 3.14
 0 -15 -3 20.01 2.27
 0 -15 -3 27.81 2.56
 0 -15 -3 25.59 2.5
 0 15 3 25.95 2.92
 0 15 3 27.68 3.29
 0 15 3 22.06 2.68
 0 -15 -3 23.23 2.48
 0 -15 -3 23.04 2.39
 0 -15 -4 45.62 2.97
 0 -15 -4 35.02 2.56
 0 15 4 37.26 3.64
 0 15 4 35.72 3.17
 0 15 4 39.05 3.01
 0 15 4 35.59 3.48
 0 15 4 37.95 3.58
 0 -15 -4 34.29 2.68
 0 -15 -4 40.47 3.24
 0 -15 -4 36.98 2.85
 0 -15 -4 42.77 2.92
 0 -15 -4 38.57 2.76
 0 15 5 79.83 4.7
 0 15 5 116.18 5.65
 0 -15 -5 97.69 4.58
 0 -15 -5 95.8 4.47
 0 -15 -5 84.05 4.37
 0 -15 -5 98.02 4.59
 0 -15 -5 96.97 4.6
 0 -15 -5 94.92 4.44
 0 -15 -5 102.29 5.01
 0 -15 -5 92.42 4.6
 0 15 5 95.82 5.37
 0 15 6 1.94 2.45
 0 -15 -6 3.22 1.71
 0 -15 -6 1.32 2.03
 0 -15 -6 -1.45 1.71
 0 -15 -6 -0.28 1.48
 0 15 6 0.17 2.45
 0 -15 -6 1.54 1.72
 0 -15 -6 0.94 1.59
 0 15 7 44.65 3.64
 0 15 7 44.69 3.56
 0 -15 -7 42.66 2.79
 0 -15 -7 44.34 3.15
 0 -15 -7 42.22 2.94
 0 -15 -7 38.4 2.51
 0 -15 -7 43.91 2.87
 0 15 7 43.24 3.61
 0 -15 -7 49.42 2.91
 0 -15 -8 0.71 1.87
 0 -15 -8 0.36 1.42
 0 -15 -8 2.04 1.6
 0 15 8 -0.61 2.21
 0 15 8 0.74 2.23
 0 -15 -8 0.87 1.68
 0 -15 -8 0.38 1.53
 0 -15 -9 198.51 8.04
 0 15 9 191.96 8.38
 0 15 9 230.86 8.95
 0 15 9 222.97 8.9
 0 -15 -9 228.34 8.38
 0 -15 -9 212.39 8.48
 0 15 9 227.8 8.91
 0 -15 -9 226.81 8.48
 0 -15 -10 23.25 2.18
 0 -15 -10 22.25 2
 0 15 10 21.54 2.44
 0 15 10 23.35 2.61
 0 15 10 18.95 2.44
 0 15 10 18.98 2.41
 0 -15 -10 17.4 2.13
 0 15 10 18.8 2.51
 0 -15 -11 6.91 1.51
 0 -15 -11 5.92 1.39
 0 -15 -11 6.16 1.48
 0 15 11 5.08 1.88
 0 15 11 9.43 1.96
 0 -15 -11 4.9 1.68
 0 -15 -11 5.44 1.53
 0 -15 -12 5.63 1.3
 0 -15 -12 6.07 1.28
 0 -15 -12 9.83 1.6
 0 -15 -12 4.94 1.35
 0 -15 -13 28.34 1.83
 0 -15 -13 31.12 1.99
 0 -15 -14 0.67 0.98
 0 16 -6 7.53 1.47
 0 16 -6 9.18 1.44
 0 -16 6 7.34 1.18
 0 -16 5 5.32 1.19
 0 16 -5 2.97 1.5
 0 16 -5 4.63 1.49
 0 -16 5 5.05 1.08
 0 -16 5 2.68 1.17
 0 16 -4 2.02 1.56
 0 16 -4 3.07 1.55
 0 -16 4 1.34 1.15
 0 -16 4 2.64 1.26
 0 16 -4 0.27 1.4
 0 -16 4 1.74 1.29
 0 16 -3 17.62 2.09
 0 16 -3 18.01 1.93
 0 -16 3 19.56 1.75
 0 -16 3 17.04 1.6
 0 16 -3 13.75 1.8
 0 -16 3 13.24 1.64
 0 16 -2 8.19 1.93
 0 16 -2 6.92 1.61
 0 -16 2 7.31 1.49
 0 -16 2 6.43 1.45
 0 16 -2 6.27 1.67
 0 -16 2 5.93 1.44
 0 16 -1 44.11 2.82
 0 -16 1 40.5 2.45
 0 16 -1 37.41 2.48
 0 -16 1 35.97 2.24
 0 16 -1 32.98 2.47
 0 -16 1 34.58 2.3
 0 16 0 -0.7 1.79
 0 16 0 -0.6 1.82
 0 -16 0 1.36 1.25
 0 -16 0 1.96 1.66
 0 16 0 1.82 1.63
 0 -16 0 2.73 1.54
 0 16 0 2.19 1.35
 0 -16 0 0.7 1.27
 0 16 0 1.17 1.37
 0 -16 0 -0.08 1.32
 0 -16 -1 10.54 1.48
 0 -16 -1 12.55 1.76
 0 16 1 6.83 1.78
 0 16 1 10.05 2.12
 0 -16 -1 9.28 1.6
 0 -16 -1 10.94 1.98
 0 -16 -2 3.13 1.3
 0 -16 -2 2.86 1.48
 0 16 2 4.17 1.65
 0 16 2 0.89 1.9
 0 -16 -2 3.03 1.44
 0 -16 -2 1.82 1.74
 0 -16 -3 6.51 1.32
 0 -16 -3 10.62 1.96
 0 16 3 6.96 1.61
 0 -16 -3 10.39 1.57
 0 16 3 9.2 2.17
 0 -16 -3 9.11 1.56
 0 -16 -4 0.1 1.67
 0 -16 -4 4.08 1.39
 0 16 4 1.9 1.97
 0 -16 -4 3.89 1.32
 0 16 5 44.58 3.14
 0 -16 -5 46.54 2.79
 0 -16 -5 36.59 2.29
 0 -16 -6 7.96 1.7
 0 -16 -6 5.98 1.17
 0 -16 -7 11.17 1.71
 0 -16 -7 13.64 1.65
 0 16 7 9.92 1.53
 0 -16 -8 34.62 2.11
 0 -16 -8 31.72 1.97
 0 -16 -8 29.42 2.16
 0 -16 -9 -0.88 1.12
 0 -16 -9 2.53 1.06
 0 -16 -9 0.45 1.16
 0 -16 -10 41.33 2.13
 1 -16 -7 10.31 1.19
 1 -16 -7 6.88 1.26
 1 -16 -6 151.61 5.77
 1 -16 -6 150.81 5.88
 1 -16 -5 39.79 2.17
 1 -16 -5 39.9 2.33
 1 -16 -4 6.29 1.3
 1 -16 -4 11.95 1.58
 1 -16 -3 -0.36 1.01
 1 -16 -3 1.23 1.41
 1 -16 -2 7.67 1.54
 1 -16 -2 4.62 1.23
 1 -16 -1 33.19 2.04
 1 -16 -1 37.41 2.11
 1 -16 -1 34.59 2.34
 1 -16 0 247.03 9.61
 1 -16 0 297.16 9.9
 1 -16 0 290.29 9.76
 -1 16 0 251.33 9.72
 1 -16 1 -0.42 1.05
 1 -16 1 0.76 1.24
 1 -16 1 -1.19 1.13
 -1 16 -1 0.88 1.27
 1 -16 2 35.19 2
 1 -16 2 35.1 2.06
 1 -16 2 36.14 2.12
 -1 16 -2 31.31 2.22
 1 -16 3 14.19 1.38
 -1 16 -3 13.34 1.63
 -1 16 -4 9.67 1.34
 1 -15 -12 0.45 0.96
 1 -15 -11 12.25 1.46
 1 -15 -11 12.21 1.41
 1 -15 -11 12.49 1.28
 1 -15 -10 2.38 1.36
 1 -15 -10 1.51 1.21
 1 -15 -10 3.52 1.5
 1 -15 -10 2.52 1.33
 -1 15 9 7.45 1.82
 1 -15 -9 5.33 1.47
 1 -15 -9 7.05 1.72
 1 -15 -9 5.05 1.52
 1 -15 -8 99.4 4.35
 1 -15 -8 101.38 4.46
 1 -15 -8 102.02 4.39
 1 -15 -8 92.86 4.56
 1 -15 -7 18.04 1.77
 1 -15 -7 19.27 1.87
 1 -15 -7 13.25 1.58
 -1 15 7 20.87 2.5
 1 -15 -7 20.27 2.26
 1 -15 -7 16.82 2.05
 1 -15 -7 18.62 1.86
 -1 15 7 19.27 2.48
 1 -15 -6 1.47 1.24
 1 -15 -6 2.14 1.91
 1 -15 -6 1.83 1.37
 -1 15 6 2.8 2.05
 1 -15 -6 -0.44 1.41
 1 -15 -5 0.7 1.98
 1 -15 -5 0.5 1.32
 1 -15 -5 0.09 1.32
 -1 15 5 1.03 2.18
 1 -15 -5 -1.9 1.49
 1 -15 -5 1.79 1.51
 1 -15 -4 10.32 1.73
 -1 15 4 11.72 2.46
 1 -15 -4 8.69 1.74
 1 -15 -4 8.41 1.77
 1 -15 -4 11.21 2.29
 1 -15 -3 30.28 2.4
 -1 15 3 29.07 2.62
 -1 15 3 37.62 3.17
 1 -15 -3 31.07 2.46
 1 -15 -3 26.31 2.42
 1 -15 -3 29.28 2.82
 1 -15 -2 144.99 6.41
 1 -15 -2 159.16 6.43
 -1 15 2 148.72 6.54
 -1 15 2 147.34 6.69
 1 -15 -2 167.13 6.52
 1 -15 -2 163.81 6.78
 1 -15 -1 3.48 1.71
 1 -15 -1 4.04 2.02
 1 -15 -1 3.22 1.8
 1 -15 -1 4.5 1.7
 -1 15 1 6.46 2.14
 -1 15 0 -0.42 2.01
 1 -15 0 -0.6 1.88
 1 -15 0 0.11 1.75
 1 -15 0 -1.65 1.5
 -1 15 0 0.79 1.67
 1 -15 0 0.9 1.57
 1 -15 0 -0.41 1.68
 -1 15 -1 15.65 2.12
 1 -15 1 11.62 1.98
 1 -15 1 14.04 2.1
 1 -15 1 9.66 1.81
 -1 15 -1 9.77 1.98
 -1 15 -1 13.23 2.41
 1 -15 1 13.68 1.87
 1 -15 2 7.15 1.8
 -1 15 -2 9.26 2.07
 1 -15 2 4.25 1.86
 1 -15 2 5.44 1.72
 -1 15 -2 8.9 1.98
 -1 15 -2 5.63 2.19
 1 -15 2 5.28 1.54
 -1 15 -3 -1.09 1.77
 1 -15 3 0.47 1.61
 1 -15 3 -0.41 1.72
 1 -15 3 2.3 1.59
 -1 15 -3 2.4 1.84
 -1 15 -3 2.06 2.03
 1 -15 3 0.42 1.32
 1 -15 4 4.74 1.78
 1 -15 4 7.03 1.62
 -1 15 -4 11.43 2.24
 1 -15 4 5.07 1.61
 -1 15 -4 5.18 1.88
 1 -15 5 5.37 1.22
 1 -15 5 5.78 1.74
 1 -15 5 5.42 1.43
 -1 15 -5 3.21 1.94
 1 -15 5 4.03 1.52
 -1 15 -5 6.44 1.94
 1 -15 6 17.61 1.54
 1 -15 6 23.13 2.05
 1 -15 6 21.82 1.9
 -1 15 -6 19.28 2.14
 1 -15 6 20.86 1.73
 1 -15 7 17.74 1.87
 1 -15 7 18.44 1.7
 -1 15 -7 21.06 2.04
 -1 15 -8 35.98 2.42
 1 -15 8 34.09 2.14
 -1 15 -9 11.84 1.41
 -1 15 -9 10 1.47
 1 -14 -15 8.85 1.13
 1 -14 -14 4.1 1.21
 1 -14 -14 0.84 1.23
 1 -14 -13 0.76 1.3
 1 -14 -13 -1.32 1.16
 1 -14 -13 1.18 1.43
 1 -14 -13 -0.52 1.07
 1 -14 -13 0.23 1.29
 1 -14 -12 20.55 1.92
 -1 14 12 21.17 2.39
 -1 14 12 16.06 2.07
 1 -14 -12 19.58 1.83
 1 -14 -12 22.38 1.97
 1 -14 -12 22.34 2.14
 1 -14 -12 18.31 1.86
 1 -14 -12 17.85 2
 1 -14 -11 4.53 1.87
 1 -14 -11 7.18 1.71
 -1 14 11 7.1 2.17
 -1 14 11 5.81 2.12
 1 -14 -11 4.32 1.64
 1 -14 -11 6.16 1.59
 -1 14 11 5.6 2.09
 1 -14 -11 6.46 1.83
 1 -14 -10 0.91 1.83
 1 -14 -10 0.85 1.68
 1 -14 -10 2.82 1.65
 1 -14 -10 3.71 1.99
 1 -14 -10 1.17 1.69
 -1 14 10 -1.98 2.08
 -1 14 10 1.78 1.97
 -1 14 10 -0.44 2.13
 -1 14 10 -0.54 1.97
 1 -14 -9 59.45 3.22
 1 -14 -9 64.78 3.6
 1 -14 -9 67.26 3.75
 1 -14 -9 65 3.45
 -1 14 9 64.79 4.19
 -1 14 9 57.33 4
 1 -14 -9 64.27 3.89
 -1 14 8 76.04 4.69
 1 -14 -8 72.99 3.88
 1 -14 -8 86.57 4.18
 1 -14 -8 78.69 4.22
 1 -14 -8 79.5 3.93
 -1 14 8 68.2 4.56
 -1 14 8 86.44 4.87
 -1 14 8 85.38 4.94
 1 -14 -8 80.99 4.52
 -1 14 7 36.59 3.46
 -1 14 7 40.48 3.57
 1 -14 -7 38.33 2.77
 1 -14 -7 39.08 3.29
 1 -14 -7 40.13 2.98
 1 -14 -7 38.63 2.87
 -1 14 7 36.33 3.56
 -1 14 7 41.51 3.65
 1 -14 -7 31.35 2.52
 1 -14 -6 2.82 1.95
 -1 14 6 -0.39 2.5
 -1 14 6 1.73 2.5
 1 -14 -6 0.99 1.91
 1 -14 -6 1.52 2.28
 1 -14 -6 3.59 1.91
 1 -14 -6 1.47 1.78
 -1 14 6 3.55 2.69
 1 -14 -6 4.21 1.85
 1 -14 -6 3.69 1.71
 1 -14 -5 38.26 3.04
 -1 14 5 39.34 3.92
 -1 14 5 43.99 3.96
 1 -14 -5 39 3.09
 1 -14 -5 51.58 3.66
 1 -14 -5 45.98 3.1
 1 -14 -5 45.64 3.08
 1 -14 -5 41.07 3.07
 1 -14 -5 34.66 2.81
 1 -14 -4 57.01 3.64
 1 -14 -4 55.66 3.42
 -1 14 4 54.56 3.84
 1 -14 -4 57.17 3.51
 -1 14 4 61.93 4.63
 -1 14 4 61.27 4.48
 1 -14 -4 51.82 3.58
 1 -14 -4 65.08 4.17
 1 -14 -4 63.55 3.74
 1 -14 -4 57.02 3.55
 -1 14 3 -0.17 2.22
 1 -14 -3 -0.93 1.64
 1 -14 -3 0.14 2.07
 1 -14 -3 -0.66 1.94
 1 -14 -3 0.55 1.64
 -1 14 3 -1.45 2.8
 -1 14 3 1.59 2.2
 1 -14 -3 2.38 2.06
 1 -14 -3 -1.55 1.88
 -1 14 2 8.34 2.89
 1 -14 -2 1.87 2.14
 1 -14 -2 5.9 2.16
 1 -14 -2 4.99 2.11
 1 -14 -2 5.44 1.9
 -1 14 2 6.44 2.52
 -1 14 2 5.89 2.45
 1 -14 -2 5.57 2.13
 -1 14 1 3.12 2.77
 1 -14 -1 3.81 2.31
 1 -14 -1 2.67 2.07
 1 -14 -1 3.14 2.09
 1 -14 -1 2.72 1.85
 -1 14 1 2.46 2.45
 -1 14 1 3.71 2.08
 -1 14 1 3.31 2.5
 1 -14 -1 3.81 2.08
 -1 14 0 5.16 2.61
 1 -14 0 3.83 2.21
 1 -14 0 7.25 2.18
 1 -14 0 3.8 1.96
 -1 14 0 1.73 2.49
 -1 14 0 6.15 2.41
 -1 14 0 5.25 2.63
 1 -14 0 4.89 1.96
 1 -14 1 -1.03 2.23
 1 -14 1 0.77 1.96
 1 -14 1 1.03 1.94
 -1 14 -1 -2.23 2.7
 -1 14 -1 -2.83 2.56
 -1 14 -1 -0.67 2.21
 -1 14 -1 4.25 2.53
 -1 14 -2 -0.99 2.64
 1 -14 2 -2.93 2.27
 1 -14 2 0.59 1.71
 1 -14 2 -0.99 1.82
 1 -14 2 2.19 1.99
 -1 14 -2 0.38 2.73
 1 -14 2 -0.39 2
 1 -14 2 -0.13 2
 -1 14 -2 3.07 2.45
 -1 14 -3 20.21 3
 -1 14 -3 23.41 3.21
 1 -14 3 19.02 2.21
 1 -14 3 18.56 2.67
 1 -14 3 21.93 2.31
 1 -14 3 21.76 2.46
 -1 14 -3 29.07 3.36
 1 -14 3 21.89 2.56
 1 -14 3 21.35 2.58
 1 -14 3 20.03 2.42
 -1 14 -3 17.48 2.59
 -1 14 -4 15.35 2.59
 1 -14 4 21.07 2.46
 -1 14 -4 17.77 2.62
 -1 14 -4 20.56 2.99
 -1 14 -4 17.93 2.87
 -1 14 -4 18.33 2.3
 1 -14 4 23.27 2.72
 1 -14 4 24.34 2.56
 1 -14 4 19.42 2.15
 -1 14 -4 25.22 3.14
 1 -14 4 18.85 2.43
 1 -14 4 18.43 2.49
 -1 14 -5 7.09 2.62
 1 -14 5 5.65 1.93
 -1 14 -5 3.24 1.89
 1 -14 5 9.32 2.31
 1 -14 5 6.73 1.68
 1 -14 5 4.64 1.82
 1 -14 5 8.57 2.17
 1 -14 5 8.85 2.12
 -1 14 -5 8.13 2.28
 -1 14 -5 9.16 2.56
 -1 14 -5 5.72 2.28
 -1 14 -6 20.64 2.66
 -1 14 -6 21.22 2.44
 1 -14 6 17.74 2.54
 1 -14 6 17.9 2.06
 1 -14 6 21.28 2.47
 1 -14 6 20.97 2.26
 1 -14 6 23.89 2.44
 -1 14 -6 21.73 2.92
 -1 14 -6 20.86 2.65
 -1 14 -7 43.01 3.01
 1 -14 7 40.78 3.09
 1 -14 7 38.26 2.59
 1 -14 7 39.29 2.92
 1 -14 7 44.91 2.79
 -1 14 -7 36.19 2.95
 1 -14 7 44.23 2.9
 -1 14 -7 44.54 3.44
 -1 14 -7 32.68 3.04
 -1 14 -8 36.07 2.8
 1 -14 8 40.97 2.86
 1 -14 8 32.88 2.66
 1 -14 8 36.68 2.45
 -1 14 -8 36.08 2.84
 1 -14 8 36.65 2.59
 -1 14 -8 33.93 3.01
 -1 14 -8 37.23 2.98
 -1 14 -9 19.51 2.14
 1 -14 9 17.6 2.18
 1 -14 9 21.74 2.19
 1 -14 9 14.23 1.65
 1 -14 9 20.03 1.92
 -1 14 -9 14.83 2.16
 -1 14 -9 15.75 2.18
 -1 14 -9 20.14 2.39
 -1 14 -9 18.16 2.34
 1 -14 10 1.78 1.28
 1 -14 10 3.98 1.6
 -1 14 -10 0.53 1.6
 -1 14 -10 2.29 1.71
 1 -14 10 1.22 1.51
 -1 14 -10 -0.1 1.61
 1 -14 11 41.17 2.49
 -1 14 -11 46.58 2.73
 1 -14 11 46.63 2.49
 -1 14 -11 39.9 2.54
 -1 14 -12 44.29 2.48
 1 -14 12 44.73 2.3
 1 -13 -17 4.57 1.09
 1 -13 -17 2.54 0.98
 1 -13 -16 1.44 1.29
 1 -13 -16 -0.14 1.25
 1 -13 -16 0.14 1.19
 1 -13 -15 31.34 2.2
 1 -13 -15 24.22 2.02
 -1 13 15 24.89 2.53
 1 -13 -15 23.76 2.18
 1 -13 -14 76.85 3.97
 1 -13 -14 104.33 4.48
 1 -13 -14 97.69 4.43
 1 -13 -14 93.35 4.27
 1 -13 -14 92.69 4.22
 1 -13 -14 106.06 4.38
 1 -13 -14 92.55 4.45
 -1 13 14 103.57 4.91
 -1 13 14 88.35 4.45
 1 -13 -13 16.08 2.28
 1 -13 -13 12.02 1.88
 1 -13 -13 14.31 2.17
 1 -13 -13 13.58 1.86
 -1 13 13 16.52 2.35
 -1 13 13 16 2.6
 1 -13 -13 13.75 1.92
 1 -13 -13 16.98 2.15
 -1 13 13 12.46 2.45
 1 -13 -13 17.04 2.05
 -1 13 12 3.19 2.41
 1 -13 -12 -0.35 1.78
 1 -13 -12 -1.45 1.74
 1 -13 -12 0.59 1.86
 1 -13 -12 2.98 2.04
 1 -13 -12 0.92 1.99
 -1 13 12 2.67 2.3
 -1 13 12 2.34 1.93
 -1 13 12 0.91 2.09
 -1 13 12 2.4 1.98
 -1 13 12 0.65 2.44
 -1 13 11 94.89 5.4
 1 -13 -11 98.65 4.93
 1 -13 -11 107.08 4.9
 1 -13 -11 103.51 5.17
 1 -13 -11 97.09 5.1
 -1 13 11 95.43 5.5
 -1 13 11 95.83 5.18
 -1 13 11 88.02 5.18
 -1 13 11 110.71 5.62
 -1 13 10 47.56 4.05
 1 -13 -10 46.88 3.48
 1 -13 -10 47.38 3.56
 1 -13 -10 46.48 3.26
 -1 13 10 47.25 3.8
 1 -13 -10 46.24 3.39
 -1 13 10 44.96 3.92
 -1 13 10 43.91 3.83
 -1 13 9 28.98 3.48
 -1 13 9 24.88 3.24
 -1 13 9 29.69 3.53
 -1 13 9 27.08 3.38
 1 -13 -9 32.84 3
 1 -13 -9 20.73 2.47
 1 -13 -9 24.23 2.57
 -1 13 9 23.77 3.22
 1 -13 -9 23.1 2.34
 1 -13 -9 28.4 2.85
 -1 13 8 173 8.08
 1 -13 -8 175.86 7.32
 -1 13 8 163.77 7.84
 -1 13 8 168.39 7.92
 -1 13 8 177.03 8.03
 -1 13 8 171.38 7.94
 1 -13 -8 160.07 7.44
 1 -13 -8 145.83 6.84
 1 -13 -8 147.71 7
 -1 13 7 24.85 3.39
 -1 13 7 30.27 3.78
 -1 13 7 30.71 3.8
 1 -13 -7 26.03 3.27
 1 -13 -7 27.45 2.69
 1 -13 -7 29.73 2.95
 -1 13 6 14.02 3.32
 -1 13 6 9.73 3
 1 -13 -6 14.05 2.53
 1 -13 -6 7.81 2.69
 1 -13 -6 8.95 2.16
 -1 13 6 11.54 3.36
 1 -13 -6 10.86 2
 1 -13 -6 9.53 2.36
 1 -13 -6 10.33 2.33
 1 -13 -6 14.98 2.39
 1 -13 -5 173.02 7.73
 -1 13 5 164.75 8.02
 -1 13 5 194.52 8.9
 -1 13 5 183.64 8.62
 1 -13 -5 160.99 7.75
 1 -13 -5 184.11 8.25
 1 -13 -5 191.78 7.8
 1 -13 -5 180.26 7.65
 1 -13 -5 183.2 7.79
 1 -13 -5 189.66 7.82
 1 -13 -5 165.87 7.55
 -1 13 4 -0.77 2.37
 1 -13 -4 -2.64 2.01
 1 -13 -4 2.47 2.07
 -1 13 4 1.81 2.46
 -1 13 4 -0.23 2.84
 -1 13 4 1.89 3.09
 1 -13 -4 -2.59 2.19
 1 -13 -4 -0.15 2.09
 1 -13 -4 0.66 2.2
 1 -13 -4 1.23 2.1
 1 -13 -4 -0.89 1.85
 -1 13 3 34.32 3.63
 1 -13 -3 30.37 2.74
 1 -13 -3 34.62 3.03
 1 -13 -3 33.44 3
 -1 13 3 30.51 3.59
 -1 13 3 38.3 4.12
 -1 13 3 39.79 4.29
 1 -13 -3 36.63 3.07
 1 -13 -3 32.94 3.11
 1 -13 -3 38.71 3.21
 1 -13 -3 35.32 3.35
 1 -13 -3 33.21 3.13
 1 -13 -3 34.31 3.08
 1 -13 -2 27.5 2.97
 1 -13 -2 27.9 2.69
 -1 13 2 31.51 3.52
 1 -13 -2 28.91 2.84
 1 -13 -2 26.48 2.74
 -1 13 2 29.8 3.65
 -1 13 2 32.11 4.01
 -1 13 2 28.02 3.55
 -1 13 2 31.93 3.71
 1 -13 -2 34.36 3.31
 1 -13 -2 33.96 3.2
 1 -13 -2 28.9 2.99
 1 -13 -2 32.37 3.12
 1 -13 -2 26.18 2.83
 1 -13 -1 0.13 1.73
 1 -13 -1 -1.38 2.26
 1 -13 -1 3.99 2.22
 1 -13 -1 1.63 2.07
 -1 13 1 1.54 2.75
 -1 13 1 2.04 2.85
 -1 13 1 -1.12 2.8
 1 -13 -1 2.61 2.45
 -1 13 1 -1.94 2.66
 1 -13 -1 -0.15 2.21
 1 -13 -1 0.46 2.21
 1 -13 -1 -0.16 2.31
 1 -13 -1 -0.6 1.95
 1 -13 -1 -0.78 2.18
 1 -13 0 0.68 2.34
 1 -13 0 -0.3 2.07
 1 -13 0 -1.21 2.07
 -1 13 0 -0.45 2.78
 -1 13 0 4.13 2.31
 -1 13 0 -1.35 2.84
 -1 13 0 2.25 2.88
 1 -13 0 0.77 2.06
 1 -13 0 -0.79 2.25
 1 -13 0 -0.35 2.43
 -1 13 0 -1.54 2.75
 1 -13 0 -1.66 2.06
 1 -13 0 1.85 2.14
 1 -13 0 1.37 2.15
 -1 13 -1 83.36 5.49
 -1 13 -1 73.15 4.97
 1 -13 1 90.34 4.77
 1 -13 1 85.6 4.78
 -1 13 -1 91.39 5.67
 1 -13 1 92.22 5.18
 1 -13 1 86.01 4.66
 1 -13 1 78.33 4.95
 1 -13 1 94.15 4.84
 1 -13 1 92.31 4.99
 1 -13 1 91.28 4.86
 -1 13 -2 181.84 8.45
 -1 13 -2 185.92 8.94
 1 -13 2 196.8 8.06
 1 -13 2 190.76 7.97
 -1 13 -2 196.03 8.99
 1 -13 2 187.51 8.38
 -1 13 -2 168.93 8.25
 1 -13 2 189.99 7.96
 1 -13 2 177.34 8.14
 1 -13 2 206.68 8.2
 1 -13 2 183.87 8.16
 1 -13 2 177.11 8.02
 1 -13 3 8.14 2.28
 -1 13 -3 9.17 2.88
 -1 13 -3 3.87 2.61
 -1 13 -3 5.45 2.18
 -1 13 -3 4.84 3.01
 1 -13 3 1.57 2.38
 -1 13 -3 5.71 2.54
 1 -13 3 5.07 2.02
 1 -13 3 4.98 2.07
 1 -13 3 4.47 2.01
 1 -13 3 8.6 2.49
 1 -13 3 3.66 2.28
 1 -13 3 6.52 2.22
 -1 13 -4 5.95 2.81
 -1 13 -4 7.38 2.79
 -1 13 -4 5.15 2.78
 1 -13 4 7.78 2.59
 1 -13 4 5.38 2.36
 1 -13 4 8.81 2.37
 1 -13 4 6.9 2.04
 -1 13 -4 12.71 2.73
 -1 13 -4 7.59 2.39
 1 -13 4 3.64 2.2
 1 -13 5 7.35 2.02
 -1 13 -5 1.93 2.6
 -1 13 -5 7.3 2.92
 -1 13 -5 5.02 2.63
 -1 13 -5 9.52 2.47
 1 -13 5 5.92 2.37
 1 -13 5 4.36 2.03
 -1 13 -5 4.97 2.52
 1 -13 6 113.71 5.26
 -1 13 -6 102.06 5.91
 -1 13 -6 117.78 6.13
 -1 13 -6 124.5 6.47
 -1 13 -6 122.25 6.3
 1 -13 6 121.53 5.71
 -1 13 -6 111.75 5.85
 1 -13 7 39.83 3.47
 -1 13 -7 37.01 3.54
 1 -13 7 30.43 2.71
 1 -13 7 34.23 2.98
 1 -13 7 36.95 2.85
 1 -13 7 34.76 3.3
 -1 13 -7 30.44 3.47
 -1 13 -7 40.03 3.75
 -1 13 -7 43.01 3.64
 1 -13 7 43.54 3.21
 -1 13 -7 36.66 3.38
 1 -13 8 1.8 2.28
 1 -13 8 3.99 1.89
 -1 13 -8 3.22 2.47
 1 -13 8 3.02 1.9
 -1 13 -8 8.13 2.59
 -1 13 -8 6.15 2.54
 1 -13 8 2.55 1.69
 1 -13 8 6.76 2.35
 1 -13 8 3.43 2.32
 -1 13 -8 4.46 2.51
 1 -13 8 1.9 1.99
 -1 13 -8 1.92 2.28
 -1 13 -9 11.3 2.61
 1 -13 9 12.04 2.51
 -1 13 -9 12.96 2.69
 1 -13 9 9.19 1.97
 1 -13 9 7.19 1.92
 -1 13 -9 10.58 2.68
 -1 13 -9 14.42 2.65
 1 -13 9 12.47 2.3
 1 -13 9 10.87 2.42
 -1 13 -9 6.08 2.54
 -1 13 -9 10.69 2.01
 1 -13 9 10.27 2.06
 -1 13 -9 10.37 2.44
 -1 13 -10 1.63 2.08
 1 -13 10 4.62 2.15
 -1 13 -10 5.44 2.48
 1 -13 10 4.51 1.79
 1 -13 10 4.82 1.68
 -1 13 -10 5.18 2.25
 1 -13 10 6.88 1.76
 1 -13 10 5.63 2.27
 -1 13 -10 3.56 2.17
 1 -13 10 5.75 2.03
 -1 13 -10 3.87 1.77
 -1 13 -10 5.34 2.35
 1 -13 11 39.39 2.77
 1 -13 11 39.06 2.53
 1 -13 11 34.58 2.4
 1 -13 11 43.45 2.98
 -1 13 -11 37.82 2.87
 -1 13 -11 35.05 3.18
 1 -13 11 30.76 2.5
 -1 13 -11 37.22 2.71
 -1 13 -11 36.3 3.13
 -1 13 -11 42.97 3.09
 1 -13 11 34.79 2.91
 1 -13 12 69.25 3.75
 -1 13 -12 74.26 3.9
 -1 13 -12 72.6 3.86
 -1 13 -12 67.31 3.66
 -1 13 -12 76.99 4.03
 -1 13 -12 71.75 4.03
 1 -13 12 73.11 3.51
 1 -13 12 74.79 3.77
 1 -13 12 77.43 3.62
 1 -13 13 5.48 1.41
 1 -13 13 3.95 1.61
 -1 13 -13 5.78 1.49
 -1 13 -13 5.97 1.57
 -1 13 -13 8.49 1.83
 1 -13 13 5.39 1.63
 -1 13 -13 7.78 1.85
 1 -13 14 1.45 1.17
 1 -13 14 -0.99 1.24
 -1 13 -14 0.55 1.46
 1 -12 -19 3.32 1.03
 1 -12 -18 57.16 2.99
 1 -12 -18 59.98 2.83
 -1 12 17 152.92 6.44
 -1 12 17 151.85 6.44
 1 -12 -17 162.17 6.57
 1 -12 -17 172.63 6.64
 1 -12 -17 175.47 6.59
 -1 12 17 168.01 6.89
 -1 12 17 181.65 6.94
 1 -12 -17 163.78 6.45
 1 -12 -16 143.81 6.35
 1 -12 -16 170.79 6.71
 1 -12 -16 176.92 6.8
 1 -12 -16 174.99 6.72
 -1 12 16 161.9 7.05
 1 -12 -16 156.38 6.62
 1 -12 -15 -0.92 1.7
 1 -12 -15 -1.75 1.62
 1 -12 -15 1.73 1.85
 1 -12 -15 -0.69 1.73
 -1 12 15 3.1 2.08
 1 -12 -15 0.59 1.81
 -1 12 15 0.13 1.88
 -1 12 15 1.97 2.34
 1 -12 -14 25.34 2.67
 1 -12 -14 20.46 2.57
 1 -12 -14 28.48 2.53
 1 -12 -14 22.74 2.41
 1 -12 -14 32.06 2.7
 1 -12 -14 21.65 2.16
 -1 12 14 20.44 2.96
 -1 12 14 21.88 2.88
 -1 12 14 24.45 2.79
 -1 12 14 27.11 3.26
 1 -12 -13 18.16 2.64
 1 -12 -13 22.37 2.5
 1 -12 -13 15.31 2.3
 1 -12 -13 23.37 2.65
 1 -12 -13 15.43 2.21
 1 -12 -13 17.76 2.57
 1 -12 -13 16.12 2.3
 -1 12 13 16.42 2.67
 -1 12 13 16.08 3.1
 -1 12 13 20.11 3.05
 -1 12 13 16.56 2.78
 -1 12 13 18.51 2.92
 1 -12 -12 11.22 2.19
 1 -12 -12 13.95 2.37
 -1 12 12 14.62 3.19
 -1 12 12 16.53 3.19
 -1 12 12 14.59 2.9
 -1 12 12 20.53 2.82
 -1 12 12 15.2 2.89
 -1 12 12 18.08 2.81
 -1 12 11 72.68 4.97
 -1 12 11 83.38 5.22
 1 -12 -11 74.77 4.6
 1 -12 -11 74.44 4.66
 1 -12 -11 79.98 4.49
 1 -12 -11 85.43 4.39
 -1 12 11 65.75 4.72
 -1 12 11 75.14 5.07
 -1 12 10 -1.98 2.79
 -1 12 10 2.17 2.76
 -1 12 10 4.78 3.09
 -1 12 10 1.69 2.58
 -1 12 10 5.76 2.74
 1 -12 -10 1.88 2.35
 1 -12 -10 5.92 2.54
 1 -12 -10 1.19 1.74
 1 -12 -10 2.56 1.94
 1 -12 -10 2.2 2.38
 -1 12 10 1.24 2.76
 1 -12 -10 0.31 2.06
 -1 12 9 -2.4 2.9
 -1 12 9 -3 2.95
 -1 12 9 -2.45 2.96
 -1 12 9 -0.45 2.8
 -1 12 9 0.22 2.77
 1 -12 -9 -0.42 1.96
 1 -12 -9 -2.66 1.9
 1 -12 -9 -0.14 1.86
 1 -12 -9 -0.93 2.03
 1 -12 -9 0.48 2.16
 1 -12 -9 0.28 1.79
 1 -12 -9 0.31 2.07
 1 -12 -9 2.8 2.41
 1 -12 -9 -3.34 2.67
 -1 12 8 2.38 3
 -1 12 8 3.02 3.01
 -1 12 8 -0.69 2.93
 -1 12 8 4.91 2.98
 1 -12 -8 6.15 2.34
 1 -12 -8 5.49 2.04
 1 -12 -8 3.54 2.04
 1 -12 -8 6.36 2.5
 1 -12 -8 5.31 2.07
 1 -12 -8 5.81 2.21
 1 -12 -8 7.82 2.8
 1 -12 -7 5.1 2.26
 1 -12 -7 4.75 2.16
 1 -12 -7 7.11 2.19
 -1 12 7 5.12 3.05
 -1 12 7 10.32 3.2
 -1 12 7 3.57 3.1
 -1 12 7 3.07 2.79
 1 -12 -7 7.97 2.71
 1 -12 -7 5.55 2.01
 1 -12 -7 10.25 2.64
 1 -12 -7 8.36 2.33
 1 -12 -7 7.94 2.07
 -1 12 6 30.13 3.82
 -1 12 6 37.91 4.09
 -1 12 6 33.81 4.03
 1 -12 -6 30.46 2.89
 1 -12 -6 36.05 3.36
 1 -12 -6 30.93 2.99
 1 -12 -6 34.28 3.06
 1 -12 -6 33.16 3.34
 1 -12 -6 38.97 3.18
 1 -12 -6 31.21 3.09
 1 -12 -5 0.97 2.29
 1 -12 -5 1.73 2.28
 1 -12 -5 1.72 2.22
 -1 12 5 1.67 2.81
 1 -12 -5 0.35 2.47
 -1 12 5 -3.1 3.09
 -1 12 5 1.72 3.02
 -1 12 5 1.03 2.44
 1 -12 -5 -1.47 1.88
 1 -12 -5 0.61 2.04
 1 -12 -4 46.44 3.63
 1 -12 -4 40.08 3.47
 1 -12 -4 45.66 3.58
 -1 12 4 53.19 4.79
 -1 12 4 44.05 4.3
 -1 12 4 45.09 4.08
 -1 12 4 41.58 4.24
 1 -12 -4 48.38 3.88
 -1 12 4 36.02 3.82
 1 -12 -4 42.25 3.35
 1 -12 -4 44.59 3.2
 1 -12 -4 37.28 3.12
 1 -12 -3 190.67 8.09
 1 -12 -3 183.39 8.02
 1 -12 -3 200.12 8.13
 -1 12 3 192.19 8.91
 -1 12 3 177.99 8.77
 -1 12 3 186.2 8.8
 1 -12 -3 178.92 8.31
 1 -12 -3 175.44 7.8
 -1 12 3 179.5 8.56
 1 -12 -3 170.76 7.93
 1 -12 -3 177.47 8.3
 1 -12 -2 172.5 7.65
 1 -12 -2 162.96 8.03
 -1 12 2 194.3 8.81
 -1 12 2 191.94 8.82
 1 -12 -2 177.95 8.11
 1 -12 -2 168.08 7.68
 1 -12 -2 185.46 7.97
 1 -12 -2 191.9 8.02
 1 -12 -2 179.42 7.93
 1 -12 -2 165.6 7.69
 -1 12 2 184.89 8.58
 1 -12 -2 179.13 7.93
 1 -12 -2 163.12 7.73
 1 -12 -2 183.8 7.91
 1 -12 -1 7.72 2.06
 1 -12 -1 5.3 2.58
 -1 12 1 3.05 3
 -1 12 1 7.26 2.94
 1 -12 -1 7.43 2.64
 1 -12 -1 6.59 2.45
 1 -12 -1 6.94 2.51
 1 -12 -1 7.88 2.47
 1 -12 -1 4.58 2.19
 -1 12 1 6.97 3.13
 1 -12 -1 9.39 2.52
 1 -12 -1 7.75 2.59
 1 -12 -1 8.47 2.31
 1 -12 0 5.45 2.53
 1 -12 0 9.53 2.35
 1 -12 0 10.75 2.54
 1 -12 0 9.1 2.48
 1 -12 0 5.08 2.24
 -1 12 0 11.1 3.09
 1 -12 0 9.93 2.84
 -1 12 0 6.44 2.56
 -1 12 0 12.02 3.17
 1 -12 0 4.67 2.29
 1 -12 0 7.79 2.55
 1 -12 0 11.04 2.62
 1 -12 1 67.49 4.51
 1 -12 1 66.12 4.19
 1 -12 1 65.32 4.14
 1 -12 1 59.5 4.03
 -1 12 -1 69.5 5.02
 -1 12 -1 60.02 4.52
 1 -12 1 65.62 4.24
 -1 12 -1 70.61 5.22
 1 -12 1 67.02 4.57
 1 -12 1 60.7 4.23
 1 -12 1 64.33 4.37
 -1 12 -1 60.3 4.3
 1 -12 2 5.05 2.8
 1 -12 2 6.98 2.56
 1 -12 2 6.46 2.31
 1 -12 2 8.37 2.41
 1 -12 2 5.93 2.31
 -1 12 -2 8.39 3.27
 -1 12 -2 10.38 2.96
 1 -12 2 7.94 2.41
 -1 12 -2 6.87 3.21
 1 -12 2 9.12 2.88
 1 -12 2 6.9 2.47
 1 -12 2 11.71 2.57
 -1 12 -2 5.77 2.6
 -1 12 -3 50.16 4.6
 -1 12 -3 45.27 4.2
 1 -12 3 57.13 3.86
 -1 12 -3 44.26 4.45
 1 -12 3 45.91 3.94
 1 -12 3 48.36 3.93
 1 -12 3 51.49 3.6
 1 -12 3 47.52 3.55
 1 -12 3 50.56 4.19
 1 -12 3 51.67 3.86
 1 -12 3 51.69 3.82
 1 -12 3 50.32 3.56
 1 -12 4 23.42 2.47
 1 -12 4 20.6 3.29
 1 -12 4 17.45 2.56
 1 -12 4 15.48 2.46
 1 -12 4 12.76 2.69
 -1 12 -4 21.52 3.77
 -1 12 -4 21 3.44
 -1 12 -4 14.83 3.1
 -1 12 -4 14.66 3.37
 1 -12 4 26.72 3.19
 1 -12 4 16.87 2.82
 1 -12 4 17.73 2.85
 -1 12 -4 16.25 2.96
 1 -12 5 3 1.85
 1 -12 5 5.32 2.4
 1 -12 5 2.07 1.99
 1 -12 5 4.59 2.12
 1 -12 5 4.21 2.01
 -1 12 -5 6.68 3.01
 -1 12 -5 5.68 3.18
 -1 12 -5 6.8 2.88
 -1 12 -5 5.71 2.87
 1 -12 5 1.64 2.29
 1 -12 5 10.62 2.65
 1 -12 5 4.85 2.36
 1 -12 5 4.77 2.72
 -1 12 -5 5.83 2.57
 1 -12 6 66.89 4.58
 1 -12 6 71.21 4.33
 1 -12 6 68.21 4.13
 1 -12 6 72.2 4.5
 -1 12 -6 61.48 4.57
 -1 12 -6 80.31 5.12
 1 -12 6 56.01 3.9
 -1 12 -6 70.65 4.97
 -1 12 -6 62.69 4.91
 1 -12 6 69.97 4.36
 1 -12 6 64.08 4.6
 1 -12 6 59.75 3.78
 1 -12 6 60.64 3.79
 -1 12 -7 22.89 3.43
 -1 12 -7 22.56 3.59
 -1 12 -7 24.38 3.33
 1 -12 7 24.35 3.24
 -1 12 -7 27.41 3.54
 1 -12 7 22.38 2.78
 1 -12 7 22.39 2.71
 1 -12 7 18.48 2.86
 1 -12 7 28.21 3.07
 1 -12 7 20.74 2.52
 1 -12 7 26.66 3.23
 -1 12 -8 6 2.98
 -1 12 -8 4.55 2.92
 1 -12 8 3.8 2.33
 -1 12 -8 9.76 2.83
 -1 12 -8 1.15 2.61
 1 -12 8 4.67 2.74
 1 -12 8 5.72 2.22
 1 -12 8 8.39 2.57
 -1 12 -8 2.41 2.17
 1 -12 8 4.58 2.29
 1 -12 8 3.61 1.92
 1 -12 8 3.43 2
 -1 12 -9 2.21 2.23
 -1 12 -9 0.37 2.54
 1 -12 9 1.04 2.6
 -1 12 -9 3.98 2.83
 -1 12 -9 -3.07 2.68
 1 -12 9 -1.27 2.21
 1 -12 9 0.47 2.21
 -1 12 -10 12.37 2.46
 1 -12 10 13.3 2.32
 1 -12 10 10.59 2.38
 -1 12 -10 8.92 2.71
 -1 12 -10 17.73 2.97
 1 -12 10 12.82 2.28
 1 -12 10 12.29 2.76
 1 -12 10 13.26 2.35
 -1 12 -10 14.09 2.86
 1 -12 10 15.46 2.86
 1 -12 11 14.77 2.39
 -1 12 -11 15.42 2.58
 -1 12 -11 11.9 2.89
 1 -12 11 10.95 2.14
 1 -12 11 11.03 2.3
 -1 12 -11 15.76 2.83
 -1 12 -11 14.27 2.54
 1 -12 11 13.89 2.15
 1 -12 11 16.55 2.7
 1 -12 11 15.43 2.4
 -1 12 -11 15.63 2.84
 1 -12 11 12.01 2.68
 1 -12 12 10.84 2.12
 -1 12 -12 12.73 2.66
 -1 12 -12 10.29 2.35
 1 -12 12 9.09 1.94
 -1 12 -12 10.17 2.46
 1 -12 12 7.89 2.08
 1 -12 12 8.06 2.11
 1 -12 12 13.47 2.43
 -1 12 -12 12.21 2.57
 1 -12 12 12.8 1.91
 1 -12 12 8.52 2.38
 1 -12 13 9.32 2.23
 -1 12 -13 9.55 2.23
 -1 12 -13 9.4 2.41
 -1 12 -13 7.65 2.22
 1 -12 13 6.09 1.63
 1 -12 13 7.01 1.82
 1 -12 13 7.85 1.94
 1 -12 13 5.02 2.07
 1 -12 14 68.73 3.64
 1 -12 14 62.65 3.63
 -1 12 -14 69.3 3.77
 -1 12 -14 59.4 3.79
 1 -12 14 60.07 3.39
 -1 12 -14 67.31 3.7
 -1 12 -14 61.31 3.77
 1 -12 14 61.74 3.3
 -1 12 -15 47.81 3.13
 1 -12 15 49.88 2.94
 -1 12 -15 52.09 3.08
 -1 12 -15 51.29 3.08
 1 -12 15 52.98 2.89
 -1 12 -16 7.25 1.5
 1 -12 16 9.29 1.45
 1 -12 16 7.08 1.31
 -1 12 -16 8.17 1.87
 1 -12 16 10.5 1.41
 -1 11 20 34.23 2.21
 1 -11 -20 34.65 2.18
 1 -11 -20 31.56 2.03
 -1 11 19 0.28 1.29
 -1 11 19 -1.19 1.21
 1 -11 -19 1.38 1.15
 1 -11 -19 0.96 1.49
 1 -11 -19 2.6 1.59
 1 -11 -19 -1.64 1.36
 -1 11 18 2.98 1.69
 1 -11 -18 3.12 1.87
 1 -11 -18 6.94 1.6
 1 -11 -18 5.48 1.82
 1 -11 -18 0.91 1.44
 1 -11 -18 0.73 1.63
 -1 11 18 4.14 1.98
 -1 11 18 3.51 2.09
 -1 11 18 2.44 1.6
 -1 11 17 103.45 5.11
 1 -11 -17 110.3 5.01
 1 -11 -17 103.69 4.88
 1 -11 -17 116.71 5.17
 -1 11 17 110.92 5.48
 1 -11 -17 107.14 5.28
 -1 11 16 -1.1 2.24
 1 -11 -16 -0.88 1.84
 1 -11 -16 0.21 1.54
 1 -11 -16 -0.67 1.94
 1 -11 -16 1.74 1.88
 1 -11 -16 3.98 2.16
 -1 11 16 1.32 2.45
 -1 11 16 2.26 2.1
 1 -11 -15 12.05 2.33
 1 -11 -15 15.12 2.49
 1 -11 -15 13.58 2.1
 1 -11 -15 15.9 2.42
 -1 11 15 15.6 2.74
 -1 11 15 11.79 2.77
 -1 11 15 13.09 2.85
 -1 11 15 15.99 3.04
 -1 11 15 17.01 2.61
 1 -11 -15 11.63 2.27
 -1 11 15 11.3 2.58
 -1 11 14 3.01 2.51
 -1 11 14 3.72 2.63
 -1 11 14 4.84 2.87
 -1 11 14 0.78 2.79
 -1 11 14 3.22 2.42
 1 -11 -14 1.52 1.94
 1 -11 -14 1.53 2.09
 1 -11 -13 14.49 2.65
 1 -11 -13 15.7 2.6
 1 -11 -13 15.51 2.45
 1 -11 -13 15.37 2.71
 1 -11 -13 15.92 2.54
 -1 11 13 11.53 2.88
 -1 11 13 17.01 3.4
 -1 11 13 16.13 3.01
 -1 11 13 18.15 3
 -1 11 13 16.99 3.12
 -1 11 12 15.42 3.02
 -1 11 12 15.32 3.11
 -1 11 12 12.43 2.96
 1 -11 -12 14.77 2.8
 1 -11 -12 14.04 2.5
 -1 11 12 12.18 3.36
 1 -11 -12 15.15 2.58
 1 -11 -12 14.57 2.44
 1 -11 -12 14.49 2.68
 -1 11 11 0.88 2.93
 -1 11 11 2.93 2.68
 -1 11 11 5.34 2.77
 -1 11 11 1.29 2.53
 -1 11 11 3.86 2.95
 -1 11 11 2.92 2.76
 1 -11 -11 3.36 2.42
 1 -11 -11 4.33 2.35
 1 -11 -11 3.74 2.27
 -1 11 11 4.85 2.64
 1 -11 -11 2.87 2.4
 -1 11 10 43.15 3.96
 1 -11 -10 42.61 3.21
 1 -11 -10 46.14 3.96
 -1 11 10 35.37 4.08
 1 -11 -10 43.48 3.75
 1 -11 -10 43.21 3.64
 -1 11 10 44.26 4.54
 -1 11 10 35.28 3.84
 -1 11 10 52.38 4.31
 1 -11 -9 90.52 5.07
 1 -11 -9 96.16 5.56
 -1 11 9 89.48 5.91
 -1 11 9 89.87 5.85
 -1 11 9 101.61 6.04
 -1 11 9 99.66 5.72
 -1 11 9 94.5 5.94
 1 -11 -9 86.5 4.82
 1 -11 -9 92.04 5.1
 1 -11 -9 92.06 5.37
 1 -11 -9 85.9 4.64
 -1 11 8 2.43 3.06
 -1 11 8 10.87 3.07
 -1 11 8 11.5 3.37
 -1 11 8 9.3 3.21
 1 -11 -8 11.04 2.67
 1 -11 -8 5.5 2.91
 1 -11 -8 7.32 2.09
 1 -11 -8 8.58 2.13
 1 -11 -8 7.45 2.06
 1 -11 -8 5.83 2.07
 1 -11 -8 10.84 2.45
 1 -11 -8 7.92 2.32
 1 -11 -7 53.62 3.68
 1 -11 -7 57.71 3.71
 1 -11 -7 50.95 3.63
 -1 11 7 55.45 4.65
 1 -11 -7 55.06 4.47
 1 -11 -7 52.05 3.77
 1 -11 -7 46.73 3.34
 1 -11 -7 50.79 3.68
 -1 11 7 53.15 4.66
 -1 11 7 49.94 4.6
 1 -11 -7 54.47 3.88
 -1 11 6 133.5 7.22
 -1 11 6 137.06 7.23
 -1 11 6 133.84 6.86
 -1 11 6 139.23 7.22
 1 -11 -6 129.57 6.21
 1 -11 -6 134.27 6.6
 1 -11 -6 132.37 6.32
 1 -11 -6 128.9 6.36
 1 -11 -6 134.17 6.32
 1 -11 -6 132.71 6.31
 1 -11 -5 78.3 4.7
 1 -11 -5 79.81 4.56
 -1 11 5 73.36 5.01
 -1 11 5 81.47 5.49
 -1 11 5 84.25 5.7
 -1 11 5 82.23 5.21
 -1 11 5 80.53 5.56
 -1 11 5 85.1 5.09
 1 -11 -5 84.68 4.93
 -1 11 5 84.31 5.02
 1 -11 -5 77.63 4.56
 1 -11 -5 78.46 4.69
 1 -11 -5 81.09 4.5
 1 -11 -4 50.4 3.74
 1 -11 -4 52.5 3.69
 1 -11 -4 48.69 3.97
 -1 11 4 56.33 4.73
 -1 11 4 52.07 4.56
 -1 11 4 54.75 4.4
 -1 11 4 43.27 3.89
 1 -11 -4 49.67 3.54
 1 -11 -4 43.38 3.81
 1 -11 -4 49.95 3.79
 -1 11 4 44.7 4.05
 1 -11 -4 48 3.42
 1 -11 -4 51.26 3.51
 1 -11 -4 53.61 3.72
 1 -11 -4 50.65 3.53
 1 -11 -3 3.36 2.07
 1 -11 -3 2.05 2.34
 -1 11 3 0.44 2.71
 -1 11 3 -1.96 2.57
 -1 11 3 2.07 3.02
 1 -11 -3 0.83 1.82
 1 -11 -3 1.18 1.92
 1 -11 -3 0.32 2.29
 -1 11 3 3.69 2.64
 1 -11 -3 3.44 2.61
 1 -11 -3 1.88 2.34
 1 -11 -3 -1.25 2.45
 1 -11 -3 3.38 2.02
 1 -11 -2 662.64 24.92
 1 -11 -2 712.59 25.09
 -1 11 2 717.79 25.46
 -1 11 2 696.71 25.8
 1 -11 -2 680.45 24.9
 1 -11 -2 717.33 25.09
 -1 11 2 691.55 25.72
 1 -11 -2 675.34 25.26
 1 -11 -2 702.02 25.05
 1 -11 -2 710.38 25.37
 1 -11 -1 156.29 6.83
 1 -11 -1 139.89 6.9
 -1 11 1 146.2 7.33
 -1 11 1 137.28 6.86
 -1 11 1 141.77 7.47
 -1 11 1 128.99 6.93
 1 -11 -1 149.01 7.03
 1 -11 -1 143.05 6.63
 1 -11 -1 138.75 6.64
 1 -11 -1 133.62 6.68
 1 -11 -1 140.73 6.68
 1 -11 0 586.98 21.44
 1 -11 0 602.15 21.08
 1 -11 0 570.15 21.24
 -1 11 0 595.23 21.83
 -1 11 0 545.44 21.27
 -1 11 0 537.87 21.21
 -1 11 0 598.85 21.9
 1 -11 0 586.83 21.36
 1 -11 0 600.43 21.06
 1 -11 0 568.61 21.05
 1 -11 0 569.11 21.09
 1 -11 0 554.26 20.98
 1 -11 1 82.06 5.05
 1 -11 1 88.72 4.83
 1 -11 1 88.92 4.95
 1 -11 1 84.58 5.06
 -1 11 -1 80.05 5.11
 -1 11 -1 95.14 5.86
 -1 11 -1 79.36 4.91
 -1 11 -1 76.85 4.75
 1 -11 1 83.85 4.75
 1 -11 1 78.41 5.22
 1 -11 1 83.16 5.29
 1 -11 1 90.54 4.87
 1 -11 2 268.94 11.38
 1 -11 2 257.33 11.04
 1 -11 2 282.51 11.11
 1 -11 2 280.19 11.07
 -1 11 -2 260.28 11.34
 -1 11 -2 286.95 11.91
 1 -11 2 275.86 10.93
 1 -11 2 275.76 10.92
 1 -11 2 270.07 11.16
 1 -11 2 267 10.78
 -1 11 -2 258.61 11.04
 1 -11 3 94.65 5.05
 1 -11 3 101.62 5.37
 -1 11 -3 87.39 5.71
 -1 11 -3 106.03 5.96
 -1 11 -3 89.71 5.26
 -1 11 -3 100.83 6.13
 -1 11 -3 86.37 5.32
 1 -11 3 85.66 5.02
 1 -11 3 104.39 5.5
 1 -11 3 106.33 5.75
 1 -11 3 101.31 5.51
 1 -11 3 108.3 5.46
 1 -11 3 105.04 5.83
 1 -11 3 91.29 5.04
 1 -11 3 99.41 5.11
 1 -11 3 85.01 4.92
 1 -11 4 14.55 2.42
 1 -11 4 12.96 3.16
 1 -11 4 14.82 2.81
 1 -11 4 8.53 2.57
 1 -11 4 17.34 2.82
 1 -11 4 9.7 2.74
 -1 11 -4 6.71 3.16
 -1 11 -4 14.3 3.1
 -1 11 -4 18.5 2.75
 -1 11 -4 15.1 3.6
 1 -11 4 14.49 2.4
 1 -11 4 12.42 2.29
 1 -11 4 13.38 2.37
 1 -11 4 9.92 2.7
 1 -11 4 8.3 2.82
 -1 11 -4 17.64 2.97
 1 -11 4 12.4 2.24
 1 -11 5 44.7 3.34
 1 -11 5 46.56 3.71
 1 -11 5 48.57 3.57
 1 -11 5 46.79 3.91
 1 -11 5 40.8 3.97
 1 -11 5 51.01 4.14
 1 -11 5 41.16 3.72
 -1 11 -5 43.14 4.24
 -1 11 -5 52.66 3.9
 -1 11 -5 44.41 4.25
 1 -11 5 46.37 3.41
 1 -11 5 52.19 3.5
 1 -11 5 46.12 3.37
 -1 11 -5 44.96 4.02
 -1 11 -5 49.33 4.33
 1 -11 5 43.4 3.76
 1 -11 5 46.15 3.54
 1 -11 6 -0.81 1.81
 -1 11 -6 -2.22 2.32
 1 -11 6 -0.93 2.05
 1 -11 6 2.33 2.59
 -1 11 -6 -2.84 2.83
 -1 11 -6 4.18 2.56
 -1 11 -6 -2.06 2.82
 1 -11 6 -2.22 2.09
 1 -11 6 0.71 1.9
 1 -11 6 -1.95 1.92
 1 -11 6 5.49 2.58
 1 -11 6 0.19 2.75
 1 -11 6 -1.1 2.45
 -1 11 -6 -0.22 2.92
 -1 11 -6 -1.65 2.57
 1 -11 6 -1.17 2.58
 1 -11 6 1.46 2.26
 1 -11 7 8.97 2.66
 -1 11 -7 4.7 2.43
 -1 11 -7 3.57 2.98
 -1 11 -7 6.08 2.84
 -1 11 -7 6.79 3.09
 -1 11 -7 9.44 2.8
 1 -11 7 5.26 1.89
 1 -11 7 12.4 2.47
 1 -11 7 13.41 2.73
 -1 11 -7 8.02 2.5
 1 -11 7 8.9 2.49
 1 -11 7 11.65 3.04
 1 -11 7 9.39 2.42
 -1 11 -8 56.99 4.5
 -1 11 -8 50.56 4.26
 -1 11 -8 51.36 4.36
 1 -11 8 53.9 4.07
 1 -11 8 49.74 3.47
 1 -11 8 44.21 3.81
 -1 11 -8 50.26 4.57
 -1 11 -8 49.22 3.94
 1 -11 8 52.76 4.05
 -1 11 -8 49.12 3.99
 1 -11 8 61.41 4.45
 1 -11 8 56.77 3.84
 1 -11 9 12.88 3.04
 1 -11 9 12.31 2.54
 -1 11 -9 12.58 2.78
 -1 11 -9 7.33 2.66
 1 -11 9 9.41 2.81
 -1 11 -9 16.56 3.17
 -1 11 -9 14.92 3.01
 -1 11 -9 11.1 3.13
 1 -11 9 13.54 2.78
 -1 11 -9 13.99 3.37
 1 -11 9 12.77 2.61
 1 -11 9 12.22 2.17
 1 -11 9 17.28 2.87
 1 -11 10 5.53 2.55
 -1 11 -10 3.72 2.79
 -1 11 -10 9.66 2.9
 -1 11 -10 4.54 2.48
 1 -11 10 5.84 2.5
 1 -11 10 7.31 2.73
 -1 11 -10 5.26 2.77
 -1 11 -10 13.15 3
 1 -11 10 6 2.49
 1 -11 10 8.34 2.52
 1 -11 10 4.89 2.13
 1 -11 11 5.72 2.27
 1 -11 11 4.52 2.7
 -1 11 -11 9.58 2.99
 -1 11 -11 4 2.53
 1 -11 11 8.4 2.35
 -1 11 -11 9.04 2.74
 1 -11 11 3.05 2.43
 -1 11 -11 4.86 2.75
 1 -11 11 6.73 2.65
 1 -11 11 5.68 2.1
 -1 11 -12 12.43 2.8
 -1 11 -12 14.29 2.69
 1 -11 12 9.67 2.44
 -1 11 -12 11.18 2.77
 1 -11 12 8.88 2.06
 -1 11 -12 16.08 3.02
 1 -11 12 5.14 2.61
 -1 11 -13 50.1 3.8
 1 -11 13 42.96 3.3
 -1 11 -13 45.22 3.7
 1 -11 13 50.54 3.82
 1 -11 13 43.08 3.47
 -1 11 -13 52.23 3.83
 1 -11 13 50.02 3.57
 1 -11 13 44.26 3.63
 -1 11 -14 7.73 2.42
 1 -11 14 3.21 2.35
 1 -11 14 0.35 1.83
 -1 11 -14 6.29 2.43
 -1 11 -14 3.52 1.98
 -1 11 -14 1.9 2.36
 1 -11 14 8.02 2.23
 -1 11 -14 4.59 1.71
 1 -11 14 7 2.23
 1 -11 14 4.25 2.07
 -1 11 -14 2.44 2.17
 -1 11 -15 69.82 4.13
 -1 11 -15 77.8 4.44
 -1 11 -15 80.99 4.49
 1 -11 15 96.12 4.56
 1 -11 15 87.03 4.41
 -1 11 -15 78.35 4.31
 -1 11 -15 79.9 3.87
 1 -11 15 86.33 4.28
 -1 11 -15 70.3 4.18
 -1 11 -16 34.23 2.77
 -1 11 -16 28.27 2.46
 -1 11 -16 31.53 2.62
 1 -11 16 30.29 2.62
 1 -11 16 37.31 2.7
 -1 11 -16 29.34 2.13
 1 -11 16 36.26 2.59
 -1 11 -16 30.05 2.52
 -1 11 -16 31.06 2.52
 -1 11 -17 2.61 1.38
 -1 11 -17 3.56 1.65
 -1 11 -17 2.28 1.18
 1 -11 17 2.43 1.44
 1 -11 17 2.43 1.51
 -1 11 -18 27.55 2.22
 1 -11 18 29.74 1.87
 1 -11 18 34.08 1.96
 -1 11 -18 26.78 2.22
 1 -10 -21 4.92 1.49
 -1 10 21 7.04 1.49
 1 -10 -21 5.33 1.25
 1 -10 -20 30.56 2.23
 1 -10 -20 34.08 2.39
 1 -10 -20 25.87 1.86
 -1 10 20 33.72 2.63
 -1 10 20 33.86 2.62
 -1 10 20 26.48 2.1
 1 -10 -20 35.02 2.6
 -1 10 20 22.5 2.03
 -1 10 19 20.37 2.23
 1 -10 -19 21.48 1.93
 1 -10 -19 20.52 2.56
 -1 10 19 19.25 2.65
 -1 10 19 18.8 2.23
 1 -10 -19 21.55 2.22
 -1 10 18 32.22 2.83
 1 -10 -18 31.69 2.57
 1 -10 -18 37.42 2.91
 -1 10 18 33.43 3.13
 -1 10 18 35.43 3.38
 -1 10 18 26.58 2.71
 1 -10 -18 26.39 2.39
 1 -10 -18 36.85 3.17
 -1 10 17 117.53 6
 1 -10 -17 114.08 5.41
 -1 10 17 114.92 5.91
 -1 10 17 126.14 6.06
 1 -10 -17 103.07 5.52
 1 -10 -17 110.8 5.6
 1 -10 -17 110.61 5.3
 1 -10 -17 126.56 5.97
 -1 10 16 10.4 2.79
 1 -10 -16 7.04 2.13
 -1 10 16 4.72 2.44
 1 -10 -16 5.59 1.84
 1 -10 -16 3.08 2.06
 1 -10 -16 4.98 2.3
 -1 10 16 4.23 2.68
 -1 10 16 7.99 2.64
 -1 10 16 9.54 2.9
 -1 10 15 10.74 2.94
 -1 10 15 16.05 3.18
 1 -10 -15 13.46 2.38
 1 -10 -15 13.13 2.5
 1 -10 -15 13.27 2.44
 -1 10 15 12.49 3.02
 -1 10 15 20.11 3.36
 1 -10 -15 11.79 2.08
 1 -10 -15 15.17 2.71
 -1 10 14 8.75 3.02
 -1 10 14 9.62 2.65
 1 -10 -14 7.6 2.29
 1 -10 -14 8.13 2.34
 -1 10 14 8.32 3.15
 -1 10 14 5.51 2.93
 -1 10 14 10.02 2.8
 1 -10 -14 9.46 2.63
 -1 10 14 11.7 2.91
 1 -10 -14 11.14 2.36
 1 -10 -14 4.77 2.05
 1 -10 -14 9.23 2.54
 1 -10 -13 4.76 2.52
 1 -10 -13 7.9 2.3
 1 -10 -13 8.87 2.47
 -1 10 13 6.3 2.79
 1 -10 -13 7.87 2.47
 -1 10 13 6.8 2.78
 -1 10 13 9.44 2.92
 -1 10 13 3.39 3.05
 1 -10 -13 6.99 2.25
 1 -10 -13 8.23 2.29
 -1 10 12 46.72 4.4
 -1 10 12 53.55 4.41
 -1 10 12 58.96 4.81
 -1 10 12 57.99 4.55
 -1 10 12 50.87 4.42
 1 -10 -12 58.8 4.02
 1 -10 -12 54.04 4.16
 1 -10 -12 51.8 3.77
 1 -10 -12 58.75 4.11
 -1 10 11 39.5 4.03
 -1 10 11 32.28 4.24
 -1 10 11 30.67 3.52
 -1 10 11 37.01 3.89
 -1 10 11 37.87 3.82
 -1 10 11 30.02 3.67
 1 -10 -11 30.39 3.18
 1 -10 -11 31.31 3.46
 1 -10 -11 30.01 3.02
 1 -10 -11 34.13 3.21
 -1 10 11 34.77 3.55
 1 -10 -11 39.32 3.53
 -1 10 10 24.21 3.28
 -1 10 10 23.69 3.62
 -1 10 10 29.4 3.53
 -1 10 10 25.43 3.5
 -1 10 10 27.22 3.5
 -1 10 10 22.44 3.55
 1 -10 -10 22.28 2.95
 1 -10 -10 25.36 2.96
 1 -10 -10 25.72 2.9
 1 -10 -10 24.16 3.28
 1 -10 -10 27.61 3.25
 1 -10 -10 27.78 3
 1 -10 -10 26.6 2.56
 -1 10 9 11.97 3.15
 -1 10 9 11.97 3.06
 -1 10 9 10.62 2.89
 -1 10 9 8.34 3.19
 1 -10 -9 8.63 2.47
 1 -10 -9 9.62 2.51
 1 -10 -9 8.89 2.07
 1 -10 -9 9.37 2
 1 -10 -9 9.9 2.25
 1 -10 -9 6.7 2.84
 1 -10 -9 12.74 2.37
 1 -10 -9 13.2 2.27
 -1 10 8 46.72 4.19
 -1 10 8 45.9 4.03
 -1 10 8 50.79 4.35
 1 -10 -8 40.74 3.59
 1 -10 -8 42.99 3.46
 1 -10 -8 44.56 3.25
 1 -10 -8 36.11 3.13
 1 -10 -8 46.49 3.37
 1 -10 -8 45.67 3.99
 1 -10 -8 41.1 3.21
 1 -10 -8 42.97 3.51
 1 -10 -7 50.62 3.46
 1 -10 -7 46.71 3.4
 -1 10 7 52.74 4.42
 -1 10 7 49.52 4.43
 -1 10 7 51.27 4.09
 1 -10 -7 51.18 3.83
 1 -10 -7 49.19 3.47
 1 -10 -7 50.46 3.6
 1 -10 -7 45.55 3.62
 1 -10 -7 44.55 3.21
 1 -10 -7 43.01 3.38
 1 -10 -6 15.77 2.4
 1 -10 -6 18.21 2.47
 -1 10 6 19.15 3.37
 -1 10 6 16.19 2.94
 -1 10 6 12.96 2.86
 -1 10 6 18.55 3.5
 1 -10 -6 15.42 2.38
 1 -10 -6 13.46 2.63
 1 -10 -6 21.01 2.67
 1 -10 -6 18.27 2.48
 1 -10 -6 18.17 2.48
 1 -10 -6 16.75 2.56
 1 -10 -6 20.94 2.42
 1 -10 -6 17.44 2.28
 -1 10 5 16.44 2.75
 1 -10 -5 20.91 2.55
 1 -10 -5 25.02 2.57
 -1 10 5 21.88 3.21
 -1 10 5 15.44 3.34
 -1 10 5 22.83 3.02
 1 -10 -5 16.98 2.48
 1 -10 -5 17.4 2.92
 1 -10 -5 19.37 2.72
 1 -10 -5 17.39 2.51
 1 -10 -5 20.54 2.54
 1 -10 -5 18.83 2.56
 1 -10 -5 22.65 2.6
 1 -10 -5 24.09 3.15
 -1 10 4 2.93 2.35
 1 -10 -4 2.32 2
 1 -10 -4 2.02 2.17
 -1 10 4 3.42 2.89
 -1 10 4 0.93 2.38
 -1 10 4 4.62 2.74
 1 -10 -4 1.49 2.38
 1 -10 -4 2.73 2.02
 1 -10 -4 1.18 2.22
 1 -10 -4 1.52 1.94
 1 -10 -4 2.35 1.84
 1 -10 -4 2.38 1.88
 1 -10 -4 0.14 2
 1 -10 -4 3.02 2.12
 1 -10 -4 4.07 2.58
 -1 10 3 423.36 16.39
 1 -10 -3 439.47 15.89
 1 -10 -3 443.75 15.89
 -1 10 3 426.67 16.47
 -1 10 3 429.25 16.29
 1 -10 -3 420.48 16.09
 1 -10 -3 444.43 15.94
 1 -10 -3 408.21 15.68
 1 -10 -3 410.37 15.69
 1 -10 -3 418.6 15.67
 1 -10 -3 412.34 15.77
 1 -10 -3 415.52 15.82
 1 -10 -3 433.33 16.17
 -1 10 2 64.08 4.13
 -1 10 2 65.73 4.64
 1 -10 -2 62.83 3.99
 1 -10 -2 68.76 4.14
 -1 10 2 62.04 4.36
 -1 10 2 69.81 4.7
 1 -10 -2 61.86 4.37
 1 -10 -2 78.38 4.2
 1 -10 -2 61.73 3.84
 1 -10 -2 65.42 3.75
 1 -10 -2 70.94 3.97
 1 -10 -2 63.3 3.98
 1 -10 -2 61.04 3.93
 1 -10 -2 71.48 4.36
 -1 10 1 43.63 3.44
 1 -10 -1 41.05 3.16
 1 -10 -1 41.4 3.24
 -1 10 1 35.54 3.98
 -1 10 1 36.04 3.41
 1 -10 -1 34.41 3.58
 1 -10 -1 39.78 3.27
 1 -10 -1 42.67 3.74
 1 -10 -1 43.28 3.14
 1 -10 -1 41.17 3.35
 1 -10 -1 33.35 3.22
 1 -10 -1 36.18 3.49
 1 -10 0 2.63 2.13
 1 -10 0 4.35 2.62
 1 -10 0 -0.16 2.43
 1 -10 0 -0.15 2.06
 -1 10 0 1.94 2.27
 -1 10 0 -0.21 2.6
 1 -10 0 1.7 2.33
 1 -10 0 2.43 2.24
 1 -10 0 1.72 2.08
 1 -10 0 -0.43 1.97
 -1 10 0 0.36 2.37
 1 -10 0 -0.15 2.16
 1 -10 0 6.28 2.29
 -1 10 -1 0.55 2.38
 -1 10 -1 -0.42 2.83
 1 -10 1 1.14 2.05
 1 -10 1 -0.29 2.16
 1 -10 1 3.12 2.12
 1 -10 1 0.49 2.34
 1 -10 1 -0.43 1.97
 1 -10 1 -0.18 2.58
 1 -10 1 -1.64 2.13
 -1 10 -1 -2.4 2.45
 1 -10 1 3.14 2.32
 1 -10 1 1.2 2.13
 1 -10 2 0.27 1.77
 1 -10 2 2.73 2.31
 1 -10 2 1.42 2.69
 1 -10 2 -0.14 2.03
 1 -10 2 -0.44 2.07
 1 -10 2 0.16 2.32
 1 -10 2 -0.16 2.18
 -1 10 -2 0.58 2.52
 -1 10 -2 1.13 1.97
 -1 10 -2 1.7 2.58
 -1 10 -2 0.74 2.24
 -1 10 -2 -0.21 2.98
 1 -10 2 -0.52 2.46
 1 -10 2 1.13 2.01
 1 -10 2 3.98 1.95
 1 -10 2 4.21 2.22
 1 -10 2 0.96 2.28
 1 -10 3 556.22 20.76
 1 -10 3 539.68 20.34
 1 -10 3 552.94 20.28
 1 -10 3 579.55 20.58
 1 -10 3 550.51 20.79
 -1 10 -3 586.66 21.04
 1 -10 3 537.88 20.54
 -1 10 -3 588.65 21
 -1 10 -3 525.68 20.56
 -1 10 -3 608.17 21.42
 -1 10 -3 570.45 20.97
 1 -10 3 577.21 20.39
 1 -10 3 568.15 20.36
 1 -10 3 527.42 20.29
 1 -10 3 544.08 20.56
 1 -10 3 598.74 20.53
 -1 10 -4 177.55 8.21
 1 -10 4 190.25 8.62
 1 -10 4 195.15 8.02
 1 -10 4 218.08 8.5
 -1 10 -4 191.75 8.74
 1 -10 4 183.22 8.31
 -1 10 -4 195.02 8.87
 -1 10 -4 184.22 8.61
 -1 10 -4 190.36 8.95
 1 -10 4 191.15 8.07
 1 -10 4 192.33 8.07
 1 -10 4 196.38 8.6
 1 -10 4 182.64 8.07
 1 -10 4 179.46 8.08
 1 -10 4 199.75 8.45
 1 -10 4 198.81 8.32
 1 -10 5 17.72 2.54
 1 -10 5 22.77 3.32
 1 -10 5 24.49 2.78
 1 -10 5 17.08 2.24
 1 -10 5 18.67 2.47
 1 -10 5 13.13 2.67
 -1 10 -5 18.57 2.57
 -1 10 -5 17.52 3.31
 -1 10 -5 17.47 3.51
 -1 10 -5 19.98 3.28
 1 -10 5 27.03 3.3
 1 -10 5 13.68 2.26
 1 -10 5 16.18 2.48
 1 -10 5 22.42 2.71
 1 -10 6 42.72 3.86
 1 -10 6 39.83 2.91
 -1 10 -6 37.25 3.35
 -1 10 -6 41.07 3.97
 -1 10 -6 33.06 3.62
 -1 10 -6 39.02 4.12
 -1 10 -6 37.84 3.96
 1 -10 6 40.49 3.01
 1 -10 6 37.69 2.96
 1 -10 6 42.59 3.79
 1 -10 6 37.59 3.28
 1 -10 6 34.16 3.43
 1 -10 6 37.73 3.29
 1 -10 7 1.48 1.99
 -1 10 -7 0.74 2.17
 -1 10 -7 1.29 2.91
 -1 10 -7 1.21 2.78
 -1 10 -7 3.2 2.81
 -1 10 -7 3.5 2.68
 1 -10 7 1.95 1.85
 1 -10 7 1.86 1.76
 1 -10 7 1.93 2.17
 1 -10 7 -1.15 2.79
 1 -10 7 1.15 2.7
 1 -10 7 0.33 2.26
 -1 10 -8 11.23 2.75
 -1 10 -8 13.23 2.43
 1 -10 8 12.17 3.12
 1 -10 8 12.34 2.41
 1 -10 8 14.08 2.82
 -1 10 -8 14.42 3.15
 -1 10 -8 10.17 2.99
 -1 10 -8 13.89 3.16
 -1 10 -8 6.51 2.88
 1 -10 8 11.31 2.97
 1 -10 8 13.82 2.32
 1 -10 8 14.5 2.75
 -1 10 -9 194.42 9.05
 1 -10 9 184.23 8.55
 -1 10 -9 182.98 8.61
 -1 10 -9 200.53 9.05
 -1 10 -9 187.86 8.92
 -1 10 -9 187.71 8.81
 1 -10 9 185.14 7.97
 1 -10 9 190.09 8.67
 -1 10 -9 191.35 8.78
 1 -10 9 182.98 8.39
 -1 10 -9 178.97 8.26
 1 -10 9 224.89 8.51
 -1 10 -10 74.67 4.99
 1 -10 10 86.43 4.99
 -1 10 -10 76.01 5.16
 -1 10 -10 81.85 5.48
 -1 10 -10 83.05 5.05
 1 -10 10 75.89 4.95
 1 -10 10 85.67 4.64
 -1 10 -10 82.18 5.37
 -1 10 -10 85.45 5.4
 -1 10 -11 59.86 4.17
 1 -10 11 51.05 3.97
 -1 10 -11 46.89 3.68
 1 -10 11 44.33 3.36
 -1 10 -11 51.12 4.16
 -1 10 -11 50.19 4.35
 -1 10 -11 53.14 4.27
 -1 10 -11 44.79 3.87
 -1 10 -11 52.43 4.26
 -1 10 -11 53.77 4.07
 1 -10 11 51.5 4.02
 1 -10 12 6.19 2.6
 -1 10 -12 6.02 2.9
 -1 10 -12 1.97 2.7
 -1 10 -12 5.22 2.63
 -1 10 -12 8.87 2.88
 -1 10 -12 1.63 2.56
 1 -10 12 1.33 2.68
 1 -10 12 1.3 2.28
 -1 10 -12 7.55 2.46
 1 -10 12 1.8 1.77
 -1 10 -12 2.68 2.73
 -1 10 -12 4.68 2.41
 1 -10 12 3.23 2.44
 -1 10 -13 141.3 6.84
 1 -10 13 124.64 6.15
 -1 10 -13 129.68 6.68
 -1 10 -13 120.58 6.59
 1 -10 13 128.14 6.44
 1 -10 13 135.37 6.42
 1 -10 13 129.08 6.59
 -1 10 -14 30.84 3.38
 -1 10 -14 33.98 3.41
 -1 10 -14 31.03 3.31
 -1 10 -14 30.48 3.26
 1 -10 14 33.94 3.27
 -1 10 -14 24.43 3.33
 1 -10 14 41.67 3.61
 -1 10 -15 82 5.03
 -1 10 -15 92.86 4.98
 1 -10 15 83.02 4.41
 -1 10 -15 79.7 4.89
 -1 10 -15 88.54 5.16
 -1 10 -15 87.39 4.56
 1 -10 15 89.41 4.75
 1 -10 15 94.06 5.07
 -1 10 -15 81.6 4.78
 1 -10 15 88.36 4.83
 -1 10 -16 42.27 3.28
 1 -10 16 53.78 3.62
 1 -10 16 44.82 3.41
 -1 10 -16 48.79 3.69
 -1 10 -16 42.29 3.38
 -1 10 -16 43.84 3.44
 1 -10 16 50.72 3.44
 -1 10 -16 35.41 3.38
 1 -10 16 46.83 3.32
 -1 10 -16 49.32 3.15
 1 -10 17 12.08 2.09
 -1 10 -17 8.85 1.85
 -1 10 -17 5.81 2.22
 -1 10 -17 10.47 2.22
 1 -10 17 11.99 2.25
 1 -10 17 12.18 2.29
 -1 10 -17 11.2 1.99
 -1 10 -17 12.63 2.36
 -1 10 -17 9.77 2.29
 -1 10 -18 0.97 1.47
 1 -10 18 0.91 1.59
 -1 10 -18 -1.83 1.87
 -1 10 -18 2.7 1.65
 1 -10 18 2.02 1.75
 1 -10 18 3.27 1.72
 -1 10 -18 -0.57 1.76
 -1 10 -18 0.11 1.74
 1 -10 19 36.4 2.17
 -1 10 -19 33.58 2.06
 -1 10 -19 31.48 2.36
 -1 10 -19 34.49 2.33
 -1 10 -19 35.79 2.35
 1 -10 19 30.46 2.15
 -1 9 22 15.78 1.78
 1 -9 -22 14.77 1.5
 1 -9 -22 16.91 1.87
 -1 9 21 -0.98 1.47
 1 -9 -21 0.36 1.43
 -1 9 21 -0.08 1.41
 -1 9 21 0.45 1.84
 -1 9 21 -0.44 1.93
 -1 9 21 2.12 1.8
 1 -9 -21 0.99 1.37
 1 -9 -21 -0.98 1.73
 1 -9 -21 3.28 1.87
 1 -9 -20 42.97 3.21
 -1 9 20 33.12 2.71
 1 -9 -20 32.66 2.45
 -1 9 20 40.32 3.26
 1 -9 -20 34.46 2.88
 1 -9 -20 38.24 2.7
 -1 9 20 32.23 2.77
 -1 9 19 41.2 3.2
 -1 9 19 43.03 3.48
 -1 9 19 35.38 3.06
 1 -9 -19 38.7 2.68
 -1 9 19 36.12 3.28
 -1 9 19 46.95 3.69
 1 -9 -19 45.46 3.16
 1 -9 -19 33.01 3.15
 1 -9 -19 41.23 3.03
 1 -9 -19 45.23 3.55
 -1 9 18 21.89 3.08
 -1 9 18 16.63 2.93
 -1 9 18 19.48 2.73
 1 -9 -18 13.01 2.64
 1 -9 -18 19.6 2.59
 1 -9 -18 20.15 2.25
 1 -9 -18 21.01 2.84
 1 -9 -18 19.49 2.43
 -1 9 18 16.77 2.91
 -1 9 18 14.49 3.17
 -1 9 17 1.33 2.65
 -1 9 17 -1.13 2.69
 -1 9 17 0.76 2.61
 1 -9 -17 0.64 2.22
 1 -9 -17 1.28 2.38
 1 -9 -16 57.5 3.86
 1 -9 -16 56.65 3.75
 1 -9 -16 54.64 3.9
 -1 9 16 58.31 4.61
 -1 9 16 55.66 4.55
 -1 9 16 62.74 4.5
 -1 9 16 61.67 4.46
 1 -9 -16 61.32 3.91
 1 -9 -16 64.32 4.13
 -1 9 16 59.2 4.5
 -1 9 16 52.49 4.19
 -1 9 15 29.38 3.6
 1 -9 -15 29.64 3.04
 1 -9 -15 30.19 3.17
 -1 9 15 30.02 3.49
 -1 9 15 30.31 3.74
 -1 9 15 33.69 3.87
 -1 9 15 26.93 3.52
 1 -9 -15 27.85 2.93
 1 -9 -15 29.59 2.74
 1 -9 -15 26.72 3.07
 1 -9 -15 23.39 2.57
 1 -9 -15 26.16 2.91
 1 -9 -14 21.66 2.77
 1 -9 -14 22.45 2.88
 1 -9 -14 20.78 2.94
 -1 9 14 20.07 3
 -1 9 14 21.53 3.27
 -1 9 14 22.74 3.58
 -1 9 14 22.88 3.53
 -1 9 14 27.82 3.34
 -1 9 14 23.94 3.36
 1 -9 -14 26.74 2.96
 1 -9 -14 24.39 2.73
 1 -9 -14 19.09 2.99
 -1 9 13 1.87 2.41
 1 -9 -13 -0.94 2.3
 -1 9 13 5.23 2.98
 -1 9 13 1.91 2.7
 -1 9 13 1.28 2.85
 1 -9 -13 0.16 2.19
 1 -9 -13 2.6 2.41
 1 -9 -13 2.71 2.29
 1 -9 -13 1.44 2.21
 1 -9 -13 1.06 2.08
 1 -9 -13 -1.24 2.41
 -1 9 12 32.23 3.62
 -1 9 12 37.86 3.82
 -1 9 12 35.23 4.14
 -1 9 12 37.62 3.88
 -1 9 12 32.25 3.78
 1 -9 -12 35.26 3.38
 1 -9 -12 41.76 3.7
 1 -9 -12 40.31 3.27
 1 -9 -12 33.95 3.54
 1 -9 -12 38.56 3.26
 -1 9 11 88.68 5.64
 -1 9 11 97.05 6.12
 -1 9 11 110.36 6
 -1 9 11 107.85 5.98
 -1 9 11 105.41 5.88
 1 -9 -11 103.08 5.48
 1 -9 -11 109.16 5.37
 1 -9 -11 107.64 5.4
 1 -9 -11 106.6 5.61
 1 -9 -11 96.08 5.58
 -1 9 11 95.28 5.69
 -1 9 10 15.21 3.3
 -1 9 10 13.26 3.04
 1 -9 -10 11 2.48
 1 -9 -10 12.31 2.39
 -1 9 10 16.79 3.11
 1 -9 -10 14.09 3.06
 1 -9 -10 13.29 2.01
 1 -9 -10 15.18 2.45
 -1 9 10 12.91 3
 -1 9 9 8.86 2.85
 -1 9 9 12.56 2.81
 -1 9 9 7.7 2.59
 1 -9 -9 14.02 2.58
 1 -9 -9 13.27 2.35
 -1 9 9 12.05 3.21
 -1 9 9 12.08 2.89
 1 -9 -9 10.25 2.85
 1 -9 -9 8.75 1.99
 1 -9 -9 14.25 2.53
 1 -9 -9 8.06 1.88
 1 -9 -9 11.29 1.99
 1 -9 -9 10.59 1.96
 -1 9 8 -1.23 2.61
 -1 9 8 0.21 2.47
 -1 9 8 4.96 2.63
 -1 9 8 1.68 2.99
 1 -9 -8 1.55 2.16
 1 -9 -8 1.37 1.74
 1 -9 -8 3.7 1.91
 1 -9 -8 1.28 1.81
 1 -9 -8 2.99 2.59
 1 -9 -8 0.13 1.85
 1 -9 -8 2.26 1.97
 -1 9 7 25.51 3.06
 -1 9 7 23.59 3.41
 -1 9 7 21.1 2.77
 1 -9 -7 24 2.9
 1 -9 -7 21.92 2.51
 1 -9 -7 18.13 2.35
 1 -9 -7 25.14 2.72
 -1 9 7 22.35 3.22
 1 -9 -7 20.41 2.31
 1 -9 -7 22.2 2.42
 1 -9 -7 23.86 2.63
 1 -9 -7 20.64 2.28
 -1 9 6 11.04 2.31
 1 -9 -6 12.1 2.13
 1 -9 -6 14.66 2.08
 -1 9 6 11.68 2.89
 -1 9 6 13.98 2.73
 1 -9 -6 16.27 2.16
 1 -9 -6 10.13 2.48
 1 -9 -6 12.22 2.24
 1 -9 -6 14.09 2.32
 1 -9 -6 12.95 2
 1 -9 -6 11.83 2.21
 -1 9 5 196.37 8.5
 1 -9 -5 192.06 8.03
 1 -9 -5 186.02 8.01
 -1 9 5 210.52 9
 -1 9 5 199.42 8.62
 1 -9 -5 198.81 8.42
 1 -9 -5 192.15 8.07
 1 -9 -5 206.21 8.16
 1 -9 -5 203.51 8.16
 1 -9 -5 192.3 8.12
 1 -9 -5 197.29 7.89
 1 -9 -5 188.77 8
 1 -9 -5 199.02 8.41
 1 -9 -4 63.98 3.91
 1 -9 -4 63.61 3.92
 -1 9 4 69.17 4.3
 1 -9 -4 64.6 4.09
 1 -9 -4 62.78 3.86
 1 -9 -4 65.11 3.82
 1 -9 -4 74.46 4.01
 1 -9 -4 70.55 3.88
 1 -9 -4 70.11 3.74
 -1 9 4 71.12 4.32
 1 -9 -4 65.79 4.2
 -1 9 3 5.04 2.43
 1 -9 -3 5.48 2.46
 1 -9 -3 2.53 1.81
 1 -9 -3 4.02 2.06
 1 -9 -3 3.87 1.88
 1 -9 -3 5.33 2.56
 1 -9 -3 4.97 2.15
 1 -9 -3 5.1 1.99
 -1 9 2 95.08 4.74
 -1 9 2 92.27 4.72
 -1 9 2 89.13 4.91
 1 -9 -2 91.14 5.02
 1 -9 -2 81.41 4.5
 1 -9 -2 83.62 4.85
 1 -9 -2 84 4.51
 1 -9 -2 84.97 4.77
 1 -9 -2 95.49 4.61
 1 -9 -2 88.26 4.61
 -1 9 1 148.27 6.75
 -1 9 1 142.03 6.66
 -1 9 1 143.87 6.93
 1 -9 -1 145.27 6.75
 1 -9 -1 151.69 6.89
 1 -9 -1 151.94 6.53
 1 -9 -1 150.37 6.71
 1 -9 -1 147.8 6.62
 1 -9 -1 151.39 6.55
 1 -9 -1 141.58 6.51
 1 -9 -1 150.6 6.54
 -1 9 0 0.34 2.42
 1 -9 0 1.89 1.96
 1 -9 0 1.63 1.85
 1 -9 0 3.23 1.99
 1 -9 0 0.15 2.25
 1 -9 0 0.89 1.82
 1 -9 0 -0.13 2.07
 1 -9 0 2.17 2.13
 1 -9 0 0.15 2.34
 -1 9 0 2.17 2.1
 1 -9 1 61.91 4.21
 1 -9 1 71.3 4.14
 1 -9 1 69.02 3.98
 -1 9 -1 68.08 4
 -1 9 -1 71.43 4.36
 -1 9 -1 78.8 4.74
 -1 9 -1 67.3 4.28
 1 -9 1 72.38 4.02
 1 -9 1 82.75 4.21
 1 -9 1 68.06 4.36
 1 -9 1 73.65 4.24
 1 -9 1 73.78 4.16
 1 -9 1 68.57 4.07
 1 -9 2 248.76 9.95
 1 -9 2 231.37 9.53
 1 -9 2 236.81 9.44
 1 -9 2 230.92 9.64
 -1 9 -2 231.39 9.62
 -1 9 -2 248.68 10.02
 -1 9 -2 237.02 9.91
 -1 9 -2 249.17 10.19
 1 -9 2 258.47 9.63
 1 -9 2 225.51 9.47
 1 -9 2 235.7 9.9
 1 -9 2 241.92 9.65
 1 -9 2 247.39 9.67
 1 -9 3 -1.05 1.88
 1 -9 3 0.4 1.9
 1 -9 3 -0.12 1.8
 1 -9 3 -0.96 2.36
 1 -9 3 0.41 2.02
 1 -9 3 0.89 2.1
 -1 9 -3 1.22 1.77
 -1 9 -3 0.15 1.87
 -1 9 -3 2.61 2.3
 -1 9 -3 -0.17 2.28
 -1 9 -3 0.17 2.19
 1 -9 3 -1.26 2.34
 1 -9 3 1.87 1.85
 1 -9 3 1 1.82
 1 -9 3 3.22 1.93
 1 -9 4 307.69 11.78
 1 -9 4 292.36 11.67
 1 -9 4 304.21 12.14
 1 -9 4 299.33 11.64
 1 -9 4 303.59 11.93
 1 -9 4 296.48 11.97
 -1 9 -4 303.61 11.9
 -1 9 -4 303.28 12.08
 -1 9 -4 310.97 12.24
 -1 9 -4 328.66 12.42
 1 -9 4 314.55 11.69
 1 -9 4 310.01 11.7
 1 -9 4 308.97 12.16
 1 -9 4 300.48 11.78
 1 -9 4 304.56 11.85
 1 -9 4 317.65 11.87
 1 -9 5 53.68 3.53
 1 -9 5 57.8 3.6
 1 -9 5 56.17 3.45
 1 -9 5 56.32 3.82
 1 -9 5 60.7 4.18
 1 -9 5 50.21 3.52
 -1 9 -5 54.84 3.79
 1 -9 5 61.22 4.02
 -1 9 -5 53.67 4.01
 -1 9 -5 59.7 4.25
 -1 9 -5 67.41 4.15
 1 -9 5 58.61 3.51
 1 -9 5 55.2 3.44
 1 -9 5 54.35 3.74
 1 -9 5 62.25 3.7
 1 -9 6 -0.3 2.1
 1 -9 6 -2.27 1.7
 1 -9 6 -0.27 1.87
 1 -9 6 0.14 1.93
 1 -9 6 -1.02 2.17
 1 -9 6 1.23 1.93
 1 -9 6 3.61 2.28
 -1 9 -6 -1.33 2.02
 -1 9 -6 2.88 2.66
 -1 9 -6 2.54 2.26
 -1 9 -6 -1.53 2.57
 -1 9 -6 0.35 2.26
 1 -9 6 1.04 2.51
 1 -9 6 2.34 1.72
 1 -9 6 -0.37 1.75
 -1 9 -6 -0.58 1.82
 1 -9 6 2.45 1.98
 -1 9 -7 104.59 5.27
 1 -9 7 84.43 4.91
 1 -9 7 107.26 5.52
 -1 9 -7 101.53 5.41
 -1 9 -7 107.22 5.94
 -1 9 -7 103.58 5.57
 -1 9 -7 110.57 5.88
 -1 9 -7 106.2 5.58
 1 -9 7 106.69 4.9
 1 -9 7 96.34 4.78
 1 -9 7 96.47 4.73
 1 -9 7 108.39 5.71
 1 -9 7 97.47 5.03
 1 -9 7 99.29 5.26
 1 -9 7 97.62 4.99
 1 -9 8 91.12 5.14
 -1 9 -8 87.97 5.11
 -1 9 -8 86.56 5.57
 -1 9 -8 96.18 5.55
 1 -9 8 90.37 5.32
 1 -9 8 99.11 5.01
 -1 9 -8 80.43 4.97
 1 -9 8 86.26 4.71
 1 -9 8 91.19 4.66
 -1 9 -8 83.2 4.89
 -1 9 -9 3.79 2.21
 1 -9 9 1.94 2
 1 -9 9 3.02 2.18
 -1 9 -9 3.24 2.31
 -1 9 -9 5.57 2.73
 -1 9 -9 5.32 2.86
 -1 9 -9 3.32 2.8
 1 -9 9 2.28 2.82
 -1 9 -9 2.21 2.5
 1 -9 9 3.44 1.83
 -1 9 -9 2.13 2.47
 -1 9 -10 74.02 4.99
 -1 9 -10 68.35 4.83
 -1 9 -10 68.59 4.86
 -1 9 -10 58.37 4.48
 1 -9 10 80.41 4.43
 -1 9 -10 72.68 4.45
 -1 9 -10 79.91 4.84
 1 -9 10 68.82 4.66
 -1 9 -10 70.77 4.86
 -1 9 -11 6.47 2.96
 1 -9 11 5.69 2.6
 -1 9 -11 5.42 2.71
 -1 9 -11 5.1 3.01
 -1 9 -11 4 2.83
 -1 9 -11 1.85 2.78
 -1 9 -11 2.28 2.49
 1 -9 11 4.41 2.09
 -1 9 -11 5.2 2.37
 -1 9 -11 4.8 2.68
 1 -9 11 6.52 2.76
 -1 9 -12 9.84 2.78
 -1 9 -12 9.36 2.93
 1 -9 12 9.14 2.96
 -1 9 -12 5.63 2.92
 -1 9 -12 11 2.92
 1 -9 12 8.22 2.13
 -1 9 -12 8.71 2.91
 -1 9 -12 8.9 2.85
 1 -9 12 8.4 2.73
 -1 9 -12 6.24 2.47
 -1 9 -12 8.69 3.02
 -1 9 -13 -2.57 2.58
 -1 9 -13 -1.26 2.57
 1 -9 13 -0.59 2.71
 -1 9 -13 -0.23 2.8
 -1 9 -13 2.57 2.73
 -1 9 -13 -1.49 2.59
 -1 9 -13 -0.82 2.59
 1 -9 13 -0.76 2.58
 -1 9 -13 2.26 2.54
 1 -9 13 -0.53 2.44
 -1 9 -13 0.22 2.74
 -1 9 -14 156.38 7.56
 -1 9 -14 145.42 7.18
 1 -9 14 152.32 7.4
 -1 9 -14 159.88 7.47
 -1 9 -14 144.79 7.59
 -1 9 -14 148.76 7.23
 1 -9 14 158.24 7.25
 1 -9 14 159.05 7.38
 -1 9 -14 141.65 7.3
 -1 9 -14 163.15 7.61
 -1 9 -14 146.94 7.48
 -1 9 -14 155.41 7.57
 -1 9 -14 141.8 7.53
 -1 9 -15 14.71 2.9
 -1 9 -15 12.33 2.95
 1 -9 15 9.54 2.54
 1 -9 15 15.51 2.8
 -1 9 -15 13.52 2.69
 -1 9 -15 11.06 2.98
 1 -9 15 11.96 2.22
 -1 9 -15 8.41 2.68
 -1 9 -16 17.14 2.73
 1 -9 16 25.77 3.16
 -1 9 -16 16.34 3.15
 -1 9 -16 19.1 2.55
 1 -9 16 21.04 2.89
 -1 9 -16 17.67 2.94
 -1 9 -16 20.3 3.13
 -1 9 -17 9.61 2.72
 1 -9 17 10.83 2.28
 -1 9 -17 10.85 2.24
 -1 9 -17 8.57 2.22
 1 -9 17 7.54 2.57
 -1 9 -17 7.99 2.77
 -1 9 -17 12.67 2.69
 -1 9 -17 9.77 2.29
 -1 9 -17 11.13 2.72
 1 -9 17 7.76 2.31
 -1 9 -18 116.83 6.09
 1 -9 18 119.34 5.78
 1 -9 18 131.4 5.7
 -1 9 -18 137.32 5.77
 -1 9 -18 130.9 6.18
 -1 9 -18 132.57 6.05
 1 -9 18 135.26 5.98
 -1 9 -19 49.93 3.55
 1 -9 19 57.91 3.11
 -1 9 -19 55.35 3.13
 -1 9 -19 54.14 3.53
 -1 9 -19 48.42 3.26
 1 -9 19 52.87 3.35
 -1 9 -20 26.48 2.01
 1 -9 20 25.2 1.93
 -1 9 -20 19.2 2.12
 1 -9 20 27.32 2.13
 -1 9 -20 23.06 2.42
 -1 9 -20 23.33 2.08
 -1 9 -20 24.97 2.32
 -1 9 -21 2.37 1.27
 -1 9 -21 2.13 1.27
 -1 9 -21 1.24 1.06
 1 -8 -23 0.64 1.04
 -1 8 23 0.38 1.3
 1 -8 -23 -2.04 1.36
 -1 8 22 10.1 2.05
 -1 8 22 13.04 2.18
 -1 8 22 11.84 2.11
 1 -8 -22 7.08 1.9
 1 -8 -22 8.81 2.02
 -1 8 22 7.42 1.61
 1 -8 -22 6.99 1.45
 1 -8 -22 10.75 1.63
 -1 8 21 26.15 2.55
 -1 8 21 33.1 2.95
 1 -8 -21 33.65 2.96
 -1 8 21 26.66 2.55
 1 -8 -21 32.22 2.49
 1 -8 -21 28.69 2.35
 1 -8 -21 25.67 2.74
 -1 8 21 33.91 3.01
 -1 8 21 28.87 3
 -1 8 21 25.65 2.61
 1 -8 -21 24.8 2.3
 1 -8 -20 45.81 3.1
 1 -8 -20 45.14 3.11
 1 -8 -20 45.72 3.56
 -1 8 20 35.05 3.16
 -1 8 20 45.74 3.53
 1 -8 -20 48.45 3.66
 -1 8 20 33.07 3.07
 -1 8 20 45.73 3.78
 -1 8 19 -1.53 2.34
 -1 8 19 3.19 2.74
 1 -8 -19 -0.72 2.39
 1 -8 -19 -0.73 2.13
 1 -8 -19 3.57 2.52
 1 -8 -19 1.6 2.07
 -1 8 19 -0.94 2.25
 1 -8 -19 1.77 1.97
 -1 8 19 -0.32 2.22
 -1 8 19 0.36 2.43
 -1 8 19 -0.35 2.46
 -1 8 18 28.25 3.7
 -1 8 18 19.6 3.18
 1 -8 -18 20.49 2.91
 -1 8 18 25.61 3.33
 -1 8 18 29.18 3.4
 1 -8 -18 24.02 2.91
 1 -8 -18 27.86 3.34
 1 -8 -18 24.33 2.73
 1 -8 -17 16.44 2.67
 1 -8 -17 18.47 2.88
 -1 8 17 23.39 3.48
 -1 8 17 22.17 3.53
 -1 8 17 21.49 3.29
 1 -8 -17 16.92 2.47
 1 -8 -16 124.32 5.87
 1 -8 -16 115.53 5.65
 1 -8 -16 105.43 5.33
 -1 8 16 112.48 6.28
 -1 8 16 117.47 6.41
 -1 8 16 118.11 6.5
 -1 8 16 107.46 6.18
 1 -8 -16 112.65 5.87
 1 -8 -16 112.14 5.63
 -1 8 16 103.41 5.95
 1 -8 -15 309.23 11.93
 1 -8 -15 300.15 11.84
 1 -8 -15 288.48 11.54
 1 -8 -15 291.48 12.03
 -1 8 15 300.61 12.52
 -1 8 15 313.24 12.57
 -1 8 15 307.46 12.52
 1 -8 -15 277.58 11.9
 1 -8 -15 301.5 11.86
 -1 8 15 299.89 12.47
 -1 8 14 10.41 3.04
 -1 8 14 10.54 2.78
 1 -8 -14 7.43 2.4
 1 -8 -14 8.55 2.46
 -1 8 14 11.84 2.95
 -1 8 14 11.83 3.31
 -1 8 14 6 3.21
 -1 8 14 7.38 3
 -1 8 14 9.3 3
 1 -8 -14 2.91 2.45
 1 -8 -14 9.51 2.52
 1 -8 -14 7.55 2.23
 1 -8 -14 10.07 2.66
 -1 8 13 48.98 4.2
 -1 8 13 48.05 4.09
 -1 8 13 36.47 3.83
 1 -8 -13 45.24 3.81
 1 -8 -13 47.99 3.7
 1 -8 -13 46.84 3.65
 -1 8 13 47.36 4.07
 1 -8 -13 49.4 3.45
 -1 8 13 43.29 3.97
 1 -8 -13 53.11 3.65
 1 -8 -12 31.82 3.28
 -1 8 12 34.64 3.8
 -1 8 12 30.5 3.6
 1 -8 -12 31.15 3.24
 1 -8 -12 27.59 2.81
 1 -8 -12 32.41 3.32
 -1 8 12 28.63 3.38
 -1 8 12 22.57 3.38
 1 -8 -12 34.27 3.11
 -1 8 11 2.91 2.55
 -1 8 11 7.06 2.55
 -1 8 11 1.39 2.51
 -1 8 11 0.78 2.62
 -1 8 11 5.22 2.6
 1 -8 -11 8.18 2.51
 1 -8 -11 5.76 1.93
 -1 8 11 3.83 2.62
 1 -8 -11 11.53 2.4
 -1 8 11 3.9 2.31
 1 -8 -11 6.78 2.35
 -1 8 10 47.97 3.75
 -1 8 10 46.1 4.01
 -1 8 10 46.06 4.05
 1 -8 -10 46.07 3.51
 1 -8 -10 46.89 3.39
 1 -8 -10 52.96 3.37
 1 -8 -10 47.77 3.84
 -1 8 10 50.83 4.16
 1 -8 -10 51.03 3.66
 -1 8 9 10.59 2.69
 -1 8 9 12.38 2.67
 -1 8 9 11.82 2.79
 1 -8 -9 7.22 2.16
 1 -8 -9 5.27 1.89
 1 -8 -9 10.04 2.04
 1 -8 -9 11.6 2.19
 1 -8 -9 6.58 1.86
 1 -8 -9 11.28 2.53
 1 -8 -9 10.99 2.22
 1 -8 -9 9.57 1.83
 -1 8 8 22.73 3
 -1 8 8 18.42 2.98
 -1 8 8 21.96 2.9
 -1 8 8 24.41 3.24
 1 -8 -8 20.5 2.5
 1 -8 -8 22.05 2.31
 1 -8 -8 22.21 2.49
 1 -8 -8 16.09 2.1
 1 -8 -8 21.83 2.86
 1 -8 -8 17.83 2.18
 1 -8 -8 24.76 2.64
 -1 8 7 -0.54 2.35
 -1 8 7 1.05 1.89
 -1 8 7 3.59 2.26
 1 -8 -7 -0.13 1.77
 1 -8 -7 2.93 1.95
 1 -8 -7 3.91 1.76
 1 -8 -7 2.62 1.67
 1 -8 -7 0.53 1.62
 -1 8 7 -1.06 2.49
 -1 8 7 2.46 2.41
 1 -8 -6 0.47 1.67
 -1 8 6 3.8 1.79
 1 -8 -6 1.45 1.69
 1 -8 -6 0.86 1.58
 -1 8 6 2.5 2.33
 -1 8 6 5.68 2.11
 -1 8 6 4.32 2.64
 1 -8 -5 9.85 2.06
 1 -8 -5 5.81 1.66
 -1 8 5 8.39 2.29
 -1 8 5 7.86 2.46
 -1 8 5 7.94 2.26
 1 -8 -5 5.63 1.87
 -1 8 5 8.13 2.23
 1 -8 -5 8.26 1.85
 1 -8 -5 7.9 1.8
 1 -8 -5 11.66 1.95
 1 -8 -5 7.51 1.82
 1 -8 -4 58.75 3.4
 1 -8 -4 52.83 3.3
 1 -8 -4 52.95 3.27
 -1 8 4 59.71 3.84
 -1 8 4 61.48 3.86
 1 -8 -4 54.99 3.23
 1 -8 -4 55.59 3.67
 1 -8 -4 61.16 3.37
 1 -8 -4 55.8 3.35
 -1 8 3 -0.35 1.73
 -1 8 3 2.66 1.73
 -1 8 3 3.61 2.1
 -1 8 3 5.47 2.17
 -1 8 3 1.71 1.99
 -1 8 3 0.89 1.5
 1 -8 -3 0.76 2.05
 1 -8 -3 5.54 2.19
 1 -8 -3 2.62 1.7
 1 -8 -3 3.4 1.65
 1 -8 -3 5.67 1.87
 1 -8 -3 2.6 1.89
 1 -8 -3 2.67 2.01
 1 -8 -3 0.55 1.79
 1 -8 -3 2.3 1.57
 1 -8 -3 1.97 1.71
 1 -8 -3 4.48 1.85
 1 -8 -2 3.33 1.66
 1 -8 -2 4.93 1.92
 1 -8 -2 5.69 1.75
 1 -8 -2 4.43 2.19
 1 -8 -2 3.95 1.83
 1 -8 -2 5.01 2.13
 1 -8 -2 5.1 1.99
 1 -8 -2 3.88 2
 1 -8 -2 3.58 1.75
 1 -8 -2 6.71 1.84
 -1 8 2 7.14 1.9
 -1 8 2 5.69 2.08
 -1 8 2 6.35 2.27
 -1 8 2 4.57 1.76
 -1 8 2 4.91 2.38
 1 -8 -2 4.45 2.13
 1 -8 -2 5.67 1.87
 1 -8 -2 5.71 1.92
 1 -8 -1 48.39 3.02
 1 -8 -1 51.09 3.55
 1 -8 -1 51.12 3.08
 1 -8 -1 51.12 3.21
 1 -8 -1 45.55 3.14
 1 -8 -1 48.07 3.39
 1 -8 -1 49.55 3.22
 -1 8 1 59.01 3.81
 1 -8 -1 46.55 3.16
 -1 8 1 48.33 3.24
 -1 8 1 48.2 3.2
 -1 8 1 52.95 3.64
 1 -8 -1 49.54 3.2
 1 -8 -1 49.93 3.3
 1 -8 -1 52.4 3.17
 1 -8 -1 45.58 3.11
 1 -8 -1 45.15 2.88
 1 -8 -1 46.77 2.88
 1 -8 0 89.39 4.75
 1 -8 0 83.02 4.34
 1 -8 0 95.68 4.43
 1 -8 0 91.39 4.36
 1 -8 0 87.99 4.44
 1 -8 0 92.75 4.18
 1 -8 0 96.7 4.49
 1 -8 0 89.83 4.69
 1 -8 0 88.48 4.48
 1 -8 0 95.86 4.66
 -1 8 0 95.82 4.72
 -1 8 0 93.67 4.42
 -1 8 0 84.04 4.6
 -1 8 0 91 4.98
 1 -8 0 94.14 4.44
 1 -8 0 86.71 4.48
 1 -8 0 93.5 4.66
 1 -8 0 92.38 4.49
 1 -8 0 91.57 4.49
 1 -8 1 65.93 3.94
 1 -8 1 57.83 3.39
 1 -8 1 59.92 3.37
 1 -8 1 64.34 3.45
 1 -8 1 67.82 3.64
 1 -8 1 59.78 3.61
 1 -8 1 64.3 3.88
 1 -8 1 63.88 3.51
 1 -8 1 65.1 3.75
 -1 8 -1 59.88 3.3
 -1 8 -1 62.23 3.57
 -1 8 -1 62.37 3.81
 -1 8 -1 63.52 3.83
 -1 8 -1 61.09 3.96
 1 -8 1 62.25 3.58
 1 -8 1 70.35 3.64
 1 -8 1 60.63 3.56
 1 -8 1 53.55 3.5
 1 -8 2 17.51 2.3
 1 -8 2 12.32 2.05
 1 -8 2 13.78 1.97
 1 -8 2 13.19 1.99
 1 -8 2 12.58 1.99
 1 -8 2 10.3 1.97
 1 -8 2 14.59 2.19
 1 -8 2 10.82 1.78
 1 -8 2 12.36 2.21
 -1 8 -2 11.54 1.85
 -1 8 -2 12.27 2.21
 -1 8 -2 15.29 2.38
 -1 8 -2 14.65 2.01
 -1 8 -2 10.36 2.38
 -1 8 -2 12.9 2.37
 1 -8 2 12.67 2.13
 1 -8 2 12.14 2.1
 1 -8 2 18.78 2.57
 1 -8 2 14.06 2.07
 1 -8 3 7.82 1.89
 1 -8 3 7.27 1.94
 1 -8 3 6.08 1.57
 1 -8 3 5.56 1.9
 1 -8 3 7.02 1.83
 1 -8 3 9.46 1.95
 1 -8 3 7.61 2.36
 -1 8 -3 5.67 1.83
 1 -8 3 10.74 2.2
 -1 8 -3 5.49 1.74
 -1 8 -3 5.37 2.07
 -1 8 -3 7.15 2.16
 -1 8 -3 6.64 2.24
 -1 8 -3 5.79 2.12
 1 -8 3 8.59 1.98
 1 -8 3 5.86 1.8
 1 -8 3 6.23 1.78
 1 -8 3 8.33 1.83
 -1 8 -4 58.81 3.33
 1 -8 4 61.25 3.55
 1 -8 4 55.58 3.66
 -1 8 -4 56.56 3.58
 -1 8 -4 59.39 3.98
 -1 8 -4 65.36 3.81
 -1 8 -4 55.45 3.48
 -1 8 -4 61.35 3.79
 1 -8 4 57.09 3.81
 1 -8 4 53.95 3.38
 1 -8 4 57.71 3.42
 1 -8 4 52.18 3.38
 1 -8 4 55.69 3.23
 1 -8 4 54.87 3.23
 1 -8 4 57.47 3.27
 1 -8 5 27.94 2.6
 1 -8 5 28.99 3.1
 -1 8 -5 27.08 3.01
 -1 8 -5 27.77 2.73
 -1 8 -5 29.75 2.94
 -1 8 -5 39.29 3.14
 1 -8 5 29.66 2.68
 -1 8 -5 29.91 2.61
 -1 8 -5 27.48 2.64
 1 -8 5 29.71 2.93
 -1 8 -5 28.48 2.55
 1 -8 5 28.51 2.31
 1 -8 5 25.49 2.37
 -1 8 -6 14.81 2.23
 1 -8 6 8.14 2.23
 -1 8 -6 8.56 2.03
 1 -8 6 11.33 2.44
 -1 8 -6 13.83 2.48
 -1 8 -6 13.16 2.4
 -1 8 -6 12.51 2.63
 -1 8 -6 12.29 2.45
 -1 8 -6 10.49 2.53
 -1 8 -6 12.14 2.45
 1 -8 6 13.05 2.57
 1 -8 6 8.76 1.99
 1 -8 6 9.61 1.75
 -1 8 -7 105.68 5.29
 1 -8 7 98.7 5.08
 1 -8 7 107.04 5.11
 1 -8 7 102.84 5.49
 1 -8 7 107.33 5.46
 -1 8 -7 117.34 5.58
 -1 8 -7 106.87 5.22
 -1 8 -7 112.04 5.5
 -1 8 -7 117.13 5.77
 -1 8 -7 116.11 5.93
 -1 8 -7 105.77 5.47
 1 -8 7 109.44 5.22
 -1 8 -7 103.96 5.44
 1 -8 7 105.35 4.87
 -1 8 -8 22.98 2.51
 -1 8 -8 23.79 2.97
 -1 8 -8 23.95 2.55
 -1 8 -8 28.14 3.14
 -1 8 -8 22.37 2.76
 -1 8 -8 24.04 3.23
 1 -8 8 25.18 3.03
 -1 8 -8 22.09 2.89
 1 -8 8 25.01 2.5
 1 -8 8 23.47 2.47
 -1 8 -8 27.6 2.76
 1 -8 8 19.62 2.41
 1 -8 8 24.74 2.35
 -1 8 -9 3.49 2.43
 1 -8 9 9.76 2.2
 -1 8 -9 6.04 2.5
 -1 8 -9 6.82 2.64
 -1 8 -9 4.68 2.05
 -1 8 -9 4.94 2.61
 -1 8 -9 7.05 2.66
 -1 8 -9 8.22 2.31
 -1 8 -9 6.52 2.48
 -1 8 -9 6 2.23
 -1 8 -9 6.39 2
 1 -8 9 3.69 2.3
 1 -8 9 6.98 1.85
 -1 8 -10 84.05 4.84
 -1 8 -10 79.93 5
 -1 8 -10 79.03 4.86
 -1 8 -10 80.59 4.54
 -1 8 -10 77.06 4.68
 -1 8 -10 72.79 4.88
 -1 8 -10 81.17 5.1
 1 -8 10 70.81 4.8
 -1 8 -10 68.09 4.97
 1 -8 10 81.22 4.35
 -1 8 -11 13.3 2.47
 -1 8 -11 14.34 2.63
 -1 8 -11 14.33 2.99
 -1 8 -11 20.35 3.26
 -1 8 -11 17.12 2.9
 -1 8 -11 15.96 2.97
 -1 8 -11 12.23 3.19
 -1 8 -11 15.86 3.07
 1 -8 11 17.2 2.49
 -1 8 -11 17.74 2.87
 1 -8 11 15.24 2.35
 -1 8 -12 35.53 3.81
 -1 8 -12 43.72 4.06
 -1 8 -12 42.39 3.9
 -1 8 -12 47.26 3.96
 1 -8 12 43.31 3.83
 1 -8 12 42.11 3.17
 -1 8 -12 42.51 3.71
 -1 8 -12 38.38 4
 1 -8 12 36.38 3.2
 -1 8 -12 47.87 4.18
 1 -8 12 39.39 3.51
 1 -8 13 14.03 3.02
 1 -8 13 15.59 2.55
 -1 8 -13 8.94 2.7
 -1 8 -13 15.25 2.76
 -1 8 -13 16.77 3.16
 -1 8 -13 14.48 3.09
 1 -8 13 12.96 2.66
 -1 8 -13 20.96 3.34
 -1 8 -13 16.73 3.29
 1 -8 14 69.7 4.72
 1 -8 14 53.66 3.79
 -1 8 -14 51.38 4.63
 -1 8 -14 55.61 4.16
 -1 8 -14 63.08 4.61
 -1 8 -14 62.51 4.43
 -1 8 -14 64.98 4.7
 -1 8 -14 59.61 4.68
 1 -8 14 58.25 4.18
 1 -8 15 64.45 4.61
 -1 8 -15 55.59 4.15
 1 -8 15 58 3.79
 -1 8 -15 52.49 4.26
 -1 8 -15 49.34 4.68
 -1 8 -15 59.76 4.33
 -1 8 -15 65.79 4.61
 -1 8 -15 52.68 4.43
 -1 8 -15 55.52 4.15
 -1 8 -15 62.38 4.61
 -1 8 -16 11.69 2.93
 -1 8 -16 11.2 2.69
 -1 8 -16 12.5 2.54
 1 -8 16 13.71 2.96
 -1 8 -16 5.36 2.68
 -1 8 -16 11.39 3.17
 -1 8 -16 12.08 2.71
 1 -8 16 7.88 2.07
 -1 8 -16 10 3.14
 -1 8 -17 47.84 3.82
 -1 8 -17 38.81 3.34
 1 -8 17 43.47 3.82
 -1 8 -17 45.35 3.52
 -1 8 -18 20.36 2.93
 -1 8 -18 19.82 3.1
 -1 8 -18 16.45 3.07
 -1 8 -18 17.45 3.26
 1 -8 18 17.04 2.29
 -1 8 -18 21.62 2.68
 1 -8 18 21.1 2.55
 1 -8 18 18.46 2.78
 -1 8 -19 44.58 3.35
 -1 8 -19 46.8 3.68
 -1 8 -19 40.4 3.67
 -1 8 -19 49.28 3.86
 1 -8 19 45.21 3.35
 -1 8 -19 51.26 3.3
 1 -8 19 52.66 3.19
 1 -8 19 35.09 2.75
 -1 8 -19 43.45 3.59
 -1 8 -20 4.02 1.78
 -1 8 -20 6.69 2.2
 -1 8 -20 3.42 2.22
 1 -8 20 6.83 2.12
 -1 8 -20 3.68 2.33
 1 -8 20 4.41 1.63
 -1 8 -20 6.08 1.86
 1 -8 20 2.27 1.46
 -1 8 -20 2.86 1.96
 -1 8 -21 9.99 1.96
 -1 8 -21 11.08 2.02
 1 -8 21 9.13 1.74
 -1 8 -21 8.4 2.06
 1 -8 21 5.25 1.28
 -1 8 -21 6.95 1.66
 -1 8 -21 13.02 1.8
 -1 8 -22 34.68 2.21
 -1 8 -22 29.01 2.26
 -1 8 -22 33.96 2.01
 -1 7 24 38.79 2.23
 1 -7 -24 35.11 2.07
 1 -7 -23 13.7 1.7
 1 -7 -23 8.15 1.8
 1 -7 -23 10.9 1.51
 1 -7 -23 12.43 2.01
 -1 7 23 11.4 2.05
 -1 7 23 12.68 2.03
 -1 7 22 3.78 1.91
 -1 7 22 -0.21 1.74
 -1 7 22 4.84 2.1
 1 -7 -22 2.34 1.42
 1 -7 -22 2.17 1.43
 1 -7 -22 2.78 2.07
 1 -7 -22 1.86 1.55
 1 -7 -22 0.77 1.96
 -1 7 22 5.8 2.36
 -1 7 22 3.75 2.24
 -1 7 21 9.32 2.31
 1 -7 -21 5.58 2.17
 -1 7 21 3.73 2.09
 -1 7 21 5.34 2.43
 -1 7 21 5.04 2.59
 -1 7 21 6.54 2.63
 1 -7 -21 5.39 2.36
 1 -7 -21 7.17 1.84
 -1 7 21 4.98 2.15
 1 -7 -21 5.52 1.87
 1 -7 -21 5.67 2.4
 -1 7 20 17.04 2.91
 1 -7 -20 13.48 2.79
 -1 7 20 14.69 2.56
 -1 7 20 26.22 3.33
 1 -7 -20 17.24 2.34
 1 -7 -20 23.08 3.17
 -1 7 20 17.88 2.65
 1 -7 -20 14.85 2.3
 1 -7 -20 16.16 2.67
 1 -7 -19 14.49 2.9
 -1 7 19 14.62 3.41
 1 -7 -19 14.46 2.94
 1 -7 -19 18.29 2.54
 1 -7 -19 8.84 2.68
 1 -7 -19 12.68 2.26
 -1 7 19 12.18 3
 1 -7 -18 90.99 4.91
 1 -7 -18 91.07 5.02
 1 -7 -18 95.59 5.67
 -1 7 18 104.54 5.81
 -1 7 18 93.23 5.67
 -1 7 18 87.83 5.07
 -1 7 18 78.16 5.06
 1 -7 -18 85.63 5.3
 -1 7 18 91.32 5.34
 -1 7 18 84.01 5.33
 -1 7 18 99.79 5.82
 1 -7 -18 82.09 4.58
 -1 7 17 130.64 6.71
 -1 7 17 158.84 7.43
 -1 7 17 155.46 7.34
 1 -7 -17 135.83 6.53
 1 -7 -17 125.99 6.91
 1 -7 -17 130.47 6.25
 -1 7 17 130.35 6.82
 1 -7 -17 137.8 6.28
 1 -7 -16 47.57 3.46
 1 -7 -16 56.18 3.85
 -1 7 16 48.03 4.37
 -1 7 16 54.28 4.42
 -1 7 16 54.37 4.39
 1 -7 -16 54.66 4.27
 1 -7 -16 51.5 3.6
 1 -7 -16 47.49 3.47
 1 -7 -16 51.35 3.82
 -1 7 16 42.84 4.11
 1 -7 -15 57.41 3.92
 1 -7 -15 47.42 3.72
 1 -7 -15 55.36 3.81
 1 -7 -15 53.23 4.26
 -1 7 15 60.04 4.51
 -1 7 15 53.35 4.5
 -1 7 15 66.69 4.77
 1 -7 -15 49.76 4.03
 1 -7 -15 57.42 3.51
 1 -7 -15 54.77 3.68
 -1 7 15 56.66 4.54
 -1 7 15 50.66 4.18
 -1 7 14 220.05 10.14
 -1 7 14 228.28 10.16
 -1 7 14 246.01 10.21
 -1 7 14 236.22 10.17
 1 -7 -14 227.53 9.75
 1 -7 -14 232.53 9.56
 1 -7 -14 218.34 9.47
 -1 7 14 218.12 9.9
 -1 7 14 228.34 10.14
 1 -7 -14 253.64 9.47
 1 -7 -14 223.32 9.22
 1 -7 -14 241.4 9.61
 -1 7 14 211.77 9.74
 -1 7 13 61.05 4.52
 -1 7 13 62.45 4.46
 1 -7 -13 55.62 4.11
 1 -7 -13 56.33 3.58
 1 -7 -13 59.62 3.72
 -1 7 13 58.76 4.25
 1 -7 -13 64.75 4.06
 1 -7 -13 64.22 4.4
 1 -7 -13 61.24 3.97
 -1 7 13 52.02 4.09
 -1 7 12 0.93 2.26
 -1 7 12 2.24 2.56
 -1 7 12 2.38 2.5
 -1 7 12 1.87 2.63
 -1 7 12 -0.75 2.58
 1 -7 -12 1.5 2.21
 -1 7 12 3.39 1.78
 1 -7 -12 0.39 1.76
 1 -7 -12 1.84 1.74
 1 -7 -12 1.7 2.03
 1 -7 -12 1.58 2.02
 1 -7 -12 1.77 2.36
 -1 7 11 646.81 23.62
 -1 7 11 620.88 23.67
 -1 7 11 652.32 23.87
 -1 7 11 663 23.81
 -1 7 11 655.8 23.78
 1 -7 -11 660.98 23.58
 -1 7 11 662.74 23.18
 -1 7 11 648.08 23.57
 1 -7 -11 674.36 23.32
 1 -7 -11 662.5 23.62
 -1 7 11 633.49 23.71
 1 -7 -11 632.82 23.1
 1 -7 -11 648.14 23.11
 1 -7 -10 4.38 1.95
 -1 7 10 5.64 2.32
 -1 7 10 5.13 2.27
 -1 7 10 11.9 2.9
 -1 7 10 4.49 2.5
 1 -7 -10 10.86 2.33
 -1 7 10 6.46 2.52
 1 -7 -10 5.75 2.03
 1 -7 -10 9.21 2.4
 -1 7 10 7.99 1.87
 1 -7 -9 18.16 2.09
 -1 7 9 21.81 2.2
 -1 7 9 20.86 2.81
 -1 7 9 20.38 2.8
 1 -7 -9 16.46 1.91
 -1 7 9 21.93 2.71
 -1 7 9 17.69 2.58
 -1 7 9 18.8 2.68
 1 -7 -9 16.68 2.19
 1 -7 -9 22.55 2.54
 -1 7 8 -0.31 2.21
 -1 7 8 2.01 2.25
 -1 7 8 0.91 2.14
 -1 7 8 -1.14 2.32
 1 -7 -8 -2.36 1.8
 1 -7 -8 2.95 1.72
 1 -7 -8 1.53 2.14
 -1 7 8 0.23 1.65
 1 -7 -8 -0.8 1.45
 1 -7 -8 0.13 1.87
 1 -7 -8 0.38 1.3
 1 -7 -8 0.48 1.42
 1 -7 -7 4.21 1.62
 1 -7 -7 5.43 1.59
 1 -7 -7 4.96 1.78
 1 -7 -7 2.85 1.45
 1 -7 -7 7.02 2.03
 1 -7 -7 3.37 1.81
 -1 7 7 4.07 2.13
 -1 7 7 7.44 2.46
 -1 7 7 6.99 1.91
 1 -7 -7 3.45 1.95
 1 -7 -7 4.32 1.59
 1 -7 -7 7.02 1.65
 1 -7 -7 5.3 1.63
 -1 7 7 9.04 2.52
 -1 7 7 1.98 1.65
 1 -7 -6 2.27 1.68
 1 -7 -6 2.88 2.06
 1 -7 -6 3.55 1.64
 1 -7 -6 5.17 1.96
 1 -7 -6 3.21 2.02
 -1 7 6 3.38 1.83
 1 -7 -6 4.41 1.67
 -1 7 6 7.35 2.24
 -1 7 6 1.89 2.15
 1 -7 -6 1.61 1.98
 1 -7 -6 0.61 1.89
 1 -7 -6 4.47 1.91
 1 -7 -6 2.11 1.7
 -1 7 6 3.55 2.5
 1 -7 -5 122.96 5.27
 1 -7 -5 127.45 5.69
 1 -7 -5 119.45 5.06
 1 -7 -5 115.25 5.28
 -1 7 5 127.16 5.58
 1 -7 -5 116.94 5.19
 1 -7 -5 119.16 5.18
 -1 7 5 120.28 5.63
 -1 7 5 126.54 5.67
 1 -7 -5 125.02 5.56
 1 -7 -5 120.58 5.32
 1 -7 -5 124.49 5.32
 1 -7 -5 117.66 5.22
 1 -7 -5 121.73 5.27
 1 -7 -5 121.56 5.25
 -1 7 5 124.38 5.91
 1 -7 -4 3.12 1.65
 1 -7 -4 4.25 1.65
 1 -7 -4 2.77 1.71
 1 -7 -4 3.49 1.61
 1 -7 -4 2.62 1.76
 1 -7 -4 3.72 1.53
 1 -7 -4 7.52 2.12
 1 -7 -4 4.03 1.92
 -1 7 4 4.6 1.51
 -1 7 4 4.22 1.99
 -1 7 4 4.44 2.07
 -1 7 4 6.47 2.28
 1 -7 -4 5.36 2.03
 1 -7 -4 2.27 1.64
 1 -7 -4 5.64 1.62
 1 -7 -3 97.26 4.57
 1 -7 -3 100.4 4.58
 1 -7 -3 102.41 4.48
 1 -7 -3 97.9 4.62
 1 -7 -3 100.73 4.92
 1 -7 -3 100.59 4.61
 1 -7 -3 96.5 4.88
 1 -7 -3 95.15 4.66
 1 -7 -3 104 4.8
 -1 7 3 102.25 4.56
 -1 7 3 93.04 4.43
 -1 7 3 103.81 4.97
 -1 7 3 110.1 5.17
 1 -7 -3 107.81 4.88
 1 -7 -3 99.43 4.58
 1 -7 -3 101.76 4.54
 1 -7 -2 -0.1 1.85
 1 -7 -2 4.31 2.05
 1 -7 -2 -0.47 1.7
 1 -7 -2 -0.37 1.68
 1 -7 -2 1.19 1.65
 1 -7 -2 0.19 1.64
 1 -7 -2 0.76 2.14
 1 -7 -2 0.79 1.59
 -1 7 2 -0.92 2.05
 1 -7 -2 -1.31 1.78
 -1 7 2 2.1 1.69
 -1 7 2 1.74 1.57
 1 -7 -2 0.67 1.31
 1 -7 -2 0.71 1.76
 1 -7 -2 1.8 1.67
 1 -7 -2 -0.55 1.63
 1 -7 -2 2.14 1.61
 1 -7 -1 912.92 31.98
 1 -7 -1 911.67 31.91
 1 -7 -1 924.77 31.87
 1 -7 -1 941.31 31.88
 1 -7 -1 943.59 32.08
 1 -7 -1 884.18 31.77
 1 -7 -1 916.31 31.8
 -1 7 1 997.56 32.38
 1 -7 -1 930.24 31.92
 -1 7 1 940.27 31.99
 -1 7 1 944.53 31.77
 -1 7 1 957.68 31.99
 -1 7 1 921.47 31.74
 1 -7 -1 925.52 31.86
 1 -7 -1 904.52 31.7
 1 -7 -1 966.76 31.88
 1 -7 -1 865.36 31.62
 1 -7 -1 929.47 31.84
 1 -7 -1 884.66 31.77
 1 -7 0 679.11 25.31
 1 -7 0 731.01 25.34
 1 -7 0 723.69 25.62
 1 -7 0 719.8 25.36
 1 -7 0 745.17 25.41
 1 -7 0 770.41 25.35
 1 -7 0 731.26 25.42
 1 -7 0 727.54 25.46
 -1 7 0 754 25.62
 -1 7 0 709.1 25.36
 -1 7 0 719.92 25.21
 -1 7 0 708.03 25.36
 -1 7 0 770.16 25.63
 1 -7 0 750.84 25.41
 1 -7 0 706.05 25.21
 1 -7 0 747.55 25.59
 1 -7 0 715.46 25.43
 1 -7 0 752.93 25.49
 1 -7 1 34.74 2.98
 1 -7 1 36.3 2.42
 1 -7 1 36.82 2.61
 1 -7 1 35.88 2.71
 1 -7 1 33.13 2.59
 1 -7 1 38.55 2.64
 1 -7 1 35.96 2.53
 1 -7 1 33.4 2.12
 1 -7 1 36 2.68
 -1 7 -1 37.11 2.42
 -1 7 -1 39.26 2.72
 -1 7 -1 35.04 2.72
 -1 7 -1 37.52 2.62
 1 -7 1 32.55 2.76
 1 -7 1 36.9 2.7
 1 -7 1 37.97 2.57
 1 -7 1 38.81 2.67
 1 -7 2 196.28 7.63
 -1 7 -2 193.95 7.46
 -1 7 -2 197.08 7.78
 -1 7 -2 188.61 7.6
 1 -7 2 179.34 7.44
 1 -7 2 194.7 7.7
 1 -7 2 191.21 7.44
 1 -7 2 202.51 7.44
 1 -7 2 184.09 7.47
 1 -7 2 186.29 7.47
 1 -7 2 178.09 7.39
 1 -7 2 174.11 7.24
 1 -7 2 188.6 7.45
 1 -7 3 0.86 1.91
 -1 7 -3 0.96 1.4
 -1 7 -3 1.55 1.68
 -1 7 -3 1.49 1.81
 -1 7 -3 4.29 1.84
 -1 7 -3 1 1.92
 1 -7 3 1.7 1.56
 1 -7 3 0.27 1.53
 1 -7 3 3.3 1.64
 1 -7 3 1.6 1.97
 1 -7 3 0.9 1.7
 1 -7 3 0.19 1.65
 1 -7 3 0.59 1.68
 1 -7 3 0.51 1.41
 1 -7 3 0.93 1.46
 1 -7 4 48.04 2.78
 1 -7 4 42.16 2.74
 1 -7 4 52.89 2.99
 1 -7 4 39.79 2.6
 1 -7 4 45.76 2.85
 1 -7 4 43.48 2.9
 1 -7 4 47.11 2.91
 1 -7 4 39.17 2.55
 1 -7 4 43.1 2.75
 -1 7 -4 46.46 2.78
 1 -7 4 43.48 3.09
 -1 7 -4 39.86 3.03
 -1 7 -4 36.17 3.11
 -1 7 -4 42.09 3.14
 -1 7 -4 44.3 3.01
 1 -7 4 44.49 3.08
 -1 7 -4 46.67 3.29
 1 -7 4 44.44 2.73
 1 -7 5 111.2 4.87
 1 -7 5 111.01 4.95
 1 -7 5 114.07 5.06
 1 -7 5 110.71 5.08
 1 -7 5 106.54 4.95
 1 -7 5 108.57 5.11
 1 -7 5 105.53 4.78
 1 -7 5 103.64 4.74
 1 -7 5 114.58 5.25
 -1 7 -5 110.57 4.85
 -1 7 -5 113.28 5.1
 -1 7 -5 117.04 5.23
 -1 7 -5 114.1 5.43
 -1 7 -5 104.88 5.4
 1 -7 5 102.42 5.16
 -1 7 -5 107.38 5.33
 1 -7 5 113.79 4.84
 1 -7 6 218.57 8.69
 1 -7 6 212.49 8.68
 1 -7 6 219.7 8.48
 1 -7 6 203.12 8.49
 1 -7 6 229.79 8.7
 1 -7 6 225.62 8.74
 -1 7 -6 228.91 8.68
 -1 7 -6 223.39 8.79
 -1 7 -6 232.56 9.03
 -1 7 -6 244.27 9.1
 -1 7 -6 210.11 8.97
 -1 7 -6 231.98 9.24
 1 -7 6 224.9 9.04
 1 -7 6 236.2 8.57
 1 -7 6 218.34 8.51
 -1 7 -6 203.1 9.07
 1 -7 7 53.45 2.9
 1 -7 7 46.91 2.85
 1 -7 7 52.37 3.12
 1 -7 7 53.59 3.15
 1 -7 7 51.08 2.9
 1 -7 7 43.7 3.15
 1 -7 7 47.82 3.17
 1 -7 7 48.89 3.26
 1 -7 7 52.02 3.24
 -1 7 -7 58.08 3.56
 -1 7 -7 50.32 3.38
 -1 7 -7 52.69 3.26
 -1 7 -7 55.31 3.68
 -1 7 -7 63.83 3.92
 -1 7 -7 49.44 3.45
 -1 7 -7 56.12 3.48
 -1 7 -7 51.91 3.62
 1 -7 7 51.03 3.63
 -1 7 -7 55.24 3.81
 1 -7 7 54.99 3.3
 1 -7 8 167.92 6.85
 1 -7 8 175.78 7.09
 1 -7 8 158.27 7.16
 -1 7 -8 174.77 7.34
 1 -7 8 161.36 7
 1 -7 8 154.44 6.97
 1 -7 8 159.96 6.99
 -1 7 -8 185.28 7.65
 -1 7 -8 175.87 7.52
 -1 7 -8 179.34 7.45
 -1 7 -8 157.11 7.12
 -1 7 -8 168.59 7.46
 1 -7 8 159.84 7.36
 -1 7 -8 164.4 7.69
 -1 7 -8 163.99 7.17
 -1 7 -8 178.96 7.49
 -1 7 -8 179.77 7.18
 1 -7 8 156.58 7.07
 -1 7 -9 307.31 11.89
 -1 7 -9 309.24 11.74
 -1 7 -9 320.69 12.13
 -1 7 -9 310.65 12.06
 -1 7 -9 294.03 11.96
 -1 7 -9 324.58 12.21
 -1 7 -9 283.41 11.55
 -1 7 -9 304.39 12.12
 1 -7 9 298.88 11.95
 1 -7 9 290.07 11.25
 -1 7 -9 316.48 11.96
 1 -7 9 272.71 11.39
 1 -7 9 318.09 11.53
 -1 7 -10 92.98 5.85
 -1 7 -10 112.51 5.75
 -1 7 -10 106.39 5.38
 -1 7 -10 106.54 5.55
 -1 7 -10 117.35 5.79
 -1 7 -10 112.27 5.7
 1 -7 10 111.1 5.16
 1 -7 10 104.21 5.47
 1 -7 10 100.33 5.06
 -1 7 -10 112.71 5.6
 1 -7 10 108 5.6
 1 -7 10 101.94 5.3
 1 -7 11 121.38 6.19
 -1 7 -11 121.66 6.77
 -1 7 -11 129.67 6.53
 -1 7 -11 122.94 6.3
 -1 7 -11 135.46 6.42
 -1 7 -11 124.39 6.32
 1 -7 11 124.67 5.66
 -1 7 -11 128.91 6.32
 -1 7 -11 132.3 6.51
 -1 7 -11 129.27 6.2
 -1 7 -11 120.28 6.25
 1 -7 11 121.39 6.3
 1 -7 11 124.65 6.08
 1 -7 12 484.58 19.4
 -1 7 -12 513.11 20.05
 -1 7 -12 530.55 19.61
 -1 7 -12 513.29 19.58
 -1 7 -12 501.23 19.53
 1 -7 12 518.86 18.88
 1 -7 12 557.78 19.74
 -1 7 -12 519.71 19.58
 -1 7 -12 542.14 19.73
 -1 7 -12 527.93 19.51
 -1 7 -12 559.11 19.71
 1 -7 12 525.61 19.39
 -1 7 -13 170.3 8.05
 -1 7 -13 193.72 8.39
 -1 7 -13 180.47 8.93
 -1 7 -13 189.17 8.67
 1 -7 13 173.08 8.16
 -1 7 -13 175.35 8.05
 -1 7 -13 178.36 8.4
 -1 7 -13 173.87 8.12
 -1 7 -13 188.07 8.49
 1 -7 13 175.86 8.02
 -1 7 -14 0.94 2.21
 1 -7 14 -1.4 2.38
 -1 7 -14 4.06 3.03
 -1 7 -14 8.6 3.33
 -1 7 -14 2.94 2.64
 -1 7 -14 6.29 2.69
 -1 7 -14 1.64 2.29
 1 -7 14 -0.18 2.24
 1 -7 14 -0.8 2.7
 1 -7 15 192.22 8.62
 -1 7 -15 184.25 8.36
 1 -7 15 183.17 8.45
 -1 7 -15 194.41 8.84
 -1 7 -15 184.93 9.05
 -1 7 -15 177.76 8.45
 -1 7 -15 173.81 8.31
 1 -7 15 173.91 8.16
 -1 7 -15 194.03 8.61
 -1 7 -15 176.73 8.22
 1 -7 16 0.4 2.92
 -1 7 -16 0.21 2.42
 -1 7 -16 2.96 2.89
 1 -7 16 -0.81 2.4
 -1 7 -16 1.53 3.17
 -1 7 -16 -0.19 2.38
 1 -7 16 0.9 2.27
 -1 7 -16 -1.21 2.65
 -1 7 -17 168.08 7.53
 -1 7 -17 149.32 7.2
 -1 7 -17 149.66 7.04
 1 -7 17 167.55 7.64
 -1 7 -17 147.78 7.71
 1 -7 17 155.38 7.38
 -1 7 -17 140.65 7.83
 1 -7 17 146.15 7.09
 -1 7 -17 162.31 7.46
 1 -7 17 148.57 7.01
 -1 7 -18 14.39 2.83
 -1 7 -18 12 2.62
 -1 7 -18 11.71 3.34
 1 -7 18 19.69 2.97
 1 -7 19 5.66 2.43
 -1 7 -19 5.35 2.85
 -1 7 -19 7.85 2.32
 1 -7 19 7.01 2.37
 -1 7 -19 8.75 2.78
 -1 7 -19 6.11 2.79
 1 -7 19 5.54 2.03
 1 -7 19 8.58 2.18
 1 -7 20 7.47 2.29
 1 -7 20 3.19 1.9
 -1 7 -20 3.47 1.95
 1 -7 20 8.34 1.9
 -1 7 -20 5.83 2.69
 -1 7 -20 7.02 2.5
 -1 7 -20 7.07 2.17
 -1 7 -20 3.77 2.74
 -1 7 -21 42.72 2.93
 -1 7 -21 42.21 3.49
 -1 7 -21 47.14 3.4
 -1 7 -21 42.97 3.56
 -1 7 -22 6.84 1.85
 1 -7 22 2.76 1.3
 -1 7 -22 4.66 1.59
 -1 7 -22 4.71 1.81
 -1 7 -22 3.88 1.99
 -1 7 -22 1.87 1.97
 -1 7 -23 16.11 1.7
 -1 7 -23 15.36 1.79
 -1 7 -23 12 1.68
 -1 7 -23 14.81 1.31
 1 -6 -24 170.59 6.46
 -1 6 24 162.12 6.54
 -1 6 24 160.65 6.65
 -1 6 23 2.53 2.06
 1 -6 -23 2.11 1.99
 1 -6 -23 -0.7 1.39
 1 -6 -23 -2.24 1.87
 -1 6 23 1.74 1.6
 -1 6 23 -0.46 1.9
 -1 6 22 6.77 2.05
 -1 6 22 7.01 2.07
 -1 6 22 10.26 2.4
 -1 6 22 5.49 2.11
 1 -6 -22 5.49 2.2
 1 -6 -22 8.14 1.83
 1 -6 -22 9.36 2.48
 -1 6 22 9.76 2.49
 -1 6 22 11.29 2.64
 1 -6 -22 6.85 2.2
 -1 6 21 25.19 2.78
 -1 6 21 26 2.96
 1 -6 -21 18.63 2.91
 -1 6 21 22.38 2.8
 -1 6 21 23.18 3.03
 -1 6 21 24.11 3.39
 -1 6 21 26.83 3.37
 1 -6 -21 26.92 3.23
 1 -6 -21 24.58 2.4
 -1 6 21 30.34 2.93
 -1 6 21 22.65 2.7
 1 -6 -21 23.95 2.35
 1 -6 -21 23.34 2.95
 1 -6 -21 28.22 2.6
 -1 6 20 5.76 2.97
 -1 6 20 6.24 3.12
 1 -6 -20 6.02 2.63
 1 -6 -20 3.68 1.94
 1 -6 -20 5.84 2.71
 -1 6 20 9.35 2.98
 -1 6 19 26.02 3.63
 1 -6 -19 20.08 3.2
 1 -6 -19 20.65 2.51
 -1 6 19 19.92 2.94
 -1 6 19 27.32 3.69
 1 -6 -19 22.72 2.77
 1 -6 -19 21.9 3.47
 -1 6 19 24.4 3.14
 -1 6 19 19.55 2.86
 1 -6 -19 25.97 3.41
 1 -6 -19 24.08 2.68
 1 -6 -18 -0.96 2.13
 -1 6 18 8.39 3.18
 -1 6 18 0.62 3.03
 -1 6 18 0.53 2.33
 -1 6 18 1.37 2.46
 -1 6 18 0.4 2.57
 -1 6 18 -0.19 2.53
 -1 6 18 0.19 2.39
 1 -6 -18 0.75 1.96
 1 -6 -18 0.64 2.74
 1 -6 -17 122.33 5.87
 1 -6 -17 116.77 5.86
 -1 6 17 118.61 6.54
 -1 6 17 126.68 6.65
 -1 6 17 108.59 5.89
 -1 6 17 112.21 6.18
 -1 6 17 109.6 6.04
 1 -6 -17 107.75 5.5
 1 -6 -17 111.97 6.32
 -1 6 17 102.98 6.13
 -1 6 16 94.34 5.83
 -1 6 16 97.93 5.82
 -1 6 16 89.25 5.62
 1 -6 -16 97.79 5.71
 1 -6 -16 93.19 4.93
 1 -6 -16 92.24 5.15
 1 -6 -16 102.26 5.08
 1 -6 -15 236.39 9.36
 1 -6 -15 221.17 9.14
 1 -6 -15 228.47 9.18
 -1 6 15 212.07 9.5
 -1 6 15 213.95 9.72
 -1 6 15 231.64 9.96
 -1 6 15 254.23 10.08
 1 -6 -15 204.83 9.35
 1 -6 -15 233.57 9.23
 -1 6 15 217.61 9.77
 -1 6 15 210.55 9.58
 -1 6 14 1072.8 38.56
 -1 6 14 1030.61 38.35
 1 -6 -14 1072.58 38.02
 1 -6 -14 1133.96 38.04
 1 -6 -14 1047.55 37.74
 -1 6 14 1058.18 38.28
 1 -6 -14 1082.76 38.56
 -1 6 14 1093.5 38.62
 -1 6 14 1091.58 38.65
 -1 6 14 1151.35 38.71
 -1 6 14 1129.98 38.69
 1 -6 -14 1071.78 38.25
 1 -6 -14 1133.95 38.08
 1 -6 -14 1133.06 38.16
 -1 6 13 18.34 2.84
 -1 6 13 19.08 2.89
 -1 6 13 13.81 3.04
 -1 6 13 20.98 3.25
 1 -6 -13 20.88 2.85
 1 -6 -13 17.56 2.25
 1 -6 -13 18.81 2.34
 -1 6 13 21.91 2.9
 1 -6 -13 23.58 2.5
 1 -6 -13 20.16 2.49
 1 -6 -13 21.27 3
 -1 6 12 184.93 8.45
 -1 6 12 204.49 8.78
 -1 6 12 211.08 8.78
 -1 6 12 211.73 8.79
 -1 6 12 210.64 8.06
 1 -6 -12 192.77 8.4
 1 -6 -12 194.74 8.08
 1 -6 -12 187.63 7.96
 1 -6 -12 206.27 8.3
 1 -6 -12 197.75 8.64
 -1 6 12 186.87 8.52
 1 -6 -12 200.72 8.25
 -1 6 11 21.79 2.9
 -1 6 11 25.91 3.01
 -1 6 11 24.4 2.96
 -1 6 11 24.17 2.88
 -1 6 11 28.82 2.43
 -1 6 11 24.26 2.95
 1 -6 -11 22.92 2.43
 1 -6 -11 24.26 2.85
 1 -6 -10 21.36 2.04
 -1 6 10 19.94 2.48
 -1 6 10 16.09 2.36
 -1 6 10 17.6 2.64
 1 -6 -10 18.65 2.08
 -1 6 10 19.3 2.45
 -1 6 10 18.2 2.61
 1 -6 -10 22.3 2.56
 -1 6 10 19.28 2.17
 1 -6 -10 19.65 2.7
 -1 6 9 149.31 6.88
 -1 6 9 160.36 6.87
 -1 6 9 163.54 7
 1 -6 -9 155.5 6.46
 1 -6 -9 159.26 6.63
 1 -6 -9 136.82 6.07
 1 -6 -9 159.54 6.41
 1 -6 -9 154.72 6.39
 -1 6 9 166.35 7.03
 -1 6 9 158.03 6.4
 1 -6 -9 154.19 6.81
 1 -6 -9 149.62 6.47
 1 -6 -9 158.7 6.79
 1 -6 -8 204.23 7.97
 -1 6 8 198.11 8.07
 -1 6 8 190.03 8.09
 -1 6 8 208.7 8.22
 -1 6 8 201.38 8.18
 1 -6 -8 175.88 7.55
 1 -6 -8 188.26 7.77
 1 -6 -8 196.61 7.72
 1 -6 -8 197.28 8.01
 -1 6 8 204.17 7.74
 1 -6 -8 196.78 7.57
 1 -6 -8 187.62 7.62
 1 -6 -8 185.67 7.43
 1 -6 -8 195.19 7.41
 1 -6 -8 190.49 7.42
 1 -6 -7 7.97 1.54
 1 -6 -7 5.43 1.77
 1 -6 -7 6.2 1.62
 1 -6 -7 4.71 1.63
 1 -6 -7 5.43 1.41
 1 -6 -7 5.41 1.79
 1 -6 -7 6.05 1.83
 -1 6 7 3.69 2.03
 -1 6 7 5.14 2.1
 -1 6 7 7.34 1.8
 -1 6 7 9.18 2.27
 -1 6 7 2.23 1.7
 1 -6 -7 6.92 1.67
 1 -6 -7 5.88 1.83
 1 -6 -7 5.11 1.46
 1 -6 -7 5.34 1.55
 -1 6 7 6.09 1.65
 -1 6 7 4.8 2.21
 1 -6 -6 455.71 16.43
 1 -6 -6 463.54 16.67
 1 -6 -6 462 16.2
 1 -6 -6 465.2 16.35
 1 -6 -6 458.56 16.35
 1 -6 -6 462.8 16.56
 -1 6 6 455.83 16.53
 1 -6 -6 455.19 16.3
 -1 6 6 475.28 16.95
 -1 6 6 461.13 16.82
 -1 6 6 488.53 16.7
 1 -6 -6 453.4 16.59
 1 -6 -6 458.31 16.48
 1 -6 -6 467.65 16.48
 1 -6 -6 445.34 16.35
 -1 6 6 474.79 16.53
 -1 6 6 489.24 16.98
 1 -6 -5 101.14 4.57
 1 -6 -5 111.91 4.97
 1 -6 -5 111.73 4.62
 1 -6 -5 106.54 4.62
 1 -6 -5 103.72 4.53
 1 -6 -5 96.41 4.33
 1 -6 -5 106.63 4.68
 1 -6 -5 105.69 4.82
 1 -6 -5 104.91 4.53
 1 -6 -5 105.99 4.52
 -1 6 5 112.56 4.95
 -1 6 5 109.05 4.74
 -1 6 5 104.78 5.03
 1 -6 -5 98.91 4.59
 1 -6 -5 99 4.9
 1 -6 -5 103.62 4.39
 -1 6 5 114.33 4.77
 -1 6 5 113.14 5.16
 1 -6 -4 1295.94 42.06
 1 -6 -4 1224.44 42.12
 1 -6 -4 1209.03 42.07
 1 -6 -4 1233.41 42.09
 1 -6 -4 1202.16 42.28
 1 -6 -4 1262.25 42.14
 1 -6 -4 1252.1 42.14
 1 -6 -4 1169.54 41.95
 1 -6 -4 1203.59 42.18
 1 -6 -4 1254.6 42.28
 -1 6 4 1184.5 42.02
 -1 6 4 1314.06 42.48
 -1 6 4 1193.03 41.98
 -1 6 4 1256.7 42.37
 -1 6 4 1360.67 42.69
 -1 6 4 1292.4 42.23
 1 -6 -4 1270.58 42.32
 1 -6 -4 1274.09 42.13
 1 -6 -4 1185.35 42.06
 1 -6 -3 1283.63 44.34
 1 -6 -3 1307.46 44.6
 1 -6 -3 1324.92 44.65
 1 -6 -3 1295.07 44.62
 1 -6 -3 1260.59 44.61
 1 -6 -3 1345.54 44.68
 1 -6 -3 1303.69 44.64
 1 -6 -3 1313.93 44.61
 1 -6 -3 1315.84 44.7
 1 -6 -3 1337.97 44.87
 1 -6 -3 1342.2 44.74
 1 -6 -3 1266.01 44.55
 1 -6 -3 1373.73 44.68
 1 -6 -3 1304.02 44.65
 1 -6 -3 1345.87 44.79
 -1 6 3 1299.83 44.64
 -1 6 3 1328.47 44.62
 -1 6 3 1273.57 44.4
 -1 6 3 1317.76 44.89
 1 -6 -3 1320.56 44.84
 1 -6 -3 1299.72 44.78
 1 -6 -3 1324.74 44.83
 -1 6 3 1345.86 44.73
 -1 6 3 1405.45 45.13
 1 -6 -2 1177.84 39.28
 1 -6 -2 1152.68 39.3
 1 -6 -2 1106.57 39.12
 1 -6 -2 1184.07 39.21
 1 -6 -2 1104.33 39.16
 1 -6 -2 1147.85 39.17
 1 -6 -2 1130.98 39.3
 1 -6 -2 1097.38 39.07
 -1 6 2 1260.61 39.64
 1 -6 -2 1174.84 39.27
 -1 6 2 1180.85 39.24
 -1 6 2 1176.82 39.2
 -1 6 2 1193.71 39.45
 -1 6 2 1129.96 38.98
 1 -6 -2 1158.24 38.99
 1 -6 -2 1100.16 38.84
 1 -6 -2 1186.8 39.14
 1 -6 -2 1144.85 39.11
 1 -6 -2 1150.6 39.16
 1 -6 -2 1105.37 39.11
 1 -6 -2 1158.01 39.14
 1 -6 -2 1147.63 39.13
 1 -6 -1 1.86 1.61
 1 -6 -1 2.06 1.53
 1 -6 -1 2.13 1.76
 1 -6 -1 1.12 0.99
 1 -6 -1 1.39 1.66
 1 -6 -1 1.72 1.91
 1 -6 -1 2.78 1.66
 1 -6 -1 0.09 1.99
 1 -6 -1 1.06 1.64
 1 -6 -1 7.55 2.04
 1 -6 -1 3.26 1.64
 -1 6 1 3.35 1.26
 -1 6 1 3.67 1.7
 -1 6 1 3.28 1.11
 -1 6 1 2.79 1.36
 -1 6 1 2.91 1.96
 1 -6 -1 1.45 1.34
 1 -6 -1 1.52 1.69
 1 -6 -1 3.87 1.76
 1 -6 -1 2.4 1.64
 1 -6 -1 3.39 1.63
 1 -6 -1 3.03 1.66
 1 -6 0 88.89 4.19
 1 -6 0 99.77 4.36
 1 -6 0 86.28 4.11
 1 -6 0 90.38 4.34
 1 -6 0 85.96 4.05
 1 -6 0 93.23 4.32
 1 -6 0 84.94 4.17
 1 -6 0 85.13 3.55
 1 -6 0 92.49 4.18
 -1 6 0 84.67 3.88
 -1 6 0 96.88 4.27
 -1 6 0 92.96 4.38
 -1 6 0 84.97 4.01
 1 -6 0 89.81 3.99
 1 -6 0 90.28 4.1
 1 -6 0 88.69 4.12
 1 -6 0 87.49 4.05
 1 -6 0 90.31 4.12
 1 -6 0 88.98 3.89
 1 -6 0 92.52 4.18
 1 -6 1 88.45 3.96
 1 -6 1 77.43 3.56
 -1 6 -1 81.6 3.88
 1 -6 1 82.04 3.66
 1 -6 1 83.11 4
 1 -6 1 80.66 3.79
 1 -6 1 79.4 3.89
 1 -6 1 87.39 4.05
 1 -6 1 91.68 4.21
 1 -6 1 81.22 3.42
 1 -6 1 84.79 3.43
 -1 6 -1 83.78 3.61
 1 -6 1 85.02 3.99
 -1 6 -1 85.02 3.87
 -1 6 -1 86.79 3.93
 -1 6 -1 89.31 4.16
 -1 6 -1 88.47 4.22
 1 -6 1 93.31 3.97
 1 -6 1 85.45 3.91
 1 -6 1 82.28 3.87
 1 -6 1 83.03 3.89
 1 -6 1 84.64 4
 1 -6 2 30.61 2.22
 1 -6 2 26.19 1.96
 -1 6 -2 25.42 2.23
 -1 6 -2 30.81 2.36
 1 -6 2 26.04 1.98
 1 -6 2 26.19 2.1
 1 -6 2 26.72 2.21
 1 -6 2 28.58 2.35
 1 -6 2 29.63 1.83
 -1 6 -2 29.28 1.83
 -1 6 -2 30.88 2.29
 -1 6 -2 32.07 2.62
 -1 6 -2 31.85 2.59
 -1 6 -2 31.66 2.56
 -1 6 -2 28.06 2.64
 1 -6 2 26.7 2.16
 1 -6 2 25.15 2.11
 1 -6 2 29.99 2.21
 1 -6 2 31.97 1.78
 1 -6 2 25.02 2.31
 1 -6 2 32.5 2.58
 -1 6 -2 32.44 1.89
 1 -6 2 29.24 2.4
 1 -6 2 27.65 2.27
 1 -6 3 183.07 6.81
 1 -6 3 154.82 6.63
 -1 6 -3 175.08 7.04
 -1 6 -3 169.51 7.04
 1 -6 3 176.94 6.97
 1 -6 3 173.6 6.94
 1 -6 3 175.12 6.96
 1 -6 3 184.02 7.06
 -1 6 -3 176.23 6.71
 -1 6 -3 167.63 6.76
 -1 6 -3 179.93 6.99
 -1 6 -3 184.45 6.7
 -1 6 -3 195.46 7.23
 -1 6 -3 188.03 7.32
 -1 6 -3 181.17 7.2
 -1 6 -3 166.15 7.02
 1 -6 3 178.15 6.85
 1 -6 3 178.49 6.82
 1 -6 3 174.94 7.04
 1 -6 3 171.27 6.81
 1 -6 4 1771.02 60.38
 1 -6 4 1711.16 60.36
 -1 6 -4 1709.59 60.72
 1 -6 4 1744.12 60.52
 1 -6 4 1762.28 60.51
 1 -6 4 1739.46 60.46
 -1 6 -4 1836.24 60.44
 -1 6 -4 1776.13 60.52
 -1 6 -4 1781.15 60.38
 -1 6 -4 1799.18 60.67
 -1 6 -4 1873.31 60.74
 -1 6 -4 1779.71 60.72
 -1 6 -4 1856.87 60.89
 -1 6 -4 1793.93 60.71
 1 -6 4 1846.67 60.43
 1 -6 4 1870.53 60.45
 1 -6 4 1799.49 60.67
 1 -6 4 1762.15 60.41
 1 -6 5 590.44 21.39
 1 -6 5 619.01 21.4
 1 -6 5 608.89 21.26
 -1 6 -5 618.79 21.77
 1 -6 5 554.9 21.34
 1 -6 5 616.2 21.63
 -1 6 -5 619.26 21.48
 -1 6 -5 636.42 21.67
 -1 6 -5 603.98 21.22
 -1 6 -5 638.71 21.67
 -1 6 -5 615.17 21.68
 -1 6 -5 629.87 21.8
 1 -6 5 627.04 21.26
 1 -6 5 598.78 21.3
 1 -6 5 598.25 21.21
 1 -6 5 625.98 21.27
 1 -6 5 621.8 21.28
 1 -6 5 603.4 21.38
 1 -6 6 67.64 3.23
 1 -6 6 69.67 3.27
 1 -6 6 63.97 3.2
 1 -6 6 68.97 3.44
 1 -6 6 65.6 3.55
 1 -6 6 67.22 3.49
 -1 6 -6 63.72 3.49
 1 -6 6 67.4 3.55
 -1 6 -6 67.67 3.51
 -1 6 -6 68.23 3.71
 -1 6 -6 55.55 3.2
 -1 6 -6 66.91 3.75
 -1 6 -6 64.69 3.72
 -1 6 -6 75.79 4.04
 1 -6 6 68.23 3.78
 1 -6 6 67.83 3.29
 -1 6 -6 61.91 3.85
 1 -6 6 64.91 3.16
 1 -6 6 63.76 3.48
 1 -6 7 2.66 1.39
 1 -6 7 2.93 1.79
 1 -6 7 0.97 1.29
 1 -6 7 1.57 1.25
 1 -6 7 1.02 1.31
 1 -6 7 -0.89 1.64
 -1 6 -7 3.19 1.88
 -1 6 -7 2.23 1.69
 -1 6 -7 1.1 2.02
 -1 6 -7 -2 1.74
 -1 6 -7 3.28 1.99
 1 -6 7 4.83 2.08
 -1 6 -7 2.12 1.76
 1 -6 7 0.6 1.62
 1 -6 7 0.16 1.36
 -1 6 -7 1.14 1.99
 1 -6 7 2.21 1.73
 1 -6 8 7.93 1.58
 1 -6 8 9.25 2.43
 1 -6 8 6.94 1.82
 -1 6 -8 5.89 2.03
 1 -6 8 6.71 1.34
 1 -6 8 6.5 1.72
 1 -6 8 8.59 1.46
 -1 6 -8 7.39 2.43
 -1 6 -8 6.97 2.21
 -1 6 -8 5.16 2.03
 -1 6 -8 6.87 2.15
 -1 6 -8 6.95 2.45
 1 -6 8 8.45 1.97
 1 -6 8 8.73 2.44
 1 -6 8 6.54 1.89
 -1 6 -9 243.3 10.43
 1 -6 9 262.66 10.13
 1 -6 9 255.61 9.55
 1 -6 9 246.48 10.06
 1 -6 9 244.17 9.78
 -1 6 -9 244.57 10.11
 1 -6 9 261.03 9.93
 -1 6 -9 260.62 10.22
 -1 6 -9 239.71 9.79
 -1 6 -9 274.26 10.3
 -1 6 -9 256.58 10.25
 1 -6 9 255.9 10.22
 -1 6 -9 266.38 10.22
 -1 6 -9 246.78 9.66
 -1 6 -9 260.51 10.2
 -1 6 -9 270.73 10.37
 -1 6 -9 264.43 10.08
 -1 6 -9 258.22 10.52
 1 -6 9 251.72 9.98
 1 -6 10 92.81 4.79
 1 -6 10 96.6 4.93
 -1 6 -10 109.6 5.3
 -1 6 -10 96.09 4.75
 -1 6 -10 104.84 5.25
 -1 6 -10 104.29 5.42
 -1 6 -10 106.44 5.1
 -1 6 -10 98.25 5.25
 -1 6 -10 92.08 5.14
 -1 6 -10 96.87 5.28
 -1 6 -10 101.8 5.28
 1 -6 10 112 5.41
 -1 6 -10 104.56 5.7
 1 -6 10 100.51 5.09
 -1 6 -11 392.18 14.79
 -1 6 -11 440.94 15.5
 1 -6 11 356.36 14.72
 -1 6 -11 428.85 15.34
 -1 6 -11 431.67 15.55
 -1 6 -11 418.74 15.35
 -1 6 -11 426.59 15.51
 -1 6 -11 408.61 15.25
 -1 6 -11 409.61 15.31
 -1 6 -11 402.85 15.32
 1 -6 11 421.64 15.44
 -1 6 -11 367.41 15.6
 1 -6 11 380.84 15.19
 -1 6 -11 388.36 15.34
 1 -6 11 404.93 15.23
 1 -6 12 101.23 5.18
 -1 6 -12 98.21 5.49
 -1 6 -12 110.3 6.16
 -1 6 -12 114.42 5.64
 -1 6 -12 88.92 4.84
 1 -6 12 99.14 5.28
 -1 6 -12 103.17 5.51
 -1 6 -12 108.24 5.49
 -1 6 -12 105.96 5.65
 -1 6 -12 102.15 5.59
 -1 6 -12 102.11 5.43
 1 -6 12 106.55 5.65
 1 -6 12 100.12 5.48
 -1 6 -12 95 5.88
 1 -6 12 99.99 5.34
 1 -6 13 201.16 8.86
 -1 6 -13 209.07 9.37
 -1 6 -13 194.85 9.65
 -1 6 -13 236.09 9.44
 -1 6 -13 215.24 8.81
 -1 6 -13 218.61 8.72
 1 -6 13 211.03 9.08
 -1 6 -13 203.2 9.14
 -1 6 -13 219.37 9.4
 -1 6 -13 232.43 9.35
 -1 6 -13 214.37 9.34
 -1 6 -13 216.74 9.09
 -1 6 -13 206.97 9.08
 1 -6 13 215.75 9.35
 1 -6 13 215.17 9.29
 -1 6 -13 221.86 9.98
 1 -6 13 199.42 9.06
 -1 6 -14 21.98 3.12
 -1 6 -14 19.25 3.04
 -1 6 -14 19.05 2.93
 1 -6 14 20.06 2.89
 -1 6 -14 16.37 2.79
 -1 6 -14 16.31 3.41
 1 -6 14 18.49 2.62
 -1 6 -14 17.04 3.29
 -1 6 -14 22.12 3.18
 -1 6 -14 21.38 2.51
 -1 6 -14 19.65 3.43
 -1 6 -14 20.39 2.47
 1 -6 14 18.51 2.92
 1 -6 14 19.5 3
 1 -6 15 -1.03 2.47
 -1 6 -15 -1.28 3.01
 -1 6 -15 -1.35 2.28
 1 -6 15 -1.4 2.69
 -1 6 -15 0.77 3.03
 1 -6 15 1.17 2.18
 -1 6 -15 3.07 2.75
 -1 6 -15 -1.54 2.6
 -1 6 -15 2.09 2
 -1 6 -15 0.39 2.36
 -1 6 -15 -0.75 1.98
 1 -6 15 -0.36 2.38
 1 -6 15 0.37 2.33
 -1 6 -16 1.62 3.01
 1 -6 16 3.59 2.68
 -1 6 -16 2.49 2.46
 1 -6 16 4.06 2.92
 -1 6 -16 1.43 2.07
 -1 6 -16 -0.26 3.12
 -1 6 -16 -2.47 2.92
 -1 6 -16 1.21 2.55
 -1 6 -16 0.49 2.03
 -1 6 -16 -0.59 2.33
 1 -6 16 0.38 2.41
 1 -6 16 -0.72 2.35
 -1 6 -16 2.29 1.96
 -1 6 -17 2.24 2.92
 1 -6 17 3.02 2.93
 -1 6 -17 1.05 3.09
 1 -6 17 -1.23 2.35
 -1 6 -17 1.97 1.93
 1 -6 17 3.79 2.64
 -1 6 -17 2.98 2.73
 -1 6 -17 -0.2 2.5
 -1 6 -17 3.34 2.48
 -1 6 -17 3.13 2.41
 1 -6 17 0.75 2.39
 1 -6 18 391.54 15.05
 1 -6 18 411.51 15.35
 -1 6 -18 401.55 15.93
 -1 6 -18 417.05 15.65
 1 -6 18 360.36 15.15
 -1 6 -18 363.98 14.81
 -1 6 -19 1 2.26
 -1 6 -19 0.96 2.84
 1 -6 19 1.46 2.46
 -1 6 -19 -0.88 2.26
 1 -6 20 3.62 2.2
 1 -6 20 1.73 1.85
 1 -6 20 1.99 2.35
 -1 6 -20 -1.51 2.48
 1 -6 20 4.01 2.43
 -1 6 -20 2.14 2.03
 1 -6 21 76.55 4.44
 -1 6 -21 74.18 4.98
 -1 6 -21 93.45 4.53
 -1 6 -21 79.4 4.97
 -1 6 -21 88.98 4.86
 1 -6 21 78.06 4.56
 1 -6 21 68.34 4.11
 -1 6 -22 15.47 2.68
 -1 6 -22 18.56 2.17
 -1 6 -22 17 2.69
 -1 6 -22 16.15 2.47
 1 -6 22 12.63 1.98
 -1 6 -23 10.35 2.15
 -1 6 -23 9.36 1.65
 -1 6 -23 12.33 2.16
 -1 6 -23 6.04 1.8
 -1 6 -23 12.53 1.61
 1 -6 23 7.57 1.55
 -1 6 -24 116.45 5.39
 -1 6 -24 129.08 5.35
 1 -5 -25 3.35 1.37
 1 -5 -25 3.41 1.21
 -1 5 25 2.63 1.26
 -1 5 24 6.95 1.95
 1 -5 -24 9.3 2
 -1 5 24 7.32 1.87
 1 -5 -24 6.37 1.34
 -1 5 24 7.58 1.67
 -1 5 23 105.59 5.11
 -1 5 23 117.08 5.46
 1 -5 -23 112.35 5.46
 1 -5 -23 109.24 4.79
 1 -5 -23 101.06 5.06
 -1 5 23 105.85 5.1
 -1 5 23 108.22 5.29
 1 -5 -23 111.88 4.82
 -1 5 22 25.63 3.07
 -1 5 22 22.76 3.08
 1 -5 -22 19.16 2.95
 1 -5 -22 21.41 2.71
 1 -5 -22 21.83 2.31
 -1 5 22 22.8 2.85
 -1 5 22 17.7 2.62
 -1 5 22 22.58 2.65
 1 -5 -22 18.26 2.78
 1 -5 -22 18.77 2.55
 1 -5 -22 25.78 2.39
 -1 5 22 20.98 2.87
 -1 5 21 8.83 2.46
 -1 5 21 6.24 2.4
 -1 5 21 9.62 2.38
 1 -5 -21 11.27 2.93
 1 -5 -21 11.68 2.99
 -1 5 21 11.8 3.04
 -1 5 21 11.48 3.14
 1 -5 -21 10.11 2.02
 1 -5 -21 12.08 2.49
 -1 5 21 12.84 2.76
 -1 5 21 14.22 2.6
 -1 5 20 3.44 2.66
 -1 5 20 8.24 2.95
 -1 5 20 5.43 2.46
 1 -5 -20 8.84 3.05
 1 -5 -20 2.79 2.06
 1 -5 -20 9.58 2.1
 1 -5 -20 8.48 3.01
 -1 5 20 6.78 2.57
 -1 5 20 5.39 2.52
 -1 5 20 7.97 3.1
 -1 5 20 7.73 3.22
 1 -5 -20 4.62 2.07
 1 -5 -20 6.89 2.51
 -1 5 19 8.12 3.33
 1 -5 -19 5.56 3
 1 -5 -19 3.25 2.04
 -1 5 19 7.63 3.14
 -1 5 19 1.85 2.27
 1 -5 -19 0.22 2.7
 1 -5 -19 3.11 2.08
 -1 5 19 4.32 2.56
 -1 5 19 3.98 2.59
 -1 5 19 4.42 2.52
 1 -5 -19 4.12 2.14
 1 -5 -19 1.62 2.57
 -1 5 18 13.38 3.39
 1 -5 -18 11.6 3.15
 -1 5 18 10.3 3.35
 -1 5 18 15.04 3.5
 -1 5 18 8.07 2.57
 1 -5 -18 11.9 3.13
 1 -5 -18 9.1 2.34
 -1 5 18 8.98 2.77
 -1 5 18 6.62 2.67
 -1 5 18 11.48 2.74
 1 -5 -18 10.6 2.35
 -1 5 17 500.38 19.26
 -1 5 17 480.62 19.02
 -1 5 17 488.16 18.93
 1 -5 -17 521 18.76
 -1 5 17 518.54 19.42
 -1 5 17 524.05 19.38
 -1 5 17 505.27 18.92
 1 -5 -17 522.15 19.5
 1 -5 -17 531 18.78
 1 -5 -17 514.04 18.71
 -1 5 17 475.31 19.02
 -1 5 17 485.29 19.04
 -1 5 17 500.79 19.14
 -1 5 16 4.39 2.41
 -1 5 16 7.15 2.75
 1 -5 -16 5.29 2.19
 -1 5 16 6.39 2.61
 -1 5 16 4.48 2.81
 -1 5 16 8.39 3.14
 -1 5 16 6.52 2.67
 -1 5 15 28.22 3.11
 -1 5 15 30.78 3.6
 -1 5 15 33.42 3.57
 1 -5 -15 27.11 2.63
 -1 5 15 22.23 3
 -1 5 15 31.05 3.44
 1 -5 -15 27.22 3.33
 1 -5 -15 27.55 2.74
 -1 5 14 123.54 6.15
 -1 5 14 118.53 6.39
 1 -5 -14 120.6 5.68
 1 -5 -14 118.04 6.32
 -1 5 14 131.32 6.45
 -1 5 14 136.54 6.61
 1 -5 -14 125.69 6.14
 -1 5 14 121.75 6.12
 1 -5 -14 121.51 5.67
 1 -5 -14 132.83 5.85
 -1 5 13 56.23 4.02
 -1 5 13 52.75 4.05
 -1 5 13 48.74 3.56
 1 -5 -13 44.13 3.09
 -1 5 13 47.65 3.58
 -1 5 13 48.51 3.88
 1 -5 -13 48.1 3.24
 -1 5 13 51.12 4
 -1 5 13 48.82 3.88
 1 -5 -13 48.22 3.78
 -1 5 12 31.49 3.25
 1 -5 -12 32.89 3.02
 -1 5 12 36.9 2.46
 -1 5 12 25.88 2.92
 -1 5 12 32.96 3
 1 -5 -12 29.81 3.17
 -1 5 12 33.64 3.22
 -1 5 11 -0.45 2.04
 -1 5 11 2.64 2.32
 1 -5 -11 -0.35 1.62
 1 -5 -11 1.7 1.95
 -1 5 11 -0.3 1.41
 -1 5 11 -0.25 1.81
 -1 5 11 -0.28 1.9
 -1 5 11 0.42 2.08
 1 -5 -11 1.66 1.5
 1 -5 -11 1.08 1.69
 1 -5 -11 3.05 2.15
 -1 5 10 79.13 4.37
 -1 5 10 74.78 4.39
 -1 5 10 71.59 4.01
 -1 5 10 75.35 4.27
 -1 5 10 74.22 4.33
 1 -5 -10 70.62 3.87
 1 -5 -10 82.6 3.97
 1 -5 -10 76.7 3.89
 -1 5 10 85.74 4.4
 1 -5 -10 71.26 4.19
 -1 5 10 80.84 3.85
 1 -5 -10 73.26 3.66
 1 -5 -10 79.33 4.36
 -1 5 9 22.1 2.45
 1 -5 -9 16.3 2.27
 1 -5 -9 17.52 1.99
 1 -5 -9 17.93 1.96
 1 -5 -9 21.7 2.07
 -1 5 9 25.04 2.34
 -1 5 9 20.5 2.28
 -1 5 9 21.28 2.51
 -1 5 9 19.54 1.92
 1 -5 -9 20.1 2.41
 1 -5 -9 21.34 2.47
 1 -5 -8 21.84 2.35
 1 -5 -8 22.35 1.63
 -1 5 8 17.8 2.29
 -1 5 8 16.61 2.43
 -1 5 8 22.61 2.59
 -1 5 8 21.13 2.52
 1 -5 -8 17.66 2.32
 -1 5 8 18.83 2.15
 1 -5 -8 16.6 1.94
 1 -5 -8 18.52 1.65
 1 -5 -8 20.07 1.66
 1 -5 -8 25.15 1.99
 1 -5 -8 19.86 1.71
 1 -5 -8 19.55 1.92
 1 -5 -8 22.95 2.51
 -1 5 8 18.54 2.03
 1 -5 -7 4.97 1.69
 1 -5 -7 11.66 1.74
 1 -5 -7 9.19 1.49
 1 -5 -7 9.46 1.44
 1 -5 -7 9.64 1.45
 1 -5 -7 8.48 1.64
 1 -5 -7 9.55 2.03
 1 -5 -7 6.49 1.8
 -1 5 7 8.83 2.06
 -1 5 7 8.84 1.93
 -1 5 7 5.8 2.18
 -1 5 7 9.34 1.67
 -1 5 7 9.05 1.7
 -1 5 7 7.55 1.74
 1 -5 -7 9.11 1.86
 1 -5 -7 9.2 1.82
 1 -5 -7 8.77 1.32
 1 -5 -6 24.16 2.13
 1 -5 -6 24.57 2.48
 1 -5 -6 24.85 1.74
 1 -5 -6 22.98 1.8
 1 -5 -6 20.63 1.86
 1 -5 -6 23.22 2.28
 1 -5 -6 25.57 1.85
 1 -5 -6 24.82 1.57
 -1 5 6 28.92 2.68
 -1 5 6 26.84 2.17
 1 -5 -6 26.24 2.29
 1 -5 -6 23.92 2.21
 1 -5 -6 24.56 1.97
 1 -5 -6 25.19 2.03
 1 -5 -6 25.91 2.19
 -1 5 6 25.76 2.09
 -1 5 6 26.19 2.74
 1 -5 -5 10.93 1.74
 1 -5 -5 7.8 1.5
 1 -5 -5 10.03 1.63
 1 -5 -5 9.65 1.58
 1 -5 -5 9.9 1.38
 1 -5 -5 9.77 1.7
 1 -5 -5 10.41 1.99
 1 -5 -5 11.96 1.91
 1 -5 -5 11.66 1.34
 1 -5 -5 10.72 1.86
 1 -5 -5 9.98 1.12
 -1 5 5 8.52 2.05
 -1 5 5 14.33 1.88
 -1 5 5 13.05 1.71
 -1 5 5 11.88 1.78
 -1 5 5 10.06 2.3
 1 -5 -5 10.54 1.7
 1 -5 -5 12.37 2.04
 1 -5 -5 9.02 1.44
 1 -5 -5 11.59 1.6
 1 -5 -4 13.02 1.79
 1 -5 -4 16.96 1.67
 1 -5 -4 13.6 1.83
 1 -5 -4 15.05 1.76
 -1 5 4 13.77 1.61
 1 -5 -4 14.36 1.7
 1 -5 -4 13.43 1.71
 1 -5 -4 13.51 1.29
 1 -5 -4 14.78 1.77
 1 -5 -4 14.82 2.04
 1 -5 -4 11.44 2.08
 1 -5 -4 12.42 1.84
 1 -5 -4 13.77 1.58
 1 -5 -4 14.44 1.62
 1 -5 -4 12.26 1.95
 1 -5 -4 19.12 1.98
 -1 5 4 18.53 1.52
 -1 5 4 15.74 2.09
 -1 5 4 12.54 1.11
 -1 5 4 13.29 1.98
 -1 5 4 17.52 1.87
 -1 5 4 18.94 1.44
 1 -5 -4 11.54 2.04
 -1 5 4 14.8 2.34
 -1 5 4 17 1.99
 1 -5 -4 15.26 1.19
 1 -5 -3 154.95 5.97
 1 -5 -3 159.74 6.03
 1 -5 -3 151.12 5.9
 1 -5 -3 151.46 5.68
 1 -5 -3 146.64 5.89
 1 -5 -3 159.48 5.99
 1 -5 -3 155.39 5.93
 1 -5 -3 163.39 6
 1 -5 -3 150.32 5.97
 -1 5 3 152.5 5.84
 1 -5 -3 158.01 5.96
 1 -5 -3 158.43 6.11
 1 -5 -3 150.47 6.17
 1 -5 -3 155.28 6.04
 1 -5 -3 150.66 6.02
 1 -5 -3 154.19 5.86
 1 -5 -3 156.08 6.23
 1 -5 -3 153.18 6.09
 1 -5 -3 145.65 5.52
 -1 5 3 157.02 5.66
 -1 5 3 146.01 5.51
 -1 5 3 161.07 5.93
 -1 5 3 161.09 5.88
 -1 5 3 151.88 5.67
 -1 5 3 152.56 6.17
 -1 5 3 143.61 5.53
 1 -5 -3 161.69 6.22
 1 -5 -3 150.31 5.54
 -1 5 3 167.66 6.49
 -1 5 3 163.48 6.09
 1 -5 -2 2959.27 96.3
 1 -5 -2 3006.24 96.41
 1 -5 -2 2788.66 96.18
 1 -5 -2 2988.17 96.4
 1 -5 -2 2882.28 96.4
 1 -5 -2 2851.34 96.37
 -1 5 2 2781 96.29
 1 -5 -2 2964.97 96.44
 1 -5 -2 2882.17 96.37
 1 -5 -2 2854.09 96.34
 1 -5 -2 2988.75 96.52
 1 -5 -2 2906.28 96.51
 1 -5 -2 2969.58 96.56
 1 -5 -2 2813.08 96.34
 1 -5 -2 2920.47 96.45
 1 -5 -2 2915.9 96.45
 1 -5 -2 2794.37 96.05
 1 -5 -2 2684.6 96.03
 1 -5 -2 2878.81 96.49
 -1 5 2 2901.5 96.28
 -1 5 2 2755.06 96.11
 -1 5 2 2895.22 96.41
 -1 5 2 2935.91 96.6
 -1 5 2 3111.87 96.78
 -1 5 2 3056.85 96.47
 1 -5 -2 2810.28 96.2
 1 -5 -2 2927.26 96.43
 1 -5 -1 10.09 1.67
 1 -5 -1 11.15 1.71
 1 -5 -1 8.91 1.7
 1 -5 -1 12.45 1.58
 1 -5 -1 11.61 1.44
 1 -5 -1 12.31 1.11
 1 -5 -1 14.21 1.57
 1 -5 -1 12.03 1.68
 1 -5 -1 10.13 1.34
 1 -5 -1 15.6 1.86
 1 -5 -1 10.48 1.74
 1 -5 -1 11.89 1.81
 1 -5 -1 11.36 2
 1 -5 -1 10.41 1.83
 1 -5 -1 13.14 1.9
 1 -5 -1 10.97 1.76
 -1 5 1 9.26 0.79
 -1 5 1 9.53 0.91
 -1 5 1 12.89 1.52
 -1 5 1 12.04 1.24
 -1 5 1 15.71 2.02
 -1 5 1 13.25 1.74
 -1 5 1 16.21 1.95
 1 -5 -1 10.22 1.94
 1 -5 -1 12.73 1.25
 1 -5 -1 10.64 1.84
 1 -5 0 353.54 12.29
 1 -5 0 352.18 12.57
 1 -5 0 363.19 12.61
 1 -5 0 348.71 12.17
 1 -5 0 375.73 12.49
 1 -5 0 357.6 12.53
 1 -5 0 353.3 12.56
 1 -5 0 350.26 12.47
 1 -5 0 357.88 12.54
 1 -5 0 354.4 12.24
 1 -5 0 347.27 12.52
 -1 5 0 335.01 12.1
 -1 5 0 319.28 12.01
 -1 5 0 357.03 12.5
 -1 5 0 377.06 12.79
 -1 5 0 343.49 12.29
 -1 5 0 390.32 12.77
 1 -5 0 367.31 12.35
 1 -5 0 355.48 12.4
 -1 5 0 342.48 12.42
 1 -5 0 362.63 12.49
 1 -5 0 358.94 12.47
 1 -5 0 336.76 12.46
 1 -5 0 367.39 12.5
 1 -5 1 131.06 4.86
 1 -5 1 127.63 4.88
 1 -5 1 124.99 5.27
 1 -5 1 136.52 5.07
 1 -5 1 134.96 5.44
 1 -5 1 133.95 5.32
 1 -5 1 126.6 5.23
 1 -5 1 131.92 5.07
 -1 5 -1 136.3 5.25
 1 -5 1 135.29 5.24
 1 -5 1 129.54 5.05
 -1 5 -1 130.14 5.22
 1 -5 1 133.05 5.24
 -1 5 -1 122.37 4.8
 -1 5 -1 118.28 4.64
 -1 5 -1 133.3 5.07
 -1 5 -1 148.75 5.53
 -1 5 -1 137.52 5.46
 -1 5 -1 129.52 5.31
 1 -5 1 140.46 5.48
 1 -5 1 129.43 4.89
 1 -5 1 136.25 5.23
 1 -5 1 138.66 5.22
 1 -5 1 134.49 5.21
 -1 5 -2 358.63 12.96
 1 -5 2 374.34 13.04
 1 -5 2 361.19 12.94
 1 -5 2 371.17 12.62
 1 -5 2 353.13 12.84
 -1 5 -2 362.81 12.46
 -1 5 -2 380.43 12.96
 -1 5 -2 359.18 12.61
 -1 5 -2 370.78 12.69
 -1 5 -2 338.98 12.45
 -1 5 -2 397.25 13.16
 -1 5 -2 372.42 13.02
 -1 5 -2 363.35 13.12
 1 -5 2 382.53 12.64
 1 -5 2 348.06 12.46
 1 -5 2 368.27 12.61
 1 -5 2 369.53 12.97
 1 -5 2 335.91 12.54
 1 -5 2 360.28 12.77
 -1 5 -2 362.05 12.95
 1 -5 2 373.72 12.84
 1 -5 2 371.08 12.83
 1 -5 2 366.71 12.81
 1 -5 2 376.76 12.85
 1 -5 3 292.32 10.38
 1 -5 3 296.49 10.7
 -1 5 -3 285.54 10.54
 1 -5 3 296.87 10.78
 1 -5 3 270.97 10.35
 1 -5 3 290.52 10.62
 1 -5 3 308.77 10.69
 1 -5 3 301.04 10.69
 -1 5 -3 306.7 10.95
 1 -5 3 311.16 10.69
 1 -5 3 290.7 10.76
 1 -5 3 290.51 10.67
 -1 5 -3 307.12 10.56
 -1 5 -3 300.52 10.62
 -1 5 -3 313.41 10.91
 -1 5 -3 299.5 10.92
 -1 5 -3 300.7 10.95
 1 -5 3 295.1 10.43
 1 -5 3 299.7 10.84
 1 -5 3 304.43 10.67
 1 -5 3 306.91 10.66
 1 -5 3 309.42 10.68
 1 -5 3 298.19 10.49
 1 -5 4 35.74 1.93
 1 -5 4 38.69 2.33
 1 -5 4 41.12 2.28
 1 -5 4 39.4 2.44
 -1 5 -4 37.9 2.33
 1 -5 4 37.5 2.39
 1 -5 4 37.69 2.54
 -1 5 -4 41.42 2.09
 1 -5 4 39.86 2.43
 1 -5 4 35.74 2.23
 -1 5 -4 40.56 2.71
 -1 5 -4 39.24 2.35
 -1 5 -4 38.21 2.82
 -1 5 -4 38.6 2.62
 1 -5 4 39.72 2.16
 1 -5 4 40.8 2.65
 1 -5 4 37.61 1.94
 1 -5 4 38.94 2.33
 -1 5 -4 37.26 2.02
 -1 5 -4 34.11 2.68
 1 -5 5 1416.58 47.89
 -1 5 -5 1412.38 47.95
 -1 5 -5 1324.92 47.68
 -1 5 -5 1419.1 48.23
 1 -5 5 1465.52 47.81
 1 -5 5 1452.41 47.77
 1 -5 5 1414.97 47.97
 -1 5 -5 1431.18 47.73
 1 -5 5 1355.03 47.91
 1 -5 5 1369.48 47.53
 -1 5 -5 1394.19 47.99
 -1 5 -5 1384.13 47.83
 -1 5 -5 1434.19 48.14
 -1 5 -5 1484.36 47.96
 -1 5 -5 1460.99 48.03
 -1 5 -5 1463.69 48.15
 1 -5 5 1480.83 47.79
 1 -5 5 1442.28 47.78
 1 -5 5 1411.64 48.07
 1 -5 5 1336.36 47.74
 1 -5 5 1397.47 47.91
 1 -5 6 906.21 31.2
 1 -5 6 923.92 31.21
 -1 5 -6 916.07 31.79
 -1 5 -6 912.68 31.55
 1 -5 6 905.77 31.41
 1 -5 6 919.95 31.6
 1 -5 6 952.89 31.35
 1 -5 6 902.76 31.19
 1 -5 6 891.56 31.51
 -1 5 -6 894.3 31.26
 1 -5 6 888.56 31.42
 -1 5 -6 931.64 31.6
 -1 5 -6 948.09 31.44
 -1 5 -6 954.36 31.73
 -1 5 -6 964.23 31.53
 -1 5 -6 945.28 31.69
 -1 5 -6 907.79 31.45
 1 -5 6 930.79 31.65
 1 -5 6 962.85 31.29
 -1 5 -6 933.1 31.86
 -1 5 -6 842.88 31.25
 1 -5 6 905.12 31.47
 1 -5 6 882.56 31.19
 1 -5 7 47.19 2.44
 1 -5 7 49.02 2.41
 1 -5 7 45.34 2.5
 1 -5 7 46.34 3.05
 1 -5 7 43.71 2.37
 1 -5 7 46.35 2.96
 -1 5 -7 46.51 3.26
 1 -5 7 39.66 2.76
 -1 5 -7 46.77 2.62
 -1 5 -7 43.62 2.85
 -1 5 -7 40.5 3.03
 -1 5 -7 44.6 3.14
 -1 5 -7 42.68 2.72
 -1 5 -7 45.39 2.76
 -1 5 -7 47.02 2.71
 -1 5 -7 44.15 3.1
 1 -5 7 46.34 3.09
 -1 5 -7 42.57 2.64
 1 -5 7 42.39 2.46
 -1 5 -7 50.54 3.32
 1 -5 7 46.74 2.76
 -1 5 -7 43.95 2.85
 1 -5 7 42.14 2.82
 1 -5 8 561.29 19.89
 -1 5 -8 533.02 20.03
 -1 5 -8 543.11 19.73
 -1 5 -8 536.24 20.34
 1 -5 8 568.44 20.09
 -1 5 -8 592.85 20.11
 -1 5 -8 593.96 20.15
 -1 5 -8 566.61 19.91
 -1 5 -8 599.15 20.23
 -1 5 -8 542.7 19.84
 -1 5 -8 548.42 19.72
 -1 5 -8 588.36 20.2
 -1 5 -8 571.66 20.15
 1 -5 8 560.37 19.55
 -1 5 -8 536.5 19.81
 -1 5 -8 560.42 20.39
 1 -5 8 580.37 19.63
 1 -5 8 577.63 20.07
 1 -5 8 567.97 19.96
 -1 5 -9 114.16 5.53
 1 -5 9 119.9 5.37
 1 -5 9 117.72 5.31
 -1 5 -9 122.29 5.22
 -1 5 -9 116.9 5.88
 1 -5 9 114.89 5.53
 -1 5 -9 133.18 5.66
 -1 5 -9 131.34 5.58
 -1 5 -9 122.76 5.73
 -1 5 -9 116.06 5.52
 -1 5 -9 135.4 5.77
 -1 5 -9 116.84 5.26
 -1 5 -9 118.15 5.43
 -1 5 -9 119.31 5.99
 -1 5 -9 120.32 5.21
 1 -5 9 119.69 5.66
 1 -5 9 123.76 5.57
 1 -5 9 123.57 4.97
 1 -5 9 117.98 5.45
 1 -5 10 1.03 1.73
 -1 5 -10 -0.14 2.01
 1 -5 10 0.97 1.75
 1 -5 10 4.94 2.11
 -1 5 -10 0.75 1.58
 -1 5 -10 -0.17 2.4
 -1 5 -10 3.32 2.55
 -1 5 -10 1.67 2.08
 -1 5 -10 1.62 2.14
 -1 5 -10 -0.13 1.74
 -1 5 -10 -0.17 2.48
 -1 5 -10 1.32 1.73
 1 -5 10 2.72 2.25
 -1 5 -10 0.8 1.49
 1 -5 10 1.25 2.04
 1 -5 10 2.61 1.9
 1 -5 11 1.38 1.83
 1 -5 11 3.45 1.83
 1 -5 11 5.02 1.59
 -1 5 -11 1.88 2.19
 -1 5 -11 1.43 1.69
 -1 5 -11 3.91 2.28
 -1 5 -11 8.7 2.48
 -1 5 -11 2.81 2.07
 -1 5 -11 0.87 2
 -1 5 -11 4.09 1.79
 -1 5 -11 3.52 2.08
 -1 5 -11 3.55 2.45
 -1 5 -11 2.42 1.92
 -1 5 -11 3.36 1.66
 -1 5 -11 0.11 1.56
 1 -5 11 3.52 2.16
 1 -5 11 3.25 2.26
 1 -5 11 2.47 2
 -1 5 -12 28.4 2.77
 -1 5 -12 33.6 3.18
 -1 5 -12 24.71 2.88
 1 -5 12 27.43 3.08
 1 -5 12 25.44 2.56
 -1 5 -12 34.33 3.3
 -1 5 -12 31.63 2.57
 -1 5 -12 26.37 3.5
 -1 5 -12 25.84 2.74
 -1 5 -12 36.39 3.16
 -1 5 -12 31.85 3.11
 -1 5 -12 32.38 3.2
 -1 5 -12 32.53 3.07
 1 -5 13 0.36 2.37
 1 -5 13 -2.08 1.84
 -1 5 -13 0.67 2.41
 -1 5 -13 -1 1.75
 -1 5 -13 3.91 2.01
 1 -5 13 0.52 2.52
 1 -5 13 0.93 2.17
 -1 5 -13 -0.69 2.21
 -1 5 -13 3.38 2.32
 -1 5 -13 -2.15 2.29
 -1 5 -13 1.84 2.28
 -1 5 -13 -1.63 1.94
 -1 5 -13 -0.77 1.97
 1 -5 13 -1.93 1.93
 -1 5 -13 -0.77 2.61
 -1 5 -13 0.22 2.66
 1 -5 13 1.79 2.22
 -1 5 -13 -1.11 2.76
 -1 5 -14 114.39 5.82
 -1 5 -14 103.96 5.73
 -1 5 -14 107.48 5.76
 -1 5 -14 107.99 5.69
 -1 5 -14 99.72 6.29
 -1 5 -14 103.57 6.27
 1 -5 14 98.09 5.7
 1 -5 14 110.07 5.86
 1 -5 14 107.24 5.55
 -1 5 -14 102.49 5.26
 -1 5 -14 104.27 5.25
 -1 5 -14 116.9 5.78
 -1 5 -14 102.61 5.33
 -1 5 -14 109.99 6.17
 1 -5 14 107.4 5.45
 1 -5 14 103.6 5.64
 1 -5 15 2.21 2.43
 -1 5 -15 3.52 3.07
 -1 5 -15 4.02 3.1
 1 -5 15 0.2 2.43
 -1 5 -15 2.3 2.01
 1 -5 15 2.31 2.81
 1 -5 15 3.6 2.53
 -1 5 -15 0.65 2.11
 -1 5 -15 2.98 2.47
 -1 5 -15 7.63 2.87
 1 -5 15 0.17 2.15
 -1 5 -15 5.04 2.63
 -1 5 -15 2.46 2.36
 -1 5 -15 -0.19 2.43
 -1 5 -16 362.45 14.67
 1 -5 16 350.11 13.88
 -1 5 -16 369 14.26
 -1 5 -16 369.62 14.21
 -1 5 -16 346.96 13.98
 1 -5 16 361.43 14.3
 -1 5 -16 349.78 14.89
 1 -5 16 368.98 14.5
 -1 5 -16 360.98 13.82
 1 -5 16 348.92 13.97
 1 -5 16 374.18 14.36
 -1 5 -16 381 14.29
 -1 5 -16 342.68 13.85
 -1 5 -16 343.03 14.89
 1 -5 16 347.1 14.11
 -1 5 -17 78.31 5.5
 1 -5 17 76.51 4.7
 -1 5 -17 73.94 4.8
 -1 5 -17 70.91 4.59
 1 -5 17 79.93 5.21
 -1 5 -17 87.58 5.88
 -1 5 -17 79.85 4.93
 -1 5 -17 78.59 4.66
 -1 5 -17 80.32 4.64
 1 -5 17 68.74 4.7
 1 -5 17 85.46 5.31
 1 -5 17 76.39 4.93
 -1 5 -17 71.07 5.75
 1 -5 17 77.2 5.17
 1 -5 18 57.77 4.45
 -1 5 -18 61.85 4.72
 -1 5 -18 53.18 4.04
 1 -5 18 67.29 4.62
 -1 5 -18 59.83 5.06
 -1 5 -18 48.21 3.9
 -1 5 -18 56.35 4.99
 1 -5 18 54.84 3.99
 -1 5 -18 57.77 3.9
 1 -5 18 54.92 4.15
 1 -5 18 43.31 3.73
 -1 5 -18 46.55 4.37
 1 -5 19 8.65 2.45
 1 -5 19 11.37 2.69
 1 -5 19 10.25 2.91
 -1 5 -19 13.19 2.6
 -1 5 -19 13.62 3.49
 -1 5 -19 6.06 2.94
 -1 5 -19 14.9 3.47
 1 -5 19 11.35 2.98
 -1 5 -19 12.89 3.11
 -1 5 -20 86.63 4.94
 -1 5 -20 83.9 4.82
 -1 5 -20 97.91 5.95
 1 -5 20 91.96 5.27
 1 -5 21 49.11 3.67
 1 -5 21 43.69 3.47
 -1 5 -21 47.53 3.48
 1 -5 21 42.41 3.69
 -1 5 -21 45.92 3.75
 -1 5 -21 45.46 4.26
 1 -5 22 3.06 2.05
 -1 5 -22 -0.87 1.89
 -1 5 -22 5.53 2.31
 1 -5 22 2.74 2.23
 -1 5 -22 2.81 2.61
 1 -5 22 1.43 1.91
 -1 5 -22 1.03 2.49
 -1 5 -23 10.5 1.84
 -1 5 -23 16.56 2.51
 1 -5 23 12.09 1.94
 -1 5 -23 10.81 2.56
 -1 5 -23 13.62 2.15
 1 -5 23 12.29 2.2
 -1 5 -24 3.22 1.68
 -1 5 -24 2.59 1.24
 1 -5 24 5.22 1.39
 -1 5 -24 3.41 1.83
 -1 5 -24 2.37 1.46
 -1 5 -25 5.26 1.32
 -1 4 25 15.77 1.83
 -1 4 25 12.09 1.58
 -1 4 25 14.24 1.74
 -1 4 24 21.23 2.4
 1 -4 -24 26.13 2.03
 -1 4 24 25.75 2.61
 1 -4 -24 27.38 2.58
 -1 4 24 23.5 2.36
 1 -4 -24 21.94 1.81
 -1 4 23 15.18 2.42
 -1 4 23 12.1 2.63
 1 -4 -23 11.98 2.56
 1 -4 -23 10.3 2.05
 1 -4 -23 16.99 2.05
 -1 4 23 14.12 2.52
 -1 4 23 12.79 2.28
 1 -4 -23 16.04 1.92
 -1 4 22 42.71 3.81
 -1 4 22 47.66 3.91
 1 -4 -22 35.4 3.59
 1 -4 -22 44.74 3.04
 -1 4 22 34.81 3.33
 -1 4 22 39.36 3.29
 1 -4 -22 48.57 3.85
 1 -4 -22 35.74 3.39
 1 -4 -22 42.39 3.32
 -1 4 22 33.81 3.31
 1 -4 -22 39.13 2.83
 -1 4 22 41.1 3.53
 -1 4 21 2.41 2.64
 -1 4 21 0.61 2.32
 1 -4 -21 1.01 2.71
 1 -4 -21 -2.9 2.79
 1 -4 -21 0.39 1.7
 -1 4 21 2.28 3.01
 -1 4 21 1.68 2.88
 -1 4 21 -4.19 2.59
 -1 4 20 76.92 4.97
 -1 4 20 77.54 4.99
 -1 4 20 79.05 4.97
 -1 4 20 77.72 5.05
 1 -4 -20 75.04 5.29
 1 -4 -20 82.09 4.46
 1 -4 -20 79.64 5.27
 -1 4 20 82.51 5.41
 -1 4 20 72.89 4.8
 1 -4 -20 71.8 4.79
 1 -4 -20 88.33 4.64
 1 -4 -19 3.01 2.59
 1 -4 -19 5.86 2.33
 -1 4 19 7.4 2.9
 -1 4 19 7.11 3.01
 -1 4 19 2.03 2.37
 1 -4 -19 2.97 3.08
 -1 4 19 1.04 2.79
 -1 4 19 0.2 2.55
 -1 4 19 2.12 2.61
 -1 4 19 1.76 2.48
 1 -4 -19 4.18 2.15
 -1 4 18 135.07 7.26
 -1 4 18 122.45 6.81
 -1 4 18 139.1 6.71
 1 -4 -18 149.12 7.49
 -1 4 18 139.23 6.93
 -1 4 18 139.21 7.02
 -1 4 18 139.97 7.34
 -1 4 18 127.4 6.56
 1 -4 -18 144.14 7.26
 1 -4 -18 130.02 6.34
 -1 4 18 134.86 6.8
 1 -4 -18 143.33 6.53
 1 -4 -18 150.79 7.13
 -1 4 17 28.05 3.36
 1 -4 -17 34.89 3.19
 -1 4 17 42.52 3.82
 -1 4 17 41.6 3.77
 -1 4 17 31.59 3.51
 -1 4 17 45.36 4.31
 -1 4 17 36.06 4.04
 1 -4 -17 41.45 3.24
 -1 4 17 37.35 3.55
 -1 4 17 38.7 4.09
 -1 4 17 43.9 3.67
 -1 4 16 6.19 2.61
 -1 4 16 7.53 3.1
 -1 4 16 4.13 2.48
 1 -4 -16 4.57 2.6
 -1 4 16 7.08 2.44
 1 -4 -16 5.16 2.6
 -1 4 16 7.7 2.76
 -1 4 16 5.95 2.48
 1 -4 -16 4.21 2.2
 -1 4 16 5.76 3.09
 1 -4 -15 78.14 4.36
 1 -4 -15 77.77 5.04
 1 -4 -15 79.25 4.85
 -1 4 15 76.07 4.66
 -1 4 15 79.24 4.82
 -1 4 15 69.76 4.88
 -1 4 14 66.91 4.47
 -1 4 14 72.62 4.69
 -1 4 14 62.18 4.57
 -1 4 14 79.55 4.79
 1 -4 -14 64.89 3.73
 -1 4 14 73.16 4.32
 1 -4 -14 78.47 4.12
 -1 4 14 71.42 4.34
 -1 4 14 72.58 4.51
 -1 4 13 0.88 2.17
 1 -4 -13 1.02 1.55
 1 -4 -13 -0.65 2.22
 -1 4 13 0.47 2.18
 -1 4 13 0.14 2.14
 -1 4 13 0.16 2.23
 -1 4 13 1.45 2.45
 -1 4 13 5.95 2.53
 1 -4 -13 0.33 2.39
 1 -4 -13 0.55 2.17
 1 -4 -13 2.05 2.47
 -1 4 13 1.32 1.9
 1 -4 -12 4.07 1.45
 1 -4 -12 5.19 1.72
 1 -4 -12 7.63 2.24
 1 -4 -12 4.33 1.76
 1 -4 -12 6.69 2.14
 1 -4 -12 10.33 2.51
 -1 4 12 5.5 1.44
 -1 4 12 3.46 2.16
 -1 4 12 5.52 2.16
 -1 4 12 4.43 2.32
 -1 4 12 3.84 2.19
 -1 4 12 7.37 2.36
 1 -4 -12 5.46 1.54
 1 -4 -12 4.65 1.88
 1 -4 -12 8.43 2.61
 -1 4 12 8.58 2.04
 -1 4 11 816.11 29.01
 1 -4 -11 781.7 28.63
 1 -4 -11 849.74 28.92
 1 -4 -11 872.25 29.29
 -1 4 11 840.5 28.76
 1 -4 -11 831.97 29.1
 -1 4 11 783.29 29.11
 -1 4 11 830.66 29.08
 -1 4 11 869.65 29.36
 -1 4 11 854.8 29.33
 -1 4 11 852.3 29.34
 1 -4 -11 813.61 28.67
 1 -4 -11 841.54 28.88
 1 -4 -11 851.56 29.33
 -1 4 11 834.11 29.07
 1 -4 -10 41.66 3.07
 1 -4 -10 48.5 3.04
 1 -4 -10 43.13 2.47
 1 -4 -10 41.48 2.76
 -1 4 10 40.14 2.83
 1 -4 -10 45.19 2.54
 1 -4 -10 44.78 2.72
 1 -4 -10 39.5 2.46
 -1 4 10 43.41 3.02
 -1 4 10 39.82 2.92
 -1 4 10 42.73 3.27
 -1 4 10 43.92 3.28
 -1 4 10 43.32 2.82
 -1 4 10 43.09 2.61
 1 -4 -10 37.44 2.92
 -1 4 10 41.43 2.85
 1 -4 -9 135.31 5.87
 1 -4 -9 128.04 5.32
 1 -4 -9 134.28 5.69
 1 -4 -9 128.99 5.35
 1 -4 -9 125.69 5.31
 1 -4 -9 131.33 5.42
 1 -4 -9 124.82 5.22
 1 -4 -9 119.89 5.23
 -1 4 9 123.33 5.47
 -1 4 9 132.25 5.65
 -1 4 9 140.64 5.6
 -1 4 9 120.86 5.62
 -1 4 9 134.75 5.9
 -1 4 9 130.93 5.78
 -1 4 9 125.14 5.72
 -1 4 9 135.86 5.5
 1 -4 -9 132.39 5.49
 -1 4 9 136.54 5.36
 1 -4 -9 146.32 5.82
 -1 4 9 123.2 5.48
 1 -4 -8 296.6 10.7
 1 -4 -8 308.89 10.57
 1 -4 -8 273.8 10.25
 1 -4 -8 282.44 10.06
 1 -4 -8 284.24 10.36
 1 -4 -8 270.99 10.2
 1 -4 -8 278.73 10.2
 1 -4 -8 272.62 9.99
 1 -4 -8 263.39 10.2
 -1 4 8 296.93 10.62
 -1 4 8 294.47 10.55
 -1 4 8 284.53 10.57
 -1 4 8 293.36 10.68
 -1 4 8 266.53 10.61
 -1 4 8 272.5 10.35
 1 -4 -8 280.9 10.44
 1 -4 -8 275.08 10.38
 -1 4 8 299.79 10.33
 1 -4 -8 290.55 10.62
 -1 4 8 284.36 10.4
 1 -4 -7 16.22 2.14
 1 -4 -7 12.93 1.45
 1 -4 -7 16.89 1.49
 1 -4 -7 12.92 1.33
 1 -4 -7 14.18 1.44
 1 -4 -7 12.97 1.68
 1 -4 -7 13.41 1.82
 1 -4 -7 14.76 1.48
 1 -4 -7 15.95 1.62
 1 -4 -7 13.1 2.01
 1 -4 -7 14 1.48
 -1 4 7 16.04 1.53
 -1 4 7 17.2 2.23
 -1 4 7 16.86 2.01
 -1 4 7 22.6 1.72
 -1 4 7 20.07 2.29
 -1 4 7 16.58 2.13
 1 -4 -7 15.93 1.89
 1 -4 -7 13.99 1.97
 -1 4 7 15.05 1.83
 -1 4 7 14.61 1.79
 1 -4 -7 15.62 2.12
 -1 4 7 15.38 1.73
 1 -4 -6 318.22 11.4
 1 -4 -6 334.69 11.46
 1 -4 -6 317.06 11.31
 1 -4 -6 325.9 11.29
 1 -4 -6 307.66 11.27
 1 -4 -6 330.46 11.25
 1 -4 -6 320.71 11.4
 1 -4 -6 327.83 11.62
 1 -4 -6 317.76 11.13
 1 -4 -6 303.97 11.21
 -1 4 6 326.74 11.35
 1 -4 -6 330.51 11.51
 -1 4 6 325.01 11.76
 -1 4 6 317.53 11.74
 -1 4 6 325.73 11.44
 1 -4 -6 321.98 11.6
 -1 4 6 305.08 11.46
 1 -4 -6 315.38 11.49
 1 -4 -6 298.34 11.13
 -1 4 6 352.54 11.94
 -1 4 6 337.94 11.48
 1 -4 -5 172.34 6.13
 1 -4 -5 156.67 6.1
 1 -4 -5 170.45 6.24
 1 -4 -5 170.31 6.25
 1 -4 -5 176.7 6.22
 1 -4 -5 170.38 6.35
 1 -4 -5 159.65 6.23
 1 -4 -5 169.56 6.33
 1 -4 -5 170.57 6.36
 1 -4 -5 170.7 6.47
 1 -4 -5 162.58 6.09
 1 -4 -5 168.18 6.55
 -1 4 5 162.28 5.99
 -1 4 5 164.77 6.01
 -1 4 5 170.14 6.43
 -1 4 5 160.13 6.64
 -1 4 5 162.07 6.33
 1 -4 -5 165.76 6.44
 1 -4 -5 174.59 6.57
 -1 4 5 175.54 6.37
 -1 4 5 173.83 6.78
 -1 4 5 163.29 6.19
 1 -4 -5 176.19 6.45
 1 -4 -4 777.26 27.56
 1 -4 -4 829.2 27.63
 1 -4 -4 809 27.67
 1 -4 -4 795.11 27.62
 1 -4 -4 826.44 27.65
 1 -4 -4 780.96 27.56
 1 -4 -4 808.43 27.6
 1 -4 -4 766.33 27.51
 1 -4 -4 845.79 27.68
 1 -4 -4 802.09 27.77
 1 -4 -4 872.51 27.84
 1 -4 -4 838.07 27.78
 1 -4 -4 827.61 27.52
 1 -4 -4 848.89 27.78
 1 -4 -4 784.53 27.45
 1 -4 -4 854.29 27.76
 -1 4 4 776.4 27.26
 -1 4 4 820.06 27.5
 -1 4 4 788.2 27.32
 -1 4 4 797.11 27.45
 -1 4 4 867.11 27.78
 -1 4 4 845.88 27.92
 1 -4 -4 841.41 27.82
 1 -4 -4 774.19 27.68
 1 -4 -4 804.85 27.45
 -1 4 4 895.84 28.02
 -1 4 4 852.36 27.74
 1 -4 -3 32.33 1.93
 1 -4 -3 34.96 2.12
 1 -4 -3 34.33 2
 1 -4 -3 34.84 2
 1 -4 -3 32.87 2.1
 1 -4 -3 32.4 2.1
 1 -4 -3 31.21 2.05
 1 -4 -3 28.31 2.08
 1 -4 -3 33.54 2.38
 1 -4 -3 34.83 2.43
 1 -4 -3 31.84 2.39
 1 -4 -3 34.21 1.98
 1 -4 -3 35.39 2.26
 1 -4 -3 31.75 2.23
 1 -4 -3 33.08 1.73
 1 -4 -3 34.04 1.91
 1 -4 -3 32.79 2.24
 -1 4 3 34.47 1.86
 -1 4 3 36.96 2.15
 -1 4 3 37.36 2.11
 -1 4 3 36.31 1.7
 -1 4 3 36.9 2.63
 -1 4 3 38.23 2.23
 1 -4 -3 33.46 2.3
 1 -4 -3 34.08 2.11
 1 -4 -3 34.42 2.04
 1 -4 -2 1301.93 43.53
 1 -4 -2 1286.64 43.53
 1 -4 -2 1299.37 43.38
 1 -4 -2 1303.49 43.5
 1 -4 -2 1256.67 43.5
 1 -4 -2 1175.95 43.47
 1 -4 -2 1306.55 43.61
 1 -4 -2 1269.7 43.51
 1 -4 -2 1301.15 43.51
 1 -4 -2 1318.81 43.62
 1 -4 -2 1312.47 43.63
 1 -4 -2 1287.68 43.58
 1 -4 -2 1314.46 43.6
 1 -4 -2 1329.08 43.66
 1 -4 -2 1310.36 43.5
 1 -4 -2 1242.52 43.29
 1 -4 -2 1264.78 43.46
 1 -4 -2 1326.24 43.61
 -1 4 2 1308.24 43.68
 -1 4 2 1313.21 43.69
 -1 4 2 1244.31 43.4
 -1 4 2 1380.91 43.82
 -1 4 2 1361.35 43.6
 1 -4 -2 1300.62 43.45
 1 -4 -2 1258.45 43.53
 1 -4 -1 0.45 1.33
 1 -4 -1 2.16 1.39
 1 -4 -1 1.62 1.14
 1 -4 -1 2.33 1.44
 1 -4 -1 0.85 1.21
 1 -4 -1 3.21 1.62
 1 -4 -1 1.26 1.48
 1 -4 -1 2.82 1.39
 1 -4 -1 1.69 1.52
 1 -4 -1 2.3 1.64
 1 -4 -1 0.94 0.38
 1 -4 -1 0.16 1.59
 1 -4 -1 0.8 0.92
 1 -4 -1 0.63 1.47
 1 -4 -1 1.6 1.46
 -1 4 1 2.4 1.06
 -1 4 1 1.72 1.48
 -1 4 1 5.64 1.73
 -1 4 1 0.61 1.16
 1 -4 -1 2 1.35
 1 -4 -1 1.3 1.39
 1 -4 -1 3.77 1.58
 1 -4 -1 2.38 1.38
 1 -4 -1 0.75 1.43
 -1 4 1 1 0.38
 1 -4 -1 1.85 1.11
 1 -4 -1 1.61 1.55
 1 -4 0 587.45 20.35
 1 -4 0 575.71 20.35
 1 -4 0 608.59 20.36
 1 -4 0 550.45 20.13
 1 -4 0 618.77 20.35
 1 -4 0 585.04 20.34
 1 -4 0 592.48 20.36
 -1 4 0 612.33 20.23
 -1 4 0 614.2 20.51
 -1 4 0 600.6 20.32
 1 -4 0 573.45 20.29
 1 -4 0 568.04 20.28
 1 -4 0 615.02 20.32
 1 -4 0 599.63 20.42
 1 -4 0 600.24 20.22
 1 -4 0 623.78 20.42
 1 -4 0 593.5 20.39
 1 -4 0 571.44 20.1
 1 -4 0 596.23 20.26
 1 -4 0 614.87 20.32
 1 -4 0 590.17 20.21
 1 -4 0 581.47 20.29
 1 -4 1 456.23 15.51
 1 -4 1 459.17 15.4
 1 -4 1 470.47 15.74
 1 -4 1 423.49 15.38
 1 -4 1 455.98 15.67
 1 -4 1 475.05 15.6
 1 -4 1 449.77 15.5
 1 -4 1 414.37 15.46
 1 -4 1 430.64 15.6
 1 -4 1 460.84 15.67
 1 -4 1 446.8 15.65
 1 -4 1 474.83 15.65
 -1 4 -1 427.14 15.27
 -1 4 -1 436.81 15.17
 -1 4 -1 467.63 15.78
 -1 4 -1 448.66 15.64
 -1 4 -1 449.81 15.54
 1 -4 1 458.78 15.69
 1 -4 1 474.3 15.58
 1 -4 1 470.72 15.58
 1 -4 1 474.26 15.58
 1 -4 1 457.75 15.62
 1 -4 1 439.86 15.64
 1 -4 1 459.9 15.64
 1 -4 2 134.6 5.11
 1 -4 2 133.48 4.93
 1 -4 2 142.48 5.19
 1 -4 2 139.08 4.81
 1 -4 2 135.9 5.28
 1 -4 2 146.78 5.43
 1 -4 2 148.33 5.01
 1 -4 2 142.91 5.09
 1 -4 2 143.9 5.15
 1 -4 2 140.9 4.94
 1 -4 2 138.72 5.27
 1 -4 2 140.14 5.34
 1 -4 2 140.44 5.19
 1 -4 2 145.43 5.38
 -1 4 -2 139.55 4.88
 -1 4 -2 143.37 5.32
 -1 4 -2 137.81 4.71
 -1 4 -2 137.97 4.86
 -1 4 -2 140.94 5.36
 -1 4 -2 150.42 5.2
 1 -4 2 152.86 5.33
 1 -4 2 150.18 5.15
 1 -4 2 147.53 5.19
 1 -4 2 139.09 5.12
 1 -4 2 144.07 5.32
 1 -4 2 143.75 5.18
 -1 4 -2 130.82 4.77
 1 -4 3 57.44 2.66
 -1 4 -3 64.28 3.03
 1 -4 3 56.98 2.72
 -1 4 -3 60.54 2.67
 1 -4 3 57.8 2.93
 1 -4 3 58.81 2.59
 1 -4 3 57.4 2.96
 1 -4 3 61.37 2.7
 1 -4 3 55.34 2.47
 1 -4 3 60.67 2.72
 1 -4 3 58 3.04
 -1 4 -3 52.84 2.09
 -1 4 -3 55.81 2.33
 -1 4 -3 66.38 2.78
 -1 4 -3 57.76 2.65
 -1 4 -3 58.68 2.53
 -1 4 -3 60.74 2.99
 -1 4 -3 52.94 2.1
 -1 4 -3 61.48 2.82
 -1 4 -3 56.64 2.86
 1 -4 3 61.55 2.74
 1 -4 3 56.37 2.63
 1 -4 3 58.5 2.7
 1 -4 3 59.24 2.44
 1 -4 3 55.6 2.98
 -1 4 -3 52.3 2.26
 1 -4 3 57.62 2.71
 1 -4 3 55.99 3.04
 1 -4 3 59.35 2.77
 1 -4 4 59.5 2.75
 1 -4 4 56.73 3.19
 -1 4 -4 59.39 3.18
 -1 4 -4 59.81 2.91
 1 -4 4 59.66 2.87
 1 -4 4 61.45 3.03
 1 -4 4 59.77 3.02
 1 -4 4 55.12 2.56
 1 -4 4 62.48 2.81
 1 -4 4 62.45 2.91
 1 -4 4 65.11 3.18
 -1 4 -4 57.44 2.24
 -1 4 -4 59.83 2.52
 -1 4 -4 60.27 2.81
 -1 4 -4 61.56 2.91
 -1 4 -4 59.04 2.94
 -1 4 -4 58.62 3.19
 1 -4 4 60.52 2.5
 -1 4 -4 55.89 2.51
 -1 4 -4 60.42 3.27
 -1 4 -4 58.93 2.67
 1 -4 4 60.5 2.75
 1 -4 4 55.74 2.75
 1 -4 4 60.67 2.91
 -1 4 -5 19.03 1.47
 1 -4 5 21.28 2.17
 1 -4 5 17.7 1.29
 1 -4 5 21.35 2.06
 -1 4 -5 19.92 2.17
 1 -4 5 16.73 1.43
 -1 4 -5 18.31 1.9
 1 -4 5 16.34 1.76
 1 -4 5 14.89 1.37
 1 -4 5 14.94 1.52
 1 -4 5 18.01 1.89
 1 -4 5 18.51 1.53
 1 -4 5 19.58 1.6
 1 -4 5 15.95 1.57
 -1 4 -5 19.52 2.26
 -1 4 -5 16.85 1.39
 -1 4 -5 16.17 2.07
 -1 4 -5 18.88 1.93
 -1 4 -5 17.7 2.12
 1 -4 5 16.39 1.93
 1 -4 5 17.51 1.88
 1 -4 5 18.09 1.21
 1 -4 5 17.09 1.49
 1 -4 5 15.15 1.5
 1 -4 5 18.6 1.86
 1 -4 6 2057.9 70.12
 1 -4 6 2127.11 70.68
 1 -4 6 2149.27 70.67
 -1 4 -6 2039.5 70.27
 1 -4 6 2128.68 70.59
 1 -4 6 2000.95 70.18
 -1 4 -6 2144.89 70.82
 -1 4 -6 1975.75 70.16
 1 -4 6 2097.37 70.4
 -1 4 -6 2124.99 70.62
 1 -4 6 2085.4 70.46
 1 -4 6 2123.77 70.24
 1 -4 6 2073.82 70.54
 1 -4 6 2117.05 70.25
 1 -4 6 2155.86 70.25
 -1 4 -6 2170.27 70.43
 -1 4 -6 2079.71 70.28
 -1 4 -6 2181.08 70.68
 -1 4 -6 2217.67 70.55
 -1 4 -6 2270.41 70.62
 -1 4 -6 2135.16 70.67
 1 -4 6 1900.23 70.2
 1 -4 6 2129.3 70.28
 1 -4 6 2060.14 70.26
 1 -4 6 2136.63 70.52
 1 -4 7 29.29 2.58
 -1 4 -7 34.98 2.13
 -1 4 -7 30.47 2.03
 1 -4 7 30.82 2.73
 1 -4 7 26.93 2.57
 1 -4 7 31.4 1.97
 -1 4 -7 28.72 2.71
 1 -4 7 32.33 2.18
 -1 4 -7 30.71 1.86
 -1 4 -7 31.09 2.51
 1 -4 7 32.97 2.34
 1 -4 7 32.69 1.8
 1 -4 7 30.88 1.81
 1 -4 7 28.43 1.78
 1 -4 7 31.98 2.5
 -1 4 -7 32.34 2.19
 1 -4 7 29.36 1.88
 1 -4 7 30.51 2.51
 -1 4 -7 32.9 2.05
 -1 4 -7 33.54 2.6
 -1 4 -7 30.94 2.47
 -1 4 -7 35.09 2.43
 -1 4 -7 31.09 2.61
 1 -4 7 29.17 2.23
 1 -4 7 28.91 1.94
 1 -4 7 28.64 1.8
 1 -4 7 31.97 2.4
 1 -4 8 4.38 1.51
 -1 4 -8 6.1 2.3
 -1 4 -8 4.92 1.25
 1 -4 8 8.19 1.66
 1 -4 8 4.17 1.64
 -1 4 -8 3.24 2
 1 -4 8 4.65 1.04
 1 -4 8 7.02 2.17
 1 -4 8 4.97 1.07
 -1 4 -8 6.28 1.54
 -1 4 -8 4.79 1.46
 1 -4 8 -0.7 2
 1 -4 8 4.97 2.07
 1 -4 8 4.21 1.2
 1 -4 8 4.89 2.12
 -1 4 -8 6.58 1.65
 -1 4 -8 7.24 2.08
 -1 4 -8 5 1.39
 -1 4 -8 5.16 1.95
 -1 4 -8 4.57 1.73
 -1 4 -8 7.62 1.92
 -1 4 -8 7.78 1.95
 1 -4 8 5.76 1.37
 1 -4 8 4.27 1.93
 1 -4 8 6.91 1.22
 1 -4 8 5.33 1.8
 1 -4 8 8.44 1.99
 1 -4 9 65.97 3.75
 -1 4 -9 64.51 3.15
 1 -4 9 63.28 3.28
 -1 4 -9 65.79 4.14
 1 -4 9 67.73 3.4
 -1 4 -9 58.13 3.3
 1 -4 9 68.45 3.9
 -1 4 -9 64.1 3.29
 1 -4 9 63.37 3.71
 -1 4 -9 70.68 3.68
 -1 4 -9 72.41 3.85
 -1 4 -9 63.88 3.66
 -1 4 -9 62.67 3.76
 -1 4 -9 71.65 3.74
 -1 4 -9 62.02 3.93
 1 -4 9 66.39 3.86
 1 -4 9 68.73 3.62
 -1 4 -10 59.29 3.72
 1 -4 10 56.46 3.18
 1 -4 10 64.38 3.73
 -1 4 -10 55.7 3.19
 1 -4 10 61.93 3.77
 -1 4 -10 52.35 3.13
 1 -4 10 62.42 3.62
 -1 4 -10 61.78 3.31
 -1 4 -10 59.09 3.16
 -1 4 -10 61.19 3.7
 -1 4 -10 63.04 3.61
 -1 4 -10 64.99 3.61
 -1 4 -10 59.56 3.44
 -1 4 -10 60.39 3.43
 -1 4 -10 59.55 3.4
 1 -4 10 58.25 3.7
 -1 4 -10 57.18 4.03
 1 -4 10 57.13 3.09
 -1 4 -10 49.34 2.94
 1 -4 10 52.43 3.35
 1 -4 10 58.61 3.51
 -1 4 -11 1.69 1.98
 1 -4 11 1.6 2.49
 -1 4 -11 -0.44 2.52
 -1 4 -11 0.26 2.04
 -1 4 -11 4.38 2.12
 -1 4 -11 0.2 1.53
 -1 4 -11 0.26 2.09
 -1 4 -11 1.59 1.72
 -1 4 -11 1.93 1.76
 1 -4 11 -0.34 1.92
 -1 4 -11 0.57 1.31
 -1 4 -11 2.91 2.79
 1 -4 11 3.13 2.24
 -1 4 -11 0.76 1.6
 1 -4 11 0.27 2.41
 -1 4 -11 1.33 1.57
 1 -4 11 -0.95 2.27
 1 -4 11 1.39 2.04
 1 -4 11 2.4 2.2
 1 -4 12 27.06 2.94
 -1 4 -12 29.8 2.62
 -1 4 -12 28.22 2.52
 -1 4 -12 28.4 2.66
 1 -4 12 29.93 2.92
 -1 4 -12 33.15 2.99
 1 -4 12 27.75 2.93
 -1 4 -12 28.08 2.64
 -1 4 -12 31.98 2.95
 -1 4 -12 33.45 2.93
 -1 4 -12 31.24 2.92
 -1 4 -12 32.57 2.96
 -1 4 -12 33.34 2.68
 1 -4 12 31.86 3.13
 1 -4 12 30.05 2.86
 1 -4 12 32.22 2.96
 -1 4 -13 173.04 7.66
 -1 4 -13 177.13 7.67
 -1 4 -13 185.65 7.81
 -1 4 -13 176.51 7.64
 -1 4 -13 173.22 7.6
 -1 4 -13 158.08 7.24
 1 -4 13 172.58 7.44
 -1 4 -13 181.28 8.07
 -1 4 -13 171.96 7.39
 1 -4 13 175.93 7.77
 -1 4 -13 177.52 7.74
 1 -4 13 173.73 7.91
 -1 4 -13 160.41 8.16
 1 -4 13 177.23 7.79
 -1 4 -14 179.14 8.78
 -1 4 -14 191.19 8.17
 -1 4 -14 191.51 8.21
 -1 4 -14 190.08 8.32
 -1 4 -14 186.58 8.04
 1 -4 14 193.97 8.36
 1 -4 14 174.87 7.9
 -1 4 -14 180.4 8.47
 -1 4 -14 194.72 8.3
 1 -4 14 194.06 8.36
 -1 4 -14 184.72 8
 1 -4 14 181.69 8.39
 -1 4 -14 176.07 7.85
 -1 4 -14 187.99 7.85
 1 -4 14 183.28 7.97
 1 -4 14 192.4 8.39
 1 -4 14 175.41 8.07
 -1 4 -15 82.55 5.64
 -1 4 -15 90.39 5.09
 -1 4 -15 86.14 4.95
 -1 4 -15 88.31 5.08
 -1 4 -15 75.1 4.57
 1 -4 15 72.71 4.89
 1 -4 15 81.21 4.67
 1 -4 15 83.63 5.24
 -1 4 -15 96.26 4.76
 1 -4 15 77.92 4.7
 1 -4 15 84.41 5.07
 -1 4 -15 78.19 4.55
 1 -4 15 75.73 4.89
 1 -4 15 79.5 5.08
 -1 4 -15 90.19 4.81
 -1 4 -15 82.7 5.01
 -1 4 -15 90.31 5.47
 1 -4 16 810.17 28.64
 -1 4 -16 737.23 29.18
 1 -4 16 793.01 28.22
 -1 4 -16 817.75 29.39
 1 -4 16 820.32 28.69
 -1 4 -16 781.81 28.3
 -1 4 -16 818.8 28.55
 -1 4 -16 789.21 28.45
 -1 4 -16 805.37 28.61
 -1 4 -16 809.04 29.08
 1 -4 16 756.84 28.3
 1 -4 16 793.58 28.38
 1 -4 16 796.38 28.65
 -1 4 -16 787.15 28.26
 -1 4 -16 779.92 28.3
 1 -4 17 133.89 6.91
 -1 4 -17 126.94 7.62
 1 -4 17 148.7 6.68
 -1 4 -17 134.33 7.67
 -1 4 -17 136.95 6.68
 -1 4 -17 128.73 6.86
 1 -4 17 140.18 7.09
 -1 4 -17 147.14 7.44
 1 -4 17 141.2 6.82
 -1 4 -17 132.7 6.73
 1 -4 17 140.26 7.26
 1 -4 17 135.11 6.73
 -1 4 -17 161.24 6.83
 1 -4 17 130.13 7.12
 1 -4 18 10.82 2.91
 -1 4 -18 14.14 3.63
 -1 4 -18 9.66 3.59
 -1 4 -18 10.9 2.73
 -1 4 -18 12.04 2.48
 -1 4 -18 10.45 3.36
 1 -4 18 11.6 2.53
 -1 4 -18 13.12 2.74
 1 -4 18 12.16 3.19
 1 -4 18 13.68 2.7
 -1 4 -18 13.04 2.56
 1 -4 18 9.38 2.97
 -1 4 -18 12.05 2.59
 -1 4 -19 111.05 6.77
 1 -4 19 102.78 5.94
 1 -4 19 116.07 6.16
 1 -4 19 98.42 5.52
 -1 4 -19 102.71 5.6
 1 -4 19 103.2 5.65
 -1 4 -19 118.11 6.56
 -1 4 -19 112.48 6.34
 1 -4 19 107 6.28
 -1 4 -19 102.31 6.69
 -1 4 -19 112.2 5.84
 1 -4 20 43.34 3.56
 -1 4 -20 49.08 4.4
 -1 4 -20 50.88 4.64
 1 -4 20 51.39 4.02
 1 -4 20 52.53 4.17
 1 -4 20 49.01 3.59
 -1 4 -20 35.6 4.37
 -1 4 -20 49.58 3.71
 1 -4 20 54 4.16
 -1 4 -20 47.84 4.09
 1 -4 20 54.96 4.22
 -1 4 -21 -0.94 2.98
 1 -4 21 0.74 2.03
 -1 4 -21 4.19 2.45
 1 -4 21 7.14 2.58
 1 -4 22 2.76 2.22
 1 -4 22 -0.3 2.16
 -1 4 -22 2.49 2.36
 1 -4 22 2.96 2.4
 -1 4 -22 4.18 1.97
 -1 4 -22 6.06 2.98
 1 -4 23 9.91 2.21
 -1 4 -23 12.5 2.57
 1 -4 23 12.51 2.54
 -1 4 -23 11.82 2.26
 -1 4 -23 13.5 2.86
 -1 4 -23 11.89 1.99
 -1 4 -24 3.53 2.01
 1 -4 24 3.44 1.63
 -1 4 -24 4.26 2.28
 1 -4 24 6.88 1.75
 -1 4 -24 9.15 1.63
 1 -4 24 3.64 1.9
 -1 4 -25 2.96 1.29
 -1 4 -25 2.17 1.79
 1 -4 25 3.05 1.24
 -1 4 -25 4.81 1.2
 -1 3 26 30.3 1.9
 -1 3 25 4.43 1.73
 1 -3 -25 5.59 1.28
 -1 3 25 4.12 1.55
 -1 3 25 6.41 1.68
 -1 3 24 4.13 2.09
 -1 3 24 4.27 2.03
 1 -3 -24 4.54 1.64
 1 -3 -24 5.47 1.28
 -1 3 24 5.69 2.01
 -1 3 23 14.17 2.52
 1 -3 -23 17.77 2.8
 1 -3 -23 15.66 1.95
 1 -3 -23 17.58 2.63
 -1 3 23 22.53 2.99
 -1 3 23 14.98 2.61
 -1 3 23 14.36 2.29
 -1 3 23 13.93 2.41
 1 -3 -23 17.53 1.91
 1 -3 -23 13.82 2.16
 -1 3 22 17.66 2.9
 1 -3 -22 26.32 3.26
 1 -3 -22 19.87 3.01
 -1 3 22 20.16 3.23
 1 -3 -22 13.89 2.8
 1 -3 -22 19.37 2.31
 1 -3 -22 17.87 2.15
 -1 3 22 19.21 2.87
 -1 3 22 20.62 2.63
 1 -3 -22 23.19 2.51
 1 -3 -22 14.48 2.42
 -1 3 21 77.19 5.07
 -1 3 21 79.61 5
 1 -3 -21 64.9 4.76
 -1 3 21 70.98 4.7
 -1 3 21 66.68 4.49
 -1 3 21 64.38 4.56
 1 -3 -21 68.48 4.14
 -1 3 21 68.45 4.59
 -1 3 21 71.03 4.35
 1 -3 -21 66.14 3.88
 1 -3 -21 68.18 4.98
 -1 3 20 13.23 3.29
 1 -3 -20 8.35 2.96
 -1 3 20 10.33 2.69
 1 -3 -20 12.71 3
 -1 3 20 15.44 3.17
 1 -3 -20 11.06 2.58
 1 -3 -20 14.89 2.51
 -1 3 20 18.46 3.02
 -1 3 20 14.98 3.13
 -1 3 20 7.09 2.55
 -1 3 20 14.48 2.99
 -1 3 20 9.04 2.79
 1 -3 -20 8.89 3.13
 1 -3 -20 13.02 2.24
 1 -3 -19 37.29 4.12
 -1 3 19 42.6 3.85
 1 -3 -19 40.16 4.01
 -1 3 19 35.31 3.84
 -1 3 19 39.27 4.19
 -1 3 19 49.67 4.25
 1 -3 -19 34.3 3.57
 1 -3 -19 42.74 3.34
 -1 3 19 33.78 3.58
 -1 3 19 43.48 3.97
 -1 3 19 29.16 3.56
 -1 3 18 388.52 15.72
 -1 3 18 415.11 15.97
 -1 3 18 406.47 15.96
 -1 3 18 385.54 15.43
 1 -3 -18 386.28 16.04
 -1 3 18 398.22 15.79
 -1 3 18 393.2 15.8
 -1 3 18 410.74 15.99
 -1 3 18 406.6 15.97
 1 -3 -18 434.43 16.28
 1 -3 -18 424.97 16.2
 1 -3 -18 416.62 15.43
 1 -3 -18 415.06 15.88
 -1 3 17 42.83 3.62
 1 -3 -17 42.92 4.14
 -1 3 17 47.22 3.88
 1 -3 -17 45.07 3.19
 -1 3 17 38.37 3.73
 -1 3 17 38.82 3.57
 -1 3 17 50.47 4.3
 -1 3 17 42.11 4.29
 1 -3 -17 44.9 3.45
 -1 3 17 43.87 3.93
 -1 3 17 45.22 3.93
 -1 3 17 36.96 3.66
 -1 3 16 14.45 2.85
 -1 3 16 18.4 2.95
 -1 3 16 20.23 3.04
 -1 3 16 15.82 3.32
 -1 3 16 18.19 2.73
 -1 3 16 20.66 2.93
 1 -3 -16 15.56 2.98
 1 -3 -16 20.97 2.35
 -1 3 16 15.42 2.74
 -1 3 16 24.46 3.75
 -1 3 16 18.36 2.83
 1 -3 -16 20.08 2.64
 1 -3 -16 16.15 3.09
 1 -3 -15 271.4 10.65
 -1 3 15 274.37 11.17
 -1 3 15 273.45 11.18
 -1 3 15 275.64 11.25
 -1 3 15 267.61 10.87
 1 -3 -15 281.72 11.36
 -1 3 15 269.53 11.06
 1 -3 -15 254.45 11.26
 -1 3 15 266.84 10.99
 1 -3 -15 279.36 11.44
 -1 3 15 289.43 11.41
 -1 3 15 272.94 11.07
 -1 3 15 259.89 11.03
 -1 3 14 2.82 2.52
 -1 3 14 2.33 2.66
 1 -3 -14 3.27 2.44
 -1 3 14 2.14 2.18
 -1 3 14 5.95 2.39
 1 -3 -14 2.43 1.8
 1 -3 -14 3.55 2.33
 1 -3 -13 258.27 9.65
 -1 3 13 272.97 10.28
 -1 3 13 248.39 10.03
 -1 3 13 250.24 10.24
 -1 3 13 251.56 10.24
 -1 3 13 262.8 10.37
 -1 3 13 262.84 10.45
 1 -3 -13 246.75 10.42
 1 -3 -13 252.86 10.38
 1 -3 -13 249.48 10.39
 1 -3 -13 255.91 9.65
 1 -3 -12 30.87 2.92
 -1 3 12 27.24 2.68
 1 -3 -12 28.45 2.63
 1 -3 -12 26.61 2.61
 -1 3 12 27.31 2.49
 1 -3 -12 27.36 2.16
 -1 3 12 27.63 2.59
 1 -3 -12 28.91 2.3
 -1 3 12 28.99 2.85
 -1 3 12 25.56 2.51
 -1 3 12 31.31 2.98
 -1 3 12 29.29 3.24
 -1 3 12 30.79 3.08
 1 -3 -12 27.28 2.29
 1 -3 -12 29.88 3.09
 1 -3 -12 31.24 2.75
 -1 3 12 34.34 2.82
 1 -3 -12 30.62 3.06
 1 -3 -11 257.95 10.34
 1 -3 -11 258.84 10.06
 1 -3 -11 262.69 9.64
 1 -3 -11 275.17 10.02
 1 -3 -11 272.85 9.76
 -1 3 11 264.97 10.07
 -1 3 11 254.6 10
 -1 3 11 267.19 10.28
 -1 3 11 252.85 10.09
 1 -3 -11 267.88 9.9
 -1 3 11 271.96 10.21
 -1 3 11 264.78 10.3
 -1 3 11 266.33 10.33
 -1 3 11 252.6 10.25
 -1 3 11 269.59 10.04
 1 -3 -11 268.46 10.4
 1 -3 -11 259.79 10.45
 1 -3 -11 267 10.14
 1 -3 -11 251.84 9.85
 1 -3 -10 196.79 7.9
 1 -3 -10 191.42 7.52
 1 -3 -10 201.93 7.86
 1 -3 -10 182.12 7.34
 1 -3 -10 196.8 7.21
 1 -3 -10 191.13 7.43
 -1 3 10 187.36 7.51
 -1 3 10 183.1 7.54
 1 -3 -10 198.64 7.28
 1 -3 -10 196.44 7.43
 1 -3 -10 187.38 7.23
 -1 3 10 202.1 7.61
 -1 3 10 186.02 7.76
 -1 3 10 190.55 7.83
 -1 3 10 188.92 7.79
 -1 3 10 183.74 7.46
 1 -3 -10 193.85 7.89
 1 -3 -10 184.53 7.62
 -1 3 10 185.25 7.59
 1 -3 -9 1257.63 42.03
 1 -3 -9 1202.89 41.75
 1 -3 -9 1256.99 41.99
 1 -3 -9 1230.75 41.63
 1 -3 -9 1190.01 41.77
 1 -3 -9 1230.2 41.53
 1 -3 -9 1287.65 41.75
 -1 3 9 1173.53 41.75
 1 -3 -9 1173.1 41.55
 1 -3 -9 1220.62 41.56
 1 -3 -9 1260.57 41.73
 -1 3 9 1165.81 41.65
 -1 3 9 1234.4 41.89
 -1 3 9 1253 42.02
 -1 3 9 1223.85 41.99
 -1 3 9 1246.55 42.02
 -1 3 9 1215.09 41.73
 1 -3 -9 1243.56 41.75
 1 -3 -9 1220.64 41.87
 1 -3 -9 1313.94 42.15
 -1 3 9 1204.99 41.84
 1 -3 -8 192.16 7.65
 1 -3 -8 190.41 6.92
 1 -3 -8 197.12 6.93
 1 -3 -8 191.98 7.37
 1 -3 -8 196.84 7.57
 1 -3 -8 186.13 7.18
 1 -3 -8 193.73 7.38
 1 -3 -8 190.11 6.95
 1 -3 -8 187.31 7.15
 1 -3 -8 189 7.36
 1 -3 -8 193.55 7.23
 1 -3 -8 193 7.25
 -1 3 8 194.27 7.38
 -1 3 8 198.08 7.54
 -1 3 8 194.31 7.5
 -1 3 8 211.73 7.68
 -1 3 8 195.13 7.68
 -1 3 8 206.99 7.74
 1 -3 -8 197.59 7.45
 -1 3 8 192.14 7.36
 1 -3 -8 192.57 7.51
 1 -3 -8 200.84 7.76
 -1 3 8 191.93 7.44
 1 -3 -7 5.7 1.48
 1 -3 -7 5.61 1.67
 1 -3 -7 8.17 1.65
 1 -3 -7 6.47 1.1
 1 -3 -7 6.77 1.39
 1 -3 -7 6.46 1.08
 1 -3 -7 7.43 1.1
 1 -3 -7 6.94 1.39
 1 -3 -7 6.65 2.01
 1 -3 -7 4.89 1.92
 1 -3 -7 4.31 1.45
 -1 3 7 5.96 1.69
 -1 3 7 6.03 1.74
 -1 3 7 5.01 1.63
 -1 3 7 7.23 1.9
 -1 3 7 6.32 2.02
 1 -3 -7 7 1.23
 1 -3 -7 7.56 1.74
 1 -3 -7 5.58 1.65
 -1 3 7 6.65 1.57
 -1 3 7 2.19 1.54
 1 -3 -6 798.63 27.2
 1 -3 -6 798.45 26.81
 1 -3 -6 811.54 26.81
 1 -3 -6 766.12 26.94
 1 -3 -6 767.09 26.81
 1 -3 -6 798.75 27
 1 -3 -6 787.98 26.94
 1 -3 -6 832.58 26.97
 1 -3 -6 818.57 27.15
 1 -3 -6 758.68 26.93
 -1 3 6 758.15 26.79
 -1 3 6 804.18 27.12
 -1 3 6 788.34 27.14
 -1 3 6 790.75 27.21
 -1 3 6 824.09 27.27
 -1 3 6 745.64 26.98
 1 -3 -6 779.94 27.04
 1 -3 -6 802.49 27.13
 1 -3 -6 810.71 27.28
 1 -3 -6 858.58 27.24
 -1 3 6 772.04 27
 1 -3 -6 803.5 26.97
 1 -3 -5 81.7 3.28
 1 -3 -5 87.32 3.36
 1 -3 -5 85.92 3.36
 1 -3 -5 88.45 3.33
 1 -3 -5 87.28 3.47
 1 -3 -5 88.06 3.42
 1 -3 -5 86.06 3.52
 1 -3 -5 80.15 3.44
 1 -3 -5 86.22 3.74
 1 -3 -5 84.57 3.72
 -1 3 5 81.21 3.37
 -1 3 5 78.95 3.02
 -1 3 5 77.79 3.04
 -1 3 5 85.33 3.82
 -1 3 5 76.89 3.39
 -1 3 5 84.75 3.84
 -1 3 5 83.53 3.52
 1 -3 -5 82.82 3.58
 1 -3 -5 85.36 3.77
 -1 3 5 85.27 3.94
 1 -3 -5 88.16 3.54
 1 -3 -4 1354.2 44.33
 1 -3 -4 1344.19 44.43
 1 -3 -4 1326.08 44.32
 1 -3 -4 1327.14 44.33
 1 -3 -4 1316.14 44.27
 1 -3 -4 1321.61 44.26
 1 -3 -4 1359.08 44.33
 1 -3 -4 1285.41 44.18
 1 -3 -4 1319.2 44.42
 1 -3 -4 1354.36 44.4
 1 -3 -4 1401.96 44.26
 1 -3 -4 1349.92 44.36
 -1 3 4 1333.02 44.33
 -1 3 4 1298.82 44.09
 -1 3 4 1395.14 44.55
 -1 3 4 1230.92 44
 1 -3 -4 1277.85 44.36
 1 -3 -4 1325.29 44.45
 1 -3 -4 1233.21 44.18
 -1 3 4 1442.51 44.6
 1 -3 -3 197.53 7.28
 1 -3 -3 207.6 7.45
 1 -3 -3 180.54 7.3
 1 -3 -3 201.91 7.33
 1 -3 -3 202.76 7.38
 1 -3 -3 216.25 7.39
 1 -3 -3 203.09 7.36
 1 -3 -3 210.96 7.4
 1 -3 -3 208.79 7.55
 1 -3 -3 205.48 7.53
 1 -3 -3 200.82 7.49
 1 -3 -3 209.4 7.5
 1 -3 -3 211.8 7.53
 1 -3 -3 207.32 7.29
 1 -3 -3 206.18 7.24
 1 -3 -3 209.79 7.46
 -1 3 3 204.05 7.49
 -1 3 3 197.68 7.43
 -1 3 3 216.9 7.69
 -1 3 3 203.99 7.44
 1 -3 -3 214.53 7.58
 1 -3 -3 210.03 7.35
 1 -3 -3 211.02 7.42
 1 -3 -2 464.81 16.91
 1 -3 -2 523.45 16.99
 1 -3 -2 499.75 17.01
 1 -3 -2 509.46 17.06
 1 -3 -2 465.27 16.95
 1 -3 -2 478.76 16.96
 1 -3 -2 494.14 16.99
 1 -3 -2 491.05 16.99
 1 -3 -2 512.37 17.02
 1 -3 -2 510.41 17
 1 -3 -2 502.22 17.1
 1 -3 -2 502.96 17.1
 1 -3 -2 488.39 17.04
 1 -3 -2 479.48 17.05
 1 -3 -2 513.45 16.98
 1 -3 -2 485.68 17.08
 1 -3 -2 496.16 16.86
 1 -3 -2 501.37 17.07
 -1 3 2 523.52 17.13
 -1 3 2 498.92 17.22
 -1 3 2 508.14 17.05
 1 -3 -2 512.48 17.13
 1 -3 -2 491.46 16.99
 1 -3 -2 482.85 17.01
 1 -3 -1 145.42 5.26
 1 -3 -1 138.88 5.14
 1 -3 -1 132.52 5.18
 -1 3 1 147.03 5.23
 1 -3 -1 138.94 5.18
 1 -3 -1 140.17 5.18
 1 -3 -1 144.05 5.15
 1 -3 -1 138.84 5.35
 1 -3 -1 139.98 5.28
 1 -3 -1 135.29 5.3
 1 -3 -1 131.77 5.21
 1 -3 -1 141.52 5.18
 1 -3 -1 137.53 5.16
 1 -3 -1 143.92 5.22
 1 -3 -1 140.96 5.19
 1 -3 -1 137.46 5.25
 -1 3 1 139.53 5.32
 1 -3 -1 135.74 4.99
 1 -3 -1 146.91 5.2
 1 -3 -1 137.31 5.25
 1 -3 -1 144.19 5.32
 1 -3 -1 136.05 5.32
 1 -3 -1 135.1 5.23
 1 -3 -1 131.45 5.09
 1 -3 0 721.38 23.85
 1 -3 0 682.64 23.85
 1 -3 0 670.9 23.85
 1 -3 0 678.58 23.79
 1 -3 0 701.43 23.87
 1 -3 0 688.31 23.79
 1 -3 0 669.32 23.78
 1 -3 0 698 23.77
 1 -3 0 719.22 23.82
 1 -3 0 676.89 23.73
 1 -3 0 708.87 23.88
 1 -3 0 689.78 23.86
 1 -3 0 733.6 23.87
 1 -3 0 720.22 23.81
 -1 3 0 740.91 23.82
 -1 3 0 734.76 23.97
 1 -3 0 719.12 23.81
 1 -3 0 693.71 23.86
 1 -3 0 689.09 23.84
 1 -3 0 708.4 23.67
 1 -3 1 5882.23 195.01
 1 -3 1 6051.97 195
 -1 3 -1 6426.82 194.97
 -1 3 -1 5402.55 194.65
 -1 3 -1 5848.12 194.95
 -1 3 -1 6220.14 195.1
 1 -3 1 6036.34 195.04
 1 -3 1 5969.78 194.93
 1 -3 1 6163.05 194.95
 1 -3 1 5996.22 194.94
 1 -3 1 5358.09 194.64
 1 -3 1 5974.75 194.94
 1 -3 1 6164.06 195.03
 1 -3 1 6141.47 194.82
 1 -3 1 5843.54 195
 1 -3 1 6086.02 195.06
 1 -3 1 5840.88 194.9
 1 -3 1 6050.99 194.95
 1 -3 1 5635.99 194.91
 1 -3 1 5759.92 194.99
 1 -3 1 6087.8 195.01
 1 -3 1 6094.18 194.98
 1 -3 2 2142.04 69.71
 1 -3 2 2094.29 69.61
 1 -3 2 2162 69.62
 1 -3 2 2151.73 69.6
 1 -3 2 2134.12 69.61
 1 -3 2 2091.05 69.59
 1 -3 2 2138.37 69.69
 1 -3 2 2099.21 69.69
 1 -3 2 2075.61 69.41
 1 -3 2 2031.43 69.51
 1 -3 2 2115.31 69.73
 1 -3 2 2110.36 69.72
 1 -3 2 2083.64 69.63
 -1 3 -2 2029.31 69.31
 -1 3 -2 2163.84 69.76
 -1 3 -2 1999.67 69.33
 -1 3 -2 2103.19 69.47
 -1 3 -2 2127.14 69.67
 -1 3 -2 2100.14 69.42
 1 -3 2 2119.79 69.43
 -1 3 -2 1932.61 69.31
 1 -3 2 2183.58 69.69
 1 -3 2 2133.56 69.73
 1 -3 2 2139.75 69.59
 1 -3 3 638.28 20.43
 1 -3 3 644.9 20.38
 1 -3 3 647.87 20.29
 1 -3 3 626.69 20.25
 1 -3 3 641.9 20.27
 1 -3 3 618.73 20.43
 1 -3 3 617.96 20.41
 1 -3 3 625.49 20.25
 1 -3 3 640.33 20.45
 -1 3 -3 520.23 19.86
 1 -3 3 614.67 20.3
 1 -3 3 635.61 20.45
 -1 3 -3 606 20.24
 -1 3 -3 594.56 19.98
 -1 3 -3 597.68 19.97
 -1 3 -3 638.07 20.42
 -1 3 -3 624.16 20.44
 1 -3 3 632.35 20.26
 1 -3 3 622.64 20.08
 1 -3 3 655.94 20.47
 1 -3 3 628.57 20.44
 1 -3 4 2004.16 66.86
 1 -3 4 2112.35 67.27
 1 -3 4 2106.42 67.22
 1 -3 4 2088.3 67.26
 -1 3 -4 2043.62 67.3
 1 -3 4 2071.68 67.18
 1 -3 4 2086.47 67.09
 -1 3 -4 2123.44 67.21
 1 -3 4 2076.85 67.01
 1 -3 4 2085.29 67.03
 1 -3 4 2054.87 67.1
 1 -3 4 2011.59 66.99
 1 -3 4 2044.79 67.16
 1 -3 4 1986.95 67.17
 1 -3 4 2007.07 66.88
 1 -3 4 2037.7 67.22
 -1 3 -4 1805.18 66.67
 -1 3 -4 1936.37 66.84
 -1 3 -4 2000.06 66.98
 -1 3 -4 2101.87 66.93
 -1 3 -4 2007.31 67.14
 -1 3 -4 2038.31 67.17
 -1 3 -4 1985.75 67.14
 -1 3 -4 2054.27 67.27
 1 -3 4 1884.62 66.98
 1 -3 4 2115.65 67.01
 1 -3 4 2053.95 67.22
 1 -3 4 2068.67 67.11
 1 -3 4 2019.93 67.04
 1 -3 5 1.99 1.81
 1 -3 5 2.08 1.65
 -1 3 -5 1.21 1.75
 1 -3 5 1.53 1.35
 -1 3 -5 1.65 1.59
 1 -3 5 2.56 1.05
 1 -3 5 1.15 0.73
 1 -3 5 -0.17 1.41
 1 -3 5 1.4 1.21
 1 -3 5 0.72 1.09
 1 -3 5 0.69 1.68
 1 -3 5 0.69 1.07
 1 -3 5 2.67 1.77
 -1 3 -5 2.18 0.9
 -1 3 -5 3.36 1.21
 -1 3 -5 2.2 1.34
 -1 3 -5 0.94 1.44
 -1 3 -5 1.8 1.57
 -1 3 -5 0.25 1.26
 1 -3 5 1.78 1.62
 1 -3 5 0.74 1.21
 1 -3 5 1.52 1.62
 1 -3 5 1.74 1.07
 1 -3 5 2.59 1.61
 1 -3 5 0.84 1.38
 1 -3 5 0.28 1.09
 -1 3 -6 897.35 29.54
 1 -3 6 899.57 29.78
 1 -3 6 938.43 29.45
 1 -3 6 855.71 29.66
 -1 3 -6 822.21 29.41
 1 -3 6 868.61 29.49
 -1 3 -6 875.59 29.94
 -1 3 -6 922.12 29.82
 -1 3 -6 827.25 29.44
 1 -3 6 886.81 29.34
 1 -3 6 883.79 29.34
 1 -3 6 855.11 29.33
 1 -3 6 896 29.76
 1 -3 6 808.16 29.12
 1 -3 6 885.8 29.66
 -1 3 -6 895.04 29.35
 1 -3 6 937.97 29.82
 -1 3 -6 874.07 29.51
 -1 3 -6 930.89 29.64
 -1 3 -6 910.7 29.74
 -1 3 -6 905.09 29.76
 -1 3 -6 863 29.52
 1 -3 6 793.45 29.43
 1 -3 6 875.52 29.37
 1 -3 6 875.39 29.63
 1 -3 6 877.78 29.64
 1 -3 6 816.35 29.36
 1 -3 7 164.09 5.92
 1 -3 7 154.57 5.26
 1 -3 7 157.55 5.78
 -1 3 -7 158.24 5.57
 1 -3 7 154.1 5.84
 1 -3 7 150.04 5.41
 -1 3 -7 156.09 5.44
 -1 3 -7 151.83 6.06
 -1 3 -7 150.11 5.9
 1 -3 7 156.05 5.18
 -1 3 -7 152.3 5.48
 1 -3 7 151.15 5.15
 1 -3 7 145.46 5.13
 1 -3 7 141.56 5.11
 1 -3 7 157.51 5.84
 1 -3 7 161.38 5.68
 1 -3 7 148.72 5.21
 -1 3 -7 157.15 5.62
 1 -3 7 163.57 5.95
 1 -3 7 161.99 5.48
 -1 3 -7 161.51 5.57
 -1 3 -7 156.41 5.75
 -1 3 -7 169.23 5.89
 -1 3 -7 160.31 5.8
 -1 3 -7 153.75 5.39
 -1 3 -7 161.9 5.35
 1 -3 7 139.22 5.16
 -1 3 -7 156.52 5.83
 -1 3 -7 142.45 5.16
 1 -3 7 147.04 5.57
 1 -3 7 144.32 5.4
 1 -3 7 158.78 5.71
 1 -3 7 147.96 5.2
 1 -3 8 547.86 19.18
 -1 3 -8 548.34 19.57
 -1 3 -8 588.21 20.01
 1 -3 8 563.32 19.62
 -1 3 -8 571.36 19.55
 -1 3 -8 574.35 20.15
 1 -3 8 561.1 19.48
 1 -3 8 555.94 19.86
 1 -3 8 577.43 19.88
 1 -3 8 571.37 19.77
 -1 3 -8 546.37 19.62
 1 -3 8 576.1 19.29
 1 -3 8 581.41 19.89
 -1 3 -8 560.7 19.66
 -1 3 -8 587.22 19.63
 1 -3 8 588.69 19.52
 -1 3 -8 607.46 19.88
 -1 3 -8 593.93 19.85
 -1 3 -8 583.71 19.81
 -1 3 -8 526.92 19.36
 -1 3 -8 553.6 19.32
 -1 3 -8 573.36 19.8
 1 -3 8 522.42 19.28
 1 -3 8 559.57 19.86
 1 -3 8 553.96 19.27
 1 -3 8 579.02 19.69
 1 -3 8 580.43 19.78
 -1 3 -9 10.84 2.2
 1 -3 9 10.02 1.63
 1 -3 9 13.32 2.25
 -1 3 -9 10.94 1.76
 1 -3 9 8.67 2.1
 -1 3 -9 9.1 1.75
 -1 3 -9 9.12 1.87
 1 -3 9 7.48 2.09
 1 -3 9 7.56 1.93
 1 -3 9 9.7 1.1
 -1 3 -9 7.38 1.65
 -1 3 -9 9.87 2
 1 -3 9 6.96 1.51
 -1 3 -9 11.64 2.11
 -1 3 -9 6.66 2.14
 -1 3 -9 8.45 1.92
 -1 3 -9 10.82 1.98
 -1 3 -9 8.86 1.48
 1 -3 9 7.77 1.57
 -1 3 -9 8.79 2.37
 1 -3 9 7.87 2.13
 1 -3 9 8.79 1.96
 1 -3 9 9.42 2.13
 -1 3 -10 404.03 14.93
 1 -3 10 397.11 14.33
 1 -3 10 401.21 14.82
 -1 3 -10 382.56 15.04
 1 -3 10 395.8 14.24
 -1 3 -10 391.09 14.39
 -1 3 -10 373.44 14.44
 1 -3 10 416.65 14.78
 -1 3 -10 420.46 14.75
 -1 3 -10 404.45 14.7
 1 -3 10 400.7 14.27
 -1 3 -10 416.34 14.73
 -1 3 -10 423.47 14.68
 -1 3 -10 402.98 14.57
 1 -3 10 392.62 14.74
 1 -3 10 413.7 14.79
 -1 3 -10 414.61 14.58
 1 -3 10 403.22 14.58
 -1 3 -10 394.85 14.52
 1 -3 10 415.14 14.69
 -1 3 -11 31.53 2.58
 1 -3 11 30.68 2.18
 -1 3 -11 29.61 2.28
 -1 3 -11 31.73 3.17
 1 -3 11 29.55 2.92
 -1 3 -11 32.37 2.54
 -1 3 -11 29.4 2.95
 -1 3 -11 32.43 2.38
 -1 3 -11 30.38 2.64
 -1 3 -11 38.62 2.9
 -1 3 -11 32.27 2.6
 -1 3 -11 29.5 2.42
 -1 3 -11 33.64 2.59
 -1 3 -11 31.2 2.53
 -1 3 -11 29.6 2.58
 1 -3 11 29.96 2.73
 1 -3 11 32.67 2.97
 1 -3 11 30.88 2.97
 1 -3 11 32.36 2.75
 1 -3 12 88.55 4.58
 -1 3 -12 87.17 4.53
 1 -3 12 92.93 4.94
 -1 3 -12 85.36 4.45
 1 -3 12 96.87 5.17
 -1 3 -12 93.43 4.68
 -1 3 -12 95.8 4.8
 1 -3 12 87.44 4.83
 -1 3 -12 82.63 5.08
 -1 3 -12 91.85 4.67
 -1 3 -12 90.72 4.47
 -1 3 -12 94.46 4.83
 -1 3 -12 93.33 4.83
 -1 3 -12 87.54 4.35
 -1 3 -12 91.61 4.44
 1 -3 12 88.18 4.85
 -1 3 -12 93.28 4.38
 -1 3 -12 95.31 5.42
 1 -3 12 90.13 4.72
 -1 3 -12 80.63 4.39
 1 -3 12 89.36 4.43
 -1 3 -13 13.71 2.22
 1 -3 13 16.44 2.65
 -1 3 -13 11.18 2.21
 1 -3 13 12.37 2.05
 -1 3 -13 17.94 2.49
 -1 3 -13 17.34 2.53
 -1 3 -13 15.63 2.44
 1 -3 13 14.54 2.26
 -1 3 -13 14.55 2.3
 -1 3 -13 15.74 2.24
 -1 3 -13 14.7 2.12
 1 -3 13 12.15 2.55
 -1 3 -13 13.37 2.02
 -1 3 -13 15.31 2.37
 -1 3 -13 18.8 2.41
 1 -3 13 16.26 2.61
 -1 3 -14 26.39 2.91
 1 -3 14 28.62 3.23
 -1 3 -14 28.62 2.97
 -1 3 -14 28.26 3.48
 1 -3 14 29.71 3.34
 -1 3 -14 28.11 3.1
 -1 3 -14 24.06 2.91
 -1 3 -14 29.66 2.87
 -1 3 -14 26.54 2.65
 -1 3 -14 21.25 3.55
 -1 3 -14 22.95 2.66
 1 -3 14 27.57 3.16
 1 -3 14 25.24 2.65
 1 -3 14 30.28 3.38
 1 -3 14 22.82 2.9
 -1 3 -15 103.76 5.84
 -1 3 -15 96.9 6.06
 -1 3 -15 100.54 5.37
 -1 3 -15 106.62 5.31
 -1 3 -15 101.81 5.53
 -1 3 -15 92.9 5
 1 -3 15 101.41 5.63
 -1 3 -15 94.3 5.11
 -1 3 -15 105.42 5.19
 1 -3 15 101.74 5.23
 -1 3 -15 108.84 5.38
 1 -3 15 102.16 5.84
 1 -3 15 106.55 5.57
 1 -3 15 102.32 5.63
 -1 3 -15 101.34 5.37
 -1 3 -15 94.75 5.3
 1 -3 15 98.81 5.45
 1 -3 15 99.29 5.11
 1 -3 16 191.56 8.78
 1 -3 16 190.89 8.5
 -1 3 -16 191.14 8.18
 1 -3 16 183.72 8.52
 -1 3 -16 186.32 8.35
 1 -3 16 179.11 8.18
 -1 3 -16 197.57 9.36
 -1 3 -16 182.39 8.87
 -1 3 -16 199.92 8.37
 -1 3 -16 195.76 8.51
 -1 3 -16 185.22 8.35
 1 -3 16 190.1 8.53
 -1 3 -16 194.26 8.31
 -1 3 -16 186.64 8.39
 1 -3 16 185.09 8.43
 1 -3 16 178.99 8.02
 1 -3 17 614.12 22.55
 -1 3 -17 585.77 22.21
 -1 3 -17 627.51 22.26
 1 -3 17 600.42 22.54
 1 -3 17 598.4 22.15
 -1 3 -17 601.66 23.29
 -1 3 -17 619.62 22.98
 -1 3 -17 585.27 22.13
 -1 3 -17 636.19 22.47
 1 -3 17 604.41 22.8
 -1 3 -17 637.27 22.36
 1 -3 17 598.42 22.47
 -1 3 -17 614.45 22.33
 1 -3 17 590.17 21.97
 1 -3 18 195.74 8.86
 -1 3 -18 212.43 9.07
 1 -3 18 211.07 9.46
 -1 3 -18 213.55 9.86
 1 -3 18 211.78 9.65
 1 -3 18 205.4 9.29
 1 -3 18 204.19 9.26
 -1 3 -18 203.28 9.98
 -1 3 -18 216.34 9.1
 1 -3 18 214.7 9.42
 -1 3 -18 194.67 8.96
 1 -3 19 4.91 2.5
 -1 3 -19 3.15 2.39
 1 -3 19 3.65 2.86
 -1 3 -19 3.71 2.28
 -1 3 -19 5.77 3.63
 1 -3 19 1.8 2.75
 -1 3 -19 9.67 3.46
 1 -3 19 3.28 2.73
 -1 3 -19 2.63 2.98
 -1 3 -20 20.16 3.22
 -1 3 -20 25.42 3.99
 1 -3 20 23.56 3.27
 -1 3 -20 19.59 3.95
 -1 3 -20 32.84 3.14
 1 -3 20 21.67 2.89
 1 -3 20 25.52 3.53
 -1 3 -20 21.32 2.99
 1 -3 20 22.98 2.98
 -1 3 -20 20.79 3.59
 1 -3 20 27.76 3.71
 -1 3 -20 26.53 3.42
 -1 3 -21 8.94 2.62
 -1 3 -21 16.61 3.53
 1 -3 21 9.03 2.68
 -1 3 -21 10.92 3.37
 -1 3 -21 9.34 2.36
 1 -3 21 16.21 3.03
 1 -3 21 12.31 2.34
 1 -3 21 10.92 2.85
 -1 3 -21 12.34 3.16
 1 -3 22 6.11 2.46
 -1 3 -22 5.51 3.06
 1 -3 22 5.14 2.58
 -1 3 -22 5.32 2.33
 -1 3 -22 1.7 2.18
 1 -3 22 4.27 2.43
 1 -3 22 5.08 2.18
 -1 3 -22 2 2.81
 1 -3 23 98.58 5.14
 1 -3 23 102.33 5.4
 -1 3 -23 96.27 5
 -1 3 -23 92.31 5.69
 -1 3 -23 95.54 4.72
 1 -3 23 97.92 5.06
 -1 3 -23 106.51 5.82
 -1 3 -24 28.62 2.33
 1 -3 24 21.43 2.66
 -1 3 -24 25.43 3.09
 1 -3 24 24.95 2.51
 -1 3 -24 22.96 2.65
 -1 3 -25 15.4 1.72
 1 -3 25 14.94 1.81
 1 -3 25 13.93 2.09
 -1 3 -25 12.78 2.22
 1 -3 25 10.35 1.76
 -1 3 -26 42.87 2.07
 -1 3 -26 38.09 2.47
 -1 2 26 37.35 2.1
 1 -2 -26 36.27 1.95
 -1 2 26 40.6 2.3
 1 -2 -25 50.92 2.99
 -1 2 25 65.6 3.35
 -1 2 25 60.45 3.38
 1 -2 -25 63.87 3.06
 -1 2 25 55.98 3.23
 -1 2 24 1.84 1.67
 -1 2 24 0.13 2.07
 -1 2 24 0.78 2.04
 -1 2 24 2.09 2
 1 -2 -24 -1.72 1.66
 -1 2 23 74.11 4.28
 -1 2 23 78.36 4.52
 1 -2 -23 75.08 4.03
 1 -2 -23 69.64 4.54
 -1 2 23 82.85 4.64
 1 -2 -23 70.03 4.36
 -1 2 23 70.93 4.35
 -1 2 23 72.78 4.08
 -1 2 23 65.29 4.17
 1 -2 -22 23.89 2.36
 1 -2 -22 31.37 3.48
 1 -2 -22 31.01 3.33
 -1 2 22 32.98 3.53
 -1 2 22 27.9 3.17
 -1 2 22 23.95 2.79
 1 -2 -22 27.87 3.36
 -1 2 21 9.51 2.98
 1 -2 -21 9.99 2.31
 1 -2 -21 8 2.94
 -1 2 21 8.78 2.71
 -1 2 21 11.1 2.83
 -1 2 21 9.83 2.76
 1 -2 -21 10.58 2.03
 1 -2 -21 7.9 2.92
 -1 2 21 8.13 2.61
 -1 2 21 8.99 2.9
 1 -2 -21 13.86 3.2
 -1 2 20 34.64 3.78
 -1 2 20 27.37 3.33
 -1 2 20 37.49 3.69
 -1 2 20 39.87 3.75
 -1 2 20 33.33 3.54
 1 -2 -20 39.09 4.32
 1 -2 -20 29.75 3.77
 -1 2 20 41.01 3.89
 1 -2 -20 34.53 3.84
 1 -2 -20 27.62 3.05
 1 -2 -20 39.49 3.31
 -1 2 20 30.77 3.91
 -1 2 19 3.18 2.78
 -1 2 19 5.26 2.67
 -1 2 19 11.67 3.07
 -1 2 19 7.29 2.9
 1 -2 -19 5.16 3.2
 1 -2 -19 3.18 2.95
 -1 2 19 2.77 2.59
 1 -2 -19 4.68 2.68
 -1 2 19 8.51 3.11
 -1 2 19 3.6 3.14
 1 -2 -19 5.6 2.27
 1 -2 -19 6.2 2.48
 -1 2 18 192.9 9.27
 -1 2 18 196.93 9.19
 1 -2 -18 210.1 9.29
 -1 2 18 192.44 9.14
 -1 2 18 205.68 9.1
 -1 2 18 224.86 9.43
 -1 2 18 205.48 9.11
 -1 2 18 205.83 8.8
 1 -2 -18 199.85 9.48
 -1 2 18 206.48 9.2
 1 -2 -18 184.23 8.75
 1 -2 -18 215.85 8.83
 -1 2 18 203.69 9.11
 1 -2 -18 192.76 9.5
 -1 2 17 37.89 3.64
 -1 2 17 37.72 3.4
 -1 2 17 36.23 3.37
 1 -2 -17 33.26 3.9
 -1 2 17 35.96 3.54
 -1 2 17 29.33 3.5
 -1 2 17 39.25 3.74
 -1 2 17 35.46 3.55
 1 -2 -17 33.98 3.77
 1 -2 -17 38.82 3.51
 1 -2 -17 36.73 3.24
 -1 2 17 39.71 4.03
 -1 2 17 38.02 3.92
 -1 2 16 5.47 3.14
 -1 2 16 1.23 2.35
 -1 2 16 7.39 2.62
 -1 2 16 4.77 2.52
 -1 2 16 4.58 2.49
 -1 2 16 6.23 2.75
 -1 2 16 7.25 2.31
 -1 2 16 4.65 2.43
 1 -2 -16 1.1 2.68
 1 -2 -16 2.27 2.07
 1 -2 -16 1.92 2.16
 1 -2 -16 2.1 2.6
 1 -2 -15 58.87 3.55
 1 -2 -15 36.52 3.46
 -1 2 15 53.37 3.89
 -1 2 15 50.07 3.75
 -1 2 15 47.21 3.67
 -1 2 15 55.31 4.25
 -1 2 15 57.46 3.95
 -1 2 15 56.53 3.93
 -1 2 15 49.29 3.93
 -1 2 15 50.71 4.08
 -1 2 15 56.97 3.72
 1 -2 -15 50.32 4.07
 1 -2 -15 48.87 3.87
 1 -2 -15 51.54 4.18
 -1 2 15 56.12 3.86
 1 -2 -14 68.95 4.43
 -1 2 14 71.04 4.55
 -1 2 14 73.77 4.54
 1 -2 -14 59.98 3.43
 -1 2 14 72.89 4.26
 1 -2 -14 74.42 4.01
 1 -2 -14 62.93 4
 -1 2 14 67.13 4.61
 -1 2 14 63.47 4.1
 1 -2 -14 79.23 4.73
 -1 2 13 35.49 2.92
 -1 2 13 31.72 2.83
 1 -2 -13 27.88 2.25
 -1 2 13 29.6 2.84
 -1 2 13 34.18 3.22
 -1 2 13 30.65 3.26
 -1 2 13 22.63 2.61
 1 -2 -13 32.99 3.07
 1 -2 -13 31.46 2.73
 1 -2 -13 28.12 2.62
 1 -2 -13 26.63 2.2
 -1 2 13 29.85 2.91
 1 -2 -13 31.47 3.13
 1 -2 -12 15.78 2.13
 1 -2 -12 15.92 2.27
 -1 2 12 15.53 2.27
 -1 2 12 16.66 2.34
 -1 2 12 14.49 2.44
 -1 2 12 16.96 2.45
 -1 2 12 17.53 2.59
 -1 2 12 17.77 2.92
 -1 2 12 14.97 2.46
 -1 2 12 17.54 2.04
 1 -2 -12 13.91 2.61
 1 -2 -12 11.67 2.02
 1 -2 -12 14.21 2.21
 1 -2 -12 19.27 2.7
 1 -2 -12 10.56 1.82
 1 -2 -11 93.21 4.6
 1 -2 -11 89.75 4.15
 1 -2 -11 97.65 4.9
 1 -2 -11 97.49 4.62
 1 -2 -11 98.92 4.55
 -1 2 11 92.22 4.4
 -1 2 11 97.09 4.5
 1 -2 -11 91.53 4.19
 -1 2 11 99.83 4.73
 -1 2 11 102.43 4.84
 -1 2 11 107.31 4.85
 -1 2 11 97 4.96
 -1 2 11 96.7 4.87
 -1 2 11 92.56 4.3
 -1 2 11 101.12 4.52
 1 -2 -11 94.93 4.66
 1 -2 -11 94.6 4.32
 1 -2 -11 101.62 4.94
 1 -2 -11 101.52 4.92
 1 -2 -10 41.37 2.75
 1 -2 -10 42.48 2.61
 1 -2 -10 47.88 3.15
 1 -2 -10 41.66 2.41
 1 -2 -10 42.11 2.67
 -1 2 10 40.81 2.82
 1 -2 -10 47.74 2.68
 1 -2 -10 39.66 2.2
 -1 2 10 39.69 2.65
 -1 2 10 40.95 2.68
 1 -2 -10 40.32 2.44
 1 -2 -10 43.66 2.45
 -1 2 10 37.09 2.69
 -1 2 10 41.81 2.98
 -1 2 10 39.35 2.84
 -1 2 10 38.68 2.92
 -1 2 10 42.48 3.21
 -1 2 10 42.88 3.13
 -1 2 10 39.21 3.01
 -1 2 10 40.89 2.7
 1 -2 -10 39.89 3.12
 1 -2 -10 41.49 3.18
 1 -2 -10 41.31 2.61
 1 -2 -10 39.08 2.77
 1 -2 -9 18.55 2.37
 -1 2 9 16.63 1.59
 1 -2 -9 17.02 1.92
 1 -2 -9 14.69 1.84
 1 -2 -9 15.5 2.05
 1 -2 -9 13.91 1.54
 1 -2 -9 20.09 2.35
 1 -2 -9 13.39 1.89
 1 -2 -9 16.79 1.48
 1 -2 -9 12.76 2.03
 1 -2 -9 18.66 1.95
 1 -2 -9 14.39 1.42
 -1 2 9 14.48 1.88
 1 -2 -9 18.17 1.69
 1 -2 -9 14.13 1.63
 -1 2 9 11.75 1.81
 -1 2 9 14.23 1.61
 -1 2 9 16.4 1.98
 -1 2 9 18.26 2.34
 -1 2 9 14.74 2.16
 -1 2 9 13.52 2.25
 -1 2 9 16.66 2.32
 -1 2 9 15.94 1.93
 1 -2 -9 11.51 1.81
 1 -2 -9 18.43 2.43
 1 -2 -9 19.46 2.2
 -1 2 9 13.92 2.03
 1 -2 -8 5.34 2.02
 1 -2 -8 7.3 1.57
 1 -2 -8 4.97 1.42
 1 -2 -8 6.31 1.61
 1 -2 -8 4.5 1.26
 1 -2 -8 6.58 1.88
 1 -2 -8 9.86 1.61
 1 -2 -8 8.06 1.74
 1 -2 -8 6.25 1.6
 1 -2 -8 5.86 1.21
 -1 2 8 7.22 1.66
 1 -2 -8 5.41 1.42
 1 -2 -8 7.71 1.57
 -1 2 8 5.67 1.45
 -1 2 8 8.07 1.73
 -1 2 8 5.88 1.55
 -1 2 8 4.52 1.79
 -1 2 8 8.09 2.04
 -1 2 8 5.98 2.07
 -1 2 8 7.31 1.58
 1 -2 -8 8.4 1.99
 1 -2 -8 7.51 1.83
 -1 2 8 7.84 1.75
 1 -2 -7 256.29 8.75
 1 -2 -7 248.55 9.19
 1 -2 -7 246.11 9.1
 1 -2 -7 270.35 9.41
 1 -2 -7 234.58 8.95
 1 -2 -7 262.61 9.13
 1 -2 -7 252.96 9.21
 1 -2 -7 243.45 8.94
 1 -2 -7 246.54 9.17
 -1 2 7 240.94 9.13
 1 -2 -7 248.63 9.05
 -1 2 7 252.89 9.06
 -1 2 7 250.98 9.17
 -1 2 7 254.03 9.11
 -1 2 7 256.11 9.18
 -1 2 7 266.01 9.41
 -1 2 7 260.56 9.39
 -1 2 7 251.24 9.13
 1 -2 -7 258.1 9.21
 1 -2 -7 255.55 9.31
 1 -2 -7 277.07 9.5
 -1 2 7 243.96 9.22
 1 -2 -6 1261.42 39.86
 1 -2 -6 1203.07 39.36
 1 -2 -6 1184.2 39.36
 1 -2 -6 1204.11 39.39
 1 -2 -6 1176.33 39.64
 1 -2 -6 1278.65 39.79
 1 -2 -6 1226.96 39.56
 1 -2 -6 1208.95 39.62
 1 -2 -6 1223.49 39.52
 1 -2 -6 1167.94 39.55
 1 -2 -6 1162.91 39.73
 -1 2 6 1034.46 39.18
 -1 2 6 1278.14 39.71
 -1 2 6 1124.85 39.22
 -1 2 6 1230.88 39.63
 -1 2 6 1193.44 39.8
 -1 2 6 1237.16 39.77
 1 -2 -6 1165.64 39.69
 1 -2 -6 1216.55 39.68
 -1 2 6 1185.14 39.6
 1 -2 -6 1187.46 39.65
 -1 2 6 1175.79 39.66
 1 -2 -5 9.41 1.13
 1 -2 -5 7.65 1.06
 1 -2 -5 6.87 1.22
 1 -2 -5 6.17 1.44
 1 -2 -5 8.58 1.66
 1 -2 -5 8.57 1.63
 1 -2 -5 6.73 1.24
 1 -2 -5 7.84 1.38
 1 -2 -5 8.14 1.53
 1 -2 -5 7.08 1.57
 -1 2 5 8.51 0.95
 -1 2 5 6.77 0.68
 -1 2 5 10.49 1.08
 -1 2 5 10.37 1.78
 -1 2 5 11.05 1.87
 -1 2 5 6.91 1.03
 1 -2 -5 9.44 1.8
 1 -2 -5 7.16 1.69
 1 -2 -5 7.35 1.49
 -1 2 5 9.46 1.43
 1 -2 -5 8.85 1.15
 1 -2 -4 923.3 31.59
 1 -2 -4 935.65 31.58
 1 -2 -4 929.85 31.52
 1 -2 -4 964.23 31.47
 1 -2 -4 935.4 31.41
 1 -2 -4 966.73 31.52
 -1 2 4 916.8 31.44
 -1 2 4 933 31.67
 -1 2 4 934.94 31.68
 -1 2 4 968.64 31.51
 -1 2 4 904.51 31.44
 -1 2 4 890.57 31.22
 1 -2 -4 927.22 31.62
 1 -2 -4 921.75 31.58
 1 -2 -4 926.53 31.48
 1 -2 -4 925.57 31.53
 1 -2 -4 986.45 31.67
 1 -2 -4 982.31 31.72
 -1 2 4 1025.02 31.75
 1 -2 -3 2657.65 85.18
 1 -2 -3 2565.56 85.22
 1 -2 -3 2615.47 85.25
 -1 2 3 2587.28 85.37
 -1 2 3 2471.45 85.23
 1 -2 -3 2531.16 85.3
 1 -2 -3 2395.11 85.26
 1 -2 -3 2412.19 85.21
 1 -2 -3 2614.57 85.29
 1 -2 -3 2540.62 85.28
 1 -2 -3 2470.45 85.28
 1 -2 -3 2594.19 85.27
 -1 2 3 2715.93 85.39
 1 -2 -3 2570.66 85.21
 1 -2 -3 2515.16 85.24
 -1 2 2 49.36 2.26
 1 -2 -2 46.59 2.09
 1 -2 -2 45.81 2.31
 1 -2 -2 43 2.33
 1 -2 -2 49.52 2.22
 1 -2 -2 49.76 2.2
 1 -2 -2 46.7 2.35
 1 -2 -2 46.67 2.16
 1 -2 -2 51.73 2.4
 -1 2 1 5569.39 177.44
 1 -2 -1 5186.92 177.26
 1 -2 -1 5278.08 177.37
 1 -2 -1 5432.72 177.33
 1 -2 -1 5263.52 177.29
 1 -2 -1 5267.82 177.34
 1 -2 -1 5306.76 177.38
 1 -2 0 1274.88 43.14
 -1 2 0 1303.67 43.09
 1 -2 0 1309.1 43.06
 1 -2 0 1335.01 43.11
 -1 2 0 1224.97 42.86
 1 -2 0 1296.73 43.03
 1 -2 0 1334.93 43.06
 1 -2 0 1322.6 43.16
 1 -2 0 1344.34 43.1
 1 -2 1 13.93 1.43
 1 -2 1 14.7 1.3
 1 -2 1 15.56 1.05
 1 -2 1 14.49 1.47
 1 -2 1 15.2 1.42
 1 -2 1 15.17 1.37
 -1 2 -1 14.26 1.2
 1 -2 2 74.42 2.76
 1 -2 2 76.11 2.98
 1 -2 2 75.81 3.05
 1 -2 2 76.45 2.71
 1 -2 2 75.6 3.14
 1 -2 2 73.83 3.14
 -1 2 -2 70.66 3.07
 -1 2 -2 70.51 2.83
 -1 2 -2 77.69 2.89
 1 -2 3 50.13 2.42
 1 -2 3 49.1 2.31
 1 -2 3 52.66 2.21
 -1 2 -3 46.06 2
 1 -2 3 49.21 2.44
 -1 2 -3 47.84 2.32
 -1 2 -3 49 2.02
 -1 2 -3 49.73 1.88
 -1 2 -3 49.47 1.94
 -1 2 -3 51.95 2
 -1 2 -3 52.43 2.51
 1 -2 3 46.75 2.44
 1 -2 3 52.03 2.05
 1 -2 3 47.13 2.44
 1 -2 3 50.33 2.4
 1 -2 3 48.39 1.93
 1 -2 3 53.03 2.62
 1 -2 3 49.21 2.56
 -1 2 -4 5.51 1.73
 1 -2 4 8.53 1.64
 1 -2 4 5.87 0.8
 -1 2 -4 5.79 0.74
 1 -2 4 7.18 1.41
 1 -2 4 6.83 1.65
 1 -2 4 6.42 1.38
 1 -2 4 7.3 1.41
 -1 2 -4 6.16 0.79
 1 -2 4 5.23 1.58
 1 -2 4 8.86 1.72
 -1 2 -4 6.83 1.11
 1 -2 4 7.62 1.17
 1 -2 4 8.62 1.09
 1 -2 4 6.07 1.49
 -1 2 -4 7.84 1.27
 -1 2 -4 5.92 0.84
 -1 2 -4 6.75 1.01
 -1 2 -4 5.96 1.42
 -1 2 -4 12.59 1.65
 1 -2 4 6.14 1.51
 1 -2 4 6.74 1.62
 1 -2 4 5.28 1.45
 1 -2 5 108 3.95
 1 -2 5 111.67 4.45
 -1 2 -5 102.45 4.11
 1 -2 5 109.5 4.04
 1 -2 5 103.89 4.11
 1 -2 5 103.92 3.78
 -1 2 -5 103.78 3.9
 -1 2 -5 105.43 4.26
 1 -2 5 103.28 4.38
 -1 2 -5 107.28 4.59
 1 -2 5 106.78 4.25
 1 -2 5 107.62 4.38
 1 -2 5 113.22 4.46
 1 -2 5 108.2 4.29
 1 -2 5 111.27 4.48
 -1 2 -5 103.31 4.03
 -1 2 -5 104.31 3.87
 -1 2 -5 106.17 4.17
 1 -2 5 111.85 4.12
 -1 2 -5 103.68 4.31
 -1 2 -5 103.46 4.32
 -1 2 -5 111.68 4.15
 1 -2 5 108.01 4.04
 1 -2 5 103.16 4.46
 1 -2 5 112.26 4.3
 1 -2 5 107.46 4.3
 1 -2 5 108.63 4.27
 -1 2 -6 1719.25 57.61
 1 -2 6 1697.9 57.43
 1 -2 6 1721.26 57.79
 1 -2 6 1691.01 57.37
 1 -2 6 1695.04 57.37
 1 -2 6 1651.09 57.53
 1 -2 6 1700.29 57.64
 -1 2 -6 1658.38 57.69
 -1 2 -6 1688.94 57.44
 1 -2 6 1739.29 57.78
 -1 2 -6 1738.8 57.93
 1 -2 6 1772.56 57.81
 1 -2 6 1791.12 57.71
 1 -2 6 1742.29 57.78
 -1 2 -6 1761.24 57.67
 1 -2 6 1688.33 57.41
 -1 2 -6 1646.4 57.38
 -1 2 -6 1746.69 57.52
 1 -2 6 1801.57 57.79
 1 -2 6 1776.72 57.53
 -1 2 -6 1727.1 57.64
 -1 2 -6 1746.28 57.77
 -1 2 -6 1847.05 57.75
 1 -2 6 1659.87 57.48
 1 -2 6 1716.27 57.5
 -1 2 -6 1661.82 57.41
 -1 2 -6 1716.46 57.56
 1 -2 6 1702.14 57.63
 1 -2 6 1767.27 57.83
 1 -2 6 1742.62 57.65
 1 -2 6 1716.25 57.71
 1 -2 6 1681.83 57.64
 1 -2 7 47.18 2.03
 -1 2 -7 48.88 2.59
 1 -2 7 50.91 2.35
 1 -2 7 48.3 2.83
 1 -2 7 53.25 2.91
 -1 2 -7 51.39 2.69
 1 -2 7 49.53 2.64
 -1 2 -7 49.33 2.44
 1 -2 7 52.17 3
 1 -2 7 49.88 2.21
 -1 2 -7 48.06 2.21
 1 -2 7 51.82 2.75
 1 -2 7 50.3 2.65
 1 -2 7 49.61 2.42
 -1 2 -7 46.82 2.57
 -1 2 -7 54.79 2.79
 -1 2 -7 49.03 2.79
 1 -2 7 45.76 2.33
 -1 2 -7 49.73 2.44
 1 -2 7 48.3 2.09
 -1 2 -7 48.76 2.18
 1 -2 7 47.48 2.85
 1 -2 7 50.83 2.38
 -1 2 -7 47.16 2.75
 1 -2 7 44.1 2.54
 -1 2 -7 52.66 2.8
 -1 2 -7 48.06 2.33
 1 -2 7 50.26 2.39
 -1 2 -7 46.57 3.24
 1 -2 7 45.78 2.94
 1 -2 7 49.01 2.82
 1 -2 8 40.56 1.82
 1 -2 8 49.75 2.9
 -1 2 -8 43.1 2.58
 1 -2 8 45.46 2.43
 -1 2 -8 44.65 2.29
 -1 2 -8 44.26 2.72
 -1 2 -8 49.56 3.19
 -1 2 -8 42.39 2.45
 1 -2 8 43.18 3.01
 -1 2 -8 44.67 2.68
 1 -2 8 42.96 2.9
 1 -2 8 43.27 2.71
 1 -2 8 40.56 2.9
 -1 2 -8 48.1 2.75
 1 -2 8 45.55 2.12
 -1 2 -8 42.34 2.41
 1 -2 8 42.65 2.71
 -1 2 -8 41.61 2.64
 1 -2 8 43.43 2.36
 1 -2 8 44.9 2.59
 -1 2 -8 48.59 2.82
 -1 2 -8 50.14 2.74
 -1 2 -8 47.32 2.71
 -1 2 -8 48.94 2.73
 1 -2 8 41.88 1.99
 1 -2 8 44.24 2.72
 -1 2 -8 35.83 1.99
 1 -2 8 45.99 2.9
 1 -2 8 42.32 2.51
 1 -2 8 46.13 2.98
 1 -2 8 42.01 1.97
 1 -2 8 47.61 2.82
 -1 2 -9 78.57 4.04
 1 -2 9 74.67 3.4
 -1 2 -9 75.28 3.39
 -1 2 -9 69.51 3.8
 -1 2 -9 77.56 4.29
 -1 2 -9 71.84 3.54
 1 -2 9 73.12 3.94
 -1 2 -9 75.65 3.71
 1 -2 9 72.66 3.93
 1 -2 9 72.07 3.1
 1 -2 9 83.58 3.97
 1 -2 9 79.89 3.75
 -1 2 -9 76.91 3.76
 1 -2 9 71.35 3.69
 1 -2 9 76.68 3.39
 -1 2 -9 72.35 3.65
 1 -2 9 76.56 3.64
 -1 2 -9 82.28 3.8
 -1 2 -9 83.44 3.84
 -1 2 -9 86.7 3.91
 1 -2 9 73.94 3.06
 -1 2 -9 70.71 3.04
 -1 2 -9 72.52 3.58
 1 -2 9 74.4 3.91
 1 -2 9 79.36 3.65
 1 -2 9 76.08 3.95
 1 -2 9 72.45 3.76
 -1 2 -10 4.1 2.16
 -1 2 -10 8.36 1.93
 -1 2 -10 7.58 1.52
 1 -2 10 5.65 1.37
 1 -2 10 6.28 2.08
 -1 2 -10 4.47 1.84
 -1 2 -10 5.83 1.9
 1 -2 10 8.29 1.92
 1 -2 10 5.78 2.18
 1 -2 10 9.61 1.92
 1 -2 10 5.61 1.49
 -1 2 -10 6.34 1.96
 -1 2 -10 7.47 1.92
 1 -2 10 5.62 1.91
 -1 2 -10 5.03 2.03
 -1 2 -10 6.69 1.93
 -1 2 -10 3.68 1.66
 -1 2 -10 6.45 2.51
 -1 2 -10 6.26 1.63
 1 -2 10 6.72 2.18
 -1 2 -10 5.99 1.81
 1 -2 10 4.17 2.24
 1 -2 10 7.97 2.19
 1 -2 10 7.43 1.97
 -1 2 -11 293.43 11.1
 -1 2 -11 272.57 10.83
 -1 2 -11 281.1 10.47
 1 -2 11 295.18 11.05
 -1 2 -11 284.38 10.61
 -1 2 -11 290.01 11.32
 -1 2 -11 287.33 10.77
 1 -2 11 278.75 10.86
 1 -2 11 280.68 10.89
 -1 2 -11 279.27 10.68
 1 -2 11 279.85 10.34
 1 -2 11 284.42 10.73
 -1 2 -11 296.64 10.73
 -1 2 -11 298.7 10.85
 -1 2 -11 285.73 10.81
 -1 2 -11 286.95 10.7
 -1 2 -11 296.12 10.87
 -1 2 -11 269.41 10.52
 1 -2 11 266.12 10.56
 -1 2 -11 301.77 10.78
 1 -2 11 284.56 10.93
 1 -2 11 293.9 10.75
 -1 2 -11 281.76 10.81
 1 -2 11 287.64 10.86
 1 -2 11 276.76 10.89
 1 -2 12 532.46 19.34
 -1 2 -12 518.19 18.93
 -1 2 -12 534.44 19.67
 1 -2 12 520.61 19.17
 -1 2 -12 500.15 19.06
 -1 2 -12 553.42 19.5
 1 -2 12 537.01 19.21
 -1 2 -12 546.3 19.1
 -1 2 -12 543.89 19.05
 1 -2 12 534.09 19.05
 -1 2 -12 528.18 19.09
 -1 2 -12 543.13 19.06
 1 -2 12 539.47 18.9
 -1 2 -12 561.36 19.21
 -1 2 -12 518.06 18.93
 -1 2 -12 520.15 18.82
 -1 2 -12 526.66 18.76
 1 -2 12 519.52 18.86
 1 -2 12 536.16 19.03
 1 -2 12 543.12 19.25
 -1 2 -12 536.62 19.09
 -1 2 -12 528.93 19.14
 1 -2 12 528.99 19.2
 -1 2 -13 88.44 4.52
 -1 2 -13 94.13 5.36
 1 -2 13 90.93 4.94
 -1 2 -13 93.62 4.66
 -1 2 -13 94.35 4.78
 1 -2 13 92.95 4.68
 -1 2 -13 88.51 4.71
 -1 2 -13 83.81 4.56
 1 -2 13 88.02 4.87
 -1 2 -13 92.2 4.64
 -1 2 -13 98.65 5.21
 -1 2 -13 90.54 4.51
 1 -2 13 87.21 4.91
 -1 2 -13 92.26 4.77
 1 -2 13 98.83 5.14
 -1 2 -13 92.85 4.55
 1 -2 13 85.61 4.42
 -1 2 -13 88.05 4.74
 -1 2 -13 88.69 4.64
 -1 2 -13 98.96 4.83
 1 -2 13 93.54 4.48
 1 -2 13 98.83 4.93
 1 -2 14 168.69 7.5
 -1 2 -14 174.17 7.28
 -1 2 -14 181.67 7.3
 -1 2 -14 169.81 7.4
 1 -2 14 175.04 7.26
 1 -2 14 165.42 7.06
 -1 2 -14 166.74 7.24
 -1 2 -14 171.47 7.18
 -1 2 -14 178.93 7.44
 -1 2 -14 161.39 6.99
 -1 2 -14 162.31 6.99
 1 -2 14 166.5 7.42
 1 -2 14 167.03 7.11
 -1 2 -14 161.61 7.1
 -1 2 -14 145.47 7.22
 -1 2 -15 391.37 14.4
 -1 2 -15 343.2 13.57
 -1 2 -15 369.6 14.67
 -1 2 -15 355.42 13.63
 -1 2 -15 362.92 13.8
 -1 2 -15 376.84 13.86
 1 -2 15 342.5 13.9
 1 -2 15 357.17 13.93
 1 -2 15 358.57 13.57
 1 -2 15 361.92 13.96
 -1 2 -15 373.68 13.79
 -1 2 -15 376.36 13.83
 1 -2 15 367.5 14.25
 -1 2 -15 336.43 13.83
 1 -2 15 339.55 13.9
 -1 2 -15 366.59 13.84
 -1 2 -15 380.39 13.77
 -1 2 -15 333.58 13.82
 -1 2 -16 216.4 9.58
 -1 2 -16 217.57 10.06
 -1 2 -16 219.77 9.09
 -1 2 -16 212.12 8.89
 -1 2 -16 222.13 9.22
 1 -2 16 210.89 9.28
 1 -2 16 218.26 9.25
 1 -2 16 201.08 8.76
 1 -2 16 214.2 9.3
 -1 2 -16 218.69 9.07
 -1 2 -16 226.37 9.1
 1 -2 16 212.27 9.57
 1 -2 16 215.29 8.96
 -1 2 -16 213.79 9.2
 -1 2 -16 223.52 9.08
 1 -2 16 212.34 9.26
 -1 2 -16 205.66 9.06
 -1 2 -16 199.77 9.13
 -1 2 -17 116.2 6.53
 -1 2 -17 108.83 6.75
 -1 2 -17 117.12 5.96
 1 -2 17 113.88 6.14
 1 -2 17 109.04 5.95
 1 -2 17 108.71 5.58
 1 -2 17 110.55 5.75
 -1 2 -17 113.98 5.81
 1 -2 17 113.68 6.23
 -1 2 -17 116.23 5.93
 -1 2 -17 122.84 5.95
 1 -2 17 122.74 6.35
 -1 2 -17 120.54 5.83
 -1 2 -17 103.04 5.87
 1 -2 17 116.22 6.37
 -1 2 -18 10.76 3.45
 1 -2 18 10.02 3.12
 1 -2 18 12.46 3.28
 1 -2 18 11.62 3.11
 -1 2 -18 13.1 2.75
 1 -2 18 10.21 2.61
 -1 2 -18 10.01 2.68
 -1 2 -18 19.12 4.14
 -1 2 -18 11.75 2.63
 -1 2 -18 5.93 2.37
 1 -2 18 13.38 3.2
 1 -2 19 42.77 4.07
 1 -2 19 38.35 3.76
 -1 2 -19 41.52 3.69
 1 -2 19 40.48 3.96
 1 -2 19 40.91 4.29
 -1 2 -19 46.63 4.3
 -1 2 -19 51.81 5.07
 -1 2 -19 36.97 3.49
 -1 2 -19 49.64 3.92
 1 -2 19 44.68 4.18
 1 -2 19 43.39 3.59
 -1 2 -20 -2.06 2.49
 -1 2 -20 2.68 2.18
 -1 2 -20 4.64 3.37
 -1 2 -20 2.92 3.18
 1 -2 20 5.36 2.77
 1 -2 20 4.76 2.86
 1 -2 20 5.96 3.05
 -1 2 -20 3.08 2.91
 -1 2 -20 4.05 2.48
 1 -2 20 3.23 2.92
 1 -2 20 0.65 2.2
 -1 2 -21 47.32 3.96
 -1 2 -21 52.9 3.68
 -1 2 -21 48.66 4.92
 1 -2 21 52.56 4.14
 1 -2 21 54.74 4.24
 -1 2 -21 56.43 4.69
 1 -2 21 48.74 3.59
 1 -2 21 51.78 4.2
 -1 2 -21 46.49 4.37
 -1 2 -22 33.55 3.41
 -1 2 -22 29.63 3.89
 1 -2 22 32.57 3.5
 -1 2 -22 36.75 3.29
 1 -2 22 35.33 3.46
 1 -2 23 50.32 3.81
 1 -2 23 47.55 3.48
 -1 2 -23 40.89 3.54
 -1 2 -23 44.07 4.16
 1 -2 23 46.37 3.39
 -1 2 -23 38.78 2.96
 -1 2 -23 49.17 4.31
 -1 2 -23 55.97 3.4
 1 -2 23 52.75 3.78
 1 -2 23 51.72 4.02
 -1 2 -24 8.52 2.21
 1 -2 24 8.49 2.21
 1 -2 24 0.45 2.31
 -1 2 -24 7.78 2.9
 -1 2 -24 10.01 1.96
 -1 2 -24 9.22 2.71
 1 -2 24 6.62 2.32
 -1 2 -25 18.65 2.52
 -1 2 -25 16.06 1.81
 1 -2 25 16.3 2.35
 1 -2 25 13.19 2.11
 -1 2 -26 4.81 1.66
 1 -2 26 5.62 1.3
 1 -2 26 5.66 1.26
 -1 2 -26 4.82 1.11
 1 -2 26 3.6 1.55
 -1 1 26 28.17 2.04
 -1 1 26 27.44 1.99
 1 -1 -26 30.33 1.78
 -1 1 26 29.74 1.88
 -1 1 25 114.87 4.87
 1 -1 -25 96.98 4.41
 -1 1 25 107.34 4.84
 1 -1 -25 119.91 4.61
 1 -1 -25 91.47 4.2
 -1 1 25 122.52 4.98
 -1 1 25 115.63 4.92
 -1 1 25 94.73 4.54
 1 -1 -24 8.58 1.89
 -1 1 24 9.01 2.28
 -1 1 24 6.56 2.32
 -1 1 24 7.98 2.18
 -1 1 24 10.49 2.14
 -1 1 23 14.89 2.71
 1 -1 -23 16.29 2.83
 1 -1 -23 7.37 2.65
 1 -1 -23 14.98 2.23
 -1 1 23 12.31 2.34
 -1 1 23 12.68 2.64
 -1 1 23 15.38 2.83
 -1 1 23 8.97 2.41
 -1 1 22 16.67 2.5
 1 -1 -22 8.32 2.91
 -1 1 22 15.39 2.82
 -1 1 22 14.29 3.14
 1 -1 -22 11.81 3.05
 1 -1 -22 10.32 2.65
 -1 1 22 13.93 2.68
 -1 1 22 12.54 2.49
 -1 1 21 5.76 2.52
 -1 1 21 5.42 2.71
 -1 1 21 2.42 2.54
 -1 1 21 7.53 2.75
 -1 1 21 1.33 2.59
 1 -1 -21 5.3 2.61
 -1 1 21 5.45 2.97
 1 -1 -21 2.6 2.97
 1 -1 -21 4.42 2.61
 1 -1 -21 6.43 2.25
 1 -1 -20 4.5 3.18
 1 -1 -20 12.61 2.7
 -1 1 20 12.5 3.04
 -1 1 20 10.7 2.7
 -1 1 20 7.47 2.91
 -1 1 20 11.43 2.91
 -1 1 20 10.3 2.97
 1 -1 -20 14.83 3.41
 1 -1 -20 5.21 2.69
 1 -1 -20 11.63 2.51
 -1 1 20 10.95 2.99
 -1 1 19 35.82 3.93
 -1 1 19 37.86 3.74
 -1 1 19 40.25 4.04
 -1 1 19 37.57 4
 1 -1 -19 39.54 3.31
 1 -1 -19 39.85 3.66
 1 -1 -19 41.32 3.95
 1 -1 -19 40.06 4.24
 -1 1 19 39.85 4.04
 -1 1 19 46.6 4.19
 1 -1 -19 36.4 4.15
 -1 1 18 18 3.13
 -1 1 18 19.37 3.06
 -1 1 18 14.2 3.19
 -1 1 18 11.75 3.09
 -1 1 18 22.31 3.45
 -1 1 18 17.69 3.24
 1 -1 -18 16.84 3.29
 1 -1 -18 17.12 2.95
 1 -1 -18 14.19 3.1
 1 -1 -18 13.5 3.17
 -1 1 18 17.79 3.05
 1 -1 -18 16.48 2.8
 1 -1 -18 15.78 2.8
 -1 1 18 14.84 3.2
 -1 1 18 21.11 3.75
 1 -1 -17 -2.46 2.28
 1 -1 -17 1.88 2.1
 1 -1 -17 -1.38 2.5
 -1 1 17 6.04 3.03
 -1 1 17 4.16 3.2
 -1 1 17 1.32 2.48
 1 -1 -17 -0.48 2.91
 1 -1 -17 0.21 2.61
 -1 1 17 -0.37 2.63
 -1 1 17 1.55 2.56
 -1 1 17 1.42 2.32
 -1 1 17 2.59 2.3
 1 -1 -17 0.22 2.77
 -1 1 17 2.48 2.83
 -1 1 17 -0.4 2.65
 -1 1 17 1.67 2.45
 -1 1 17 0.62 2.49
 1 -1 -16 17.84 2.52
 1 -1 -16 19.08 2.78
 1 -1 -16 18.35 2.83
 1 -1 -16 23 3.11
 1 -1 -16 17.26 2.25
 1 -1 -16 19.54 3.52
 -1 1 16 20.18 2.97
 -1 1 16 21.02 3.41
 -1 1 16 22.32 3.32
 -1 1 16 22.78 3.1
 -1 1 16 22.18 3.17
 -1 1 16 15.58 2.65
 1 -1 -16 22.85 3.37
 -1 1 16 22.13 3.24
 -1 1 16 13.39 2.92
 -1 1 16 19.72 3.04
 -1 1 16 22.41 3.25
 -1 1 15 60.09 4.15
 -1 1 15 64.49 4.11
 1 -1 -15 58.76 3.85
 -1 1 15 59.88 4.44
 -1 1 15 66.05 4.39
 1 -1 -15 48.05 3.83
 -1 1 15 58.53 3.82
 1 -1 -15 56 4.38
 -1 1 15 59.17 4.26
 -1 1 15 55.9 3.84
 1 -1 -15 54.42 4.47
 -1 1 15 50.97 3.85
 1 -1 -15 59.99 4.32
 -1 1 15 62.27 4.12
 -1 1 15 58.72 4.03
 -1 1 14 148.93 6.86
 -1 1 14 146.17 6.41
 1 -1 -14 133.13 6.02
 1 -1 -14 148.67 6.99
 -1 1 14 145.13 6.58
 -1 1 14 132.91 6.76
 1 -1 -14 145.97 6.79
 1 -1 -13 330.36 13.05
 1 -1 -13 315.44 12.19
 -1 1 13 335.55 12.66
 -1 1 13 323.93 12.62
 -1 1 13 314.13 12.46
 -1 1 13 347.01 12.89
 1 -1 -13 320.54 12.64
 -1 1 13 325.35 12.73
 -1 1 13 320.12 12.61
 -1 1 13 324.89 12.71
 -1 1 13 341.92 12.91
 -1 1 13 347.8 12.84
 -1 1 13 355.76 12.59
 1 -1 -13 342 12.89
 1 -1 -13 362.27 13.13
 1 -1 -13 318.62 12.38
 1 -1 -12 501.26 17.61
 1 -1 -12 456.67 16.79
 -1 1 12 464.49 17.15
 -1 1 12 461.62 17.11
 -1 1 12 469.6 17.25
 -1 1 12 475.93 17.29
 -1 1 12 446.27 17.09
 -1 1 12 496.33 17.37
 -1 1 12 482.4 17.31
 -1 1 12 474.77 17.05
 -1 1 12 464.64 16.73
 1 -1 -12 494.71 17.4
 1 -1 -12 469.48 17.17
 -1 1 12 476.75 17.25
 1 -1 -12 502.85 17.55
 1 -1 -12 463.94 17.17
 1 -1 -12 461.7 16.93
 1 -1 -11 59.31 3.49
 -1 1 11 60.62 3.43
 -1 1 11 53.01 3.04
 -1 1 11 55.07 3.53
 -1 1 11 50.55 3.65
 -1 1 11 55.51 3.53
 -1 1 11 53.54 3.34
 -1 1 11 54.77 2.98
 1 -1 -11 61.57 3.7
 1 -1 -11 59.67 3.07
 1 -1 -11 54.1 3.45
 1 -1 -11 57.42 3.33
 1 -1 -11 55.22 3.27
 -1 1 11 54.12 3.4
 1 -1 -11 52.29 3.76
 1 -1 -11 59.65 3.03
 1 -1 -10 655.93 22.3
 -1 1 10 632.42 22.24
 -1 1 10 612.11 22.01
 -1 1 10 636.42 22.11
 1 -1 -10 608.22 21.81
 1 -1 -10 622.76 22.09
 -1 1 10 622.59 22.2
 -1 1 10 624.76 22.33
 -1 1 10 648.23 22.37
 -1 1 10 637.34 22.35
 -1 1 10 621.23 21.97
 -1 1 10 671.43 22.4
 1 -1 -10 645.89 21.98
 1 -1 -10 675.67 22.47
 1 -1 -10 636.03 22.11
 1 -1 -10 634.29 22.19
 1 -1 -10 626.4 22.27
 1 -1 -10 644.01 22.49
 1 -1 -10 634.7 21.98
 1 -1 -9 20.8 2.16
 1 -1 -9 15.38 2.07
 1 -1 -9 18.45 1.93
 1 -1 -9 19.66 1.75
 1 -1 -9 20.29 2.53
 1 -1 -9 26.36 2.26
 1 -1 -9 19.31 1.43
 -1 1 9 19.9 2.19
 1 -1 -9 19.95 1.39
 -1 1 9 20.48 1.91
 -1 1 9 19.52 2
 1 -1 -9 18.84 1.65
 -1 1 9 19.94 2.1
 1 -1 -9 21.26 2.01
 -1 1 9 19.98 2.03
 -1 1 9 20.34 2.21
 -1 1 9 22.46 2.17
 -1 1 9 16.63 2.4
 -1 1 9 19.16 2.34
 1 -1 -9 18.97 2.12
 -1 1 9 18.63 2.3
 -1 1 9 14.61 1.8
 -1 1 9 24.68 2.1
 1 -1 -9 22.87 2.39
 1 -1 -9 18.29 1.83
 1 -1 -9 21.17 2.18
 1 -1 -9 20.02 2.43
 1 -1 -8 895.47 30.32
 1 -1 -8 887.17 30.25
 1 -1 -8 899.43 30.19
 1 -1 -8 883.34 30.08
 1 -1 -8 941.36 30.53
 1 -1 -8 878.01 29.89
 1 -1 -8 902 30.3
 1 -1 -8 878.27 30.32
 -1 1 8 882.4 30.27
 1 -1 -8 855.86 29.91
 1 -1 -8 849.8 29.84
 -1 1 8 876.36 30.16
 1 -1 -8 820.44 29.79
 -1 1 8 873.49 30.12
 1 -1 -8 929.28 30.06
 1 -1 -8 861.28 30.01
 1 -1 -8 877.23 30.18
 -1 1 8 894.14 30.26
 -1 1 8 869.94 30.15
 -1 1 8 904.67 30.36
 -1 1 8 893.49 30.37
 -1 1 8 957.21 30.42
 1 -1 -8 922.25 30.34
 -1 1 8 948.72 30.42
 -1 1 8 890.87 30.18
 1 -1 -8 870.81 30.24
 1 -1 -8 955.54 30.46
 1 -1 -8 912.34 30.13
 -1 1 8 846.41 29.91
 1 -1 -8 886.06 30.4
 1 -1 -7 71.12 3.24
 1 -1 -7 72.06 3.18
 1 -1 -7 67.31 3.1
 1 -1 -7 72.04 3.49
 1 -1 -7 65.19 2.95
 1 -1 -7 72.23 3.27
 1 -1 -7 66.57 2.81
 1 -1 -7 67.55 3.28
 1 -1 -7 64.49 2.72
 1 -1 -7 74.05 2.87
 -1 1 7 67.66 3.07
 1 -1 -7 63.4 2.65
 -1 1 7 65.27 3.08
 1 -1 -7 71.05 3.02
 1 -1 -7 71.18 3.04
 1 -1 -7 68.26 3.11
 -1 1 7 63.16 2.85
 -1 1 7 63.64 3.11
 -1 1 7 71.95 3.33
 -1 1 7 58.38 3.38
 -1 1 7 63.58 3.26
 -1 1 7 65.93 3.38
 1 -1 -7 67.57 3.33
 -1 1 7 69.23 3.39
 -1 1 7 67.38 3.1
 -1 1 7 60.9 2.81
 1 -1 -7 67.52 3.3
 1 -1 -7 68.78 3.44
 1 -1 -7 68.49 3.11
 1 -1 -6 0.84 1.72
 1 -1 -6 2.06 0.66
 1 -1 -6 1.9 0.69
 1 -1 -6 1.01 1.33
 1 -1 -6 1.48 1.42
 1 -1 -6 2.52 1.34
 1 -1 -6 1.68 1.14
 1 -1 -6 0.85 1.76
 1 -1 -6 2.48 1.46
 1 -1 -6 2.04 1.53
 1 -1 -6 0.6 1.07
 1 -1 -6 2.39 0.94
 -1 1 6 1.55 1.31
 1 -1 -6 0.18 1.21
 -1 1 6 1.19 1.15
 1 -1 -6 -0.05 1.56
 -1 1 6 1.6 1.26
 -1 1 6 1.92 1.41
 -1 1 6 1.43 0.85
 -1 1 6 1.95 1.6
 -1 1 6 1.37 1.78
 -1 1 6 0.34 1.75
 1 -1 -6 1.86 1.56
 1 -1 -6 0.59 1.25
 1 -1 -6 1.55 1.31
 1 -1 -6 2.67 1.44
 -1 1 6 2.04 1.34
 -1 1 6 -0.05 1.47
 1 -1 -5 429.94 14.86
 1 -1 -5 443.27 14.58
 1 -1 -5 449.21 14.67
 1 -1 -5 418.02 14.64
 1 -1 -5 435.42 14.8
 1 -1 -5 421.15 14.39
 1 -1 -5 433.68 14.42
 1 -1 -5 417.1 14.72
 -1 1 5 446.06 14.64
 -1 1 5 436.2 14.57
 -1 1 5 417.7 14.62
 -1 1 5 416.12 14.43
 1 -1 -5 412 14.74
 -1 1 5 433.69 14.81
 -1 1 5 409.17 14.32
 -1 1 5 437.82 14.73
 -1 1 5 425.53 14.79
 1 -1 -5 427.21 14.76
 1 -1 -5 449.29 14.85
 1 -1 -5 422.95 14.71
 1 -1 -5 420.52 14.65
 1 -1 -5 419.26 14.66
[truncated: 2,475,917 more chars]
