# Supplementary material for: Leveraging Noncovalent Interactions for the Binding of CO by a Weakly Lewis Acidic Borane
Source: Angew Chem Int Ed Engl. 2025 Apr 14;64(22):e202501774. doi: 10.1002/anie.202501774 (PMC12105714; doi:10.1002/anie.202501774)
Supplement: Supplementary file 2 — Supporting Information [file ANIE-64-e202501774-s002.zip › 5_123aec23.cif]

data_123aec23
_audit_creation_date               2024-03-21
_audit_creation_method
;
Olex2 1.5
(compiled 2024.02.16 svn.r378c4104 for OlexSys, GUI svn.r6928)
;
_shelx_SHELXL_version_number       '2018/3'
_audit_contact_author_address      ?
_audit_contact_author_email        ?
_audit_contact_author_name         ''
_audit_contact_author_phone        ?
_publ_contact_author_id_orcid      ?
_publ_section_references
;
Dolomanov, O.V., Bourhis, L.J., Gildea, R.J, Howard, J.A.K. & Puschmann, H.
 (2009), J. Appl. Cryst. 42, 339-341.

Sheldrick, G.M. (2015). Acta Cryst. C71, 3-8.
;
_chemical_name_common              ?
_chemical_name_systematic          ?
_chemical_formula_moiety           'C81 H69 B N O3 P3, 2(C6 H6)'
_chemical_formula_sum              'C93 H81 B N O3 P3'
_chemical_formula_weight           1364.30
_chemical_melting_point            ?
loop_
  _atom_type_symbol
  _atom_type_description
  _atom_type_scat_dispersion_real
  _atom_type_scat_dispersion_imag
  _atom_type_scat_source
 'C' 'C' 0.0181 0.0091 'International Tables Vol C Tables 4.2.6.8 and 6.1.1.4'
 'H' 'H' 0.0000 0.0000 'International Tables Vol C Tables 4.2.6.8 and 6.1.1.4'
 'B' 'B' 0.0090 0.0039 'International Tables Vol C Tables 4.2.6.8 and 6.1.1.4'
 'N' 'N' 0.0311 0.0180 'International Tables Vol C Tables 4.2.6.8 and 6.1.1.4'
 'O' 'O' 0.0492 0.0322 'International Tables Vol C Tables 4.2.6.8 and 6.1.1.4'
 'P' 'P' 0.2955 0.4335 'International Tables Vol C Tables 4.2.6.8 and 6.1.1.4'

_shelx_space_group_comment
;
The symmetry employed for this shelxl refinement is uniquely defined
by the following loop, which should always be used as a source of
symmetry information in preference to the above space-group names.
They are only intended as comments.
;
_space_group_crystal_system        'triclinic'
_space_group_IT_number             2
_space_group_name_H-M_alt          'P -1'
_space_group_name_Hall             '-P 1'
loop_
  _space_group_symop_operation_xyz
 'x, y, z'
 '-x, -y, -z'

_cell_length_a                     12.1687(2)
_cell_length_b                     13.4038(3)
_cell_length_c                     24.8061(6)
_cell_angle_alpha                  85.415(2)
_cell_angle_beta                   85.545(2)
_cell_angle_gamma                  64.878(2)
_cell_volume                       3647.30(15)
_cell_formula_units_Z              2
_cell_measurement_reflns_used      25340
_cell_measurement_temperature      150.00(10)
_cell_measurement_theta_max        76.4250
_cell_measurement_theta_min        3.6050
_shelx_estimated_absorpt_T_max     0.893
_shelx_estimated_absorpt_T_min     0.722
_exptl_absorpt_coefficient_mu      1.161
_exptl_absorpt_correction_T_max    1.00000
_exptl_absorpt_correction_T_min    0.85375
_exptl_absorpt_correction_type     multi-scan
_exptl_absorpt_process_details
;
CrysAlisPro 1.171.42.72a (Rigaku Oxford Diffraction, 2022)
Empirical absorption correction using spherical harmonics,
implemented in SCALE3 ABSPACK scaling algorithm.
;
_exptl_absorpt_special_details     ?
_exptl_crystal_colour              colourless
_exptl_crystal_colour_primary      colourless
_exptl_crystal_density_diffrn      1.242
_exptl_crystal_density_meas        ?
_exptl_crystal_density_method      ?
_exptl_crystal_description         block
_exptl_crystal_F_000               1440
_exptl_crystal_size_max            0.3
_exptl_crystal_size_mid            0.2
_exptl_crystal_size_min            0.1
_exptl_transmission_factor_max     ?
_exptl_transmission_factor_min     ?
_diffrn_reflns_av_R_equivalents    0.0430
_diffrn_reflns_av_unetI/netI       0.0353
_diffrn_reflns_Laue_measured_fraction_full  1.000
_diffrn_reflns_Laue_measured_fraction_max  0.986
_diffrn_reflns_limit_h_max         15
_diffrn_reflns_limit_h_min         -13
_diffrn_reflns_limit_k_max         16
_diffrn_reflns_limit_k_min         -16
_diffrn_reflns_limit_l_max         30
_diffrn_reflns_limit_l_min         -31
_diffrn_reflns_number              63406
_diffrn_reflns_point_group_measured_fraction_full  1.000
_diffrn_reflns_point_group_measured_fraction_max  0.986
_diffrn_reflns_theta_full          67.684
_diffrn_reflns_theta_max           76.496
_diffrn_reflns_theta_min           3.579
_diffrn_ambient_temperature        150.15
_diffrn_detector_area_resol_mean   10.5035
_diffrn_detector_type              Atlas
_diffrn_measured_fraction_theta_full  1.000
_diffrn_measured_fraction_theta_max  0.986
_diffrn_measurement_details
;
List of Runs (angles in degrees, time in seconds):

  # Type    Start    End  Width  t~exp~   \w     \q     \k     \f   Frames
--------------------------------------------------------------------------
  1  \w      2.00  34.00   1.00    2.75    --  -41.40  19.00 -30.00   32
  2  \w   -120.00 -15.00   1.00    2.75    --  -41.40 -19.00-150.00  105
  3  \w     -5.00  32.00   1.00    2.75    --  -41.40  19.00-180.00   37
  4  \w    -43.00   1.00   1.00    2.75    --  -41.40  57.00-150.00   44
  5  \w     -5.00  23.00   1.00    2.75    --  -41.40  19.00 120.00   28
  6  \w    -40.00  23.00   1.00    2.75    --  -41.40  57.00  30.00   63
  7  \w     43.00  82.00   1.00    2.75    --   41.40-125.00 -30.00   39
  8  \w     27.00  92.00   1.00    2.75    --   41.40-125.00 150.00   65
  9  \w     40.00  72.00   1.00   11.00    --  111.00 -45.00 -90.00   32
 10  \w     64.00  90.00   1.00   11.00    --  111.00 -61.00 -90.00   26
 11  \w     93.00 123.00   1.00   11.00    --  111.00  30.00  90.00   30
 12  \w     74.00 108.00   1.00   11.00    --  111.00-125.00  30.00   34
 13  \w     41.00  71.00   1.00   11.00    --  111.00 -45.00 -60.00   30
 14  \w     52.00  97.00   1.00   11.00    --  111.00-125.00 120.00   45
 15  \w     81.00 122.00   1.00   11.00    --  111.00-137.00 -70.91   41
 16  \w    151.00 177.00   1.00   11.00    --  111.00  77.00 -60.00   26
 17  \w     82.00 107.00   1.00   11.00    --  111.00 -94.00 -30.00   25
 18  \w    110.00 135.00   1.00   11.00    --  111.00  77.00 -60.00   25
 19  \w     40.00  65.00   1.00   11.00    --  111.00 -45.00 120.00   25
 20  \w     89.00 176.00   1.00   11.00    --  111.00  45.00 -90.00   87
 21  \w     77.00 106.00   1.00   11.00    --  111.00-125.00  60.00   29
 22  \w     44.00  71.00   1.00   11.00    --  111.00 -45.00 150.00   27
 23  \w     45.00  70.00   1.00   11.00    --  111.00 -61.00  30.00   25
 24  \w     69.00  98.00   1.00   11.00    --  111.00  15.00-150.00   29
 25  \w    111.00 177.00   1.00   11.00    --  111.00  15.00-150.00   66
 26  \w     43.00  96.00   1.00   11.00    --  111.00-125.00 150.00   53
 27  \w     42.00  67.00   1.00   11.00    --  111.00-125.00 -30.00   25
 28  \w    109.00 172.00   1.00   11.00    --  111.00  45.00-120.00   63
 29  \w     86.00 112.00   1.00   11.00    --  111.00-125.00-150.00   26
 30  \w     62.00 107.00   1.00   11.00    --  111.00 -94.00 -90.00   45
 31  \w     68.00 107.00   1.00   11.00    --  111.00 -94.00  60.00   39
 32  \w     43.00  93.00   1.00   11.00    --  111.00 -61.00 120.00   50
 33  \w    147.00 173.00   1.00   11.00    --  111.00  15.00 -30.00   26
 34  \w    103.00 138.00   1.00   11.00    --  111.00  15.00 -30.00   35
 35  \w     41.00  66.00   1.00   11.00    --  111.00 -45.00   0.00   25
 36  \w     41.00  72.00   1.00   11.00    --  111.00 -45.00-180.00   31
 37  \w     49.00  75.00   1.00   11.00    --  111.00 -61.00   0.00   26
 38  \w     84.00 111.00   1.00   11.00    --  111.00-125.00-120.00   27
 39  \w     39.00 108.00   1.00   11.00    --  111.00-106.00-131.96   69
 40  \w     84.00 109.00   1.00   11.00    --  111.00-110.00 -88.65   25
 41  \w     31.00  58.00   1.00   11.00    --  111.00 -94.00  30.00   27
 42  \w     73.00 107.00   1.00   11.00    --  111.00 -94.00  30.00   34
 43  \w     41.00  86.00   1.00   11.00    --  111.00 -61.00-120.00   45
 44  \w     71.00 151.00   1.00   11.00    --  111.00  15.00  60.00   80
 45  \w     46.00 108.00   1.00   11.00    --  111.00-107.00 148.84   62
 46  \w    -65.00 -22.00   1.00    2.75    --  -41.40 147.00-157.00   43
 47  \w      7.00  32.00   1.00    2.75    --   38.00  75.00  35.84   25
 48  \w      5.00  30.00   1.00    2.75    --   38.00  82.00-101.17   25
 49  \w   -118.00 -19.00   1.00    2.75    --  -41.40 -19.00 120.00   99
 50  \w   -107.00 -19.00   1.00    2.75    --  -41.40 -37.00   0.00   88
 51  \w     -4.00  36.00   1.00    2.75    --  -41.40  19.00 -60.00   40
 52  \w     15.00  41.00   1.00    2.75    --   41.40  57.00-180.00   26
 53  \w     13.00  38.00   1.00    2.75    --   46.00  82.00 -13.14   25
 54  \w     13.00  38.00   1.00    2.75    --   46.00  82.00  69.42   25
 55  \w     13.00  39.00   1.00    2.75    --   46.00  82.00-132.27   26
 56  \w     14.00  39.00   1.00    2.75    --   46.00  81.00 -42.89   25
 57  \w     14.00  41.00   1.00    2.75    --   46.00  79.00 144.62   27
 58  \w     33.00  60.00   1.00    2.75    --   62.00  69.00  39.95   27
 59  \w     33.00  59.00   1.00    2.75    --   62.00  71.00 -78.95   26
 60  \w     32.00  58.00   1.00    2.75    --   62.00  71.00-138.47   26
 61  \w    103.00 129.00   1.00    2.75    --   62.00  71.00 -78.95   26
 62  \w     36.00  63.00   1.00    2.75    --   66.00  70.00 -16.23   27
 63  \w     36.00  62.00   1.00    2.75    --   66.00  71.00 107.63   26
 64  \w     36.00  63.00   1.00    2.75    --   66.00  70.00  77.69   27
 65  \w     40.00  66.00   1.00    2.75    --   70.00  71.00 -68.59   26
 66  \w     40.00  67.00   1.00    2.75    --   70.00  71.00 137.94   27
 67  \w     40.00  66.00   1.00    2.75    --   70.00  71.00  53.08   26
 68  \w     40.00  67.00   1.00    2.75    --   70.00  71.00 -51.18   27
 69  \w     40.00  66.00   1.00    2.75    --   70.00  71.00-112.78   26
 70  \w     40.00  66.00   1.00    2.75    --   70.00  71.00 165.83   26
 71  \w     44.00  70.00   1.00    2.75    --   74.00  71.00  -1.56   26
 72  \w    118.00 144.00   1.00    2.75    --   74.00  71.00  -1.56   26
 73  \w     44.00  70.00   1.00    2.75    --   74.00  70.00 110.90   26
 74  \w     46.00  71.00   1.00    2.75    --   74.00  66.00-169.31   25
 75  \w     53.00  79.00   1.00   11.00    --   82.00  69.00-121.92   26
 76  \w     55.00  81.00   1.00   11.00    --   82.00  66.00 -76.77   26
 77  \w     58.00  83.00   1.00   11.00    --   86.00  68.00 142.21   25
 78  \w     57.00  83.00   1.00   11.00    --   86.00  67.00-154.87   26
;
_diffrn_measurement_device         'four-circle diffractometer'
_diffrn_measurement_device_type    'SuperNova, Dual, Cu at home/near, Atlas'
_diffrn_measurement_method         '\w scans'
_diffrn_radiation_type             CuK\a
_diffrn_radiation_wavelength       1.54184
_diffrn_source                     ?
_reflns_Friedel_coverage           0.000
_reflns_Friedel_fraction_full      .
_reflns_Friedel_fraction_max       .
_reflns_number_gt                  12217
_reflns_number_total               15126
_reflns_special_details
;
 Reflections were merged by SHELXL according to the crystal
 class for the calculation of statistics and refinement.
 
 _reflns_Friedel_fraction is defined as the number of unique
 Friedel pairs measured divided by the number that would be
 possible theoretically, ignoring centric projections and
 systematic absences.
;
_reflns_threshold_expression       'I > 2\s(I)'
_computing_cell_refinement         'CrysAlisPro 1.171.42.72a (Rigaku OD, 2022)'
_computing_data_collection         'CrysAlisPro 1.171.42.72a (Rigaku OD, 2022)'
_computing_data_reduction          'CrysAlisPro 1.171.42.72a (Rigaku OD, 2022)'
_computing_molecular_graphics      'Olex2 1.5 (Dolomanov et al., 2009)'
_computing_publication_material    'Olex2 1.5 (Dolomanov et al., 2009)'
_computing_structure_refinement    'SHELXL 2018/3 (Sheldrick, 2015)'
_computing_structure_solution      'SHELXT 2018/2 (Sheldrick, 2018)'
_refine_diff_density_max           0.430
_refine_diff_density_min           -0.249
_refine_diff_density_rms           0.043
_refine_ls_extinction_coef         .
_refine_ls_extinction_method       none
_refine_ls_goodness_of_fit_ref     1.012
_refine_ls_hydrogen_treatment      constr
_refine_ls_matrix_type             full
_refine_ls_number_parameters       972
_refine_ls_number_reflns           15126
_refine_ls_number_restraints       530
_refine_ls_R_factor_all            0.0523
_refine_ls_R_factor_gt             0.0384
_refine_ls_restrained_S_all        1.055
_refine_ls_shift/su_max            0.002
_refine_ls_shift/su_mean           0.000
_refine_ls_structure_factor_coef   Fsqd
_refine_ls_weighting_details      
 'w=1/[\s^2^(Fo^2^)+(0.0447P)^2^+1.2998P] where P=(Fo^2^+2Fc^2^)/3'
_refine_ls_weighting_scheme        calc
_refine_ls_wR_factor_gt            0.0924
_refine_ls_wR_factor_ref           0.1011
_refine_special_details            ?
_olex2_refinement_description
;
1. Fixed Uiso
 At 1.2 times of:
  All C(H) groups, All N(H,H,H) groups
 At 1.5 times of:
  All C(H,H,H) groups
2. Restrained distances
 C91-C86 \\sim C91A-C86A
 with sigma of 0.02
 C91-C90 \\sim C91A-C90A
 with sigma of 0.02
 C86-C90 \\sim C86A-C90A
 with sigma of 0.04
 C86-C87 \\sim C86A-C87A
 with sigma of 0.02
 C87-C88 \\sim C87A-C88A
 with sigma of 0.02
 C87-C89 \\sim C87A-C89A
 with sigma of 0.04
 C88-C89 \\sim C88A-C89A
 with sigma of 0.02
 C86-C88 \\sim C86A-C88A
 with sigma of 0.04
 C89-C90 \\sim C89A-C90A
 with sigma of 0.02
 C88-C90 \\sim C88A-C90A
 with sigma of 0.04
 C91-C87 \\sim C91A-C87A
 with sigma of 0.04
 C91-C89 \\sim C91A-C89A
 with sigma of 0.04
3. Rigid bond restraints
 C90A, C91A, H91A, C86A, H90A, C89A, C87A, H86A, H89A, C88A, H87A, H88A, C90,
 C91, H91, C86, H86, C87, C89, H90, H87, C88, H89, H88
 with sigma for 1-2 distances of 0.008 and sigma for 1-3 distances of 0.008
4. Uiso/Uaniso restraints and constraints
C90A \\sim C91A \\sim H91A \\sim C86A \\sim H90A \\sim C89A \\sim C87A \\sim
H86A \\sim H89A \\sim C88A \\sim H87A \\sim H88A \\sim C90 \\sim C91 \\sim H91
\\sim C86 \\sim H86 \\sim C87 \\sim C89 \\sim H90 \\sim H87 \\sim C88 \\sim H89
\\sim H88: within 2A with sigma of 0.02 and sigma for terminal atoms of 0.04
within 2A
5. Rigid body (RIGU) restrains
 C90A, C91A, H91A, C86A, H90A, C89A, C87A, H86A, H89A, C88A, H87A, H88A, C90,
 C91, H91, C86, H86, C87, C89, H90, H87, C88, H89, H88
 with sigma for 1-2 distances of 0.004 and sigma for 1-3 distances of 0.004
6. Others
 Sof(C91A)=Sof(H91A)=Sof(C90A)=Sof(H90A)=Sof(C89A)=Sof(H89A)=Sof(C88A)=
 Sof(H88A)=Sof(C87A)=Sof(H87A)=Sof(C86A)=Sof(H86A)=1-FVAR(1)
 Sof(C91)=Sof(H91)=Sof(C86)=Sof(H86)=Sof(C87)=Sof(H87)=Sof(C88)=Sof(H88)=
 Sof(C89)=Sof(H89)=Sof(C90)=Sof(H90)=FVAR(1)
7.a Aromatic/amide H refined with riding coordinates:
 C29(H29), C65(H65), C55(H55), C2(H2), C9(H9), C10(H10), C64(H64), C11(H11),
 C63(H63), C75(H75), C17(H17), C4(H4), C57(H57), C30(H30), C31(H31), C56(H56),
 C79(H79), C21(H21), C23(H23), C27(H27), C3(H3), C39(H39), C69(H69), C73(H73),
 C78(H78), C43(H43), C18(H18), C47(H47), C76(H76), C77(H77), C25(H25), C19(H19),
  C24(H24), C20(H20), C38(H38), C26(H26), C49(H49), C46(H46), C37(H37),
 C53(H53), C70(H70), C72(H72), C52(H52), C45(H45), C44(H44), C51(H51), C50(H50),
  C71(H71), C84(H84), C83(H83), C85(H85), C82(H82), C81(H81), C80(H80),
 C91(H91), C86(H86), C87(H87), C88(H88), C89(H89), C90(H90), C91A(H91A),
 C90A(H90A), C89A(H89A), C88A(H88A), C87A(H87A), C86A(H86A)
7.b Idealised Me refined as rotating group:
 N1(H1A,H1B,H1C), C61(H61A,H61B,H61C), C15(H15A,H15B,H15C), C14(H14A,H14B,
 H14C), C60(H60A,H60B,H60C), C34(H34A,H34B,H34C), C35(H35A,H35B,H35C)
;
_atom_sites_solution_hydrogens     geom
_atom_sites_solution_primary       ?
_atom_sites_solution_secondary     ?
loop_
  _atom_site_label
  _atom_site_type_symbol
  _atom_site_fract_x
  _atom_site_fract_y
  _atom_site_fract_z
  _atom_site_U_iso_or_equiv
  _atom_site_adp_type
  _atom_site_occupancy
  _atom_site_site_symmetry_order
  _atom_site_calc_flag
  _atom_site_refinement_flags_posn
  _atom_site_refinement_flags_adp
  _atom_site_refinement_flags_occupancy
  _atom_site_disorder_assembly
  _atom_site_disorder_group
 P3 P 0.30300(3) 0.31605(3) 0.69006(2) 0.02150(8) Uani 1 1 d . . . . .
 P1 P 0.27232(3) 0.81852(3) 0.59577(2) 0.02143(8) Uani 1 1 d . . . . .
 P2 P 0.24633(4) 0.69933(3) 0.83611(2) 0.02446(9) Uani 1 1 d . . . . .
 O2 O 0.15883(10) 0.54335(9) 0.80138(4) 0.0229(2) Uani 1 1 d . . . . .
 O3 O 0.20585(9) 0.51232(8) 0.61698(4) 0.0215(2) Uani 1 1 d . . . . .
 O1 O 0.10175(9) 0.86727(8) 0.69159(4) 0.0211(2) Uani 1 1 d . . . . .
 N1 N 0.21298(11) 0.63707(10) 0.70298(5) 0.0187(2) Uani 1 1 d . . . . .
 H1A H 0.230814 0.685614 0.680352 0.022 Uiso 1 1 calc R U . . .
 H1B H 0.259352 0.567119 0.692776 0.022 Uiso 1 1 calc R U . . .
 H1C H 0.228757 0.643396 0.737493 0.022 Uiso 1 1 calc R U . . .
 C1 C -0.00834(13) 0.77222(12) 0.73499(6) 0.0186(3) Uani 1 1 d . . . . .
 C54 C 0.04253(13) 0.68565(12) 0.63574(6) 0.0190(3) Uani 1 1 d . . . . .
 C6 C 0.00624(12) 0.87101(12) 0.72793(6) 0.0184(3) Uani 1 1 d . . . . .
 C28 C 0.04420(13) 0.55993(11) 0.72594(6) 0.0189(3) Uani 1 1 d . . . . .
 C66 C 0.29325(13) 0.31709(12) 0.61666(6) 0.0205(3) Uani 1 1 d . . . . .
 C00D C 0.11107(13) 0.60972(12) 0.59716(6) 0.0198(3) Uani 1 1 d . . . . .
 C16 C 0.26679(13) 0.85103(12) 0.52248(6) 0.0225(3) Uani 1 1 d . . . . .
 C5 C -0.06470(13) 0.96691(12) 0.75438(6) 0.0202(3) Uani 1 1 d . . . . .
 C29 C -0.02948(13) 0.52320(12) 0.70053(6) 0.0224(3) Uani 1 1 d . . . . .
 H29 H -0.056445 0.553628 0.665519 0.027 Uiso 1 1 calc R U . . .
 C12 C 0.02504(13) 1.06596(12) 0.68929(6) 0.0195(3) Uani 1 1 d . . . . .
 C8 C 0.17255(13) 0.95575(12) 0.62017(6) 0.0202(3) Uani 1 1 d . . . . .
 C67 C 0.24017(13) 0.41909(12) 0.58770(6) 0.0202(3) Uani 1 1 d . . . . .
 C58 C 0.09322(14) 0.62484(13) 0.54176(6) 0.0223(3) Uani 1 1 d . . . . .
 C62 C 0.22601(13) 0.42831(13) 0.53196(6) 0.0222(3) Uani 1 1 d . . . . .
 C00M C 0.08106(13) 0.50960(12) 0.77712(6) 0.0195(3) Uani 1 1 d . . . . .
 C7 C 0.09820(12) 0.96466(12) 0.66720(6) 0.0185(3) Uani 1 1 d . . . . .
 C65 C 0.32912(13) 0.22195(13) 0.58805(6) 0.0229(3) Uani 1 1 d . . . . .
 H65 H 0.365962 0.151611 0.606456 0.028 Uiso 1 1 calc R U . . .
 C55 C -0.05197(13) 0.78149(12) 0.61512(6) 0.0218(3) Uani 1 1 d . . . . .
 H55 H -0.100263 0.837027 0.639229 0.026 Uiso 1 1 calc R U . . .
 C32 C 0.04748(14) 0.43040(12) 0.80359(6) 0.0227(3) Uani 1 1 d . . . . .
 C2 C -0.09875(13) 0.77414(12) 0.77392(6) 0.0228(3) Uani 1 1 d . . . . .
 H2 H -0.112800 0.709650 0.780695 0.027 Uiso 1 1 calc R U . . .
 C41 C 0.16136(14) 0.53521(12) 0.85676(6) 0.0229(3) Uani 1 1 d . . . . .
 C68 C 0.38702(14) 0.16847(13) 0.70808(6) 0.0245(3) Uani 1 1 d . . . . .
 C9 C 0.16905(13) 1.05322(12) 0.59399(6) 0.0219(3) Uani 1 1 d . . . . .
 H9 H 0.216706 1.049751 0.561393 0.026 Uiso 1 1 calc R U . . .
 C10 C 0.09702(14) 1.15501(12) 0.61487(6) 0.0228(3) Uani 1 1 d . . . . .
 H10 H 0.096199 1.220595 0.596880 0.027 Uiso 1 1 calc R U . . .
 C13 C -0.04353(13) 1.07113(12) 0.74368(6) 0.0211(3) Uani 1 1 d . . . . .
 C64 C 0.31164(14) 0.22877(13) 0.53291(7) 0.0258(3) Uani 1 1 d . . . . .
 H64 H 0.334441 0.163278 0.514146 0.031 Uiso 1 1 calc R U . . .
 C11 C 0.02636(14) 1.16059(12) 0.66201(6) 0.0224(3) Uani 1 1 d . . . . .
 H11 H -0.022414 1.230574 0.676138 0.027 Uiso 1 1 calc R U . . .
 C40 C 0.20113(15) 0.60494(13) 0.88030(6) 0.0253(3) Uani 1 1 d . . . . .
 C22 C 0.42406(14) 0.80439(13) 0.61102(6) 0.0231(3) Uani 1 1 d . . . . .
 C63 C 0.26113(14) 0.33063(13) 0.50525(6) 0.0250(3) Uani 1 1 d . . . . .
 H63 H 0.250144 0.334238 0.467532 0.030 Uiso 1 1 calc R U . . .
 C36 C 0.12720(15) 0.45945(13) 0.88731(6) 0.0264(3) Uani 1 1 d . . . . .
 C74 C 0.42347(14) 0.36298(12) 0.69450(6) 0.0229(3) Uani 1 1 d . . . . .
 C59 C 0.18478(15) 0.54206(13) 0.50352(6) 0.0250(3) Uani 1 1 d . . . . .
 C75 C 0.49531(15) 0.37759(13) 0.65073(7) 0.0272(3) Uani 1 1 d . . . . .
 H75 H 0.481635 0.365381 0.615150 0.033 Uiso 1 1 calc R U . . .
 C17 C 0.36753(14) 0.83691(14) 0.48815(7) 0.0280(3) Uani 1 1 d . . . . .
 H17 H 0.445214 0.812418 0.502719 0.034 Uiso 1 1 calc R U . . .
 C4 C -0.15259(14) 0.96206(13) 0.79303(6) 0.0254(3) Uani 1 1 d . . . . .
 H4 H -0.201642 1.025375 0.812586 0.031 Uiso 1 1 calc R U . . .
 C57 C -0.00473(14) 0.72034(13) 0.52440(6) 0.0257(3) Uani 1 1 d . . . . .
 H57 H -0.021992 0.732409 0.487128 0.031 Uiso 1 1 calc R U . . .
 C30 C -0.06446(15) 0.44350(13) 0.72497(7) 0.0270(3) Uani 1 1 d . . . . .
 H30 H -0.114188 0.419996 0.706538 0.032 Uiso 1 1 calc R U . . .
 C31 C -0.02701(15) 0.39829(13) 0.77610(7) 0.0266(3) Uani 1 1 d . . . . .
 H31 H -0.052376 0.344670 0.792692 0.032 Uiso 1 1 calc R U . . .
 C33 C 0.09563(15) 0.37868(13) 0.85890(6) 0.0272(3) Uani 1 1 d . . . . .
 C56 C -0.07737(14) 0.79800(13) 0.56070(7) 0.0257(3) Uani 1 1 d . . . . .
 H56 H -0.144388 0.862383 0.548356 0.031 Uiso 1 1 calc R U . . .
 C42 C 0.19205(15) 0.82052(13) 0.87737(6) 0.0266(3) Uani 1 1 d . . . . .
 C79 C 0.44465(15) 0.38366(13) 0.74628(7) 0.0273(3) Uani 1 1 d . . . . .
 H79 H 0.395324 0.375764 0.776432 0.033 Uiso 1 1 calc R U . . .
 C21 C 0.15410(14) 0.88517(14) 0.49953(7) 0.0290(3) Uani 1 1 d . . . . .
 H21 H 0.084332 0.894308 0.522283 0.035 Uiso 1 1 calc R U . . .
 C23 C 0.46839(15) 0.88468(14) 0.59931(7) 0.0295(3) Uani 1 1 d . . . . .
 H23 H 0.417867 0.953793 0.582596 0.035 Uiso 1 1 calc R U . . .
 C27 C 0.50012(15) 0.70425(14) 0.63547(7) 0.0316(4) Uani 1 1 d . . . . .
 H27 H 0.471888 0.648400 0.643581 0.038 Uiso 1 1 calc R U . . .
 C48 C 0.41157(15) 0.64197(14) 0.84167(7) 0.0286(3) Uani 1 1 d . . . . .
 C3 C -0.16880(14) 0.86633(14) 0.80306(7) 0.0276(3) Uani 1 1 d . . . . .
 H3 H -0.227746 0.863477 0.829834 0.033 Uiso 1 1 calc R U . . .
 C39 C 0.20323(16) 0.59972(14) 0.93666(7) 0.0315(4) Uani 1 1 d . . . . .
 H39 H 0.228683 0.646805 0.953721 0.038 Uiso 1 1 calc R U . . .
 C69 C 0.31831(16) 0.10859(15) 0.72232(7) 0.0332(4) Uani 1 1 d . . . . .
 H69 H 0.232396 0.144162 0.720598 0.040 Uiso 1 1 calc R U . . .
 C61 C 0.29733(16) 0.56837(15) 0.49475(7) 0.0325(4) Uani 1 1 d . . . . .
 H61A H 0.360267 0.512231 0.472810 0.049 Uiso 1 1 calc R U . . .
 H61B H 0.328926 0.568429 0.529899 0.049 Uiso 1 1 calc R U . . .
 H61C H 0.274017 0.641099 0.475996 0.049 Uiso 1 1 calc R U . . .
 C73 C 0.51285(16) 0.11441(14) 0.71102(7) 0.0319(4) Uani 1 1 d . . . . .
 H73 H 0.561326 0.153561 0.701248 0.038 Uiso 1 1 calc R U . . .
 C78 C 0.53646(16) 0.41546(14) 0.75419(7) 0.0311(4) Uani 1 1 d . . . . .
 H78 H 0.550391 0.428341 0.789608 0.037 Uiso 1 1 calc R U . . .
 C43 C 0.26157(17) 0.87846(15) 0.88386(7) 0.0335(4) Uani 1 1 d . . . . .
 H43 H 0.343304 0.850980 0.869771 0.040 Uiso 1 1 calc R U . . .
 C15 C -0.16485(16) 1.17450(13) 0.74484(7) 0.0323(4) Uani 1 1 d . . . . .
 H15A H -0.207425 1.176592 0.780220 0.048 Uiso 1 1 calc R U . . .
 H15B H -0.215203 1.172234 0.716404 0.048 Uiso 1 1 calc R U . . .
 H15C H -0.149250 1.240571 0.738639 0.048 Uiso 1 1 calc R U . . .
 C18 C 0.35547(16) 0.85842(16) 0.43252(7) 0.0337(4) Uani 1 1 d . . . . .
 H18 H 0.424936 0.849024 0.409507 0.040 Uiso 1 1 calc R U . . .
 C47 C 0.07173(16) 0.86354(15) 0.89793(7) 0.0332(4) Uani 1 1 d . . . . .
 H47 H 0.022287 0.826248 0.893093 0.040 Uiso 1 1 calc R U . . .
 C76 C 0.58691(16) 0.41000(14) 0.65903(7) 0.0324(4) Uani 1 1 d . . . . .
 H76 H 0.635614 0.419545 0.629018 0.039 Uiso 1 1 calc R U . . .
 C77 C 0.60775(15) 0.42842(14) 0.71046(8) 0.0322(4) Uani 1 1 d . . . . .
 H77 H 0.670945 0.449956 0.715775 0.039 Uiso 1 1 calc R U . . .
 C25 C 0.65970(15) 0.76457(16) 0.63660(7) 0.0347(4) Uani 1 1 d . . . . .
 H25 H 0.739479 0.751186 0.645509 0.042 Uiso 1 1 calc R U . . .
 C14 C 0.03583(17) 1.07634(15) 0.78790(7) 0.0311(4) Uani 1 1 d . . . . .
 H14A H 0.052239 1.141817 0.780690 0.047 Uiso 1 1 calc R U . . .
 H14B H 0.112759 1.009989 0.787777 0.047 Uiso 1 1 calc R U . . .
 H14C H -0.007055 1.080518 0.823345 0.047 Uiso 1 1 calc R U . . .
 C60 C 0.13288(18) 0.54752(16) 0.44829(7) 0.0371(4) Uani 1 1 d . . . . .
 H60A H 0.109715 0.621549 0.431042 0.056 Uiso 1 1 calc R U . . .
 H60B H 0.061240 0.531460 0.453422 0.056 Uiso 1 1 calc R U . . .
 H60C H 0.194597 0.493042 0.425175 0.056 Uiso 1 1 calc R U . . .
 C19 C 0.24342(16) 0.89330(15) 0.41049(7) 0.0339(4) Uani 1 1 d . . . . .
 H19 H 0.235508 0.908561 0.372570 0.041 Uiso 1 1 calc R U . . .
 C24 C 0.58549(16) 0.86459(15) 0.61182(8) 0.0338(4) Uani 1 1 d . . . . .
 H24 H 0.614769 0.919645 0.603356 0.041 Uiso 1 1 calc R U . . .
 C20 C 0.14283(15) 0.90578(15) 0.44423(7) 0.0329(4) Uani 1 1 d . . . . .
 H20 H 0.065721 0.928599 0.429342 0.040 Uiso 1 1 calc R U . . .
 C38 C 0.16866(18) 0.52672(16) 0.96794(7) 0.0373(4) Uani 1 1 d . . . . .
 H38 H 0.170038 0.524218 1.006274 0.045 Uiso 1 1 calc R U . . .
 C34 C 0.21300(18) 0.27244(14) 0.85027(8) 0.0367(4) Uani 1 1 d . . . . .
 H34A H 0.272220 0.290322 0.827383 0.055 Uiso 1 1 calc R U . . .
 H34B H 0.194050 0.219213 0.832566 0.055 Uiso 1 1 calc R U . . .
 H34C H 0.247153 0.240412 0.885372 0.055 Uiso 1 1 calc R U . . .
 C26 C 0.61731(16) 0.68462(16) 0.64827(8) 0.0368(4) Uani 1 1 d . . . . .
 H26 H 0.668145 0.615780 0.665121 0.044 Uiso 1 1 calc R U . . .
 C49 C 0.47693(17) 0.56628(16) 0.88209(7) 0.0363(4) Uani 1 1 d . . . . .
 H49 H 0.434890 0.543584 0.910804 0.044 Uiso 1 1 calc R U . . .
 C46 C 0.02375(18) 0.96067(15) 0.92546(8) 0.0389(4) Uani 1 1 d . . . . .
 H46 H -0.057684 0.988467 0.939954 0.047 Uiso 1 1 calc R U . . .
 C37 C 0.13196(18) 0.45712(15) 0.94339(7) 0.0348(4) Uani 1 1 d . . . . .
 H37 H 0.109541 0.406690 0.965334 0.042 Uiso 1 1 calc R U . . .
 C53 C 0.47594(17) 0.67432(15) 0.79997(8) 0.0343(4) Uani 1 1 d . . . . .
 H53 H 0.433038 0.725165 0.771831 0.041 Uiso 1 1 calc R U . . .
 B1 B 0.06991(14) 0.66405(13) 0.69996(7) 0.0181(3) Uani 1 1 d . . . . .
 C35 C 0.00305(19) 0.34792(18) 0.89327(8) 0.0410(4) Uani 1 1 d . . . . .
 H35A H 0.036756 0.314068 0.928230 0.062 Uiso 1 1 calc R U . . .
 H35B H -0.014783 0.295496 0.874301 0.062 Uiso 1 1 calc R U . . .
 H35C H -0.071950 0.414540 0.899237 0.062 Uiso 1 1 calc R U . . .
 C70 C 0.3737(2) -0.00226(16) 0.73896(9) 0.0437(5) Uani 1 1 d . . . . .
 H70 H 0.326041 -0.042430 0.747930 0.052 Uiso 1 1 calc R U . . .
 C72 C 0.56793(18) 0.00384(15) 0.72812(9) 0.0426(5) Uani 1 1 d . . . . .
 H72 H 0.653786 -0.032230 0.729987 0.051 Uiso 1 1 calc R U . . .
 C52 C 0.60179(18) 0.63288(17) 0.79930(9) 0.0425(4) Uani 1 1 d . . . . .
 H52 H 0.644300 0.656705 0.771251 0.051 Uiso 1 1 calc R U . . .
 C45 C 0.0939(2) 1.01684(16) 0.93182(8) 0.0432(5) Uani 1 1 d . . . . .
 H45 H 0.060873 1.083163 0.950598 0.052 Uiso 1 1 calc R U . . .
 C44 C 0.2120(2) 0.97644(16) 0.91087(8) 0.0422(5) Uani 1 1 d . . . . .
 H44 H 0.259942 1.015571 0.914854 0.051 Uiso 1 1 calc R U . . .
 C51 C 0.66513(18) 0.55715(18) 0.83933(9) 0.0469(5) Uani 1 1 d . . . . .
 H51 H 0.751293 0.527949 0.838478 0.056 Uiso 1 1 calc R U . . .
 C50 C 0.60312(19) 0.52365(18) 0.88079(9) 0.0456(5) Uani 1 1 d . . . . .
 H50 H 0.646840 0.471528 0.908331 0.055 Uiso 1 1 calc R U . . .
 C71 C 0.4984(2) -0.05400(16) 0.74244(9) 0.0457(5) Uani 1 1 d . . . . .
 H71 H 0.536380 -0.129362 0.754686 0.055 Uiso 1 1 calc R U . . .
 C84 C 0.7122(2) 0.21827(19) 0.96213(10) 0.0554(6) Uani 1 1 d . . . . .
 H84 H 0.785995 0.193409 0.980214 0.066 Uiso 1 1 calc R U . . .
 C83 C 0.6034(2) 0.2672(2) 0.99022(9) 0.0604(7) Uani 1 1 d . . . . .
 H83 H 0.601446 0.275921 1.027959 0.073 Uiso 1 1 calc R U . . .
 C85 C 0.7148(2) 0.2051(2) 0.90753(10) 0.0606(7) Uani 1 1 d . . . . .
 H85 H 0.790514 0.172461 0.887776 0.073 Uiso 1 1 calc R U . . .
 C82 C 0.4968(2) 0.3037(2) 0.96422(11) 0.0653(7) Uani 1 1 d . . . . .
 H82 H 0.421277 0.339105 0.983791 0.078 Uiso 1 1 calc R U . . .
 C81 C 0.4990(2) 0.2890(2) 0.90986(11) 0.0661(7) Uani 1 1 d . . . . .
 H81 H 0.425030 0.313483 0.891964 0.079 Uiso 1 1 calc R U . . .
 C80 C 0.6082(3) 0.2390(2) 0.88145(10) 0.0656(7) Uani 1 1 d . . . . .
 H80 H 0.610114 0.227979 0.843971 0.079 Uiso 1 1 calc R U . . .
 C91 C 0.6379(6) 0.7877(6) 0.9129(4) 0.0659(14) Uani 0.657(7) 1 d D U P A 1
 H91 H 0.587969 0.764746 0.894260 0.079 Uiso 0.657(7) 1 calc R U P A 1
 C86 C 0.7568(5) 0.7181(4) 0.9182(2) 0.0625(11) Uani 0.657(7) 1 d D U P A 1
 H86 H 0.787409 0.646413 0.904664 0.075 Uiso 0.657(7) 1 calc R U P A 1
 C87 C 0.8319(5) 0.7488(5) 0.94223(18) 0.0684(13) Uani 0.657(7) 1 d D U P A 1
 H87 H 0.915223 0.700176 0.945579 0.082 Uiso 0.657(7) 1 calc R U P A 1
 C88 C 0.7833(7) 0.8563(7) 0.9625(3) 0.0827(16) Uani 0.657(7) 1 d D U P A 1
 H88 H 0.835169 0.879589 0.979514 0.099 Uiso 0.657(7) 1 calc R U P A 1
 C89 C 0.6608(7) 0.9283(8) 0.9580(4) 0.1000(19) Uani 0.657(7) 1 d D U P A 1
 H89 H 0.628584 1.000468 0.971137 0.120 Uiso 0.657(7) 1 calc R U P A 1
 C90 C 0.5882(6) 0.8900(6) 0.9336(3) 0.0876(16) Uani 0.657(7) 1 d D U P A 1
 H90 H 0.503626 0.934986 0.931319 0.105 Uiso 0.657(7) 1 calc R U P A 1
 C91A C 0.6181(16) 0.8098(12) 0.9137(10) 0.087(3) Uani 0.343(7) 1 d D U P A 2
 H91A H 0.580076 0.766824 0.902096 0.104 Uiso 0.343(7) 1 calc R U P A 2
 C90A C 0.5585(11) 0.9215(10) 0.9069(6) 0.088(2) Uani 0.343(7) 1 d D U P A 2
 H90A H 0.490664 0.955753 0.884751 0.106 Uiso 0.343(7) 1 calc R U P A 2
 C89A C 0.6020(11) 0.9819(10) 0.9340(6) 0.096(3) Uani 0.343(7) 1 d D U P A 2
 H89A H 0.558859 1.059665 0.935593 0.116 Uiso 0.343(7) 1 calc R U P A 2
 C88A C 0.7127(13) 0.9241(12) 0.9593(6) 0.089(3) Uani 0.343(7) 1 d D U P A 2
 H88A H 0.740186 0.967014 0.978507 0.107 Uiso 0.343(7) 1 calc R U P A 2
 C87A C 0.7884(15) 0.8093(11) 0.9594(7) 0.092(3) Uani 0.343(7) 1 d D U P A 2
 H87A H 0.867368 0.774181 0.973207 0.111 Uiso 0.343(7) 1 calc R U P A 2
 C86A C 0.7276(13) 0.7554(12) 0.9359(6) 0.093(3) Uani 0.343(7) 1 d D U P A 2
 H86A H 0.765517 0.677140 0.935540 0.112 Uiso 0.343(7) 1 calc R U P A 2

loop_
  _atom_site_aniso_label
  _atom_site_aniso_U_11
  _atom_site_aniso_U_22
  _atom_site_aniso_U_33
  _atom_site_aniso_U_23
  _atom_site_aniso_U_13
  _atom_site_aniso_U_12
 P3 0.02130(17) 0.02194(18) 0.01977(18) 0.00012(14) -0.00104(14) -0.00786(14)
 P1 0.02123(18) 0.01955(18) 0.02467(19) -0.00196(14) 0.00415(14) -0.01043(14)
 P2 0.0318(2) 0.02533(19) 0.01919(18) -0.00059(15) -0.00346(15) -0.01463(16)
 O2 0.0290(5) 0.0278(6) 0.0167(5) 0.0016(4) -0.0016(4) -0.0170(5)
 O3 0.0242(5) 0.0192(5) 0.0186(5) -0.0013(4) -0.0035(4) -0.0062(4)
 O1 0.0220(5) 0.0169(5) 0.0234(5) 0.0001(4) 0.0059(4) -0.0085(4)
 N1 0.0208(6) 0.0188(6) 0.0172(6) -0.0003(5) -0.0003(5) -0.0094(5)
 C1 0.0192(6) 0.0196(7) 0.0166(7) 0.0012(5) -0.0017(5) -0.0081(5)
 C54 0.0206(7) 0.0209(7) 0.0189(7) 0.0010(5) -0.0011(5) -0.0123(6)
 C6 0.0171(6) 0.0212(7) 0.0165(6) 0.0006(5) 0.0007(5) -0.0080(5)
 C28 0.0194(6) 0.0166(6) 0.0204(7) -0.0020(5) 0.0015(5) -0.0075(5)
 C66 0.0185(7) 0.0238(7) 0.0208(7) -0.0019(6) -0.0002(5) -0.0104(6)
 C00D 0.0192(7) 0.0197(7) 0.0212(7) 0.0016(5) -0.0033(5) -0.0087(6)
 C16 0.0229(7) 0.0214(7) 0.0258(8) -0.0048(6) 0.0023(6) -0.0117(6)
 C5 0.0210(7) 0.0207(7) 0.0183(7) -0.0012(5) -0.0011(5) -0.0081(6)
 C29 0.0220(7) 0.0209(7) 0.0246(7) -0.0004(6) -0.0014(6) -0.0095(6)
 C12 0.0206(7) 0.0197(7) 0.0182(7) -0.0008(5) -0.0035(5) -0.0083(6)
 C8 0.0199(7) 0.0199(7) 0.0220(7) -0.0007(6) -0.0004(5) -0.0098(6)
 C67 0.0185(6) 0.0221(7) 0.0209(7) -0.0036(6) 0.0004(5) -0.0093(6)
 C58 0.0248(7) 0.0239(7) 0.0196(7) -0.0001(6) -0.0010(6) -0.0119(6)
 C62 0.0216(7) 0.0266(8) 0.0206(7) -0.0027(6) -0.0003(6) -0.0121(6)
 C00M 0.0197(7) 0.0194(7) 0.0204(7) -0.0028(5) 0.0017(5) -0.0092(6)
 C7 0.0185(6) 0.0182(7) 0.0199(7) 0.0014(5) -0.0028(5) -0.0090(5)
 C65 0.0215(7) 0.0215(7) 0.0275(8) -0.0025(6) 0.0026(6) -0.0110(6)
 C55 0.0204(7) 0.0210(7) 0.0244(7) -0.0005(6) -0.0008(6) -0.0093(6)
 C32 0.0267(7) 0.0177(7) 0.0218(7) -0.0001(6) 0.0036(6) -0.0084(6)
 C2 0.0239(7) 0.0217(7) 0.0233(7) 0.0007(6) 0.0029(6) -0.0111(6)
 C41 0.0259(7) 0.0226(7) 0.0174(7) 0.0009(6) 0.0000(6) -0.0079(6)
 C68 0.0293(8) 0.0247(8) 0.0200(7) 0.0004(6) -0.0027(6) -0.0118(6)
 C9 0.0219(7) 0.0246(7) 0.0213(7) 0.0010(6) 0.0001(6) -0.0123(6)
 C10 0.0258(7) 0.0208(7) 0.0234(7) 0.0041(6) -0.0053(6) -0.0117(6)
 C13 0.0240(7) 0.0181(7) 0.0199(7) -0.0019(5) 0.0008(6) -0.0080(6)
 C64 0.0269(8) 0.0274(8) 0.0274(8) -0.0087(6) 0.0042(6) -0.0153(6)
 C11 0.0249(7) 0.0182(7) 0.0233(7) -0.0010(6) -0.0028(6) -0.0081(6)
 C40 0.0303(8) 0.0251(8) 0.0198(7) 0.0009(6) -0.0016(6) -0.0113(6)
 C22 0.0225(7) 0.0249(7) 0.0212(7) -0.0033(6) 0.0025(6) -0.0094(6)
 C63 0.0267(7) 0.0316(8) 0.0197(7) -0.0058(6) 0.0026(6) -0.0150(6)
 C36 0.0313(8) 0.0231(8) 0.0217(8) 0.0018(6) 0.0016(6) -0.0095(6)
 C74 0.0238(7) 0.0173(7) 0.0256(8) -0.0010(6) -0.0023(6) -0.0066(6)
 C59 0.0300(8) 0.0270(8) 0.0170(7) -0.0007(6) -0.0003(6) -0.0114(6)
 C75 0.0297(8) 0.0262(8) 0.0259(8) -0.0008(6) -0.0016(6) -0.0120(7)
 C17 0.0213(7) 0.0369(9) 0.0262(8) -0.0053(7) 0.0011(6) -0.0124(7)
 C4 0.0257(7) 0.0233(7) 0.0236(8) -0.0038(6) 0.0053(6) -0.0074(6)
 C57 0.0294(8) 0.0298(8) 0.0186(7) 0.0031(6) -0.0065(6) -0.0130(7)
 C30 0.0287(8) 0.0241(8) 0.0331(9) -0.0036(6) -0.0016(6) -0.0155(6)
 C31 0.0309(8) 0.0208(7) 0.0317(8) 0.0001(6) 0.0041(6) -0.0156(6)
 C33 0.0350(8) 0.0244(8) 0.0229(8) 0.0027(6) 0.0022(6) -0.0146(7)
 C56 0.0234(7) 0.0251(8) 0.0265(8) 0.0042(6) -0.0068(6) -0.0083(6)
 C42 0.0340(8) 0.0241(8) 0.0210(7) 0.0012(6) -0.0069(6) -0.0110(7)
 C79 0.0295(8) 0.0260(8) 0.0247(8) -0.0019(6) -0.0026(6) -0.0096(6)
 C21 0.0224(7) 0.0339(9) 0.0342(9) -0.0080(7) 0.0031(6) -0.0148(7)
 C23 0.0290(8) 0.0256(8) 0.0350(9) -0.0005(7) -0.0031(7) -0.0126(7)
 C27 0.0282(8) 0.0287(8) 0.0352(9) 0.0043(7) 0.0026(7) -0.0111(7)
 C48 0.0322(8) 0.0273(8) 0.0270(8) -0.0078(6) -0.0007(6) -0.0124(7)
 C3 0.0257(8) 0.0291(8) 0.0263(8) -0.0004(6) 0.0067(6) -0.0114(6)
 C39 0.0415(9) 0.0319(9) 0.0213(8) -0.0028(6) -0.0022(7) -0.0152(7)
 C69 0.0339(9) 0.0335(9) 0.0348(9) 0.0027(7) -0.0014(7) -0.0176(7)
 C61 0.0359(9) 0.0311(9) 0.0300(9) -0.0007(7) 0.0078(7) -0.0152(7)
 C73 0.0308(8) 0.0262(8) 0.0384(10) 0.0006(7) -0.0075(7) -0.0113(7)
 C78 0.0347(9) 0.0274(8) 0.0310(9) -0.0043(7) -0.0088(7) -0.0112(7)
 C43 0.0358(9) 0.0314(9) 0.0343(9) -0.0017(7) -0.0099(7) -0.0137(7)
 C15 0.0321(8) 0.0212(8) 0.0359(9) -0.0021(7) 0.0094(7) -0.0056(7)
 C18 0.0279(8) 0.0462(10) 0.0268(8) -0.0079(7) 0.0058(7) -0.0154(8)
 C47 0.0344(9) 0.0306(9) 0.0313(9) 0.0027(7) -0.0059(7) -0.0106(7)
 C76 0.0323(8) 0.0324(9) 0.0352(9) 0.0011(7) 0.0001(7) -0.0170(7)
 C77 0.0292(8) 0.0253(8) 0.0445(10) 0.0001(7) -0.0085(7) -0.0129(7)
 C25 0.0248(8) 0.0462(10) 0.0314(9) -0.0040(8) -0.0032(7) -0.0127(7)
 C14 0.0440(9) 0.0344(9) 0.0219(8) -0.0017(7) -0.0034(7) -0.0230(8)
 C60 0.0482(11) 0.0357(9) 0.0193(8) -0.0027(7) -0.0053(7) -0.0090(8)
 C19 0.0352(9) 0.0398(10) 0.0248(8) -0.0068(7) -0.0027(7) -0.0130(8)
 C24 0.0325(9) 0.0357(9) 0.0393(10) -0.0052(8) -0.0006(7) -0.0199(8)
 C20 0.0254(8) 0.0391(9) 0.0348(9) -0.0096(7) -0.0050(7) -0.0122(7)
 C38 0.0534(11) 0.0391(10) 0.0180(8) -0.0002(7) -0.0001(7) -0.0185(9)
 C34 0.0459(10) 0.0238(8) 0.0352(10) 0.0021(7) -0.0066(8) -0.0095(8)
 C26 0.0276(8) 0.0363(10) 0.0379(10) 0.0078(8) -0.0025(7) -0.0067(7)
 C49 0.0372(9) 0.0376(10) 0.0297(9) -0.0055(7) -0.0025(7) -0.0108(8)
 C46 0.0415(10) 0.0312(9) 0.0301(9) 0.0007(7) 0.0001(8) -0.0027(8)
 C37 0.0497(10) 0.0333(9) 0.0222(8) 0.0034(7) 0.0031(7) -0.0199(8)
 C53 0.0393(9) 0.0315(9) 0.0339(9) -0.0060(7) 0.0017(7) -0.0166(8)
 B1 0.0188(7) 0.0187(7) 0.0175(7) -0.0002(6) -0.0001(6) -0.0088(6)
 C35 0.0556(12) 0.0496(11) 0.0285(9) 0.0074(8) 0.0014(8) -0.0345(10)
 C70 0.0583(12) 0.0341(10) 0.0455(11) 0.0035(8) 0.0025(9) -0.0277(9)
 C72 0.0368(10) 0.0281(9) 0.0547(12) 0.0017(8) -0.0138(9) -0.0046(8)
 C52 0.0394(10) 0.0445(11) 0.0479(11) -0.0139(9) 0.0079(9) -0.0215(9)
 C45 0.0611(13) 0.0281(9) 0.0309(9) -0.0060(7) -0.0095(9) -0.0078(9)
 C44 0.0551(12) 0.0324(10) 0.0426(11) -0.0032(8) -0.0161(9) -0.0194(9)
 C51 0.0313(9) 0.0504(12) 0.0562(13) -0.0189(10) -0.0009(9) -0.0120(9)
 C50 0.0402(10) 0.0459(11) 0.0417(11) -0.0067(9) -0.0111(9) -0.0071(9)
 C71 0.0608(13) 0.0238(9) 0.0482(12) 0.0071(8) -0.0092(10) -0.0140(9)
 C84 0.0497(12) 0.0500(13) 0.0504(13) -0.0075(10) -0.0143(10) -0.0027(10)
 C83 0.0641(15) 0.0616(15) 0.0348(11) -0.0052(10) -0.0046(10) -0.0056(12)
 C85 0.0495(13) 0.0578(14) 0.0489(13) -0.0042(11) 0.0020(10) 0.0017(11)
 C82 0.0459(13) 0.0721(17) 0.0534(14) 0.0063(12) 0.0064(11) -0.0044(12)
 C81 0.0509(13) 0.0809(19) 0.0560(15) 0.0116(13) -0.0192(12) -0.0173(13)
 C80 0.0703(16) 0.0692(17) 0.0358(12) -0.0016(11) -0.0108(11) -0.0076(13)
 C91 0.076(3) 0.094(3) 0.058(3) -0.028(3) 0.013(3) -0.063(3)
 C86 0.089(3) 0.068(3) 0.048(2) 0.0091(19) 0.004(2) -0.052(2)
 C87 0.075(3) 0.094(3) 0.046(2) 0.033(2) -0.0135(19) -0.050(2)
 C88 0.117(3) 0.128(4) 0.050(2) -0.014(3) -0.002(3) -0.096(3)
 C89 0.110(4) 0.118(4) 0.093(4) -0.059(3) 0.040(4) -0.068(3)
 C90 0.068(3) 0.093(3) 0.109(4) -0.035(3) 0.027(3) -0.040(3)
 C91A 0.086(5) 0.090(4) 0.094(6) -0.005(5) 0.028(4) -0.051(4)
 C90A 0.075(5) 0.091(4) 0.103(6) -0.016(4) 0.044(4) -0.045(3)
 C89A 0.092(5) 0.086(5) 0.109(6) -0.026(4) 0.039(4) -0.039(4)
 C88A 0.103(6) 0.094(5) 0.076(5) -0.012(4) 0.029(5) -0.050(4)
 C87A 0.122(5) 0.086(5) 0.068(5) 0.019(5) -0.003(4) -0.048(4)
 C86A 0.113(5) 0.085(5) 0.086(6) 0.015(4) 0.011(4) -0.051(4)

_geom_special_details
;
 All esds (except the esd in the dihedral angle between two l.s. planes)
 are estimated using the full covariance matrix.  The cell esds are taken
 into account individually in the estimation of esds in distances, angles
 and torsion angles; correlations between esds in cell parameters are only
 used when they are defined by crystal symmetry.  An approximate (isotropic)
 treatment of cell esds is used for estimating esds involving l.s. planes.
;
loop_
  _geom_bond_atom_site_label_1
  _geom_bond_atom_site_label_2
  _geom_bond_distance
  _geom_bond_site_symmetry_2
  _geom_bond_publ_flag
 P3 C66 1.8322(15) . ?
 P3 C68 1.8359(16) . ?
 P3 C74 1.8375(16) . ?
 P1 C16 1.8349(16) . ?
 P1 C8 1.8416(15) . ?
 P1 C22 1.8409(16) . ?
 P2 C40 1.8385(16) . ?
 P2 C42 1.8363(17) . ?
 P2 C48 1.8349(17) . ?
 O2 C00M 1.3993(17) . ?
 O2 C41 1.3711(18) . ?
 O3 C00D 1.4083(17) . ?
 O3 C67 1.3850(17) . ?
 O1 C6 1.4004(17) . ?
 O1 C7 1.3790(17) . ?
 N1 H1A 0.9100 . ?
 N1 H1B 0.9100 . ?
 N1 H1C 0.9100 . ?
 N1 B1 1.6275(19) . ?
 C1 C6 1.405(2) . ?
 C1 C2 1.399(2) . ?
 C1 B1 1.633(2) . ?
 C54 C00D 1.399(2) . ?
 C54 C55 1.402(2) . ?
 C54 B1 1.631(2) . ?
 C6 C5 1.390(2) . ?
 C28 C29 1.399(2) . ?
 C28 C00M 1.401(2) . ?
 C28 B1 1.630(2) . ?
 C66 C67 1.403(2) . ?
 C66 C65 1.394(2) . ?
 C00D C58 1.393(2) . ?
 C16 C17 1.389(2) . ?
 C16 C21 1.400(2) . ?
 C5 C13 1.524(2) . ?
 C5 C4 1.399(2) . ?
 C29 H29 0.9500 . ?
 C29 C30 1.390(2) . ?
 C12 C7 1.398(2) . ?
 C12 C13 1.521(2) . ?
 C12 C11 1.395(2) . ?
 C8 C7 1.400(2) . ?
 C8 C9 1.397(2) . ?
 C67 C62 1.396(2) . ?
 C58 C59 1.525(2) . ?
 C58 C57 1.393(2) . ?
 C62 C63 1.398(2) . ?
 C62 C59 1.519(2) . ?
 C00M C32 1.393(2) . ?
 C65 H65 0.9500 . ?
 C65 C64 1.390(2) . ?
 C55 H55 0.9500 . ?
 C55 C56 1.388(2) . ?
 C32 C31 1.395(2) . ?
 C32 C33 1.528(2) . ?
 C2 H2 0.9500 . ?
 C2 C3 1.389(2) . ?
 C41 C40 1.402(2) . ?
 C41 C36 1.402(2) . ?
 C68 C69 1.395(2) . ?
 C68 C73 1.394(2) . ?
 C9 H9 0.9500 . ?
 C9 C10 1.387(2) . ?
 C10 H10 0.9500 . ?
 C10 C11 1.384(2) . ?
 C13 C15 1.537(2) . ?
 C13 C14 1.541(2) . ?
 C64 H64 0.9500 . ?
 C64 C63 1.384(2) . ?
 C11 H11 0.9500 . ?
 C40 C39 1.396(2) . ?
 C22 C23 1.397(2) . ?
 C22 C27 1.389(2) . ?
 C63 H63 0.9500 . ?
 C36 C33 1.528(2) . ?
 C36 C37 1.394(2) . ?
 C74 C75 1.395(2) . ?
 C74 C79 1.401(2) . ?
 C59 C61 1.549(2) . ?
 C59 C60 1.536(2) . ?
 C75 H75 0.9500 . ?
 C75 C76 1.391(2) . ?
 C17 H17 0.9500 . ?
 C17 C18 1.393(2) . ?
 C4 H4 0.9500 . ?
 C4 C3 1.380(2) . ?
 C57 H57 0.9500 . ?
 C57 C56 1.386(2) . ?
 C30 H30 0.9500 . ?
 C30 C31 1.384(2) . ?
 C31 H31 0.9500 . ?
 C33 C34 1.545(2) . ?
 C33 C35 1.535(2) . ?
 C56 H56 0.9500 . ?
 C42 C43 1.394(2) . ?
 C42 C47 1.397(2) . ?
 C79 H79 0.9500 . ?
 C79 C78 1.386(2) . ?
 C21 H21 0.9500 . ?
 C21 C20 1.383(2) . ?
 C23 H23 0.9500 . ?
 C23 C24 1.389(2) . ?
 C27 H27 0.9500 . ?
 C27 C26 1.394(2) . ?
 C48 C49 1.394(2) . ?
 C48 C53 1.401(2) . ?
 C3 H3 0.9500 . ?
 C39 H39 0.9500 . ?
 C39 C38 1.383(3) . ?
 C69 H69 0.9500 . ?
 C69 C70 1.388(3) . ?
 C61 H61A 0.9800 . ?
 C61 H61B 0.9800 . ?
 C61 H61C 0.9800 . ?
 C73 H73 0.9500 . ?
 C73 C72 1.388(2) . ?
 C78 H78 0.9500 . ?
 C78 C77 1.383(3) . ?
 C43 H43 0.9500 . ?
 C43 C44 1.394(3) . ?
 C15 H15A 0.9800 . ?
 C15 H15B 0.9800 . ?
 C15 H15C 0.9800 . ?
 C18 H18 0.9500 . ?
 C18 C19 1.382(2) . ?
 C47 H47 0.9500 . ?
 C47 C46 1.392(3) . ?
 C76 H76 0.9500 . ?
 C76 C77 1.381(3) . ?
 C77 H77 0.9500 . ?
 C25 H25 0.9500 . ?
 C25 C24 1.385(3) . ?
 C25 C26 1.377(3) . ?
 C14 H14A 0.9800 . ?
 C14 H14B 0.9800 . ?
 C14 H14C 0.9800 . ?
 C60 H60A 0.9800 . ?
 C60 H60B 0.9800 . ?
 C60 H60C 0.9800 . ?
 C19 H19 0.9500 . ?
 C19 C20 1.384(3) . ?
 C24 H24 0.9500 . ?
 C20 H20 0.9500 . ?
 C38 H38 0.9500 . ?
 C38 C37 1.388(3) . ?
 C34 H34A 0.9800 . ?
 C34 H34B 0.9800 . ?
 C34 H34C 0.9800 . ?
 C26 H26 0.9500 . ?
 C49 H49 0.9500 . ?
 C49 C50 1.391(3) . ?
 C46 H46 0.9500 . ?
 C46 C45 1.381(3) . ?
 C37 H37 0.9500 . ?
 C53 H53 0.9500 . ?
 C53 C52 1.389(3) . ?
 C35 H35A 0.9800 . ?
 C35 H35B 0.9800 . ?
 C35 H35C 0.9800 . ?
 C70 H70 0.9500 . ?
 C70 C71 1.381(3) . ?
 C72 H72 0.9500 . ?
 C72 C71 1.382(3) . ?
 C52 H52 0.9500 . ?
 C52 C51 1.380(3) . ?
 C45 H45 0.9500 . ?
 C45 C44 1.377(3) . ?
 C44 H44 0.9500 . ?
 C51 H51 0.9500 . ?
 C51 C50 1.386(3) . ?
 C50 H50 0.9500 . ?
 C71 H71 0.9500 . ?
 C84 H84 0.9500 . ?
 C84 C83 1.365(3) . ?
 C84 C85 1.376(3) . ?
 C83 H83 0.9500 . ?
 C83 C82 1.370(4) . ?
 C85 H85 0.9500 . ?
 C85 C80 1.375(4) . ?
 C82 H82 0.9500 . ?
 C82 C81 1.375(4) . ?
 C81 H81 0.9500 . ?
 C81 C80 1.373(4) . ?
 C80 H80 0.9500 . ?
 C91 H91 0.9500 . ?
 C91 C86 1.359(7) . ?
 C91 C90 1.367(8) . ?
 C86 H86 0.9500 . ?
 C86 C87 1.343(6) . ?
 C87 H87 0.9500 . ?
 C87 C88 1.423(9) . ?
 C88 H88 0.9500 . ?
 C88 C89 1.397(10) . ?
 C89 H89 0.9500 . ?
 C89 C90 1.390(8) . ?
 C90 H90 0.9500 . ?
 C91A H91A 0.9500 . ?
 C91A C90A 1.361(14) . ?
 C91A C86A 1.355(14) . ?
 C90A H90A 0.9500 . ?
 C90A C89A 1.377(13) . ?
 C89A H89A 0.9500 . ?
 C89A C88A 1.405(16) . ?
 C88A H88A 0.9500 . ?
 C88A C87A 1.419(16) . ?
 C87A H87A 0.9500 . ?
 C87A C86A 1.414(14) . ?
 C86A H86A 0.9500 . ?

loop_
  _geom_angle_atom_site_label_1
  _geom_angle_atom_site_label_2
  _geom_angle_atom_site_label_3
  _geom_angle
  _geom_angle_site_symmetry_1
  _geom_angle_site_symmetry_3
  _geom_angle_publ_flag
 C66 P3 C68 102.31(7) . . ?
 C66 P3 C74 101.80(7) . . ?
 C68 P3 C74 100.07(7) . . ?
 C16 P1 C8 99.75(7) . . ?
 C16 P1 C22 103.16(7) . . ?
 C22 P1 C8 102.33(7) . . ?
 C42 P2 C40 101.20(7) . . ?
 C48 P2 C40 103.69(8) . . ?
 C48 P2 C42 102.44(7) . . ?
 C41 O2 C00M 118.50(12) . . ?
 C67 O3 C00D 117.15(11) . . ?
 C7 O1 C6 118.84(11) . . ?
 H1A N1 H1B 109.5 . . ?
 H1A N1 H1C 109.5 . . ?
 H1B N1 H1C 109.5 . . ?
 B1 N1 H1A 109.5 . . ?
 B1 N1 H1B 109.5 . . ?
 B1 N1 H1C 109.5 . . ?
 C6 C1 B1 123.61(12) . . ?
 C2 C1 C6 114.56(13) . . ?
 C2 C1 B1 121.81(13) . . ?
 C00D C54 C55 115.01(13) . . ?
 C00D C54 B1 122.54(13) . . ?
 C55 C54 B1 122.45(13) . . ?
 O1 C6 C1 114.79(12) . . ?
 C5 C6 O1 120.30(13) . . ?
 C5 C6 C1 124.91(13) . . ?
 C29 C28 C00M 115.18(13) . . ?
 C29 C28 B1 120.98(13) . . ?
 C00M C28 B1 123.45(12) . . ?
 C67 C66 P3 118.57(11) . . ?
 C65 C66 P3 123.74(12) . . ?
 C65 C66 C67 117.58(14) . . ?
 C54 C00D O3 116.05(12) . . ?
 C58 C00D O3 118.99(13) . . ?
 C58 C00D C54 124.94(13) . . ?
 C17 C16 P1 124.52(12) . . ?
 C17 C16 C21 118.24(15) . . ?
 C21 C16 P1 117.09(12) . . ?
 C6 C5 C13 121.41(13) . . ?
 C6 C5 C4 117.08(14) . . ?
 C4 C5 C13 121.44(13) . . ?
 C28 C29 H29 119.0 . . ?
 C30 C29 C28 121.98(14) . . ?
 C30 C29 H29 119.0 . . ?
 C7 C12 C13 120.85(13) . . ?
 C11 C12 C7 117.38(13) . . ?
 C11 C12 C13 121.52(13) . . ?
 C7 C8 P1 119.79(11) . . ?
 C9 C8 P1 122.49(11) . . ?
 C9 C8 C7 117.71(13) . . ?
 O3 C67 C66 116.46(13) . . ?
 O3 C67 C62 120.70(13) . . ?
 C62 C67 C66 122.79(14) . . ?
 C00D C58 C59 119.25(13) . . ?
 C57 C58 C00D 116.84(14) . . ?
 C57 C58 C59 123.77(14) . . ?
 C67 C62 C63 117.46(14) . . ?
 C67 C62 C59 118.14(13) . . ?
 C63 C62 C59 124.15(14) . . ?
 O2 C00M C28 114.93(12) . . ?
 C32 C00M O2 120.01(13) . . ?
 C32 C00M C28 125.06(14) . . ?
 O1 C7 C12 120.99(13) . . ?
 O1 C7 C8 116.44(13) . . ?
 C12 C7 C8 122.56(13) . . ?
 C66 C65 H65 119.6 . . ?
 C64 C65 C66 120.82(14) . . ?
 C64 C65 H65 119.6 . . ?
 C54 C55 H55 118.9 . . ?
 C56 C55 C54 122.27(14) . . ?
 C56 C55 H55 118.9 . . ?
 C00M C32 C31 116.71(14) . . ?
 C00M C32 C33 120.72(14) . . ?
 C31 C32 C33 122.52(14) . . ?
 C1 C2 H2 118.6 . . ?
 C3 C2 C1 122.78(14) . . ?
 C3 C2 H2 118.6 . . ?
 O2 C41 C40 116.44(13) . . ?
 O2 C41 C36 120.81(14) . . ?
 C40 C41 C36 122.75(14) . . ?
 C69 C68 P3 116.90(12) . . ?
 C73 C68 P3 124.60(13) . . ?
 C73 C68 C69 118.42(15) . . ?
 C8 C9 H9 119.5 . . ?
 C10 C9 C8 121.00(14) . . ?
 C10 C9 H9 119.5 . . ?
 C9 C10 H10 120.1 . . ?
 C11 C10 C9 119.72(14) . . ?
 C11 C10 H10 120.1 . . ?
 C5 C13 C15 110.70(13) . . ?
 C5 C13 C14 108.84(12) . . ?
 C12 C13 C5 109.41(12) . . ?
 C12 C13 C15 110.68(12) . . ?
 C12 C13 C14 108.06(12) . . ?
 C15 C13 C14 109.10(14) . . ?
 C65 C64 H64 119.9 . . ?
 C63 C64 C65 120.23(15) . . ?
 C63 C64 H64 119.9 . . ?
 C12 C11 H11 119.2 . . ?
 C10 C11 C12 121.60(14) . . ?
 C10 C11 H11 119.2 . . ?
 C41 C40 P2 118.96(12) . . ?
 C39 C40 P2 123.19(13) . . ?
 C39 C40 C41 117.85(15) . . ?
 C23 C22 P1 125.51(12) . . ?
 C27 C22 P1 116.24(12) . . ?
 C27 C22 C23 118.25(15) . . ?
 C62 C63 H63 119.5 . . ?
 C64 C63 C62 121.05(14) . . ?
 C64 C63 H63 119.5 . . ?
 C41 C36 C33 120.09(14) . . ?
 C37 C36 C41 116.96(15) . . ?
 C37 C36 C33 122.80(15) . . ?
 C75 C74 P3 125.03(12) . . ?
 C75 C74 C79 118.40(15) . . ?
 C79 C74 P3 116.56(12) . . ?
 C58 C59 C61 108.14(13) . . ?
 C58 C59 C60 112.34(13) . . ?
 C62 C59 C58 107.61(12) . . ?
 C62 C59 C61 107.37(13) . . ?
 C62 C59 C60 112.35(14) . . ?
 C60 C59 C61 108.83(14) . . ?
 C74 C75 H75 119.9 . . ?
 C76 C75 C74 120.18(16) . . ?
 C76 C75 H75 119.9 . . ?
 C16 C17 H17 119.8 . . ?
 C16 C17 C18 120.49(15) . . ?
 C18 C17 H17 119.8 . . ?
 C5 C4 H4 119.6 . . ?
 C3 C4 C5 120.71(15) . . ?
 C3 C4 H4 119.6 . . ?
 C58 C57 H57 119.5 . . ?
 C56 C57 C58 120.98(14) . . ?
 C56 C57 H57 119.5 . . ?
 C29 C30 H30 119.9 . . ?
 C31 C30 C29 120.17(14) . . ?
 C31 C30 H30 119.9 . . ?
 C32 C31 H31 119.6 . . ?
 C30 C31 C32 120.89(14) . . ?
 C30 C31 H31 119.6 . . ?
 C32 C33 C34 108.62(13) . . ?
 C32 C33 C35 111.28(14) . . ?
 C36 C33 C32 108.75(13) . . ?
 C36 C33 C34 108.44(14) . . ?
 C36 C33 C35 111.23(14) . . ?
 C35 C33 C34 108.44(15) . . ?
 C55 C56 H56 120.1 . . ?
 C57 C56 C55 119.84(14) . . ?
 C57 C56 H56 120.1 . . ?
 C43 C42 P2 122.53(14) . . ?
 C43 C42 C47 118.52(16) . . ?
 C47 C42 P2 118.54(13) . . ?
 C74 C79 H79 119.5 . . ?
 C78 C79 C74 121.01(16) . . ?
 C78 C79 H79 119.5 . . ?
 C16 C21 H21 119.5 . . ?
 C20 C21 C16 120.99(15) . . ?
 C20 C21 H21 119.5 . . ?
 C22 C23 H23 119.6 . . ?
 C24 C23 C22 120.73(16) . . ?
 C24 C23 H23 119.6 . . ?
 C22 C27 H27 119.6 . . ?
 C22 C27 C26 120.87(16) . . ?
 C26 C27 H27 119.6 . . ?
 C49 C48 P2 125.47(14) . . ?
 C49 C48 C53 118.42(16) . . ?
 C53 C48 P2 116.04(13) . . ?
 C2 C3 H3 120.1 . . ?
 C4 C3 C2 119.86(14) . . ?
 C4 C3 H3 120.1 . . ?
 C40 C39 H39 119.6 . . ?
 C38 C39 C40 120.73(16) . . ?
 C38 C39 H39 119.6 . . ?
 C68 C69 H69 119.5 . . ?
 C70 C69 C68 120.92(17) . . ?
 C70 C69 H69 119.5 . . ?
 C59 C61 H61A 109.5 . . ?
 C59 C61 H61B 109.5 . . ?
 C59 C61 H61C 109.5 . . ?
 H61A C61 H61B 109.5 . . ?
 H61A C61 H61C 109.5 . . ?
 H61B C61 H61C 109.5 . . ?
 C68 C73 H73 119.7 . . ?
 C72 C73 C68 120.54(17) . . ?
 C72 C73 H73 119.7 . . ?
 C79 C78 H78 120.1 . . ?
 C77 C78 C79 119.88(16) . . ?
 C77 C78 H78 120.1 . . ?
 C42 C43 H43 119.8 . . ?
 C44 C43 C42 120.46(18) . . ?
 C44 C43 H43 119.8 . . ?
 C13 C15 H15A 109.5 . . ?
 C13 C15 H15B 109.5 . . ?
 C13 C15 H15C 109.5 . . ?
 H15A C15 H15B 109.5 . . ?
 H15A C15 H15C 109.5 . . ?
 H15B C15 H15C 109.5 . . ?
 C17 C18 H18 119.7 . . ?
 C19 C18 C17 120.64(16) . . ?
 C19 C18 H18 119.7 . . ?
 C42 C47 H47 119.8 . . ?
 C46 C47 C42 120.47(18) . . ?
 C46 C47 H47 119.8 . . ?
 C75 C76 H76 119.7 . . ?
 C77 C76 C75 120.65(17) . . ?
 C77 C76 H76 119.7 . . ?
 C78 C77 H77 120.1 . . ?
 C76 C77 C78 119.87(16) . . ?
 C76 C77 H77 120.1 . . ?
 C24 C25 H25 120.2 . . ?
 C26 C25 H25 120.2 . . ?
 C26 C25 C24 119.67(16) . . ?
 C13 C14 H14A 109.5 . . ?
 C13 C14 H14B 109.5 . . ?
 C13 C14 H14C 109.5 . . ?
 H14A C14 H14B 109.5 . . ?
 H14A C14 H14C 109.5 . . ?
 H14B C14 H14C 109.5 . . ?
 C59 C60 H60A 109.5 . . ?
 C59 C60 H60B 109.5 . . ?
 C59 C60 H60C 109.5 . . ?
 H60A C60 H60B 109.5 . . ?
 H60A C60 H60C 109.5 . . ?
 H60B C60 H60C 109.5 . . ?
 C18 C19 H19 120.3 . . ?
 C18 C19 C20 119.33(16) . . ?
 C20 C19 H19 120.3 . . ?
 C23 C24 H24 119.9 . . ?
 C25 C24 C23 120.22(16) . . ?
 C25 C24 H24 119.9 . . ?
 C21 C20 C19 120.29(15) . . ?
 C21 C20 H20 119.9 . . ?
 C19 C20 H20 119.9 . . ?
 C39 C38 H38 120.0 . . ?
 C39 C38 C37 120.09(16) . . ?
 C37 C38 H38 120.0 . . ?
 C33 C34 H34A 109.5 . . ?
 C33 C34 H34B 109.5 . . ?
 C33 C34 H34C 109.5 . . ?
 H34A C34 H34B 109.5 . . ?
 H34A C34 H34C 109.5 . . ?
 H34B C34 H34C 109.5 . . ?
 C27 C26 H26 119.9 . . ?
 C25 C26 C27 120.26(16) . . ?
 C25 C26 H26 119.9 . . ?
 C48 C49 H49 119.7 . . ?
 C50 C49 C48 120.65(19) . . ?
 C50 C49 H49 119.7 . . ?
 C47 C46 H46 119.8 . . ?
 C45 C46 C47 120.32(19) . . ?
 C45 C46 H46 119.8 . . ?
 C36 C37 H37 119.2 . . ?
 C38 C37 C36 121.60(16) . . ?
 C38 C37 H37 119.2 . . ?
 C48 C53 H53 119.6 . . ?
 C52 C53 C48 120.72(18) . . ?
 C52 C53 H53 119.6 . . ?
 N1 B1 C1 107.60(11) . . ?
 N1 B1 C54 105.48(11) . . ?
 N1 B1 C28 110.22(11) . . ?
 C54 B1 C1 112.97(12) . . ?
 C28 B1 C1 109.42(12) . . ?
 C28 B1 C54 111.02(12) . . ?
 C33 C35 H35A 109.5 . . ?
 C33 C35 H35B 109.5 . . ?
 C33 C35 H35C 109.5 . . ?
 H35A C35 H35B 109.5 . . ?
 H35A C35 H35C 109.5 . . ?
 H35B C35 H35C 109.5 . . ?
 C69 C70 H70 120.1 . . ?
 C71 C70 C69 119.84(18) . . ?
 C71 C70 H70 120.1 . . ?
 C73 C72 H72 119.9 . . ?
 C71 C72 C73 120.28(18) . . ?
 C71 C72 H72 119.9 . . ?
 C53 C52 H52 120.0 . . ?
 C51 C52 C53 120.07(19) . . ?
 C51 C52 H52 120.0 . . ?
 C46 C45 H45 120.1 . . ?
 C44 C45 C46 119.81(18) . . ?
 C44 C45 H45 120.1 . . ?
 C43 C44 H44 119.8 . . ?
 C45 C44 C43 120.40(19) . . ?
 C45 C44 H44 119.8 . . ?
 C52 C51 H51 120.0 . . ?
 C52 C51 C50 120.05(19) . . ?
 C50 C51 H51 120.0 . . ?
 C49 C50 H50 120.0 . . ?
 C51 C50 C49 120.06(19) . . ?
 C51 C50 H50 120.0 . . ?
 C70 C71 C72 120.00(17) . . ?
 C70 C71 H71 120.0 . . ?
 C72 C71 H71 120.0 . . ?
 C83 C84 H84 120.1 . . ?
 C83 C84 C85 119.8(2) . . ?
 C85 C84 H84 120.1 . . ?
 C84 C83 H83 119.9 . . ?
 C84 C83 C82 120.3(2) . . ?
 C82 C83 H83 119.9 . . ?
 C84 C85 H85 119.9 . . ?
 C80 C85 C84 120.3(2) . . ?
 C80 C85 H85 119.9 . . ?
 C83 C82 H82 120.0 . . ?
 C83 C82 C81 120.1(2) . . ?
 C81 C82 H82 120.0 . . ?
 C82 C81 H81 120.0 . . ?
 C80 C81 C82 119.9(2) . . ?
 C80 C81 H81 120.0 . . ?
 C85 C80 H80 120.2 . . ?
 C81 C80 C85 119.6(2) . . ?
 C81 C80 H80 120.2 . . ?
 C86 C91 H91 119.1 . . ?
 C86 C91 C90 121.8(5) . . ?
 C90 C91 H91 119.1 . . ?
 C91 C86 H86 119.4 . . ?
 C87 C86 C91 121.1(5) . . ?
 C87 C86 H86 119.4 . . ?
 C86 C87 H87 120.9 . . ?
 C86 C87 C88 118.2(5) . . ?
 C88 C87 H87 120.9 . . ?
 C87 C88 H88 119.3 . . ?
 C89 C88 C87 121.4(5) . . ?
 C89 C88 H88 119.3 . . ?
 C88 C89 H89 121.4 . . ?
 C90 C89 C88 117.2(6) . . ?
 C90 C89 H89 121.4 . . ?
 C91 C90 C89 120.3(6) . . ?
 C91 C90 H90 119.9 . . ?
 C89 C90 H90 119.9 . . ?
 C90A C91A H91A 117.6 . . ?
 C86A C91A H91A 117.6 . . ?
 C86A C91A C90A 124.8(14) . . ?
 C91A C90A H90A 121.9 . . ?
 C91A C90A C89A 116.2(13) . . ?
 C89A C90A H90A 121.9 . . ?
 C90A C89A H89A 121.3 . . ?
 C90A C89A C88A 117.4(11) . . ?
 C88A C89A H89A 121.3 . . ?
 C89A C88A H88A 116.1 . . ?
 C89A C88A C87A 127.8(13) . . ?
 C87A C88A H88A 116.1 . . ?
 C88A C87A H87A 125.4 . . ?
 C86A C87A C88A 109.2(12) . . ?
 C86A C87A H87A 125.4 . . ?
 C91A C86A C87A 123.2(13) . . ?
 C91A C86A H86A 118.4 . . ?
 C87A C86A H86A 118.4 . . ?

loop_
  _geom_torsion_atom_site_label_1
  _geom_torsion_atom_site_label_2
  _geom_torsion_atom_site_label_3
  _geom_torsion_atom_site_label_4
  _geom_torsion
  _geom_torsion_site_symmetry_1
  _geom_torsion_site_symmetry_2
  _geom_torsion_site_symmetry_3
  _geom_torsion_site_symmetry_4
  _geom_torsion_publ_flag
 P3 C66 C67 O3 3.99(17) . . . . ?
 P3 C66 C67 C62 -178.42(11) . . . . ?
 P3 C66 C65 C64 175.57(11) . . . . ?
 P3 C68 C69 C70 -176.98(15) . . . . ?
 P3 C68 C73 C72 176.16(15) . . . . ?
 P3 C74 C75 C76 -177.82(13) . . . . ?
 P3 C74 C79 C78 177.62(12) . . . . ?
 P1 C16 C17 C18 176.61(14) . . . . ?
 P1 C16 C21 C20 -176.58(13) . . . . ?
 P1 C8 C7 O1 -2.34(17) . . . . ?
 P1 C8 C7 C12 176.74(11) . . . . ?
 P1 C8 C9 C10 -176.96(11) . . . . ?
 P1 C22 C23 C24 -178.92(14) . . . . ?
 P1 C22 C27 C26 179.41(14) . . . . ?
 P2 C40 C39 C38 -179.74(14) . . . . ?
 P2 C42 C43 C44 173.34(14) . . . . ?
 P2 C42 C47 C46 -174.50(13) . . . . ?
 P2 C48 C49 C50 176.55(15) . . . . ?
 P2 C48 C53 C52 -177.88(14) . . . . ?
 O2 C00M C32 C31 -177.94(13) . . . . ?
 O2 C00M C32 C33 -0.6(2) . . . . ?
 O2 C41 C40 P2 -0.23(19) . . . . ?
 O2 C41 C40 C39 179.17(14) . . . . ?
 O2 C41 C36 C33 4.6(2) . . . . ?
 O2 C41 C36 C37 -179.70(15) . . . . ?
 O3 C00D C58 C59 -6.7(2) . . . . ?
 O3 C00D C58 C57 177.43(13) . . . . ?
 O3 C67 C62 C63 -179.13(13) . . . . ?
 O3 C67 C62 C59 6.4(2) . . . . ?
 O1 C6 C5 C13 1.7(2) . . . . ?
 O1 C6 C5 C4 -175.41(13) . . . . ?
 C1 C6 C5 C13 -179.18(13) . . . . ?
 C1 C6 C5 C4 3.7(2) . . . . ?
 C1 C2 C3 C4 1.7(2) . . . . ?
 C54 C00D C58 C59 172.17(14) . . . . ?
 C54 C00D C58 C57 -3.7(2) . . . . ?
 C54 C55 C56 C57 -2.9(2) . . . . ?
 C6 O1 C7 C12 19.85(19) . . . . ?
 C6 O1 C7 C8 -161.05(12) . . . . ?
 C6 C1 C2 C3 0.3(2) . . . . ?
 C6 C1 B1 N1 51.03(17) . . . . ?
 C6 C1 B1 C54 -64.98(17) . . . . ?
 C6 C1 B1 C28 170.79(13) . . . . ?
 C6 C5 C13 C12 20.94(18) . . . . ?
 C6 C5 C13 C15 143.17(14) . . . . ?
 C6 C5 C13 C14 -96.93(16) . . . . ?
 C6 C5 C4 C3 -1.4(2) . . . . ?
 C28 C29 C30 C31 0.4(2) . . . . ?
 C28 C00M C32 C31 1.1(2) . . . . ?
 C28 C00M C32 C33 178.47(14) . . . . ?
 C66 P3 C68 C69 -91.05(14) . . . . ?
 C66 P3 C68 C73 92.28(15) . . . . ?
 C66 P3 C74 C75 -8.06(15) . . . . ?
 C66 P3 C74 C79 172.94(12) . . . . ?
 C66 C67 C62 C63 3.4(2) . . . . ?
 C66 C67 C62 C59 -171.09(14) . . . . ?
 C66 C65 C64 C63 1.8(2) . . . . ?
 C00D O3 C67 C66 -153.99(12) . . . . ?
 C00D O3 C67 C62 28.38(19) . . . . ?
 C00D C54 C55 C56 1.7(2) . . . . ?
 C00D C54 B1 N1 53.83(17) . . . . ?
 C00D C54 B1 C1 171.10(13) . . . . ?
 C00D C54 B1 C28 -65.55(17) . . . . ?
 C00D C58 C59 C62 37.13(18) . . . . ?
 C00D C58 C59 C61 -78.57(17) . . . . ?
 C00D C58 C59 C60 161.31(15) . . . . ?
 C00D C58 C57 C56 2.4(2) . . . . ?
 C16 P1 C8 C7 145.81(12) . . . . ?
 C16 P1 C8 C9 -35.37(14) . . . . ?
 C16 P1 C22 C23 56.29(16) . . . . ?
 C16 P1 C22 C27 -122.68(13) . . . . ?
 C16 C17 C18 C19 -0.5(3) . . . . ?
 C16 C21 C20 C19 -0.3(3) . . . . ?
 C5 C4 C3 C2 -1.1(2) . . . . ?
 C29 C28 C00M O2 177.47(12) . . . . ?
 C29 C28 C00M C32 -1.6(2) . . . . ?
 C29 C28 B1 N1 -136.43(13) . . . . ?
 C29 C28 B1 C1 105.43(15) . . . . ?
 C29 C28 B1 C54 -19.93(19) . . . . ?
 C29 C30 C31 C32 -0.9(2) . . . . ?
 C8 P1 C16 C17 120.28(14) . . . . ?
 C8 P1 C16 C21 -64.29(13) . . . . ?
 C8 P1 C22 C23 -46.95(16) . . . . ?
 C8 P1 C22 C27 134.08(13) . . . . ?
 C8 C9 C10 C11 -0.7(2) . . . . ?
 C67 O3 C00D C54 153.00(13) . . . . ?
 C67 O3 C00D C58 -28.05(18) . . . . ?
 C67 C66 C65 C64 -0.5(2) . . . . ?
 C67 C62 C63 C64 -2.1(2) . . . . ?
 C67 C62 C59 C58 -36.83(18) . . . . ?
 C67 C62 C59 C61 79.38(17) . . . . ?
 C67 C62 C59 C60 -161.00(14) . . . . ?
 C58 C57 C56 C55 0.7(2) . . . . ?
 C00M O2 C41 C40 -156.55(13) . . . . ?
 C00M O2 C41 C36 24.3(2) . . . . ?
 C00M C28 C29 C30 0.8(2) . . . . ?
 C00M C28 B1 N1 51.12(18) . . . . ?
 C00M C28 B1 C1 -67.01(17) . . . . ?
 C00M C28 B1 C54 167.63(13) . . . . ?
 C00M C32 C31 C30 0.2(2) . . . . ?
 C00M C32 C33 C36 25.8(2) . . . . ?
 C00M C32 C33 C34 -92.05(17) . . . . ?
 C00M C32 C33 C35 148.65(15) . . . . ?
 C7 O1 C6 C1 157.10(12) . . . . ?
 C7 O1 C6 C5 -23.72(19) . . . . ?
 C7 C12 C13 C5 -24.72(18) . . . . ?
 C7 C12 C13 C15 -146.96(14) . . . . ?
 C7 C12 C13 C14 93.64(16) . . . . ?
 C7 C12 C11 C10 0.1(2) . . . . ?
 C7 C8 C9 C10 1.9(2) . . . . ?
 C65 C66 C67 O3 -179.71(12) . . . . ?
 C65 C66 C67 C62 -2.1(2) . . . . ?
 C65 C64 C63 C62 -0.4(2) . . . . ?
 C55 C54 C00D O3 -179.45(12) . . . . ?
 C55 C54 C00D C58 1.7(2) . . . . ?
 C55 C54 B1 N1 -126.55(14) . . . . ?
 C55 C54 B1 C1 -9.29(19) . . . . ?
 C55 C54 B1 C28 114.07(15) . . . . ?
 C2 C1 C6 O1 176.07(12) . . . . ?
 C2 C1 C6 C5 -3.1(2) . . . . ?
 C2 C1 B1 N1 -130.78(14) . . . . ?
 C2 C1 B1 C54 113.20(15) . . . . ?
 C2 C1 B1 C28 -11.02(18) . . . . ?
 C41 O2 C00M C28 154.47(13) . . . . ?
 C41 O2 C00M C32 -26.39(19) . . . . ?
 C41 C40 C39 C38 0.9(3) . . . . ?
 C41 C36 C33 C32 -27.8(2) . . . . ?
 C41 C36 C33 C34 90.13(18) . . . . ?
 C41 C36 C33 C35 -150.71(16) . . . . ?
 C41 C36 C37 C38 0.1(3) . . . . ?
 C68 P3 C66 C67 -176.06(11) . . . . ?
 C68 P3 C66 C65 7.89(14) . . . . ?
 C68 P3 C74 C75 96.91(14) . . . . ?
 C68 P3 C74 C79 -82.08(13) . . . . ?
 C68 C69 C70 C71 1.1(3) . . . . ?
 C68 C73 C72 C71 0.0(3) . . . . ?
 C9 C8 C7 O1 178.78(12) . . . . ?
 C9 C8 C7 C12 -2.1(2) . . . . ?
 C9 C10 C11 C12 -0.3(2) . . . . ?
 C13 C5 C4 C3 -178.58(14) . . . . ?
 C13 C12 C7 O1 5.9(2) . . . . ?
 C13 C12 C7 C8 -173.16(13) . . . . ?
 C13 C12 C11 C10 174.37(13) . . . . ?
 C11 C12 C7 O1 -179.78(13) . . . . ?
 C11 C12 C7 C8 1.2(2) . . . . ?
 C11 C12 C13 C5 161.18(13) . . . . ?
 C11 C12 C13 C15 38.93(19) . . . . ?
 C11 C12 C13 C14 -80.46(17) . . . . ?
 C40 P2 C42 C43 135.90(14) . . . . ?
 C40 P2 C42 C47 -51.51(14) . . . . ?
 C40 P2 C48 C49 -16.80(17) . . . . ?
 C40 P2 C48 C53 160.11(13) . . . . ?
 C40 C41 C36 C33 -174.49(15) . . . . ?
 C40 C41 C36 C37 1.2(2) . . . . ?
 C40 C39 C38 C37 0.4(3) . . . . ?
 C22 P1 C16 C17 15.05(15) . . . . ?
 C22 P1 C16 C21 -169.52(12) . . . . ?
 C22 P1 C8 C7 -108.28(12) . . . . ?
 C22 P1 C8 C9 70.54(13) . . . . ?
 C22 C23 C24 C25 -0.6(3) . . . . ?
 C22 C27 C26 C25 -0.2(3) . . . . ?
 C63 C62 C59 C58 149.09(14) . . . . ?
 C63 C62 C59 C61 -94.70(17) . . . . ?
 C63 C62 C59 C60 24.9(2) . . . . ?
 C36 C41 C40 P2 178.89(12) . . . . ?
 C36 C41 C40 C39 -1.7(2) . . . . ?
 C74 P3 C66 C67 -72.86(12) . . . . ?
 C74 P3 C66 C65 111.09(13) . . . . ?
 C74 P3 C68 C69 164.39(13) . . . . ?
 C74 P3 C68 C73 -12.28(16) . . . . ?
 C74 C75 C76 C77 -0.2(3) . . . . ?
 C74 C79 C78 C77 0.8(2) . . . . ?
 C59 C58 C57 C56 -173.24(15) . . . . ?
 C59 C62 C63 C64 172.06(14) . . . . ?
 C75 C74 C79 C78 -1.4(2) . . . . ?
 C75 C76 C77 C78 -0.5(3) . . . . ?
 C17 C16 C21 C20 -0.9(2) . . . . ?
 C17 C18 C19 C20 -0.6(3) . . . . ?
 C4 C5 C13 C12 -162.04(13) . . . . ?
 C4 C5 C13 C15 -39.81(19) . . . . ?
 C4 C5 C13 C14 80.09(17) . . . . ?
 C57 C58 C59 C62 -147.28(15) . . . . ?
 C57 C58 C59 C61 97.02(17) . . . . ?
 C57 C58 C59 C60 -23.1(2) . . . . ?
 C31 C32 C33 C36 -157.02(15) . . . . ?
 C31 C32 C33 C34 85.15(19) . . . . ?
 C31 C32 C33 C35 -34.2(2) . . . . ?
 C33 C32 C31 C30 -177.08(15) . . . . ?
 C33 C36 C37 C38 175.69(17) . . . . ?
 C42 P2 C40 C41 143.99(13) . . . . ?
 C42 P2 C40 C39 -35.37(16) . . . . ?
 C42 P2 C48 C49 88.18(16) . . . . ?
 C42 P2 C48 C53 -94.92(14) . . . . ?
 C42 C43 C44 C45 0.4(3) . . . . ?
 C42 C47 C46 C45 1.3(3) . . . . ?
 C79 C74 C75 C76 1.2(2) . . . . ?
 C79 C78 C77 C76 0.2(3) . . . . ?
 C21 C16 C17 C18 1.2(2) . . . . ?
 C23 C22 C27 C26 0.4(3) . . . . ?
 C27 C22 C23 C24 0.0(3) . . . . ?
 C48 P2 C40 C41 -110.09(13) . . . . ?
 C48 P2 C40 C39 70.54(15) . . . . ?
 C48 P2 C42 C43 29.00(15) . . . . ?
 C48 P2 C42 C47 -158.41(13) . . . . ?
 C48 C49 C50 C51 0.6(3) . . . . ?
 C48 C53 C52 C51 1.4(3) . . . . ?
 C39 C38 C37 C36 -0.9(3) . . . . ?
 C69 C68 C73 C72 -0.5(3) . . . . ?
 C69 C70 C71 C72 -1.6(3) . . . . ?
 C73 C68 C69 C70 -0.1(3) . . . . ?
 C73 C72 C71 C70 1.0(3) . . . . ?
 C43 C42 C47 C46 -1.6(2) . . . . ?
 C18 C19 C20 C21 1.0(3) . . . . ?
 C47 C42 C43 C44 0.7(3) . . . . ?
 C47 C46 C45 C44 -0.1(3) . . . . ?
 C24 C25 C26 C27 -0.3(3) . . . . ?
 C26 C25 C24 C23 0.7(3) . . . . ?
 C49 C48 C53 C52 -0.7(3) . . . . ?
 C46 C45 C44 C43 -0.8(3) . . . . ?
 C37 C36 C33 C32 156.73(16) . . . . ?
 C37 C36 C33 C34 -85.33(19) . . . . ?
 C37 C36 C33 C35 33.8(2) . . . . ?
 C53 C48 C49 C50 -0.3(3) . . . . ?
 C53 C52 C51 C50 -1.1(3) . . . . ?
 B1 C1 C6 O1 -5.62(19) . . . . ?
 B1 C1 C6 C5 175.24(13) . . . . ?
 B1 C1 C2 C3 -178.08(14) . . . . ?
 B1 C54 C00D O3 0.19(19) . . . . ?
 B1 C54 C00D C58 -178.69(14) . . . . ?
 B1 C54 C55 C56 -177.93(14) . . . . ?
 B1 C28 C29 C30 -172.21(14) . . . . ?
 B1 C28 C00M O2 -9.7(2) . . . . ?
 B1 C28 C00M C32 171.23(14) . . . . ?
 C52 C51 C50 C49 0.0(3) . . . . ?
 C84 C83 C82 C81 1.4(5) . . . . ?
 C84 C85 C80 C81 1.8(5) . . . . ?
 C83 C84 C85 C80 -1.3(4) . . . . ?
 C83 C82 C81 C80 -0.8(5) . . . . ?
 C85 C84 C83 C82 -0.3(4) . . . . ?
 C82 C81 C80 C85 -0.8(5) . . . . ?
 C91 C86 C87 C88 0.6(8) . . . . ?
 C86 C91 C90 C89 4.0(14) . . . . ?
 C86 C87 C88 C89 0.3(9) . . . . ?
 C87 C88 C89 C90 0.9(11) . . . . ?
 C88 C89 C90 C91 -3.0(12) . . . . ?
 C90 C91 C86 C87 -2.8(13) . . . . ?
 C91A C90A C89A C88A 9(2) . . . . ?
 C90A C91A C86A C87A 6(3) . . . . ?
 C90A C89A C88A C87A 2(2) . . . . ?
 C89A C88A C87A C86A -8(2) . . . . ?
 C88A C87A C86A C91A 4(2) . . . . ?
 C86A C91A C90A C89A -13(3) . . . . ?

loop_
  _diffrn_refln_index_h
  _diffrn_refln_index_k
  _diffrn_refln_index_l
  _diffrn_refln_intensity_net
  _diffrn_refln_intensity_u
 0 0 -2 720.06 10.06
 0 0 2 703.54 10.38
 0 0 -2 715.58 10.02
 0 0 3 33.92 2.19
 0 0 -3 34.79 2.77
 0 0 -3 32.45 2.69
 0 0 3 38.85 3.17
 0 0 4 192.92 5.86
 0 0 -4 198.94 7.42
 0 0 4 182.19 7.64
 0 0 4 190.13 3.46
 0 0 -4 205.83 7.56
 0 0 -5 1301.97 21.24
 0 0 5 1270.57 22.16
 0 0 5 1205.06 9.27
 0 0 -5 1233.98 19.09
 0 0 -5 1291.62 21.21
 0 0 -6 1593.55 26.01
 0 0 6 1505.68 26.84
 0 0 -6 1531.9 23.26
 0 0 6 1488.39 10.48
 0 0 -6 1586.25 26
 0 0 7 6.69 2.44
 0 0 -7 8.94 3.32
 0 0 7 12.74 3.93
 0 0 7 7.92 0.79
 0 0 -7 9.34 2.97
 0 0 -8 295.93 9.64
 0 0 8 293.6 12.66
 0 0 8 293.73 14.29
 0 0 -8 284.81 13.15
 0 0 -8 258.56 11.64
 0 0 -9 1494.26 22.84
 0 0 9 1445.2 25.35
 0 0 9 1456.09 30.12
 0 0 -9 1428.92 28
 0 0 -9 1469.31 31.28
 0 0 9 1463.58 33.06
 0 0 -10 1383.07 23.22
 0 0 10 1391.72 26.2
 0 0 -10 1356.58 29.11
 0 0 10 1386.41 34.51
 0 0 -10 1407.92 32.38
 0 0 -10 1379.09 34.02
 0 0 -11 161 12.14
 0 0 -11 167.22 8.44
 0 0 11 159.19 9.38
 0 0 -11 156.43 9.93
 0 0 -11 175.57 12.38
 0 0 11 142.13 12.03
 0 0 -11 154.35 10.64
 0 0 -12 272.29 16.79
 0 0 -12 268.46 13.58
 0 0 12 254.93 12.54
 0 0 -12 277.01 11.31
 0 0 -12 278.9 16.25
 0 0 12 279.35 17.68
 0 0 -12 262.12 14.29
 0 0 -13 3.88 4.11
 0 0 13 -2.36 4.53
 0 0 -13 -3.04 1.9
 0 0 13 0.98 1.34
 0 0 -13 0.89 3.37
 0 0 -13 -0.99 3.55
 0 0 13 -1.33 4.41
 0 0 -13 -1.39 2.69
 0 0 -14 70.64 9.83
 0 0 14 76.07 10.13
 0 0 -14 85 8.58
 0 0 14 73.82 10.6
 0 0 -14 76.6 9.65
 0 0 -14 69.84 8.23
 0 0 -15 4.62 2.82
 0 0 15 5.49 3.96
 0 0 -15 7.03 4.26
 0 0 -15 4.1 3.06
 0 0 15 -5.06 4.74
 0 0 -15 8.02 5.23
 0 0 -15 5.37 1.75
 0 0 16 4.17 5.15
 0 0 -16 2.45 3.58
 0 0 16 5.13 3.39
 0 0 -16 4.97 2.72
 0 0 -16 7.36 1.95
 0 0 17 20.05 7.25
 0 0 -17 13.53 5.51
 0 0 17 12.98 5.34
 0 0 -17 19.35 5.05
 0 0 -17 21.09 2.78
 0 0 -18 2.68 1.59
 0 0 -18 0.33 3.28
 0 0 18 0.06 3.3
 0 0 -19 49.52 9.97
 0 0 -19 42.11 4.47
 0 0 -19 38.63 3.99
 0 0 19 43 4.98
 0 0 19 32.43 7.76
 0 0 -20 263.28 11.05
 0 0 -20 267.46 22.2
 0 0 20 270.45 11.95
 0 0 20 243.23 20.5
 0 0 -21 457.59 29.49
 0 0 21 452.19 15.27
 0 0 21 404.56 15.05
 0 0 -21 422.79 14.23
 0 0 22 88.44 7.14
 0 0 22 88.44 7.13
 0 0 -22 83.87 6.69
 0 0 23 5.71 2.57
 0 0 -23 3.3 2.68
 0 0 24 3.55 2.56
 0 0 -24 5.97 3.23
 0 0 25 20.39 3.64
 0 0 25 15.83 3.52
 0 0 26 72.01 5.72
 0 0 26 76.26 6.17
 0 0 27 -2.19 1.84
 0 0 27 -1.06 2.44
 0 0 28 84.58 5.14
 0 0 28 87.49 5.74
 0 0 29 4.33 1.35
 0 0 -29 7.23 2.15
 0 0 30 24.72 2.12
 0 0 -30 33.21 3.16
 0 0 -31 9.46 1.51
 0 1 -30 30.2 2.9
 0 -1 29 95.09 4.53
 0 1 -29 107.77 5.73
 0 1 -28 69.03 5.43
 0 -1 28 64.29 4.39
 0 -1 27 7.92 2.28
 0 -1 27 7.8 2.62
 0 -1 26 -0.1 1.84
 0 -1 26 -0.88 2.76
 0 -1 25 13.75 2.96
 0 -1 25 15.56 3.59
 0 -1 24 77.65 6.27
 0 -1 24 82.51 6.76
 0 -1 23 17.84 3.51
 0 -1 23 14.51 2.93
 0 -1 23 13.5 3.59
 0 1 -22 9.54 2.53
 0 1 -22 10.47 3.12
 0 -1 22 13.63 2.8
 0 -1 22 9.21 2.96
 0 -1 21 4.55 2.08
 0 1 -21 -0.29 2.17
 0 1 -21 -1.74 2.52
 0 1 -21 0.61 2.5
 0 -1 21 -0.37 2.57
 0 -1 20 9.34 2.3
 0 1 -20 10.24 2.33
 0 1 -20 15.72 5.92
 0 -1 20 6.11 3.76
 0 1 -20 10.97 3.14
 0 -1 20 6.66 2.19
 0 -1 19 8.7 2.27
 0 -1 19 10.57 2.47
 0 -1 19 7.82 2.43
 0 1 -19 8.23 2.8
 0 1 -19 5.81 2.84
 0 -1 19 17.51 6.94
 0 1 -19 8.9 2.64
 0 -1 18 13.81 2.86
 0 1 -18 11.9 2.65
 0 1 -18 18.59 6.59
 0 -1 18 20.14 7.12
 0 1 -18 15.53 2.97
 0 -1 18 14.87 5.41
 0 1 -17 326.37 20
 0 1 -17 334.71 19.54
 0 1 -17 342.82 23.04
 0 -1 17 318.85 23.55
 0 1 -17 315.59 10.99
 0 -1 17 307.17 22.1
 0 1 -16 2.03 3.66
 0 1 -16 -2.52 2.55
 0 1 -16 -1.69 3.49
 0 -1 16 4.61 5.07
 0 1 -16 -1.94 1.75
 0 -1 16 -0.6 3.98
 0 1 -15 93.28 10.16
 0 1 -15 96.14 9.85
 0 -1 15 107.7 13.02
 0 1 -15 113.83 12.48
 0 1 -15 101.4 5.93
 0 -1 15 94.83 11.56
 0 1 -14 93.55 9.59
 0 -1 14 97.84 11.7
 0 1 -14 103.35 11.42
 0 1 -14 92 5.47
 0 1 -14 86.49 11.92
 0 1 -14 91.1 9.65
 0 1 -13 53.65 7.04
 0 1 -13 63.03 6.71
 0 1 -13 64.1 8.84
 0 -1 13 64.07 9.41
 0 1 -13 65.26 4.46
 0 1 -13 62.24 9.34
 0 1 -13 61.66 7.87
 0 1 -12 403.05 18
 0 1 -12 405.32 20.04
 0 -1 12 414.94 21.19
 0 1 -12 400.73 18.17
 0 1 -12 385.27 21.28
 0 1 -12 417.47 15.94
 0 1 -11 14.98 4.83
 0 -1 11 15.23 4.77
 0 1 -11 10.66 4.5
 0 1 -11 13.97 3.07
 0 1 -11 13.77 3.58
 0 1 -11 13.84 5.39
 0 1 -11 13.93 3.93
 0 1 -10 480.77 19.22
 0 -1 10 481.13 20.33
 0 1 -10 447.61 18.67
 0 1 -10 460.25 17.84
 0 1 -10 463.85 15.67
 0 1 -10 487.65 21.24
 0 1 -9 42.01 6.32
 0 1 -9 37.1 6.01
 0 -1 9 38.85 2.14
 0 1 -9 42.76 5
 0 1 -9 35.82 5.37
 0 -1 9 43.66 6.46
 0 1 -9 43.64 6.28
 0 1 -8 15.66 4.05
 0 -1 8 15.73 2.88
 0 -1 8 11.7 1.17
 0 1 -8 14.15 3.23
 0 1 -8 14.15 3.09
 0 -1 8 15.08 4.28
 0 1 -8 13.62 4.14
 0 1 -7 128.05 8.64
 0 -1 7 127.71 3.76
 0 1 -7 128.54 7.33
 0 1 -7 148.41 8.4
 0 -1 7 129.95 9.03
 0 1 -6 284.78 11.5
 0 1 -6 293.74 10.19
 0 -1 6 287.48 5.42
 0 -1 6 284.03 11.84
 0 -1 6 290.33 5.58
 0 1 -5 95.62 6.16
 0 -1 5 89.59 2.9
 0 1 -5 93.38 5.51
 0 -1 5 92.85 6.44
 0 -1 5 95.64 3.42
 0 1 -4 120.39 6.26
 0 1 -4 124.91 5.73
 0 -1 4 120.13 6.35
 0 1 -3 3019.91 26.71
 0 1 -3 3053.52 26.1
 0 -1 3 3079.79 26.72
 0 1 -2 353.78 8.12
 0 1 -2 353.05 8.16
 0 -1 2 357.39 7.72
 0 -1 1 71.63 2.84
 0 -1 1 82.77 3.58
 0 1 -1 80.28 3.04
 0 1 -1 76.82 3.4
 0 1 -1 75.67 3.37
 0 1 0 284.85 6.29
 0 -1 0 292.9 6.31
 0 -1 -1 801.15 10.44
 0 1 1 773.52 9.75
 0 1 1 807.01 11.77
 0 1 2 8.93 1.09
 0 -1 -2 9.38 1.57
 0 1 2 10.28 1.52
 0 -1 -2 10.66 1.34
 0 -1 -2 7.52 1.36
 0 1 3 48.59 2.76
 0 1 3 45.17 3.48
 0 1 3 50.81 3.69
 0 -1 -3 47.4 3.46
 0 -1 -3 52.02 3.45
 0 1 4 755.89 15.58
 0 -1 -4 783.51 14.89
 0 1 4 769.69 12.58
 0 -1 -4 775.62 14.33
 0 -1 -5 684.12 15.64
 0 1 5 704.53 16.93
 0 1 5 685.35 13.79
 0 -1 -5 691.51 9.49
 0 -1 -5 706 15.04
 0 -1 -6 6752.59 54.03
 0 1 6 6950.51 57.9
 0 1 6 6686.39 47.88
 0 -1 -6 7008.56 28.76
 0 -1 -6 6846.64 50.62
 0 1 7 25.37 4.44
 0 -1 -7 23.6 4.24
 0 1 7 31.12 5.33
 0 1 7 22.38 3.81
 0 -1 -7 26.98 1.76
 0 1 7 25.67 3.31
 0 -1 -7 28.17 4.25
 0 1 8 5.05 2.83
 0 1 8 1.08 3.16
 0 -1 -8 3.64 2.91
 0 1 8 5.54 2.88
 0 1 8 2.73 1.84
 0 -1 -8 3.65 2.27
 0 1 9 173.01 10.63
 0 -1 -9 164.23 9.83
 0 1 9 161.77 11.68
 0 -1 -9 180.82 11.24
 0 1 9 164.41 8.34
 0 1 9 156.28 9.83
 0 1 10 719.56 22.87
 0 1 10 673.93 21.16
 0 1 10 742.65 25.38
 0 1 10 733.73 25.37
 0 -1 -10 731.41 23.41
 0 1 10 731.92 18.1
 0 -1 -10 730.42 21.59
 0 -1 -11 11.46 2.14
 0 1 11 11.97 4.12
 0 1 11 10.87 3.79
 0 -1 -11 10.71 3.62
 0 1 11 6.12 2.43
 0 -1 -11 9.04 3.31
 0 1 11 18.97 5.79
 0 -1 -11 12.18 4.7
 0 1 12 604.07 19.47
 0 1 12 584.42 25.09
 0 -1 -12 591.75 21.37
 0 1 12 548.85 21.45
 0 -1 -12 584.8 24.14
 0 1 12 579.79 25.22
 0 -1 -12 617.35 23.93
 0 1 12 567.95 22.76
 0 -1 -12 608.69 18.53
 0 -1 -13 9.09 3.78
 0 1 13 10.01 4.04
 0 -1 -13 7.32 4.07
 0 1 13 6.33 2.73
 0 1 13 7.75 2.4
 0 -1 -13 12.43 5.04
 0 1 13 12.8 4.81
 0 1 14 34.34 8.13
 0 -1 -14 26.09 6.34
 0 -1 -14 27.48 5.1
 0 1 14 29.27 6.53
 0 -1 -14 28.96 6.21
 0 1 15 165.61 16.04
 0 -1 -15 197.18 15.65
 0 -1 -15 183.33 13.69
 0 1 15 158.46 13.64
 0 -1 -15 173.41 15.6
 0 1 16 -2.33 3.77
 0 -1 -16 5.3 2.99
 0 -1 -16 1.38 3.8
 0 1 16 -0.08 4.66
 0 1 17 5.74 4.27
 0 -1 -17 -5.39 3.25
 0 -1 -17 -1.28 3.7
 0 -1 -18 37.49 8.14
 0 1 18 28.12 5.9
 0 1 19 8.6 2.7
 0 -1 -19 14.46 2.88
 0 -1 -19 15.51 5.67
 0 -1 -20 172.28 17.6
 0 1 20 167.85 9.64
 0 -1 -20 175.31 8.95
 0 -1 -21 1.75 2.18
 0 1 21 0.11 1.95
 0 1 21 -3.99 7.06
 0 -1 -22 63.43 5.88
 0 1 22 66.84 6.34
 0 1 23 69.03 6.36
 0 -1 -23 61.32 5.83
 0 1 23 53.38 5.81
 0 1 24 90.92 7.01
 0 -1 -24 91.74 6.84
 0 1 24 90.54 7.11
 0 -1 -25 3.59 2.72
 0 1 25 5.36 2.75
 0 1 26 325.79 12.23
 0 1 27 27.8 3.68
 0 1 27 26.11 3.7
 0 1 28 14.74 2.66
 0 1 28 14.52 2.87
 0 1 29 179.73 6.78
 0 1 29 199.09 7.62
 0 -1 -30 19.68 2.57
 0 1 30 16.01 1.88
 0 -1 -31 66.49 3.33
 0 2 -30 26.18 2.59
 0 -2 29 25.81 2.17
 0 -2 29 22.91 2.19
 0 2 -29 30.06 3.31
 0 -2 28 1.94 1.17
 0 2 -28 -0.02 2.11
 0 -2 27 16.25 2.55
 0 2 -27 12.41 3.18
 0 -2 26 2.68 1.91
 0 -2 25 221.89 9.62
 0 -2 25 214.59 10.22
 0 -2 24 64.63 5.89
 0 -2 24 61.68 5.48
 0 -2 24 57.68 4.84
 0 -2 23 3.89 2.38
 0 -2 23 4 2.12
 0 -2 23 7.19 2.19
 0 -2 22 35.58 4.18
 0 2 -22 35.68 4.31
 0 -2 22 38.37 5.1
 0 -2 22 32.9 4.26
 0 -2 21 8.81 2.45
 0 -2 21 10.27 2.8
 0 -2 21 8.37 2.59
 0 2 -21 7.73 2.73
 0 -2 20 8.78 2.62
 0 2 -20 5.59 2.41
 0 2 -20 4.83 5.67
 0 -2 20 1.91 4.85
 0 -2 20 8.17 2.5
 0 -2 20 5.92 2.42
 0 -2 19 148.35 8.27
 0 -2 19 157.72 8.87
 0 2 -19 152.84 8.49
 0 -2 19 155.58 17.58
 0 2 -19 155.14 17.22
 0 -2 19 145.54 16.44
 0 2 -19 146.95 8.32
 0 -2 18 4.86 1.92
 0 -2 18 1.93 4.01
 0 2 -18 2.4 1.97
 0 2 -18 5.59 2.33
 0 2 -18 6.32 5.45
 0 -2 18 6.73 6.02
 0 2 -17 22.2 6.29
 0 2 -17 12.48 4.58
 0 2 -17 16.34 3.25
 0 -2 17 10.76 4.98
 0 2 -17 22.58 6.04
 0 -2 17 10.28 6.54
 0 2 -16 174.08 8.42
 0 2 -16 199.09 15.78
 0 -2 16 186.12 17.89
 0 2 -16 173.28 16.03
 0 2 -16 181.41 14.94
 0 2 -15 12.62 2.5
 0 2 -15 12.27 4.25
 0 2 -15 10.69 5.41
 0 -2 15 15.99 5.6
 0 2 -15 21.88 5.98
 0 2 -14 17.66 2.97
 0 2 -14 12.89 4.1
 0 -2 14 13.87 4.56
 0 2 -14 10.5 5.17
 0 2 -14 11.07 3.51
 0 2 -13 5.78 2.11
 0 2 -13 9.52 4.15
 0 2 -13 3.35 3.14
 0 2 -13 5.77 3.75
 0 2 -13 1.99 3.49
 0 -2 13 4.45 3.9
 0 2 -12 215.26 16.75
 0 2 -12 226.22 8.06
 0 -2 12 219.76 15.75
 0 2 -12 224.09 15.66
 0 2 -12 246.2 15.42
 0 2 -12 212.85 14.93
 0 2 -11 141.44 12.87
 0 2 -11 147.07 11.82
 0 -2 11 137.58 11.77
 0 2 -11 128.01 11.52
 0 2 -11 138.32 11.29
 0 2 -11 144.35 10.37
 0 2 -10 82.61 9.74
 0 2 -10 79.87 8.64
 0 2 -10 82.89 8.89
 0 -2 10 100.49 9.6
 0 2 -10 100.2 8.52
 0 2 -10 99.73 9.21
 0 2 -9 19.7 4.66
 0 2 -9 22.02 4.9
 0 -2 9 22.96 4.88
 0 2 -9 26.79 5.24
 0 2 -9 25.19 4.59
 0 -2 9 20.22 2.18
 0 2 -8 282.21 13.68
 0 2 -8 282.76 15.46
 0 2 -8 250.78 13.34
 0 -2 8 272.78 13.8
 0 -2 8 274.25 8.11
 0 2 -8 285.65 12.78
 0 -2 7 549.75 8.58
 0 2 -7 553.57 17
 0 2 -7 547.56 18.07
 0 2 -7 541.2 18.25
 0 -2 7 514.07 17.53
 0 -2 7 521.74 11.56
 0 2 -6 304.38 12.13
 0 2 -6 297.38 12.61
 0 2 -6 305.14 12.98
 0 -2 6 301.95 12.37
 0 -2 6 288.39 8.75
 0 2 -5 0.15 2.14
 0 -2 5 0.84 2.01
 0 2 -5 2.27 2.32
 0 2 -4 2679.01 30.19
 0 2 -4 2739.05 32.44
 0 -2 4 2787.51 30.55
 0 2 -3 48.65 4.24
 0 2 -3 46.86 4.29
 0 -2 3 49.84 3.95
 0 2 -2 767.82 15.2
 0 2 -2 745.18 14.72
 0 2 -2 775.04 13.46
 0 -2 2 753.02 15.5
 0 -2 2 738.46 12.8
 0 -2 1 480.91 11.85
 0 2 -1 486.05 11.77
 0 2 -1 472.17 11.38
 0 2 0 10.85 2.21
 0 -2 0 8.4 2.16
 0 -2 0 6.49 1.97
 0 -2 -1 -0.46 1.59
 0 -2 -1 0.69 1.72
 0 2 2 719.83 15.82
 0 2 2 724.01 13.34
 0 -2 -2 730.75 14.93
 0 -2 -2 711.57 14.28
 0 -2 -3 725.85 11.83
 0 2 3 727.35 17.06
 0 2 3 699.9 14.33
 0 -2 -3 718.75 15
 0 2 4 117.92 6.5
 0 -2 -4 119.19 6.79
 0 2 4 124.32 7.05
 0 -2 -4 133.17 6.9
 0 2 5 464.85 13.91
 0 2 5 464.27 10.5
 0 -2 -5 465.6 13.93
 0 -2 -5 471.25 13.62
 0 2 5 445.19 14.27
 0 2 6 1085.47 23.99
 0 2 6 1101.79 17.89
 0 -2 -6 1100.68 22.27
 0 2 6 1107.54 23.95
 0 -2 -6 1117.4 23.11
 0 -2 -6 1081.38 17.06
 0 2 7 316.76 10.67
 0 2 7 328.95 14.72
 0 -2 -7 311.99 12.67
 0 2 7 317.65 14.15
 0 -2 -7 313.19 13.27
 0 -2 -7 316.74 9.15
 0 2 8 19.87 3.25
 0 2 8 19.44 4.08
 0 -2 -8 22.77 4.05
 0 -2 -8 24.82 5.22
 0 2 8 18.16 4.37
 0 -2 -8 21.92 2.7
 0 2 9 4.16 2.4
 0 2 9 1.93 2.81
 0 -2 -9 0.35 2.59
 0 -2 -9 1.73 2.93
 0 2 9 1.71 3.35
 0 -2 -9 2.79 1.53
 0 2 10 227.46 14.22
 0 2 10 212.25 11.17
 0 -2 -10 204.52 12
 0 2 10 217.98 14.31
 0 -2 -10 212.5 13.25
 0 -2 -10 227.31 6.51
 0 2 10 230.33 10.99
 0 -2 -11 171.75 11.84
 0 2 11 170.21 13.19
 0 2 11 161.99 10.46
 0 2 11 173.03 12.5
 0 -2 -11 171.46 11.56
 0 2 11 170.63 13.58
 0 -2 -11 185.04 13.11
 0 2 11 182.98 10.22
 0 -2 -12 22.72 4.63
 0 2 12 23.46 5.93
 0 2 12 19.36 4.14
 0 2 12 16.21 4.81
 0 -2 -12 17.62 4.3
 0 -2 -12 19.58 5.78
 0 2 12 15.76 6.09
 0 2 12 19.2 3.64
 0 -2 -13 937.48 28.82
 0 2 13 882.96 27.01
 0 2 13 877.41 33.2
 0 -2 -13 932.29 31.49
 0 2 13 881.77 30.38
 0 2 13 910.93 33.32
 0 -2 -13 954.79 30.7
 0 -2 -14 113.7 10.65
 0 2 14 90.15 9.3
 0 -2 -14 113.62 11.83
 0 2 14 86.31 10.33
 0 2 14 98.47 11.92
 0 -2 -14 95.73 10.16
 0 2 15 778.9 27.99
 0 -2 -15 825.5 32.51
 0 2 15 802.38 31.67
 0 -2 -15 820.03 31.66
 0 -2 -15 820.98 29.5
 0 2 16 16.14 5.69
 0 -2 -16 20.48 6.68
 0 2 16 10.76 4.23
 0 -2 -16 5.77 2.94
 0 -2 -17 143.95 13.38
 0 -2 -17 151.86 15.78
 0 -2 -18 62.2 5.27
 0 -2 -18 59.84 10.02
 0 2 18 48.94 10.31
 0 2 18 61.11 5.45
 0 2 19 3.33 2.16
 0 2 19 2.65 1.98
 0 2 19 5.49 5.37
 0 -2 -19 2.77 1.83
 0 -2 -19 1.05 5.1
 0 2 20 6.61 2.37
 0 2 20 0.5 5.49
 0 -2 -20 6.71 2.22
 0 -2 -20 13.53 6.97
 0 2 20 9.41 3.27
 0 2 21 14.5 6.66
 0 -2 -21 24.83 3.83
 0 2 21 28.53 4.38
 0 2 22 3.83 2.69
 0 -2 -22 -1.59 2.31
 0 -2 -23 393.12 13.8
 0 2 23 389.6 14.91
 0 2 24 -1.05 2.7
 0 -2 -24 2.86 2.57
 0 2 24 3.64 2.62
 0 2 25 6.72 2.83
 0 -2 -25 7.23 2.98
 0 2 25 7.27 2.91
 0 2 26 3.25 2.43
 0 -2 -26 0.5 2.26
 0 2 27 2.48 2.43
 0 2 28 45.41 4.19
 0 2 28 48.69 4.29
 0 2 29 -1.81 1.63
 0 2 29 -0.61 1.38
 0 2 30 139.64 5.51
 0 -2 -30 141.06 5.67
 0 2 30 123.75 4.84
 0 3 -30 4.48 1.29
 0 3 -29 26.2 2.72
 0 -3 28 3.58 1.17
 0 3 -28 0.77 1.7
 0 -3 28 2.38 1.38
 0 3 -27 -0.75 2.03
 0 -3 27 -1.39 1.35
 0 3 -26 3.73 2.42
 0 -3 26 6.65 2.18
 0 -3 25 40.92 8.4
 0 3 -25 33.44 4.52
 0 -3 25 31.71 3.83
 0 -3 24 1.09 1.66
 0 -3 24 19.2 8.53
 0 -3 23 8.42 2.4
 0 -3 23 9.23 3.22
 0 -3 22 -0.44 1.74
 0 -3 22 -1.73 2
 0 -3 22 0.76 2.47
 0 -3 21 91.68 7.24
 0 3 -21 89.34 7.09
 0 -3 21 84.82 6.55
 0 -3 21 94.06 6.72
 0 -3 20 1.19 2.19
 0 3 -20 0.67 2.5
 0 -3 20 -1.3 1.9
 0 -3 20 0.91 1.73
 0 -3 19 108.13 7.59
 0 -3 19 94.31 13.58
 0 3 -19 109.86 7.77
 0 -3 19 95.98 14.13
 0 3 -19 115.49 15.15
 0 -3 19 106.6 7.25
 0 -3 19 98.07 7.08
 0 -3 18 256.67 11.06
 0 -3 18 230.05 21.46
 0 3 -18 224.51 20.31
 0 -3 18 217.91 20.15
 0 -3 18 239.5 10.4
 0 -3 18 252.13 10.68
 0 3 -18 223.35 10.63
 0 3 -17 19.19 3.38
 0 3 -17 20.58 6.35
 0 -3 17 15.57 4.43
 0 3 -17 24.02 6.41
 0 -3 17 20.02 3.28
 0 3 -16 162.61 14.94
 0 3 -16 160.5 8.48
 0 -3 16 162.9 16.32
 0 3 -16 166.75 16.65
 0 3 -15 308.18 21.12
 0 3 -15 322.27 21.2
 0 3 -15 304.32 19.71
 0 3 -15 315.25 11.28
 0 -3 15 325.95 21.9
 0 3 -15 311.04 21.63
 0 3 -14 13.44 5.04
 0 -3 14 10.98 4.86
 0 3 -14 12.86 2.56
 0 3 -14 4.76 3.66
 0 3 -14 13.5 5.11
 0 3 -13 672.35 28.31
 0 -3 13 651.18 28.17
 0 3 -13 687.67 29.37
 0 3 -13 718.07 23.52
 0 3 -13 641.94 28.04
 0 3 -13 623.08 14.85
 0 3 -12 133.02 12.57
 0 -3 12 140.58 12.88
 0 3 -12 131 12.9
 0 3 -12 148.21 10.44
 0 3 -12 124.24 12.48
 0 3 -12 124.27 6.55
 0 3 -11 838.82 29.77
 0 -3 11 834.21 28.81
 0 3 -11 854.43 24.37
 0 3 -11 835.18 29.33
 0 3 -11 855.43 15.83
 0 3 -10 213.17 12.09
 0 -3 10 211.2 13.99
 0 3 -10 207.96 14.23
 0 3 -10 211.05 14.47
 0 3 -9 1.83 3.94
 0 -3 9 -2.29 3.64
 0 3 -9 2.9 4.41
 0 3 -9 -0.05 2.13
 0 -3 9 0.95 1.38
 0 -3 8 143.97 7.67
 0 3 -8 146.43 9.52
 0 -3 8 151.05 10.39
 0 3 -8 148.24 11.07
 0 3 -8 134.08 11.11
 0 3 -7 171.29 11.5
 0 3 -7 168.2 9.97
 0 -3 7 168.66 8.56
 0 3 -7 174.63 11.38
 0 -3 7 170.55 10.32
 0 3 -7 163.68 10.79
 0 3 -7 173.91 12.31
 0 3 -6 229.5 12.77
 0 3 -6 232.28 12.31
 0 3 -6 244.47 12.66
 0 3 -6 218.02 10.95
 0 -3 6 217.92 9.7
 0 -3 6 235.21 11.12
 0 3 -5 438.26 15.93
 0 -3 5 461.68 14.47
 0 3 -5 454.91 15.24
 0 3 -5 444.3 16.78
 0 -3 4 344.08 11.46
 0 3 -4 351.3 13.1
 0 3 -4 352.14 13.6
 0 3 -3 831.99 19.62
 0 3 -3 830.41 17.52
 0 -3 3 843.48 20.49
 0 -3 3 845.95 16.53
 0 3 -3 838.78 20.14
 0 3 -2 131.69 6.9
 0 -3 2 136.51 6.35
 0 -3 2 138.7 8.15
 0 3 -2 145.04 8.37
 0 -3 1 174.76 8.88
 0 3 -1 174.98 8.86
 0 -3 0 332.61 12.22
 0 3 0 358.92 12.64
 0 -3 -1 1395.89 24.63
 0 3 1 1390.67 24.55
 0 3 2 5333.97 52.42
 0 -3 -2 5483.45 47.42
 0 -3 -2 5413.88 49.45
 0 -3 -3 40.19 2.88
 0 3 3 34.12 5.18
 0 -3 -3 42.29 4.79
 0 3 3 35.79 4.25
 0 -3 -3 36.22 4.85
 0 -3 -4 189.85 7.01
 0 3 4 189.85 11
 0 -3 -4 182.75 9.57
 0 3 4 186.38 8.98
 0 3 5 22.16 4.13
 0 3 5 23.3 4.28
 0 -3 -5 17.19 3.65
 0 3 6 821.12 22.62
 0 3 6 841.32 24.37
 0 3 6 858.42 21.64
 0 -3 -6 867.31 22.37
 0 -3 -6 842.72 18.74
 0 -3 -7 511.82 17.75
 0 3 7 484.77 18.51
 0 3 7 481.04 17.49
 0 3 7 488.26 19.76
 0 3 7 519.66 19.76
 0 -3 -7 500.41 14.37
 0 -3 -7 515.14 18.17
 0 -3 -8 681.89 21.74
 0 3 8 689.72 23.99
 0 -3 -8 683.81 21.38
 0 -3 -8 694.07 16.92
 0 3 8 666.48 21.87
 0 -3 -9 73.94 7.96
 0 3 9 78.7 8.87
 0 -3 -9 61.34 7.12
 0 -3 -9 65.65 5.44
 0 3 9 62.66 5.44
 0 3 9 59.84 7.33
 0 -3 -10 946.86 28.4
 0 3 10 945.72 31.1
 0 -3 -10 889.54 26.23
 0 -3 -10 1007.13 19.61
 0 3 10 937.29 29.11
 0 3 10 976.14 22.1
 0 3 11 49.81 5.6
 0 3 11 49.15 7.86
 0 -3 -11 52.78 7.47
 0 3 11 41.76 7.5
 0 3 11 51.94 7.83
 0 -3 -11 48.46 7.8
 0 -3 -12 348.33 19.28
 0 3 12 336.07 19.49
 0 3 12 347.46 15
 0 -3 -12 342.4 17.73
 0 3 12 375.52 15.99
 0 3 12 337.59 19.68
 0 -3 -13 100.36 11.08
 0 3 13 95.45 11.05
 0 3 13 87.47 8.03
 0 3 13 91.51 11.32
 0 -3 -13 90.63 9.82
 0 3 13 104.98 8.76
 0 3 13 91.51 11.01
 0 3 14 70.03 10.51
 0 -3 -14 68.69 9.92
 0 3 14 69.49 9.67
 0 3 14 70.71 10.07
 0 -3 -14 75.11 9.08
 0 3 15 2.72 3.89
 0 -3 -15 2.38 3.89
 0 3 15 -2.31 3.74
 0 3 15 -0.47 4.16
 0 -3 -15 -3.82 2.55
 0 3 16 -2.71 5.54
 0 -3 -16 8.25 4.95
 0 3 16 -4.82 3.97
 0 3 16 1.69 3.22
 0 -3 -16 11.67 5.5
 0 -3 -17 4.95 2.88
 0 3 17 10.22 4.69
 0 -3 -17 7.58 3.61
 0 3 17 4.36 3.64
 0 3 18 116.3 13.43
 0 -3 -18 103.66 13.49
 0 3 18 119.89 15.61
 0 3 18 119.77 7.49
 0 -3 -19 275.62 11.12
 0 3 19 271.85 23.46
 0 3 19 276.57 11.61
 0 -3 -19 246.53 21
 0 3 20 16.37 7.84
 0 -3 -20 10.82 2.83
 0 -3 -20 1.02 6.42
 0 3 20 9.34 2.88
 0 3 21 88.59 6.91
 0 3 21 75.11 6.87
 0 -3 -21 91.17 6.81
 0 3 22 36.18 4.99
 0 -3 -22 42.1 4.89
 0 3 23 38.95 5.09
 0 -3 -23 41.9 4.83
 0 -3 -24 27.76 4.07
 0 3 24 24.41 4.28
 0 3 25 18.13 3.73
 0 -3 -25 16.39 3.4
 0 3 25 15.73 3.36
 0 3 26 0.17 2.62
 0 -3 -26 1.13 2.25
 0 3 26 -1.56 2.16
 0 3 27 126.59 7.15
 0 3 28 1.75 1.99
 0 3 29 5.18 1.82
 0 3 29 4.64 1.72
 0 -3 -30 0.6 1.14
 0 3 30 -0.11 0.97
 0 3 30 0.39 1.2
 0 4 -29 4.43 1.38
 0 -4 28 5.27 1.51
 0 4 -28 1.8 1.63
 0 -4 27 1.33 1.26
 0 4 -27 -1.51 1.9
 0 -4 26 1.3 1.49
 0 -4 26 3.97 1.52
 0 4 -26 4.07 2.56
 0 -4 25 117.61 6.3
 0 4 -25 114.26 7.2
 0 -4 24 4.67 1.85
 0 4 -24 7.32 3.16
 0 -4 23 207.71 9.46
 0 -4 23 230.26 22.98
 0 4 -23 210.75 10.43
 0 -4 22 170.7 8.82
 0 4 -22 166.25 9.68
 0 -4 22 165.99 21.07
 0 -4 21 15.94 10.73
 0 -4 21 24.92 3.67
 0 -4 20 212.54 10.06
 0 -4 20 225.08 25.02
 0 4 -20 213.17 10.79
 0 -4 19 52.16 5.56
 0 4 -19 52.68 11.31
 0 -4 19 50.87 5.26
 0 -4 19 52.46 5.17
 0 -4 19 47.83 11.32
 0 4 -19 48.52 5.56
 0 -4 18 6.56 2.53
 0 -4 18 0.28 1.92
 0 4 -18 14.59 7.74
 0 -4 18 3.91 2.08
 0 -4 18 6.26 2.12
 0 -4 18 14.49 7.94
 0 4 -18 9.33 3.45
 0 4 -18 8.25 2.13
 0 -4 17 147.25 8.34
 0 -4 17 136.51 8.26
 0 -4 17 126.94 14.82
 0 4 -17 135.2 16.2
 0 4 -17 123.22 13.87
 0 -4 17 139.18 7.98
 0 4 -17 129.91 8.3
 0 4 -16 82.26 11.29
 0 -4 16 82.06 6.2
 0 4 -16 82.85 9.93
 0 -4 16 87.01 11.76
 0 4 -16 77.39 12.23
 0 4 -16 79.2 12.04
 0 4 -16 77.91 6.37
 0 4 -15 134.55 15.16
 0 -4 15 131.84 14.34
 0 4 -15 132.59 14.66
 0 4 -15 127.79 7.8
 0 4 -14 1.09 3.75
 0 -4 14 4.2 3.28
 0 4 -14 2.14 3.44
 0 4 -14 2.44 1.85
 0 4 -13 57.76 9.9
 0 -4 13 34.99 6.51
 0 4 -13 43.03 8.59
 0 4 -13 45.36 6.47
 0 4 -13 43.27 8.42
 0 4 -13 40.35 4.19
 0 4 -12 331.58 21.33
 0 -4 12 332.14 19.59
 0 4 -12 349.43 17.68
 0 4 -12 305.13 19.77
 0 4 -12 319.29 10.84
 0 4 -11 100.09 11.93
 0 -4 11 120.94 11.22
 0 4 -11 120.57 10.33
 0 4 -11 93.24 10.97
 0 4 -11 108.13 6.26
 0 4 -10 1435.16 40.69
 0 -4 10 1479.59 36.99
 0 4 -10 1446.11 34.52
 0 -4 10 1448.65 28.06
 0 4 -10 1478.98 39.69
 0 4 -10 1456.97 21.33
 0 4 -9 249.17 16.74
 0 -4 9 235.82 14.15
 0 4 -9 233.43 13.82
 0 -4 9 236.5 11.67
 0 4 -9 250.8 15.85
 0 4 -9 244.68 8.43
 0 4 -8 133.65 11.49
 0 -4 8 127.97 10.08
 0 4 -8 120.9 11.52
 0 4 -8 132.21 10.23
 0 -4 8 122.12 8.47
 0 4 -7 9.82 4.32
 0 -4 7 9.11 3.24
 0 4 -7 7.52 3.88
 0 4 -7 12.01 3.96
 0 -4 7 5.19 3.08
 0 4 -6 1.08 3.15
 0 4 -6 0.85 2.85
 0 -4 6 -0.83 2.65
 0 -4 6 -1.61 2.17
 0 4 -6 -3.18 4.12
 0 4 -5 342.39 15.81
 0 -4 5 336.06 17.72
 0 -4 5 328 13.88
 0 4 -5 337.88 14.98
 0 -4 5 356.36 13.27
 0 4 -5 329.84 16.12
 0 4 -4 1.74 2.69
 0 4 -4 -0.16 1.85
 0 -4 4 3.88 3.4
 0 4 -4 -1.73 2.99
 0 4 -4 0.12 3.11
 0 -4 4 1.92 1.77
 0 4 -4 -0.93 2.69
 0 4 -3 282.75 13.58
 0 4 -3 264.35 11.52
 0 4 -3 274.42 13.36
 0 -4 3 274.44 13.62
 0 -4 3 282.51 10.57
 0 4 -2 222.25 11.88
 0 4 -2 200.76 9.94
 0 -4 2 204.66 8.68
 0 -4 2 210.54 11.81
 0 4 -2 229.31 11.99
 0 -4 1 1444.03 29.58
 0 4 -1 1518.98 30.01
 0 4 -1 1506.66 29.91
 0 -4 0 366.07 14.98
 0 4 0 405.84 15.32
 0 4 0 395.29 15.78
 0 4 0 387.12 15.21
 0 -4 -1 727.28 20.75
 0 4 1 741.9 20.28
 0 4 1 719.33 21.14
 0 -4 -1 712.26 20.87
 0 4 1 723.47 20.68
 0 4 2 187.53 11.07
 0 4 2 189.36 11.7
 0 -4 -2 179.81 10.92
 0 4 2 189.9 11.07
 0 -4 -3 236.25 12.04
 0 -4 -3 223.64 12.14
 0 4 3 217.69 12.14
 0 4 3 217.84 12.77
 0 -4 -3 235.66 6.93
 0 4 3 230.37 12.57
 0 4 4 13.1 3.79
 0 4 4 14.63 4.43
 0 4 4 12.58 3.27
 0 4 4 13.23 3.52
 0 -4 -4 12.28 3.96
 0 -4 -4 7.79 3.13
 0 -4 -4 14.36 1.93
 0 4 4 10.67 3.11
 0 4 5 16.95 4.52
 0 4 5 10.43 3.13
 0 -4 -5 13.9 5.08
 0 -4 -5 15.25 3.73
 0 4 5 13.65 3.83
 0 4 5 13.89 3.75
 0 4 6 297.3 15.04
 0 4 6 294.65 15.97
 0 -4 -6 286.02 15.1
 0 4 6 271.94 13.35
 0 -4 -6 274.99 12.83
 0 -4 -6 282.73 14.28
 0 4 6 301.75 15.63
 0 4 7 877.86 26.38
 0 4 7 879.2 28.8
 0 -4 -7 864.47 22.44
 0 -4 -7 915.39 26.28
 0 4 7 863.84 24.62
 0 4 8 843.7 26.96
 0 4 8 873.16 26.12
 0 4 8 839.84 29.15
 0 4 8 859.51 28.82
 0 -4 -8 881.18 22.46
 0 -4 -8 870.34 26.58
 0 4 9 310.31 16.69
 0 4 9 325.28 18.59
 0 -4 -9 335.63 14.06
 0 -4 -9 336.7 17.67
 0 4 10 9.51 4.82
 0 4 10 11.68 5.47
 0 -4 -10 10.67 3.68
 0 -4 -10 9.24 5.12
 0 4 11 1093.34 34.41
 0 4 11 1046.01 36.71
 0 -4 -11 1093.45 33.91
 0 4 12 70.49 10.11
 0 4 12 70.51 9.32
 0 4 12 84.43 10.53
 0 -4 -12 64.14 9.07
 0 4 13 91.43 11.23
 0 4 13 92.42 11.18
 0 4 13 91.76 12.01
 0 4 13 116.9 10.46
 0 -4 -13 98.93 11.34
 0 4 14 5.23 4.36
 0 4 14 4.11 2.92
 0 4 14 5.15 4.47
 0 -4 -14 -3.13 3.53
 0 4 15 88.17 11.84
 0 4 15 99.91 12.48
 0 4 15 108.34 12.92
 0 -4 -15 105.14 12.84
 0 4 16 70.19 11.86
 0 4 16 65.37 10.3
 0 4 16 78.48 11.74
 0 -4 -16 68.13 10.72
 0 4 17 8.38 4.78
 0 4 17 9.21 2.8
 0 4 17 6.21 4.62
 0 4 17 15.48 6.84
 0 -4 -17 9.25 4.6
 0 4 18 -0.79 3.36
 0 -4 -18 -2.52 1.92
 0 -4 -18 -0.9 2.69
 0 4 18 0.22 3.37
 0 4 18 1.66 1.65
 0 4 19 16.63 3.18
 0 4 19 12.76 6.52
 0 4 19 13.5 5.34
 0 -4 -19 21.84 3.81
 0 -4 -19 16.32 6.02
 0 -4 -19 16.18 2.86
 0 -4 -20 89.06 6.64
 0 4 20 86.13 13.96
 0 -4 -20 108.21 15.64
 0 4 20 95.63 7.27
 0 -4 -21 3.79 2.49
 0 4 21 1.96 2.33
 0 4 22 85.72 7.48
 0 -4 -22 78.44 6.24
 0 4 22 86.76 7.06
 0 4 23 240.09 11.99
 0 -4 -23 238.34 10.56
 0 4 24 4.44 3.08
 0 -4 -24 2.95 2.32
 0 -4 -25 104.15 6.71
 0 4 25 89.67 7.12
 0 4 26 -0.08 2.17
 0 -4 -26 2.84 2.16
 0 4 26 0.79 2.02
 0 4 27 6.9 2.5
 0 -4 -27 5.05 2.02
 0 4 27 4.98 2.15
 0 4 28 3.5 2
 0 4 29 -1.01 1.3
 0 4 29 0.19 1.44
 0 4 30 16.65 1.81
 0 4 30 17.45 1.92
 0 5 -28 13.16 1.94
 0 -5 27 31.16 2.85
 0 5 -27 37.34 3.34
 0 -5 26 73.14 4.88
 0 5 -26 74.14 5.16
 0 -5 25 31.03 2.95
 0 -5 25 27.95 3.55
 0 5 -25 27.07 3.66
 0 5 -24 65.93 5.59
 0 -5 24 75.67 13.03
 0 -5 24 67.46 4.87
 0 -5 24 68.38 5.61
 0 5 -23 55.28 5.43
 0 -5 23 65.9 12.59
 0 -5 23 58.74 5.71
 0 -5 23 52.07 4.51
 0 5 -22 -1.38 2.54
 0 -5 22 -2.15 1.94
 0 5 -21 8.84 2.97
 0 -5 21 13.34 2.82
 0 -5 20 91.2 6.54
 0 5 -20 79.75 6.99
 0 -5 20 79.49 14.49
 0 5 -19 2.4 2.42
 0 -5 19 -0.12 9.09
 0 -5 19 4.92 2.32
 0 5 -19 4.51 1.87
 0 5 -19 2.13 2.77
 0 5 -18 128.86 7.23
 0 5 -18 129.56 8.74
 0 5 -18 132 8.53
 0 -5 18 131.27 19.02
 0 -5 18 121.79 7.62
 0 5 -18 133.53 17.13
 0 -5 18 137.55 17.96
 0 -5 18 110.52 7.05
 0 5 -17 213.02 9.34
 0 5 -17 201.32 10.86
 0 5 -17 200.75 10.44
 0 -5 17 215.99 23.86
 0 5 -17 233.25 18.63
 0 -5 17 200.93 9.54
 0 5 -17 218.66 20.79
 0 5 -17 198.97 20.02
 0 -5 17 193.54 9.22
 0 5 -16 4.79 2.02
 0 5 -16 2.78 2.69
 0 5 -16 5.7 2.52
 0 5 -16 3.34 3.38
 0 5 -16 -4.43 5.37
 0 5 -16 4.2 4.7
 0 -5 16 4.97 2
 0 -5 16 5.17 2.18
 0 5 -15 482.36 29.48
 0 5 -15 521.58 30.72
 0 5 -15 460.12 15.18
 0 -5 15 497.74 33.82
 0 5 -15 500.94 26.42
 0 5 -15 467.85 14.89
 0 -5 14 9.95 3.84
 0 5 -14 9.89 4.34
 0 5 -14 11.34 4.32
 0 -5 14 15.66 9.01
 0 5 -14 7.29 2.86
 0 5 -14 14.71 3.2
 0 -5 13 191.64 15.24
 0 5 -13 173.93 16.61
 0 5 -13 176.48 15.14
 0 -5 13 176.77 19.71
 0 5 -13 173.01 8.91
 0 -5 12 65.39 8.58
 0 5 -12 53.27 5.2
 0 5 -12 47.03 8.79
 0 -5 12 56.59 11.48
 0 5 -12 44.36 7.24
 0 5 -11 157.22 12.88
 0 -5 11 147.54 12.54
 0 5 -11 135.89 7.39
 0 5 -11 138.56 13.83
 0 -5 11 134.91 16.06
 0 5 -11 137.72 13.07
 0 -5 10 94.5 8.49
 0 5 -10 121.62 11.4
 0 -5 10 111.6 10.36
 0 5 -10 99.48 6.23
 0 5 -10 103.39 11.77
 0 5 -10 96.96 11.05
 0 -5 10 104.6 14.03
 0 -5 9 261.6 14.22
 0 5 -9 250.29 15.73
 0 -5 9 267.93 15.08
 0 5 -9 241.08 9.1
 0 5 -9 244.46 16.96
 0 5 -9 249.63 16.69
 0 -5 9 246.16 19.53
 0 5 -8 3.24 3.38
 0 -5 8 2.37 2.45
 0 -5 8 10.06 3.48
 0 5 -8 2.66 1.56
 0 5 -8 6.01 3.38
 0 -5 8 5.19 4.36
 0 5 -8 2.75 3.16
 0 -5 7 115.52 9.58
 0 -5 7 109.66 8.59
 0 5 -7 111.57 5.76
 0 5 -7 103.71 10.53
 0 -5 7 118.56 12.8
 0 5 -7 107.79 10.83
 0 -5 6 479.95 17.04
 0 -5 6 422.73 18.05
 0 5 -6 431.09 20.41
 0 -5 6 439.56 23.09
 0 5 -6 446.42 20.51
 0 -5 5 18.35 3.32
 0 5 -5 21.4 5.63
 0 -5 5 18.74 5.88
 0 5 -5 19.37 4.31
 0 -5 5 13.55 4.11
 0 5 -4 380.76 9.22
 0 5 -4 373.31 15.39
 0 5 -4 377.32 18
 0 -5 4 407.25 21.06
 0 5 -4 399.78 18.63
 0 -5 4 400.95 14.06
 0 -5 4 377.49 17.96
 0 -5 4 370.92 17.01
 0 5 -3 192.08 10.92
 0 -5 3 207.61 14.83
 0 5 -3 193.36 12.52
 0 5 -3 196.07 12.84
 0 -5 3 191.88 9.36
 0 -5 3 200.26 12.97
 0 -5 3 187.57 12.25
 0 5 -2 1.46 2.54
 0 5 -2 2.02 2.4
 0 -5 2 2.3 3.34
 0 5 -2 2 3.21
 0 -5 2 1.33 3.55
 0 -5 2 2.17 1.21
 0 5 -1 0.45 2.26
 0 -5 1 -1.47 3.78
 0 5 -1 1.32 3.63
 0 5 -1 2.97 2.41
 0 5 -1 0.56 2.69
 0 -5 0 20.5 5.07
 0 5 0 22.27 5.06
 0 5 0 24.03 4.56
 0 5 0 19.34 4.85
 0 -5 -1 55.08 7.03
 0 5 1 50.42 6.84
 0 5 1 56.11 6.91
 0 5 1 50.8 7.08
 0 -5 -2 10.33 3.76
 0 5 2 5.13 2.92
 0 5 2 5.78 3.05
 0 5 2 8.05 4.11
 0 -5 -2 2.38 3.27
 0 5 2 4.53 3.35
 0 5 3 147.22 11.45
 0 5 3 142.87 10.9
 0 -5 -3 158.3 11.68
 0 -5 -3 150.76 5.14
 0 5 3 156.05 11.62
 0 5 3 150.52 11.9
 0 -5 -4 182.32 12.63
 0 5 4 172.25 12.59
 0 -5 -4 177.34 12.17
 0 -5 -4 197.08 13.12
 0 5 4 162.89 11.86
 0 5 4 160.08 12.47
 0 5 4 152.44 11.6
 0 5 5 54.27 7.48
 0 -5 -5 53.79 7.56
 0 5 5 52.51 7.33
 0 -5 -5 52.51 7.23
 0 -5 -5 61.26 7.53
 0 5 5 53.5 7.96
 0 5 5 62.22 3.82
 0 5 6 1985.42 45.77
 0 -5 -6 2103.88 44.37
 0 5 6 2041.69 38.66
 0 -5 -6 2066.06 41.43
 0 5 6 2053.33 45.05
 0 -5 -6 2045.67 39.16
 0 5 6 2113.71 43.24
 0 5 6 2070.47 21.71
 0 5 7 37.71 7.37
 0 -5 -7 40.05 7.14
 0 5 7 35.96 5.86
 0 5 7 37.08 6.91
 0 5 7 43.19 3.42
 0 5 7 43.09 6.91
 0 -5 -7 40.94 6.47
 0 -5 -7 31.88 4.53
 0 5 8 202.84 16.18
 0 -5 -8 224.93 15.01
 0 5 8 212.27 14.01
 0 -5 -8 214.29 15.54
 0 -5 -8 239.67 13.69
 0 5 8 235.44 15.32
 0 5 8 232.21 7.72
 0 -5 -9 9.87 4.59
 0 -5 -9 19.56 4.96
 0 5 9 17.07 5.66
 0 5 9 15.23 4.51
 0 5 9 3.78 3.52
 0 5 9 14.61 4.33
 0 -5 -9 15.66 4.84
 0 5 10 20.33 5.54
 0 -5 -10 13.71 3.93
 0 -5 -10 18.68 5.09
 0 5 10 16.92 5.01
 0 -5 -11 81.36 10.27
 0 5 11 78.41 9.9
 0 -5 -11 86.71 8.31
 0 5 11 69.87 10.63
 0 -5 -12 92.77 11.08
 0 5 12 101.14 12.74
 0 5 12 97.45 11.67
 0 5 13 47.71 8.45
 0 5 13 34.47 7.68
 0 -5 -13 28.08 6.58
 0 5 13 33.39 8.17
 0 5 14 100.43 12.43
 0 5 14 114.38 13.1
 0 5 14 100.33 13.86
 0 -5 -14 110.46 13.35
 0 5 15 469.07 27.53
 0 -5 -15 476.02 27.62
 0 5 15 537.05 29.63
 0 5 15 488.13 28.19
 0 5 16 82.43 6.16
 0 5 16 67.05 10.37
 0 5 16 68.23 11.59
 0 -5 -16 79.96 11.96
 0 5 16 87.3 12.73
 0 5 17 1.84 2.09
 0 5 17 0.06 4.65
 0 5 17 -4.26 4.79
 0 -5 -17 -0.14 3.38
 0 5 17 3.32 4.54
 0 5 18 92.28 13.22
 0 5 18 96.4 7.14
 0 5 18 93.28 13.53
 0 -5 -18 92.98 13.29
 0 -5 -18 86.64 6
 0 5 18 92.66 13.65
 0 5 19 435.45 28.56
 0 5 19 395.41 28.49
 0 -5 -19 417 12.96
 0 5 19 436.58 15.09
 0 -5 -19 439.61 29.29
 0 5 20 175.9 18.57
 0 -5 -20 199.8 8.96
 0 -5 -20 205.48 9.8
 0 5 20 194.54 10.37
 0 -5 -21 18.09 3.08
 0 -5 -21 16.29 2.93
 0 5 21 18.66 3.62
 0 -5 -22 4.38 1.82
 0 -5 -22 2.49 2.24
 0 5 22 1.87 2.55
 0 5 23 4.64 2.67
 0 5 23 3.87 2.99
 0 -5 -23 3.41 2.18
 0 5 24 18.7 3.93
 0 -5 -24 22.79 3.75
 0 -5 -25 -0.59 1.94
 0 5 25 -1.64 2.63
 0 -5 -26 1.55 1.89
 0 -5 -26 2.28 1.64
 0 5 26 1.73 2.21
 0 5 27 19.97 3.18
 0 5 27 20.79 3.1
 0 5 28 36.35 3.35
 0 5 29 79.97 4.1
 0 5 29 80.36 4.23
 0 6 -27 2.2 1.19
 0 -6 27 1.89 1.8
 0 -6 26 -0.36 1.14
 0 6 -26 -0.15 1.47
 0 -6 25 5.79 1.76
 0 6 -25 4.12 1.81
 0 -6 24 0.99 1.85
 0 6 -24 0.68 1.78
 0 6 -23 58.76 5.23
 0 -6 23 54.71 4.22
 0 -6 23 50.21 5.11
 0 -6 23 67.03 12.44
 0 -6 22 1.32 1.33
 0 -6 22 1.68 2.16
 0 -6 22 0.37 5.45
 0 6 -22 4.18 2.5
 0 -6 21 -0.55 1.42
 0 6 -21 0.06 2.27
 0 -6 21 1.33 2.35
 0 -6 21 1.71 7.84
 0 -6 20 3.62 1.64
 0 6 -20 5.57 2.54
 0 6 -20 4.53 1.43
 0 -6 20 9.48 3.55
 0 -6 19 5.65 1.88
 0 6 -19 6.02 3.02
 0 6 -19 6.04 1.8
 0 -6 19 12.65 3.5
 0 -6 18 6.11 2.07
 0 -6 18 4.01 1.49
 0 6 -18 7.11 2.94
 0 -6 18 8.37 9.16
 0 -6 18 12.15 3.57
 0 6 -18 7.9 2.33
 0 6 -17 53.98 4.99
 0 6 -17 50.41 5.51
 0 -6 17 52.08 5.06
 0 6 -17 45.67 8.3
 0 -6 17 40.1 9.67
 0 -6 17 52.46 4.99
 0 6 -16 153.42 8.31
 0 6 -16 146.23 9.25
 0 6 -16 140.69 8.8
 0 -6 16 187.11 22.08
 0 6 -16 170.53 16.59
 0 -6 16 143.46 8.16
 0 6 -16 170.22 19.02
 0 6 -16 151.64 17.56
 0 -6 16 139.84 8.12
 0 6 -15 265.05 12.14
 0 6 -15 261.47 10.75
 0 6 -15 249.63 11.18
 0 6 -15 285.31 21.12
 0 -6 15 260.48 25.71
 0 -6 15 264.13 10.65
 0 6 -15 289.53 24.06
 0 6 -15 252.53 22.29
 0 -6 15 252.76 10.81
 0 6 -14 14.47 2.99
 0 6 -14 14.48 3.29
 0 6 -14 12.8 2.91
 0 6 -14 14.42 6.22
 0 6 -14 10.74 6.2
 0 6 -14 10.83 5.47
 0 -6 14 12.14 8
 0 -6 14 12.34 2.7
 0 -6 14 12.2 2.29
 0 6 -13 3.04 2.41
 0 6 -13 8.03 2.64
 0 6 -13 10.81 4.79
 0 -6 13 8.55 7.83
 0 6 -13 3.38 4.13
 0 6 -12 20.69 3.52
 0 6 -12 16 3.23
 0 6 -12 14.92 5.37
 0 -6 12 25.8 7.85
 0 6 -12 10.54 5.31
 0 6 -11 14.87 3.15
 0 6 -11 17.89 3.19
 0 6 -11 13.21 5.56
 0 -6 11 6.23 6.03
 0 6 -11 20.69 6.09
 0 6 -10 185.36 8.97
 0 6 -10 201.48 8.79
 0 6 -10 196.4 16.98
 0 -6 10 204.46 19.92
 0 6 -10 188.94 16.35
 0 6 -9 248.65 9.43
 0 6 -9 236.65 9.75
 0 6 -9 263.19 19.05
 0 6 -9 256.11 18.67
 0 -6 9 274.94 22.15
 0 -6 9 260.05 15.74
 0 6 -8 1.71 2.03
 0 6 -8 0.13 1.78
 0 6 -8 2.79 3.53
 0 6 -8 -0.22 3.9
 0 -6 8 -4.19 6
 0 -6 8 0.35 2.91
 0 6 -7 94.77 5.72
 0 6 -7 95.66 5.65
 0 6 -7 97.66 11.34
 0 -6 7 104.51 13.22
 0 6 -7 85.25 10.82
 0 -6 7 92.83 9.87
 0 6 -6 51.04 4.15
 0 6 -6 56.35 4.34
 0 6 -6 57.13 8.63
 0 -6 6 48.13 8.88
 0 6 -6 47.07 8.29
 0 -6 6 54.44 7.82
 0 6 -5 223.5 8.09
 0 6 -5 209.85 7.88
 0 6 -5 214.28 15.51
 0 6 -5 212.07 16
 0 -6 5 223.61 18.39
 0 -6 5 222.64 14.7
 0 6 -4 59.25 4.32
 0 -6 4 52.61 7.63
 0 -6 4 51.59 9.29
 0 6 -4 55.27 8.15
 0 6 -4 65.94 7.36
 0 6 -4 54.6 7.99
 0 -6 4 65.77 5.94
 0 -6 3 282.38 19.28
 0 6 -3 282.54 8.69
 0 6 -3 246.58 16.46
 0 -6 3 274.85 16.43
 0 6 -3 285.52 14.6
 0 6 -3 290.46 17.5
 0 -6 3 285.13 17.15
 0 -6 3 308.1 12.59
 0 6 -2 429.95 10.4
 0 6 -2 436.02 21.15
 0 -6 2 410.84 20.18
 0 6 -2 452.17 18.26
 0 6 -2 418.85 20.72
 0 6 -2 428.61 21.4
 0 -6 2 426.91 20.5
 0 -6 2 460.74 15.1
 0 6 -1 109.83 5.25
 0 6 -1 91.89 10.06
 0 -6 1 97.69 10.21
 0 6 -1 114.61 9.42
 0 6 -1 101.53 10.35
 0 -6 1 105.66 7.23
 0 -6 1 90.22 9.74
 0 6 -1 101.49 10.55
 0 6 0 187.53 13.71
 0 6 0 189.85 13.61
 0 -6 0 179.33 13.34
 0 6 0 185.99 14.11
 0 6 0 187.99 6.64
 0 -6 0 186.39 13.77
 0 6 1 3.54 4.13
 0 -6 -1 8.27 5.36
 0 -6 -1 6.81 3.62
 0 6 1 7.31 1.84
 0 6 1 5.78 3.99
 0 -6 -2 88.85 10.11
 0 -6 -2 83.43 9.09
 0 6 2 92.19 10.35
 0 6 2 98.22 10.79
 0 6 2 87.62 10.25
 0 6 2 93.13 9.78
 0 -6 -3 30.27 5.89
 0 6 3 33.75 6.35
 0 -6 -3 24.87 5.74
 0 6 3 29.38 6.4
 0 -6 -3 30.84 6.41
 0 6 3 31.25 3.13
 0 6 3 37.55 7.45
 0 6 3 30.02 6.6
 0 6 4 290.46 17.44
 0 -6 -4 280.63 17.34
 0 -6 -4 276.93 17.18
 0 6 4 272.38 17.83
 0 -6 -4 286.09 16.79
 0 6 4 291.72 18.01
 0 6 4 274.22 17.92
 0 6 4 289.8 8.9
 0 6 5 538.72 26
 0 -6 -5 592.65 25.33
 0 6 5 579.18 24.92
 0 6 5 564.34 26
 0 -6 -5 574.36 23.64
 0 6 5 563.9 25.79
 0 6 5 564.15 12.48
 0 6 6 64.52 9.84
 0 -6 -6 78.29 10.01
 0 6 6 70.81 9.19
 0 -6 -6 73.05 8.76
 0 -6 -6 90.93 9.69
 0 6 6 68.69 10.09
 0 6 6 78.66 4.81
 0 6 7 33.27 7.28
 0 -6 -7 37.85 8.2
 0 6 7 32.51 7.53
 0 6 7 39.53 7.02
 0 -6 -7 32.93 6.12
 0 -6 -7 30.26 6.55
 0 6 7 34.25 3.46
 0 6 8 6.87 4.59
 0 -6 -8 6.34 4.78
 0 -6 -8 5.12 3.35
 0 -6 -8 8.49 4.37
 0 6 8 3.82 2.81
 0 6 8 5.71 1.98
 0 -6 -9 9.32 4.67
 0 -6 -9 5.64 2.68
 0 -6 -9 11.99 5.92
 0 6 9 2.69 4.4
 0 6 9 4.83 3.1
 0 6 9 0.09 3.21
 0 -6 -10 220.01 14.52
 0 6 10 215.4 15.83
 0 -6 -10 209.93 17.64
 0 6 10 218.5 18.99
 0 6 10 246.97 17.91
 0 -6 -10 244.09 17.58
 0 6 10 249.27 19.19
 0 6 11 11.84 5.13
 0 -6 -11 2.13 5.32
 0 6 11 3.25 3.55
 0 -6 -11 17.15 4.9
 0 -6 -11 14.5 4.83
 0 6 12 -4.12 4.72
 0 -6 -12 3.95 4.82
 0 6 12 -1.56 3.98
 0 -6 -13 267.78 20.25
 0 6 13 262.52 21.67
 0 6 13 261.69 19.89
 0 -6 -13 273.64 21.77
 0 -6 -14 33.11 7.37
 0 6 14 38.42 9.11
 0 6 14 42.17 8.74
 0 -6 -14 38.28 8.7
 0 6 14 39.28 8.35
 0 6 15 0.64 3.44
 0 -6 -15 9.99 4.17
 0 6 15 8.56 2.38
 0 6 15 6.94 4.24
 0 -6 -15 -1.04 5.78
 0 6 16 29.62 8.25
 0 -6 -16 30.93 8.53
 0 6 16 28.51 7.89
 0 6 16 28.21 3.85
 0 -6 -16 23.22 6.94
 0 6 16 22.55 6.31
 0 -6 -17 -4.39 4.64
 0 6 17 10.27 4.86
 0 6 17 11.42 2.89
 0 6 17 8.18 5.79
 0 6 18 33.95 8.6
 0 -6 -18 31.44 7.71
 0 6 18 26.39 4.1
 0 -6 -18 33.04 8.14
 0 6 18 37.1 10.11
 0 6 19 29.11 7.72
 0 -6 -19 24.72 3.44
 0 6 19 33.42 4.81
 0 6 20 96.57 14.72
 0 -6 -20 100.92 6.64
 0 -6 -20 118.09 7.43
 0 6 20 104.37 7.64
 0 6 21 17.84 3.71
 0 -6 -21 15.75 2.88
 0 -6 -21 15.18 3.1
 0 -6 -22 84.87 5.68
 0 -6 -22 86.56 6.06
 0 6 22 90.59 7.07
 0 6 23 21.42 3.96
 0 -6 -23 25.36 3.13
 0 -6 -23 20.82 3.37
 0 6 23 23.01 3.83
 0 6 24 7.1 3.41
 0 -6 -24 8.26 2.3
 0 -6 -25 28.22 3.06
 0 6 25 32.69 4.39
 0 -6 -26 20.84 2.71
 0 6 26 14.87 2.96
 0 6 27 3.69 1.81
 0 6 27 2.47 1.55
 0 -6 -27 5.8 1.44
 0 6 28 19.33 2.34
 0 6 29 1.73 1.1
 0 6 29 0.43 0.91
 0 -7 26 7.61 2.01
 0 7 -25 199.9 6.61
 0 -7 25 204.54 6.97
 0 -7 25 223.19 8.88
 0 7 -24 20.47 2.81
 0 -7 24 16 2.58
 0 7 -23 148.8 7.16
 0 -7 23 153.79 7.66
 0 7 -22 0.55 1.91
 0 -7 22 2.16 1.95
 0 -7 21 8.35 2.8
 0 7 -21 5.17 2.52
 0 7 -20 76.83 5.34
 0 -7 20 74.23 5.27
 0 -7 20 70.72 6.54
 0 -7 20 60.7 12.81
 0 7 -20 74.8 6.12
 0 7 -19 9.37 2.28
 0 -7 19 11.96 3.47
 0 -7 19 5.54 5.58
 0 -7 19 8.91 2.26
 0 7 -19 10.61 3.08
 0 7 -18 24.75 3.25
 0 -7 18 23.26 4.36
 0 -7 18 26.97 3.48
 0 7 -18 21.66 3.58
 0 7 -17 -0.88 2.23
 0 -7 17 -0.13 2.39
 0 7 -17 12.17 4.67
 0 -7 17 -10.17 9.82
 0 -7 17 2.59 1.61
 0 7 -17 4.72 2.8
 0 7 -16 0.66 2.11
 0 -7 16 1.03 9.68
 0 7 -16 -5.04 6.82
 0 -7 16 -1.75 2.63
 0 7 -16 1.59 2.26
 0 -7 16 -0.1 1.7
 0 7 -15 234.75 10.63
 0 7 -15 208.35 21.13
 0 -7 15 250.09 26.11
 0 7 -15 242.23 20.52
 0 -7 15 229.09 10.08
 0 7 -15 209.44 10.46
 0 -7 15 229.61 11.8
 0 7 -15 234.67 22.41
 0 7 -14 0.13 4.72
 0 -7 14 10.72 9.42
 0 7 -14 8.51 5.19
 0 -7 14 6.51 2
 0 -7 14 6.22 2.52
 0 7 -14 5.22 2.61
 0 7 -14 2.92 2.3
 0 7 -13 22.95 4.04
 0 7 -13 24.9 7.1
 0 7 -13 19.63 6.6
 0 -7 13 24.48 10.72
 0 -7 13 18.58 2.74
 0 7 -13 20.35 3.91
 0 -7 13 25.11 4.2
 0 -7 13 20.71 3.44
 0 7 -12 153.55 8.46
 0 7 -12 152.25 16.54
 0 -7 12 163.06 20.76
 0 7 -12 156.68 17.28
 0 -7 12 150.17 9.19
 0 7 -12 130.35 7.85
 0 -7 12 146.8 7.84
 0 -7 12 140.1 8.1
 0 7 -11 3 2.23
 0 7 -11 0.14 4.21
 0 7 -11 6.99 5.21
 0 -7 11 11.71 6.6
 0 -7 11 5.9 2.24
 0 -7 11 0.07 2.12
 0 7 -10 12.2 5.11
 0 7 -10 5.79 4.16
 0 -7 10 6.33 6.66
 0 7 -10 8.13 2.69
 0 7 -9 -1.63 4.21
 0 -7 9 4.98 6.14
 0 7 -9 -1.73 3.38
 0 -7 9 6.12 3.57
 0 7 -9 0.68 2.2
 0 7 -8 20.26 6.09
 0 -7 8 11.89 6.26
 0 7 -8 26.56 6.94
 0 -7 8 20.28 5.16
 0 7 -8 21.01 3.52
 0 7 -7 26.46 6.92
 0 -7 7 29.84 8.68
 0 7 -7 26.74 6.6
 0 -7 7 36.33 7.07
 0 7 -7 26.07 3.62
 0 -7 6 386.03 26.1
 0 7 -6 377.6 23.31
 0 7 -6 383.24 11.93
 0 7 -6 435.65 24.51
 0 -7 6 381.93 21.35
 0 7 -5 450.43 25.03
 0 7 -5 455.93 12.71
 0 -7 5 484.99 28.31
 0 7 -5 465.51 25.36
 0 7 -5 465.6 24.71
 0 -7 5 462.22 23.68
 0 7 -4 200.97 16.49
 0 7 -4 188.44 16.05
 0 7 -4 202.76 8.34
 0 7 -4 211.25 16.45
 0 -7 4 200.94 15.63
 0 7 -3 56.13 8.94
 0 7 -3 43.31 7.42
 0 7 -3 48.6 6.88
 0 7 -3 56.46 8.9
 0 7 -3 54.5 4.34
 0 -7 3 46.17 8.26
 0 -7 3 48.05 8.39
 0 7 -2 1.52 3.69
 0 7 -2 5.66 5.16
 0 7 -2 -0.53 3.76
 0 7 -2 0.62 1.94
 0 7 -2 1.24 1.67
 0 -7 2 -0.51 3.11
 0 -7 2 -5.66 4.16
 0 7 -1 434.56 19.73
 0 7 -1 423 23.01
 0 7 -1 412.83 23.16
 0 7 -1 431.34 22.63
 0 7 -1 431.66 11.38
 0 -7 1 430.2 22.5
 0 -7 1 426.35 22.23
 0 7 0 246.82 15.12
 0 7 0 236.63 8.33
 0 7 0 249.81 17.98
 0 7 0 236.9 17.42
 0 -7 0 245.01 17.19
 0 -7 0 213.85 16
 0 7 1 267.9 8.7
 0 7 1 289.55 19.24
 0 7 1 286.67 19.61
 0 7 1 284.53 19.86
 0 7 1 272.65 18.1
 0 -7 -1 275.51 18.19
 0 -7 -1 257.34 17.6
 0 7 2 6.32 5.77
 0 7 2 1.64 3.34
 0 7 2 11.03 4.9
 0 7 2 1 4.35
 0 -7 -2 8.92 5.68
 0 -7 -2 1.09 3.38
 0 7 3 61.18 4.66
 0 7 3 59.65 9.38
 0 7 3 68.19 10.38
 0 7 3 62.09 9.14
 0 7 3 57.33 9.4
 0 -7 -3 62.36 9.57
 0 -7 -3 60.41 9.1
 0 7 4 510.51 12.99
 0 7 4 517.57 27.19
 0 7 4 519.54 25.45
 0 7 4 533.02 27.59
 0 7 4 521.34 26.83
 0 -7 -4 542.13 25.2
 0 -7 -4 506.24 24.84
 0 7 5 32.4 3.6
 0 7 5 22.49 6.91
 0 -7 -5 32.98 7.11
 0 7 5 27.89 6.62
 0 7 5 31.36 7.51
 0 7 5 28.07 7.24
 0 -7 -5 32.26 6.86
 0 -7 -5 22.79 6.22
 0 7 6 3.47 1.5
 0 7 6 -0.61 3.59
 0 -7 -6 1.68 3.76
 0 7 6 7.92 3.96
 0 7 6 -3.85 4.23
 0 7 6 -1.1 4.16
 0 -7 -6 -2.17 4.19
 0 -7 -6 3.44 3.59
 0 7 7 24.85 3.29
 0 7 7 23.23 6.96
 0 -7 -7 30.37 7.83
 0 7 7 17.81 5.58
 0 7 7 41.92 8.2
 0 -7 -7 23.61 5.7
 0 7 7 29.33 7.74
 0 7 8 19.74 3.01
 0 7 8 25.27 8.3
 0 7 8 22.83 5.74
 0 -7 -8 18.73 5.76
 0 -7 -8 16.49 5.06
 0 -7 -8 20.66 6.27
 0 7 8 18.28 6.24
 0 7 9 301.63 23.08
 0 -7 -9 344.06 23.25
 0 7 9 294.5 21.55
 0 -7 -9 313.46 20.8
 0 7 9 333.22 21.47
 0 -7 -9 319.23 19.56
 0 7 9 312.6 22.49
 0 7 10 10.01 6.37
 0 -7 -10 19.48 7.19
 0 7 10 13.84 5.99
 0 -7 -10 11.06 4.54
 0 -7 -10 11.58 4.38
 0 7 10 10.74 5.57
 0 -7 -11 212.2 17.84
 0 -7 -11 230.13 20.11
 0 7 11 223.53 19.91
 0 -7 -11 236.92 16.88
 0 -7 -12 22.34 7.62
 0 7 12 27.99 8.11
 0 -7 -12 22.74 6.26
 0 -7 -13 88.11 13.64
 0 7 13 72.74 12.33
 0 -7 -13 68.87 10.82
 0 7 14 21.1 6.9
 0 -7 -14 25.8 7.35
 0 7 14 20.26 7.23
 0 -7 -14 32.71 8.38
 0 7 15 124.37 7.93
 0 -7 -15 117.99 14.92
 0 7 15 111.47 14.51
 0 -7 -15 112.25 15.61
 0 7 16 12.63 2.65
 0 -7 -16 -1.27 4.03
 0 7 16 9.06 5.8
 0 -7 -16 17.23 5.91
 0 7 17 50.05 10.97
 0 7 17 53.02 5.54
 0 7 18 4.06 4.58
 0 7 18 4.38 2.36
 0 7 19 64.19 11.25
 0 -7 -19 59.48 5.34
 0 7 19 66.91 6.24
 0 -7 -20 -0.63 1.85
 0 7 20 -0.13 2.25
 0 -7 -20 3.2 2.04
 0 -7 -21 6.78 2.32
 0 7 21 7.48 2.91
 0 -7 -21 5.34 2.03
 0 -7 -22 13.84 2.73
 0 7 22 11.69 2.96
 0 -7 -22 12.58 2.44
 0 7 23 -0.56 2.12
 0 -7 -23 -0.8 1.44
 0 -7 -23 0.84 1.37
 0 7 23 2.28 3.03
 0 -7 -24 -0.51 1.58
 0 7 24 0.67 2.3
 0 7 25 -0.16 1.94
 0 -7 -25 0.99 1.16
 0 7 26 5.93 2.23
 0 7 27 7.71 1.75
 0 7 27 5.24 1.61
 0 -7 -27 7.64 1.28
 0 7 28 41.11 2.6
 0 -8 25 11.48 1.92
 0 -8 24 88.62 5.15
 0 8 -24 82 3.71
 0 8 -23 1.43 1.23
 0 -8 23 3.38 1.9
 0 -8 23 0.77 1.48
 0 8 -22 0.34 1.55
 0 -8 22 2.89 2.2
 0 -8 22 1.71 1.77
 0 8 -21 17.34 2.72
 0 -8 21 19.47 3.29
 0 8 -20 39.02 4.12
 0 -8 20 39.49 4.8
 0 8 -19 2.77 1.81
 0 -8 19 -0.76 2.3
 0 8 -19 0.17 1.67
 0 -8 19 5.89 7.15
 0 8 -18 3.74 2.01
 0 -8 18 9.44 3.24
 0 8 -18 7.57 2.04
 0 8 -17 -1.72 2.04
 0 -8 17 -1.26 2.45
 0 8 -17 -3.85 2.66
 0 -8 17 0.37 1.59
 0 -8 16 26.82 10.16
 0 8 -16 30.4 4.16
 0 -8 16 23.72 4.26
 0 8 -16 29.07 3.89
 0 -8 16 27.02 3.46
 0 -8 15 0.63 5.81
 0 8 -15 -7.97 6.68
 0 8 -15 4.4 2.19
 0 -8 15 1.24 2.33
 0 8 -15 0.31 2.5
 0 -8 15 1.52 1.42
 0 8 -14 1.45 5.11
 0 -8 14 -7.51 8.13
 0 -8 14 0.52 2.61
 0 8 -14 1.86 2.08
 0 -8 14 0.64 1.36
 0 8 -14 0.04 2.27
 0 8 -13 47.52 10.03
 0 8 -13 61.73 5.97
 0 -8 13 46.58 11.37
 0 8 -13 57.4 11.27
 0 -8 13 60.7 5.19
 0 8 -13 61.83 5.61
 0 -8 13 51.5 5.89
 0 8 -13 66.2 10.85
 0 8 -12 25.35 7.7
 0 8 -12 36.69 4.81
 0 -8 12 31.9 9.56
 0 8 -12 41.32 9.09
 0 -8 12 32.65 4.68
 0 8 -12 28.78 4
 0 -8 12 32.43 3.77
 0 8 -12 25.94 6.36
 0 8 -11 3.79 3.73
 0 8 -11 6.98 3.2
 0 8 -11 1.34 5.78
 0 -8 11 0.5 6.01
 0 -8 11 8.04 2.36
 0 8 -11 9.29 2.61
 0 -8 11 11.43 2.57
 0 8 -11 2.76 4.58
 0 -8 10 34.54 10.26
 0 8 -10 40.55 9.28
 0 8 -10 32.56 7.63
 0 -8 10 49.91 5.62
 0 -8 10 47.27 4.59
 0 8 -10 41.92 4.91
 0 8 -10 37.8 9.24
 0 8 -9 0.26 4.43
 0 -8 9 0.49 5.63
 0 8 -9 -0.84 6.26
 0 8 -9 -1.82 4.19
 0 -8 9 4.44 1.84
 0 -8 9 4.11 2.18
 0 8 -9 5.41 3.17
 0 -8 9 -3.42 5.45
 0 8 -8 -5.81 6.36
 0 8 -8 -3.91 7.46
 0 8 -8 -0.39 3.41
 0 -8 8 1.67 2.17
 0 -8 8 -0.5 4.3
 0 8 -8 -1.32 2.34
 0 8 -7 3 5.34
 0 8 -7 -3.68 5.32
 0 8 -7 -3.02 4.45
 0 -8 7 -0.16 3.34
 0 8 -7 2.85 2.3
 0 8 -6 151.93 15.95
 0 8 -6 160.02 16.7
 0 8 -6 157.98 16.3
 0 -8 6 146.63 14.74
 0 8 -6 154.26 8.36
 0 8 -5 2.51 5.36
 0 8 -5 1.24 5.95
 0 8 -5 0.79 3.44
 0 -8 5 1.82 3.49
 0 8 -5 1.79 2.18
 0 8 -4 39.26 8.82
 0 8 -4 46.14 9.68
 0 8 -4 47.88 4.68
 0 -8 4 35.79 7.73
 0 8 -4 31.98 7.28
 0 8 -3 143.65 14.92
 0 8 -3 128.81 14.73
 0 8 -3 136.08 12.02
 0 -8 3 126.79 14.21
 0 8 -3 137.16 7.53
 0 8 -2 34.43 8.1
 0 8 -2 39.76 4.15
 0 -8 2 30.89 6.95
 0 -8 2 37.17 8.06
 0 8 -2 29.66 7.17
 0 8 -2 38.13 6.72
 0 8 -1 10.11 4.95
 0 8 -1 4.99 2.32
 0 8 -1 7.46 4.35
 0 8 -1 6.8 4.65
 0 8 -1 7.3 2.43
 0 -8 1 -0.78 4.21
 0 -8 1 8.59 5.46
 0 8 -1 6.83 4.25
 0 -8 0 158.76 15.03
 0 8 0 155.28 15.62
 0 8 0 165.24 16.34
 0 8 0 152.64 15.02
 0 8 0 165.18 13.24
 0 -8 0 153.12 15.27
 0 8 0 163.2 16.29
 0 -8 -1 95.19 11.74
 0 8 1 115.2 13.02
 0 8 1 122.48 14.07
 0 8 1 121.81 14.46
 0 8 1 114.52 11.31
 0 -8 -1 97.55 12.36
 0 8 1 116.45 14.17
 0 8 2 -0.29 3.4
 0 8 2 9.05 4.52
 0 8 2 7.49 4.78
 0 8 2 2.23 4.6
 0 8 2 9.13 2.66
 0 -8 -2 3.13 3.93
 0 -8 -2 2.94 3.74
 0 8 3 126.28 15.05
 0 8 3 108.97 13
 0 8 3 125.3 14.66
 0 8 3 115.18 13.78
 0 8 3 121.97 7.08
 0 -8 -3 113.03 12.71
 0 -8 -3 121.73 13.51
 0 8 4 2.08 4.69
 0 8 4 6.22 4.54
 0 8 4 -1.96 5
 0 8 4 2.52 4.55
 0 8 4 1.91 1.79
 0 -8 -4 6 4.31
 0 -8 -4 3.43 3.61
 0 8 5 84.47 12.59
 0 8 5 88.62 12.03
 0 8 5 88.46 13.26
 0 8 5 92.6 6.23
 0 -8 -5 94.92 12.18
 0 -8 -5 86.39 11.92
 0 8 6 -2.89 4.91
 0 8 6 2.37 3.68
 0 8 6 1.79 4.6
 0 8 6 1.7 1.86
 0 -8 -6 -0.95 4.17
 0 -8 -6 3.28 3.45
 0 8 6 -0.12 2.62
 0 8 7 3.81 4.47
 0 8 7 0.15 1.9
 0 8 7 -1.42 4.27
 0 -8 -7 -2.94 4.22
 0 -8 -7 -10.45 4.69
 0 -8 -7 2.14 3.34
 0 8 8 92.13 13.74
 0 -8 -8 88.38 11.81
 0 8 8 80.03 12.12
 0 8 8 88.39 11.76
 0 -8 -8 96.26 13.52
 0 -8 -8 83.01 11.65
 0 8 8 86.03 6.26
 0 8 9 104.23 13.6
 0 -8 -9 88.16 12.34
 0 8 9 102.14 14.29
 0 -8 -9 105.82 12.57
 0 8 9 113.29 14.4
 0 -8 -9 110.53 14.74
 0 8 10 -4.44 6.1
 0 -8 -10 7.02 6.28
 0 8 10 -3.6 5.71
 0 8 10 3.32 5.11
 0 -8 -10 12.04 5.1
 0 -8 -11 4.73 3.58
 0 8 11 11.13 4.59
 0 -8 -11 20.77 5.8
 0 8 11 21.64 5.83
 0 -8 -11 13.36 2.73
 0 -8 -12 36.37 8.67
 0 8 12 41.3 9.43
 0 8 12 43.55 4.35
 0 -8 -12 41.93 4.5
 0 8 12 47.98 10.63
 0 8 13 32.65 8.43
 0 -8 -13 41 9.48
 0 8 13 21.37 6.74
 0 -8 -13 27.74 3.89
 0 8 14 92.95 14.58
 0 8 14 86.53 14.5
 0 -8 -14 99.92 15.4
 0 -8 -14 103.76 13.51
 0 -8 -14 98.35 6.84
 0 8 15 72.53 6.43
 0 8 16 6.14 2.75
 0 8 16 12.93 5.76
 0 8 17 22.71 3.87
 0 8 17 22.4 6.44
 0 8 18 -1.63 2.43
 0 8 18 1.85 4.93
 0 -8 -19 21.14 3.66
 0 8 19 24.28 8.9
 0 8 19 20.3 3.83
 0 -8 -20 231.02 9.7
 0 -8 -20 229.06 8.83
 0 8 20 237.33 10.69
 0 -8 -21 124.13 6.87
 0 -8 -21 136.42 6.6
 0 8 21 128.43 7.81
 0 -8 -22 1.47 1.56
 0 -8 -22 0.06 1.4
 0 8 22 -3.29 2.22
 0 8 23 1.45 2.3
 0 8 23 2.2 2.08
 0 -8 -23 1.29 1.37
 0 8 24 1.92 2.38
 0 -8 -24 0.68 1.01
 0 8 25 127.48 6.68
 0 8 26 2.94 1.62
 0 8 26 5.05 1.54
 0 8 27 38.22 2.76
 0 -9 24 -1.26 0.97
 0 -9 23 68.15 4.35
 0 -9 22 65.1 4.84
 0 -9 22 60.48 4.08
 0 -9 21 1.28 1.46
 0 -9 20 10.34 2.52
 0 -9 20 11.8 2.68
 0 9 -20 13.33 2.13
 0 -9 19 33.61 4.24
 0 -9 19 38.86 4.53
 0 9 -19 33.04 3.43
 0 -9 18 6.09 2.41
 0 -9 18 11.94 3.16
 0 9 -18 11.03 2.35
 0 9 -17 14.45 2.7
 0 -9 17 5.18 2.63
 0 -9 17 13.9 3.62
 0 9 -17 11.42 2.59
 0 9 -16 75.81 5.95
 0 -9 16 79.87 6.84
 0 -9 16 80.11 7.1
 0 9 -16 81.25 5.88
 0 9 -15 48.11 5
 0 -9 15 53.6 6.01
 0 -9 15 48.7 5.7
 0 9 -15 53.8 5.12
 0 9 -14 46.67 4.75
 0 -9 14 46.94 5.71
 0 9 -14 53.89 5.25
 0 9 -13 79.1 6
 0 -9 13 82.32 5.83
 0 9 -13 79.1 6.68
 0 -9 13 72.35 6.89
 0 -9 12 134.87 7.43
 0 9 -12 154.22 17.12
 0 9 -12 142.64 8.99
 0 -9 12 132.98 9.21
 0 -9 11 324.49 11.6
 0 -9 11 312.9 13.88
 0 9 -11 326.13 24.65
 0 9 -11 316.58 13.03
 0 -9 10 101.66 6.49
 0 -9 10 103.58 8.06
 0 9 -10 116 15.57
 0 9 -10 102.41 14.37
 0 9 -10 96.21 7.51
 0 -9 9 104.52 6.65
 0 -9 9 95.1 7.62
 0 9 -9 83.89 13.46
 0 9 -9 96.1 13.67
 0 9 -9 94.41 7.61
 0 9 -8 171.84 9.65
 0 -9 8 176.79 8.49
 0 -9 8 143.65 15.62
 0 -9 8 174.65 10.13
 0 -9 8 174.34 10.37
 0 9 -8 202.22 20.06
 0 9 -8 168.61 17.79
 0 9 -7 75.67 12.93
 0 -9 7 79.56 6.96
 0 -9 7 74.01 5.59
 0 -9 7 71.31 10.79
 0 9 -7 81.48 6.91
 0 9 -7 84.41 12.99
 0 -9 6 2.27 2.24
 0 -9 6 0.27 1.61
 0 -9 6 3.84 5.37
 0 9 -6 0.84 2.46
 0 9 -6 10.92 7.41
 0 9 -6 7.68 5.75
 0 -9 5 5.09 2.03
 0 -9 5 2.93 1.6
 0 9 -5 2.09 2.47
 0 9 -5 8.03 5.57
 0 -9 5 -3.16 3.75
 0 9 -5 1.2 5.19
 0 9 -4 283.57 22.96
 0 -9 4 312.06 13.1
 0 9 -4 288.28 11.65
 0 9 -4 276.11 22.18
 0 -9 4 296.25 10.8
 0 -9 4 280.39 21.9
 0 9 -3 326.08 24.37
 0 9 -3 278.56 23.08
 0 9 -3 270.59 11.06
 0 -9 3 264.97 10.16
 0 -9 3 245.03 20.53
 0 9 -3 268.47 22.54
 0 9 -3 296.65 22.76
 0 -9 3 292.57 12.54
 0 9 -2 11.3 5.24
 0 9 -2 14.18 6.65
 0 -9 2 22.05 3.7
 0 9 -2 17.78 6.1
 0 -9 2 17.35 7.64
 0 9 -2 17.72 6.99
 0 9 -1 250.27 22.01
 0 -9 1 246.47 20.24
 0 9 -1 263.44 21.31
 0 -9 1 280.5 12.11
 0 9 -1 256.34 22.14
 0 9 -1 285.01 22.37
 0 -9 1 255.4 21.15
 0 9 0 34.32 9.23
 0 9 0 36.28 4.35
 0 -9 0 37.9 8.65
 0 9 0 27.85 6.57
 0 -9 0 41.03 4.8
 0 9 0 49.92 9.85
 0 9 0 33.01 8.92
 0 -9 0 38.86 8.39
 0 9 1 330.44 24.75
 0 9 1 326.5 12.21
 0 -9 -1 327.62 13.18
 0 -9 -1 298.33 22.17
 0 9 1 319.95 23.23
 0 -9 -1 306.24 22.89
 0 9 1 327.25 24.33
 0 9 1 329.49 24.38
 0 -9 -2 -3.14 4.92
 0 9 2 3.03 5.95
 0 9 2 4.18 3.05
 0 -9 -2 -1.47 2.06
 0 -9 -2 -1.94 3.13
 0 9 2 -2.28 5.19
 0 9 2 2.5 4.14
 0 9 2 -15.07 5.77
 0 9 2 -1.05 3.38
 0 -9 -3 186.26 17.73
 0 9 3 182.73 18.8
 0 9 3 190.85 9.36
 0 -9 -3 192.8 10.26
 0 9 3 191.9 16.04
 0 9 3 180.35 19.03
 0 9 3 192.69 18.35
 0 9 3 186.99 18.76
 0 -9 -3 175.8 17.08
 0 9 4 1.23 1.61
 0 9 4 -2.39 4.22
 0 9 4 -0.95 4.67
 0 9 4 1.25 2.14
 0 9 4 -3.22 5.83
 0 -9 -4 0.69 5.07
 0 -9 -4 -5.42 4.88
 0 -9 -5 458.72 28.48
 0 9 5 479.93 30.97
 0 9 5 470.74 14.78
 0 9 5 453.42 29.68
 0 9 5 459.75 28.53
 0 -9 -5 472.13 28.15
 0 9 5 450.83 13.51
 0 9 6 15.42 2.85
 0 9 6 20.83 7.41
 0 9 6 14.56 6.35
 0 9 6 11.13 3.27
 0 9 6 11.39 5.4
 0 -9 -6 22.12 6.56
 0 -9 -6 8.84 4.73
 0 -9 -7 0.9 1.82
 0 9 7 1.69 3.6
 0 9 7 1.24 7.48
 0 9 7 4.08 2.54
 0 9 7 1.56 1.41
 0 -9 -7 8.01 4.57
 0 -9 -7 6.11 2.86
 0 -9 -8 2.22 2
 0 9 8 -0.93 1.51
 0 9 8 4.39 5
 0 9 8 -2.34 4.8
 0 9 8 -0.13 2.34
 0 -9 -8 -4.56 3.53
 0 -9 -8 8.6 6.15
 0 9 9 -1.45 4.61
 0 9 9 0.32 1.4
 0 9 9 -1.78 7.83
 0 -9 -9 2.78 2.96
 0 9 9 -1.39 5.36
 0 -9 -9 0.01 1.77
 0 -9 -10 18.79 6.06
 0 -9 -10 19.55 6.54
 0 9 10 19.99 7.02
 0 9 10 21.36 3.13
 0 9 10 15.01 6.46
 0 -9 -10 16.54 3.27
 0 -9 -11 17.36 6.04
 0 9 11 24.09 3.49
 0 9 11 27.77 9.23
 0 -9 -11 16.98 6.75
 0 -9 -11 22.11 3.72
 0 -9 -12 7.56 2.61
 0 9 12 9.77 2.31
 0 -9 -12 2.56 3.65
 0 9 12 10.18 5.67
 0 -9 -13 56.84 5.27
 0 9 13 35.3 7.85
 0 -9 -14 1.88 1.81
 0 9 14 -26.2 7.62
 0 9 15 4.68 2.52
 0 9 16 -2.62 2.24
 0 9 16 5.92 5.35
 0 9 17 156.72 8.93
 0 9 17 143.59 17.7
 0 9 18 107.1 7.28
 0 -9 -19 108.56 6.77
 0 9 19 114.7 7.43
 0 -9 -20 21.21 3.39
 0 9 20 13.56 2.93
 0 -9 -21 1.52 1.65
 0 9 21 -0.92 2.19
 0 -9 -22 20.16 2.51
 0 9 22 21.35 3.31
 0 -9 -23 9.33 1.81
 0 9 23 16.67 3.15
 0 9 23 13.24 2.37
 0 9 24 54.04 4.43
 0 9 25 11.05 2.08
 0 -10 22 8.26 1.54
 0 -10 21 -0.06 1.44
 0 -10 20 12.95 2.55
 0 -10 19 7.18 2.23
 0 -10 18 19.06 3.32
 0 -10 17 11.23 3.17
 0 -10 16 2.1 2.37
 0 -10 15 26.93 4.64
 0 -10 14 2.22 2.69
 0 -10 13 3.89 3.3
 0 -10 12 180.85 10.84
 0 -10 11 125.46 9.25
 0 10 -11 132.94 15.41
 0 10 -11 129.65 8.38
 0 10 -10 40.28 4.97
 0 -10 10 47.08 4.35
 0 10 -10 52.3 9.93
 0 10 -10 42.73 9.46
 0 -10 10 38.45 5.54
 0 10 -9 18.83 4.05
 0 10 -9 35.13 8.47
 0 -10 9 24.07 3.32
 0 -10 9 21.81 4.38
 0 10 -9 24.74 8.08
 0 10 -8 51.09 5.64
 0 10 -8 65.95 12.5
 0 -10 8 59.75 4.94
 0 -10 8 58.01 6.29
 0 10 -8 65.83 12.4
 0 -10 7 8.38 3.39
 0 10 -7 28.39 9.8
 0 -10 7 12.76 2.55
 0 10 -7 21.16 6.31
 0 -10 6 3.81 2.25
 0 10 -6 13.42 7.65
 0 10 -6 12.55 6.91
 0 -10 6 3.83 1.82
 0 10 -5 25.12 8.56
 0 10 -5 44.52 10.85
 0 -10 5 27.69 4.67
 0 -10 5 29.91 7.21
 0 10 -5 34.01 9.51
 0 -10 5 23.42 3.35
 0 10 -4 0.42 4.82
 0 10 -4 -4.06 3.63
 0 -10 4 3.81 2.43
 0 -10 4 -11.84 6.57
 0 -10 4 3.34 1.86
 0 10 -4 3.13 6.83
 0 10 -3 44.65 10.3
 0 -10 3 56.72 11.65
 0 -10 3 53.43 4.88
 0 10 -3 41.23 9.2
 0 -10 3 53.37 5.86
 0 10 -3 57.04 11.06
 0 10 -2 46.62 9.92
 0 10 -2 53.86 5.67
 0 -10 2 43.86 9.82
 0 10 -2 51.92 10.19
 0 10 -2 53.29 11.08
 0 -10 2 44.09 5.2
 0 -10 1 12.79 5.23
 0 10 -1 19.68 3.25
 0 10 -1 10.6 3.74
 0 10 -1 18.91 3.82
 0 10 -1 9.27 6.29
 0 10 -1 19.89 8.58
 0 -10 1 16.26 3.74
 0 -10 0 -4.24 6.51
 0 -10 0 0.4 1.94
 0 10 0 -3.74 4.97
 0 10 0 -5.7 7.23
 0 10 0 -1.85 2.45
 0 10 0 -0.88 3.64
 0 -10 0 -10 4.8
 0 -10 -1 12.92 3.07
 0 10 1 19.97 4.19
 0 10 1 19.94 7.43
 0 10 1 14.87 6.96
 0 -10 -1 11.4 4.46
 0 -10 -1 11.18 3.34
 0 -10 -2 13.72 5.65
 0 10 2 23.74 4.24
 0 -10 -2 24.79 4.27
 0 10 2 20.64 3.44
 0 10 2 41.28 12.08
 0 10 2 24.45 9.59
 0 -10 -2 31.97 9.31
 0 10 2 21.65 6.41
 0 -10 -3 182.15 18.62
 0 10 3 194.82 10.13
 0 10 3 189.45 19.02
 0 10 3 193.58 20.54
 0 10 3 225.99 22.23
 0 10 3 186.23 9.19
 0 -10 -3 192.07 19.44
 0 -10 -4 201.26 19.44
 0 10 4 205.2 10.54
 0 10 4 204.52 20.05
 0 10 4 211.86 22.21
 0 -10 -4 218.95 20.83
 0 10 4 192.76 9.26
 0 10 4 197.65 21.14
 0 10 5 197.23 20.78
 0 10 5 173.02 18.61
 0 10 5 188.3 10.08
 0 -10 -5 169.71 18.12
 0 10 5 180.97 8.97
 0 -10 -5 181.72 18.74
 0 10 6 68.45 12.2
 0 10 6 79.3 12.37
 0 10 6 74.04 6.53
 0 -10 -6 58.48 10.45
 0 10 6 74.03 5.74
 0 -10 -6 73.29 11.86
 0 -10 -7 45.68 5.1
 0 -10 -7 47.21 9.57
 0 10 7 39.48 5.02
 0 10 7 47.44 10.01
 0 10 7 38.4 4.31
 0 10 7 41.6 10.36
 0 -10 -7 39.53 9.02
 0 -10 -8 73.13 6.39
 0 10 8 75.42 5.81
 0 10 8 81.4 13.71
 0 -10 -9 107.72 7.4
 0 10 9 90.22 14.3
 0 10 9 111.68 6.96
 0 10 10 4.25 1.66
 0 -10 -10 2.14 2.18
 0 -10 -11 51.63 5.21
 0 10 11 64.89 12.49
 0 10 11 63.81 5.33
 0 -10 -12 10.06 2.82
 0 10 12 9.6 2.31
 0 -10 -13 82.37 6.16
 0 -10 -14 26.06 3.61
 0 10 15 0.99 2.07
 0 10 16 69.17 5.69
 0 10 17 -0.07 2.09
 0 10 18 90.65 6.26
 0 10 19 32.55 3.77
 0 -10 -19 35.52 3.94
 0 10 20 13.68 2.75
 0 -10 -20 11.94 2.54
 0 10 21 141.07 6.56
 0 -10 -21 134.86 5.9
 0 10 22 27.05 2.89
 0 10 22 30.3 3.74
 0 -10 -22 22.13 2.36
 0 10 23 3.68 1.84
 0 -10 -23 3.66 1.03
 0 10 24 17.03 2.2
 0 -11 20 46 3.09
 0 11 -20 41.86 2.79
 0 -11 19 5.33 1.6
 0 -11 18 1.5 1.75
 0 -11 17 -1.71 2.07
 0 -11 16 11.44 2.79
 0 -11 15 5.47 2.29
 0 -11 14 40.79 4.79
 0 -11 13 3.83 2.27
 0 -11 12 3.41 2.46
 0 11 -12 5.8 1.75
 0 -11 11 31.44 4.98
 0 11 -11 36.24 4.07
 0 -11 10 12.01 3.53
 0 11 -10 19.19 3.15
 0 -11 9 12.05 3.6
 0 11 -9 13.82 2.92
 0 11 -8 7.79 4.37
 0 -11 8 3.84 1.81
 0 -11 8 1.24 2.63
 0 11 -8 3.63 2.2
 0 -11 7 74.87 7.03
 0 -11 7 86.95 5.82
 0 11 -7 77.22 11.84
 0 11 -7 80.64 6.55
 0 -11 6 1.27 2.48
 0 11 -6 2.18 2.42
 0 -11 5 15.49 3.78
 0 11 -5 18.12 3.37
 0 -11 5 20.46 2.99
 0 -11 4 13.23 3.21
 0 11 -4 10.37 2.73
 0 11 -4 9.78 2.29
 0 11 -3 12.56 3.01
 0 -11 3 15.16 3.74
 0 11 -3 21.35 7.21
 0 11 -3 15.13 3.32
 0 11 -2 2.97 1.85
 0 11 -2 11.78 5.2
 0 11 -2 1.51 2.63
 0 -11 2 5.74 2.75
 0 11 -2 15.14 6.36
 0 11 -1 363.2 28.24
 0 -11 1 338.98 14.52
 0 11 -1 359.53 13.97
 0 11 -1 371.04 28.62
 0 11 0 79.43 13.49
 0 -11 0 63.53 6.61
 0 11 0 61.65 5.69
 0 11 0 63.01 6.25
 0 11 0 84.61 14.64
 0 11 1 74.48 6.25
 0 11 1 81.69 7.08
 0 11 1 75.46 12.96
 0 11 1 83.58 13.71
 0 11 2 105.8 7.22
 0 11 2 117.69 8.21
 0 11 2 136.26 17.6
 0 11 2 125.72 17.83
 0 11 3 174.11 9.08
 0 11 3 195.44 10.48
 0 11 3 191.28 20.42
 0 11 3 175.63 19.64
 0 11 4 64.49 5.67
 0 11 4 70.77 6.66
 0 11 4 55.9 11.34
 0 -11 -5 2.45 2.6
 0 11 5 5.66 6.19
 0 11 5 1.66 2.72
 0 11 5 -1.19 1.74
 0 -11 -6 7.52 2.9
 0 11 6 9.22 3.61
 0 11 6 7.57 2.16
 0 11 7 94.91 15.32
 0 11 7 111.38 7.01
 0 -11 -7 95.52 7.03
 0 -11 -8 -1.56 2.17
 0 11 8 2.51 2.06
 0 -11 -9 9.38 2.91
 0 11 9 13.68 2.87
 0 11 10 -0.48 1.7
 0 -11 -10 -0.69 1.95
 0 11 11 3.32 1.56
 0 -11 -11 4.91 2.33
 0 -11 -12 23.19 3.56
 0 -11 -13 99.29 6.33
 0 -11 -14 3.07 1.8
 0 -11 -14 6.94 2.12
 0 11 14 7.8 2.39
 0 -11 -15 78.9 4.91
 0 11 15 75.77 5.68
 0 11 16 52.73 4.67
 0 11 17 4.81 2
 0 -11 -18 10.02 2.49
 0 11 18 5.54 1.89
 0 -11 -19 64.55 4.43
 0 11 19 66.02 4.49
 0 -11 -20 60.7 3.77
 0 11 20 58.15 3.87
 0 11 21 30.08 2.61
 0 -11 -21 21.78 2.15
 0 11 21 31.24 3.26
 0 11 22 12.99 2.08
 0 -12 17 19.47 2.42
 0 12 -17 16.72 1.93
 0 12 -16 8.36 1.9
 0 -12 16 7.4 1.84
 0 12 -15 3.34 1.52
 0 -12 15 1.41 1.76
 0 12 -14 0.19 1.43
 0 -12 14 2.14 1.9
 0 12 -13 19.53 2.93
 0 -12 13 20.42 3.52
 0 -12 12 42.58 4.63
 0 -12 11 6.13 2.84
 0 12 -11 4.44 1.89
 0 12 -10 101.94 6.07
 0 -12 10 108.09 7.59
 0 12 -10 92.41 6.18
 0 12 -9 11.56 2.59
 0 -12 9 15.27 3.51
 0 12 -9 20.84 3
 0 12 -8 5.02 2.02
 0 -12 8 7.82 2.9
 0 12 -8 7.86 2.3
 0 12 -7 11.79 2.61
 0 12 -7 9.13 2.38
 0 -12 7 10.8 2.73
 0 12 -6 5.94 2.28
 0 -12 6 7.96 3.15
 0 12 -5 0.87 1.43
 0 -12 5 -1.13 1.4
 0 -12 5 -3.39 3.05
 0 12 -5 -3.56 2.25
 0 12 -4 30.73 3.79
 0 -12 4 29.62 3.41
 0 12 -4 27.38 4.07
 0 -12 4 30.82 4.86
 0 -12 3 59.23 6.24
 0 12 -3 59.9 5.79
 0 12 -3 57.5 5.03
 0 12 -3 59.15 5.62
 0 -12 3 67.33 5.24
 0 12 -3 67.13 10.98
 0 12 -2 37.02 10.17
 0 12 -2 66.63 12.23
 0 12 -2 55.28 5.47
 0 -12 2 53.43 4.94
 0 12 -2 50.12 5.35
 0 12 -1 45.17 9.74
 0 12 -1 29.31 4.32
 0 12 -1 20.2 3.47
 0 12 -1 52.1 10.61
 0 12 0 107.75 7.28
 0 12 0 86.45 12.88
 0 12 0 110.42 15.04
 0 12 0 105.04 7.49
 0 12 1 17.11 3.78
 0 12 1 9.58 2.85
 0 12 2 36.44 4.76
 0 12 2 35.92 4.41
 0 12 3 0.81 3.51
 0 12 3 3.85 2.71
 0 12 3 1.86 2.19
 0 -12 -4 30.48 4.37
 0 12 4 44.73 10.4
 0 12 4 29.37 4.59
 0 12 4 32.66 4
 0 -12 -5 -0.46 2.4
 0 12 5 2.22 1.93
 0 -12 -6 -1.5 2.32
 0 12 6 0.15 1.7
 0 -12 -7 -1.37 2.27
 0 12 7 2.11 1.68
 0 -12 -8 0.69 1.95
 0 12 8 -0.95 1.74
 0 12 9 86.42 5.58
 0 -12 -9 78.77 6.03
 0 12 10 36.14 3.74
 0 -12 -10 37.28 4.11
 0 -12 -11 16.66 3.06
 0 -12 -11 13.11 2.78
 0 -12 -12 59.38 4.61
 0 -12 -12 53.69 4.48
 0 -12 -13 74.45 4.94
 0 -12 -13 70.81 4.89
 0 12 13 80.49 5.54
 0 -12 -14 2.77 1.58
 0 12 14 4.57 1.87
 0 -12 -15 17.85 2.3
 0 12 15 15.89 2.61
 0 12 16 -0.04 1.3
 0 -12 -17 11.35 2.31
 0 12 17 10.84 1.88
 0 -12 -18 6.77 1.76
 0 12 18 9.67 1.74
 0 -12 -19 8.74 1.54
 0 12 19 8.96 1.37
 0 12 20 3.6 1.44
 0 13 -15 5.86 1.29
 0 13 -14 25.81 2.41
 0 -13 13 -0.98 1.54
 0 13 -13 -0.33 1.31
 0 13 -13 -0.8 0.91
 0 -13 12 9.76 2.09
 0 13 -12 6.09 1.79
 0 13 -12 8.2 1.65
 0 -13 11 5.62 1.8
 0 13 -11 5.83 1.92
 0 13 -11 6.9 1.66
 0 -13 10 4.91 2.32
 0 13 -10 4.83 1.84
 0 13 -10 4.18 1.59
 0 -13 9 0.79 1.83
 0 13 -9 1.13 1.95
 0 13 -9 2.54 1.45
 0 -13 8 -0.39 2.07
 0 13 -8 1.09 1.16
 0 13 -8 -1.7 1.93
 0 13 -7 21.02 2.69
 0 13 -7 17.36 2.28
 0 13 -7 23.06 3.39
 0 13 -6 93.29 5.8
 0 13 -6 93.59 5.23
 0 13 -6 98.61 6.28
 0 13 -5 4.18 1.65
 0 13 -5 3.54 1.78
 0 13 -5 2.63 2.15
 0 -13 4 -1.18 1.48
 0 13 -4 0.51 2.21
 0 13 -4 1.74 1.66
 0 -13 3 50.28 4.04
 0 13 -3 48.06 4.69
 0 13 -3 46.6 4.54
 0 -13 2 14.76 2.7
 0 13 -2 13.14 2.64
 0 13 -2 12.91 2.89
 0 -13 1 9.4 2.42
 0 13 -1 11.31 2.61
 0 13 -1 10.13 2.66
 0 -13 0 31.53 3.84
 0 13 0 27.09 3.61
 0 13 0 30 4.04
 0 13 1 43.23 4.36
 0 -13 -1 38.43 4.63
 0 13 1 45.95 4.96
 0 -13 -1 41.4 4.25
 0 -13 -2 7.48 2.74
 0 13 2 8.54 2.26
 0 -13 -2 6.86 3.02
 0 -13 -3 48.19 4.87
 0 -13 -3 40.34 4.66
 0 13 3 43.38 4.16
 0 -13 -4 2.34 2.54
 0 -13 -4 -1 2.02
 0 13 4 -0.08 1.52
 0 -13 -5 12.18 3.26
 0 -13 -5 8.88 2.58
 0 13 5 11.42 2.36
 0 -13 -6 6.76 2.81
 0 13 6 5.52 1.75
 0 -13 -6 3.22 2.1
 0 13 7 8.4 1.92
 0 -13 -7 8.09 2.22
 0 13 8 3.53 1.49
 0 -13 -8 3.71 1.82
 0 -13 -8 4.64 2.33
 0 13 9 8.22 1.89
 0 -13 -9 9.5 2.55
 0 -13 -9 8.36 2.03
 0 -13 -10 190.63 7.63
 0 -13 -10 185.72 7.38
 0 -13 -11 2.41 1.79
 0 13 11 2.43 1.73
 0 -13 -11 -0.75 1.15
 0 -13 -12 0.18 1.39
 0 13 12 3.16 1.52
 0 -13 -13 1.41 1.25
 0 13 13 1.62 1.16
 0 -13 -14 5.58 1.43
 0 13 14 6.95 1.61
 0 -13 -15 18.89 1.69
 0 13 15 22.38 2.14
 0 -13 -16 8.53 1.75
 0 -13 -17 5.25 1.25
 0 14 -11 0.5 0.92
 0 -14 11 -0.23 0.99
 0 14 -10 13.36 1.81
 0 14 -9 1.51 1.18
 0 14 -8 1.58 1.35
 0 14 -7 6.68 1.79
 0 14 -6 7.37 1.84
 0 14 -5 14.64 2.31
 0 14 -4 0.48 1.36
 0 -14 4 -1.17 1.87
 0 -14 3 45.48 2.97
 0 -14 3 47.04 4.15
 0 14 -3 45.96 3.71
 0 -14 2 14.67 2.04
 0 -14 2 15.28 3.04
 0 14 -2 15.69 2.43
 0 -14 1 16.67 2.35
 0 -14 1 11.09 2.52
 0 14 -1 11.86 2.23
 0 -14 0 20.51 2.72
 0 -14 0 13.58 2.62
 0 14 0 12.44 2.16
 0 -14 -1 25.07 2.98
 0 14 1 22.39 2.8
 0 -14 -1 17.65 2.82
 0 -14 -2 53.45 4.02
 0 -14 -2 49.23 4.26
 0 14 2 46.89 3.71
 0 -14 -3 2.29 2.02
 0 14 3 -0.62 1.26
 0 -14 -3 0.24 1.62
 0 -14 -4 106.27 5.67
 0 -14 -4 125.54 6.02
 0 14 4 120.25 5.41
 0 -14 -5 5.14 2.07
 0 -14 -5 4.38 2.08
 0 14 5 5 1.42
 0 -14 -6 -0.1 1.38
 0 -14 -6 -0.08 1.82
 0 14 6 -0.05 0.93
 0 -14 -7 -1.95 1.46
 0 -14 -7 -0.14 1.67
 0 14 8 1.58 1.12
 0 -14 -8 1.51 1.13
 0 -14 -8 1.49 1.51
 0 14 9 15.93 1.98
 0 -14 -9 12.13 1.76
 0 -14 -9 12.71 2.08
 0 14 10 1.04 0.92
 0 -14 -10 1.73 1.34
 0 -14 -11 197.63 5.97
 0 -14 -12 15.54 1.73
 0 -14 -13 6.41 1.4
 0 -14 -14 5.84 1.22
 0 -15 4 40.63 2.74
 0 -15 3 30.01 2.41
 0 -15 2 8.51 1.58
 0 -15 1 4.59 1.32
 0 -15 0 21.33 2.13
 0 -15 -1 8.93 1.53
 0 -15 -1 9.21 1.32
 0 -15 -2 2.98 1.22
 0 -15 -2 3.16 1.1
 0 -15 -3 37.67 2.52
 0 -15 -3 42.91 2.67
 0 -15 -4 25.58 2.13
 0 -15 -5 4.95 1.18
 0 -15 -6 4.77 1.22
 0 -15 -7 6.8 1.29
 1 -14 -10 62.26 3.02
 1 -14 -10 70.42 3.2
 1 -14 -9 7.08 1.41
 1 -14 -8 1.18 1.17
 1 -14 -8 4.92 1.2
 1 -14 -7 0.91 1.34
 1 -14 -7 2.4 1.22
 1 -14 -6 1.58 1.45
 1 -14 -6 4.34 1.49
 1 -14 -5 8.19 1.82
 1 -14 -5 5.16 1.6
 1 -14 -4 21.4 2.61
 1 -14 -4 21.31 2.63
 1 -14 -3 175.58 6.26
 1 -14 -3 153 5.1
 1 -14 -3 168.24 6.6
 1 -14 -2 14.83 2.15
 1 -14 -2 12.34 2.44
 -1 14 1 3.3 1.06
 1 -14 -1 6.52 1.79
 1 -14 -1 3.55 1.74
 -1 14 0 0.68 0.88
 1 -14 0 0.45 1.19
 1 -14 0 2.79 1.75
 -1 14 -1 52.28 3.11
 1 -14 1 51.55 3.14
 1 -14 1 55.52 4.01
 -1 14 -2 4.87 1.32
 1 -14 2 8.76 2.23
 -1 14 -3 12.44 1.7
 1 -14 3 11.03 2.19
 -1 14 -4 23.02 2.16
 1 -14 4 30.42 2.96
 -1 14 -5 5.8 1.27
 1 -14 5 5.82 1.71
 -1 14 -6 2.47 0.92
 1 -14 6 6.15 1.75
 -1 14 -7 2.11 0.93
 1 -14 7 5.2 1.56
 1 -14 8 -0.82 1.17
 1 -13 -15 15.07 1.74
 1 -13 -14 6.55 1.69
 1 -13 -13 8.82 1.81
 1 -13 -13 6.47 1.31
 1 -13 -12 0.53 1.12
 1 -13 -12 -0.42 1.07
 1 -13 -11 2.36 1.37
 1 -13 -11 1.27 1.1
 1 -13 -10 0.67 1.56
 1 -13 -10 0.18 1.38
 1 -13 -9 17.13 2.59
 -1 13 9 15.96 2.01
 1 -13 -9 15.7 2.52
 1 -13 -8 2.71 1.67
 1 -13 -8 2.71 2
 1 -13 -7 2.08 1.84
 1 -13 -7 1.75 1.9
 1 -13 -6 62.75 4.98
 1 -13 -6 62.74 4.68
 1 -13 -5 2.58 2.15
 1 -13 -5 6.87 2.41
 1 -13 -4 2.97 2.34
 -1 13 4 1.81 1.39
 1 -13 -4 2.15 2.19
 -1 13 3 32.64 3.1
 1 -13 -3 28.53 3.63
 1 -13 -3 28.64 3.86
 -1 13 2 64.48 4.39
 1 -13 -2 63.5 5.45
 1 -13 -2 70.28 5.05
 -1 13 1 11.28 2.27
 1 -13 -1 6.08 2.45
 1 -13 -1 9.4 2.3
 1 -13 0 -0.84 2.28
 -1 13 0 2.28 1.67
 1 -13 0 0.4 1.84
 -1 13 0 1.95 1.63
 1 -13 1 21.9 3.31
 -1 13 -1 22.38 2.91
 1 -13 1 23.68 3.03
 -1 13 -1 27.75 3.51
 1 -13 2 3.93 2.58
 1 -13 2 2.94 1.85
 -1 13 -2 2.13 1.51
 -1 13 -2 -0.3 1.28
 1 -13 3 4.37 1.45
 -1 13 -3 4.73 1.76
 -1 13 -3 1.43 1.35
 1 -13 4 9.32 1.7
 -1 13 -4 14 2.48
 -1 13 -4 11.69 2.35
 -1 13 -5 76.39 5.02
 -1 13 -6 9 2.23
 -1 13 -7 65.99 4.51
 -1 13 -8 1.66 1.73
 -1 13 -9 3.17 1.62
 -1 13 -10 -0.18 1.47
 -1 13 -11 -2.26 1.41
 -1 13 -12 32.23 2.7
 -1 13 -13 17.33 1.87
 1 -12 -18 -0.6 1.04
 1 -12 -17 1.17 1.35
 1 -12 -17 1.64 0.85
 1 -12 -16 13.1 2.17
 1 -12 -15 32.19 3.31
 1 -12 -15 25.27 2.21
 -1 12 15 29.35 2.49
 -1 12 14 10.65 1.85
 1 -12 -14 9.7 1.84
 1 -12 -14 8.05 1.84
 -1 12 13 9.52 1.91
 1 -12 -13 5.6 1.73
 1 -12 -13 7.43 1.87
 -1 12 12 0.88 1.37
 1 -12 -12 -2.03 1.69
 1 -12 -12 0.6 1.59
 -1 12 11 2.66 1.53
 1 -12 -11 2.99 1.83
 1 -12 -11 0.61 1.73
 1 -12 -10 145.59 7.15
 1 -12 -10 145.16 7.45
 1 -12 -9 14.56 2.81
 1 -12 -9 12.03 2.87
 1 -12 -8 14.99 2.91
 1 -12 -8 7.81 2.63
 1 -12 -7 13.38 3.05
 1 -12 -7 15.93 3.16
 1 -12 -6 5.45 2.54
 1 -12 -6 3.6 2.35
 1 -12 -5 0.31 2.18
 -1 12 5 0.19 1.44
 1 -12 -5 -0.46 2.36
 -1 12 4 5.32 2
 1 -12 -4 2.26 2.45
 1 -12 -4 4.16 2.49
 -1 12 4 3.28 2.47
 -1 12 3 6.16 4.04
 -1 12 3 0.27 1.46
 1 -12 -3 3.09 2.7
 1 -12 -3 -1.72 2.24
 -1 12 3 0.86 2.34
 -1 12 2 29.65 3.63
 1 -12 -2 30.36 4.82
 -1 12 2 32.97 4.41
 1 -12 -2 26.42 3.83
 -1 12 1 233.48 22.02
 -1 12 1 210.19 9.13
 1 -12 -1 214.71 9.37
 -1 12 1 215.31 10.36
 -1 12 0 122.72 15.98
 -1 12 0 135.48 16.82
 -1 12 0 137.47 7.59
 -1 12 0 146.89 8.56
 1 -12 0 146.89 7.76
 -1 12 -1 5.52 5.9
 1 -12 1 12.63 2.93
 -1 12 -1 11.26 2.83
 -1 12 -1 13.86 3.01
 -1 12 -2 40.61 9.16
 -1 12 -2 27.48 7.69
 1 -12 2 28.61 3.65
 -1 12 -2 27.01 4.02
 -1 12 -2 25.66 3.67
 -1 12 -3 59.81 11.01
 -1 12 -3 59.11 5.54
 1 -12 3 55.29 4.67
 -1 12 -3 52.82 4.98
 -1 12 -4 -0.59 2.28
 -1 12 -4 29.44 7.64
 1 -12 4 1.46 1.49
 -1 12 -4 20.25 6.75
 -1 12 -4 -0.1 1.71
 1 -12 4 -0.57 2.49
 -1 12 -5 86.47 6.24
 1 -12 5 84.6 5.05
 1 -12 5 78.77 6.92
 -1 12 -5 88.88 6.46
 1 -12 6 21.78 3.96
 -1 12 -6 22.02 3.45
 1 -12 7 32.34 4.62
 -1 12 -7 25.48 3.02
 -1 12 -7 28.85 3.68
 -1 12 -8 9.67 1.99
 1 -12 8 10.94 3.19
 -1 12 -8 10.49 2.34
 -1 12 -9 2.67 1.4
 1 -12 9 1.69 2.4
 -1 12 -9 6.55 1.9
 1 -12 10 68.84 5.95
 -1 12 -10 55.32 4.23
 -1 12 -10 64.03 4.73
 -1 12 -11 37.55 3.49
 1 -12 11 41.33 4.54
 -1 12 -12 -1.16 1.37
 1 -12 12 -2.09 2.32
 -1 12 -13 3.66 1.4
 1 -12 13 -2 2.06
 -1 12 -14 1.27 1.08
 1 -12 14 1.46 1.56
 1 -12 15 1.9 1.48
 -1 12 -15 1.69 0.93
 1 -12 16 0.34 1.11
 1 -11 -21 0.45 0.84
 -1 11 21 1.34 1.38
 1 -11 -20 22.22 2.2
 -1 11 19 30.82 2.44
 1 -11 -19 30.5 2.91
 -1 11 18 34.08 2.82
 1 -11 -18 39.95 3.49
 -1 11 17 16.76 2.28
 1 -11 -17 19.79 3.11
 -1 11 16 9.6 2.13
 1 -11 -16 12.89 2.85
 1 -11 -15 2.46 1.71
 1 -11 -15 3.22 1.49
 -1 11 15 2.27 1.63
 1 -11 -14 85.25 5.57
 1 -11 -14 87.67 5.14
 -1 11 14 86.97 5.54
 1 -11 -13 34.28 4.03
 1 -11 -13 38.15 3.87
 -1 11 13 35.87 3.83
 1 -11 -12 78.57 5.85
 1 -11 -12 77.4 5.54
 -1 11 12 77.59 5.54
 1 -11 -11 2.41 1.96
 1 -11 -11 2.61 2.06
 1 -11 -10 53.17 4.94
 1 -11 -10 50.59 5.28
 1 -11 -9 25.49 3.86
 -1 11 9 27.91 8.06
 1 -11 -9 19.36 3.49
 -1 11 8 -10.5 5.27
 1 -11 -8 2.78 2.28
 -1 11 7 30.37 3.69
 1 -11 -7 23.79 3.94
 -1 11 7 25.55 8.13
 1 -11 -6 28.17 4.54
 -1 11 6 27.95 4.49
 -1 11 6 32.52 3.72
 1 -11 -5 92.05 7.22
 -1 11 5 88.41 7.19
 -1 11 5 79.98 12.87
 -1 11 5 85.1 5.95
 1 -11 -4 126.99 8.53
 -1 11 4 134.27 8.75
 -1 11 4 127.22 7.34
 -1 11 4 113.29 16.25
 -1 11 3 3.51 2.79
 -1 11 3 -3.3 5.5
 -1 11 3 4.9 2.41
 -1 11 3 -6.56 7.67
 -1 11 2 2.61 2.92
 -1 11 2 -1.42 2
 -1 11 2 -1.03 5.73
 -1 11 2 1.24 3.84
 -1 11 1 128.5 8.52
 -1 11 1 122.81 17.26
 -1 11 1 109.77 16.17
 -1 11 1 113.28 7.31
 -1 11 0 96.74 7.48
 -1 11 0 90.69 6.65
 -1 11 0 120.8 17.88
 -1 11 0 87.96 14.71
 1 -11 1 64.46 5.73
 -1 11 -1 62.46 13.48
 -1 11 -1 61.73 6.13
 1 -11 1 60.19 6.64
 -1 11 -1 49.08 10.83
 -1 11 -1 53.72 5.2
 1 -11 2 22.98 4.2
 1 -11 2 29.61 3.91
 -1 11 -2 27.72 9.62
 -1 11 -2 36.55 9.96
 -1 11 -2 25.29 4.02
 1 -11 3 6.51 2.89
 1 -11 3 18.1 3.18
 -1 11 -3 19.25 3.89
 -1 11 -3 25.73 7.75
 -1 11 -3 1.53 6.25
 1 -11 4 20.56 4.56
 1 -11 4 17.22 2.9
 -1 11 -4 21.11 3.83
 1 -11 5 26.78 4.63
 -1 11 -5 21.58 3.47
 -1 11 -5 28.59 4.24
 1 -11 5 30.15 3.54
 -1 11 -5 35.47 8.86
 -1 11 -6 7.92 4.16
 1 -11 6 12.69 2.47
 -1 11 -6 15.62 3.22
 1 -11 6 14.61 3.71
 -1 11 -7 1.25 1.84
 1 -11 7 -2.4 2.94
 -1 11 -8 -1.91 2.3
 1 -11 8 3.01 2.84
 -1 11 -9 49.36 5.03
 1 -11 9 45.08 5.65
 -1 11 -9 45.91 9.46
 1 -11 10 -0.23 2.49
 -1 11 -10 1.53 1.78
 1 -11 11 -0.94 2.59
 -1 11 -11 1.67 1.83
 1 -11 12 2.81 2.53
 -1 11 -12 5.54 1.9
 -1 11 -13 52.47 4.23
 1 -11 13 52.58 5.52
 1 -11 14 21.79 3.68
 1 -11 15 29.61 4
 1 -11 16 106.93 6.4
 1 -11 17 7.13 2.06
 1 -11 18 10.56 2.22
 1 -11 19 61.88 3.61
 -1 11 -19 52.27 2.91
 -1 10 23 4.55 1.42
 1 -10 -22 41.29 2.75
 -1 10 22 46.57 3.78
 -1 10 21 30.26 2.66
 1 -10 -21 27.69 2.74
 -1 10 20 73.92 4.41
 1 -10 -20 74.95 4.7
 -1 10 19 7.75 1.98
 1 -10 -19 10.71 2.63
 1 -10 -19 7.74 1.69
 -1 10 18 -0.04 1.53
 1 -10 -18 4.58 2.31
 -1 10 17 54.92 4.63
 1 -10 -17 69.57 5.59
 -1 10 16 1.96 1.62
 1 -10 -16 0.22 1.76
 -1 10 15 35.93 4.23
 1 -10 -15 36.72 4.19
 1 -10 -15 35.56 3.56
 -1 10 14 18.06 3.15
 1 -10 -14 15.81 2.96
 1 -10 -14 21.7 3.07
 1 -10 -13 30.11 4.24
 -1 10 13 30.39 3.83
 1 -10 -13 29.47 3.65
 -1 10 13 42.38 9.47
 -1 10 12 4.33 4.1
 1 -10 -12 0.43 1.77
 1 -10 -12 0.38 2.09
 1 -10 -11 5.65 2.86
 -1 10 11 9.97 5.58
 1 -10 -10 6.69 2.66
 -1 10 10 -12.39 6.05
 1 -10 -9 -0.07 2.24
 -1 10 9 4.02 5.02
 1 -10 -8 69.18 6.43
 -1 10 8 69.06 13.02
 1 -10 -7 50.72 5.66
 -1 10 7 53.48 4.8
 -1 10 7 43.4 5.14
 1 -10 -6 3.01 2.56
 -1 10 6 -1.15 8.36
 -1 10 6 0.08 1.82
 -1 10 6 1.67 2.72
 -1 10 5 239.7 23.42
 1 -10 -5 239.6 11.49
 -1 10 5 240.3 11.33
 -1 10 5 247.18 24.2
 -1 10 5 239.73 10.07
 -1 10 4 -1.7 1.77
 -1 10 4 0.14 5.08
 -1 10 4 7.67 7.74
 -1 10 4 -1.05 2.71
 -1 10 3 5.41 2.28
 -1 10 3 -0.07 5.26
 -1 10 3 2.99 4.7
 -1 10 3 6.44 3.18
 1 -10 -2 66.07 10.93
 -1 10 2 66.64 6.82
 -1 10 2 75.64 14.37
 -1 10 2 60.31 11.43
 -1 10 2 74.83 14.55
 -1 10 2 69.24 12.42
 -1 10 2 62.76 5.77
 1 -10 -1 653.26 20.17
 -1 10 1 653.67 18.66
 -1 10 1 685.4 39.17
 -1 10 1 605.63 33.9
 -1 10 1 702.93 40.84
 -1 10 1 702.2 40.06
 -1 10 1 624.95 16.93
 -1 10 0 5.13 6.94
 -1 10 0 8.31 6.18
 -1 10 0 3.29 2.54
 -1 10 0 6.85 5.63
 -1 10 0 -7.34 4.6
 1 -10 0 6.16 2.49
 -1 10 -1 18.4 3.69
 -1 10 -1 13.73 8.01
 1 -10 1 17.54 3.69
 -1 10 -1 8.28 6.99
 -1 10 -2 42.88 5.31
 -1 10 -2 27.92 8.26
 -1 10 -2 43.5 8.77
 1 -10 2 39.14 5.09
 -1 10 -3 159.62 19.34
 -1 10 -3 153.08 18.72
 1 -10 3 160.04 10.16
 1 -10 4 0.58 2.32
 -1 10 -4 8.41 6.9
 -1 10 -4 15.38 8.48
 1 -10 4 4.18 2.15
 -1 10 -5 176.91 20.04
 1 -10 5 174.35 8.28
 -1 10 -5 174.93 20.09
 1 -10 5 163.25 10.46
 1 -10 6 4.69 2.8
 1 -10 6 4.24 1.71
 -1 10 -6 10.17 5.08
 -1 10 -6 15.17 7.77
 -1 10 -7 6.25 2.69
 1 -10 7 12.5 3.57
 -1 10 -7 10.63 6.69
 -1 10 -7 20.63 7.65
 -1 10 -8 73.93 6.56
 -1 10 -8 76.54 12.94
 1 -10 8 74.6 7.13
 -1 10 -8 69.06 12.44
 -1 10 -9 -2.77 2.76
 1 -10 9 -0.72 2.47
 -1 10 -10 0.73 3.04
 1 -10 10 3.69 2.58
 1 -10 11 199.73 11.3
 -1 10 -11 187 9.91
 -1 10 -11 175.71 17.84
 1 -10 12 7.59 3
 -1 10 -12 19.7 3.73
 1 -10 13 100.48 8.02
 -1 10 -13 107.27 7.3
 1 -10 14 4.63 2.95
 1 -10 15 11.87 3.33
 1 -10 16 6.67 2.71
 1 -10 17 4.06 2.37
 1 -10 18 57.93 5.05
 1 -10 19 38.3 4.01
 1 -10 20 42.47 3.75
 1 -10 21 63.02 3.82
 -1 9 24 38.89 3.28
 -1 9 23 10.98 2.51
 1 -9 -23 8.6 1.59
 1 -9 -22 -0.76 1.6
 -1 9 22 1.54 1.37
 1 -9 -21 26.57 3.15
 -1 9 21 26.51 3.14
 1 -9 -20 3.96 2.12
 -1 9 20 1.97 1.82
 1 -9 -19 23.16 3.5
 -1 9 19 22.69 3.33
 1 -9 -18 186.56 9.04
 -1 9 18 176.23 8.6
 1 -9 -17 56.63 4.98
 -1 9 17 53.14 5.15
 1 -9 -16 5.75 2.36
 -1 9 16 0.27 1.85
 1 -9 -15 13.34 2.91
 -1 9 15 12.91 2.99
 -1 9 14 13.13 2.93
 1 -9 -14 9.1 2.75
 1 -9 -14 12.59 2.54
 1 -9 -13 73.26 6.51
 -1 9 13 60 11.98
 1 -9 -12 6.13 2.64
 -1 9 12 8.11 5.73
 1 -9 -11 1.43 2.12
 -1 9 11 18.39 8.3
 1 -9 -10 54.36 5.62
 -1 9 10 71.32 15.05
 -1 9 10 73.3 12.91
 -1 9 9 -1.69 8.13
 -1 9 9 2.87 4.69
 1 -9 -9 0.93 2.77
 1 -9 -9 -13.59 5.35
 1 -9 -9 -0.73 1.77
 -1 9 8 177.78 20.97
 -1 9 8 173.61 18.39
 1 -9 -8 184.55 9.82
 -1 9 8 184.94 9.75
 1 -9 -8 203.98 19.48
 1 -9 -8 179.73 18.29
 1 -9 -7 72.68 11.64
 1 -9 -7 79.7 6.63
 -1 9 7 78.57 6.47
 -1 9 7 67.91 12.54
 -1 9 7 67.5 11.65
 1 -9 -7 64.42 10.61
 -1 9 7 77.69 5.6
 1 -9 -6 -4.6 4.88
 1 -9 -6 1.15 1.91
 -1 9 6 -1.92 5.66
 -1 9 6 9.42 4.58
 -1 9 6 -1.07 1.57
 -1 9 6 -1.99 3.1
 -1 9 6 1.49 5.97
 1 -9 -6 11.79 4.82
 -1 9 6 -0.15 2.58
 -1 9 5 -0.25 2.36
 -1 9 5 2.34 5.07
 -1 9 5 -3.91 5.75
 1 -9 -5 -3.58 3.06
 -1 9 5 -2.03 7.29
 -1 9 5 -18.47 6.63
 1 -9 -5 -3.17 3.9
 -1 9 5 0.41 1.52
 -1 9 4 38.98 4.36
 -1 9 4 52.96 12.63
 -1 9 4 38.44 8.69
 -1 9 4 45.58 11.63
 1 -9 -4 34.97 8.15
 -1 9 4 45.46 10.58
 1 -9 -4 41.6 9.64
 -1 9 4 46.75 5.25
 -1 9 3 120.84 7.16
 1 -9 -3 129.84 14.77
 -1 9 3 130.59 17.04
 -1 9 3 140.4 17.94
 -1 9 3 125.35 15.07
 1 -9 -3 117.64 14.8
 -1 9 3 133.33 17.25
 -1 9 3 124.11 8.02
 -1 9 2 5.34 2.86
 1 -9 -2 3.78 1.95
 1 -9 -2 -2.39 2.57
 -1 9 2 6.15 5.16
 -1 9 2 5.93 3.35
 1 -9 -2 12.82 6.11
 -1 9 2 4.98 5.39
 -1 9 2 6.5 6.18
 -1 9 1 4.92 4.66
 1 -9 -1 4.91 2.2
 -1 9 1 -3.71 6.06
 -1 9 1 -3.03 7.59
 -1 9 1 1.01 2.3
 1 -9 -1 -2.93 6.25
 -1 9 1 2.45 5.55
 1 -9 -1 0.13 1.8
 -1 9 0 6.68 4.51
 1 -9 0 7.74 2.83
 -1 9 0 12.12 7.2
 -1 9 0 14.87 6.53
 -1 9 0 13.78 3.35
 1 -9 0 9.1 4.03
 -1 9 0 7.42 5.64
 1 -9 0 22.88 6.41
 -1 9 -1 141.35 15.84
 1 -9 1 143.11 9.2
 -1 9 -1 146.06 17.63
 -1 9 -1 151.93 17.69
 1 -9 1 140.11 15.94
 -1 9 -1 159.91 18.82
 1 -9 2 3.03 4.54
 1 -9 2 -1.19 2.03
 -1 9 -2 -12.74 5.84
 -1 9 -2 1 5.5
 -1 9 -2 6 7.22
 -1 9 -3 511.13 15.24
 -1 9 -3 523.06 30.25
 -1 9 -3 541.7 33.65
 1 -9 3 532.68 31.38
 1 -9 3 535.42 17.7
 -1 9 -3 535.81 32.82
 -1 9 -3 548.77 34.53
 -1 9 -4 57.66 11.33
 1 -9 4 46.78 9.7
 -1 9 -4 53.87 5.47
 1 -9 4 54.27 5.91
 -1 9 -4 54.71 10.19
 -1 9 -5 196 20.37
 -1 9 -5 189.7 9.81
 1 -9 5 190.26 18.8
 1 -9 5 172.1 10.27
 -1 9 -5 176.74 18.17
 -1 9 -6 78.44 13.18
 -1 9 -6 90.96 13.29
 -1 9 -6 91.05 7.1
 1 -9 6 95.43 12.95
 1 -9 6 93.79 5.95
 1 -9 6 94.66 7.7
 -1 9 -7 42.16 9.7
 -1 9 -7 44.6 5.37
 -1 9 -7 45.87 10.82
 -1 9 -7 55.98 12.46
 1 -9 7 40.06 8.7
 1 -9 7 44.15 5.44
 -1 9 -8 41.85 9.64
 -1 9 -8 36.86 5.06
 1 -9 8 33.95 4.96
 -1 9 -8 51.2 12.28
 -1 9 -8 34.38 9.57
 -1 9 -9 185.37 20.31
 -1 9 -9 181.27 20.3
 1 -9 9 177.55 10.59
 -1 9 -9 174.53 10
 1 -9 9 183.44 10.89
 -1 9 -10 33.69 9.83
 1 -9 10 29.37 4.86
 1 -9 10 22.73 4.46
 -1 9 -10 20.11 4.1
 -1 9 -10 31.35 11.09
 -1 9 -11 190.69 20.25
 -1 9 -11 184.05 20.49
 1 -9 11 154.42 9.79
 -1 9 -11 154.42 9.21
 1 -9 11 158.4 10.24
 -1 9 -12 136.55 17.05
 -1 9 -12 140.66 17.72
 1 -9 12 92.05 7.84
 -1 9 -12 106.65 7.72
 1 -9 12 102.02 7.91
 -1 9 -13 92.36 14.39
 -1 9 -13 85.13 14.08
 -1 9 -13 79.88 6.61
 1 -9 13 74.32 7.05
 1 -9 13 74.29 7.07
 -1 9 -14 1.1 2.33
 1 -9 14 1.7 3
 1 -9 14 0.41 2.56
 -1 9 -15 0.54 2.22
 1 -9 15 -0.49 2.27
 1 -9 15 -3.52 2.96
 -1 9 -16 0.11 2.69
 1 -9 16 -0.2 2.2
 1 -9 16 1.35 2.47
 -1 9 -17 162.38 8.19
 1 -9 17 142.41 8.64
 1 -9 17 149.15 8.86
 -1 9 -18 2.71 1.47
 1 -9 18 1.71 2.42
 1 -9 18 6.33 2.59
 1 -9 19 29.58 4.43
 1 -9 19 29.34 3.96
 1 -9 19 23.88 3.49
 1 -9 20 73.27 5.68
 1 -9 20 63.6 4.96
 1 -9 21 6.2 1.92
 1 -9 21 8.2 2.37
 1 -9 22 1.44 1.59
 1 -9 23 20.53 2.3
 -1 8 26 11.46 1.69
 1 -8 -26 12.83 1.59
 -1 8 25 91.58 4.16
 -1 8 25 98.7 5.22
 1 -8 -24 3.66 1.32
 -1 8 24 -0.15 1.93
 1 -8 -23 2.92 1.7
 -1 8 23 4.11 2.62
 -1 8 22 0.11 1.59
 1 -8 -22 -1.42 1.8
 -1 8 21 4.16 2.04
 1 -8 -21 2.55 2.05
 -1 8 20 118.76 7.31
 1 -8 -20 128.2 7.23
 -1 8 19 70.09 5.81
 1 -8 -19 70.43 5.58
 -1 8 18 3.94 2.51
 1 -8 -18 3.67 2.45
 1 -8 -17 37.75 4.14
 -1 8 17 32.58 4.28
 -1 8 17 24.86 6.8
 1 -8 -16 9.96 3.03
 -1 8 16 11.53 2.87
 -1 8 15 18.92 3.62
 1 -8 -15 25 3.9
 -1 8 14 16.71 7.11
 1 -8 -14 3.02 2.51
 -1 8 14 19.51 6.79
 -1 8 13 49.27 10.71
 1 -8 -13 32.41 7.86
 1 -8 -13 35.84 4.65
 -1 8 13 25.02 8.03
 1 -8 -13 48.2 11.17
 -1 8 12 308.99 26.34
 1 -8 -12 283.06 23.22
 1 -8 -12 287.07 12.08
 1 -8 -12 288.85 23.98
 -1 8 12 307.27 25.63
 -1 8 11 3.85 5.12
 1 -8 -11 -5.72 4.49
 -1 8 11 -6.47 6.39
 1 -8 -11 0.87 2.1
 1 -8 -10 43.98 4.9
 -1 8 10 38.96 7.92
 -1 8 10 47.22 10.39
 1 -8 -10 52 10.33
 -1 8 10 48.28 10.32
 1 -8 -10 43.43 9.33
 1 -8 -10 53.56 9.25
 -1 8 10 28.84 8.19
 1 -8 -9 119.4 7.65
 -1 8 9 126.43 16.63
 -1 8 9 113.57 7.43
 -1 8 9 130.83 15.56
 1 -8 -9 110.22 14.33
 -1 8 9 108.43 14.53
 1 -8 -9 118.99 13.21
 1 -8 -9 93.58 12.77
 1 -8 -8 135.49 8.15
 -1 8 8 156.01 17.18
 -1 8 8 128.15 15.45
 -1 8 8 132.61 7.8
 -1 8 8 125.96 16.04
 1 -8 -8 121.17 14
 1 -8 -8 131.8 14.39
 1 -8 -7 1.64 1.7
 1 -8 -7 -1.94 2.88
 -1 8 7 3.25 4.16
 -1 8 7 6.55 6.24
 -1 8 7 4.04 2.23
 -1 8 7 -0.16 5.99
 1 -8 -7 0.65 3.67
 1 -8 -6 118.28 13.5
 -1 8 6 133.02 15.15
 -1 8 6 138.72 15.91
 -1 8 6 125.5 15.8
 -1 8 6 135.39 7.76
 -1 8 6 132.81 16.48
 1 -8 -6 123.3 14.12
 1 -8 -5 38.52 8.09
 -1 8 5 37.68 8.51
 -1 8 5 43.25 9.47
 -1 8 5 35.87 9.47
 -1 8 5 34.28 4.19
 -1 8 5 37.82 9.03
 1 -8 -5 35.58 8.37
 1 -8 -4 68.46 10.56
 -1 8 4 64.4 10.43
 -1 8 4 65.27 12.29
 -1 8 4 75.83 12.45
 -1 8 4 61.68 5.41
 -1 8 4 60.88 11.53
 1 -8 -4 61.07 10.43
 1 -8 -3 3.76 4.32
 -1 8 3 -0.56 3.2
 -1 8 3 10.23 5.88
 -1 8 3 -2.27 5.17
 -1 8 3 -1.98 5.54
 -1 8 3 1.67 2.36
 1 -8 -3 1.31 5.81
 1 -8 -2 86.5 11.64
 -1 8 2 90.51 11.93
 -1 8 2 95.89 14.32
 -1 8 2 96.59 12.97
 -1 8 2 98.63 13.83
 -1 8 2 101.34 6.74
 1 -8 -2 94.87 12.84
 -1 8 1 66.83 12.47
 -1 8 1 60.25 10.58
 -1 8 1 66.04 10.42
 -1 8 1 55.28 10.08
 1 -8 -1 56.14 9.94
 1 -8 -1 59.62 9.53
 1 -8 0 44.77 8.33
 -1 8 0 42.21 8.09
 -1 8 0 43.33 9.98
 -1 8 0 40.25 8.72
 -1 8 0 40.85 9.08
 1 -8 0 32.4 7.79
 -1 8 0 44.63 4.41
 -1 8 -1 4.18 1.9
 1 -8 1 0.23 3.84
 1 -8 1 1.64 3.37
 -1 8 -1 0.78 4.42
 -1 8 -1 -3.45 6.59
 -1 8 -1 2.34 4
 -1 8 -2 312.61 23.92
 -1 8 -2 277.6 10.46
 1 -8 2 274.98 21.05
 -1 8 -2 267 20.22
 -1 8 -2 289.43 21.98
 -1 8 -3 10.63 6.06
 -1 8 -3 5.52 2.22
 1 -8 3 2.94 4.48
 -1 8 -3 1.19 4
 -1 8 -3 8.36 5.74
 -1 8 -4 110.07 14.69
 -1 8 -4 102.7 6.92
 1 -8 4 99.07 12.77
 -1 8 -4 122.44 14.17
 -1 8 -4 107.36 14.34
 1 -8 5 162.85 9.45
 -1 8 -5 160.63 16.18
 -1 8 -5 146.21 8.24
 -1 8 -5 159.05 17.9
 1 -8 5 142.72 14.86
 -1 8 -5 152.03 16.75
 1 -8 5 160.75 9.04
 1 -8 6 67.53 6.4
 -1 8 -6 74.54 11.69
 -1 8 -6 60.51 5.6
 -1 8 -6 53.07 9.63
 1 -8 6 58.12 9.85
 -1 8 -6 69.9 12.54
 1 -8 6 63.43 5.81
 -1 8 -7 11.79 4.33
 -1 8 -7 24.97 4.18
 -1 8 -7 20.04 6.68
 1 -8 7 29.22 7.29
 -1 8 -7 24.24 7.02
 1 -8 7 29.32 4.44
 -1 8 -8 238.54 20.63
 -1 8 -8 234.97 10.85
 -1 8 -8 250.8 22.42
 1 -8 8 226.3 18.57
 -1 8 -8 247.58 21.83
 1 -8 8 267.44 12.06
 -1 8 -9 81.01 12.45
 -1 8 -9 80.89 6.92
 -1 8 -9 86 12.72
 -1 8 -9 92.79 14.02
 1 -8 9 97.32 7.6
 1 -8 10 0.05 1.89
 -1 8 -10 5.32 3.86
 -1 8 -10 0.03 2.99
 -1 8 -10 -0.22 6.84
 -1 8 -10 8.37 6.02
 1 -8 10 2.9 2.57
 1 -8 11 140.3 9.38
 -1 8 -11 135.08 16.55
 -1 8 -11 137.45 8.74
 -1 8 -11 144.9 17.14
 1 -8 11 127.55 9.22
 -1 8 -12 21.5 6.74
 -1 8 -12 14.07 3.78
 1 -8 12 11.78 3.25
 1 -8 12 19.48 4.15
 -1 8 -13 11.68 6.83
 1 -8 13 19.05 4.13
 -1 8 -13 20.4 3.83
 1 -8 13 22.28 4.3
 -1 8 -14 1.69 3.31
 -1 8 -14 -6.27 5.63
 1 -8 14 -1.27 2.83
 -1 8 -14 1.63 2.48
 1 -8 14 0.73 2.32
 -1 8 -15 14.66 5.42
 -1 8 -15 4.28 2.56
 1 -8 15 7.53 3.39
 1 -8 15 9.71 3.47
 -1 8 -15 14.01 5.41
 -1 8 -16 3.23 2.16
 1 -8 16 3.59 3.22
 1 -8 16 7 3.36
 -1 8 -17 46.67 4.81
 1 -8 17 45.7 5.61
 1 -8 17 44.85 5.69
 -1 8 -17 57.16 11.53
 1 -8 18 38.82 5
 -1 8 -18 44.41 4.56
 1 -8 18 42.94 5.72
 1 -8 19 23.18 4.06
 -1 8 -19 25.64 3.27
 1 -8 19 22.5 4.27
 1 -8 20 -0.05 2.2
 -1 8 -20 -1.86 1.78
 1 -8 20 1.78 2.25
 1 -8 21 82.31 6.04
 1 -8 21 67.26 6.01
 1 -8 22 32.31 3.71
 1 -8 22 29.06 3.76
 1 -8 23 18.72 2.67
 1 -8 23 16.5 2.69
 1 -8 24 0.99 1.43
 1 -8 24 1 1.33
 1 -8 25 5.63 1.34
 -1 7 27 17.14 1.67
 -1 7 27 17.24 1.94
 1 -7 -26 17.34 2.28
 -1 7 26 18.75 2.54
 -1 7 26 16.64 2.14
 -1 7 25 3.36 2.05
 -1 7 24 8.93 2.56
 1 -7 -24 4.69 1.59
 -1 7 23 4.31 2.56
 1 -7 -23 0.06 1.58
 1 -7 -22 2.59 1.83
 -1 7 22 0.22 1.98
 1 -7 -21 7.05 2.57
 -1 7 21 5.95 2.28
 1 -7 -20 5.36 2.35
 -1 7 20 1.09 2.06
 1 -7 -19 25.98 3.65
 -1 7 19 26.56 4.04
 -1 7 18 65.62 11.89
 1 -7 -18 71.14 6.06
 -1 7 18 70.54 6.04
 -1 7 17 3.46 2.24
 1 -7 -17 2.29 1.72
 -1 7 16 187.49 19.95
 1 -7 -16 169.85 9.15
 -1 7 16 186.19 19.56
 -1 7 16 165.24 9.08
 -1 7 15 1.65 1.89
 1 -7 -15 25.14 8.58
 -1 7 15 17.81 6.01
 1 -7 -15 3 2.11
 -1 7 15 -15.4 7
 1 -7 -15 9.99 4.15
 -1 7 14 105.02 7.17
 1 -7 -14 105.52 13.19
 -1 7 14 117.33 16.55
 1 -7 -14 107.13 15.49
 1 -7 -14 101.98 7.23
 -1 7 14 132.96 17.01
 1 -7 -13 -1.48 5.82
 1 -7 -13 8.59 6.56
 1 -7 -13 2.84 1.78
 -1 7 13 7.21 6.43
 1 -7 -12 6.43 3.19
 1 -7 -12 11.69 6.82
 1 -7 -12 5.42 2.22
 -1 7 12 15.35 8.22
 -1 7 11 1.39 4.31
 1 -7 -11 13.07 5.57
 1 -7 -11 12.21 4.35
 1 -7 -11 2.5 3.83
 -1 7 11 2.91 4.46
 1 -7 -10 -2.94 3.71
 -1 7 10 -0.08 4.23
 -1 7 10 1.18 6.47
 -1 7 10 5.76 5.24
 1 -7 -10 2.2 3.29
 -1 7 10 0.87 3.38
 -1 7 9 115.02 6.82
 1 -7 -9 106.33 12.92
 -1 7 9 106.6 13.63
 -1 7 9 116.85 15.79
 1 -7 -9 114.28 12.59
 -1 7 9 119.14 14.58
 -1 7 8 48.58 4.53
 -1 7 8 55.06 11.39
 1 -7 -8 48.02 8.97
 -1 7 8 43.35 8.45
 1 -7 -8 47.7 9.76
 1 -7 -8 58.17 8.78
 -1 7 8 47.23 9.03
 -1 7 7 256.81 9.93
 -1 7 7 256.79 21.58
 -1 7 7 252.04 19.59
 1 -7 -7 240.2 18.87
 1 -7 -7 242.06 18.76
 -1 7 7 244.04 20.18
 1 -7 -7 270.2 19.28
 -1 7 7 275.8 21.11
 -1 7 6 41.86 4.19
 -1 7 6 43.04 9.25
 1 -7 -6 41.84 8.27
 -1 7 6 32.14 6.73
 1 -7 -6 35.05 7.34
 -1 7 6 46.59 8.71
 1 -7 -6 45.52 8.81
 -1 7 6 33.08 7.74
 -1 7 6 45.15 9.39
 -1 7 5 132.21 6.93
 -1 7 5 134.49 15.65
 1 -7 -5 128.15 12.93
 -1 7 5 126.92 14.83
 -1 7 5 118.02 14.85
 1 -7 -5 137.97 13.99
 -1 7 5 123.62 13.25
 -1 7 4 2.73 3.6
 1 -7 -4 -3.01 4.53
 -1 7 4 -3.84 4.67
 -1 7 4 0.32 1.75
 1 -7 -4 3.35 4.95
 -1 7 4 3.79 4.33
 -1 7 4 1.85 4.24
 -1 7 3 6.88 4.35
 1 -7 -3 2.25 3.15
 -1 7 3 14.44 6.37
 -1 7 3 6.18 2.3
 1 -7 -3 3.99 3.69
 -1 7 3 5.44 4.1
 -1 7 3 18.99 7.21
 1 -7 -2 129.25 12.84
 -1 7 2 145.27 15.67
 -1 7 2 134.02 14.52
 -1 7 2 132.81 14.58
 1 -7 -2 128.69 13.29
 -1 7 2 140 13.78
 -1 7 1 18.34 4.58
 -1 7 1 16.14 2.64
 -1 7 1 10.84 4.31
 1 -7 -1 11.93 4.51
 -1 7 1 19.7 6.14
 1 -7 -1 16.26 6.05
 -1 7 1 14.56 5.93
 -1 7 1 16.59 6.37
 -1 7 0 136.43 6.65
 -1 7 0 124.79 12.84
 -1 7 0 130.47 13.17
 1 -7 0 137.08 13.63
 -1 7 0 137.7 14.69
 -1 7 0 145.9 11.28
 1 -7 0 137.56 12.88
 -1 7 -1 26.13 7.46
 -1 7 -1 15.68 5.83
 -1 7 -1 22.04 2.99
 1 -7 1 16.2 5.35
 -1 7 -1 20.93 5.93
 1 -7 1 29.13 7.37
 -1 7 -2 314.79 21.88
 -1 7 -2 301.49 20.44
 -1 7 -2 306.35 10.17
 1 -7 2 294.05 19.24
 1 -7 2 296.24 19.85
 -1 7 -2 314.52 20
 -1 7 -3 49.21 8.75
 -1 7 -3 47.64 7.64
 -1 7 -3 48.66 4.41
 -1 7 -3 35.66 7.97
 1 -7 3 46.35 8.26
 -1 7 -4 0.29 4.16
 -1 7 -4 0.29 2.89
 -1 7 -4 -1.08 2.01
 -1 7 -4 0.76 3.94
 1 -7 4 -2.11 3.75
 1 -7 5 358.31 21.91
 -1 7 -5 391.85 23.07
 -1 7 -5 372.42 11.91
 -1 7 -5 370.09 24.09
 1 -7 6 64.67 9.66
 -1 7 -6 84.37 11.3
 -1 7 -6 80.31 5.92
 -1 7 -6 84.9 12.18
 1 -7 7 14.84 5.18
 -1 7 -7 19.36 5.84
 -1 7 -7 18.06 3.3
 -1 7 -7 10.16 4.95
 1 -7 8 238.48 17.67
 -1 7 -8 238.41 19.24
 -1 7 -8 212.76 9.5
 -1 7 -8 209.24 9.61
 -1 7 -8 226.88 19.74
 1 -7 9 27.05 6.43
 -1 7 -9 19.97 3.31
 -1 7 -9 23.6 3.96
 -1 7 -9 34.22 8.61
 1 -7 9 21.05 7.92
 -1 7 -9 27.08 7.39
 -1 7 -10 41.96 9.17
 1 -7 10 47.72 4.85
 1 -7 10 52.75 5.41
 -1 7 -10 47.18 5.12
 -1 7 -10 45.38 4.82
 1 -7 10 43.62 11.38
 -1 7 -10 48.82 9.5
 -1 7 -11 6.97 5.28
 1 -7 11 5.29 2.26
 1 -7 11 5.62 2.52
 -1 7 -11 4.98 2.87
 -1 7 -11 2.35 2.27
 -1 7 -11 0.85 5.84
 1 -7 11 5.03 6.72
 -1 7 -12 81.18 12.14
 1 -7 12 88.19 6.78
 1 -7 12 97.76 7.48
 -1 7 -12 90.28 7.17
 -1 7 -12 95 7.11
 1 -7 12 107.26 17.16
 -1 7 -12 77.29 12.59
 -1 7 -13 19.98 7.41
 1 -7 13 17.99 3.61
 1 -7 13 16.96 3.85
 -1 7 -13 20.66 3.92
 -1 7 -13 12.9 3.44
 -1 7 -13 14.35 7.02
 1 -7 13 13.57 7.84
 -1 7 -14 91.12 13.5
 1 -7 14 84.13 6.88
 -1 7 -14 66.67 12.16
 -1 7 -14 107.07 14.54
 1 -7 14 95.47 17.25
 1 -7 14 80.77 7.37
 -1 7 -14 95.18 7.16
 -1 7 -15 14.05 3.39
 -1 7 -15 5.83 4.34
 1 -7 15 11.02 8.01
 -1 7 -15 10.58 2.8
 1 -7 15 9.46 3.18
 1 -7 15 7.75 2.64
 -1 7 -16 20.49 6.27
 -1 7 -16 25.18 3.61
 -1 7 -16 29.69 4.49
 1 -7 16 20.24 4.17
 -1 7 -17 102.49 13.56
 1 -7 17 108.58 17.88
 -1 7 -17 111.86 7.25
 -1 7 -17 118.38 7.73
 1 -7 17 101.59 8.04
 1 -7 18 116.57 18.7
 -1 7 -18 86.12 12.13
 -1 7 -18 103.08 6.94
 -1 7 -18 121.26 7.55
 1 -7 18 110.19 8.57
 1 -7 19 30.33 10.98
 -1 7 -19 5.81 3.8
 -1 7 -19 20.1 3.2
 1 -7 19 11.72 3.62
 -1 7 -19 19.38 3.21
 -1 7 -20 2.98 1.93
 1 -7 20 4.33 3.23
 -1 7 -20 -2.24 1.79
 -1 7 -21 35.57 3.89
 1 -7 21 27.6 4.21
 -1 7 -21 33.9 3.48
 1 -7 22 21.93 3.51
 -1 7 -22 23.43 3.02
 1 -7 23 8.27 2.51
 1 -7 23 5.6 2.62
 -1 7 -23 6.46 1.61
 1 -7 24 42.1 3.83
 1 -7 24 44.96 4.65
 -1 7 -24 32.42 2.61
 1 -7 25 3.16 1.39
 1 -7 25 2.34 1.72
 1 -7 26 60.25 3.82
 -1 6 28 2.61 0.87
 -1 6 27 19.64 2.47
 1 -6 -27 16.24 1.91
 -1 6 27 21.36 2.39
 -1 6 26 4.07 1.99
 1 -6 -26 4.99 1.77
 -1 6 26 4.76 1.79
 -1 6 25 22.02 3.38
 1 -6 -24 94.69 5.16
 -1 6 24 97.87 6.99
 1 -6 -24 92.42 5.27
 1 -6 -23 0.99 1.25
 1 -6 -23 4.11 1.77
 -1 6 23 4.65 3.05
 -1 6 22 27.72 3.85
 1 -6 -22 31.27 3.69
 1 -6 -22 26.71 3.17
 -1 6 21 20.2 3.76
 1 -6 -21 22.97 3.73
 1 -6 -21 25.92 3.38
 -1 6 20 -1.4 2.11
 1 -6 -20 1.79 1.54
 1 -6 -20 0.73 2.24
 -1 6 19 29.89 9.69
 -1 6 19 34.64 4.56
 1 -6 -19 34.48 4.09
 1 -6 -19 39.23 3.97
 -1 6 18 48.25 10.98
 1 -6 -18 37.68 4.23
 -1 6 18 34.4 4.58
 1 -6 -18 29.1 3.85
 -1 6 18 35.7 8.41
 1 -6 -17 55.74 5.16
 1 -6 -17 46.74 9.62
 -1 6 17 79.99 13.37
 1 -6 -17 69.25 10.94
 -1 6 17 58.91 5.66
 -1 6 17 73.13 12.22
 1 -6 -16 -0.97 1.88
 -1 6 16 -3.09 5.94
 -1 6 16 8.89 5.32
 -1 6 16 -2.11 2.38
 1 -6 -16 11.45 4.44
 1 -6 -15 -2.44 2.09
 -1 6 15 0.29 4.14
 1 -6 -15 -14.68 6.21
 -1 6 15 -3.54 6.95
 -1 6 15 -4.76 6.38
 -1 6 15 -2.16 2.15
 1 -6 -15 0.85 2.06
 1 -6 -14 0.12 1.73
 -1 6 14 2.3 3.79
 -1 6 14 -0.51 2.66
 1 -6 -14 -17.7 6.37
 1 -6 -14 -12.65 4.84
 -1 6 14 -1.96 2.22
 -1 6 14 5.52 4.68
 1 -6 -13 14.82 5.95
 -1 6 13 8.11 6.6
 1 -6 -13 8.55 4.25
 -1 6 12 243.91 21.88
 1 -6 -12 231.96 18.36
 1 -6 -12 241.41 20.32
 -1 6 12 256.96 18.39
 -1 6 11 0.25 2.61
 1 -6 -11 0.57 3.55
 1 -6 -11 11.18 3.44
 1 -6 -11 2.61 2.61
 -1 6 11 7.36 5.12
 -1 6 10 34.52 7.45
 1 -6 -10 44.75 9.53
 -1 6 10 37.82 8.91
 1 -6 -10 38.12 6.12
 1 -6 -10 43.75 7.52
 -1 6 10 48.71 9.11
 1 -6 -9 33.13 8.02
 -1 6 9 30.08 7.88
 -1 6 9 30.01 7.48
 1 -6 -9 33.54 6.8
 1 -6 -9 21.86 5.17
 -1 6 9 31.59 3.6
 -1 6 8 29.13 6.71
 1 -6 -8 36.39 8.09
 -1 6 8 38.48 8.69
 -1 6 8 38.94 8
 1 -6 -8 32.73 6.53
 1 -6 -8 42.62 7.9
 -1 6 8 36.74 3.64
 -1 6 7 25.77 7.4
 1 -6 -7 24.56 6.07
 -1 6 7 26.22 6.69
 -1 6 7 25.93 6.42
 1 -6 -7 35.74 7.08
 -1 6 7 28.94 3.38
 -1 6 6 -1.23 3.88
 -1 6 6 -4.16 4.82
 1 -6 -6 2.4 3.6
 -1 6 6 2.1 3.46
 -1 6 6 2.02 4.6
 1 -6 -6 1.23 3.94
 -1 6 6 0.01 1.57
 -1 6 5 96.29 11.85
 1 -6 -5 98.63 10.47
 -1 6 5 89.58 10.63
 -1 6 5 88.63 11.89
 -1 6 5 95.51 5.5
 1 -6 -5 91.02 10.37
 1 -6 -5 97.72 10.49
 -1 6 5 106.14 12.65
 -1 6 4 9.57 5.26
 -1 6 4 19.46 6.55
 -1 6 4 12.73 4.79
 -1 6 4 18.93 2.91
 -1 6 4 13.17 4.51
 1 -6 -4 14.27 5.07
 1 -6 -4 11.96 4.93
 1 -6 -4 10.08 4.05
 -1 6 3 690.59 30.13
 -1 6 3 744.7 31.32
 -1 6 3 729.46 29.42
 -1 6 3 722.86 27.7
 1 -6 -3 724.63 27.93
 1 -6 -3 723.08 27.26
 -1 6 2 536.89 26.06
 -1 6 2 575.98 24.39
 -1 6 2 538.06 11.06
 1 -6 -2 541.48 23.24
 -1 6 2 583.4 26.45
 -1 6 2 572.1 27.28
 1 -6 -2 565.05 24.77
 -1 6 1 219.94 15.13
 -1 6 1 217.66 7.28
 1 -6 -1 211.69 14.53
 -1 6 1 219.23 15.14
 1 -6 -1 223.9 15.6
 -1 6 1 224.69 16.44
 -1 6 0 2.01 4.49
 -1 6 0 4.68 3.61
 -1 6 0 3.57 1.82
 -1 6 0 -2.15 4.33
 1 -6 0 -3.66 4.47
 -1 6 0 0.95 1.99
 1 -6 0 -1.13 3.95
 -1 6 -1 297.53 19
 -1 6 -1 291.28 17.89
 -1 6 -1 293.45 8.71
 -1 6 -1 290.89 17.67
 1 -6 1 296.51 17.32
 -1 6 -1 299.57 14.35
 1 -6 1 289.91 17.75
 -1 6 -2 136.57 12.83
 -1 6 -2 119.53 11.54
 -1 6 -2 135.22 6.15
 -1 6 -2 135.64 12.78
 1 -6 2 133.26 12.25
 1 -6 2 142.95 12.29
 -1 6 -2 144.61 9.97
 -1 6 -3 75.8 9.34
 -1 6 -3 73.04 4.68
 -1 6 -3 68.42 9.5
 1 -6 3 76 9.45
 1 -6 3 64.22 8.48
 -1 6 -3 73.52 7.18
 -1 6 -4 25.66 3.05
 -1 6 -4 20.27 2.6
 -1 6 -4 22.57 5.89
 1 -6 4 21.78 6.04
 -1 6 -4 18.05 4.85
 -1 6 -5 48.75 4.24
 -1 6 -5 40.25 3.62
 -1 6 -5 43.08 8.29
 1 -6 5 44.21 7.78
 -1 6 -5 52.14 8.27
 1 -6 6 306.49 22.69
 -1 6 -6 279.01 9.75
 -1 6 -6 268.16 9.47
 -1 6 -6 268.42 18.92
 1 -6 6 292.58 17.88
 -1 6 -6 297.84 18.8
 -1 6 -7 71.09 5.23
 1 -6 7 80.75 12.32
 -1 6 -7 72.87 10.36
 1 -6 7 97.24 10.79
 -1 6 -7 89.24 10.88
 -1 6 -8 24.48 3.61
 -1 6 -8 26.47 7.08
 1 -6 8 17.77 6.17
 1 -6 8 17.63 4.6
 -1 6 -8 22.72 6.32
 -1 6 -9 80.7 5.83
 1 -6 9 87.15 13.09
 -1 6 -9 79.16 11.79
 1 -6 9 80.79 9.4
 -1 6 -9 88.75 11.25
 -1 6 -10 27.93 6.96
 -1 6 -10 36.56 4.52
 -1 6 -10 32.97 7.84
 1 -6 10 25.42 7.81
 -1 6 -11 1.46 4.78
 1 -6 11 -4.17 7.27
 -1 6 -11 -0.54 5.85
 -1 6 -11 0.27 2.16
 -1 6 -12 -3.5 3.15
 1 -6 12 4.04 2.03
 1 -6 12 2.07 6.32
 -1 6 -12 0.36 3.96
 -1 6 -12 2.03 2.41
 1 -6 13 -0.35 1.74
 1 -6 13 -2.35 1.77
 -1 6 -13 -1.87 2.91
 -1 6 -13 4.54 4.87
 1 -6 13 -0.48 1.78
 1 -6 13 -0.43 6.22
 -1 6 -13 4.93 5.5
 1 -6 14 129.16 18.67
 -1 6 -14 158.82 16.8
 1 -6 14 136 8.59
 1 -6 14 142.28 8.5
 -1 6 -14 154.95 8.74
 -1 6 -14 153.1 9.2
 -1 6 -14 157.08 18.12
 -1 6 -14 129.07 15.31
 1 -6 14 163.96 9.78
 -1 6 -14 132.69 7.94
 1 -6 15 478.16 34.91
 -1 6 -15 496.84 29.87
 1 -6 15 446.59 15.58
 1 -6 15 446.7 15.05
 -1 6 -15 475.6 16.28
 -1 6 -15 494.05 15.37
 -1 6 -15 505.22 31.85
 -1 6 -15 434.15 28.21
 1 -6 15 488.74 17.13
 -1 6 -15 448.29 14.7
 1 -6 16 9.76 6.49
 -1 6 -16 6.91 6.28
 1 -6 16 -2.59 2.11
 1 -6 16 0.74 2.23
 -1 6 -16 -2.33 3.61
 -1 6 -16 -0.21 2.31
 1 -6 16 4.11 2.9
 1 -6 16 -2.07 3.99
 -1 6 -16 -8.16 7.02
 -1 6 -16 -2.03 2.03
 -1 6 -16 -0.72 5.09
 -1 6 -17 0.14 1.96
 1 -6 17 0.66 2.78
 -1 6 -17 1 3.02
 -1 6 -17 2.73 2.07
 1 -6 17 6.66 6.93
 -1 6 -17 -7.14 6.74
 1 -6 17 0.28 2.18
 -1 6 -18 105.62 7.31
 1 -6 18 110.87 8.66
 -1 6 -18 122.64 7.58
 -1 6 -18 114.24 8.55
 -1 6 -18 125.55 14.03
 1 -6 18 96.96 16.46
 1 -6 18 108.47 7.4
 -1 6 -19 6.42 2.39
 1 -6 19 4.3 2.94
 -1 6 -19 8.78 2.84
 1 -6 19 10.23 8.09
 -1 6 -19 0.46 4.3
 1 -6 19 5 2.08
 -1 6 -20 -0.81 1.56
 1 -6 20 -6.23 7.96
 1 -6 20 -0.15 2.49
 -1 6 -20 2.35 1.8
 -1 6 -21 48.42 4.28
 -1 6 -21 44.6 4.68
 1 -6 21 43.1 5.15
 -1 6 -22 160.71 7.99
 1 -6 22 158.39 9.14
 1 -6 22 176.63 20.33
 1 -6 23 54.77 5.29
 -1 6 -23 54.69 4.54
 1 -6 24 52.93 4.75
 -1 6 -24 45.85 3.9
 1 -6 25 7.39 2.15
 -1 6 -25 7.79 2.06
 1 -6 26 23.61 2.61
 1 -6 26 24.53 3.44
 -1 6 -26 19.79 2.06
 1 -6 27 33.5 3.33
 -1 5 29 2.22 1.18
 -1 5 28 94.74 4.54
 1 -5 -27 74.61 4.07
 -1 5 27 81.62 5
 1 -5 -26 5.46 1.93
 -1 5 26 1.29 1.59
 -1 5 26 3.86 1.75
 1 -5 -25 6.05 2.07
 -1 5 25 1.35 2.26
 1 -5 -24 -0.7 1.88
 -1 5 24 1.03 2.06
 1 -5 -24 1.77 1.4
 1 -5 -23 2.46 1.69
 1 -5 -23 0.56 1.73
 -1 5 23 -0.12 2.19
 -1 5 22 88.89 6.77
 1 -5 -22 91.02 6.12
 1 -5 -22 89.04 6.11
 -1 5 21 6.17 2.68
 1 -5 -21 3.85 1.89
 1 -5 -21 3.67 2.21
 -1 5 20 5.74 2.28
 1 -5 -20 11.81 2.92
 1 -5 -20 7.56 2.68
 1 -5 -19 73.88 5.64
 -1 5 19 80.61 13.12
 -1 5 19 76.43 6.59
 1 -5 -19 74.66 5.91
 1 -5 -18 320.07 11.81
 -1 5 18 338.18 24.7
 -1 5 18 262.96 22.29
 -1 5 18 343.93 27.3
 -1 5 18 322.79 12.86
 1 -5 -18 299.18 23.15
 1 -5 -18 338.81 11.77
 -1 5 17 511.8 29.78
 -1 5 17 398.7 26.95
 -1 5 17 475.88 31.13
 -1 5 17 474.28 15.16
 1 -5 -17 481.77 28.89
 1 -5 -17 488.06 14.45
 1 -5 -16 576.78 30.75
 -1 5 16 529.58 30.2
 -1 5 16 550.53 15.89
 -1 5 16 569.32 30.8
 1 -5 -16 557.89 15.52
 -1 5 16 617.03 35.05
 -1 5 15 2.51 3.76
 -1 5 15 1.66 2.95
 -1 5 15 2.55 1.46
 -1 5 14 400.43 24.39
 -1 5 14 426.38 27.54
 -1 5 14 392.36 27.98
 1 -5 -14 395.36 24.31
 -1 5 14 459.85 24.45
 1 -5 -13 3.24 3.41
 1 -5 -13 2.76 4.74
 -1 5 13 7.91 4.65
 -1 5 13 5.6 6.2
 1 -5 -12 52.58 9.22
 1 -5 -12 30.93 7.48
 -1 5 12 48.06 8.15
 -1 5 12 40.68 9.38
 1 -5 -11 15.26 4.44
 1 -5 -11 12.93 4.97
 -1 5 11 7.9 4.03
 1 -5 -11 5.44 3.68
 -1 5 11 10.75 3.44
 -1 5 10 79.68 9.27
 1 -5 -10 61.2 9.51
 -1 5 10 59.3 9.99
 1 -5 -10 58.22 7.97
 1 -5 -10 68.22 7.69
 -1 5 10 65 10.22
 -1 5 10 64.03 9.8
 -1 5 9 14.48 4.83
 -1 5 9 23.5 5.29
 1 -5 -9 18.46 5.81
 -1 5 9 14.86 6.11
 1 -5 -9 18.27 4.44
 1 -5 -9 17.27 5.16
 -1 5 9 18.2 5.97
 -1 5 9 16.05 2.51
 -1 5 8 22.47 6.34
 -1 5 8 21.85 5.9
 1 -5 -8 19.45 4.3
 1 -5 -8 17.9 4.96
 1 -5 -8 14.9 4.43
 -1 5 8 16.92 4.52
 -1 5 8 18.02 2.55
 -1 5 7 699.6 28.83
 -1 5 7 677.61 13.29
 -1 5 7 654.51 29.25
 1 -5 -7 685.43 26.95
 -1 5 7 698.19 23.01
 1 -5 -7 712.14 25.15
 -1 5 7 657.12 27.94
 1 -5 -7 672.73 25.07
 -1 5 6 1421.74 42.04
 -1 5 6 1395.98 18.63
 -1 5 6 1390.52 41.53
 1 -5 -6 1411.15 37.19
 1 -5 -6 1406.76 35.01
 -1 5 6 1363.34 39.26
 1 -5 -6 1394.67 34.51
 -1 5 5 3.87 4.09
 -1 5 5 -2.31 3.59
 1 -5 -5 -0.2 3.5
 -1 5 5 -0.13 2.89
 -1 5 5 -2.19 3.38
 -1 5 5 -0.03 1.21
 1 -5 -5 -0.09 3.26
 1 -5 -5 2.88 4.37
 -1 5 4 5.62 3.94
 -1 5 4 6.07 4.05
 1 -5 -4 2.66 3.4
 1 -5 -4 2.91 3.4
 -1 5 4 1.72 3.8
 -1 5 4 7.2 3.89
 -1 5 4 4.16 1.29
 -1 5 3 892.33 27.73
 1 -5 -3 931.41 28.12
 -1 5 3 875.47 29.18
 -1 5 3 906.03 31.72
 1 -5 -3 939.52 28.49
 -1 5 3 908.05 30.56
 1 -5 -3 904.47 27.29
 1 -5 -2 462.78 20.12
 -1 5 2 437.69 18.8
 -1 5 2 437.94 20.59
 -1 5 2 479.71 22.78
 -1 5 2 430.07 19.13
 1 -5 -2 422.35 18.65
 1 -5 -1 380.04 18.44
 -1 5 1 364.51 17.46
 -1 5 1 396.93 19.51
 -1 5 1 376.49 17.91
 1 -5 -1 386.78 17.71
 1 -5 0 26.12 6.45
 -1 5 0 23.61 4.97
 -1 5 0 26.65 5.58
 1 -5 0 26.59 5.04
 -1 5 0 26.33 5.51
 -1 5 -1 39.27 4.86
 -1 5 -1 46.78 6.92
 1 -5 1 44.63 7.02
 1 -5 1 40.69 6.27
 -1 5 -1 42.49 6.58
 1 -5 2 93.85 8.99
 -1 5 -2 89.51 9.13
 -1 5 -2 92.76 7.3
 -1 5 -2 95.24 4.7
 1 -5 2 80.69 9.05
 -1 5 -2 97.88 9.16
 -1 5 -3 216.72 10.95
 -1 5 -3 209.42 13.42
 1 -5 3 208.91 13.73
 1 -5 3 210.84 13.51
 -1 5 -3 218.63 14.31
 -1 5 -4 1422.13 35.33
 1 -5 4 1343.09 34.49
 1 -5 4 1423.83 41.87
 -1 5 -4 1404.03 37.29
 -1 5 -5 254.65 15.36
 1 -5 5 262.33 15.31
 -1 5 -5 282.18 16.97
 -1 5 -5 247.82 16.56
 1 -5 5 266.74 18.82
 -1 5 -5 256.99 16.54
 -1 5 -6 5.55 3.68
 -1 5 -6 3.95 4.13
 1 -5 6 3.19 3.27
 -1 5 -6 4.74 4.94
 -1 5 -6 6.69 2.07
 1 -5 6 3.05 3.76
 -1 5 -7 135.64 11.8
 -1 5 -7 146.01 12.63
 1 -5 7 142.68 11.47
 -1 5 -7 138.78 13.49
 -1 5 -7 140.05 6.61
 1 -5 7 132.5 14.47
 -1 5 -8 173.07 13.83
 1 -5 8 168.79 12.27
 -1 5 -8 164.8 13.9
 -1 5 -8 145.51 14.33
 -1 5 -8 159.44 7.3
 1 -5 8 150.33 15.29
 -1 5 -9 15.48 5.09
 -1 5 -9 17.2 4.52
 1 -5 9 11.64 3.5
 -1 5 -9 15.78 5.17
 -1 5 -9 18.95 3.06
 1 -5 9 17.26 5.91
 -1 5 -10 2.35 3.13
 -1 5 -10 -5.09 3.91
 1 -5 10 1.16 3.17
 -1 5 -10 -5.89 6.1
 -1 5 -10 0.66 1.78
 1 -5 10 1.33 5.05
 -1 5 -11 103.06 12.13
 -1 5 -11 105.33 11.82
 -1 5 -11 100.74 13.12
 -1 5 -11 101.95 6.71
 1 -5 11 118.06 15.09
 -1 5 -12 8.5 5.48
 -1 5 -12 7.79 2.75
 -1 5 -12 6.35 3.8
 -1 5 -12 2.87 5.47
 1 -5 12 3.82 5.58
 1 -5 13 110.61 15.36
 -1 5 -13 96.36 12.99
 -1 5 -13 94.12 12.73
 -1 5 -13 121.12 12.79
 -1 5 -13 111.54 7.41
 1 -5 14 524.64 15.49
 -1 5 -14 538.27 30.38
 -1 5 -14 506.61 28.53
 1 -5 14 557.62 34.62
 -1 5 -14 554.16 29.63
 -1 5 -14 570.4 27.56
 -1 5 -14 536.76 16.15
 1 -5 15 285.11 12.27
 1 -5 15 294.8 11.66
 -1 5 -15 312.95 22.42
 1 -5 15 323.39 27.34
 -1 5 -15 322.15 24.62
 -1 5 -15 291.91 22.51
 -1 5 -15 305.73 12.78
 -1 5 -15 285.29 11.6
 1 -5 16 41.98 5.05
 1 -5 16 35.6 4.29
 1 -5 16 29.75 10.81
 -1 5 -16 44.52 8.98
 -1 5 -16 38.67 8.97
 1 -5 16 29.06 8.18
 -1 5 -16 34.99 7.75
 -1 5 -16 41.46 5.4
 -1 5 -16 35.9 4.44
 1 -5 17 145.05 9.15
 1 -5 17 142.89 8.41
 -1 5 -17 170.58 16.51
 1 -5 17 143.92 18.99
 -1 5 -17 154.67 18.03
 1 -5 17 134.51 17.33
 -1 5 -17 144.55 9.35
 -1 5 -17 145.47 8.58
 -1 5 -18 260.35 20.22
 1 -5 18 233.4 24.16
 -1 5 -18 235.33 11.14
 -1 5 -18 259.26 12.33
 -1 5 -18 266.28 10.96
 1 -5 18 244.77 11.73
 1 -5 18 238.24 10.86
 1 -5 19 6.63 6.19
 -1 5 -19 1.52 2.04
 -1 5 -19 4.82 2.04
 -1 5 -19 2.04 2.95
 1 -5 19 0.63 2.11
 1 -5 19 -0.13 1.65
 1 -5 20 116.32 17.99
 -1 5 -20 105.65 7.59
 -1 5 -20 101.03 7.87
 -1 5 -20 119.58 7.21
 1 -5 20 102.22 7.48
 1 -5 20 94.93 6.63
 -1 5 -21 46.09 5.14
 -1 5 -21 48.13 4.35
 1 -5 21 36.47 4.12
 1 -5 21 40.87 4.7
 1 -5 22 98.6 15.4
 -1 5 -22 103.71 7.12
 1 -5 22 89.94 5.77
 1 -5 23 26.12 4.22
 -1 5 -23 24.44 3.56
 1 -5 24 9.51 3.08
 -1 5 -24 11.02 2.72
 1 -5 25 90.73 6.03
 -1 5 -25 89.99 5.61
 1 -5 26 75.4 5.1
 -1 5 -26 67.48 4.44
 1 -5 27 -0.71 1.3
 -1 5 -27 1.71 1.28
 1 -5 28 24 2.98
 -1 4 29 22.72 2.31
 -1 4 29 25.65 2.62
 -1 4 28 21.69 2.7
 -1 4 27 3.53 1.78
 -1 4 27 3.08 1.79
 -1 4 26 0.67 1.62
 -1 4 26 1.57 1.94
 1 -4 -26 -1.46 1.64
 -1 4 25 15.92 3.26
 1 -4 -25 17.3 3.04
 -1 4 24 53.52 5.5
 1 -4 -24 60.29 5.01
 1 -4 -23 70.22 5.1
 1 -4 -23 78.23 5.86
 -1 4 23 71.6 6.67
 1 -4 -22 50.84 4.58
 -1 4 22 59.46 5.81
 1 -4 -22 56.76 5.25
 -1 4 22 52.33 5.94
 1 -4 -21 1.31 1.65
 -1 4 21 -0.24 2.3
 1 -4 -21 1.22 1.89
 1 -4 -20 268.32 10.58
 1 -4 -20 276.78 11
 -1 4 20 279 12.1
 -1 4 19 226.97 21.38
 1 -4 -19 235.7 9.94
 -1 4 19 254.73 11.34
 1 -4 -19 250.74 10.44
 1 -4 -19 222.69 20.39
 -1 4 18 0.13 3.86
 1 -4 -18 4.83 2.15
 1 -4 -18 0.11 1.53
 -1 4 18 3.23 2.21
 1 -4 -17 12.1 2.61
 -1 4 17 10.93 5.66
 -1 4 17 2.98 3.36
 -1 4 17 13.26 2.95
 -1 4 17 13.78 5.36
 1 -4 -17 20.87 7.42
 -1 4 16 10.52 4.93
 -1 4 16 -4.93 3.77
 -1 4 16 5.24 4.76
 1 -4 -16 4.14 5.85
 1 -4 -15 120.14 13.25
 -1 4 15 101.26 12.57
 -1 4 15 96.42 12.64
 -1 4 15 101.78 13.55
 -1 4 14 4.36 4.7
 -1 4 14 -0.79 4.49
 -1 4 14 -7.79 6.01
 1 -4 -14 -1.9 3.8
 -1 4 14 -3.72 5.19
 -1 4 13 78.96 10.51
 -1 4 13 79.81 11.36
 -1 4 13 70.96 11.6
 -1 4 13 93.72 10.42
 1 -4 -13 81.68 10.48
 -1 4 12 5.29 3.99
 -1 4 12 -0.82 4.37
 1 -4 -12 4.67 4.05
 -1 4 11 421.49 21.44
 1 -4 -11 406.8 20.9
 -1 4 11 424.43 24.76
 1 -4 -11 471.02 17.67
 -1 4 10 423.12 20.22
 -1 4 10 427.97 23.94
 1 -4 -10 443.65 20.76
 -1 4 10 415.96 23.75
 1 -4 -10 465.95 17.84
 -1 4 9 163.42 14.12
 -1 4 9 168.05 14.7
 -1 4 9 153.43 11.56
 1 -4 -9 172.74 12.69
 -1 4 9 152.07 14.03
 1 -4 -9 186.8 11.61
 -1 4 8 38.61 6.89
 -1 4 8 41.62 7.35
 -1 4 8 44.28 3.22
 -1 4 8 34.18 5.67
 1 -4 -8 40.75 6.03
 1 -4 -8 50.87 6.75
 -1 4 7 455.16 22.19
 -1 4 7 453.79 17.62
 1 -4 -7 458.13 20.06
 -1 4 7 453.63 21.55
 1 -4 -7 450.43 18.62
 -1 4 7 452.38 20.89
 1 -4 -7 463.82 17.92
 -1 4 6 772.72 27.71
 -1 4 6 758.38 21.55
 1 -4 -6 765.64 25.11
 -1 4 6 797.55 27.59
 -1 4 6 790.67 28.72
 1 -4 -6 785.56 23.59
 -1 4 6 767.26 26.26
 1 -4 -6 792.48 23.33
 -1 4 5 54.08 7.25
 -1 4 5 60.05 5.84
 1 -4 -5 57.28 7.36
 1 -4 -5 56.53 6.58
 -1 4 5 56.29 8.18
 -1 4 5 58.81 7.24
 -1 4 5 51.16 6.89
 1 -4 -5 54.97 6.93
 1 -4 -4 803.4 24.12
 -1 4 4 861.19 28.21
 -1 4 4 805.82 25.01
 1 -4 -4 838.43 22.71
 -1 4 4 837.58 26.3
 1 -4 -4 817.49 23.74
 -1 4 3 13.58 3.17
 1 -4 -3 12.61 3.91
 -1 4 3 13.16 4.06
 -1 4 3 11.87 4.28
 -1 4 3 18.98 4.67
 1 -4 -3 11.83 4.41
 -1 4 2 75.65 7
 1 -4 -2 70.48 7.19
 -1 4 2 74.78 8.11
 1 -4 -2 79.89 7.73
 -1 4 2 76.45 7.46
 1 -4 -2 76.24 7.58
 -1 4 1 10.14 3.75
 1 -4 -1 5.57 2.7
 -1 4 1 6.21 4.13
 -1 4 1 4.64 3.44
 1 -4 -1 11.1 5.15
 1 -4 0 1569.14 33.03
 -1 4 0 1682.26 32.77
 -1 4 0 1658.95 32.41
 1 -4 0 1614.38 31.54
 1 -4 1 1272.94 29.53
 1 -4 1 1314.22 15.7
 1 -4 1 1300.39 28.45
 -1 4 -1 1331.92 28.93
 -1 4 -1 1347.43 30.03
 -1 4 -2 24.35 5.03
 -1 4 -2 22.35 4.33
 1 -4 2 21.62 4.8
 -1 4 -2 27.19 5.03
 1 -4 2 23.21 4.31
 1 -4 2 28.04 2.24
 -1 4 -2 28.53 4.88
 -1 4 -2 27.12 3.65
 1 -4 3 853.49 28.34
 -1 4 -3 802.86 23.01
 1 -4 3 783.02 23.08
 -1 4 -3 785.13 24.29
 1 -4 3 809.87 23.4
 1 -4 3 831.16 14.07
 -1 4 -3 768.48 24.28
 -1 4 -3 809.08 18.59
 -1 4 -4 4.28 3.12
 1 -4 4 4.2 2.77
 1 -4 4 9.4 1.88
 -1 4 -4 2.45 2.99
 -1 4 -4 4.89 3.48
 1 -4 4 5.83 3.33
 -1 4 -5 154.12 12.18
 -1 4 -5 170.41 11.25
 1 -4 5 170.31 13.57
 1 -4 5 163.88 7.74
 -1 4 -5 149.2 11.86
 -1 4 -5 168.94 11.87
 1 -4 5 164.42 11.02
 -1 4 -6 229.79 14.79
 -1 4 -6 220.24 13.41
 1 -4 6 228.62 16.17
 1 -4 6 242.47 10.41
 -1 4 -6 211.7 14.66
 -1 4 -6 212.37 13.71
 1 -4 6 228.39 12.71
 -1 4 -7 114.14 11.08
 1 -4 7 114.8 12.06
 -1 4 -7 122.61 10.43
 1 -4 7 133.76 8.34
 1 -4 7 111.6 9.04
 -1 4 -7 120.01 10.56
 -1 4 -7 114.27 11.3
 1 -4 8 14.18 3.27
 -1 4 -8 5.71 3.8
 -1 4 -8 9.39 4.91
 -1 4 -8 11.07 2.32
 1 -4 8 9.43 3.12
 -1 4 -8 10.07 4.49
 1 -4 8 9.33 4.04
 -1 4 -8 13.13 4.74
 1 -4 8 13.91 3.26
 1 -4 9 143.83 10.09
 1 -4 9 131.44 14.04
 -1 4 -9 128.48 6.31
 -1 4 -9 124.42 12.89
 -1 4 -9 131.35 11.36
 1 -4 9 124.18 9.33
 -1 4 -9 121.47 11.31
 1 -4 9 122.17 8.31
 -1 4 -10 141.56 12.47
 -1 4 -10 136.2 13.46
 -1 4 -10 142.83 6.99
 1 -4 10 146.27 15.65
 1 -4 10 152.58 11.1
 -1 4 -10 132.53 11.65
 1 -4 10 134.67 9.45
 -1 4 -11 726.95 29.12
 -1 4 -11 785.2 32.88
 -1 4 -11 765.99 16.57
 1 -4 11 782.13 35.15
 1 -4 11 826.77 27.27
 -1 4 -11 782.35 28.71
 -1 4 -12 9.97 4.86
 -1 4 -12 11.93 4.93
 -1 4 -12 17.08 3.11
 1 -4 12 17.06 6.69
 1 -4 12 14.93 4.02
 -1 4 -12 9.69 4.84
 -1 4 -13 53.95 9.09
 -1 4 -13 75.43 11.34
 -1 4 -13 70.97 5.64
 1 -4 13 78.49 13.2
 -1 4 -13 82.42 11.48
 1 -4 13 79.67 9.26
 -1 4 -13 91.71 10.62
 -1 4 -14 105.1 12.72
 -1 4 -14 89.45 12.23
 -1 4 -14 108.41 7.11
 1 -4 14 107.34 14.99
 -1 4 -14 102.31 13.1
 1 -4 14 99.59 11.09
 -1 4 -14 119.23 12.21
 -1 4 -15 32.71 4.28
 1 -4 15 45.4 11.88
 -1 4 -15 38.59 8.21
 -1 4 -15 44.66 9.38
 -1 4 -15 46.97 9.81
 1 -4 16 219.61 22.55
 -1 4 -16 218.08 10.62
 -1 4 -16 223.87 20.39
 1 -4 16 274.04 23.27
 -1 4 -16 200.88 18.53
 1 -4 16 197.36 10.35
 1 -4 16 219.77 10.2
 -1 4 -16 215.19 19.44
 1 -4 16 215.35 9.65
 1 -4 16 215.86 9.83
 1 -4 17 76.61 6.29
 1 -4 17 72.74 6.44
 -1 4 -17 75.15 6.66
 -1 4 -17 73.86 12.68
 1 -4 17 78.92 12.95
 1 -4 17 63.25 12.37
 1 -4 17 72.87 5.86
 1 -4 18 111.09 8.01
 1 -4 18 130.33 8.45
 -1 4 -18 123.28 8.43
 -1 4 -18 127.67 16.26
 1 -4 18 117.47 16.3
 1 -4 18 114.19 7.35
 -1 4 -18 137.64 14.8
 1 -4 18 126 17.77
 -1 4 -19 72.24 6.75
 1 -4 19 67.25 6.41
 1 -4 19 74.8 6.49
 1 -4 19 71.86 5.91
 1 -4 19 68.95 14.67
 -1 4 -20 6.98 3.33
 1 -4 20 0.5 5.65
 1 -4 20 4.7 2.4
 1 -4 20 7.91 2.6
 1 -4 20 5.74 2.05
 -1 4 -21 63.22 6.3
 -1 4 -21 50.85 5.55
 1 -4 21 42.21 10.58
 1 -4 21 55.15 5.68
 1 -4 21 57.22 5.08
 -1 4 -22 16.94 3.55
 -1 4 -22 23.7 4.26
 1 -4 22 22.71 3.65
 -1 4 -23 1.4 2.09
 1 -4 23 6.47 2.08
 1 -4 23 9.12 6.1
 1 -4 24 50.8 9.51
 -1 4 -24 45.75 4.88
 -1 4 -25 2.01 2.26
 1 -4 26 1.16 1.73
 -1 4 -26 0.04 1.73
 1 -4 27 5.19 1.8
 -1 4 -27 7.09 2.15
 1 -4 28 2.49 1.34
 -1 4 -28 4.9 1.55
 1 -4 29 16.64 2.55
 -1 3 30 16.34 1.78
 -1 3 30 18.83 2.02
 -1 3 29 7.62 1.85
 -1 3 29 5.49 1.7
 1 -3 -29 7.88 1.61
 -1 3 28 186.07 7.69
 -1 3 28 168.01 7
 -1 3 27 12.23 2.81
 -1 3 26 135.66 7.47
 -1 3 26 123.46 7.19
 1 -3 -25 23.83 3.19
 -1 3 25 27.28 3.92
 -1 3 25 29.12 4.19
 1 -3 -25 24.13 3.53
 -1 3 24 55.03 5.57
 1 -3 -24 56.97 5.18
 -1 3 23 3.35 2.14
 1 -3 -23 7.35 2.57
 1 -3 -22 1.58 2.03
 1 -3 -22 -3.17 2.25
 -1 3 21 3.46 2.61
 1 -3 -21 1.68 1.92
 1 -3 -21 -2.14 2.1
 -1 3 21 0.39 2.18
 -1 3 20 1.66 2.01
 -1 3 20 0.3 4.77
 1 -3 -20 -2.08 2.16
 1 -3 -20 -0.35 1.72
 1 -3 -20 -0.99 2.91
 -1 3 19 19.07 3.44
 -1 3 19 19.67 7.35
 1 -3 -19 21.97 3.33
 1 -3 -19 21.31 3.11
 1 -3 -19 19.31 6.74
 -1 3 18 27.53 4
 -1 3 18 17.61 7.21
 1 -3 -18 26.84 3.67
 1 -3 -18 27.81 3.58
 1 -3 -18 22.64 6.16
 1 -3 -18 24.82 6.01
 1 -3 -17 36.97 7.16
 -1 3 17 48.63 4.88
 -1 3 17 28.13 8.02
 -1 3 17 29.99 7.33
 1 -3 -17 53.32 9.03
 -1 3 17 45.52 9.94
 -1 3 16 15.48 5.69
 -1 3 16 20.92 5.66
 1 -3 -16 30.54 7.16
 1 -3 -16 15.31 4.77
 -1 3 16 20.76 6.93
 -1 3 15 11.08 5.14
 -1 3 15 3.41 2.74
 1 -3 -15 2.93 3.17
 -1 3 15 7.22 4.4
 1 -3 -15 6.04 4.13
 1 -3 -14 924.03 33.63
 1 -3 -14 910.65 33.54
 -1 3 14 857.95 34.62
 -1 3 14 954.83 31.18
 -1 3 14 913.55 33.09
 -1 3 14 880.34 37.44
 1 -3 -13 63.1 8.73
 1 -3 -13 61.33 9.12
 -1 3 13 47.74 8.56
 -1 3 13 66.21 7.9
 -1 3 13 55.25 10.08
 -1 3 13 61.21 8.63
 -1 3 13 60.22 9.79
 1 -3 -12 3.29 2.9
 1 -3 -12 7.72 4.35
 -1 3 12 2.31 3.27
 -1 3 12 3.78 3.37
 -1 3 12 7.54 3.44
 -1 3 12 6.62 5.6
 1 -3 -11 217.54 14.95
 -1 3 11 237.95 18.11
 -1 3 11 218.11 15.15
 1 -3 -11 228.9 14.79
 1 -3 -10 273.33 15.37
 1 -3 -10 280.25 16.49
 1 -3 -10 307.48 12.37
 -1 3 10 285.25 18.72
 -1 3 10 271.76 15.98
 1 -3 -9 -0.01 3.56
 1 -3 -9 1.18 3.32
 -1 3 9 -5.13 4.37
 1 -3 -9 -0.35 2.13
 -1 3 9 -1.82 3.39
 -1 3 9 0.63 3.22
 -1 3 9 1.22 2.98
 1 -3 -8 59.6 6.99
 1 -3 -8 66.71 7.66
 -1 3 8 69.85 8.77
 1 -3 -8 62.34 6.05
 -1 3 8 68 7.24
 -1 3 8 61.71 8.36
 -1 3 8 58.44 7.88
 1 -3 -7 179.21 10.94
 1 -3 -7 165.46 11.63
 -1 3 7 180.5 12.71
 1 -3 -7 176.05 9.9
 -1 3 7 169.14 10.36
 -1 3 7 176.38 12.58
 1 -3 -6 43.88 5.45
 1 -3 -6 41.74 6.21
 -1 3 6 47.49 6.95
 -1 3 6 44.57 5.33
 1 -3 -6 50.41 5.89
 -1 3 6 46.32 6.12
 -1 3 6 51.01 6.74
 1 -3 -5 849.84 21.1
 -1 3 5 887.39 26.69
 -1 3 5 860.35 19.81
 1 -3 -5 857.74 21.01
 -1 3 5 911.03 24.58
 -1 3 5 889.08 25.83
 1 -3 -4 1977.92 30.69
 1 -3 -4 1893.73 31.29
 -1 3 4 2067.78 36.24
 -1 3 4 1879.97 27.74
 1 -3 -4 1932.41 33.12
 -1 3 4 1926.4 38.39
 -1 3 4 1991.02 33.89
 1 -3 -3 63.22 6.3
 1 -3 -3 62.06 5.88
 1 -3 -3 61.57 6.25
 -1 3 3 57.72 4.7
 -1 3 3 64.51 7.51
 -1 3 3 61.76 6.29
 1 -3 -2 1208.21 24.96
 1 -3 -2 1221.54 22.73
 1 -3 -2 1199.75 24.42
 -1 3 2 1277.76 26.51
 1 -3 -1 100.86 6.93
 1 -3 -1 100.03 7.15
 -1 3 1 104.74 7.26
 1 -3 -1 119.42 8.75
 1 -3 0 2616.25 34.23
 1 -3 0 2574.91 36.27
 -1 3 0 2646.56 33.7
 -1 3 0 2647.36 35.07
 1 -3 1 1163.42 23.03
 1 -3 1 1137.48 12.28
 -1 3 -1 1143.12 24.33
 1 -3 1 1168.68 24.39
 -1 3 -1 1177.3 23.95
 -1 3 -1 1176.93 23.47
 -1 3 -2 6.22 3.31
 -1 3 -2 9.02 3.05
 -1 3 -2 5.37 1.55
 1 -3 2 9.38 3.28
 -1 3 -2 6.81 2.82
 1 -3 2 5.97 0.84
 1 -3 2 7.98 2.5
 1 -3 3 1128.8 24.12
 1 -3 3 1087.95 15.32
 -1 3 -3 1097.36 18.41
 -1 3 -3 1060.54 25.28
 -1 3 -3 1118.68 25.35
 1 -3 3 1060.64 23.54
 -1 3 -3 1138.02 25.98
 -1 3 -3 1098.79 23.41
 1 -3 4 229.2 8.14
 -1 3 -4 225.82 12.41
 -1 3 -4 249.07 12.46
 1 -3 4 234.78 11.19
 -1 3 -4 231.8 12.47
 -1 3 -4 224.1 11.12
 1 -3 5 0.64 1.21
 -1 3 -5 4.05 3.02
 -1 3 -5 3.91 3.1
 -1 3 -5 2.06 2.79
 1 -3 5 1.1 2.53
 -1 3 -5 3.34 2.56
 1 -3 5 4.99 3.2
 1 -3 6 572.4 15.75
 -1 3 -6 583.67 20.75
 -1 3 -6 570.07 19.61
 1 -3 6 542.8 16.97
 -1 3 -6 589.05 19.11
 -1 3 -6 574.1 21.28
 1 -3 6 605.95 23.47
 1 -3 7 834.75 28.57
 1 -3 7 776.18 20.29
 -1 3 -7 821.09 24.06
 1 -3 7 849.32 18.86
 -1 3 -7 793.95 25.18
 -1 3 -7 837.14 27.56
 1 -3 7 820.29 20.71
 -1 3 -7 816.08 23.65
 -1 3 -7 782.4 26.03
 1 -3 8 21.83 3.11
 -1 3 -8 14.96 4.55
 -1 3 -8 28.11 6.25
 -1 3 -8 18.82 5.39
 1 -3 8 21.39 3.57
 -1 3 -8 15.95 3.99
 1 -3 8 21.17 3.82
 -1 3 -8 24.81 4.63
 -1 3 -9 138.57 10.63
 1 -3 9 141.67 8.55
 1 -3 9 144.47 7.36
 -1 3 -9 148.13 11.93
 -1 3 -9 142.69 12.99
 1 -3 9 154.17 10.7
 -1 3 -9 127.52 10.67
 -1 3 -9 144.23 12.45
 -1 3 -10 80.73 9.39
 -1 3 -10 88.63 9.87
 -1 3 -10 88.49 10.84
 1 -3 10 89.29 8.71
 -1 3 -10 90.51 10.28
 1 -3 10 80.04 6.3
 -1 3 -10 97.96 10.2
 -1 3 -11 726.48 27.15
 -1 3 -11 759.01 27.88
 -1 3 -11 736.71 31.64
 1 -3 11 750.58 26.1
 -1 3 -11 743.17 29.48
 -1 3 -11 802.82 27
 -1 3 -12 78.04 10.14
 -1 3 -12 87.62 10.18
 -1 3 -12 79.84 5.52
 -1 3 -12 81.55 11.78
 1 -3 12 75.94 9
 -1 3 -12 80.54 10.27
 -1 3 -12 69.68 9.3
 -1 3 -12 73.02 8.73
 -1 3 -13 57.33 9.1
 -1 3 -13 67.3 9.24
 -1 3 -13 64.33 5.13
 -1 3 -13 60.83 10.6
 -1 3 -13 62.44 8.19
 1 -3 13 63.18 8.89
 -1 3 -13 65.63 10.18
 -1 3 -13 57.85 8.9
 1 -3 14 235.42 17.16
 -1 3 -14 212.06 17.57
 -1 3 -14 231.53 9.72
 -1 3 -14 264.6 16.53
 -1 3 -14 210.11 16.6
 -1 3 -14 225.28 18.33
 -1 3 -15 74.83 9.69
 -1 3 -15 80.48 9.49
 -1 3 -15 59.63 9.6
 -1 3 -15 71.95 10.17
 1 -3 15 67.15 8.97
 -1 3 -15 78.03 11.46
 -1 3 -15 71.98 5.97
 1 -3 16 413.82 27.59
 -1 3 -16 433.27 26.14
 1 -3 16 410.21 24.93
 -1 3 -16 413.19 26.27
 -1 3 -16 380.16 13.24
 1 -3 17 505.59 14.98
 1 -3 17 521.36 31.64
 -1 3 -17 492.6 28.91
 1 -3 17 516.35 15.44
 1 -3 17 524.6 29.12
 -1 3 -17 529.02 30.44
 -1 3 -17 492.71 15.47
 1 -3 18 19.33 2.98
 1 -3 18 19.9 3.52
 1 -3 18 21.78 3.42
 1 -3 18 14.35 4.7
 -1 3 -18 17.47 5.49
 -1 3 -18 18.9 4.03
 1 -3 18 20.4 3.46
 -1 3 -18 16.93 6.42
 1 -3 19 16.7 3.53
 1 -3 19 17.11 3.59
 1 -3 19 16.82 3.41
 1 -3 19 16.54 2.85
 1 -3 19 15.82 2.85
 1 -3 19 21.46 8.26
 -1 3 -19 24.12 8.05
 -1 3 -19 15.28 3.65
 1 -3 20 65.93 5.95
 1 -3 20 53.61 5.87
 1 -3 20 63.46 6
 1 -3 20 66.03 5.54
 -1 3 -20 64.07 6.47
 1 -3 20 81.87 14.78
 1 -3 21 21.77 3.75
 1 -3 21 30.32 4.33
 1 -3 21 25.68 4.1
 1 -3 21 25.06 3.58
 -1 3 -21 25.9 4.23
 1 -3 22 45.62 4.96
 1 -3 22 50.78 5.49
 1 -3 22 65.11 12.67
 1 -3 22 51.05 5.5
 -1 3 -22 44.29 5.33
 1 -3 22 48.24 4.67
 1 -3 23 47.36 11.58
 1 -3 23 53.61 4.76
 1 -3 23 52.8 5.26
 1 -3 23 46.69 4.83
 -1 3 -23 53.03 5.63
 1 -3 24 44.21 4.15
 -1 3 -24 46.56 5.16
 1 -3 24 44.48 4.79
 -1 3 -25 108.48 7.11
 1 -3 25 113.99 6.87
 -1 3 -26 117.09 6.89
 -1 3 -27 27.86 3.41
 1 -3 28 4.9 1.71
 -1 3 -28 6.36 1.93
 1 -3 29 5.53 1.32
 -1 3 -29 9.7 1.88
 1 -3 30 2.66 1.36
 -1 2 30 41.58 2.87
 1 -2 -30 43.67 2.85
 -1 2 29 0.68 1.38
 -1 2 29 1.42 1.46
 1 -2 -29 1.54 1.42
 -1 2 28 -1.77 1.91
 -1 2 28 -1.82 1.99
 -1 2 27 16.28 3.05
 -1 2 26 5.05 2.74
 1 -2 -25 60.5 5.47
 -1 2 25 59.03 5.56
 -1 2 25 63.43 5.62
 1 -2 -24 116.47 6.73
 1 -2 -24 116.13 7.32
 -1 2 24 114.12 7.72
 -1 2 24 117.77 7.79
 -1 2 23 104.34 7.65
 1 -2 -23 113.98 7.41
 -1 2 22 333.42 13.53
 1 -2 -22 330.5 12.47
 -1 2 21 76.51 6.7
 1 -2 -21 74.14 5.99
 1 -2 -21 71.16 5.18
 -1 2 20 133.78 17.05
 1 -2 -20 151.7 8.37
 1 -2 -20 138.39 7.27
 1 -2 -20 146.3 15.93
 -1 2 20 137.58 8.71
 -1 2 19 309.82 25.18
 -1 2 19 337.26 12.71
 1 -2 -19 303.91 11.42
 1 -2 -19 286.53 21.07
 1 -2 -19 289.25 10.3
 1 -2 -19 316.78 23.23
 -1 2 18 221.23 20.73
 -1 2 18 230.82 10.28
 1 -2 -18 192.31 16.92
 1 -2 -18 229.41 9.59
 1 -2 -18 202.77 18.3
 1 -2 -17 75.14 11.09
 1 -2 -17 60.05 9.15
 -1 2 16 82.48 12.96
 1 -2 -16 73.04 9.96
 -1 2 16 79.11 10.57
 1 -2 -16 61.35 9.39
 -1 2 15 64.33 10.2
 -1 2 15 70.27 10.81
 1 -2 -15 65.78 9.47
 1 -2 -15 63.86 9.17
 -1 2 15 67.47 9.03
 -1 2 14 439.17 21.76
 -1 2 14 417 25.22
 -1 2 14 442.48 25.22
 1 -2 -14 462.44 23.21
 1 -2 -14 398.32 21.37
 -1 2 14 471.54 20.56
 -1 2 13 718.59 26.72
 1 -2 -13 727.02 27.85
 -1 2 13 701.5 31.33
 -1 2 13 732.62 30.72
 1 -2 -13 732.1 27.85
 -1 2 13 773.87 25.62
 -1 2 12 1664.57 39.11
 -1 2 12 1569.94 30.82
 1 -2 -12 1633.56 40.03
 -1 2 12 1662.84 46.36
 -1 2 12 1702.84 44.68
 1 -2 -12 1741.52 40.39
 -1 2 12 1765.76 37.42
 -1 2 11 -1.98 3.96
 -1 2 11 0.18 1.55
 1 -2 -11 5.22 3.89
 -1 2 11 -0.22 3.1
 1 -2 -11 6.2 4.31
 -1 2 11 4.34 4.26
 -1 2 11 6.54 3.33
 -1 2 10 1.36 3.59
 -1 2 10 0.61 1.44
 1 -2 -10 1.65 2.96
 -1 2 10 1.06 2.76
 -1 2 10 -1.14 3.59
 1 -2 -10 -0.91 3.17
 -1 2 10 -0.4 2.71
 -1 2 9 82.33 9.48
 -1 2 9 70.39 5.21
 -1 2 9 68.57 8
 1 -2 -9 72.4 7.49
 1 -2 -9 68.13 7.69
 1 -2 -9 74.38 5.02
 -1 2 8 2.25 3.34
 1 -2 -8 3.44 3.2
 -1 2 8 -0.19 3.04
 1 -2 -8 -0.67 2.83
 1 -2 -8 0.26 1.54
 -1 2 8 2.55 1.49
 -1 2 7 44.89 6.56
 -1 2 7 37.35 3.17
 -1 2 7 37.81 5.43
 1 -2 -7 41.08 5.66
 -1 2 7 37.48 5.88
 1 -2 -7 40.76 4.17
 -1 2 7 37.71 5.45
 1 -2 -7 45.61 5.45
 -1 2 6 0.66 0.94
 -1 2 6 -0.42 2.2
 1 -2 -6 1.01 2.92
 -1 2 6 4.75 3.72
 1 -2 -6 0.65 1.74
 1 -2 -6 -0.59 2.06
 -1 2 6 -1.47 2.32
 1 -2 -5 131.28 8.57
 -1 2 5 122.51 8.95
 1 -2 -5 119.12 6.96
 -1 2 5 127.9 7.74
 1 -2 -5 128.52 7.44
 -1 2 4 2.4 1.91
 1 -2 -4 3.61 2.85
 -1 2 4 2.04 1.72
 1 -2 -4 3.21 1.87
 1 -2 -4 4.05 2.64
 -1 2 4 2.03 1.83
 1 -2 -3 0.48 2.44
 -1 2 3 1.27 1.58
 1 -2 -3 -0.63 2.12
 1 -2 -3 0.5 1.58
 -1 2 3 -1.03 1.69
 -1 2 2 3681.77 28.31
 1 -2 -2 3749.01 35.66
 1 -2 -2 3744.23 32.68
 1 -2 -2 3701.09 36.41
 1 -2 -1 1253.79 19.96
 1 -2 -1 1252.87 21.27
 -1 2 1 1229.95 20.76
 -1 2 1 1260.33 19.12
 1 -2 0 1006.27 17.25
 -1 2 0 1002.02 17.85
 1 -2 0 1009.96 19.1
 -1 2 0 998.84 18.05
 1 -2 1 641.43 14.11
 -1 2 -1 637.04 9.21
 -1 2 -1 648.55 15.49
 -1 2 -1 655.91 14.27
 1 -2 1 645.78 15.37
 1 -2 2 2051.08 26.41
 1 -2 2 2037.59 15.22
 -1 2 -2 2058.37 25.72
 1 -2 2 2007.99 27.05
 -1 2 -2 2029.83 19.5
 1 -2 3 719.52 16.34
 1 -2 3 714.9 11.65
 -1 2 -3 735.91 16.1
 1 -2 4 380.98 11.94
 1 -2 4 361.56 10
 -1 2 -4 359.21 11.95
 1 -2 5 1097.49 20.23
 -1 2 -5 1084.94 21.91
 1 -2 5 1120.93 19.64
 1 -2 6 463.92 13.96
 1 -2 6 465.44 11.93
 -1 2 -6 465.58 16.49
 1 -2 6 440.77 12.89
 -1 2 -6 460.5 15.32
 -1 2 -7 578.48 18.13
 -1 2 -7 612.95 19.73
 1 -2 7 624.41 13.37
 -1 2 -7 589.09 21.21
 1 -2 7 578.03 14.66
 1 -2 7 596.8 17.33
 -1 2 -8 2836.55 42.78
 -1 2 -8 3065.22 51.87
 1 -2 8 2903.41 42.01
 -1 2 -8 2967.38 44.99
 -1 2 -8 3029.79 48.19
 1 -2 8 2991 28.07
 1 -2 8 2962.42 32.4
 -1 2 -9 76.3 8.06
 -1 2 -9 82 9.56
 1 -2 9 78.33 7.7
 -1 2 -9 65.11 7.33
 -1 2 -9 72.97 8.27
 1 -2 9 73.23 4.01
 -1 2 -10 22.09 5.18
 -1 2 -10 18.32 5.31
 1 -2 10 22.9 4.61
 -1 2 -10 26.57 5.98
 -1 2 -10 33.4 6.15
 -1 2 -10 20.65 5.59
 -1 2 -11 340.78 20.45
 -1 2 -11 324.6 17.2
 1 -2 11 331.68 17.26
 -1 2 -11 336.7 18.27
 -1 2 -11 337.78 18.35
 -1 2 -11 354.56 17.41
 -1 2 -12 65.56 8.57
 1 -2 12 78.37 9.34
 -1 2 -12 75.32 9.32
 -1 2 -12 70.59 10.4
 -1 2 -12 69.06 8.46
 -1 2 -12 61.53 8.03
 -1 2 -13 188.37 17.03
 -1 2 -13 195.39 14.71
 -1 2 -13 204.83 15.47
 -1 2 -13 196.29 15.58
 1 -2 13 199.55 15.14
 -1 2 -13 199.95 14.04
 -1 2 -14 47.63 8.64
 1 -2 14 51 8.24
 -1 2 -14 45.26 7.2
 -1 2 -14 42.3 7.82
 -1 2 -14 57.45 7.69
 -1 2 -14 47.5 8.46
 -1 2 -15 9.89 4.29
 -1 2 -15 13.44 5.11
 -1 2 -15 7.71 5.11
 1 -2 15 0.88 2.89
 -1 2 -15 3.94 2.76
 -1 2 -15 6.65 5.51
 -1 2 -15 7.09 2.47
 1 -2 15 9.99 5.59
 -1 2 -16 23.6 3.67
 1 -2 16 23.9 7.82
 -1 2 -16 19.44 5.72
 1 -2 16 19.36 6.49
 -1 2 -16 16.98 5.94
 -1 2 -17 -0.32 2.06
 1 -2 17 2.48 4.25
 -1 2 -17 -2.11 4.48
 -1 2 -17 -2.55 3.2
 1 -2 17 -3.82 4.8
 1 -2 18 28.09 7.51
 1 -2 18 18.31 3.14
 1 -2 18 22.19 3.33
 -1 2 -18 24.65 3.73
 -1 2 -18 20.03 3.56
 1 -2 18 22.82 3.44
 -1 2 -18 22.49 6.89
 -1 2 -18 26.45 7.09
 1 -2 19 3.56 4.09
 1 -2 19 8.29 2.59
 1 -2 19 6.38 2.17
 -1 2 -19 10.54 2.54
 -1 2 -19 8.76 2.95
 1 -2 19 7.44 2.25
 -1 2 -19 6.11 4.56
 -1 2 -19 14.16 6.33
 1 -2 20 36.31 4.34
 1 -2 20 39.97 4.9
 -1 2 -20 45.86 10.39
 -1 2 -20 35.73 4.32
 -1 2 -20 37.87 4.69
 1 -2 20 42.49 10.99
 1 -2 20 31.7 4.44
 1 -2 21 26.71 4.07
 1 -2 21 23.1 3.58
 -1 2 -21 23.98 4.16
 1 -2 21 25.55 4.13
 1 -2 22 110.45 7.77
 1 -2 22 115.29 7.74
 1 -2 22 116.33 7.27
 -1 2 -22 113.98 7.78
 1 -2 23 22.27 3.99
 1 -2 23 29.29 9.09
 1 -2 23 22.09 3.77
 1 -2 23 20.11 3.48
 1 -2 23 23.71 3.5
 -1 2 -23 28.28 4.15
 1 -2 24 20.28 3.16
 1 -2 24 18.35 3.41
 1 -2 24 20.45 3.35
 1 -2 24 21.23 3.85
 1 -2 25 3.26 2.07
 1 -2 25 2.62 2.03
 1 -2 25 2.95 1.64
 1 -2 25 3.19 2.67
 1 -2 26 5.25 1.99
 1 -2 26 4.61 1.65
 -1 2 -27 18.87 3.37
 -1 2 -28 15.78 2.85
 1 -2 29 4.18 1.38
 -1 2 -29 4.46 1.62
 -1 2 -30 -0.09 1.07
 -1 1 30 122.52 4.86
 1 -1 -30 118.25 4.89
 -1 1 29 101.99 5.37
 -1 1 29 105.29 5.42
 1 -1 -29 108.59 5.54
 -1 1 28 -1.29 2.09
 -1 1 28 1.16 1.83
 -1 1 27 60.07 5.06
 -1 1 27 57.68 5.13
 -1 1 26 60.45 5.47
 -1 1 25 39.52 4.82
 -1 1 24 9.96 2.94
 -1 1 24 14.95 3.2
 1 -1 -24 8.92 2.99
 -1 1 23 1.17 2.59
 -1 1 23 2.62 2.2
 1 -1 -23 -4.08 3.07
 -1 1 22 -3.3 2.22
 1 -1 -22 0.07 2.29
 1 -1 -21 60.81 11.38
 1 -1 -21 62.33 5.64
 -1 1 21 54.29 5.67
 1 -1 -20 4.41 2.26
 -1 1 20 2.52 1.8
 1 -1 -19 1.28 1.78
 1 -1 -19 10.33 6.23
 -1 1 19 4.73 2.51
 1 -1 -19 6.09 5.4
 1 -1 -18 514.99 26.95
 -1 1 18 546.94 15.64
 1 -1 -18 515.66 14.34
 -1 1 18 504.66 32.42
 1 -1 -18 512.16 28.28
 -1 1 17 44.05 9.74
 1 -1 -17 50.56 9.1
 1 -1 -17 54.41 8.58
 -1 1 16 448.28 27.79
 1 -1 -16 445.29 24.52
 1 -1 -16 429.31 23.14
 1 -1 -15 78.63 9.87
 -1 1 15 87.54 9.58
 -1 1 15 83.96 12.05
 1 -1 -15 77.23 10.21
 -1 1 15 82.06 9.29
 -1 1 14 16.32 4.32
 -1 1 14 14.19 4.49
 1 -1 -14 9.76 3.85
 -1 1 14 16.94 6.27
 1 -1 -14 12.07 4.71
 -1 1 14 15.72 5.91
 -1 1 14 16.77 4.79
 -1 1 13 8.49 3.85
 1 -1 -13 2.82 3.26
 -1 1 13 13.3 4.71
 -1 1 13 18.67 4.74
 1 -1 -13 10.87 4.6
 -1 1 13 7.38 5.41
 1 -1 -12 4.83 3.51
 -1 1 12 4.8 5.15
 -1 1 12 5.79 2.78
 1 -1 -12 3.98 2.96
 -1 1 12 -2.57 3.32
 -1 1 12 0.9 2.62
 -1 1 12 2.51 2.88
 -1 1 11 15.78 5.97
 1 -1 -11 14.98 3.84
 -1 1 11 15.23 3.93
 1 -1 -11 16.94 4.7
 -1 1 11 17.39 4.9
 -1 1 11 19.92 4.32
 -1 1 11 11.5 3.66
 -1 1 10 30.6 6.23
 1 -1 -10 32.71 5.83
 -1 1 10 31.43 4.7
 1 -1 -10 29.84 2.87
 1 -1 -10 27.45 5.16
 -1 1 10 27.53 5.57
 -1 1 10 31.88 5.11
 -1 1 10 30.21 4.59
 1 -1 -9 633.77 20.32
 -1 1 9 630.46 22.84
 -1 1 9 597.3 17.15
 1 -1 -9 599.21 20.53
 -1 1 9 681.76 24.38
 -1 1 9 620.27 23.96
 -1 1 9 605.71 19.05
 -1 1 9 640.43 19.52
 1 -1 -8 125.42 9.24
 -1 1 8 111.34 6.94
 -1 1 8 128.71 10.4
 -1 1 8 133.25 8.78
 1 -1 -8 131.08 9.05
 -1 1 8 124.12 9.99
 -1 1 7 1333.94 30.71
 1 -1 -7 1275.27 24.83
 -1 1 7 1247.15 27.86
 1 -1 -7 1243.2 26.64
 1 -1 -6 3901.04 44.43
 1 -1 -6 3935.86 31.28
 -1 1 6 3954.53 48.96
 1 -1 -6 3941.4 40.39
 -1 1 6 3839.07 45.1
 1 -1 -5 136.33 7.96
 1 -1 -5 140.9 7.1
 -1 1 5 138.74 8.13
 1 -1 -5 140.33 6.12
 1 -1 -4 1894.89 26.93
 1 -1 -4 1903.07 22.79
 1 -1 -4 1842.51 21.31
 -1 1 4 1864.25 14.9
 1 -1 -3 1665.23 20.04
 1 -1 -3 1642.73 18.97
 1 -1 -3 1696.9 23.7
 1 -1 -2 42.44 3.73
 1 -1 -2 37.56 2.7
 -1 1 2 38.83 2.83
 -1 1 2 39.21 2.3
 1 -1 -2 40.24 3.41
 1 -1 -1 16.06 2
 -1 1 1 14.29 1.26
 1 -1 -1 12.08 2.01
 1 -1 -1 15.79 2.47
 -1 1 1 14.51 1.31
 1 -1 -1 15.22 1.78
 -1 1 1 18.02 1.97
 -1 1 1 20.23 2.31
 1 -1 -1 16.03 2.43
 1 -1 0 29.62 2.3
 -1 1 0 32.83 1.57
 1 -1 0 32.18 3.16
 -1 1 0 31.74 2.92
 1 -1 0 32.04 2.45
 -1 1 -1 8.21 0.87
 1 -1 1 9.91 1.46
 1 -1 1 10.04 2
 -1 1 -1 8.9 1.62
 1 -1 2 2582.98 25.51
 1 -1 2 2626.06 16.26
 -1 1 -2 2579.64 23.15
 1 -1 2 2569.63 24.69
 -1 1 -3 151.25 5.95
 1 -1 3 153.5 6.44
 1 -1 3 158.45 5.44
 -1 1 -3 167.64 6.85
 1 -1 3 161.26 6.35
 1 -1 4 700.11 12.17
 1 -1 4 639.86 13.11
 -1 1 -4 655.97 13.82
 1 -1 4 697.23 13.36
 1 -1 4 667.22 12.81
 1 -1 5 211.51 6.66
 1 -1 5 192.99 7.47
 -1 1 -5 199.13 8.61
 1 -1 5 210.06 8.56
 1 -1 5 202.19 7.09
 1 -1 6 797.47 12.53
 1 -1 6 763.83 14.82
 -1 1 -6 775.04 18.17
 1 -1 6 807.06 18.59
 1 -1 6 789.74 13.7
 -1 1 -7 1918.91 30.99
 1 -1 7 1875.84 23.34
 -1 1 -8 380.87 14.92
 1 -1 8 375.15 10.5
 1 -1 8 391.39 15.53
 -1 1 -8 384.8 15.99
 -1 1 -8 385.42 17.83
 -1 1 -8 394.56 14.96
 -1 1 -9 260.43 13.2
 1 -1 9 247.27 8.36
 -1 1 -9 267.02 15.43
 -1 1 -9 238.17 15.09
 -1 1 -9 263.2 12.72
 -1 1 -9 258.61 13.93
 1 -1 9 246.98 13.21
 -1 1 -10 341.37 16.15
 -1 1 -10 357.55 15.37
 -1 1 -10 342.78 18.32
 -1 1 -10 373.93 17.6
 1 -1 10 351.84 16.95
 -1 1 -11 5.05 3.3
 1 -1 11 8.72 4.6
 -1 1 -11 6.54 4.04
 -1 1 -11 7.06 4.5
 -1 1 -11 10.67 3.7
 -1 1 -12 115.14 9.25
 1 -1 12 112.75 10.91
 -1 1 -12 111.15 11.09
 -1 1 -12 108.4 11.67
 -1 1 -12 114.71 9.5
 -1 1 -12 130.04 11.2
 -1 1 -13 351.27 16.6
 -1 1 -13 351.87 22.05
 -1 1 -13 353.81 19.64
 1 -1 13 374.02 20.73
 -1 1 -13 377 17.51
 -1 1 -13 352.93 19.13
 -1 1 -14 31.54 5.8
 1 -1 14 29.04 6
 -1 1 -14 24.5 6.34
 1 -1 14 23.87 6.8
 -1 1 -14 22.02 5.23
 -1 1 -14 36.85 6.07
 -1 1 -14 31.03 8.06
 -1 1 -15 51.34 7.27
 -1 1 -15 33.21 5.62
 -1 1 -15 52.62 8.14
 1 -1 15 43.05 8.22
 -1 1 -15 48.59 8.74
 1 -1 15 46.8 9.06
 -1 1 -15 48.04 9.79
 -1 1 -16 45.6 7.92
 -1 1 -16 42.72 9.74
 1 -1 16 50.71 8.62
 1 -1 16 66.48 10.46
 -1 1 -16 53.02 9.36
 -1 1 -17 75.72 10.53
 -1 1 -17 77.66 11.52
 -1 1 -17 78.57 13.05
 -1 1 -17 80.35 6.11
 1 -1 17 79.57 11.77
 1 -1 18 41.92 4.55
 -1 1 -18 48.52 8.77
 -1 1 -18 29.85 7.62
 -1 1 -18 42.81 4.53
 -1 1 -18 40.16 4.21
 1 -1 18 38.99 9.34
 1 -1 19 95.43 6.74
 1 -1 19 92.64 6.78
 -1 1 -19 99.78 11.94
 -1 1 -19 84.77 6.2
 1 -1 19 90.74 12.91
 -1 1 -19 89.84 13.28
 -1 1 -19 85.15 6.44
 1 -1 20 6.49 2.39
 -1 1 -20 4.47 2.21
 1 -1 20 7.12 2.1
 -1 1 -20 9.26 6.16
 -1 1 -20 5.52 2.42
 1 -1 21 4.52 4.91
 -1 1 -21 5.56 3.06
 -1 1 -21 1.15 2.11
 1 -1 21 -3.3 2.53
 1 -1 21 3.38 2.14
 -1 1 -22 35.59 4.6
 -1 1 -22 37.12 4.48
 1 -1 22 34.65 4.24
 1 -1 22 31.05 4.51
 1 -1 22 36.57 4.31
 -1 1 -23 42.23 4.67
 1 -1 23 35.93 4.42
 1 -1 23 42.01 5.05
 1 -1 23 42.47 4.7
 1 -1 24 2.32 2.45
 -1 1 -24 -2.05 1.82
 1 -1 24 0.64 1.72
 1 -1 24 0.51 1.91
 1 -1 25 7.96 2.79
 1 -1 25 7.9 2.33
 1 -1 25 4.13 1.8
 1 -1 26 58.35 5.38
 1 -1 26 57.18 4.76
 1 -1 26 49.55 4.35
 1 -1 26 55.61 5.11
 1 -1 27 18.62 2.69
 1 -1 27 16.42 2.76
 -1 1 -28 63.41 5.1
 1 -1 28 62.69 4.3
 1 -1 28 60.13 3.77
 -1 1 -29 28.84 3.19
 1 -1 30 29.65 2.38
 -1 1 -30 26.03 2.68
 -1 0 30 1.33 1.07
 1 0 -30 -1.23 1.45
 -1 0 29 134.43 5.98
 1 0 -29 141.5 6.49
 -1 0 28 -1.36 1.95
 -1 0 28 1.4 1.9
 -1 0 27 0.54 2.05
 -1 0 27 -1.3 2.74
 -1 0 26 2.51 2.15
 -1 0 26 3.25 2.4
 -1 0 25 9.45 2.99
 -1 0 25 6.19 2.74
 -1 0 24 22.92 3.85
 1 0 -23 -3.48 2.83
 -1 0 23 0.5 2.72
 1 0 -22 33.31 4.38
 -1 0 22 36.13 4.62
 -1 0 22 38.27 4.95
 1 0 -21 2.24 2.18
 -1 0 21 4.26 2.17
 1 0 -21 1.9 5.09
 -1 0 21 4.11 2.67
 1 0 -20 378.54 13.09
 -1 0 20 353.99 13.36
 -1 0 19 46.45 4.98
 1 0 -19 44.3 4.56
 -1 0 19 63.29 12.74
 1 0 -19 46.9 9.32
 1 0 -19 51.93 8.85
 1 0 -18 4.11 4.38
 -1 0 18 7.21 6.28
 1 0 -18 3.23 1.87
 1 0 -18 6.18 4.64
 -1 0 18 10.66 4.92
 1 0 -17 24.75 6.34
 -1 0 17 26.28 7.75
 1 0 -17 31.03 6.51
 -1 0 17 35.28 6.99
 1 0 -16 27.07 6.69
 -1 0 16 30.05 7.62
 -1 0 16 24.13 5.43
 1 0 -16 18.92 4.88
 1 0 -15 155.55 13.39
 1 0 -15 173.2 14.84
 -1 0 15 189.37 17.23
 -1 0 15 154 13.2
 -1 0 15 174.79 13.12
 1 0 -14 8.35 3.99
 -1 0 14 6.45 4.29
 1 0 -14 12.67 4.91
 -1 0 14 9.96 4.24
 -1 0 14 10.11 3.75
 1 0 -13 37.83 6.71
 -1 0 13 49.36 6.74
 1 0 -13 47.4 7.44
 -1 0 13 43.04 8.13
 1 0 -12 748.8 25.91
 -1 0 12 821.58 25.37
 -1 0 12 811.69 31.56
 -1 0 12 817.24 30.67
 1 0 -12 830.71 27.35
 1 0 -11 1171.19 30.64
 -1 0 11 1128.04 33.98
 1 0 -11 1108.24 29.93
 -1 0 11 1136.09 28.67
 -1 0 11 1092.78 27.74
 1 0 -11 1101.15 23.39
 -1 0 11 1075.2 34.33
 1 0 -10 38.59 5.72
 -1 0 10 32.41 6.21
 -1 0 10 38.6 5.22
 1 0 -10 44.44 4.48
 1 0 -10 50.14 6.66
 -1 0 10 40.59 6.98
 -1 0 9 653.63 18.91
 1 0 -9 622.42 20.81
 -1 0 9 648.29 19.03
 -1 0 9 668.2 24.1
 -1 0 9 675.3 23.47
 1 0 -9 689.43 21.17
 -1 0 8 2346.23 41.08
 1 0 -8 2452.08 36.96
 -1 0 8 2320.91 33.11
 -1 0 8 2294.45 33.91
 1 0 -8 2370.14 37.59
 -1 0 7 5.4 2.52
 -1 0 7 6.43 3.72
 1 0 -7 6.93 2.76
 1 0 -7 5.21 1.04
 1 0 -7 4.12 2.5
 -1 0 6 294.86 10.94
 -1 0 6 285.88 12.57
 1 0 -6 290.43 11.04
 1 0 -6 278.59 11.61
 1 0 -6 278.44 6.39
 -1 0 5 954.3 18.43
 -1 0 5 914.47 20.21
 1 0 -5 953.48 17.79
 1 0 -5 922.24 19.35
 1 0 -5 923.48 11.62
 -1 0 4 728.74 15.34
 -1 0 4 729.05 16.07
 1 0 -4 740.91 13.92
 1 0 -4 732.76 15.73
 1 0 -4 701.44 10.17
 1 0 -3 2199.35 12.02
 1 0 -3 2087.84 17.43
 1 0 -3 2144.72 24.42
 1 0 -3 2272.72 16.3
 -1 0 3 2216.51 24.71
 1 0 -3 2196.67 20.35
 1 0 -2 36.01 2.38
 1 0 -2 40.46 2.35
 1 0 -2 43.09 3.28
 -1 0 2 38.31 3.16
 -1 0 2 42.51 3.05
 1 0 -2 38.33 2.23
 1 0 -1 3360.36 23.43
 1 0 -1 3389.7 21.44
 -1 0 1 3334.96 21.16
 1 0 0 1015.25 10.76
 1 0 0 1009.42 9.76
 1 0 1 1889.54 11.35
 1 0 1 1914.89 16.25
 1 0 2 840.63 12.07
 1 0 2 838.37 11.06
 1 0 2 843.44 12.94
 -1 0 -2 830.75 9.32
 -1 0 -2 822.76 12.88
 -1 0 -2 820.09 13.69
 1 0 3 14.78 1.68
 1 0 3 14.85 1.81
 1 0 3 12.58 1.92
 -1 0 -3 14.19 2.07
 -1 0 -3 15.97 2.35
 -1 0 -3 14.63 1.81
 -1 0 -3 14.7 2.31
 1 0 4 137.57 6.28
 -1 0 -4 136.6 6.53
 1 0 4 128.26 5.18
 -1 0 -4 138.22 5.89
 -1 0 -5 1339.11 22.18
 1 0 5 1330.38 21.74
 -1 0 -5 1351.41 20.52
 -1 0 -6 1470.71 25.58
 1 0 6 1435.93 25.09
 1 0 6 1385.46 17.96
 -1 0 -6 1471.15 24.01
 -1 0 -7 289.64 12.52
 1 0 7 300.61 12.8
 1 0 7 290.09 8.4
 -1 0 -7 306.43 12.09
 -1 0 -8 129.52 9.27
 1 0 8 113.65 8.91
 -1 0 -8 108.54 6.67
 1 0 8 103.34 5.29
 -1 0 -8 109.53 9.38
 -1 0 -9 1.28 3.04
 1 0 9 3.63 4.13
 -1 0 -9 3.66 3.39
 -1 0 -9 2.13 1.72
 1 0 9 2.21 1.27
 -1 0 -10 85.34 8.62
 1 0 10 94.78 9.03
 -1 0 -10 84.13 8.57
 -1 0 -10 90.93 9.71
 1 0 10 93.61 4.68
 -1 0 -10 92.32 7.13
 1 0 10 90.8 9.2
 -1 0 -11 450.21 21.28
 1 0 11 435.95 20.2
 -1 0 -11 459.97 20.11
 1 0 11 463.03 20.69
 -1 0 -11 434.64 22.06
 -1 0 -11 446.85 16.34
 -1 0 -12 3057.41 44.72
 -1 0 -12 2967.7 58.02
 1 0 12 2891.14 53.99
 1 0 12 2978.57 55.11
 -1 0 -12 3091.1 54.29
 -1 0 -12 3141.3 44.57
 -1 0 -13 534.82 19.66
 -1 0 -13 531.1 25.78
 1 0 13 497.78 23.46
 -1 0 -13 547.51 24.35
 1 0 13 507.88 24.27
 -1 0 -13 541.2 19.13
 -1 0 -14 -1.63 1.98
 -1 0 -14 -0.78 4.96
 1 0 14 -4.5 5.37
 -1 0 -14 -0.45 4.09
 1 0 14 -0.47 3.32
 -1 0 -14 3.25 2.58
 -1 0 -14 0.05 3.75
 -1 0 -15 5.38 2.98
 -1 0 -15 10.41 4.55
 1 0 15 14.83 6.46
 -1 0 -15 2.41 3.82
 -1 0 -15 5.95 3.21
 1 0 15 5.27 4.01
 -1 0 -16 12.16 4.77
 -1 0 -16 18.95 6.81
 -1 0 -16 15.47 3.76
 1 0 16 17.57 6.02
 -1 0 -17 161.72 15.91
 -1 0 -17 163.87 13.81
 -1 0 -17 157.73 17
 1 0 17 152.59 15.76
 -1 0 -18 167.12 16.86
 1 0 18 171.77 16.9
 -1 0 -18 174.54 8.34
 -1 0 -18 153.38 17.8
 -1 0 -19 1.29 2.16
 -1 0 -19 1.33 1.64
 1 0 19 -1.07 1.96
 -1 0 -19 1.5 3.07
 1 0 20 116.26 7.84
 -1 0 -20 118.94 7.6
 -1 0 -20 114.69 7.15
 1 0 20 98.25 13.73
 1 0 20 117.21 8.32
 -1 0 -20 127.16 15.84
 1 0 21 4.01 2.49
 -1 0 -21 3.01 2.5
 -1 0 -21 1.39 2.04
 1 0 21 -1.78 5.56
 1 0 21 0.37 2.05
 1 0 21 0.8 2.36
 -1 0 -21 -0.09 3.28
 -1 0 -22 -1.21 2.59
 1 0 22 4.44 2.31
 1 0 22 0.14 2.41
 -1 0 -22 4.26 2.61
 1 0 23 44.47 5.23
 1 0 23 38.53 4.47
 -1 0 -23 40.36 5.08
 1 0 24 33.17 4.58
 1 0 24 39 4.72
 1 0 24 35.13 4.17
 -1 0 -24 36.85 4.7
 1 0 25 173.55 9.27
 1 0 25 149.3 8.11
 1 0 25 156.42 7.85
 1 0 26 -0.25 1.43
 1 0 26 2.68 1.67
 1 0 27 95.58 6.4
 1 0 27 88.47 5.51
 1 0 27 100.21 6.52
 1 0 28 19.16 3.28
 1 0 28 22.36 2.55
 1 0 28 23.36 2.98
 1 0 29 6.77 1.34
 -1 0 -29 10.68 2.56
 1 0 29 8.61 1.73
 -1 0 -30 48.06 3.64
 -1 0 -31 31.61 2.46
 1 1 -30 6.94 1.75
 -1 -1 30 8.15 1.38
 1 1 -29 8.33 2.24
 -1 -1 29 3.67 1.44
 1 1 -28 71.08 5.27
 -1 -1 28 66.82 4.72
 -1 -1 27 29.25 3.88
 -1 -1 27 29.87 3.76
 -1 -1 26 47.16 4.98
 -1 -1 26 42.51 4.59
 -1 -1 25 10.03 3.18
 -1 -1 25 8.74 2.7
 -1 -1 24 289.06 12.13
 -1 -1 24 276.34 11.79
 -1 -1 23 1.41 2.78
 -1 -1 22 148.77 9.21
 1 1 -21 121.1 15.18
 -1 -1 21 133.8 8.59
 1 1 -21 124.94 7.95
 -1 -1 20 35.99 10.82
 1 1 -20 27.35 7.15
 -1 -1 20 26.04 3.91
 1 1 -20 23.74 3.77
 -1 -1 19 16.92 6.29
 1 1 -19 25.54 3.65
 -1 -1 19 27.58 4.11
 1 1 -19 15.53 5.14
 -1 -1 19 31.58 10.06
 1 1 -19 28.13 7.37
 1 1 -19 28.94 3.64
 -1 -1 18 -2.89 4.02
 1 1 -18 2.56 2.01
 -1 -1 18 7.51 5.86
 1 1 -18 1.72 3.02
 1 1 -18 -0.79 1.53
 -1 -1 18 3.76 1.64
 1 1 -18 -4.85 4.59
 -1 -1 17 219.46 19.94
 1 1 -17 229.55 18.55
 -1 -1 17 221.41 18.28
 1 1 -17 214.85 16.97
 1 1 -17 225.87 8.85
 1 1 -16 30.28 6.77
 -1 -1 16 27.98 7.68
 -1 -1 16 33.6 7.14
 1 1 -16 35.65 3.62
 1 1 -16 26.03 6.17
 1 1 -15 102.29 5.66
 1 1 -15 96.63 10.83
 1 1 -15 106.16 11.89
 -1 -1 15 102.25 12.92
 1 1 -14 23.9 2.88
 1 1 -14 20.5 5.84
 -1 -1 14 27.12 5.69
 1 1 -14 26.53 6.24
 -1 -1 14 28.42 7.37
 1 1 -13 159.4 12.92
 -1 -1 13 173.83 12.29
 1 1 -13 169.57 11.52
 1 1 -13 176.64 13.69
 -1 -1 13 178.22 15.05
 1 1 -12 558.27 22.56
 -1 -1 12 545.46 20.7
 1 1 -12 545.03 19.74
 1 1 -12 566.99 23.04
 -1 -1 12 545.01 25.14
 1 1 -11 115.93 10.3
 -1 -1 11 110.66 9.05
 1 1 -11 118.23 8.86
 1 1 -11 117.99 10.22
 -1 -1 11 118.09 11.55
 -1 -1 10 -0.71 3.74
 1 1 -10 -0.07 3.07
 1 1 -10 -0.39 2.99
 -1 -1 10 2.54 2.42
 1 1 -10 0.59 1.74
 1 1 -10 1.53 3.71
 1 1 -9 442.9 17.23
 -1 -1 9 410.16 18.55
 1 1 -9 399.16 16.5
 -1 -1 9 422.93 16.21
 1 1 -9 415.69 14.7
 1 1 -9 414.42 17.53
 -1 -1 8 763.63 23.5
 1 1 -8 776.72 21.46
 1 1 -8 728.75 21.02
 -1 -1 8 772.66 20.51
 1 1 -8 750.17 18.75
 1 1 -8 769.88 22.15
 -1 -1 7 779.91 22
 1 1 -7 739.46 19.78
 1 1 -7 771.46 20.82
 -1 -1 7 796.99 19.68
 -1 -1 6 6.3 3.66
 1 1 -6 2.97 2.4
 -1 -1 6 1.47 1.8
 -1 -1 5 1115.59 22.46
 1 1 -5 1075.84 20.67
 1 1 -4 0.8 1.69
 -1 -1 4 1.42 2.07
 1 1 -4 0.13 0.64
 -1 -1 3 181.34 7.56
 1 1 -3 171.36 6.71
 1 1 -2 12.38 1.86
 -1 -1 2 12.97 1.01
 -1 -1 2 12.14 2.16
 1 1 -1 1714.08 16.52
 -1 -1 1 1721.09 16.37
 -1 -1 1 1714.07 15.1
 1 1 -1 1701.55 15.49
 -1 -1 0 196.57 4.9
 -1 -1 0 197.86 4.67
 1 1 0 203.21 4.74
 -1 -1 -1 772.18 10.23
 1 1 1 781.53 11.08
 -1 -1 -2 9.47 1.58
 1 1 2 10.9 1.76
 1 1 2 10.97 1.6
 -1 -1 -3 178.18 6.53
 1 1 3 179.11 6.63
 1 1 3 182.92 6.65
 -1 -1 -3 191.09 4.16
 -1 -1 -4 964.46 16.97
 1 1 4 990.53 16.88
 -1 -1 -4 985.69 11.77
 -1 -1 -5 2282.5 29.09
 1 1 5 2365.71 28.86
 1 1 5 2311.59 14.14
 -1 -1 -5 2307.45 21.34
 -1 -1 -6 648.04 17.17
 1 1 6 685.53 18.06
 1 1 6 680 17.08
 -1 -1 -6 650.08 12.89
 -1 -1 -7 860.39 21.19
 1 1 7 908.53 22.4
 1 1 7 903.31 22.28
 1 1 7 860.53 20.88
 -1 -1 -7 847.12 16.39
 1 1 8 42.15 5.66
 1 1 8 38.44 5.55
 -1 -1 -8 42.56 5.61
 1 1 8 46.69 5.64
 -1 -1 -8 44.08 6.01
 -1 -1 -8 40.81 4.31
 1 1 9 172.06 11.01
 -1 -1 -9 180.62 11.54
 1 1 9 186.69 11.8
 1 1 9 195.5 11.83
 -1 -1 -9 195.52 13.21
 -1 -1 -9 181.72 9.16
 1 1 9 178.73 7.21
 1 1 10 17.69 4.58
 -1 -1 -10 15.84 4.97
 1 1 10 14.81 4.36
 1 1 10 14.13 4.25
 -1 -1 -10 25.85 6.22
 -1 -1 -10 15.77 3.23
 1 1 10 19.26 2.59
 -1 -1 -11 486.15 21.21
 1 1 11 448.25 19.48
 -1 -1 -11 508.8 20.73
 1 1 11 495.22 21.69
 1 1 11 447.41 20.11
 -1 -1 -11 451.67 22.56
 1 1 11 476.87 11.43
 -1 -1 -11 455.8 16.19
 -1 -1 -12 978.89 25.03
 1 1 12 901.38 28.76
 -1 -1 -12 979.28 31.95
 1 1 12 1011.79 32.56
 -1 -1 -12 1034.47 31.25
 1 1 12 939.65 30.56
 -1 -1 -13 -3.13 2.84
 1 1 13 -0.16 4.4
 -1 -1 -13 2.71 3.66
 -1 -1 -13 -0.22 3.29
 1 1 13 -2.03 3.54
 -1 -1 -14 299.17 15.22
 1 1 14 284.85 18.04
 -1 -1 -14 330.25 19.66
 -1 -1 -14 271.26 19.02
 -1 -1 -15 3.23 2.3
 -1 -1 -15 -2.82 4.71
 -1 -1 -15 -3.95 3.43
 -1 -1 -15 -4.24 5.07
 1 1 15 -2.59 4.65
 -1 -1 -16 205.58 16.94
 -1 -1 -16 185.72 17.34
 -1 -1 -16 200.98 14.48
 1 1 16 189.8 16.17
 1 1 17 34.12 7.53
 -1 -1 -17 41.89 8.77
 -1 -1 -17 38.66 9.5
 1 1 18 150.34 15.19
 -1 -1 -18 145.82 7.4
 -1 -1 -18 130.4 15.62
 -1 -1 -18 118.83 14.21
 -1 -1 -19 21.08 6
 -1 -1 -19 26.46 3.73
 1 1 19 29.92 7.74
 -1 -1 -19 26.38 3.31
 1 1 19 23.53 4.03
 -1 -1 -20 2.21 1.92
 1 1 20 5.37 3.98
 1 1 20 2.26 2.22
 -1 -1 -20 5.03 2.65
 -1 -1 -21 171.25 9.17
 1 1 21 161.73 18.84
 1 1 21 172.04 10.03
 -1 -1 -21 209.41 20.84
 -1 -1 -22 125.68 8.07
 1 1 22 125.79 8.79
 -1 -1 -23 10.53 3.3
 1 1 23 9.18 3.19
 1 1 23 17.99 3.23
 1 1 23 13.76 3.56
 -1 -1 -24 57.41 5.7
 1 1 24 64.45 5.26
 1 1 24 59.12 5.78
 -1 -1 -25 169.23 9.17
 1 1 25 175.53 9.33
 1 1 25 162.14 7.89
 1 1 26 28.51 4.2
 1 1 26 29.22 3.27
 1 1 26 33.89 4.03
 1 1 27 12.05 2.72
 1 1 27 12.54 2.39
 1 1 28 -1.08 2.04
 1 1 28 -1.9 1.48
 1 1 29 5.46 2.07
 1 1 29 7.31 1.75
 1 1 29 7.06 1.57
 -1 -1 -30 4.8 1.87
 -1 -1 -31 -1 1.04
 1 2 -30 4.73 1.47
 1 2 -29 4.88 1.98
 -1 -2 29 2.99 1.3
 1 2 -28 5.23 2.18
 -1 -2 28 1.72 1.43
 1 2 -27 8.65 2.77
 -1 -2 27 9.98 2.43
 1 2 -26 51.56 5.47
 -1 -2 26 46.75 4.58
 -1 -2 25 0.57 2.57
 -1 -2 25 0.36 1.79
 -1 -2 24 248.21 11.21
 -1 -2 24 240.2 10.84
 -1 -2 23 3.32 2.65
 -1 -2 23 5.62 2.5
 -1 -2 22 78.53 6.67
 -1 -2 22 83.93 6.97
 -1 -2 21 32.58 4.47
 -1 -2 21 31.49 4.56
 -1 -2 20 174.26 18.3
 1 2 -20 209.78 19.78
 -1 -2 20 208.82 21.37
 -1 -2 20 219.5 10.8
 1 2 -19 64.09 10.34
 1 2 -19 59.9 5.37
 1 2 -19 58.85 5.2
 -1 -2 19 50.47 10.28
 1 2 -19 74.07 11.64
 -1 -2 19 52.87 10.57
 -1 -2 19 69.53 6.05
 1 2 -18 268.7 20.11
 1 2 -18 276.36 10.85
 1 2 -18 276.26 10.73
 -1 -2 18 287.63 11.65
 1 2 -18 288.71 22.19
 -1 -2 18 271.77 23.36
 -1 -2 18 262.63 21.62
 1 2 -17 58.17 9.39
 -1 -2 17 65.95 11.55
 1 2 -17 73.18 11.6
 1 2 -17 72.07 5.54
 1 2 -16 33.23 7.24
 1 2 -16 37.17 8.02
 -1 -2 16 29.73 7.34
 1 2 -16 35.09 3.99
 1 2 -15 56.07 8.82
 -1 -2 15 75.91 11.6
 1 2 -15 55.27 8.83
 1 2 -15 64.22 4.92
 1 2 -14 -1.69 3.58
 -1 -2 14 3.4 4.53
 1 2 -14 2.56 4.25
 1 2 -14 0.8 1.37
 1 2 -13 -5.66 4.55
 1 2 -13 -0.81 1.54
 1 2 -13 -0.68 3.57
 1 2 -13 -0.76 3.25
 -1 -2 13 -0.42 4.15
 1 2 -12 70.66 8.77
 1 2 -12 76.18 9.74
 -1 -2 12 78 10.16
 1 2 -12 79.72 9.6
 1 2 -12 78.36 4.72
 -1 -2 12 78.57 7.15
 1 2 -12 85.13 9.18
 1 2 -11 210.75 13.11
 1 2 -11 208.68 14.85
 -1 -2 11 226.46 15.56
 1 2 -11 223.11 14.31
 1 2 -11 232.7 9.48
 -1 -2 11 217.49 11.65
 1 2 -10 893.52 25.47
 1 2 -10 868.92 27.28
 1 2 -10 890.31 27.07
 -1 -2 10 908.6 29.2
 -1 -2 10 948.62 16.69
 1 2 -10 923.17 18.37
 -1 -2 10 901.94 22.94
 1 2 -9 3.52 2.55
 -1 -2 9 9.72 4.61
 1 2 -9 5.17 1.57
 -1 -2 9 4.97 1.01
 1 2 -9 3.6 4.06
 -1 -2 9 5.57 1.61
 1 2 -8 127.38 8.85
 -1 -2 8 139.56 10.36
 1 2 -8 125.43 6.27
 1 2 -8 112.75 9.31
 -1 -2 8 131.27 9.14
 -1 -2 8 127.37 6.04
 1 2 -7 65.15 6.36
 -1 -2 7 64.2 7.05
 1 2 -7 67.42 4.5
 1 2 -7 65.23 6.89
 -1 -2 7 66.71 6.3
 -1 -2 7 62.55 4.36
 1 2 -6 2445.64 34.88
 -1 -2 6 2446.11 37.23
 1 2 -6 2410.08 24.8
 1 2 -6 2406.99 35.58
 -1 -2 6 2465.6 34.66
 -1 -2 6 2442.4 25.23
 1 2 -5 819.13 18.9
 -1 -2 5 812.81 18.87
 -1 -2 5 781.38 14.05
 1 2 -5 784.56 19.03
 1 2 -5 781.28 13.56
 -1 -2 5 823.72 19.92
 -1 -2 4 3400.39 28.48
 1 2 -4 3357.16 36.19
 1 2 -4 3338.08 26.86
 -1 -2 4 3337.41 37.1
 -1 -2 3 544.15 14
 1 2 -3 572.81 13.95
 -1 -2 2 2562.83 27.41
 1 2 -2 2523.56 26.69
 1 2 -2 2513.03 26.87
 -1 -2 1 442.34 10.83
 1 2 -1 428.08 10.54
 1 2 -1 447.72 10.88
 1 2 0 2705.65 25.94
 -1 -2 0 2723.21 25.92
 -1 -2 0 2665.21 26.3
 -1 -2 -1 64.46 4.17
 1 2 1 63.87 4.11
 1 2 1 71.91 3.5
 -1 -2 -1 70.83 4.41
 1 2 2 21.98 2.86
 -1 -2 -2 21 2.53
 -1 -2 -2 17.97 2.69
 -1 -2 -3 632.53 14.5
 1 2 3 678.53 10.92
 -1 -2 -3 664.79 14.41
 1 2 3 666.77 14.31
 -1 -2 -4 486.44 13.06
 1 2 4 484.47 11.93
 1 2 4 491.66 13.22
 -1 -2 -4 476.88 13.23
 -1 -2 -5 860.56 15.15
 -1 -2 -5 857.08 18.84
 1 2 5 872.03 17.17
 1 2 5 880.84 19.19
 -1 -2 -5 895.82 19.43
 -1 -2 -6 2123.18 25.72
 -1 -2 -6 2100.77 31.82
 -1 -2 -6 2108.55 32.16
 1 2 6 2171.65 29.41
 1 2 6 2197.73 32.86
 -1 -2 -7 1207.36 25.95
 1 2 7 1238.35 23.96
 -1 -2 -7 1201.87 20.95
 -1 -2 -8 488.64 17.74
 1 2 8 517.21 16.59
 -1 -2 -8 509.94 19.5
 -1 -2 -8 495.67 14.5
 1 2 9 937.72 16.52
 1 2 9 926.7 23.71
 -1 -2 -9 892.78 25.53
 1 2 9 947.38 26.42
 -1 -2 -9 935.18 28.21
 -1 -2 -9 877.57 20.4
 -1 -2 -10 604.34 9.64
 1 2 10 620.82 13.94
 1 2 10 616.89 20.6
 -1 -2 -10 595.8 17.94
 1 2 10 608.93 22.58
 -1 -2 -10 614.54 22.34
 -1 -2 -10 640.59 24.79
 1 2 11 535.68 20.44
 -1 -2 -11 541.25 18.06
 1 2 11 538.46 22.44
 -1 -2 -11 540.92 22.19
 1 2 11 579.8 22.24
 -1 -2 -11 532.69 24.41
 1 2 12 10.79 4.41
 1 2 12 18.24 5.13
 -1 -2 -12 10.19 4.21
 -1 -2 -12 15.75 2.67
 -1 -2 -12 14.16 5.27
 -1 -2 -12 13.98 3.01
 1 2 13 143.88 12.7
 1 2 13 129.39 11.33
 -1 -2 -13 158.48 13.68
 -1 -2 -13 154.24 13.4
 -1 -2 -13 155.35 10.66
 1 2 14 43.86 7.61
 1 2 14 35.19 6.6
 -1 -2 -14 43.56 7.98
 -1 -2 -14 41.96 8.04
 -1 -2 -14 39.86 5.86
 1 2 15 46.61 8.68
 -1 -2 -15 40.54 7.53
 1 2 15 39.74 7.75
 -1 -2 -15 46.74 8.22
 -1 -2 -15 40.82 6.28
 -1 -2 -16 457.98 25.73
 -1 -2 -16 438.53 25.05
 1 2 16 426.94 23.14
 -1 -2 -17 22.6 6.02
 -1 -2 -17 23.59 6.85
 1 2 17 25.92 7.07
 1 2 17 14.63 4.54
 -1 -2 -18 158.92 16.71
 1 2 18 150.22 14.78
 1 2 18 155.28 17.43
 -1 -2 -18 193.08 18.5
 -1 -2 -19 16.24 6.36
 1 2 19 10.93 2.7
 1 2 19 4.54 3.63
 1 2 19 11.03 3.14
 1 2 19 6.27 1.93
 -1 -2 -19 8.48 2.25
 -1 -2 -20 7.36 6.52
 1 2 20 6.59 2.34
 1 2 20 3.94 4.28
 1 2 20 7.76 2.64
 -1 -2 -20 3.01 2.03
 -1 -2 -21 62.2 5.77
 1 2 21 68.12 6.61
 -1 -2 -21 51.42 10.84
 1 2 21 60.78 12.2
 -1 -2 -22 28.74 4.2
 1 2 22 26.16 4.37
 -1 -2 -23 2.92 2.56
 1 2 23 0.44 2.25
 1 2 24 29.93 4.47
 -1 -2 -24 33.01 4.54
 1 2 24 31.9 4.03
 1 2 24 29.08 4.72
 1 2 25 -0.99 2.56
 -1 -2 -25 1.72 2.51
 1 2 25 -4.95 2.19
 1 2 26 34.3 4.43
 -1 -2 -26 25.6 4.13
 1 2 27 9.62 2.45
 1 2 27 7.34 2.79
 1 2 28 5.67 1.85
 1 2 28 6 2.52
 1 2 29 89.23 4.62
 1 2 29 91.18 5.28
 1 2 30 25.21 2.67
 1 2 30 20.44 2.08
 1 2 30 22.41 1.95
 -1 -2 -31 82.28 3.78
 1 3 -30 2.66 1.18
 -1 -3 29 -0.27 0.92
 1 3 -29 0.22 1.46
 -1 -3 28 26.23 2.7
 1 3 -28 25.13 3.28
 1 3 -27 1.45 2.16
 -1 -3 27 2.43 1.62
 1 3 -26 17.1 3.53
 -1 -3 26 18.02 2.89
 1 3 -25 1.44 2.64
 -1 -3 25 -1.81 1.92
 -1 -3 24 9.39 2.66
 1 3 -24 8.33 2.94
 -1 -3 23 41.46 5.16
 -1 -3 23 45.76 5.04
 -1 -3 22 90.99 7.15
 -1 -3 22 85.83 6.74
 -1 -3 21 1.63 2.32
 -1 -3 21 0.47 2.17
 -1 -3 20 139.54 17.53
 -1 -3 20 149.39 8.86
 -1 -3 20 151 9.07
 1 3 -20 166.26 17.93
 -1 -3 20 168.73 19.4
 -1 -3 19 255.31 10.42
 -1 -3 19 278.74 11.92
 1 3 -19 276.35 11.58
 -1 -3 19 260.02 22.72
 1 3 -19 239.56 19.81
 -1 -3 19 270.42 11.91
 1 3 -19 294.49 23.64
 -1 -3 19 282.88 24.22
 -1 -3 18 211.23 10.25
 1 3 -18 187.39 17.33
 1 3 -18 201.89 9.82
 -1 -3 18 225.69 10.58
 1 3 -18 223.34 20.15
 -1 -3 18 216.88 21.06
 1 3 -17 17.34 3.27
 -1 -3 17 21.18 3.24
 -1 -3 17 12.32 5.47
 1 3 -17 22.01 7.68
 1 3 -17 16.35 5.9
 -1 -3 16 111.21 14.32
 1 3 -16 114.08 13.51
 1 3 -16 99.42 6.61
 1 3 -16 97.34 12.06
 1 3 -15 77.72 10.56
 -1 -3 15 82.9 11.66
 1 3 -15 77.34 5.68
 1 3 -15 69.87 9.75
 1 3 -14 96.94 6.04
 1 3 -14 80.81 10.21
 1 3 -14 78.97 10.68
 -1 -3 14 94.71 12.03
 1 3 -14 93.84 11.39
 1 3 -13 75.91 10.72
 -1 -3 13 86.02 10.93
 1 3 -13 83.03 10.68
 1 3 -13 80.96 5.39
 1 3 -12 12.73 5.47
 -1 -3 12 13.49 5.47
 1 3 -12 10.87 3.96
 1 3 -12 13.58 2.3
 1 3 -11 3.8 2.21
 1 3 -11 5.35 1.93
 -1 -3 11 4.45 4.48
 1 3 -11 2.66 4.09
 1 3 -10 50.39 8.21
 1 3 -10 59.6 7.77
 1 3 -10 61.2 5.52
 -1 -3 10 59.92 8.12
 -1 -3 10 48.72 5.71
 1 3 -9 1.05 4.29
 1 3 -9 2.87 3.34
 -1 -3 9 1.4 1.5
 1 3 -9 -0.28 1.81
 -1 -3 9 2.48 3.2
 -1 -3 9 -0.89 1.68
 1 3 -8 17.14 5.34
 1 3 -8 19.83 4.87
 1 3 -8 15.03 2.99
 -1 -3 8 17.11 4.79
 -1 -3 8 21.4 4.12
 1 3 -7 527.3 19.06
 -1 -3 7 563.2 19.67
 1 3 -7 539.21 19.6
 1 3 -7 527.57 14.85
 -1 -3 6 2 3.11
 1 3 -6 0.12 2.79
 1 3 -6 3.56 1.93
 -1 -3 5 1851.18 31.28
 1 3 -5 1862.66 32.25
 1 3 -5 1798.41 26.2
 -1 -3 4 112.13 7.66
 1 3 -4 101.34 7.48
 -1 -3 3 1058.73 21.31
 -1 -3 3 1064.03 22.58
 1 3 -3 1077.01 22.32
 1 3 -3 1067.86 21.23
 -1 -3 2 59.64 5.48
 1 3 -2 65.06 5.55
 1 3 -2 64.86 5.29
 1 3 -1 3506.55 37.65
 -1 -3 1 3386.2 37.72
 1 3 0 64.15 5.44
 -1 -3 0 55.1 5.19
 1 3 1 65.87 4.76
 -1 -3 -1 64.88 3.88
 -1 -3 -1 61.24 5.22
 1 3 1 65.85 5.52
 -1 -3 -1 67.9 5.27
 1 3 2 4904.89 41.48
 -1 -3 -2 5017.19 36.92
 -1 -3 -2 4951.12 45.04
 -1 -3 -2 4951.66 45.45
 1 3 3 39.12 4.48
 -1 -3 -3 35.97 4.4
 -1 -3 -3 39.81 4.42
 1 3 4 892.28 19.9
 1 3 4 884.55 16.9
 -1 -3 -4 887.3 20.53
 1 3 5 285.4 12.14
 -1 -3 -5 275.16 11.12
 1 3 5 267.79 10.13
 -1 -3 -5 280.8 12.49
 1 3 6 670.72 19.44
 -1 -3 -6 632.37 17.81
 -1 -3 -6 663.65 19.72
 1 3 7 31.95 5.19
 1 3 7 33.17 4.95
 -1 -3 -7 38.11 5.65
 -1 -3 -7 29.35 4.63
 1 3 8 174.35 11.21
 -1 -3 -8 156.49 10.87
 -1 -3 -8 154.95 9.01
 1 3 8 151.45 9.01
 1 3 8 164.39 11.24
 1 3 9 35.69 4.88
 1 3 9 26.99 5.87
 1 3 9 30.94 5.24
 -1 -3 -9 25.04 5.94
 -1 -3 -9 26.61 5.29
 -1 -3 -9 23.99 4.15
 -1 -3 -10 257.67 12.75
 1 3 10 254.87 15.56
 1 3 10 266.56 13.18
 -1 -3 -10 262.97 15.45
 -1 -3 -10 267.93 9.44
 -1 -3 -10 258.33 15.8
 -1 -3 -11 388.4 16.25
 1 3 11 387.46 19.9
 1 3 11 386.78 20.17
 1 3 11 414.22 17.38
 -1 -3 -11 403.97 19.88
 1 3 11 438.14 13.94
 -1 -3 -11 379.69 20.28
 1 3 11 410.44 19.12
 -1 -3 -12 11.65 5.38
 1 3 12 10.71 4.83
 1 3 12 7.51 4.95
 1 3 12 10.5 3.46
 -1 -3 -12 10.96 2.41
 -1 -3 -12 12.71 4.33
 1 3 12 13.21 4.41
 -1 -3 -12 9.9 3.32
 -1 -3 -13 341.42 20.09
 1 3 13 327.08 19.81
 1 3 13 302.66 16.44
 1 3 13 297.75 19.39
 -1 -3 -13 321.78 18.3
 1 3 13 307.82 18.41
 -1 -3 -13 308.7 15.88
 1 3 14 1085.02 37.33
 1 3 14 1069.56 37.95
 1 3 14 1054.92 31.97
 -1 -3 -14 1136.64 37.78
 -1 -3 -14 1127.43 31.37
 -1 -3 -14 1188.9 36.33
 1 3 15 163.83 15.09
 1 3 15 177.03 16.43
 1 3 15 149.37 12.65
 -1 -3 -15 187.33 16.5
 -1 -3 -15 176.11 13.01
 -1 -3 -15 156.9 13.79
 -1 -3 -16 13.57 6.34
 1 3 16 11.17 4.01
 1 3 16 11.36 5.06
 -1 -3 -16 5.61 3.58
 1 3 16 10.41 4.41
 -1 -3 -17 117.39 13.77
 1 3 17 129.04 15.64
 -1 -3 -17 108.45 12.6
 1 3 17 105.69 13.25
 -1 -3 -18 298.07 22.66
 1 3 18 294.52 11.6
 -1 -3 -18 311.4 22.06
 1 3 18 286.5 23.59
 1 3 19 20.56 3.39
 1 3 19 18.61 7.02
 1 3 19 21.52 4.03
 -1 -3 -19 22.78 3.55
 1 3 19 16.23 2.78
 -1 -3 -19 15.12 5.28
 1 3 20 70.13 6.25
 -1 -3 -20 79.14 6.21
 1 3 20 78.58 7.01
 1 3 20 72.83 12.23
 -1 -3 -20 60.76 11.02
 1 3 20 66.7 5.64
 1 3 21 10.6 2.97
 -1 -3 -21 6.13 4.27
 1 3 21 13.16 3.33
 -1 -3 -21 9.59 2.55
 -1 -3 -22 124.66 8.01
 1 3 22 109.45 8.41
 1 3 23 26.25 4.54
 -1 -3 -23 29.9 4.51
 -1 -3 -24 48.48 5.23
 1 3 24 44.33 5.57
 -1 -3 -25 10.67 3.04
 1 3 25 11.32 3.24
 1 3 25 14.73 3.61
 -1 -3 -26 23.03 3.85
 1 3 26 25.81 4.18
 1 3 26 18.01 3.52
 1 3 27 225.56 9.49
 -1 -3 -27 223.88 9.34
 1 3 28 50.51 4.53
 1 3 28 49.75 4.14
 1 3 29 51.78 4.06
 1 3 29 46.97 3.48
 1 3 30 18.5 2.07
 1 3 30 22.65 2.53
 1 3 30 18.02 1.82
 1 4 -29 29.83 2.71
 -1 -4 28 -2.03 1.06
 1 4 -28 2.12 1.86
 -1 -4 27 8.61 1.8
 1 4 -27 8.97 2.57
 -1 -4 26 -0.04 1.48
 -1 -4 26 -0.81 1.43
 1 4 -26 0.41 2.21
 1 4 -25 1.17 2.4
 -1 -4 25 0.22 1.65
 -1 -4 25 6.25 3.66
 1 4 -24 82.47 6.74
 -1 -4 24 103.48 15.82
 -1 -4 24 83.87 6.18
 -1 -4 23 1.52 1.81
 1 4 -23 3.65 2.57
 -1 -4 22 284.56 11.72
 1 4 -22 291.39 12.79
 -1 -4 21 58.73 5.7
 -1 -4 20 15.04 3.2
 -1 -4 20 17.13 3.59
 -1 -4 19 39.99 8.58
 1 4 -19 21.44 5.87
 -1 -4 19 40.06 5
 -1 -4 19 32.26 4.28
 -1 -4 19 43.91 11.56
 -1 -4 18 301.75 11.46
 1 4 -18 291.9 12.27
 1 4 -18 338.34 25.48
 -1 -4 18 313.94 24.84
 1 4 -18 310.23 23.37
 -1 -4 18 309.63 12.43
 -1 -4 18 301.8 12.43
 -1 -4 17 53.48 4.85
 1 4 -17 59.26 5.9
 -1 -4 17 51.4 9.67
 1 4 -17 60.38 10.75
 -1 -4 17 55.95 5.28
 -1 -4 17 59.54 5.5
 1 4 -17 53.89 10.32
 1 4 -16 144.4 15.17
 1 4 -16 137.7 15.33
 -1 -4 16 140.62 15.82
 1 4 -16 138.63 15.8
 1 4 -16 152.96 6.93
 1 4 -16 145.84 8.37
 1 4 -15 144.72 15.03
 1 4 -15 138.44 15.14
 -1 -4 15 149.47 15.69
 1 4 -15 138.89 15.57
 1 4 -15 167.32 7.09
 1 4 -15 145.44 8.05
 1 4 -14 63.6 5.33
 1 4 -14 52.28 9.31
 -1 -4 14 65.43 10.21
 1 4 -14 64.09 10.53
 1 4 -14 57.06 7.85
 1 4 -13 108.76 6.6
 -1 -4 13 110.3 12.46
 1 4 -13 115.39 12.79
 1 4 -13 109.12 12.94
 1 4 -13 116 10.53
 1 4 -12 0.92 1.8
 -1 -4 12 0.76 4.15
 1 4 -12 0.28 3.72
 1 4 -12 -1.14 3.18
 1 4 -11 717.67 15.4
 -1 -4 11 752.78 29.14
 1 4 -11 716.52 29.18
 1 4 -11 714.06 25.25
 1 4 -10 661.41 14.02
 1 4 -10 678.15 23.8
 1 4 -10 665.83 27.04
 -1 -4 10 669.36 26.12
 -1 -4 9 81.27 8.98
 1 4 -9 91.29 10.27
 1 4 -9 85.5 4.96
 -1 -4 9 83.14 6.63
 1 4 -9 82.91 8.07
 -1 -4 8 406.55 18.25
 1 4 -8 374.47 18.67
 1 4 -8 359.27 16.41
 -1 -4 7 13.48 3.84
 1 4 -7 15.45 5.22
 1 4 -7 8.69 2.28
 -1 -4 6 170.07 10.86
 1 4 -6 179.11 11.98
 1 4 -6 166.82 10.7
 -1 -4 5 238.64 12.02
 1 4 -5 245.82 12.62
 1 4 -5 250.12 13.65
 -1 -4 4 742.73 20.2
 -1 -4 4 749.1 22.24
 1 4 -4 725.51 20.49
 1 4 -4 775.38 21.7
 1 4 -4 753.08 22.26
 -1 -4 3 128.46 8.23
 -1 -4 3 130.56 9.34
 1 4 -3 136.71 8.76
 1 4 -3 135.53 8.86
 1 4 -3 135.86 9.56
 -1 -4 2 28.77 4.85
 1 4 -2 24.3 3.81
 1 4 -2 31.74 5.01
 1 4 -2 30.8 4.39
 1 4 -1 32.25 4.82
 -1 -4 1 30.24 4.69
 1 4 -1 37.4 4.5
 1 4 0 412.82 15.24
 -1 -4 0 402.71 15.42
 -1 -4 0 415.87 8.43
 1 4 0 420.55 14.77
 1 4 1 34.04 5.02
 -1 -4 -1 28.94 4.85
 -1 -4 -1 29.66 4.77
 -1 -4 -1 32.95 2.68
 1 4 1 34.4 4.76
 -1 -4 -2 551.72 18.01
 1 4 2 529.04 17.21
 -1 -4 -2 531.69 17.43
 1 4 2 563.34 17.68
 1 4 2 510.77 16.21
 -1 -4 -3 212.64 11.72
 -1 -4 -3 212.48 11.35
 1 4 3 208.35 10.89
 -1 -4 -4 1408.02 29.03
 1 4 4 1418.5 30
 -1 -4 -4 1365.9 29.82
 1 4 4 1421.5 28.03
 1 4 5 1193.97 28.62
 -1 -4 -5 1156.33 28.09
 1 4 5 1130.83 26.07
 -1 -4 -5 1147.55 27.18
 1 4 5 1141.44 23.56
 -1 -4 -5 1122.38 22.81
 1 4 6 685.23 22.78
 1 4 6 662.15 18.85
 -1 -4 -6 671.35 18.86
 1 4 6 678.59 21.23
 -1 -4 -6 655.7 21.59
 1 4 7 1.54 2.67
 1 4 7 0.36 3.34
 -1 -4 -7 -0.84 3.65
 1 4 7 -0.89 2.56
 -1 -4 -7 0.51 2.26
 1 4 7 -1.21 2.31
 1 4 8 94.08 8.73
 1 4 8 98.22 9.18
 -1 -4 -8 100.2 9.63
 1 4 9 78.98 8.83
 1 4 9 71.92 8.77
 -1 -4 -9 83.75 8.28
 -1 -4 -9 80.3 9.24
 -1 -4 -10 673.32 25.56
 1 4 10 636.63 25.4
 1 4 10 662.03 25.5
 -1 -4 -10 640.37 24.47
 -1 -4 -10 680.4 18.59
 -1 -4 -11 4.08 3.8
 1 4 11 4.95 3.69
 1 4 11 13.2 5.63
 -1 -4 -11 7.53 2.12
 1 4 11 -0.17 2.51
 -1 -4 -11 1.13 3.02
 1 4 12 313.6 19.63
 -1 -4 -12 278.77 17.98
 1 4 12 281.3 17.18
 1 4 13 205.88 16.87
 1 4 13 219.91 17.11
 -1 -4 -13 199.27 15.85
 1 4 13 188.73 14.84
 1 4 14 -0.87 4.32
 1 4 14 1.32 3.25
 -1 -4 -14 1.81 3.68
 1 4 14 1.52 3.13
 1 4 15 -1.08 4.24
 1 4 15 -1.24 4.66
 -1 -4 -15 0.72 5.06
 1 4 15 -2.58 2.67
 1 4 16 -2.65 3.7
 1 4 16 7.83 7.11
 -1 -4 -16 1.5 4.13
 1 4 17 57.43 10.63
 -1 -4 -17 50.99 9.79
 1 4 17 57.61 11.26
 1 4 18 18.42 6.5
 1 4 18 27.97 3.6
 1 4 18 22.23 6.87
 -1 -4 -18 22.97 5.55
 1 4 18 28.54 3.94
 1 4 19 -4.08 4.92
 1 4 19 -8.06 6.31
 1 4 19 -1.04 1.65
 -1 -4 -19 -2.41 3.59
 1 4 19 0.98 1.85
 -1 -4 -20 170.69 9.22
 1 4 20 144.73 18.03
 1 4 20 153.71 8.23
 1 4 20 155.88 9.24
 -1 -4 -20 156.81 17.7
 1 4 21 148.5 8.07
 1 4 21 156.52 9.86
 -1 -4 -21 169.9 9.23
 1 4 21 156.74 9.4
 1 4 22 262.31 12.93
 1 4 22 278.9 12.17
 -1 -4 -22 282.21 11.84
 -1 -4 -23 -0.84 2.28
 1 4 23 0.16 2.71
 1 4 24 69.61 6.78
 -1 -4 -24 69.01 6.07
 -1 -4 -25 0.6 2.47
 1 4 25 -2.22 2.64
 1 4 26 38.21 4.64
 -1 -4 -26 37.73 4.32
 1 4 26 32.67 4.53
 1 4 27 3.13 2.56
 -1 -4 -27 5.61 2.31
 1 4 28 31.5 3.65
 1 4 29 23.61 2.58
 1 4 29 19.9 2.61
 1 4 30 -0.3 0.77
 1 4 30 -1.43 1.26
 1 5 -28 37.34 3.11
 1 5 -27 1.61 1.8
 -1 -5 27 3.21 1.06
 1 5 -26 119.51 6.6
 -1 -5 26 119.39 5.65
 -1 -5 26 106.64 5.33
 1 5 -25 26.89 3.86
 -1 -5 25 32.91 3.61
 -1 -5 25 28.73 3.33
 1 5 -24 11.15 3.1
 -1 -5 24 9.93 2.35
 -1 -5 24 10.65 2.9
 1 5 -23 74.18 6.51
 -1 -5 23 83.59 14.55
 -1 -5 23 74.38 5.97
 -1 -5 23 75.74 5.89
 -1 -5 22 48.26 5.02
 -1 -5 22 40.64 10.55
 1 5 -22 38.77 5.15
 -1 -5 21 109.54 7.52
 -1 -5 21 101.01 17.39
 1 5 -21 106.43 7.87
 -1 -5 20 188.07 9.68
 1 5 -20 198.97 10.51
 -1 -5 20 218.8 25.36
 1 5 -19 0.85 2.24
 -1 -5 19 -2.27 2.01
 1 5 -18 143.61 9.28
 -1 -5 18 161.12 17.92
 1 5 -18 166.59 18.44
 1 5 -18 160.36 17.6
 -1 -5 18 142.48 8.62
 1 5 -17 664.42 34.49
 -1 -5 17 658.55 17.94
 1 5 -17 671.42 18.95
 1 5 -17 690.92 15.71
 1 5 -17 655.91 36.61
 1 5 -17 733.02 37.72
 -1 -5 17 636.95 34.64
 1 5 -16 138 15.71
 1 5 -16 136.9 8.62
 1 5 -16 152.08 7.33
 -1 -5 16 155.36 8.54
 1 5 -16 139.17 8.71
 1 5 -16 123.59 15.92
 -1 -5 16 144.82 15.7
 1 5 -16 152.75 17.07
 1 5 -15 -0.1 1.45
 1 5 -15 2.41 2.61
 1 5 -15 2.03 1.98
 1 5 -15 -2.32 3.85
 -1 -5 15 -2.33 5.39
 1 5 -15 2.26 3.84
 1 5 -15 9.35 5.08
 1 5 -14 364.45 24.61
 -1 -5 14 375.1 23.87
 1 5 -14 406.11 11.67
 1 5 -14 378.47 13.18
 1 5 -14 387.31 25.67
 1 5 -14 402.34 21.92
 -1 -5 13 25.41 7.19
 1 5 -13 17.93 3.05
 1 5 -13 17.92 2.86
 1 5 -13 19.71 6.5
 1 5 -13 16.17 4.47
 -1 -5 12 121.45 12.66
 1 5 -12 113.51 6.92
 1 5 -12 120.95 6.33
 1 5 -12 128.16 13.98
 1 5 -12 118.35 11.69
 -1 -5 11 32.13 6.35
 1 5 -11 33.64 3.52
 1 5 -11 34.75 3.82
 1 5 -11 29.66 7.52
 1 5 -11 31.43 5.97
 -1 -5 10 5.36 4.04
 1 5 -10 6.24 3.66
 1 5 -10 1.26 4.24
 1 5 -10 5.21 1.97
 1 5 -10 8.15 2.22
 1 5 -9 203.05 8.17
 1 5 -9 208.5 7.56
 1 5 -9 196.91 15.39
 -1 -5 9 211.16 14.6
 -1 -5 9 208.96 11.99
 1 5 -9 206.73 14.58
 1 5 -8 15.45 2.56
 1 5 -8 15.93 2.54
 1 5 -8 10.61 4.83
 -1 -5 8 14.38 3.96
 -1 -5 8 12.37 3.78
 1 5 -8 11.71 4.3
 1 5 -7 -1.7 4.62
 1 5 -7 5.89 3.57
 -1 -5 7 1.95 2.59
 1 5 -7 2.82 1.38
 1 5 -7 3.29 1.34
 1 5 -6 960.2 30.05
 1 5 -6 955.73 28.62
 -1 -5 6 1014.62 27.21
 1 5 -6 960.52 14.8
 -1 -5 5 124.83 11.51
 1 5 -5 124.95 10.47
 1 5 -5 128.47 10.85
 -1 -5 5 135.23 9.63
 1 5 -4 0.97 3.06
 -1 -5 4 0.05 2.59
 1 5 -4 2.98 3
 1 5 -4 0.75 3.45
 -1 -5 4 0.36 2.33
 -1 -5 4 2.01 3.64
 1 5 -3 66.97 7.86
 1 5 -3 72.27 7.3
 1 5 -3 65.12 7.14
 -1 -5 3 65.96 7.91
 -1 -5 3 72.17 6.6
 -1 -5 3 70.91 8.16
 1 5 -2 261 14.2
 1 5 -2 258.23 13.31
 1 5 -2 260.4 12.97
 -1 -5 2 263.58 15.03
 1 5 -2 251.82 13.77
 -1 -5 2 252.75 14.2
 1 5 -1 459.22 18.6
 1 5 -1 501.5 18.6
 1 5 -1 468.62 17.23
 1 5 -1 469.07 18.47
 -1 -5 1 461.2 18.73
 1 5 0 104.66 8.85
 1 5 0 102.11 9.17
 -1 -5 0 95.99 8.69
 1 5 1 3.55 3.28
 1 5 1 3.61 2.78
 1 5 1 0.32 2.39
 1 5 1 2.1 3.85
 -1 -5 -1 -0.66 4.03
 1 5 2 277.48 14.36
 1 5 2 268.65 13.5
 1 5 2 280.23 14.36
 1 5 2 274.07 14.32
 -1 -5 -2 265.84 14.21
 1 5 3 1540.91 33.22
 -1 -5 -3 1593.04 33.88
 1 5 3 1623.97 35
 -1 -5 -3 1584.05 34.83
 1 5 3 1544.03 33.94
 1 5 4 0.42 2.52
 1 5 4 6.98 4.9
 -1 -5 -4 1.27 3.87
 1 5 4 4.25 2.85
 1 5 4 1.58 2.73
 -1 -5 -4 3.41 4.87
 -1 -5 -5 1279.83 24.59
 -1 -5 -5 1243.53 31.46
 -1 -5 -5 1254.84 32.7
 1 5 5 1252.99 32.72
 1 5 5 1257.99 32.87
 1 5 6 319.88 14.61
 -1 -5 -6 331.47 13.26
 -1 -5 -6 326.39 16.98
 1 5 6 319.07 15.77
 -1 -5 -6 306.02 16.68
 1 5 6 325.42 17.51
 1 5 7 286.38 14.19
 -1 -5 -7 288.46 13.13
 1 5 7 299.37 8.22
 -1 -5 -7 299.24 16.59
 1 5 7 297.52 15.76
 -1 -5 -7 296.3 17.37
 1 5 7 288.65 17.03
 1 5 8 16.69 5.63
 -1 -5 -8 12.29 5.04
 1 5 8 7.37 3.91
 1 5 8 11.27 3.45
 1 5 8 10.37 3.72
 -1 -5 -8 11.08 4.97
 -1 -5 -9 213.55 15.15
 1 5 9 207.93 14.75
 1 5 9 193.75 14.34
 -1 -5 -10 133.42 12.56
 1 5 10 113.28 11.66
 1 5 10 118.03 11.63
 -1 -5 -10 117.88 5.97
 -1 -5 -10 134.86 9.75
 1 5 11 66.89 9.04
 1 5 11 46.61 8.06
 -1 -5 -11 52.57 8.4
 -1 -5 -11 66.69 6.64
 1 5 12 11.87 3.87
 1 5 12 9.03 5.34
 1 5 12 7.47 4.4
 -1 -5 -12 6.31 4.91
 1 5 13 7.15 3.49
 1 5 13 14.22 5.83
 -1 -5 -13 18.4 6.45
 -1 -5 -14 201.39 17.48
 1 5 14 209.47 17.01
 1 5 14 202.21 17.67
 1 5 14 218.07 18.51
 -1 -5 -15 12.16 7
 1 5 15 5.39 4.23
 1 5 15 9.04 4.88
 -1 -5 -16 26.54 7.41
 1 5 16 29.83 7.52
 1 5 16 29.18 8.5
 1 5 17 190.76 19.08
 1 5 17 193.28 19.47
 -1 -5 -17 195.53 19.03
 1 5 17 185.97 8.78
 1 5 17 204.06 9.84
 1 5 18 589.85 33.54
 1 5 18 593.59 34.67
 -1 -5 -18 641.53 35.01
 1 5 18 575.55 15.6
 1 5 18 624.4 17.64
 1 5 19 665.97 36.33
 1 5 19 657.7 37.38
 -1 -5 -19 726.65 38.31
 1 5 19 674.89 18.71
 1 5 19 657.7 16.89
 1 5 20 49.33 5.57
 1 5 20 53.99 11.24
 1 5 20 48.55 4.74
 -1 -5 -21 28.93 4.31
 1 5 21 25.54 3.64
 1 5 21 27.16 4.04
 -1 -5 -22 1.99 2.49
 1 5 22 -0.74 2.63
 1 5 22 0.34 2.43
 -1 -5 -23 40.23 4.77
 1 5 23 34.9 5.13
 1 5 23 36.77 4.78
 -1 -5 -24 15.1 3.18
 1 5 24 20.03 4.17
 -1 -5 -25 7.93 2.98
 1 5 25 3.02 2.49
 -1 -5 -26 8.06 2.55
 1 5 26 9.2 2.94
 1 5 27 95.47 6
 -1 -5 -27 100.66 5.89
 1 5 27 94.71 6.28
 1 5 28 116.69 5.94
 1 5 29 2.26 1.51
 1 5 29 4.98 1.49
 1 5 30 -0.38 1.17
 1 6 -27 14.14 2.28
 -1 -6 26 7.3 1.47
 1 6 -26 2.92 1.73
 -1 -6 25 10.49 2.13
 -1 -6 25 5.58 1.6
 1 6 -25 9.18 2.52
 -1 -6 24 4.71 2.08
 -1 -6 24 -1.23 1.38
 1 6 -24 0.5 2.04
 -1 -6 23 44.85 4.35
 1 6 -23 39.2 4.62
 -1 -6 23 47.46 11
 -1 -6 23 39.83 4.26
 -1 -6 22 3.74 1.94
 1 6 -22 2.27 2.31
 -1 -6 22 1.54 1.67
 -1 -6 21 29.82 4.2
 -1 -6 21 17.37 6.08
 1 6 -21 28.26 4.45
 -1 -6 21 23.36 3.54
 -1 -6 20 1.73 2.27
 -1 -6 20 -5.22 5.7
 1 6 -20 -0.33 2.59
 -1 -6 20 0.64 1.92
 -1 -6 19 21.16 4.21
 -1 -6 19 14.63 3.21
 1 6 -19 12.13 3.09
 1 6 -18 71.6 5.33
 -1 -6 18 70.15 6.2
 -1 -6 18 66.76 14.27
 1 6 -18 67.48 6.46
 1 6 -17 65.66 11.55
 -1 -6 17 68.53 14.38
 1 6 -17 65.36 5.21
 1 6 -17 56.5 5.8
 -1 -6 17 58.01 5.56
 1 6 -17 61.97 12.16
 1 6 -17 78.68 13.55
 -1 -6 16 32.64 12.73
 1 6 -16 34.02 3.83
 1 6 -16 31.99 4.61
 -1 -6 16 32.84 4.21
 1 6 -16 17.31 6.96
 1 6 -16 41.61 9.84
 -1 -6 15 16.79 9.89
 1 6 -15 6.27 4.01
 1 6 -15 8.92 2.05
 1 6 -15 9.03 2.76
 1 6 -15 1.07 3.76
 -1 -6 15 11.41 2.91
 1 6 -15 8.54 6.43
 1 6 -14 522.56 26.82
 -1 -6 14 515.87 34.71
 1 6 -14 505.24 13.91
 1 6 -14 483.52 30.5
 1 6 -14 467.28 15.21
 -1 -6 14 517.31 28.01
 -1 -6 14 515.99 15.02
 1 6 -13 -1.53 3.26
 -1 -6 13 0.57 6.26
 -1 -6 13 0.02 4.55
 1 6 -13 1.56 1.86
 1 6 -13 1.86 4.36
 -1 -6 12 67.22 12.4
 1 6 -12 60.47 9.11
 -1 -6 12 63.13 9.4
 1 6 -12 65.86 5.12
 1 6 -12 66.09 5.59
 1 6 -12 53.63 9.99
 -1 -6 11 136.73 16.76
 1 6 -11 138.14 13.28
 -1 -6 11 161.09 14.14
 1 6 -11 140.19 7.94
 1 6 -11 152.73 7.51
 1 6 -11 161.04 16.16
 1 6 -10 0.19 3.8
 -1 -6 10 3.64 5.81
 -1 -6 10 3.49 3.34
 1 6 -10 4.42 2.34
 1 6 -10 2.62 1.95
 1 6 -10 -3.56 4.81
 1 6 -9 441.22 24.46
 -1 -6 9 444.2 26.97
 1 6 -9 452.6 23.26
 -1 -6 9 439.84 21.46
 1 6 -9 418.36 12.49
 1 6 -9 430.38 11.78
 -1 -6 9 443.42 19.63
 1 6 -8 167.01 15
 1 6 -8 153.84 13.44
 -1 -6 8 136.2 14.58
 -1 -6 8 144.04 11.61
 1 6 -8 153.15 7
 -1 -6 8 146.54 11.48
 1 6 -7 118 12.07
 -1 -6 7 115.64 13.42
 1 6 -7 100.63 10.75
 -1 -6 7 108.67 9.66
 1 6 -7 107.73 5.74
 -1 -6 7 104.98 9.84
 -1 -6 6 28.45 5.19
 1 6 -6 16.78 4.4
 -1 -6 6 19.04 5.82
 1 6 -6 27.68 3.27
 1 6 -6 35.62 6.73
 -1 -6 5 62.11 6.89
 1 6 -5 64.02 9.18
 1 6 -5 47.45 7.51
 -1 -6 5 63.6 9.56
 1 6 -5 52.51 4.06
 -1 -6 4 1793.05 46.01
 1 6 -4 1787.23 42.2
 -1 -6 4 1899.98 43.75
 -1 -6 4 1857.74 36.51
 1 6 -4 1811.18 21.57
 1 6 -4 1868.97 43.58
 1 6 -4 1780.54 38.7
 1 6 -4 1790.92 40.99
 -1 -6 3 1338.05 39.01
 1 6 -3 1390.04 36.58
 -1 -6 3 1397.18 30.91
 -1 -6 3 1425.69 37.15
 1 6 -3 1408.63 18.58
 1 6 -3 1439.33 37.41
 1 6 -3 1376.14 33.42
 1 6 -3 1415.58 36.1
 -1 -6 2 14.82 5.22
 -1 -6 2 17.86 3.27
 1 6 -2 31.58 5.04
 1 6 -2 20.36 4.35
 1 6 -2 24.87 6.07
 1 6 -2 15.93 4.54
 -1 -6 2 22.26 6.63
 1 6 -2 20.63 5.62
 -1 -6 1 31.86 6.25
 1 6 -1 34.91 2.99
 1 6 -1 30.23 6.09
 1 6 -1 29.26 5.21
 1 6 -1 26.01 5.62
 1 6 0 103.4 4.91
 1 6 0 87.65 9.38
 1 6 0 96.11 9.43
 -1 -6 0 89.09 9.44
 1 6 1 1542.55 37.7
 -1 -6 -1 1522.09 37.39
 1 6 1 1534.02 37.4
 1 6 1 1525.38 37.49
 1 6 1 1527.86 35.76
 1 6 2 3.88 5.51
 1 6 2 3.3 2.12
 -1 -6 -2 5.11 5.43
 1 6 2 18.97 6.22
 1 6 2 12.88 6.75
 1 6 2 5.81 4.71
 1 6 3 431.72 20.48
 -1 -6 -3 424.29 20.22
 1 6 3 442.4 10.18
 1 6 3 440.3 19.88
 -1 -6 -3 417.43 20.29
 1 6 3 422.82 20.1
 1 6 4 47.48 7.36
 1 6 4 46.41 7.26
 -1 -6 -4 54.96 8.47
 1 6 4 48.56 3.54
 1 6 4 40.07 6.53
 -1 -6 -4 52.35 4.93
 1 6 4 49.42 7.04
 1 6 5 414.84 21.17
 -1 -6 -5 428.76 21.11
 1 6 5 422.73 20.67
 -1 -6 -5 440.83 20.66
 1 6 5 435.2 10.45
 1 6 5 416.32 21.07
 -1 -6 -5 443.32 14.69
 1 6 6 130.14 12.24
 -1 -6 -6 136.33 11.95
 1 6 6 119.91 11.53
 -1 -6 -6 140.82 12.85
 1 6 6 139.58 10.78
 -1 -6 -6 142.85 8.63
 1 6 6 123.64 12.12
 1 6 6 134.3 6.04
 1 6 7 13.6 5.56
 1 6 7 10.42 2.07
 -1 -6 -7 11.68 4.41
 1 6 7 10.94 3.68
 -1 -6 -7 5.28 4.31
 1 6 8 562.97 22.38
 -1 -6 -8 551.11 26
 -1 -6 -8 530.88 24.6
 1 6 8 515.16 26.05
 1 6 9 29.84 6.35
 -1 -6 -9 29.42 6.49
 1 6 9 33.72 6.57
 -1 -6 -9 36.25 6.01
 -1 -6 -9 42.3 7.09
 1 6 10 48.09 8.51
 -1 -6 -10 59.33 10.09
 1 6 10 57.01 8.99
 -1 -6 -10 60.04 7.6
 -1 -6 -10 55.74 8.48
 1 6 11 326.13 20.51
 -1 -6 -11 309.71 21.67
 -1 -6 -11 326.85 21.26
 1 6 11 316.41 20.87
 -1 -6 -11 332.07 17.11
 -1 -6 -12 249.23 18.99
 1 6 12 229.92 18.23
 -1 -6 -12 241.86 19.82
 1 6 12 222.55 18.24
 -1 -6 -13 100.22 12.66
 1 6 13 70.87 10.41
 -1 -6 -13 85.58 11.72
 1 6 13 94.4 12.4
 1 6 14 16.05 5.73
 -1 -6 -14 23.04 6.79
 -1 -6 -14 30.55 7.84
 -1 -6 -15 38.98 8.39
 1 6 15 39.34 9.25
 1 6 15 44.55 9.28
 -1 -6 -15 25.41 6.88
 1 6 15 47.37 4.79
 1 6 16 10.56 2.37
 -1 -6 -16 -2.53 5.12
 1 6 16 -0.86 3.7
 -1 -6 -16 4.07 3.73
 1 6 16 8.59 2.3
 1 6 16 17.59 7.32
 -1 -6 -17 203.5 20.79
 1 6 17 183.1 19.55
 1 6 17 205.55 9.44
 1 6 17 218.94 10.46
 -1 -6 -17 237.12 21.25
 1 6 17 211.34 20.57
 1 6 18 110.21 15.11
 -1 -6 -18 124.96 17.27
 -1 -6 -18 129.71 16.63
 1 6 18 132.55 8.25
 1 6 18 141.03 17.15
 1 6 18 118.94 7.29
 1 6 19 78.61 12.93
 1 6 19 83.77 7.02
 -1 -6 -19 81.17 5.8
 1 6 19 88.15 6.27
 1 6 20 1.76 2.22
 1 6 20 -0.13 1.74
 -1 -6 -21 44.48 4.96
 1 6 21 41.05 5.13
 1 6 22 120.74 8.1
 -1 -6 -22 128.46 7.82
 1 6 22 120.56 8.85
 1 6 23 46.58 5.37
 1 6 23 50.57 5.93
 -1 -6 -23 47.85 4.91
 -1 -6 -24 17.27 3.35
 1 6 24 15.01 3.68
 1 6 24 14.05 3.56
 -1 -6 -25 32.74 3.88
 1 6 25 31.27 4.35
 -1 -6 -26 -1.42 1.93
 1 6 26 -1.38 2.21
 1 6 27 45.13 4.36
 1 6 27 43.48 4.08
 -1 -6 -27 50.89 4.01
 1 6 28 0.99 1.47
 1 6 29 53.22 3.26
 -1 -7 26 61.11 4.34
 1 7 -26 58.18 3.57
 1 7 -25 90.85 5.1
 -1 -7 24 0.45 1.01
 -1 -7 24 3.3 1.49
 1 7 -24 1.75 2.06
 -1 -7 23 33.04 3.71
 -1 -7 23 36.94 3.46
 1 7 -23 31.95 3.91
 -1 -7 22 5 1.45
 -1 -7 22 0.49 5.79
 1 7 -22 2.57 2.18
 -1 -7 22 4.94 2.1
 -1 -7 21 10.28 2.6
 1 7 -21 5.93 2.89
 -1 -7 21 8.66 6.57
 -1 -7 21 16.7 3.3
 -1 -7 20 154.12 9.09
 -1 -7 20 145.36 19.32
 1 7 -20 159.77 9.12
 -1 -7 20 174.67 8.75
 1 7 -19 0.55 1.69
 -1 -7 19 5.33 2.41
 -1 -7 19 6.54 2.93
 -1 -7 19 9.05 8.23
 1 7 -19 4.8 2.96
 1 7 -18 18.34 2.83
 -1 -7 18 14.2 3.18
 -1 -7 18 14.18 3.39
 -1 -7 18 12.69 6.48
 1 7 -18 15.84 3.5
 1 7 -17 3.33 1.62
 -1 -7 17 3.04 2.24
 -1 -7 17 4.87 2.7
 -1 -7 17 -5.09 11.73
 1 7 -17 2.7 2.33
 1 7 -16 122.55 7.28
 1 7 -16 123.71 14.02
 -1 -7 16 117.85 18.75
 -1 -7 16 110.23 8.19
 -1 -7 16 112.51 7.58
 1 7 -16 117.96 8.26
 1 7 -15 327.28 26.15
 1 7 -15 344.02 12.3
 -1 -7 15 324.61 29.52
 1 7 -15 362.2 23.61
 -1 -7 15 298.72 13.23
 1 7 -15 351.21 27.53
 1 7 -15 301.21 12.75
 -1 -7 15 326.97 12.49
 -1 -7 14 66.96 15.34
 1 7 -14 93.26 12.71
 1 7 -14 68.28 5.71
 -1 -7 14 67.89 6.28
 1 7 -14 67.79 6.2
 1 7 -14 80.6 12.71
 -1 -7 14 74.49 5.99
 -1 -7 13 176.98 21.21
 1 7 -13 173.92 16.55
 1 7 -13 177.04 8.83
 -1 -7 13 173.29 9.83
 1 7 -13 156.96 9.03
 -1 -7 13 179.64 9.04
 1 7 -13 177.45 19.28
 1 7 -12 3.96 5.14
 -1 -7 12 0.63 5.84
 1 7 -12 0.4 2.15
 -1 -7 12 -2.12 1.92
 1 7 -12 -0.62 1.7
 1 7 -12 -6.39 4.69
 -1 -7 12 1.53 1.74
 1 7 -11 246.73 19.48
 -1 -7 11 240.22 23.6
 1 7 -11 252.06 10.23
 1 7 -11 252.7 21.44
 1 7 -10 4.11 4.88
 -1 -7 10 11.61 8.76
 1 7 -10 1.98 2.08
 1 7 -10 9.51 5.71
 -1 -7 9 400.58 28.01
 1 7 -9 382.72 23.58
 1 7 -9 386.11 12.25
 -1 -7 9 399.57 20.78
 1 7 -9 404.37 25.36
 1 7 -8 29.55 6.98
 -1 -7 8 19.51 6.36
 1 7 -8 30.59 3.8
 -1 -7 8 32.08 6.62
 1 7 -8 29.34 7.63
 1 7 -7 8.5 4.39
 1 7 -7 6.72 2.3
 1 7 -7 11.53 5.45
 -1 -7 7 5.66 4.74
 -1 -7 7 3.15 3.86
 1 7 -7 4.86 3.04
 1 7 -6 212.2 17.19
 -1 -7 6 219.62 13.88
 1 7 -6 206.8 8.45
 1 7 -6 185.82 15.92
 -1 -7 6 203.36 18.28
 -1 -7 6 186.23 14.46
 1 7 -6 219.15 16.18
 1 7 -5 90.57 11.06
 -1 -7 5 91.24 8.44
 1 7 -5 87.85 5.51
 1 7 -5 94.18 11.57
 -1 -7 5 87.2 11.88
 -1 -7 5 83.92 9.99
 1 7 -5 82.69 10.1
 -1 -7 4 79.29 11.21
 1 7 -4 70.72 9.73
 -1 -7 4 88.39 10.47
 -1 -7 4 85.2 8.23
 1 7 -4 79.78 5.21
 1 7 -4 82.31 10.36
 1 7 -4 78.6 9.13
 1 7 -4 88.21 10.63
 1 7 -3 394.55 22.18
 -1 -7 3 445.02 18.38
 -1 -7 3 424.23 22.56
 -1 -7 3 383.04 23.46
 1 7 -3 406.54 11.09
 1 7 -3 381.52 21
 1 7 -3 402.04 19.81
 1 7 -3 411.71 22.17
 -1 -7 2 139.61 12.96
 -1 -7 2 162.71 11.01
 1 7 -2 149.04 6.65
 1 7 -2 146.67 13.22
 1 7 -2 157.78 12.37
 1 7 -2 152.13 13.46
 -1 -7 1 7.66 3.61
 -1 -7 1 17.38 3.71
 1 7 -1 13.74 2.45
 1 7 -1 14.52 4.87
 1 7 -1 9.77 3.68
 1 7 -1 12.59 4.88
 1 7 0 0.39 4.06
 1 7 0 3.07 2.91
 1 7 0 3.48 3.23
 1 7 0 5.64 3.79
 1 7 0 -0.46 4.1
 -1 -7 0 5.99 5.13
 1 7 1 131 12.55
 -1 -7 -1 134.16 12.7
 1 7 1 134.51 12.77
 1 7 1 154 12.55
 1 7 1 136.25 12.7
 1 7 2 161.65 14.02
 -1 -7 -2 155.76 13.58
 1 7 2 158.84 6.94
 1 7 2 160.45 13.17
 1 7 2 159.78 14.05
 1 7 2 167.84 14.03
 1 7 3 46.66 8.08
 1 7 3 52.83 8.47
 -1 -7 -3 63.33 9.11
 1 7 3 58.09 4.36
 1 7 3 65.13 9.06
 1 7 3 60.44 8.94
 1 7 4 4.75 4.72
 -1 -7 -4 4.62 4.51
 1 7 4 6.06 4.4
 -1 -7 -4 6.28 4.13
 1 7 4 6.18 2.01
 1 7 4 5.08 3
 1 7 4 3.64 2.85
 1 7 5 188.39 15.9
 -1 -7 -5 209.02 16.27
 1 7 5 221.37 16.5
 -1 -7 -5 195.5 15.82
 1 7 5 211.24 8.09
 1 7 5 208.69 16.61
 1 7 6 -0.76 4.21
 1 7 6 4 1.67
 1 7 6 8.73 4.23
 -1 -7 -6 8.2 5.12
 1 7 6 7.81 4.32
 1 7 6 4.16 3.73
 1 7 7 105.63 12.42
 -1 -7 -7 118.78 12.79
 1 7 7 115.91 6.31
 1 7 7 107.66 11.86
 -1 -7 -7 115.04 12.84
 1 7 7 121.16 11.07
 -1 -7 -7 108.66 11.15
 1 7 8 31.98 7.52
 -1 -7 -8 26.53 7.67
 1 7 8 18.76 5.84
 1 7 8 21.06 3.23
 -1 -7 -8 16.33 4.72
 -1 -7 -8 23.61 6.54
 1 7 8 10.38 2.63
 1 7 9 54.9 8.62
 -1 -7 -9 74.49 11.48
 -1 -7 -9 50.84 8.52
 -1 -7 -9 64.93 8.59
 1 7 9 67.82 11.43
 -1 -7 -10 84.27 9.58
 -1 -7 -10 83.84 11.68
 1 7 10 72.07 10.33
 -1 -7 -10 81.12 12.11
 1 7 11 11.87 5.51
 -1 -7 -11 7.06 5.67
 -1 -7 -11 11.95 3.45
 -1 -7 -11 9.24 4.99
 -1 -7 -12 263.44 21
 -1 -7 -12 296.14 22.9
 1 7 12 311.33 22.12
 1 7 13 3.76 4.05
 -1 -7 -13 -0.59 4.12
 -1 -7 -14 118.48 15.06
 1 7 14 123.41 7.07
 -1 -7 -14 110.72 15.11
 1 7 14 106.05 13.82
 -1 -7 -15 49.29 9.81
 1 7 15 40.74 4.34
 1 7 15 36.92 8.45
 -1 -7 -15 19.7 6.25
 -1 -7 -16 271.22 24.35
 1 7 16 279.11 23.35
 1 7 16 293.17 11.16
 -1 -7 -16 310.16 24.89
 1 7 16 313.1 12.57
 1 7 16 299.18 24.84
 1 7 17 132.4 16.93
 -1 -7 -17 114.3 16.17
 1 7 17 149.72 8.17
 -1 -7 -17 145.51 17.52
 1 7 17 143.01 17.9
 1 7 17 143.17 8.73
 1 7 18 13.5 2.93
 1 7 18 22.21 7.71
 1 7 18 12.9 3.47
 1 7 19 4.16 4.42
 1 7 19 7.06 1.99
 -1 -7 -19 3.8 1.79
 1 7 19 4.57 2.55
 1 7 20 127.51 8.5
 1 7 20 112.76 15.83
 -1 -7 -20 121.01 6.93
 1 7 21 69.28 6.32
 -1 -7 -21 71.02 5.93
 1 7 21 53.79 10.64
 -1 -7 -21 60.42 4.89
 1 7 22 7.19 2.73
 -1 -7 -22 9.47 2.7
 1 7 23 53.57 5.74
 1 7 23 60.35 5.69
 -1 -7 -23 58.01 5.06
 -1 -7 -24 -0.37 1.8
 1 7 24 0.67 2.48
 1 7 24 0.66 2.39
 -1 -7 -25 15.58 2.61
 1 7 25 18.24 3.52
 1 7 26 22.22 3.6
 -1 -7 -26 18.6 2.49
 1 7 27 -0.26 1.52
 1 7 27 -2.77 1.98
 -1 -7 -27 1.55 1.34
 1 7 28 26.87 2.51
 -1 -8 25 6.82 1.77
 1 8 -25 1.42 1.01
 -1 -8 24 116.42 6.11
 1 8 -24 118.64 5.32
 -1 -8 23 7.17 1.73
 1 8 -23 5 1.76
 -1 -8 22 1.06 1.4
 -1 -8 22 4.86 1.63
 1 8 -22 4.23 2.2
 1 8 -21 4.97 2.59
 -1 -8 21 -2.74 4.37
 -1 -8 21 0.03 1.61
 -1 -8 21 -1.85 1.84
 1 8 -20 26.06 3.95
 -1 -8 20 26.18 6.37
 -1 -8 20 21.07 3.57
 -1 -8 20 21.55 3.12
 1 8 -19 2.91 2.25
 -1 -8 19 2.52 1.57
 -1 -8 19 3.3 2.32
 -1 -8 18 64.82 5.44
 -1 -8 18 67 14.1
 1 8 -18 61.57 5.92
 1 8 -18 61.88 5.08
 -1 -8 18 60.39 6.06
 -1 -8 17 75.01 5.84
 1 8 -17 78.87 6.62
 -1 -8 17 80.89 15.23
 1 8 -17 82.1 6.06
 -1 -8 17 66.86 6.32
 -1 -8 16 10.4 3.16
 -1 -8 16 5.9 6.87
 1 8 -16 11.55 3.15
 -1 -8 16 11.98 2.91
 1 8 -16 18.99 3.32
 -1 -8 15 70.35 14.59
 1 8 -15 63.95 6.02
 -1 -8 15 63.8 5.58
 1 8 -15 65.56 5.93
 -1 -8 15 55.66 6.24
 -1 -8 14 129.32 19
 -1 -8 14 139.34 8.22
 1 8 -14 130.94 8.43
 1 8 -14 138.76 8.23
 -1 -8 14 124.47 8.79
 -1 -8 13 333.46 29.5
 1 8 -13 371.18 25.75
 1 8 -13 328.14 12.56
 -1 -8 13 326.8 12.19
 1 8 -13 293.53 12.43
 1 8 -13 331.92 26.74
 -1 -8 13 312.64 13.42
 -1 -8 12 -3.43 6.85
 1 8 -12 5.87 7.05
 1 8 -12 1.64 2.43
 -1 -8 12 -2.01 2.47
 1 8 -12 0.29 2
 -1 -8 12 1.87 1.5
 1 8 -12 -2.27 5.26
 1 8 -11 34.86 8.1
 -1 -8 11 35.79 9.96
 1 8 -11 49.68 5.2
 1 8 -11 40.76 9.89
 -1 -8 11 50.34 5.2
 -1 -8 11 52.79 5
 1 8 -11 44.63 4.92
 1 8 -11 44.92 8.64
 -1 -8 10 40.83 10.68
 1 8 -10 28.28 7.14
 1 8 -10 40.17 4.71
 1 8 -10 32.38 8.14
 -1 -8 10 45.04 4.99
 -1 -8 10 40.72 4.27
 1 8 -10 40.08 4.61
 1 8 -10 23.28 6.03
 1 8 -9 118.44 14.56
 1 8 -9 108.51 7.17
 -1 -8 9 108.11 15.43
 1 8 -9 113.83 14.3
 -1 -8 9 116.51 7.65
 -1 -8 9 97.26 10.9
 1 8 -9 103.8 12.94
 1 8 -8 6.4 2.55
 1 8 -8 8.11 4.03
 1 8 -8 9.8 6.22
 -1 -8 8 6.43 5.02
 -1 -8 8 3.53 4.03
 1 8 -8 6.73 3.76
 1 8 -7 0.42 2.08
 1 8 -7 -2.11 3.56
 1 8 -7 6.75 5.89
 -1 -8 7 -4.87 5.81
 -1 -8 7 0.65 2.96
 1 8 -7 -0.14 3.16
 1 8 -6 46.44 4.87
 1 8 -6 52.39 9.28
 -1 -8 6 50.19 10.44
 1 8 -6 47.12 10.1
 1 8 -6 46.26 8.46
 -1 -8 6 42.94 8.47
 1 8 -5 284.8 20.7
 -1 -8 5 281.33 19.33
 1 8 -5 276.35 10.57
 1 8 -5 285.61 20.41
 1 8 -4 185.47 16.52
 1 8 -4 166.07 8.2
 1 8 -4 182.53 16.48
 -1 -8 4 150.04 14.12
 1 8 -4 190.85 15.1
 1 8 -3 124.52 13.2
 1 8 -3 141.56 7.28
 -1 -8 3 147.89 15.11
 1 8 -3 143.55 14.44
 -1 -8 3 134.05 13.81
 1 8 -3 143.35 13.11
 1 8 -2 63.82 8.71
 1 8 -2 58.94 8.82
 -1 -8 2 67.54 10.49
 1 8 -2 63.71 4.94
 1 8 -2 54.29 9.12
 -1 -8 2 73.16 10.63
 1 8 -2 52.7 9.13
 1 8 -1 74.66 9.59
 -1 -8 1 79.7 10.75
 1 8 -1 73.28 10.2
 1 8 -1 76.51 10.69
 -1 -8 1 85.95 11.29
 1 8 -1 81.61 11.06
 1 8 -1 93.92 11.01
 1 8 0 13.29 3.9
 1 8 0 14.66 6.01
 -1 -8 0 11.33 3.85
 1 8 0 13.25 3.84
 -1 -8 0 13.59 5.54
 1 8 0 17.22 4.69
 1 8 0 13.9 5.49
 1 8 1 52.48 8.41
 1 8 1 67.19 10
 -1 -8 -1 50.57 8.85
 1 8 1 58.46 4.74
 1 8 1 41.67 8.12
 1 8 1 66.14 10.13
 1 8 1 63.09 9.27
 -1 -8 -1 57.75 9.34
 1 8 2 25.04 6.11
 1 8 2 35.85 7.8
 -1 -8 -2 33.38 7.48
 1 8 2 37.25 3.89
 1 8 2 42.67 8.13
 -1 -8 -2 41.95 8.76
 1 8 3 275.97 20.09
 1 8 3 273.46 19.37
 1 8 3 267.84 19.75
 -1 -8 -3 275.69 19.83
 1 8 3 279.67 10.06
 1 8 3 297.12 19.98
 -1 -8 -3 283.72 19.54
 1 8 4 9.14 2.56
 1 8 4 6.46 3.54
 1 8 4 11.88 5.52
 -1 -8 -4 5.08 4.14
 1 8 4 3.28 3.98
 -1 -8 -4 11.09 4.51
 1 8 5 52.17 4.77
 1 8 5 52.49 9.13
 1 8 5 57.32 9.49
 -1 -8 -5 55.56 8.1
 1 8 5 57.76 10.15
 -1 -8 -5 51.07 9.43
 1 8 6 13.23 2.58
 1 8 6 11.5 6.15
 -1 -8 -6 -1.02 4.65
 1 8 6 12.34 5.61
 -1 -8 -6 5.55 4.26
 -1 -8 -6 15.81 6.26
 1 8 7 53.63 4.82
 1 8 7 42.5 9.35
 -1 -8 -7 55.09 9.94
 -1 -8 -7 54.04 8.81
 1 8 7 45.13 8.58
 -1 -8 -7 33.83 7.54
 -1 -8 -8 4.1 3.75
 1 8 8 6.01 5.63
 -1 -8 -8 5.87 3.83
 1 8 8 -0.18 3.88
 -1 -8 -9 203.95 16.3
 1 8 9 162.39 17.99
 1 8 9 201.52 17.43
 1 8 9 199.26 18.7
 -1 -8 -9 211.58 19.25
 1 8 10 4.27 3.24
 -1 -8 -10 0.48 2.89
 -1 -8 -10 8.17 4.23
 -1 -8 -10 -3.41 5.82
 1 8 10 1.7 5.08
 1 8 11 53.97 10.13
 -1 -8 -11 43.92 7.39
 -1 -8 -11 43.58 9.29
 1 8 11 51.82 10.66
 -1 -8 -11 47.29 9.93
 -1 -8 -12 56.9 11.25
 1 8 12 64.03 11.66
 -1 -8 -12 65.52 11.26
 1 8 12 55.73 9.89
 1 8 12 60.42 5.08
 1 8 13 14.56 5.4
 -1 -8 -13 28.96 9.15
 -1 -8 -13 21.1 6.7
 1 8 13 19.05 2.88
 1 8 14 0.34 4.83
 -1 -8 -14 23.79 9.44
 -1 -8 -14 2.34 3.24
 1 8 14 19.54 6.49
 1 8 14 3.1 1.7
 1 8 15 -2.74 6.85
 -1 -8 -15 11.87 7.33
 -1 -8 -15 -2.97 3.73
 1 8 15 15.51 2.96
 1 8 16 0.71 1.7
 1 8 16 -1.7 6.02
 1 8 16 1.07 2.11
 1 8 17 65.25 5.44
 1 8 17 68.58 12.84
 1 8 17 68.12 6.28
 1 8 18 14.06 2.73
 1 8 18 15.05 3.51
 1 8 19 18.62 3.8
 1 8 19 13.91 5.32
 1 8 20 236.59 11.05
 1 8 20 213.14 21.17
 -1 -8 -20 243.16 9.63
 -1 -8 -21 62.7 5.22
 1 8 21 50.66 5.53
 -1 -8 -21 52.94 4.52
 -1 -8 -22 13.91 2.76
 1 8 22 13.55 3.16
 -1 -8 -22 7.56 1.92
 -1 -8 -23 6.15 2
 1 8 23 11.3 3.73
 1 8 23 5.39 2.67
 1 8 24 69.08 5.95
 -1 -8 -24 60.12 4.26
 1 8 24 65.69 5.19
 -1 -8 -25 46.34 3.4
 1 8 25 44.61 4.43
 -1 -8 -26 79.33 3.76
 1 8 26 79.13 5.15
 1 8 27 1.66 1.21
 1 8 27 2.19 1.55
 -1 -9 24 23.79 2.33
 -1 -9 23 3.47 1.71
 1 9 -23 2.73 1.15
 -1 -9 22 -1.05 1.37
 1 9 -22 0.86 1.18
 -1 -9 21 27.81 3.65
 1 9 -21 23.42 2.87
 -1 -9 20 0.2 1.8
 -1 -9 20 -0.7 1.19
 -1 -9 20 -0.69 1.65
 1 9 -20 0.58 1.55
 -1 -9 19 0.6 1.68
 -1 -9 19 1.9 1.44
 -1 -9 19 0.1 1.76
 1 9 -19 -0.42 1.7
 1 9 -18 3 2.35
 -1 -9 18 -1.94 2.21
 -1 -9 18 1.54 1.5
 -1 -9 17 209.42 9.14
 1 9 -17 197.9 9.6
 -1 -9 17 212.7 24.03
 -1 -9 17 195.07 10.11
 -1 -9 16 124.43 7.39
 -1 -9 16 113.26 8.19
 1 9 -16 118.78 7.67
 -1 -9 16 134.62 19.69
 1 9 -15 14.39 3.02
 1 9 -15 13.59 3.1
 -1 -9 15 15.31 3.7
 -1 -9 15 16.22 3.11
 1 9 -14 17.74 3.44
 1 9 -14 18.28 3.54
 -1 -9 14 12.96 3.38
 -1 -9 14 17.88 8.49
 -1 -9 14 22.54 3.39
 1 9 -13 15.66 3.39
 1 9 -13 13.59 3.12
 -1 -9 13 11.06 3.08
 -1 -9 13 12.39 2.94
 -1 -9 13 8.83 7.08
 1 9 -12 71.86 6.51
 -1 -9 12 66.72 13.62
 -1 -9 12 65.78 5.75
 -1 -9 12 66.69 6.57
 1 9 -12 60.71 5.66
 1 9 -11 107.18 15.51
 -1 -9 11 96.67 16.08
 1 9 -11 90.24 6.95
 -1 -9 11 89.06 6.51
 -1 -9 11 85.33 7.2
 1 9 -11 87.98 6.75
 1 9 -10 9.33 6.45
 -1 -9 10 10.63 5.82
 1 9 -10 11.85 2.46
 -1 -9 10 14.49 2.9
 1 9 -10 18.86 3.87
 -1 -9 10 8.2 2.6
 1 9 -9 13.07 4.98
 1 9 -9 8.34 2.46
 1 9 -9 20.88 8.22
 -1 -9 9 11.61 2.71
 -1 -9 9 12.27 3.09
 1 9 -9 9.54 3.1
 1 9 -8 4.28 2.73
 1 9 -8 17.8 6.83
 1 9 -8 4.66 2
 1 9 -8 6.13 5.88
 -1 -9 8 5.26 1.89
 -1 -9 8 6.21 2.59
 -1 -9 8 20.29 6.36
 1 9 -7 24.36 4.13
 1 9 -7 18.53 5.5
 1 9 -7 16.85 2.75
 -1 -9 7 23.12 6.54
 -1 -9 7 23.71 3.32
 1 9 -7 22.6 6.38
 -1 -9 7 25.88 4.13
 1 9 -6 86.33 12.52
 1 9 -6 83.89 6.61
 -1 -9 6 74.47 10.96
 -1 -9 6 81.22 5.82
 -1 -9 6 84.21 6.9
 1 9 -6 75.98 11.58
 1 9 -5 171.64 17.81
 -1 -9 5 149.11 8.98
 1 9 -5 146.16 8.36
 1 9 -5 163.07 16.66
 -1 -9 5 143.35 15.21
 1 9 -4 23.34 6.74
 -1 -9 4 24.23 7.15
 1 9 -4 31.74 7.9
 1 9 -4 23.38 7.51
 1 9 -3 184.99 18.37
 1 9 -3 147.69 15.9
 1 9 -3 161.74 16.61
 -1 -9 3 167.59 17.01
 1 9 -3 166.52 14.82
 1 9 -2 11.72 5.41
 1 9 -2 22.14 7.48
 1 9 -2 19.97 6.06
 1 9 -2 21.1 5.33
 -1 -9 2 9.84 5.23
 -1 -9 2 21.28 6.32
 1 9 -1 71.97 11.15
 1 9 -1 88.54 12.17
 1 9 -1 76.05 5.88
 1 9 -1 64.49 9.12
 1 9 -1 78.66 11.66
 -1 -9 1 55.54 9.59
 -1 -9 1 61.87 10.85
 1 9 0 0.44 4.66
 -1 -9 0 6.33 4.14
 1 9 0 11.28 2.66
 1 9 0 9.05 3.16
 1 9 0 7.45 4.2
 -1 -9 0 10.61 5.16
 1 9 0 10.53 5.1
 1 9 0 12.68 5.24
 1 9 1 387.49 22.79
 1 9 1 381.66 25.36
 1 9 1 387.23 25
 1 9 1 380.19 25.01
 1 9 1 422.61 25.19
 1 9 1 383.57 12.62
 -1 -9 -1 371.78 24.79
 -1 -9 -1 370.92 24.32
 1 9 2 97.24 11.56
 1 9 2 91.03 13.24
 1 9 2 91.12 12.81
 1 9 2 109.48 13.91
 1 9 2 106.11 12.77
 1 9 2 105.31 6.8
 -1 -9 -2 98.82 13.05
 -1 -9 -2 104.56 13.78
 1 9 3 21.67 6.37
 -1 -9 -3 14.79 6.24
 1 9 3 17.28 3.4
 1 9 3 17.36 5.59
 1 9 3 22.87 7.53
 1 9 3 19.4 6.13
 -1 -9 -3 26.85 7.47
 1 9 3 27.91 8.69
 1 9 4 325.98 24.28
 1 9 4 331.06 23.7
 -1 -9 -4 330.66 24.2
 1 9 4 311.09 23.36
 -1 -9 -4 365.88 23.98
 1 9 4 340.49 12.08
 1 9 5 152.6 16.99
 -1 -9 -5 152.91 16.6
 1 9 5 159.05 16.86
 1 9 5 171.93 17.34
 -1 -9 -5 167.84 16.31
 1 9 5 172.95 8.81
 -1 -9 -6 2.67 3.57
 1 9 6 -0.14 4.1
 1 9 6 -1.57 4.28
 -1 -9 -6 4.16 3.64
 1 9 6 0.99 2.3
 -1 -9 -7 28.23 6.67
 1 9 7 22.69 7.75
 1 9 7 32.54 9.04
 1 9 7 28.13 4.13
 -1 -9 -7 27.36 6.91
 1 9 8 78.53 12.92
 -1 -9 -8 70.95 12.24
 -1 -9 -8 75.49 10.72
 1 9 8 70.69 12.32
 1 9 8 76.73 5.67
 -1 -9 -9 55.26 9.33
 1 9 9 48.54 4.6
 -1 -9 -9 60.69 11.1
 1 9 9 50.55 10.38
 -1 -9 -9 52.21 10.88
 1 9 9 61.61 11.14
 1 9 10 7.1 2.14
 -1 -9 -10 6.65 4.71
 1 9 10 7.32 6.39
 -1 -9 -10 0.67 2.35
 1 9 10 6.68 4.98
 -1 -9 -10 5.07 4.32
 -1 -9 -11 11.79 5.91
 1 9 11 17.42 5.48
 -1 -9 -11 13.27 5.84
 -1 -9 -11 15.83 5.5
 1 9 11 13.23 2.77
 1 9 11 19.99 6.91
 1 9 12 1.77 5.53
 -1 -9 -12 -4.29 5.6
 1 9 12 1.63 1.83
 1 9 13 10.16 2.51
 1 9 13 6.85 5.83
 -1 -9 -13 18.69 7.93
 1 9 14 -0.17 1.59
 1 9 15 130.15 7.61
 1 9 16 36.93 4.8
 1 9 16 37.18 4.16
 1 9 17 3.68 2.61
 1 9 17 2.84 1.91
 1 9 18 95.85 14.61
 1 9 18 95.69 7.19
 1 9 18 94.56 6.15
 1 9 19 8.31 2.94
 1 9 19 -0.92 5.73
 1 9 20 3.23 2.73
 -1 -9 -20 -0.29 1.94
 1 9 21 53.41 5.13
 -1 -9 -21 60.71 4.53
 -1 -9 -21 51.49 4.21
 1 9 22 79.37 5.8
 -1 -9 -22 75.56 4.56
 -1 -9 -22 78.69 4.86
 -1 -9 -23 3.09 1.25
 1 9 23 5.64 2.62
 1 9 23 3.11 1.86
 -1 -9 -24 25.81 2.31
 1 9 24 27.26 3.5
 1 9 24 26.33 3.15
 1 9 25 81.31 5.17
 1 9 26 109.03 5.05
 -1 -10 22 2.81 1.44
 1 10 -21 5.3 1.21
 -1 -10 21 5.07 1.86
 -1 -10 20 94.5 6.01
 1 10 -20 97.18 4.72
 1 10 -19 6.21 1.71
 -1 -10 19 3.72 1.9
 1 10 -18 1.27 1.38
 -1 -10 18 4.73 2.44
 -1 -10 18 1.81 1.23
 1 10 -17 2.64 1.61
 -1 -10 17 -0.51 2.2
 -1 -10 17 4 1.47
 1 10 -16 18.08 3.02
 -1 -10 16 15.68 3.59
 -1 -10 16 21.11 3.02
 1 10 -15 95.24 6.36
 -1 -10 15 98.85 6.08
 -1 -10 15 100.62 8
 1 10 -14 67.05 5.49
 -1 -10 14 66.93 5.26
 -1 -10 14 62.44 6.53
 1 10 -13 4.32 2.14
 -1 -10 13 0.85 2.44
 -1 -10 13 2.82 2.07
 1 10 -12 8.76 2.6
 -1 -10 12 10.83 3.5
 -1 -10 12 7.05 2.22
 1 10 -11 1.26 1.75
 -1 -10 11 -0.12 2.25
 -1 -10 11 2.97 1.9
 1 10 -10 9.91 2.5
 -1 -10 10 9.51 2.41
 -1 -10 10 7.32 2.79
 1 10 -9 31.46 8.46
 1 10 -9 41.37 4.52
 -1 -10 9 33.56 5.02
 -1 -10 9 37.68 4.37
 1 10 -8 25.42 7.23
 1 10 -8 18.43 3.31
 -1 -10 8 16.45 2.91
 -1 -10 8 13.76 3.76
 -1 -10 7 7.46 3.42
 1 10 -7 19.27 7.33
 1 10 -7 6.02 4.64
 1 10 -7 11.95 2.51
 -1 -10 7 14.44 2.68
 -1 -10 7 11.17 3.19
 -1 -10 6 3.88 5.15
 1 10 -6 -2.04 5.5
 1 10 -6 0.47 5.44
 1 10 -6 4.84 4.29
 1 10 -6 1.21 1.7
 -1 -10 6 -0.59 1.38
 -1 -10 6 1.42 1.98
 -1 -10 5 0.71 2.48
 1 10 -5 8.32 4.49
 -1 -10 5 -0.3 2.04
 -1 -10 5 19.39 6.63
 1 10 -5 -16.03 6.34
 1 10 -5 1.81 3.51
 -1 -10 4 107.63 8.06
 1 10 -4 116.83 14.67
 1 10 -4 107.06 7.24
 -1 -10 4 103.27 6.83
 -1 -10 4 107.26 13.92
 1 10 -4 117.04 15.52
 1 10 -4 96.29 13.04
 -1 -10 3 254.1 12.18
 1 10 -3 277.75 22.78
 -1 -10 3 238.57 21.08
 -1 -10 3 266.32 10.82
 1 10 -3 280.53 23.53
 1 10 -3 244.79 21.16
 1 10 -3 261.93 11.21
 -1 -10 2 5.08 5.78
 -1 -10 2 0.33 1.89
 1 10 -2 -0.44 2.35
 -1 -10 2 1.02 1.88
 1 10 -2 -1.81 4.82
 1 10 -2 8.74 5.93
 -1 -10 2 0.2 1.39
 -1 -10 1 292.03 23.34
 -1 -10 1 304.06 11.57
 1 10 -1 288.81 11.53
 1 10 -1 300.72 12.02
 -1 -10 1 289.46 12.78
 1 10 -1 288.98 23.09
 1 10 -1 308.71 23.96
 -1 -10 1 305.48 10.95
 -1 -10 1 310.72 24.11
 -1 -10 0 581.61 32.76
 -1 -10 0 587.84 16.02
 1 10 0 617.55 33.9
 1 10 0 547.19 15.57
 1 10 0 600.43 16.86
 -1 -10 0 573.54 17.88
 1 10 0 575.49 33.21
 1 10 0 587.49 32.93
 -1 -10 0 594.33 15.4
 -1 -10 0 593.97 33.47
 -1 -10 -1 60.42 12.05
 1 10 1 43.11 10.07
 1 10 1 42.91 4.52
 1 10 1 43.89 4.95
 -1 -10 -1 39.74 4.98
 1 10 1 51.99 12.61
 1 10 1 42.3 7.88
 1 10 1 34.83 8.67
 -1 -10 -1 40.78 4.24
 -1 -10 -1 34.86 8.17
 -1 -10 -2 110.43 14.49
 1 10 2 105.33 7.44
 -1 -10 -2 83.7 12.4
 1 10 2 106.61 7.19
 -1 -10 -2 101.21 7.62
 1 10 2 88.21 13.63
 1 10 2 99.49 6.52
 1 10 2 109.02 14.33
 1 10 2 98.83 14.39
 1 10 2 91.15 11.78
 -1 -10 -3 14.85 5.66
 1 10 3 19.49 3.89
 1 10 3 15.26 3.13
 1 10 3 13.09 4.44
 1 10 3 9.92 5.62
 1 10 3 18.98 6.93
 -1 -10 -3 21.01 5.67
 1 10 3 18.6 7.98
 1 10 4 86.3 6.25
 1 10 4 79.73 12.84
 1 10 4 87.74 11.62
 1 10 4 100.79 13.78
 1 10 4 91 7.03
 -1 -10 -4 89.99 13.09
 -1 -10 -4 86.79 13.31
 1 10 4 82.09 12.83
 1 10 5 126.77 15.4
 1 10 5 100.35 12.67
 1 10 5 135.42 16.29
 1 10 5 121.48 8
 1 10 5 123.53 7.5
 -1 -10 -5 121.7 15.97
 -1 -10 -5 120.53 15.17
 1 10 6 142.25 17.79
 1 10 6 157.82 17.36
 1 10 6 141.69 8.59
 1 10 6 144.64 8.16
 -1 -10 -6 147.04 17.3
 -1 -10 -6 137.32 15.74
 1 10 7 5.85 5.09
 1 10 7 7.06 1.88
 -1 -10 -7 0.39 2.78
 1 10 7 11.37 6
 -1 -10 -7 3.57 1.83
 -1 -10 -7 0.46 5.3
 1 10 8 11.5 6.37
 1 10 8 17.46 3.19
 -1 -10 -8 8.23 4.43
 1 10 8 12.88 6.73
 -1 -10 -8 17.19 3.16
 -1 -10 -8 21.57 6.56
 1 10 9 34.12 9.86
 -1 -10 -9 26.76 3.67
 -1 -10 -9 36.24 7.76
 1 10 9 29.53 3.91
 -1 -10 -9 45.3 9.24
 -1 -10 -10 137.15 16.06
 -1 -10 -10 124.49 7.62
 1 10 10 129.23 7.72
 1 10 11 -0.46 1.89
 1 10 12 12.09 2.97
 1 10 13 4.11 2.05
 1 10 14 107.21 6.84
 1 10 15 125.11 7.3
 1 10 16 -4.77 5.95
 1 10 16 -1.27 1.59
 1 10 16 -2.92 2.74
 1 10 17 0.07 5.16
 1 10 17 1.17 1.59
 1 10 17 2.18 2.25
 1 10 18 140.78 8.29
 1 10 19 9.28 2.77
 -1 -10 -19 11.8 2.68
 1 10 20 2.59 2.27
 -1 -10 -20 2.69 1.83
 1 10 21 30.65 3.65
 -1 -10 -21 35 3.21
 1 10 22 53.93 4.97
 1 10 22 56.97 4.44
 -1 -10 -22 44.7 3.13
 1 10 23 1.18 1.88
 1 10 23 3.67 1.77
 1 10 24 12.5 2.28
 1 10 25 1.76 1.26
 1 11 -21 5.62 1.3
 -1 -11 20 37.94 3.04
 -1 -11 19 1.99 1.63
 -1 -11 18 33.03 3.6
 -1 -11 17 19.81 3.35
 -1 -11 16 0.33 1.89
 -1 -11 15 56.1 5.59
 -1 -11 15 61.84 4.24
 1 11 -15 61 4.41
 -1 -11 14 1.72 2.14
 1 11 -14 2.11 1.38
 -1 -11 14 1.62 1.53
 -1 -11 13 37.71 5.04
 -1 -11 13 36.75 3.67
 1 11 -13 39.78 3.92
 -1 -11 12 0.57 1.78
 1 11 -12 1.9 1.73
 -1 -11 12 -3.1 2.52
 1 11 -11 -0.69 0.91
 -1 -11 11 1.03 2.35
 1 11 -11 1.38 1.68
 -1 -11 11 0.22 1.44
 -1 -11 10 31.83 4.93
 -1 -11 10 37.95 4.12
 1 11 -10 39.75 4.21
 -1 -11 9 4.53 2.7
 -1 -11 9 5.02 2.2
 1 11 -9 4.87 1.68
 1 11 -8 47.55 4.97
 -1 -11 8 52.4 4.96
 -1 -11 8 43.29 5.46
 1 11 -7 43.87 4.89
 -1 -11 7 47.17 4.8
 -1 -11 7 47.08 5.75
 -1 -11 6 2.27 2.46
 -1 -11 6 -0.16 1.63
 1 11 -6 -0.21 1.92
 -1 -11 5 34.86 5.04
 -1 -11 5 33 4.24
 1 11 -5 30.08 4.09
 -1 -11 4 9.15 2.88
 1 11 -4 19.21 3.45
 -1 -11 4 14.97 3.07
 -1 -11 3 69.38 5.89
 1 11 -3 68.49 6.09
 1 11 -3 70.39 11.25
 1 11 -3 78.91 12.29
 -1 -11 3 67.94 6.57
 1 11 -3 70.16 6.14
 1 11 -2 4.92 2.3
 1 11 -2 13.49 6.04
 1 11 -2 5.97 6.22
 1 11 -2 1.79 2.05
 -1 -11 2 6 2.58
 1 11 -1 136.05 16.86
 1 11 -1 114.38 7.47
 1 11 -1 140.56 17.2
 1 11 -1 116.47 7.86
 -1 -11 1 112.72 8.51
 1 11 0 38.76 9.85
 1 11 0 35.73 4.29
 1 11 0 38.72 9.43
 1 11 0 38.12 4.8
 1 11 0 37.92 4.82
 -1 -11 0 33.15 4.73
 1 11 1 134 17.17
 1 11 1 121.37 7.37
 1 11 1 128.83 16.96
 1 11 1 127.04 8
 1 11 1 133.72 8.56
 -1 -11 -1 120.35 8.72
 1 11 2 305.88 11.43
 1 11 2 320.07 12.4
 1 11 2 356.88 27.1
 1 11 2 313.88 12.91
 1 11 2 312.31 25.83
 1 11 3 38.65 4.86
 1 11 3 33.09 4.23
 1 11 3 23.13 8
 1 11 4 111.9 7.94
 1 11 4 107.94 7.28
 1 11 4 101.32 14.52
 1 11 5 3.03 3.27
 1 11 5 -1.5 1.91
 1 11 6 91.29 14.11
 1 11 6 94.13 6.67
 1 11 7 14.66 6.82
 -1 -11 -7 18.67 3.51
 1 11 7 14.37 2.91
 -1 -11 -8 4.35 2.12
 1 11 8 5.61 1.96
 -1 -11 -9 0.69 1.72
 1 11 9 0.25 1.76
 1 11 10 7.99 2.54
 -1 -11 -10 6.97 2.38
 1 11 11 0.42 1.74
 -1 -11 -11 -1.73 1.53
 1 11 12 -0.38 1.68
 1 11 13 63.48 5.15
 1 11 14 125.24 7.01
 1 11 15 38.28 4.66
 1 11 15 45.46 4.19
 -1 -11 -16 24.38 2.85
 1 11 16 23.86 2.85
 1 11 16 20.84 3.55
 1 11 17 4.11 2.33
 1 11 18 79.04 5.74
 1 11 19 2.49 2.07
 -1 -11 -19 5.09 1.87
 1 11 20 11.48 2.27
 -1 -11 -20 11.69 2.05
 1 11 21 -1.19 1.61
 1 11 21 -1.41 1.89
 -1 -11 -21 0.06 1.12
 1 11 22 1.84 1.42
 1 11 22 0.06 1.58
 1 11 23 5.79 1.79
 1 12 -18 13.89 1.96
 -1 -12 18 12.11 1.7
 1 12 -18 11.56 1.61
 -1 -12 17 8.04 2.04
 1 12 -17 7.72 1.74
 -1 -12 16 6.47 2.04
 1 12 -16 4.35 1.67
 -1 -12 15 0.42 1.77
 -1 -12 14 7.93 2.31
 -1 -12 13 0.68 1.89
 -1 -12 12 10.28 1.92
 -1 -12 12 7.29 2.69
 -1 -12 11 112.16 7.79
 -1 -12 11 125.24 6.23
 -1 -12 10 63.73 6.14
 -1 -12 10 74.5 5.08
 -1 -12 9 46.82 5.45
 -1 -12 9 49.47 4.31
 1 12 -9 41.84 4.04
 -1 -12 8 0.84 2.23
 1 12 -8 0.32 1.9
 -1 -12 8 0.91 1.64
 1 12 -8 3.22 1.48
 1 12 -7 14.67 2.78
 1 12 -7 12.76 3.07
 -1 -12 7 13.78 3.86
 1 12 -6 90.89 6.5
 1 12 -6 89.11 6.74
 -1 -12 6 92.86 7.6
 1 12 -5 0.92 1.82
 1 12 -5 0.36 1.96
 -1 -12 5 0.26 2.17
 1 12 -4 -4.15 4.68
 1 12 -4 -0.31 1.79
 1 12 -4 3.52 2.3
 -1 -12 4 3.65 2.67
 1 12 -3 17.96 3.22
 1 12 -3 10.29 4.93
 1 12 -3 25.87 3.89
 -1 -12 3 18.55 3.93
 -1 -12 2 1.41 2.16
 1 12 -2 4.68 2.13
 1 12 -2 1.01 2.35
 1 12 -2 6.3 2.23
 1 12 -1 87.98 6.35
 1 12 -1 82.38 12.92
 1 12 -1 87.93 6.76
 1 12 -1 86.19 6.75
 1 12 0 0.05 2.44
 1 12 0 4.85 2.54
 1 12 0 2.13 1.52
 1 12 1 80.42 6.59
 1 12 1 83.81 6.74
 1 12 1 79.39 5.72
 1 12 2 45.29 5.2
 1 12 2 34.43 6.83
 1 12 2 38.36 4.6
 1 12 3 293.42 11.78
 1 12 3 322.14 12.99
 1 12 3 335.96 26.12
 1 12 4 70.05 5.93
 1 12 4 84.71 6.91
 1 12 4 65.68 11.37
 1 12 5 83.47 12.91
 1 12 5 70.6 5.95
 -1 -12 -5 68.48 6.02
 1 12 6 0.42 2.02
 -1 -12 -6 2.39 2.5
 1 12 7 11.69 2.84
 -1 -12 -7 11.08 2.83
 1 12 8 -1.37 1.67
 -1 -12 -8 -0.21 2.04
 -1 -12 -9 22.74 3.31
 1 12 9 23.52 3.6
 -1 -12 -10 146.31 7.73
 1 12 10 157.96 8
 1 12 11 -0.94 1.62
 1 12 12 1.64 1.45
 1 12 13 0.37 1.38
 1 12 14 19.08 2.7
 1 12 14 18.32 3.3
 1 12 15 3.52 2.12
 -1 -12 -15 2.69 1.36
 1 12 16 5.73 2.32
 -1 -12 -16 6.28 1.5
 1 12 17 9.25 2.28
 1 12 18 10.63 2.19
 -1 -12 -18 11.88 2.29
 1 12 19 19.81 2.48
 -1 -12 -19 17.99 2.25
 1 12 20 37.39 2.91
 1 12 20 44.4 3.6
 -1 -12 -20 35.51 2.45
 1 12 21 46.52 2.78
 1 12 21 51.52 3.39
 -1 -13 15 87.36 4.25
 1 13 -15 89.52 4.22
 1 13 -15 93.98 4.24
 1 13 -14 14.66 2.2
 -1 -13 14 12.06 2.05
 1 13 -13 0.93 1.41
 1 13 -13 -0.18 1.53
 -1 -13 13 0.49 1.48
 1 13 -12 -2.47 1.85
 1 13 -12 -1.44 1.98
 -1 -13 12 -0.5 1.49
 1 13 -11 14.57 2.62
 1 13 -11 18.29 3.07
 -1 -13 11 15.13 2.84
 1 13 -10 6.84 2.05
 1 13 -10 8.58 2.65
 -1 -13 10 10.58 2.54
 1 13 -9 2.72 1.79
 -1 -13 9 2.18 2.22
 1 13 -9 2.15 2.38
 -1 -13 8 75.82 6.18
 1 13 -8 68.55 5.59
 1 13 -8 65.92 5.1
 1 13 -7 42.04 4.66
 -1 -13 7 41.04 4.66
 1 13 -7 36.42 3.57
 1 13 -7 36.27 3.92
 1 13 -6 41.9 4.65
 1 13 -6 38.21 3.99
 -1 -13 6 45.33 5.12
 1 13 -6 36.43 3.79
 1 13 -5 88.33 5.9
 1 13 -5 89.02 6.65
 -1 -13 5 90.63 6.96
 1 13 -5 85.04 5.92
 1 13 -4 31.78 3.73
 1 13 -4 34.98 4.07
 1 13 -4 37.29 4.48
 -1 -13 4 40.31 3.51
 1 13 -3 2.6 1.76
 1 13 -3 1 1.45
 1 13 -3 0.46 2.28
 -1 -13 3 1.51 1.65
 1 13 -2 1.71 1.64
 1 13 -2 0.8 2.45
 1 13 -2 2.48 1.54
 1 13 -1 2.17 1.46
 1 13 -1 4.03 2.1
 1 13 -1 -0.76 2.28
 1 13 0 22.33 3.59
 1 13 0 18.75 3.57
 1 13 1 3.03 2.32
 1 13 1 2.88 2.41
 1 13 2 42.35 4.54
 1 13 3 9.2 2.77
 -1 -13 -3 9.71 3
 1 13 4 51.07 4.96
 -1 -13 -4 48.78 4.85
 1 13 5 208.06 9.2
 -1 -13 -5 180.43 8.81
 1 13 6 171.57 8.28
 -1 -13 -6 140.99 7.71
 1 13 7 82.25 5.78
 -1 -13 -7 85.81 5.85
 1 13 8 4.19 1.86
 -1 -13 -8 4.92 2.04
 1 13 9 9.97 2.49
 -1 -13 -9 6.99 2.18
 1 13 10 -2.23 1.64
 -1 -13 -10 0.68 1.33
 1 13 11 40.71 3.52
 -1 -13 -12 0.59 1.62
 1 13 12 0.54 1.23
 -1 -13 -13 0.79 1.64
 1 13 13 3.4 1.33
 1 13 13 0.3 1.64
 1 13 14 5.2 2.02
 -1 -13 -14 4.17 1.48
 1 13 15 94.66 5.18
 -1 -13 -15 87.59 4.19
 1 13 16 12.13 2.02
 1 13 17 5.8 1.49
 -1 -13 -17 9.98 1.78
 1 13 18 2.09 1.27
 1 13 18 2.02 0.98
 -1 -13 -18 3.43 1.08
 1 14 -12 0.36 0.92
 1 14 -11 81.81 4.24
 1 14 -11 69.55 3.34
 1 14 -10 10.5 2.02
 1 14 -10 8.16 1.48
 1 14 -9 32.84 3.14
 1 14 -9 27.12 2.46
 1 14 -8 2 1.76
 1 14 -8 0.07 0.98
 1 14 -7 7.67 2.24
 1 14 -7 7.36 1.67
 1 14 -6 17.48 2.91
 1 14 -6 14.66 2.05
 1 14 -5 0.07 1.84
 1 14 -5 2.1 1.36
 1 14 -4 28.53 3.5
 1 14 -4 22.16 2.48
 1 14 -3 5.06 2.19
 -1 -14 3 5.76 1.59
 1 14 -2 12.92 2.54
 -1 -14 2 12.11 2.01
 1 14 -1 2.85 2.11
 -1 -14 1 3.6 1.5
 -1 -14 0 4.18 1.72
 1 14 0 3.55 2.08
 -1 -14 0 6.35 2.47
 -1 -14 -1 27.15 3.31
 1 14 1 23.52 3.25
 -1 -14 -1 21.76 3.36
 -1 -14 -2 0.82 1.84
 -1 -14 -2 0.91 1.8
 1 14 2 0.58 1.67
 -1 -14 -3 122.09 6.52
 -1 -14 -3 112.68 6.33
 1 14 3 126.64 6.58
 -1 -14 -4 10.78 2.64
 1 14 4 13.77 2.53
 -1 -14 -4 10.2 2.5
 -1 -14 -5 4.18 2.24
 -1 -14 -5 -0.8 1.47
 1 14 5 0.9 1.4
 1 14 6 -0.81 1.59
 -1 -14 -6 2.5 1.92
 -1 -14 -6 1.14 2.28
 1 14 7 103.09 5.45
 -1 -14 -7 101.69 5.31
 -1 -14 -7 105.56 5.81
 1 14 8 68.54 4.29
 -1 -14 -8 60.73 3.92
 -1 -14 -8 75.45 4.95
 1 14 9 -1.54 1.32
 -1 -14 -9 1.69 1.73
 1 14 10 1.2 1.03
 -1 -14 -10 -1.09 1.78
 -1 -14 -11 0.14 1.32
 1 14 11 4.47 1.42
 -1 -14 -12 31.47 2.7
 1 14 12 29.71 2.76
 -1 -14 -13 45.66 2.94
 1 14 13 47.79 3.25
 -1 -14 -14 15.45 1.58
 1 14 14 16.37 1.88
 -1 -14 -15 15.37 1.8
 1 15 -7 8.21 1.43
 -1 -15 7 7.02 1.54
 1 15 -6 29.64 2.55
 -1 -15 6 30.15 2.65
 1 15 -5 72.73 3.86
 -1 -15 5 78.9 4.16
 1 15 -4 3.25 1.47
 -1 -15 4 4.01 1.54
 1 15 -3 18.73 2.32
 -1 -15 3 17.89 2.4
 -1 -15 2 21.66 2.5
 1 15 -2 24.57 2.61
 -1 -15 1 16.99 2.3
 -1 -15 1 16.83 1.81
 1 15 -1 17.34 2.26
 -1 -15 0 0.09 1.2
 -1 -15 0 -1.08 1.11
 1 15 0 1.1 1.19
 -1 -15 -1 1.49 1.34
 -1 -15 -1 2.02 1.42
 1 15 1 1.81 1.26
 -1 -15 -2 -0.76 1.34
 1 15 2 -0.47 1.19
 -1 -15 -2 -0.91 1.35
 -1 -15 -3 9.39 1.79
 1 15 3 8.55 1.6
 -1 -15 -3 9.75 1.88
 -1 -15 -4 44.88 3.03
 1 15 4 43.85 3.01
 -1 -15 -4 48.45 3.39
 1 15 5 121.37 4.63
 -1 -15 -5 126.68 5.24
 1 15 6 71.84 3.41
 -1 -15 -6 72.67 4
 -1 -15 -7 -0.62 1.35
 1 15 8 81.05 3.58
 -1 -15 -8 81.6 3.97
 -1 -15 -9 5.81 1.4
 -1 -15 -10 15.79 1.74
 2 -14 -5 56.01 3.01
 2 -14 -4 17.39 1.89
 2 -14 -3 40.42 2.82
 2 -14 -2 11.82 1.83
 2 -14 -1 8.59 1.72
 2 -14 0 18.89 2.21
 2 -14 1 3.28 1.44
 2 -14 2 46.96 2.78
 2 -14 2 50.88 3.1
 2 -14 3 8.68 1.57
 2 -14 4 -0.52 1.06
 2 -13 -13 1.48 0.8
 2 -13 -12 3.54 1.07
 2 -13 -11 1.57 1.19
 2 -13 -11 1.49 1.11
 2 -13 -10 3.36 1.38
 2 -13 -10 0.78 1.12
 2 -13 -9 0.79 1.33
 2 -13 -9 0.43 1.28
 2 -13 -8 5.11 1.74
 2 -13 -8 4.24 1.61
 2 -13 -7 46.17 3.74
 2 -13 -7 51.13 3.74
 2 -13 -6 19.58 2.76
 2 -13 -6 20.52 2.65
 2 -13 -5 52.05 4.36
 2 -13 -5 59.13 4.24
 2 -13 -5 48.64 3.3
 2 -13 -4 -1.64 1.99
 2 -13 -4 0.79 1.64
 2 -13 -4 0.2 1.16
 2 -13 -3 27.82 3.46
 2 -13 -3 30.1 3.19
 2 -13 -2 12.83 2.75
 2 -13 -2 14.77 2.53
 2 -13 -1 18.88 3.12
 2 -13 -1 17.2 2.64
 2 -13 0 6.97 2.42
 2 -13 0 5.64 1.94
 2 -13 1 11.94 2.67
 2 -13 1 17.72 2.32
 -2 13 -1 11.72 1.65
 -2 13 -2 21.29 2.26
 2 -13 2 24.49 3.23
 2 -13 3 -0.82 2
 -2 13 -3 3.99 1.43
 2 -13 4 -0.49 1.84
 -2 13 -4 -0.27 1.03
 2 -13 5 10.76 2.39
 -2 13 -5 8.03 1.54
 -2 13 -6 19.64 2.21
 2 -13 6 26.19 3.14
 2 -13 7 13.64 2.3
 -2 13 -7 9.04 1.54
 2 -13 8 23.67 2.69
 -2 13 -8 16.84 1.9
 2 -13 9 8 1.7
 -2 13 -9 4.05 1.06
 2 -13 10 -2.51 1.14
 2 -12 -17 5.2 1.08
 2 -12 -16 -0.89 0.98
 2 -12 -16 0.84 1.02
 2 -12 -15 33.52 2.8
 2 -12 -14 3.2 1.69
 2 -12 -13 7.17 1.91
 2 -12 -13 3.71 1.29
 2 -12 -13 6.27 1.8
 2 -12 -12 0.57 1.21
 2 -12 -12 0.26 1.41
 2 -12 -11 12.22 2.22
 2 -12 -11 11.85 2.41
 2 -12 -10 6.48 2.11
 2 -12 -10 5.24 2.19
 2 -12 -9 64.81 4.57
 2 -12 -9 56.01 4.72
 2 -12 -8 7.97 2.36
 2 -12 -8 7.06 2.44
 2 -12 -7 9.33 2.52
 2 -12 -7 7.87 2.64
 2 -12 -6 2.14 2.2
 2 -12 -6 1.06 2.17
 2 -12 -6 -1.77 1.77
 2 -12 -5 6.3 2.52
 2 -12 -5 8.19 2.8
 2 -12 -4 5.38 2.69
 2 -12 -4 7.24 2.81
 2 -12 -3 1.67 2.68
 2 -12 -3 -1.44 2.31
 -2 12 3 0.34 1.78
 2 -12 -2 47.73 5.08
 2 -12 -2 48.88 4.62
 -2 12 2 49.76 5.02
 -2 12 2 46.39 3.79
 2 -12 -1 101.44 6.89
 2 -12 -1 105.42 6.38
 -2 12 1 106.87 7.13
 -2 12 1 110.29 5.87
 2 -12 0 14.18 3.5
 -2 12 0 13.53 3.1
 2 -12 0 14.82 2.99
 -2 12 0 14.06 2.49
 2 -12 1 8.81 3.28
 -2 12 -1 7.34 2.33
 2 -12 1 11.35 2.62
 -2 12 -1 6.92 1.85
 2 -12 2 4.53 2.99
 2 -12 2 3.03 1.73
 -2 12 -2 0.95 1.61
 -2 12 -2 0.28 1.6
 2 -12 3 22.43 3
 -2 12 -3 25.3 3.59
 -2 12 -3 23.43 3.15
 2 -12 4 100.6 5.41
 -2 12 -4 91.3 5.7
 2 -12 5 8.77 1.65
 -2 12 -5 15.84 3.04
 -2 12 -5 14.37 2.61
 -2 12 -6 63.38 5.18
 -2 12 -6 57.1 4.59
 -2 12 -7 0.8 1.31
 -2 12 -7 1 1.58
 2 -12 8 38.63 4.43
 -2 12 -8 32.37 3.49
 -2 12 -8 34.54 3.52
 2 -12 9 95.29 6.29
 -2 12 -9 87.04 5.22
 2 -12 10 3.29 2.25
 2 -12 11 50.66 4.42
 2 -12 12 -0.41 1.7
 -2 12 -12 0.32 1.24
 2 -12 13 3.46 1.39
 -2 12 -13 2.91 1.37
 -2 12 -14 -0.26 1.11
 2 -11 -19 99.65 4.07
 2 -11 -18 -1.47 1.08
 2 -11 -18 0.05 1.41
 2 -11 -17 25.16 2.84
 2 -11 -16 -0.88 1.79
 2 -11 -15 6.11 1.83
 2 -11 -15 10.52 2.51
 2 -11 -15 8.18 1.58
 2 -11 -14 8.67 1.62
 2 -11 -14 9.37 2.16
 2 -11 -13 39.38 3.54
 2 -11 -13 38.71 4.11
 2 -11 -12 0.1 1.5
 2 -11 -12 1.23 1.87
 2 -11 -11 2.4 1.72
 2 -11 -11 0.5 1.98
 2 -11 -10 37.11 3.96
 2 -11 -10 37.76 4.54
 2 -11 -9 12.3 2.64
 2 -11 -9 14.03 3.41
 2 -11 -8 1.7 2.29
 2 -11 -8 0.4 2.34
 2 -11 -7 4.61 2.9
 2 -11 -7 -0.39 2.31
 2 -11 -6 5.01 2.74
 2 -11 -6 8.82 2.82
 -2 11 5 59.21 11.63
 -2 11 5 49.7 5.17
 2 -11 -5 51.39 5.2
 2 -11 -5 57.65 5.77
 -2 11 4 -0.07 2.42
 2 -11 -4 1.1 2.56
 2 -11 -4 -0.74 2.58
 2 -11 -3 40.37 5.09
 -2 11 3 45.89 10.82
 -2 11 3 25.39 6.89
 -2 11 3 42.63 4.13
 2 -11 -3 40.26 4.78
 -2 11 3 47.6 5.51
 -2 11 2 1.5 1.85
 -2 11 2 -1.95 4.59
 -2 11 2 0.55 2.4
 2 -11 -2 0.03 2.24
 2 -11 -2 -2.43 3.02
 2 -11 -1 4 2.53
 -2 11 1 2.65 2.49
 -2 11 1 2.32 1.52
 -2 11 1 9.4 6.88
 2 -11 0 47.61 4.94
 -2 11 0 58.72 13.58
 -2 11 0 43.31 5.22
 -2 11 0 63.44 12.4
 -2 11 0 45.56 4.53
 -2 11 -1 0.63 5.35
 -2 11 -1 -0.35 2.49
 -2 11 -1 -0.59 1.63
 2 -11 1 -0.76 2
 -2 11 -2 -1.04 4.89
 -2 11 -2 0.03 5.05
 -2 11 -2 0.26 2.3
 2 -11 2 2.05 1.96
 -2 11 -2 2.42 1.91
 -2 11 -3 22.17 7.55
 -2 11 -3 17.64 3.69
 2 -11 3 10.74 2.46
 2 -11 3 14.03 3.72
 -2 11 -4 -0.31 2.74
 2 -11 4 0.52 1.56
 -2 11 -4 -2.21 2.42
 2 -11 4 1.24 2.44
 -2 11 -5 -0.17 2.39
 2 -11 5 0.69 2.78
 2 -11 6 27.6 3.01
 2 -11 6 34.1 4.97
 -2 11 -6 31.56 4.27
 2 -11 7 32.66 4.65
 -2 11 -7 34.57 9.34
 -2 11 -7 33.59 4.43
 -2 11 -8 102.62 6.97
 2 -11 8 105.19 7.81
 -2 11 -8 80.54 12.3
 -2 11 -9 15.29 2.91
 2 -11 9 11.02 3.2
 -2 11 -9 15.18 2.58
 2 -11 10 2.65 2.75
 -2 11 -10 2.91 1.69
 -2 11 -11 126.64 7.09
 2 -11 11 134.91 8.16
 -2 11 -12 48.5 4.17
 2 -11 12 46.02 4.91
 2 -11 13 -0.04 2.12
 2 -11 14 15.23 2.88
 2 -11 15 25.04 3.28
 -2 11 -16 36.94 2.82
 2 -11 16 38.27 3.5
 2 -11 17 32.93 2.92
 2 -11 18 7.75 1.4
 -2 10 22 4.25 1.29
 2 -10 -21 115.56 4.49
 2 -10 -20 20.64 2.6
 2 -10 -19 5.73 1.98
 2 -10 -19 6.3 1.51
 2 -10 -18 53.83 4.33
 2 -10 -17 -0.46 2.14
 -2 10 16 -0.62 1.26
 2 -10 -16 1.51 1.8
 2 -10 -16 -1.92 2.41
 -2 10 15 -0.49 1.29
 2 -10 -15 -0.42 1.53
 -2 10 14 85.26 5.33
 2 -10 -14 82.34 6.1
 2 -10 -14 88.68 5.34
 -2 10 13 121.18 16.13
 -2 10 13 99.84 6.05
 2 -10 -13 101.86 7.07
 2 -10 -13 104.06 6.07
 -2 10 12 22.07 4.35
 -2 10 12 26.47 3.3
 2 -10 -12 26.48 3.48
 2 -10 -12 24.43 3.99
 2 -10 -11 -1.12 1.92
 2 -10 -11 2.1 2.7
 2 -10 -10 41.75 4.4
 2 -10 -10 40.2 5.23
 2 -10 -9 43.45 4.57
 2 -10 -9 43.16 5.26
 -2 10 9 55.44 13.35
 -2 10 9 30.57 9.33
 2 -10 -8 3.7 2.29
 2 -10 -8 1.96 2.53
 -2 10 8 8.22 4.12
 -2 10 8 1.7 4.83
 2 -10 -7 26.27 4.3
 -2 10 7 29.59 4.41
 -2 10 7 32.93 10.59
 2 -10 -7 27.78 3.86
 2 -10 -6 44.1 5.06
 2 -10 -6 53.4 5.35
 -2 10 6 51.07 5.48
 -2 10 6 33.59 9.27
 -2 10 5 16.55 7.07
 2 -10 -5 16.41 4
 2 -10 -5 18.36 3.5
 -2 10 5 22.18 4.07
 -2 10 5 20.22 6.59
 -2 10 4 100.48 16.25
 2 -10 -4 116.87 8.37
 -2 10 4 123.38 8.3
 -2 10 4 119.82 17.58
 2 -10 -4 118.59 7.79
 -2 10 3 138.16 18.7
 -2 10 3 138.57 18.99
 -2 10 3 105.54 6.67
 -2 10 3 117.86 8.31
 2 -10 -3 112.13 7.53
 -2 10 2 64.16 14.42
 -2 10 2 72.28 13.6
 -2 10 2 60.95 5.17
 -2 10 2 65.09 6.17
 2 -10 -2 66.61 5.85
 -2 10 1 74.49 13.3
 -2 10 1 79.92 14.73
 -2 10 1 76.6 5.91
 2 -10 -1 77.25 6.32
 -2 10 1 80.81 6.89
 2 -10 0 18.88 3.98
 -2 10 0 19.62 3.27
 -2 10 0 15.45 3.75
 2 -10 0 17.29 3.45
 -2 10 0 6.7 6.15
 -2 10 -1 40.95 9.19
 -2 10 -1 63.43 6.32
 2 -10 1 62.04 5.56
 2 -10 1 51.97 6.16
 -2 10 -1 74.3 14.14
 -2 10 -2 29.1 7.13
 -2 10 -2 32.34 4.98
 2 -10 2 36.27 4.2
 2 -10 2 31.63 4.71
 -2 10 -2 27.48 7.76
 -2 10 -3 44.53 11.76
 -2 10 -3 47.59 5.59
 2 -10 3 51.95 4.94
 2 -10 3 41.32 5.54
 -2 10 -3 34.53 9.46
 -2 10 -4 282.08 25.69
 2 -10 4 266.47 12.86
 -2 10 -4 275.81 25.98
 2 -10 4 259.21 10.23
 -2 10 -5 98.21 15.67
 2 -10 5 96.89 6.2
 2 -10 5 94.67 7.93
 -2 10 -5 107.5 16.55
 2 -10 6 15.08 3.72
 -2 10 -6 23.7 8.68
 2 -10 6 15.57 2.61
 -2 10 -7 195.17 21.36
 2 -10 7 168.36 10.31
 -2 10 -7 180.69 20.23
 -2 10 -8 48.92 10.84
 -2 10 -8 64.99 12.28
 2 -10 8 60.57 6.47
 -2 10 -8 54.87 5.66
 -2 10 -9 18.69 6.94
 -2 10 -9 37.56 10.32
 -2 10 -9 20.73 3.67
 2 -10 9 27.55 4.62
 -2 10 -10 20.3 6.95
 2 -10 10 5.21 2.91
 -2 10 -10 13.77 4.91
 -2 10 -10 2.71 2.16
 2 -10 11 4.03 2.88
 -2 10 -11 3.91 2.56
 2 -10 12 161.43 9.74
 -2 10 -12 183.46 18.53
 -2 10 -12 170.07 9.02
 2 -10 13 1.34 2.55
 -2 10 -13 0.55 2.12
 2 -10 14 1.59 2.51
 2 -10 15 14.1 3.28
 2 -10 16 5.18 2.32
 2 -10 17 1.89 1.91
 2 -10 18 -0.31 1.66
 2 -10 19 124.01 5.93
 2 -10 20 41.45 3.11
 2 -9 -24 -1.06 0.99
 2 -9 -23 10.66 1.52
 -2 9 23 9.69 1.78
 2 -9 -22 2.15 1.25
 -2 9 22 1.57 1.7
 2 -9 -21 32.07 3.18
 -2 9 20 65.91 4.05
 2 -9 -20 70.12 4.78
 2 -9 -20 56.02 3.86
 -2 9 19 47.37 3.73
 2 -9 -19 51.37 4.64
 2 -9 -19 49.17 4
 2 -9 -18 3.59 2.53
 -2 9 18 4.66 1.63
 2 -9 -17 80.24 6.08
 -2 9 17 76.92 5.15
 -2 9 16 25.99 3.58
 2 -9 -16 12.62 2.78
 -2 9 15 0.8 1.4
 2 -9 -15 -0.75 1.96
 -2 9 14 17.08 2.95
 -2 9 14 7.24 5.09
 2 -9 -14 16.6 2.65
 2 -9 -14 8.83 2.58
 -2 9 13 38.14 10.99
 2 -9 -13 32.62 3.63
 2 -9 -13 38.14 4.95
 -2 9 13 42.78 4.31
 2 -9 -12 13.31 2.66
 2 -9 -12 17.42 3.65
 -2 9 12 15.26 2.77
 2 -9 -11 253.37 11.73
 2 -9 -11 232.19 9.9
 -2 9 10 -2.8 4.69
 2 -9 -10 1.42 2.57
 2 -9 -10 -2.91 2.16
 -2 9 9 24.96 7.65
 2 -9 -9 27.01 4.61
 -2 9 9 20.67 7.37
 2 -9 -8 27.4 4.24
 -2 9 8 32.23 9.72
 -2 9 8 26.84 4.22
 -2 9 7 107.27 15.95
 -2 9 7 98.64 7.26
 2 -9 -7 96.03 7.43
 -2 9 7 106.21 15.09
 -2 9 6 116.71 17.08
 -2 9 6 110.96 7.54
 -2 9 6 126.27 17.98
 -2 9 6 115.04 15.03
 2 -9 -6 118.7 8.2
 2 -9 -6 103.54 14.18
 -2 9 5 -2.22 7.8
 -2 9 5 5.82 2.41
 -2 9 5 11.08 7.23
 -2 9 5 -4.88 4.7
 2 -9 -5 3.77 2.59
 2 -9 -5 -2.73 3.34
 -2 9 4 49.8 11.68
 -2 9 4 49.44 5.49
 2 -9 -4 67.01 12.03
 -2 9 4 53.61 11.89
 -2 9 4 38.62 10.37
 -2 9 4 57.27 10.42
 -2 9 3 128.89 15.28
 -2 9 3 135.67 18.97
 -2 9 3 125.21 18.17
 -2 9 3 118.59 8.22
 2 -9 -3 120.51 15.99
 -2 9 3 120.22 16.75
 -2 9 3 117.9 7.11
 -2 9 2 344.98 24.78
 -2 9 2 355.37 29.18
 -2 9 2 401.08 30.6
 -2 9 2 354.22 13.59
 -2 9 2 334.53 11.8
 2 -9 -2 356.94 26.79
 -2 9 2 368.09 28.45
 -2 9 1 64.58 6.35
 -2 9 1 38.59 9.05
 -2 9 1 64.15 13.14
 2 -9 -1 62.44 6.28
 2 -9 -1 67.7 12.28
 -2 9 1 54.02 9.54
 -2 9 1 70.13 13.62
 2 -9 0 21.28 3.98
 -2 9 0 15.69 4.74
 -2 9 0 15.25 7.11
 -2 9 0 21.16 4.31
 2 -9 0 16.77 6.5
 -2 9 0 11.23 6.26
 -2 9 0 17.55 6.32
 -2 9 -1 59.93 10.15
 -2 9 -1 83.01 14.21
 -2 9 -1 102.57 15.63
 2 -9 1 86.73 13.41
 2 -9 1 82.92 7.24
 -2 9 -1 94.96 15.34
 2 -9 2 125.9 7.51
 -2 9 -2 131.54 15.4
 -2 9 -2 153.09 18.61
 -2 9 -2 139.82 18.25
 -2 9 -2 133.3 18.1
 2 -9 2 134.14 16.71
 2 -9 2 128.33 8.94
 2 -9 3 179.7 10.52
 2 -9 3 181.14 19.31
 2 -9 3 179.55 8.74
 -2 9 -3 173.76 9.18
 2 -9 3 198.85 18.6
 -2 9 -3 179.04 19.92
 -2 9 -3 199.19 21.94
 -2 9 -3 189.64 21.22
 2 -9 4 41.61 5.2
 2 -9 4 35.17 8.93
 -2 9 -4 40.4 4.77
 2 -9 4 39.67 4.28
 -2 9 -4 33.45 8.81
 -2 9 -4 37.78 9.31
 -2 9 -5 98.77 15.87
 -2 9 -5 88.59 6.98
 2 -9 5 91.23 12.21
 2 -9 5 94.9 7.88
 2 -9 5 92.97 6.17
 -2 9 -6 46.18 9.4
 -2 9 -6 56.25 5.6
 2 -9 6 56.1 6.14
 -2 9 -6 68.61 13.02
 2 -9 6 55.68 4.74
 -2 9 -7 70.07 6.31
 2 -9 7 72.63 6.92
 -2 9 -7 61.27 11.82
 -2 9 -7 75.08 13.49
 -2 9 -8 74.37 6.76
 2 -9 8 77.08 7.29
 -2 9 -8 63.52 12.41
 -2 9 -8 91.08 14.67
 -2 9 -9 85.16 7.09
 2 -9 9 99.61 8.11
 2 -9 9 93.72 7.33
 -2 9 -9 77.59 12.66
 -2 9 -10 37.52 10.49
 2 -9 10 24.68 4.54
 -2 9 -10 26.14 4.4
 -2 9 -10 24.66 9.25
 2 -9 10 27.14 4.2
 2 -9 11 38.2 5.41
 2 -9 11 42.23 5.53
 -2 9 -11 42.77 5.35
 -2 9 -11 41.09 10
 2 -9 11 33.96 4.84
 2 -9 12 6.57 3.12
 2 -9 12 2.88 2.76
 -2 9 -12 2.63 2.66
 2 -9 12 1.65 2.82
 2 -9 13 0.56 2.29
 -2 9 -13 20.28 7.33
 2 -9 13 -0.27 2.64
 -2 9 -13 -0.44 2.53
 2 -9 13 2.99 2.69
 -2 9 -13 22.24 9.4
 2 -9 14 2.23 2.54
 2 -9 14 -2.52 3.05
 -2 9 -14 -0.98 2.41
 2 -9 14 -0.31 2.46
 -2 9 -14 -3.83 6.27
 2 -9 15 79.53 7.12
 2 -9 15 71.67 6.36
 -2 9 -15 84.73 6.43
 2 -9 15 75.83 6.78
 -2 9 -16 9.16 2.52
 2 -9 16 7.37 2.41
 2 -9 16 10.65 3.49
 2 -9 16 4.65 2.79
 -2 9 -17 -5.28 2.19
 2 -9 17 2.15 2.67
 2 -9 17 -0.11 2.24
 -2 9 -18 62.65 4.71
 2 -9 18 72.29 6
 2 -9 18 65.12 5.32
 2 -9 19 -0.25 1.69
 2 -9 19 1.59 1.92
 2 -9 20 0.97 1.5
 2 -9 20 -0.87 2.11
 2 -9 21 1.03 1.2
 2 -9 21 2.7 1.48
 2 -9 22 13.37 1.97
 2 -8 -25 13.22 1.81
 2 -8 -24 -0.19 1.13
 -2 8 24 2.1 1.51
 2 -8 -23 7.27 1.75
 -2 8 23 8.5 2.2
 2 -8 -22 19.84 2.55
 -2 8 21 63.92 4.53
 2 -8 -21 67.35 4.82
 -2 8 20 49.76 4.3
 2 -8 -20 56.91 4.96
 2 -8 -20 51.43 4.29
 -2 8 19 0.46 1.35
 2 -8 -19 0.22 2.34
 -2 8 18 4.77 2.12
 2 -8 -18 2.47 2.61
 -2 8 17 43.84 10.63
 -2 8 17 35.19 4.08
 2 -8 -17 33.31 4.16
 2 -8 -17 40.92 4.71
 2 -8 -16 90.28 6.72
 -2 8 16 100.87 6.61
 -2 8 15 31.57 3.92
 -2 8 15 40.1 9.62
 2 -8 -15 27.09 4.19
 -2 8 15 27.6 7.57
 -2 8 14 12.31 5.75
 -2 8 14 19.42 3.29
 -2 8 14 20.81 7.84
 2 -8 -14 13.14 3.06
 2 -8 -14 14.53 2.5
 -2 8 13 99.53 6.75
 2 -8 -13 102.03 6.31
 -2 8 13 107.8 16.7
 2 -8 -13 99.65 7.46
 2 -8 -12 122.01 6.98
 -2 8 12 127.95 19.11
 2 -8 -12 122.8 8.26
 -2 8 11 179.72 19.14
 2 -8 -11 188.07 10.23
 -2 8 11 204.45 22.07
 -2 8 10 3.47 5.84
 -2 8 10 2.89 5.3
 -2 8 10 -24.95 7.81
 -2 8 10 4.6 5.47
 2 -8 -10 1.87 2.1
 2 -8 -10 -26.79 6.86
 -2 8 9 59.43 14.08
 -2 8 9 36.48 7.21
 -2 8 9 47.76 11.63
 -2 8 9 36.77 8.7
 2 -8 -9 42.25 8.55
 2 -8 -9 44.66 5.32
 2 -8 -8 19.74 3.83
 -2 8 8 25.98 7.29
 -2 8 8 19.02 5.22
 -2 8 8 27.05 6.45
 -2 8 8 20.15 3.48
 2 -8 -8 23.61 6.38
 2 -8 -7 99.99 7.32
 -2 8 7 129.33 17.47
 -2 8 7 93.38 14.9
 -2 8 7 80.54 11.91
 -2 8 7 103.44 16.47
 2 -8 -7 95.76 12.98
 -2 8 7 106.12 7.17
 2 -8 -6 201.54 10.16
 2 -8 -6 198.12 17.34
 -2 8 6 190.74 20.6
 -2 8 6 186.21 18.19
 -2 8 6 197.65 9.65
 2 -8 -6 189.43 18.05
 -2 8 6 208.34 21.36
 -2 8 6 197.77 21.52
 2 -8 -5 -12.02 4.3
 -2 8 5 8.91 7.2
 -2 8 5 12.75 6.04
 -2 8 5 9.79 2.9
 2 -8 -5 1.68 4.59
 -2 8 5 14.14 6.59
 -2 8 5 5.86 6.29
 2 -8 -4 7.93 4.61
 -2 8 4 7.05 5.85
 -2 8 4 1.45 3.02
 -2 8 4 1.51 2.54
 2 -8 -4 5.59 5.77
 -2 8 4 3.77 6.25
 -2 8 4 -4.38 5.44
 -2 8 3 45.11 9.09
 -2 8 3 46.7 5.07
 2 -8 -3 41.93 9.45
 2 -8 -3 54.52 5.68
 -2 8 3 41.87 10.63
 -2 8 3 48.66 11.08
 -2 8 3 41.25 10.29
 2 -8 -3 37.6 7.19
 -2 8 2 50.64 9.46
 -2 8 2 64.44 5.85
 2 -8 -2 61.45 11.42
 2 -8 -2 54.17 5.58
 -2 8 2 54.5 12.4
 -2 8 2 54.82 11.64
 -2 8 2 57.32 11.69
 2 -8 -2 47.61 8.68
 2 -8 -1 98.16 11.57
 -2 8 1 82.41 13.19
 -2 8 1 86.12 13.74
 -2 8 1 83.69 12.91
 2 -8 -1 88.61 12.34
 2 -8 -1 101.66 7.54
 -2 8 1 89.43 12.25
 2 -8 0 458.53 15.73
 -2 8 0 416.48 29
 -2 8 0 404.14 24.95
 -2 8 0 427.22 30.51
 -2 8 0 453.47 29.8
 2 -8 0 419.69 27.42
 -2 8 0 412.01 12.4
 -2 8 -1 313.01 11
 2 -8 1 329.83 13.34
 -2 8 -1 315.88 22.12
 2 -8 1 314.87 23.68
 -2 8 -1 370.51 28.61
 -2 8 -1 338.51 25.56
 -2 8 -2 19.14 3.38
 -2 8 -2 18.13 7.12
 -2 8 -2 23.56 8.82
 -2 8 -2 13.35 4.71
 2 -8 2 13.51 5.08
 2 -8 2 19.65 3.22
 -2 8 -3 22.69 3.62
 -2 8 -3 17.44 7.93
 -2 8 -3 13.32 4.46
 -2 8 -3 27.78 6.83
 2 -8 3 12.39 5.67
 2 -8 3 18.75 3.52
 -2 8 -4 28.37 3.97
 -2 8 -4 31.85 9.29
 -2 8 -4 41.06 8.42
 -2 8 -4 21.07 7.18
 2 -8 4 33.32 3.79
 2 -8 4 31.11 7.63
 2 -8 4 32.75 4.39
 2 -8 5 36.39 8.81
 -2 8 -5 31.85 4.39
 -2 8 -5 27.56 8.03
 -2 8 -5 29 6.42
 -2 8 -5 21.43 8.26
 2 -8 5 35.93 3.93
 2 -8 5 32.68 8.23
 2 -8 5 24.43 3.86
 2 -8 6 5.01 4.34
 2 -8 6 2.27 1.7
 -2 8 -6 2.02 2.48
 2 -8 6 0.54 1.85
 -2 8 -6 -1.02 7.28
 2 -8 6 5.77 2.1
 -2 8 -6 -2.76 7.17
 -2 8 -6 1.36 3.48
 2 -8 6 6.2 3.38
 2 -8 7 19.7 5.71
 2 -8 7 18.22 3.9
 2 -8 7 19.14 3.86
 -2 8 -7 15.78 7.06
 2 -8 7 23 3.92
 -2 8 -7 18.74 3.89
 -2 8 -7 16.5 5.69
 -2 8 -7 26.59 7.59
 2 -8 8 5.01 2.56
 2 -8 8 2.27 2.55
 -2 8 -8 -4.79 8.46
 -2 8 -8 -0.54 5.23
 2 -8 8 -0.27 2.31
 -2 8 -8 0.25 3.08
 2 -8 8 -1.4 5.18
 -2 8 -9 40.82 9.84
 -2 8 -9 44.24 10.46
 -2 8 -9 49.31 5.72
 2 -8 9 45.25 5.35
 2 -8 9 46.79 5.6
 -2 8 -10 101.66 15.91
 -2 8 -10 94.95 13.89
 -2 8 -10 102 7.75
 2 -8 10 97.91 7.85
 2 -8 10 91.56 7.62
 -2 8 -11 24.9 9.58
 -2 8 -11 21.61 7.98
 2 -8 11 15.76 3.63
 2 -8 11 13.43 3.58
 -2 8 -11 18.6 3.92
 -2 8 -12 35.7 10.76
 -2 8 -12 31.54 4.81
 2 -8 12 29.24 4.68
 2 -8 12 28.45 4.88
 -2 8 -13 15.08 6.89
 -2 8 -13 -2.45 7.1
 -2 8 -13 6.83 3.32
 2 -8 13 1.95 2.76
 2 -8 13 3.72 2.86
 -2 8 -14 27.6 7.4
 -2 8 -14 35.16 7.82
 -2 8 -14 41.43 5.05
 2 -8 14 30.71 5.02
 2 -8 14 28.02 4.77
 2 -8 15 16.96 3.98
 -2 8 -15 25.43 4.13
 -2 8 -15 15.66 6.78
 2 -8 15 17.91 4.06
 2 -8 16 0.26 2.6
 -2 8 -16 3.8 2.19
 2 -8 16 2.8 3
 2 -8 17 18.01 3.94
 -2 8 -17 16.63 3.3
 -2 8 -17 6.07 3.83
 2 -8 17 21.07 4.21
 2 -8 18 26.69 4.72
 -2 8 -18 24.9 3.41
 2 -8 18 20.38 4.13
 2 -8 19 7.11 3.01
 -2 8 -19 8.74 2.08
 2 -8 19 9.11 3.21
 2 -8 20 50.59 5.31
 -2 8 -20 61.46 4.53
 2 -8 20 58.83 5.41
 2 -8 21 71.84 5.39
 2 -8 21 65.26 5.32
 2 -8 22 25.8 3.3
 2 -8 22 27.5 3.33
 2 -8 22 34.8 3.81
 2 -8 23 8.13 1.71
 2 -8 23 10.11 2.13
 2 -8 24 -1.81 1.09
 2 -7 -26 36.03 2.62
 -2 7 25 78.83 4.56
 -2 7 25 68.63 3.43
 2 -7 -25 82.2 4.61
 -2 7 24 44.92 4.15
 2 -7 -24 36.95 3.12
 -2 7 23 23.14 3.66
 2 -7 -23 17.43 2.63
 2 -7 -22 13.21 2.6
 -2 7 21 30.85 3.59
 2 -7 -21 31.73 4.02
 -2 7 20 1.99 1.73
 2 -7 -20 2.44 1.72
 2 -7 -20 0.62 2.17
 -2 7 19 111.15 14.46
 -2 7 19 108.43 6.88
 2 -7 -19 112.71 7.15
 -2 7 18 15.38 3.09
 2 -7 -18 13.58 3.13
 -2 7 17 81.3 13.48
 -2 7 17 68.63 5.83
 2 -7 -17 67.99 6.15
 2 -7 -17 70.14 6.08
 -2 7 16 1.48 1.78
 2 -7 -16 -0.26 2.02
 -2 7 16 -3.51 7.68
 -2 7 15 143.17 18.59
 -2 7 15 147.7 8.38
 2 -7 -15 152.81 8.97
 -2 7 15 174.41 20.48
 -2 7 14 85.58 6.34
 2 -7 -14 91.82 7.25
 -2 7 14 86.65 14.64
 2 -7 -14 58.09 10.47
 -2 7 13 0.62 1.53
 -2 7 13 2.33 5.53
 2 -7 -13 -0.24 4.69
 -2 7 13 -1.44 4.34
 2 -7 -13 2.24 2.16
 2 -7 -12 17.2 3.41
 -2 7 12 6.29 4.09
 2 -7 -12 15.42 7.46
 -2 7 11 55.7 12.75
 -2 7 11 55.55 11.7
 -2 7 11 68.3 12.62
 2 -7 -11 53.32 5.51
 2 -7 -11 61.02 10.62
 -2 7 11 50.45 10.48
 2 -7 -10 21.01 3.53
 -2 7 10 28.04 8.62
 2 -7 -10 19.52 5.53
 -2 7 10 15.85 4.26
 -2 7 10 20.81 7.75
 2 -7 -10 12.02 4.01
 2 -7 -10 21.33 5.75
 -2 7 10 29.94 9.38
 2 -7 -9 14.42 3.19
 -2 7 9 13.87 8.18
 -2 7 9 12.06 2.57
 -2 7 9 22.43 7.86
 -2 7 9 14.95 4.96
 2 -7 -9 19.35 5.77
 2 -7 -9 17.31 5.37
 2 -7 -9 15.6 4.4
 -2 7 8 181.97 20.02
 -2 7 8 161.69 8.33
 -2 7 8 178.57 18.4
 -2 7 8 193.72 19.73
 2 -7 -8 166.09 16.44
 -2 7 8 178.24 17.25
 2 -7 -8 176.36 16.54
 2 -7 -8 170.44 15.66
 -2 7 7 92.13 14.04
 -2 7 7 110.33 6.82
 -2 7 7 102.99 14.46
 -2 7 7 95.42 14.26
 -2 7 7 108.46 13.56
 2 -7 -7 102.39 12.75
 2 -7 -7 117.95 12.94
 -2 7 6 193.41 20
 -2 7 6 190.25 8.81
 -2 7 6 184.28 18.68
 -2 7 6 210.78 21.32
 -2 7 6 180.49 18.59
 -2 7 6 170.73 16.18
 2 -7 -6 202.92 17.76
 2 -7 -6 187.9 15.79
 -2 7 5 5.85 5.75
 -2 7 5 2.43 2.05
 -2 7 5 3.76 5.75
 -2 7 5 0.51 3.28
 -2 7 5 5.35 6.7
 2 -7 -5 -2.65 4.19
 2 -7 -5 5.82 3.43
 -2 7 4 142.13 7.86
 -2 7 4 177.54 19.09
 -2 7 4 155.59 16.19
 -2 7 4 141.83 14.23
 -2 7 4 141.92 16.12
 2 -7 -4 148.42 14.96
 2 -7 -4 148.36 13.75
 -2 7 3 430.99 13.06
 -2 7 3 430.67 28.67
 -2 7 3 371.46 24.66
 -2 7 3 420.55 24.25
 -2 7 3 406.35 26.6
 2 -7 -3 401.63 24.74
 2 -7 -3 422.98 22.85
 -2 7 2 339.77 23.69
 -2 7 2 339.91 25.51
 -2 7 2 326.51 20.83
 -2 7 2 355.85 24.85
 2 -7 -2 321.88 22.37
 2 -7 -2 338 20.41
 -2 7 1 338.68 10.21
 -2 7 1 338.92 24.25
 2 -7 -1 364.82 21.02
 -2 7 1 364.49 22.1
 2 -7 -1 348.62 22.82
 -2 7 1 353.45 24.21
 -2 7 1 360.77 26.25
 -2 7 0 51.67 10.14
 -2 7 0 65.85 12.15
 -2 7 0 47.27 8.19
 -2 7 0 54.36 9.39
 2 -7 0 43.32 7.58
 -2 7 0 51.88 4.32
 2 -7 0 55.14 9.77
 -2 7 -1 16.83 6.38
 -2 7 -1 15.69 5.7
 -2 7 -1 18.53 6.43
 2 -7 1 8.73 2.68
 -2 7 -1 16.25 2.92
 2 -7 1 19.09 5.89
 -2 7 -2 45.94 8.93
 2 -7 2 42.39 8.22
 -2 7 -2 43.9 7.87
 -2 7 -2 48.08 4.46
 -2 7 -2 37.9 9.46
 -2 7 -3 2.1 4.41
 2 -7 3 4.07 3.53
 -2 7 -3 -2.92 4.86
 -2 7 -3 0.83 1.8
 -2 7 -3 -4.4 7.45
 -2 7 -4 289.35 21.71
 2 -7 4 287.66 20.69
 -2 7 -4 311.53 20.52
 -2 7 -4 304.85 10.88
 -2 7 -4 314.81 23.56
 -2 7 -5 16.53 5.41
 2 -7 5 22.76 7.09
 -2 7 -5 23.06 3.82
 -2 7 -5 30.08 7.64
 -2 7 -6 583.75 31.8
 2 -7 6 649.09 29.1
 2 -7 6 564.48 29.18
 -2 7 -6 583.99 15.78
 -2 7 -6 608.62 29.36
 -2 7 -7 7.34 2.07
 -2 7 -7 9.95 2.89
 -2 7 -7 8.61 6.12
 2 -7 7 8.2 2.5
 2 -7 7 12.63 4.59
 2 -7 7 11.35 4.24
 -2 7 -7 7.94 3.7
 2 -7 8 58.77 5.29
 -2 7 -8 47.81 10.92
 2 -7 8 49.62 8.98
 2 -7 8 64.22 5.96
 -2 7 -8 48.43 8.88
 -2 7 -8 53.97 4.93
 -2 7 -8 56.3 5.48
 2 -7 9 33.14 6.88
 -2 7 -9 36.49 10.35
 -2 7 -9 25.3 7.08
 2 -7 9 29.41 3.89
 2 -7 9 23 4.07
 -2 7 -9 25.84 3.96
 -2 7 -9 21.08 3.38
 2 -7 9 30.96 4.45
 -2 7 -10 40.04 11.67
 -2 7 -10 34.73 7.76
 2 -7 10 44.88 5.05
 2 -7 10 38.25 5.2
 -2 7 -10 39.64 4.6
 -2 7 -10 42.31 5.11
 2 -7 10 54.64 5.76
 -2 7 -11 2.54 7.07
 2 -7 11 1.96 2.29
 2 -7 11 10.13 6.17
 2 -7 11 -1.21 2.28
 -2 7 -11 0.72 2.58
 -2 7 -11 1.43 2.67
 2 -7 11 1.33 2.08
 -2 7 -12 16.66 8.63
 2 -7 12 8.56 2.59
 2 -7 12 -3.2 6.91
 -2 7 -12 9.42 2.5
 -2 7 -12 9.78 3.55
 2 -7 12 10.91 3.31
 2 -7 12 11.66 3.32
 -2 7 -12 -3.29 5.05
 2 -7 13 221.8 11.16
 -2 7 -13 227.83 22.04
 2 -7 13 240.98 12.22
 -2 7 -13 231.75 11.36
 -2 7 -13 252.91 11.68
 2 -7 13 228.09 12.6
 2 -7 14 26.92 4.56
 -2 7 -14 30.08 4.89
 -2 7 -14 26.07 4.45
 2 -7 14 26.81 4.13
 -2 7 -15 -1.48 6.41
 2 -7 15 1.54 3.06
 -2 7 -15 3.86 3.13
 2 -7 15 -0.36 2.25
 -2 7 -16 109.72 15.02
 2 -7 16 96.52 8.04
 -2 7 -16 125.09 8.19
 2 -7 16 103.13 7.6
 -2 7 -17 386.11 26.62
 2 -7 17 380.36 15.23
 -2 7 -17 380.42 13.75
 2 -7 17 360.29 15.87
 2 -7 18 1.63 2.5
 -2 7 -18 -1.95 2.39
 2 -7 18 -1.38 2.94
 -2 7 -19 0.15 1.78
 2 -7 19 2.47 2.74
 2 -7 19 -1.31 2.94
 -2 7 -20 1.25 1.41
 2 -7 20 0.63 2.77
 2 -7 20 1.4 2.61
 -2 7 -21 191.72 8.08
 2 -7 21 195.55 9.65
 2 -7 21 182.51 10.18
 2 -7 22 18.41 3.37
 2 -7 22 12.47 3.19
 2 -7 23 34.33 3.8
 2 -7 23 34.88 4.13
 2 -7 24 9.83 2.19
 2 -7 24 11.04 2.5
 2 -7 25 0.28 1.17
 2 -7 25 -0.36 1.2
 2 -7 25 1.24 1.33
 2 -6 -27 6.04 1.24
 -2 6 26 9.98 1.76
 2 -6 -26 9.03 2.05
 -2 6 26 9.81 1.85
 -2 6 25 1.9 1.29
 -2 6 25 0.12 1.79
 2 -6 -24 6.35 1.87
 -2 6 24 6.14 2.15
 2 -6 -23 10.93 2.49
 -2 6 23 10.23 3.13
 2 -6 -22 0.3 1.85
 2 -6 -21 10.35 2.99
 -2 6 21 4.47 1.87
 2 -6 -20 115.1 7.3
 -2 6 20 112.51 7.22
 2 -6 -20 108.3 6.58
 -2 6 19 188.46 9.55
 2 -6 -19 200.91 9.72
 -2 6 19 185.6 20.14
 -2 6 18 55.6 5.48
 2 -6 -18 49.57 4.89
 2 -6 -17 8.88 2.93
 -2 6 17 10.73 2.85
 2 -6 -17 6.33 2.6
 -2 6 17 5.08 5.55
 -2 6 16 38.48 8.22
 2 -6 -16 39.32 4.71
 -2 6 16 44.65 4.93
 -2 6 15 49.86 4.98
 2 -6 -15 61.68 11.56
 -2 6 15 38.97 10.4
 2 -6 -15 47.63 5.2
 -2 6 15 34.84 10.24
 2 -6 -14 12.33 2.92
 -2 6 14 11.62 2.62
 -2 6 14 24.95 8.49
 -2 6 14 15.63 6.43
 2 -6 -14 10.99 5.33
 -2 6 13 8.97 2.19
 2 -6 -13 10.92 2.88
 2 -6 -13 2.74 3.52
 -2 6 13 12.45 7.96
 2 -6 -12 137.7 8.14
 2 -6 -12 134.72 15.59
 -2 6 12 133.91 18.9
 2 -6 -11 78.42 10.08
 2 -6 -11 80.08 12.04
 -2 6 11 79.1 13.44
 -2 6 11 76.7 12.73
 2 -6 -11 65.55 9.1
 -2 6 11 78.54 13.54
 2 -6 -10 2.67 4.2
 -2 6 10 -4.8 6.88
 -2 6 10 -1.61 3.82
 2 -6 -10 1.65 2.35
 -2 6 10 10.33 6.51
 2 -6 -9 82.99 11.46
 -2 6 9 69.81 5.21
 -2 6 9 80.39 12.97
 2 -6 -9 76.3 10.08
 -2 6 9 59.71 12.05
 2 -6 -8 6.2 2.36
 2 -6 -8 7.49 4.39
 -2 6 8 6.55 4.61
 -2 6 8 5.36 5.32
 -2 6 8 8.57 2.11
 -2 6 8 1.08 5.43
 2 -6 -8 9.59 3.93
 -2 6 8 6.17 4.87
 2 -6 -7 26.71 6.21
 2 -6 -7 19.93 5.81
 -2 6 7 14.03 4.87
 -2 6 7 26.51 7.53
 -2 6 7 28.01 3.36
 -2 6 7 26.54 7.5
 2 -6 -7 27.39 6.2
 -2 6 7 15.89 6.23
 2 -6 -6 0.61 2.51
 2 -6 -6 0.25 2.9
 -2 6 6 -3.23 4.78
 -2 6 6 2.35 4.43
 -2 6 6 -0.53 1.64
 -2 6 6 -1.23 5.41
 2 -6 -6 -4.55 5.31
 -2 6 6 2.4 5.09
 2 -6 -5 34.82 5.59
 -2 6 5 33.02 6.68
 -2 6 5 53.79 10.11
 -2 6 5 37.88 3.88
 -2 6 5 48.38 9.94
 -2 6 5 36.9 7.38
 2 -6 -5 37.17 7.41
 -2 6 5 38.29 9.3
 2 -6 -4 47.77 7.21
 -2 6 4 50.14 8
 -2 6 4 50.33 9.8
 -2 6 4 49.5 8.87
 -2 6 4 47.28 8.54
 2 -6 -4 56.52 8.98
 -2 6 4 48.96 4.32
 -2 6 3 107.8 13.87
 -2 6 3 113.09 12.86
 -2 6 3 105.45 11.27
 -2 6 3 102.03 12.48
 2 -6 -3 102.33 10.44
 2 -6 -3 106.78 11.9
 2 -6 -2 160.56 12.76
 -2 6 2 155.81 13.39
 -2 6 2 157.27 16.43
 -2 6 2 152.6 15.05
 -2 6 2 148.97 12.97
 -2 6 2 153.82 6.19
 2 -6 -2 152.27 14.09
 2 -6 -1 157.08 12.7
 -2 6 1 154.56 13.06
 -2 6 1 144.95 14.37
 -2 6 1 139.94 12.61
 -2 6 1 143.3 6.13
 2 -6 -1 147.68 13.93
 2 -6 0 4.42 2.4
 -2 6 0 7.97 3.93
 -2 6 0 8.16 4.11
 -2 6 0 5.3 3.05
 -2 6 0 7.38 2.13
 2 -6 0 3.81 4.2
 2 -6 1 62.6 7.58
 -2 6 -1 65.3 9.3
 -2 6 -1 62.46 4.43
 -2 6 -1 64.16 10.16
 2 -6 1 61.02 9.13
 -2 6 -1 63.71 8.72
 -2 6 -2 488.46 12.15
 -2 6 -2 514.34 23.92
 2 -6 2 492 24.82
 -2 6 -2 504.48 25.22
 -2 6 -3 5.84 2.04
 -2 6 -3 5.33 3.63
 2 -6 3 11.74 5.55
 -2 6 -3 9.9 5.35
 -2 6 -4 359.47 11.03
 -2 6 -4 345.38 19.7
 2 -6 4 340.05 20.8
 -2 6 -4 344.77 21.85
 -2 6 -5 58.7 4.43
 -2 6 -5 61.74 9.16
 2 -6 5 45.17 8.46
 -2 6 -5 56.21 9.89
 -2 6 -6 167.44 15.91
 2 -6 6 190.14 14.4
 -2 6 -6 154.89 7.3
 2 -6 6 162.62 14.54
 -2 6 -6 170.26 14.35
 -2 6 -7 2.1 4.04
 2 -6 7 5.84 3.78
 -2 6 -7 5.48 2.3
 2 -6 7 4.87 3.04
 -2 6 -7 6.57 3.3
 -2 6 -8 36.36 7.96
 2 -6 8 49.35 7.55
 2 -6 8 48.52 8.26
 -2 6 -8 41.52 4.31
 -2 6 -8 44 7.95
 2 -6 9 72.24 9.62
 -2 6 -9 53.89 9.3
 -2 6 -9 60.52 9.22
 -2 6 -9 56.59 5.1
 -2 6 -10 163.09 17.07
 -2 6 -10 182.29 16.55
 -2 6 -10 178.74 8.99
 2 -6 10 190.4 20.46
 2 -6 11 115.77 7.5
 -2 6 -11 115.82 14.58
 2 -6 11 121.71 8.11
 -2 6 -11 105.4 13.11
 2 -6 11 118.44 16.51
 -2 6 -11 113.6 7.55
 2 -6 12 13.42 3.01
 -2 6 -12 4.09 3.08
 2 -6 12 8.61 5.83
 -2 6 -12 12.74 7.94
 2 -6 12 9.48 2.85
 -2 6 -12 11.41 3.1
 2 -6 13 1.02 1.98
 -2 6 -13 1.47 3.05
 2 -6 13 11.13 6.58
 -2 6 -13 0.6 2.43
 2 -6 13 7.93 9.87
 -2 6 -13 -7.49 7.34
 2 -6 13 4.28 2.54
 -2 6 -13 2.84 3.68
 2 -6 14 210.51 10.54
 2 -6 14 209.74 20.93
 -2 6 -14 217.01 10.92
 2 -6 14 225.68 23.76
 -2 6 -14 233.69 21.37
 2 -6 14 225.55 11.89
 -2 6 -14 243.56 21.8
 2 -6 15 17.8 3.51
 2 -6 15 28.56 9.56
 -2 6 -15 17.67 3.89
 -2 6 -15 30.71 4.81
 2 -6 15 20.55 4.5
 -2 6 -15 17.6 6.65
 2 -6 15 31.01 12.95
 -2 6 -15 34.86 10.22
 2 -6 16 13.23 11.25
 2 -6 16 5.83 2.56
 -2 6 -16 1.02 2.93
 -2 6 -16 2.53 2.49
 2 -6 16 4.33 2.94
 -2 6 -17 213.6 20.08
 2 -6 17 176.24 9.65
 -2 6 -17 179.58 10.46
 2 -6 17 221.29 24.18
 -2 6 -17 192.06 9.94
 2 -6 17 183.44 10.93
 -2 6 -18 2.2 4.3
 2 -6 18 3.56 2.38
 -2 6 -18 4.96 3.44
 -2 6 -18 7.19 2.42
 2 -6 18 7.5 3.47
 -2 6 -19 82.68 11.33
 2 -6 19 82.32 14.38
 2 -6 19 74.06 6.06
 -2 6 -19 80.02 6.17
 2 -6 19 70.84 7.08
 -2 6 -20 54.7 9.13
 2 -6 20 65.14 5.57
 2 -6 20 62.7 6.41
 -2 6 -20 76.06 5.9
 2 -6 21 0.64 2.61
 -2 6 -21 3.16 1.59
 2 -6 22 27.42 4.53
 -2 6 -22 26.42 3.03
 2 -6 23 186.98 10.16
 2 -6 23 187.11 9.04
 2 -6 24 21.17 3.83
 2 -6 24 17.91 3
 2 -6 25 3.31 2.32
 2 -6 25 -0.27 1.53
 2 -6 26 2.16 1.69
 2 -6 26 4.06 1.49
 2 -6 27 1.15 1.19
 -2 5 28 22.83 2.44
 2 -5 -27 63.11 3.61
 -2 5 27 65.08 3.66
 2 -5 -26 123.88 5.81
 -2 5 26 135.99 6.24
 -2 5 26 129.62 5.83
 -2 5 25 38.76 3.99
 -2 5 25 37.47 3.73
 -2 5 24 12.33 2.87
 2 -5 -24 11.39 2.27
 -2 5 23 29.86 4.33
 2 -5 -23 27.23 3.51
 2 -5 -22 102.11 6.39
 2 -5 -21 11.14 2.83
 -2 5 21 16.95 3.2
 2 -5 -20 24.85 3.91
 -2 5 20 24.59 3.98
 -2 5 19 11.77 3.13
 2 -5 -19 12.83 3.08
 2 -5 -19 7.4 2.24
 -2 5 19 2.71 5.12
 -2 5 18 18.78 3.36
 -2 5 18 24.44 8.58
 2 -5 -18 16.27 2.98
 -2 5 17 33.78 10.16
 2 -5 -17 27.76 3.81
 2 -5 -17 26.77 7.8
 -2 5 17 24.41 3.74
 -2 5 16 208.45 9.89
 2 -5 -16 207.97 10.1
 2 -5 -16 189.85 19.01
 -2 5 16 228.29 23.01
 2 -5 -15 155.24 17.15
 -2 5 15 160.22 8.4
 2 -5 -15 183.26 9.33
 -2 5 15 170.85 19.01
 -2 5 15 169.94 19.66
 -2 5 14 66.86 13.22
 2 -5 -14 87.95 12.65
 -2 5 14 60.85 5.14
 2 -5 -14 69.92 9.9
 -2 5 14 93.66 12.66
 -2 5 14 79.94 14.1
 2 -5 -14 65.64 5.64
 2 -5 -13 33.32 6.62
 2 -5 -13 45.62 9.36
 -2 5 13 40.08 10.44
 2 -5 -12 -4.22 2.86
 -2 5 12 0.73 4.6
 2 -5 -12 2.03 3.24
 -2 5 11 16.56 7.1
 2 -5 -11 2.75 4.16
 -2 5 11 25.06 7.9
 -2 5 11 15.54 5.67
 2 -5 -11 13.22 4.02
 2 -5 -11 2.06 1.95
 -2 5 10 4.13 5.4
 2 -5 -10 1.94 3.67
 -2 5 10 6.88 4.52
 -2 5 10 1.39 4.71
 2 -5 -10 6.42 3.72
 2 -5 -10 3.9 2.62
 -2 5 9 1.46 4.49
 -2 5 9 0.88 5.33
 -2 5 9 -0.39 1.6
 2 -5 -9 -4.49 4.08
 2 -5 -9 2.1 2.83
 2 -5 -9 -1.22 2.12
 -2 5 8 0.43 4.01
 2 -5 -8 3.65 4.65
 -2 5 8 -1.49 4.47
 -2 5 8 0.1 1.32
 -2 5 8 -4.02 5.27
 2 -5 -8 1.08 2.35
 2 -5 -8 -1.98 2.5
 -2 5 7 -0.68 4.09
 2 -5 -7 5.92 3.94
 -2 5 7 2.84 4.27
 -2 5 7 -5.05 6.23
 -2 5 7 3.59 1.5
 -2 5 7 4.34 4.63
 2 -5 -7 4.69 3.98
 2 -5 -7 2.63 2.18
 -2 5 6 674.36 31.02
 2 -5 -6 711.87 27.05
 -2 5 6 668.37 13.63
 -2 5 6 727.95 33.17
 -2 5 6 641.01 28.56
 2 -5 -6 686.38 26.66
 -2 5 5 149.63 12.7
 2 -5 -5 140.49 12.04
 2 -5 -5 164.26 12.4
 -2 5 5 142.96 6.3
 -2 5 5 161.22 15.94
 -2 5 5 149.08 13.61
 -2 5 5 141.27 13.82
 2 -5 -5 144.23 12.43
 2 -5 -4 0.28 2.74
 -2 5 4 0.91 2.79
 -2 5 4 0.5 4.93
 -2 5 4 6.87 4.43
 2 -5 -4 -2.84 2.16
 -2 5 4 2.28 3.38
 2 -5 -4 3.96 3.72
 -2 5 3 36.24 6.14
 -2 5 3 38.08 6.62
 -2 5 3 36.12 7.74
 -2 5 3 37.9 7.68
 2 -5 -3 28.81 4.86
 -2 5 3 40.73 7.83
 2 -5 -3 42.17 7.32
 -2 5 2 845.45 33.36
 -2 5 2 778.13 29.2
 -2 5 2 759.52 25.78
 2 -5 -2 797.46 25.45
 -2 5 2 772.6 26.42
 2 -5 -2 790.51 28.32
 -2 5 1 8.67 4.31
 2 -5 -1 3.15 2.83
 -2 5 1 7.27 3.34
 -2 5 1 10.1 4.16
 2 -5 -1 16.9 6.15
 -2 5 0 142.34 12.92
 2 -5 0 139.49 12.46
 2 -5 0 145.97 10.9
 -2 5 0 139.22 11.66
 -2 5 0 144.48 11.39
 -2 5 0 132.69 5.5
 -2 5 -1 24.05 2.76
 2 -5 1 22.33 5.9
 -2 5 -1 18.82 4.88
 2 -5 1 18.7 3.84
 -2 5 -1 22.73 3.39
 -2 5 -1 13.85 4.6
 -2 5 -2 558.16 23.81
 2 -5 2 534.39 23.58
 -2 5 -2 537.74 21.81
 2 -5 2 562.1 21.83
 -2 5 -3 416.08 21.08
 -2 5 -3 389.4 20.3
 -2 5 -3 423.61 19.39
 2 -5 3 428.79 20.97
 -2 5 -4 180.09 14.63
 -2 5 -4 176.11 14.41
 2 -5 4 188.18 14.46
 -2 5 -4 191.59 14.82
 -2 5 -4 191.05 13.17
 -2 5 -5 41.5 8
 2 -5 5 40.69 7.35
 -2 5 -5 38.26 3.37
 -2 5 -5 42.77 6.83
 -2 5 -5 33.46 7.43
 -2 5 -6 163.45 15.12
 -2 5 -6 176.28 14.79
 2 -5 6 158.8 13.13
 -2 5 -6 181.37 13.46
 -2 5 -6 156.11 6.95
 2 -5 6 184.93 13.17
 -2 5 -7 87.5 11.35
 2 -5 7 87.07 9.04
 2 -5 7 82.52 9.3
 -2 5 -7 103.7 11.83
 -2 5 -7 94.27 10.09
 2 -5 7 84.47 12.23
 -2 5 -7 82.02 5.24
 -2 5 -8 21.63 7.62
 -2 5 -8 13.56 2.62
 2 -5 8 21.71 7.14
 -2 5 -8 16.03 5
 2 -5 8 28.29 5.75
 -2 5 -8 17.54 4.79
 2 -5 8 25.06 4.84
 -2 5 -9 -0.31 4.93
 -2 5 -9 2.44 1.86
 2 -5 9 1.76 5.59
 -2 5 -9 -1.94 4.22
 2 -5 9 6.18 3.79
 -2 5 -9 3.36 3.17
 2 -5 9 0.49 2.64
 -2 5 -10 -2.26 3.53
 2 -5 10 2.81 2.91
 2 -5 10 -0.57 4.57
 -2 5 -10 0.62 1.74
 -2 5 -10 2.19 5.65
 -2 5 -10 4.25 4.11
 -2 5 -11 51.71 9.15
 -2 5 -11 46.03 4.93
 2 -5 11 44.92 9.84
 -2 5 -11 34.61 8.42
 -2 5 -11 45.4 8.3
 -2 5 -12 -2.85 5.72
 -2 5 -12 3.75 2.65
 2 -5 12 6.6 4.71
 -2 5 -12 -4.34 6.96
 -2 5 -12 2.69 3.58
 -2 5 -12 -0.25 2.57
 2 -5 13 291.25 22.92
 -2 5 -13 271.34 20.32
 -2 5 -13 309.12 24.86
 -2 5 -13 302.75 12.11
 2 -5 13 288.08 11.64
 2 -5 13 315.36 25.87
 -2 5 -13 297.04 22.33
 -2 5 -13 295.9 21.76
 -2 5 -14 323.74 23.02
 2 -5 14 290.56 12.73
 2 -5 14 306.41 12.29
 -2 5 -14 308.16 12.71
 2 -5 14 292.09 26.14
 -2 5 -14 321.87 25.72
 2 -5 14 301.05 24.09
 -2 5 -14 293.51 21.57
 -2 5 -14 312.32 23.59
 -2 5 -15 47.06 5.57
 -2 5 -15 56.14 10.58
 2 -5 15 56.45 10.5
 -2 5 -15 37.36 7.5
 2 -5 15 41.14 10.42
 2 -5 15 48.06 5.37
 -2 5 -15 37.58 6.52
 2 -5 15 47.69 5.17
 2 -5 16 106.66 8.1
 2 -5 16 108.32 7.61
 2 -5 16 109 16.72
 -2 5 -16 117.92 15.23
 -2 5 -16 97.86 13.99
 2 -5 16 113.21 16.07
 -2 5 -16 114.48 8.29
 -2 5 -17 -4.04 3.25
 -2 5 -17 11.16 7.16
 2 -5 17 0.23 7.6
 -2 5 -17 1.23 1.75
 2 -5 17 1.71 2.03
 2 -5 17 2.65 2.31
 -2 5 -18 433.28 15.99
 2 -5 18 419.53 32.24
 -2 5 -18 433.5 27.61
 -2 5 -18 402.52 13.72
 2 -5 18 411.52 15.68
 2 -5 18 402.5 14.36
 -2 5 -19 5.16 3.15
 -2 5 -19 16.48 3.6
 -2 5 -19 1.32 3.38
 2 -5 19 0.15 7.41
 -2 5 -19 8.88 2.58
 2 -5 19 8.75 3.04
 2 -5 19 7.77 2.85
 -2 5 -20 6.86 3.21
 -2 5 -20 14.01 3.04
 -2 5 -20 8.48 2.47
 2 -5 20 9.1 3.13
 2 -5 20 8.2 2.89
 -2 5 -21 81.55 5.92
 -2 5 -21 71.68 6.51
 2 -5 21 68.04 13.31
 -2 5 -21 72.26 5.7
 2 -5 21 72.01 5.75
 2 -5 21 75.65 6.33
 -2 5 -22 78.54 5.45
 -2 5 -22 72.06 5.56
 2 -5 22 82.44 7.16
 2 -5 22 70.03 5.31
 2 -5 23 0.8 2.51
 -2 5 -23 0.94 1.68
 2 -5 24 18.23 3.52
 -2 5 -24 18.66 2.75
 2 -5 25 6.27 2.33
 -2 5 -25 4.31 1.51
 2 -5 26 57.45 4.42
 2 -5 26 55.33 5.18
 -2 5 -26 48.91 3.19
 2 -5 27 66.99 4.82
 2 -5 27 54.53 3.67
 2 -5 28 12.48 1.96
 -2 4 29 0.23 1.01
 -2 4 28 37.28 3.35
 -2 4 28 32.33 2.62
 2 -4 -27 13.63 2.14
 -2 4 27 13.59 2.21
 -2 4 26 10.19 2.06
 2 -4 -26 11.33 2.33
 -2 4 26 10.71 2.34
 -2 4 25 28.9 3.53
 2 -4 -25 33.87 3.89
 -2 4 25 27.36 3.28
 -2 4 24 213.21 9.82
 2 -4 -23 162.6 7.52
 -2 4 23 174.14 9.49
 2 -4 -23 162.21 7.9
 2 -4 -22 2.08 1.57
 2 -4 -22 -0.29 2.29
 2 -4 -21 39.53 4.13
 -2 4 21 42.63 4.78
 2 -4 -21 32.44 4.11
 2 -4 -20 23.34 3.08
 -2 4 20 32.24 4.48
 2 -4 -20 28.03 3.92
 2 -4 -19 26.41 3.88
 -2 4 19 24.91 4
 2 -4 -19 21.9 3.27
 -2 4 19 30.39 10.42
 -2 4 18 70.99 6.1
 2 -4 -18 74.55 6.06
 2 -4 -18 72.66 5.62
 -2 4 18 56.49 10.71
 2 -4 -17 13.45 2.63
 -2 4 17 4.45 5.31
 2 -4 -17 18.49 5.36
 -2 4 17 16.28 5.99
 -2 4 17 16.72 3.12
 2 -4 -16 18.23 2.94
 -2 4 16 13.47 7.43
 -2 4 16 15.21 3.06
 -2 4 16 12.75 6.04
 2 -4 -16 27.97 6.01
 -2 4 15 45.88 8.94
 -2 4 15 37.17 9.23
 -2 4 15 46.74 11.48
 -2 4 15 36.85 7.21
 -2 4 15 58.11 9.86
 2 -4 -15 49.75 8.91
 -2 4 14 236.44 18.24
 -2 4 14 256.05 22.59
 -2 4 14 234.33 22.2
 -2 4 14 284.94 19.84
 2 -4 -14 245.63 18.03
 -2 4 13 22.78 5.63
 -2 4 13 36.32 7.81
 2 -4 -13 24.34 5.56
 -2 4 13 23.34 8.44
 -2 4 12 5.08 4.1
 2 -4 -12 9.29 3.69
 -2 4 12 12.83 7.12
 -2 4 11 13.38 4.58
 -2 4 11 13.24 6.34
 2 -4 -11 6.63 3.66
 -2 4 10 0.56 4.16
 -2 4 10 2.07 2.34
 -2 4 10 1.56 3.39
 -2 4 10 1.42 4.37
 2 -4 -10 3.17 2.77
 2 -4 -10 -0.25 2.92
 -2 4 9 1.83 5.26
 -2 4 9 -1.65 1.84
 2 -4 -9 4.09 3.08
 -2 4 9 2.04 4.17
 -2 4 9 1.42 1.29
 -2 4 9 2.89 4.28
 2 -4 -9 -0.58 2.71
 2 -4 -9 0.53 2.32
 -2 4 8 9.5 4.55
 -2 4 8 14.19 5.52
 -2 4 8 12.79 3.53
 2 -4 -8 10.8 4.59
 -2 4 8 11.33 1.96
 -2 4 8 15.75 5.07
 2 -4 -8 11.85 3.6
 2 -4 -8 15.87 4.45
 -2 4 7 260.1 18.04
 -2 4 7 241.61 7.5
 -2 4 7 225.03 17.05
 2 -4 -7 255.38 15.46
 -2 4 7 253.12 12.79
 2 -4 -7 250.53 13.96
 -2 4 7 238.96 16.17
 2 -4 -7 235.4 14.07
 -2 4 6 632.99 28.54
 -2 4 6 646.35 28.02
 -2 4 6 626.72 11.86
 -2 4 6 626.8 26.96
 2 -4 -6 666.29 21.55
 2 -4 -6 643.54 23.4
 -2 4 6 651.55 19.2
 -2 4 6 618.29 25.44
 2 -4 -6 639.18 23.06
 -2 4 5 144.49 13.87
 -2 4 5 132.52 11.25
 -2 4 5 147.89 5.78
 2 -4 -5 160.93 10.6
 -2 4 5 144.52 12.25
 2 -4 -5 136.14 10.43
 2 -4 -5 141.45 11.46
 2 -4 -4 388.21 17.16
 -2 4 4 359.02 18.03
 -2 4 4 393.31 21.5
 -2 4 4 391.37 19.4
 2 -4 -4 376.35 17.97
 -2 4 3 425.42 16.45
 2 -4 -3 432.43 17.15
 -2 4 3 414.01 19.35
 -2 4 3 431.48 22.14
 2 -4 -3 419.46 17.34
 -2 4 3 427.18 18.01
 2 -4 -3 412.8 18.73
 -2 4 2 44.76 5.72
 2 -4 -2 46.69 5.68
 -2 4 2 49.74 7.45
 -2 4 2 43.46 5.97
 2 -4 -2 47.23 7.18
 2 -4 -1 8.14 2.92
 -2 4 1 10.11 3.39
 -2 4 1 8.36 3.47
 -2 4 0 474.01 17.98
 2 -4 0 490.13 20.2
 2 -4 0 486.37 17.61
 -2 4 0 456.77 17.45
 -2 4 0 475.46 18.89
 -2 4 -1 435.01 18.59
 2 -4 1 436.83 16.73
 -2 4 -1 424.75 16.89
 -2 4 -1 417.99 12.49
 -2 4 -1 420.36 17.42
 -2 4 -1 428.1 19.17
 2 -4 1 420.23 19.12
 -2 4 -2 0.84 3.65
 -2 4 -2 1.85 1.2
 -2 4 -2 1.21 2.29
 -2 4 -2 3.3 3.43
 2 -4 2 1.97 4.02
 -2 4 -2 1.92 4.37
 2 -4 2 2.2 2.52
 -2 4 -3 489.75 18.32
 -2 4 -3 475.07 20.46
 2 -4 3 459.23 19.35
 -2 4 -3 493.72 21.42
 -2 4 -3 453.76 20.33
 -2 4 -4 612.83 20.9
 -2 4 -4 579.7 23.72
 -2 4 -4 587.58 23.74
 2 -4 4 584.39 22.24
 -2 4 -4 622.7 24.38
 -2 4 -5 380.67 16.91
 -2 4 -5 383.17 19.79
 2 -4 5 385.6 21.84
 -2 4 -5 348.68 17.5
 -2 4 -5 350.6 19.01
 -2 4 -5 403.41 19.96
 2 -4 5 396.03 18.12
 2 -4 6 37.59 5.7
 2 -4 6 29.7 6.62
 -2 4 -6 37.71 7.04
 -2 4 -6 29.62 6.08
 -2 4 -6 35.38 6.45
 -2 4 -6 38.19 5.89
 -2 4 -6 36.58 7.08
 2 -4 6 34.33 5.98
 2 -4 7 101.75 8.63
 2 -4 7 77.24 10.56
 -2 4 -7 84.14 8.49
 -2 4 -7 98.33 11.29
 -2 4 -7 69.94 8.87
 -2 4 -7 89.79 10.57
 2 -4 7 79.26 8.77
 -2 4 -7 100.91 11.05
 2 -4 8 9.38 3.37
 -2 4 -8 5.92 3.37
 2 -4 8 10.57 4.14
 -2 4 -8 8.22 4.46
 -2 4 -8 4.24 4.85
 -2 4 -8 3.78 2.77
 -2 4 -8 6.27 4.06
 2 -4 8 4.36 3.18
 2 -4 9 20 3.97
 2 -4 9 16.14 6.02
 -2 4 -9 20.19 4.79
 -2 4 -9 21.08 6.66
 -2 4 -9 23.13 6
 -2 4 -9 19.13 6.04
 -2 4 -9 20.81 2.94
 -2 4 -9 26.5 6.5
 2 -4 9 23.12 5.01
 2 -4 10 12.94 5.57
 -2 4 -10 10.56 4.25
 -2 4 -10 14.49 6.29
 -2 4 -10 8.4 5.65
 -2 4 -10 13.52 2.88
 -2 4 -10 18.56 5.72
 -2 4 -10 13.03 4.06
 2 -4 11 -1.13 4.72
 -2 4 -11 -4.4 4.59
 -2 4 -11 -0.76 2.93
 -2 4 -11 0.9 2.02
 -2 4 -11 1.01 4.15
 -2 4 -11 1.03 5.55
 -2 4 -11 2.13 5.75
 -2 4 -12 3.15 4.1
 2 -4 12 5.91 4.42
 -2 4 -12 9.96 4.93
 -2 4 -12 3.87 3.25
 -2 4 -12 10.89 5.71
 -2 4 -12 10.51 7.33
 -2 4 -12 8.23 2.47
 -2 4 -13 116.05 12.77
 -2 4 -13 143.99 16.68
 -2 4 -13 127.51 7.67
 2 -4 13 133.61 16.05
 -2 4 -13 128.37 14.22
 -2 4 -13 135.64 13.65
 2 -4 14 21.6 7.83
 -2 4 -14 16.42 5.34
 -2 4 -14 15.1 7.22
 -2 4 -14 20.33 3.84
 2 -4 14 20.37 7.61
 -2 4 -14 20.24 6.58
 -2 4 -14 11.05 5.54
 -2 4 -15 183.11 16.87
 2 -4 15 163.33 19.01
 -2 4 -15 155.71 9.06
 -2 4 -15 150.69 16.19
 -2 4 -15 162.35 15.64
 2 -4 15 135.76 16.19
 2 -4 15 152.75 8.63
 2 -4 15 144.89 8.84
 -2 4 -15 174.52 18.83
 2 -4 15 148.92 8.36
 2 -4 16 18.19 8.28
 -2 4 -16 22.68 4.11
 -2 4 -16 26.24 7.8
 2 -4 16 30.13 8.17
 2 -4 16 20.48 3.48
 2 -4 16 24.3 3.82
 -2 4 -16 28.81 8.56
 2 -4 16 21.57 3.38
 2 -4 17 276.7 25.62
 -2 4 -17 281.94 12.54
 -2 4 -17 287.33 23.37
 2 -4 17 279.07 24.32
 2 -4 17 253.91 12.44
 2 -4 17 280.39 12.21
 -2 4 -17 280.44 24.26
 2 -4 17 262.68 11.47
 2 -4 18 -0.21 1.92
 2 -4 18 -1.8 2.64
 2 -4 18 0.79 1.8
 2 -4 18 13.63 7.04
 -2 4 -18 9.22 5.47
 2 -4 18 5.63 6.53
 -2 4 -18 0.7 3
 -2 4 -19 9.54 6.64
 2 -4 19 -2.4 4.88
 -2 4 -19 4.09 3.33
 -2 4 -19 4.65 2.35
 2 -4 19 3 2.19
 2 -4 19 5.26 2.69
 2 -4 19 2.49 2.21
 -2 4 -20 49.16 9.33
 2 -4 20 56.98 12.24
 -2 4 -20 48.48 5.69
 -2 4 -20 45.29 4.95
 2 -4 20 38.9 5.23
 2 -4 20 47.57 5.31
 2 -4 20 46.35 4.91
 2 -4 21 9.34 4.74
 -2 4 -21 23.07 4.6
 -2 4 -21 24.83 3.76
 -2 4 -21 20.15 3.63
 2 -4 21 21.16 4.07
 2 -4 21 18.49 3.16
 2 -4 22 17.26 6.9
 -2 4 -22 21.42 4.2
 -2 4 -22 24.15 3.14
 -2 4 -22 18.57 3.32
 2 -4 22 20.03 3.6
 2 -4 22 17.51 2.98
 2 -4 23 0.1 5.82
 2 -4 23 -0.53 1.81
 -2 4 -23 -4.19 3.18
 2 -4 23 1.43 1.46
 -2 4 -23 2.11 2.03
 2 -4 24 66.64 4.67
 -2 4 -24 73.11 5.56
 2 -4 24 83.52 5.96
 -2 4 -25 7.16 1.92
 2 -4 25 16.84 3.4
 -2 4 -26 24.17 2.88
 2 -4 26 26.01 3.38
 -2 4 -27 15.74 2.13
 2 -4 27 18.1 2.63
 2 -4 28 21.55 2.44
 2 -4 28 23.63 3.14
 2 -4 29 6.79 1.6
 -2 3 29 18.98 2.34
 -2 3 29 18.75 1.92
 -2 3 28 0.1 1.58
 2 -3 -28 2.59 1.14
 -2 3 28 -0.55 1.24
 2 -3 -27 70.8 4.15
 -2 3 27 74.16 4.74
 -2 3 26 76.52 5.09
 2 -3 -26 79.57 4.94
 -2 3 26 74.01 5.23
 -2 3 25 25.26 3.5
 2 -3 -25 31.1 3.7
 -2 3 25 26.83 3.61
 -2 3 24 135.02 7.92
 2 -3 -24 126.91 6.89
 -2 3 24 130.93 7.69
 2 -3 -23 81.5 5.73
 -2 3 23 90.62 6.79
 2 -3 -23 94.01 6.2
 2 -3 -22 2.53 1.77
 -2 3 22 -0.98 2.15
 2 -3 -22 1.89 1.81
 2 -3 -21 76.96 5.94
 2 -3 -21 71.84 5.62
 2 -3 -20 -3.54 2.44
 2 -3 -20 -2.29 1.91
 -2 3 20 1.44 1.88
 2 -3 -19 18.84 3.22
 2 -3 -19 19.17 3.5
 -2 3 19 13.59 3.2
 2 -3 -18 1826.52 26.45
 -2 3 18 1822.31 29.24
 2 -3 -18 1783.15 55.71
 2 -3 -18 1804.59 27.09
 -2 3 18 1769.56 57.41
 2 -3 -18 1873.54 54.54
 2 -3 -17 673.74 15.78
 -2 3 17 729.67 39.41
 2 -3 -17 670.74 31.69
 -2 3 17 673.76 17.28
 2 -3 -17 663.47 33.49
 2 -3 -17 679.78 16.34
 -2 3 17 642.66 33.42
 2 -3 -16 120.21 12.92
 -2 3 16 136.51 15.04
 2 -3 -16 137.64 15.15
 -2 3 16 124.93 16.63
 -2 3 15 10.84 6.41
 -2 3 15 22.19 5.75
 2 -3 -15 2.45 2.27
 -2 3 15 7.66 4.45
 2 -3 -15 17.73 6.99
 -2 3 14 67.07 11.19
 -2 3 14 55.95 9.26
 -2 3 14 95.56 12.01
 2 -3 -14 63.04 8.61
 -2 3 14 74.19 12.71
 -2 3 14 67.11 9.41
 2 -3 -14 63.16 10.2
 -2 3 13 521.46 29.89
 -2 3 13 459.56 24.02
 2 -3 -13 542.9 24.57
 -2 3 13 526.23 25.28
 -2 3 13 496.34 29.43
 2 -3 -13 491.35 25.9
 -2 3 12 7.27 2.93
 2 -3 -12 5.88 3.61
 -2 3 12 15.95 5.71
 2 -3 -12 15.31 5.67
 2 -3 -12 13.48 3.67
 -2 3 12 17.09 7.66
 2 -3 -11 245.02 15.22
 -2 3 11 230.46 15.48
 2 -3 -11 239.71 17.37
 -2 3 11 256.23 19.91
 -2 3 10 27.99 5.62
 2 -3 -10 28.09 7.24
 -2 3 10 27.43 6.93
 2 -3 -10 31.48 5.96
 2 -3 -9 292.92 17.94
 -2 3 9 287.73 18.44
 -2 3 9 275.6 14.9
 -2 3 9 304.2 19.72
 2 -3 -9 285.7 14.9
 -2 3 9 295.39 20.06
 2 -3 -9 299.9 13.89
 2 -3 -8 19.69 6.12
 -2 3 8 17.31 5.32
 -2 3 8 12.37 5.35
 -2 3 8 17.38 4.18
 2 -3 -8 21.79 4.41
 2 -3 -8 15.46 3.45
 2 -3 -7 167.64 12.97
 -2 3 7 180.81 13.84
 -2 3 7 161.28 10.03
 -2 3 7 167.11 13.85
 2 -3 -7 174.61 10.61
 -2 3 7 176.49 12.53
 2 -3 -7 179.33 11.05
 2 -3 -6 3.06 3.86
 -2 3 6 -1.11 3.3
 -2 3 6 -0.35 3.83
 -2 3 6 0.36 4.88
 -2 3 6 3.57 3.06
 2 -3 -6 -3.05 2.53
 2 -3 -6 -0.15 3.49
 -2 3 6 1.62 2.32
 2 -3 -6 2.31 2.54
 -2 3 5 17.1 5.73
 -2 3 5 17.21 3.92
 -2 3 5 19.22 4.44
 2 -3 -5 19.11 4.62
 2 -3 -5 18.47 3.15
 -2 3 5 19.16 3.11
 2 -3 -5 15.31 3.66
 -2 3 4 7 4.97
 -2 3 4 2.1 2.39
 -2 3 4 3.93 2.75
 2 -3 -4 5.11 2.9
 -2 3 4 3.94 1.39
 2 -3 -4 6.07 2.29
 2 -3 -4 4.35 3.31
 2 -3 -3 669.76 19.27
 -2 3 3 681.37 24.71
 -2 3 3 654.15 21.08
 2 -3 -3 658.23 21.12
 2 -3 -2 1178 23.73
 2 -3 -2 1188.16 24.88
 2 -3 -2 1144.49 27.62
 -2 3 2 1161.48 28.09
 -2 3 1 829.37 21.15
 2 -3 -1 852.83 19.9
 2 -3 -1 861.28 13.31
 -2 3 1 839.72 21.01
 -2 3 1 847.66 19.37
 -2 3 1 839.1 22.88
 2 -3 -1 857.97 24.02
 2 -3 0 15.49 3.02
 -2 3 0 18.07 3.38
 -2 3 0 23.53 5.01
 2 -3 0 23.75 5.68
 -2 3 0 21.71 4.03
 -2 3 0 20.02 4.54
 -2 3 -1 843.98 14.53
 -2 3 -1 901.93 23.8
 2 -3 1 943.72 21.24
 -2 3 -1 956.57 21.67
 2 -3 1 899.04 24.56
 -2 3 -1 924.15 24.72
 -2 3 -1 898.88 22.92
 -2 3 -2 63.82 3.81
 -2 3 -2 65.33 5.89
 2 -3 2 64.2 5.7
 -2 3 -2 60.4 6.56
 -2 3 -2 66.94 7.31
 2 -3 2 60.65 6.95
 -2 3 -2 54.81 3.79
 -2 3 -2 64.97 7.33
 -2 3 -3 312.46 12.8
 -2 3 -3 310.37 15.14
 -2 3 -3 302.31 14.59
 2 -3 3 310.67 14.57
 -2 3 -3 334.3 15.61
 -2 3 -4 191.49 10.28
 2 -3 4 218.81 14.36
 -2 3 -4 197.62 12.53
 -2 3 -4 194.14 12.27
 -2 3 -4 202.41 12.69
 2 -3 4 195.08 11.69
 2 -3 5 432.95 16.13
 2 -3 5 450.46 20.93
 -2 3 -5 414.67 15.54
 -2 3 -5 406.76 18.46
 -2 3 -5 420.75 18.94
 -2 3 -5 437.84 18.68
 2 -3 5 414.54 16.85
 2 -3 6 118.4 8.68
 -2 3 -6 119.27 10.64
 2 -3 6 117.6 11.37
 -2 3 -6 113.4 9.56
 -2 3 -6 112.1 8.64
 -2 3 -6 114.79 10.21
 -2 3 -6 119.7 10.31
 2 -3 6 111.72 9.01
 -2 3 -6 111.97 10.3
 2 -3 7 650.29 19.26
 -2 3 -7 617.7 24.31
 -2 3 -7 609.66 24.25
 2 -3 7 633.26 26.3
 -2 3 -7 610.38 20.45
 2 -3 7 624.65 15.84
 -2 3 -7 622.84 23.76
 2 -3 7 597.97 20.15
 -2 3 -7 620.53 24.97
 2 -3 8 556.07 17.65
 -2 3 -8 579.92 24.22
 -2 3 -8 520.29 23.95
 2 -3 8 547.43 25.54
 -2 3 -8 520.28 19.95
 2 -3 8 562.54 16.58
 -2 3 -8 529.7 22.31
 2 -3 8 524.9 18.73
 -2 3 -8 535.1 24.4
 2 -3 9 3.63 1.63
 2 -3 9 7.06 2.15
 2 -3 9 7.4 4.85
 -2 3 -9 3.97 2.85
 -2 3 -9 7.69 5.42
 -2 3 -9 8 4.79
 -2 3 -9 8.25 4.63
 -2 3 -9 3.52 3.45
 2 -3 10 334.44 15.19
 2 -3 10 304.03 20.41
 -2 3 -10 296.68 16.5
 -2 3 -10 307.52 19.45
 -2 3 -10 309.77 18.39
 -2 3 -10 319.82 18.96
 -2 3 -10 308.68 20.4
 -2 3 -11 394.86 21.38
 2 -3 11 437.89 18.67
 2 -3 11 402.56 24.36
 -2 3 -11 359.88 19.24
 -2 3 -11 418.6 23.73
 -2 3 -11 379.75 23.41
 -2 3 -11 429.16 22.65
 -2 3 -11 432.42 22.08
 -2 3 -12 59.7 9.42
 2 -3 12 46.45 9.05
 -2 3 -12 53.84 8.03
 -2 3 -12 90.96 11.47
 -2 3 -12 52.94 9.4
 -2 3 -12 64.55 9.54
 -2 3 -12 66.04 10.8
 -2 3 -13 117.14 13.15
 2 -3 13 123.51 14.17
 2 -3 13 116.1 13.43
 -2 3 -13 101.68 11.37
 -2 3 -13 133.08 14.86
 -2 3 -13 112.27 14.27
 -2 3 -13 136.78 13.72
 -2 3 -13 134.92 12.9
 -2 3 -14 50.97 9.22
 2 -3 14 52.56 9.94
 2 -3 14 45.55 9.58
 -2 3 -14 49.77 8.19
 -2 3 -14 42.18 7.49
 -2 3 -14 49.05 8.1
 -2 3 -14 47.22 9.23
 -2 3 -14 53.95 5.17
 -2 3 -14 43.52 9.86
 -2 3 -15 600.97 30.63
 2 -3 15 538.19 32.01
 2 -3 15 567.59 32.08
 -2 3 -15 622.26 32.47
 -2 3 -15 665.67 29.42
 -2 3 -15 611.14 29.68
 -2 3 -15 566.9 16.19
 -2 3 -15 575.31 33.42
 -2 3 -16 7.28 2.69
 2 -3 16 6.47 2.28
 2 -3 16 5.92 4.85
 -2 3 -16 -0.6 5.13
 -2 3 -16 14.54 6.58
 -2 3 -16 13.21 7.84
 2 -3 16 2.84 5.08
 -2 3 -17 6.53 3
 -2 3 -17 7.76 4.67
 2 -3 17 6.15 5.4
 2 -3 17 -5.56 6.55
 2 -3 17 3.43 2.07
 2 -3 17 5.2 2.68
 -2 3 -17 9.4 6.14
 2 -3 17 3.7 2.04
 2 -3 17 2.78 1.83
 -2 3 -18 3.82 2.9
 -2 3 -18 -0.54 4.85
 2 -3 18 5.29 4.31
 2 -3 18 2.57 4.81
 2 -3 18 5.54 2.79
 2 -3 18 3.28 2.69
 -2 3 -18 0.38 6.23
 2 -3 18 3.43 1.79
 2 -3 18 3.68 2.03
 -2 3 -19 7.48 2.8
 -2 3 -19 18.81 7.03
 -2 3 -19 13.98 5.23
 2 -3 19 5.33 2.03
 2 -3 19 4.72 2.22
 2 -3 19 -1.68 4.38
 2 -3 19 8.94 2.89
 2 -3 19 4.21 2.07
 2 -3 19 13.93 7.04
 2 -3 20 18.57 7.75
 2 -3 20 27.36 3.9
 2 -3 20 21.47 3.55
 2 -3 20 24.98 4.21
 2 -3 20 22.68 4.14
 -2 3 -20 26.1 4.53
 2 -3 21 26.06 6.73
 2 -3 21 25.15 3.75
 2 -3 21 30.42 4.74
 2 -3 21 25.66 4.12
 -2 3 -21 28.17 4.77
 2 -3 22 11.34 6.56
 2 -3 22 12.86 2.92
 2 -3 22 15.95 3.6
 2 -3 22 17.31 3.59
 -2 3 -22 11.74 3.09
 2 -3 23 4.21 4.21
 2 -3 23 3.8 2.53
 2 -3 23 5.17 2.49
 -2 3 -23 2.7 2.23
 2 -3 23 1.83 1.47
 -2 3 -24 50.01 4.96
 -2 3 -24 55.81 5.32
 2 -3 24 50.83 5.25
 -2 3 -25 233.29 9.62
 2 -3 25 261.4 10.47
 -2 3 -26 60.84 4.78
 2 -3 26 63.05 4.82
 2 -3 27 1.87 1.76
 -2 3 -27 4.85 1.88
 2 -3 28 139.62 6.29
 -2 3 -28 134.14 5.55
 2 -3 29 43.02 3.78
 2 -3 29 37.55 2.79
 -2 2 30 18.27 1.96
 2 -2 -29 13.62 1.78
 -2 2 29 17.46 2.35
 2 -2 -28 3.84 1.48
 -2 2 28 1.62 1.76
 -2 2 28 -1.41 1.5
 -2 2 27 1.36 1.97
 -2 2 27 2.56 1.65
 2 -2 -26 20.32 2.78
 -2 2 26 23.8 3.52
 2 -2 -25 254.73 9.35
 -2 2 25 247.5 10.2
 2 -2 -24 24.7 3.5
 -2 2 24 24.77 3.74
 -2 2 24 23.49 3.67
 2 -2 -23 40.56 4.31
 -2 2 23 42.67 4.86
 -2 2 23 41.97 4.8
 -2 2 22 15.22 3.35
 2 -2 -22 18.58 3.39
 2 -2 -22 13.86 2.78
 -2 2 21 358.06 13.7
 2 -2 -21 368.83 12.62
 2 -2 -21 341.42 11.76
 2 -2 -20 60.02 5.17
 -2 2 20 45.65 10.3
 2 -2 -20 61.92 5.47
 2 -2 -20 47.49 8.55
 -2 2 19 22.21 7.45
 2 -2 -19 25.4 3.63
 2 -2 -19 19.21 3.18
 2 -2 -19 17.51 5.97
 -2 2 19 23.51 3.47
 -2 2 18 10.5 4.88
 -2 2 18 8.2 1.94
 2 -2 -18 13.01 4.79
 2 -2 -18 11.88 2.81
 2 -2 -18 10.16 4.57
 2 -2 -18 6.46 2.12
 2 -2 -17 322.48 21.51
 -2 2 17 338.41 26.58
 2 -2 -17 340.32 23.37
 -2 2 17 373.7 22.88
 2 -2 -16 19.83 5.55
 -2 2 16 24 6.03
 2 -2 -16 38.41 7.76
 -2 2 16 30.87 8.62
 -2 2 15 33.23 7.74
 2 -2 -15 28.45 6.64
 -2 2 15 26.13 7.18
 2 -2 -15 17.36 5.38
 -2 2 15 33.25 7.7
 -2 2 14 27.29 5.99
 -2 2 14 19.29 6.33
 2 -2 -14 18.08 4.8
 -2 2 14 12.27 5.86
 2 -2 -14 18.83 5.58
 -2 2 14 12.74 4.03
 -2 2 13 27.09 5.82
 -2 2 13 31.83 8.12
 2 -2 -13 26.74 5.55
 -2 2 13 28.63 7.8
 2 -2 -13 26.94 6.73
 -2 2 13 27.53 5.66
 -2 2 12 131.08 11.91
 -2 2 12 139.37 13.58
 2 -2 -12 140.9 11.62
 -2 2 12 136.45 14.77
 2 -2 -12 139.17 12.9
 -2 2 12 138.8 15.04
 -2 2 11 12.09 4.53
 2 -2 -11 8.27 3.67
 -2 2 11 5.49 4.63
 -2 2 11 13.63 5.28
 -2 2 11 7.03 5.03
 2 -2 -11 10.73 5.19
 2 -2 -11 9.29 2.63
 -2 2 10 57.47 8.32
 2 -2 -10 69.6 7.65
 -2 2 10 80.05 9.37
 -2 2 10 63.88 9.88
 2 -2 -10 72.18 6.39
 2 -2 -10 66.81 8.73
 -2 2 9 47.54 7.1
 2 -2 -9 54.39 6.41
 2 -2 -9 58.99 8.16
 -2 2 9 65.42 9.26
 -2 2 8 1135.19 34.21
 2 -2 -8 1164.18 26.36
 -2 2 8 1140.49 32.1
 -2 2 8 1176.27 35.22
 2 -2 -8 1126.08 31.08
 2 -2 -7 595.04 21.73
 -2 2 7 618.4 24.08
 -2 2 7 566.93 19.61
 2 -2 -7 610 17.92
 -2 2 7 616.02 22.71
 2 -2 -7 587.66 17.39
 -2 2 7 632.54 24.51
 2 -2 -6 500.88 19.27
 -2 2 6 520.82 21.28
 -2 2 6 505.64 21.29
 2 -2 -6 494.51 15.2
 -2 2 6 485.7 16.81
 -2 2 6 502.16 19.74
 2 -2 -6 495.14 15.98
 -2 2 6 491.02 17.71
 -2 2 5 82.11 6.5
 2 -2 -5 80.97 5.85
 -2 2 5 87.74 8.25
 -2 2 5 83.56 6.81
 -2 2 5 86.8 8.83
 -2 2 5 75.73 8.21
 2 -2 -5 91.54 8.48
 2 -2 -5 91.16 7.06
 -2 2 4 2.4 1.72
 2 -2 -4 3.36 1.6
 2 -2 -4 3.58 3.09
 -2 2 4 3.69 2.14
 -2 2 4 3.92 3.43
 2 -2 -4 7.61 3.88
 -2 2 4 2.95 1.73
 2 -2 -3 119.02 6.2
 -2 2 3 112.27 5.94
 2 -2 -3 106.52 7.87
 2 -2 -3 114.68 7.04
 -2 2 3 111.22 5.36
 2 -2 -3 108.55 8.39
 -2 2 3 99.39 5.39
 -2 2 3 110.82 7.53
 -2 2 3 115.37 9.26
 -2 2 2 2129.32 27.02
 -2 2 2 2144.19 30.9
 2 -2 -2 2140.98 33.32
 -2 2 2 2118.23 19.3
 2 -2 -2 2179.4 28.34
 -2 2 1 1779.86 26.38
 2 -2 -1 1835.04 23.9
 2 -2 -1 1854.68 30.87
 -2 2 1 1800.23 28.8
 2 -2 -1 1863.19 25.24
 2 -2 -1 1820.33 16.09
 -2 2 0 1320.23 24.01
 2 -2 0 1295.68 20.09
 -2 2 0 1293.16 24.98
 2 -2 0 1310.63 26.12
 2 -2 0 1287.28 17.3
 -2 2 0 1290.98 21.58
 -2 2 -1 1311.93 25.35
 2 -2 1 1398.83 21.26
 2 -2 1 1321.25 26.35
 -2 2 -1 1390.05 26.47
 -2 2 -1 1386.11 21.66
 2 -2 2 160.44 9.49
 -2 2 -2 150.25 7.38
 -2 2 -2 146.22 7.32
 -2 2 -2 140.02 8.79
 2 -2 3 31.32 4.78
 -2 2 -3 28.1 3.54
 2 -2 3 33.54 4.95
 -2 2 -3 28.93 3.73
 -2 2 -3 31.28 4.81
 2 -2 4 286.32 12.44
 -2 2 -4 293.57 10.85
 2 -2 4 297.05 12.16
 2 -2 4 299.3 12.92
 -2 2 -4 274.56 10.82
 -2 2 -4 306.16 13.89
 2 -2 5 806.82 20.69
 -2 2 -5 834.11 23.79
 2 -2 5 773.66 20.9
 2 -2 5 868.59 20.22
 -2 2 -5 818.52 19.08
 2 -2 6 30.61 4.21
 2 -2 6 33.49 5.07
 2 -2 6 26.93 5.11
 2 -2 6 28.3 3.36
 -2 2 -6 32 5.71
 -2 2 -6 32.08 4.49
 2 -2 6 29.42 4.17
 2 -2 7 1.4 2.16
 2 -2 7 -0.87 1.9
 2 -2 7 -1.85 3.34
 -2 2 -7 3.08 2.53
 2 -2 7 0.22 1.23
 -2 2 -7 -0.46 3.19
 -2 2 -7 -2.49 4.2
 -2 2 -7 1.09 2.34
 2 -2 7 0.09 2.47
 2 -2 8 59.33 5.78
 -2 2 -8 55.81 7.59
 2 -2 8 61.73 8.13
 -2 2 -8 60.97 8.33
 -2 2 -8 59.09 6.45
 2 -2 8 69.7 5.61
 -2 2 -8 48.5 6.7
 -2 2 -9 99.75 9.28
 2 -2 9 94.59 7.8
 2 -2 9 95.22 10.25
 -2 2 -9 92.1 10.19
 -2 2 -9 88.35 10.03
 -2 2 -9 87.37 8.03
 2 -2 9 93.1 6.37
 -2 2 -9 91.43 9.61
 -2 2 -10 0.77 3.45
 -2 2 -10 -0.14 2.2
 -2 2 -10 -0.92 4.06
 2 -2 10 2.91 1.86
 -2 2 -10 1.42 3.62
 -2 2 -10 0.11 3.88
 -2 2 -11 481.39 25.09
 -2 2 -11 495.91 23.6
 -2 2 -11 516.3 23.17
 2 -2 11 511.48 20.73
 -2 2 -11 536.2 23.25
 -2 2 -11 465.04 20.59
 -2 2 -12 26.22 6.4
 2 -2 12 29.35 7.37
 -2 2 -12 28.97 5.76
 2 -2 12 28.32 5.74
 -2 2 -12 29.3 6.12
 -2 2 -12 31.07 6.46
 -2 2 -12 23.69 6.39
 -2 2 -13 96.62 12.59
 -2 2 -13 106.41 12.75
 -2 2 -13 111.48 12.13
 -2 2 -13 116.71 11.88
 2 -2 13 87.73 11.61
 -2 2 -13 98.61 10.89
 -2 2 -14 4.18 3.94
 -2 2 -14 9.84 4.91
 -2 2 -14 3.58 4.45
 -2 2 -14 9.25 2.98
 2 -2 14 18.84 6.89
 -2 2 -15 0.56 5.89
 -2 2 -15 5.62 4.39
 -2 2 -15 -5.88 5.77
 -2 2 -15 4.79 3.88
 2 -2 15 0.03 5.97
 -2 2 -16 15.27 6.59
 -2 2 -16 17.25 7.02
 -2 2 -16 16.38 4.67
 -2 2 -16 9.81 5.27
 2 -2 16 21.06 6.6
 2 -2 17 7.57 1.98
 2 -2 17 7.93 2.2
 2 -2 17 8.96 5.45
 -2 2 -17 21.74 8.95
 -2 2 -17 8.89 3.14
 -2 2 -17 13.75 6.36
 -2 2 -17 9.66 5.5
 -2 2 -17 17.92 7.75
 2 -2 18 19.8 7.93
 -2 2 -18 20.34 4.16
 2 -2 18 17.18 3.38
 -2 2 -18 24.93 8.82
 -2 2 -18 17.06 3.21
 2 -2 18 17.22 7.34
 -2 2 -18 23.65 7.2
 2 -2 18 23.14 3.52
 2 -2 18 18.32 2.91
 -2 2 -19 95.2 7.49
 2 -2 19 94.95 7.19
 -2 2 -19 96.32 14.04
 2 -2 19 97.15 14.85
 -2 2 -19 79.79 6.14
 2 -2 19 101.84 16.15
 -2 2 -19 115.02 14.63
 2 -2 19 90.73 6.61
 2 -2 19 87.79 6.58
 -2 2 -20 0.72 2.62
 -2 2 -20 7.48 5.37
 2 -2 20 2.86 6.83
 -2 2 -20 -1.17 5.79
 2 -2 20 2.75 2.47
 2 -2 20 -6.91 4.67
 2 -2 20 3.66 2.01
 2 -2 20 -0.92 1.79
 2 -2 21 259.94 23.89
 2 -2 21 229.87 10.15
 2 -2 21 229.55 10.67
 2 -2 21 245.39 11.27
 -2 2 -21 222.63 11
 2 -2 22 16 6.44
 2 -2 22 9.23 2.54
 2 -2 22 10.41 2.97
 2 -2 22 8.81 3.13
 2 -2 22 7.66 2.93
 -2 2 -22 6.74 2.63
 2 -2 23 5.44 2.44
 2 -2 23 1.81 2.31
 2 -2 23 1.9 2.23
 2 -2 23 1.5 1.68
 -2 2 -23 -2.11 2.84
 -2 2 -24 -0.25 1.91
 2 -2 24 2.69 2.31
 2 -2 24 -1.2 2.33
 -2 2 -25 -2.84 1.95
 2 -2 25 -3.25 2.41
 2 -2 25 0.44 1.81
 2 -2 26 -2.84 2.3
 -2 2 -26 1.79 2.07
 2 -2 27 5.88 2.03
 -2 2 -27 3.35 1.88
 2 -2 28 50.99 3.62
 -2 2 -28 50.57 4.04
 -2 2 -29 -0.48 1.3
 2 -2 29 -2.28 1.44
 2 -2 30 -1.69 1.39
 -2 1 30 18.52 2.05
 -2 1 29 5.92 1.68
 2 -1 -29 7.84 1.74
 -2 1 28 75.74 5.09
 -2 1 28 69.6 4.6
 2 -1 -28 72.31 4.61
 -2 1 27 50.42 4.72
 -2 1 27 48.23 4.27
 -2 1 26 4.73 2.24
 -2 1 25 42.79 4.64
 2 -1 -25 39.15 3.84
 -2 1 24 68.11 6
 2 -1 -24 70.19 5.37
 2 -1 -23 95.61 6.81
 -2 1 23 91.21 6.84
 2 -1 -23 91.35 6.29
 2 -1 -22 73.15 5.98
 2 -1 -22 71.82 5.9
 -2 1 22 63 6.06
 2 -1 -21 276.77 11.22
 -2 1 21 272.84 12
 2 -1 -20 26.06 7.19
 2 -1 -20 23.49 3.52
 2 -1 -20 25.38 3.43
 -2 1 20 27.25 4.13
 2 -1 -19 27.95 3.9
 2 -1 -19 28.2 3.35
 -2 1 19 34.38 4.23
 2 -1 -18 745.38 17.19
 2 -1 -18 758.31 34.22
 -2 1 18 773.15 40.27
 2 -1 -18 750.74 34.64
 2 -1 -18 697.24 15.95
 -2 1 17 480.12 25.1
 2 -1 -17 414.47 25.15
 -2 1 17 467.39 30.29
 2 -1 -17 446.62 25.54
 -2 1 16 2.41 2.35
 -2 1 16 3.52 5.22
 2 -1 -16 7.51 5.35
 2 -1 -16 0.58 3.68
 -2 1 16 3.39 4.69
 -2 1 15 101.86 11.31
 -2 1 15 102.83 14.12
 -2 1 15 107.55 13.74
 2 -1 -15 104.43 11.37
 2 -1 -15 97.6 11.83
 -2 1 14 207.47 18.87
 2 -1 -14 195.16 15.7
 -2 1 14 211.37 18.14
 2 -1 -14 221.01 15.49
 -2 1 13 35.53 6.66
 -2 1 13 32.16 7.78
 2 -1 -13 41.33 6.68
 -2 1 13 35.6 7.8
 2 -1 -13 34.8 7.38
 2 -1 -12 480.86 22.75
 -2 1 12 461.45 25.74
 -2 1 12 467.48 19.18
 -2 1 12 473.15 21.62
 -2 1 12 482.13 24.3
 2 -1 -12 487.95 21.06
 2 -1 -11 182.98 13.86
 -2 1 11 173.42 9.73
 -2 1 11 207.91 16.24
 -2 1 11 154.46 14.59
 -2 1 11 198.83 11.79
 -2 1 11 172.84 12.8
 -2 1 11 186.73 14.66
 2 -1 -11 177.68 12.19
 2 -1 -10 24.18 3.13
 2 -1 -10 27.51 6.04
 -2 1 10 26.74 3.72
 -2 1 10 28.87 6.62
 -2 1 10 31.82 6.35
 -2 1 10 20.18 5.51
 2 -1 -10 21.84 4.58
 -2 1 10 30.22 6.54
 2 -1 -9 39.93 4.13
 2 -1 -9 44.11 6.59
 -2 1 9 42.32 7.12
 -2 1 9 47.57 6.29
 -2 1 9 38.96 3.86
 -2 1 9 45.61 7.2
 2 -1 -9 37.47 5.25
 -2 1 8 54.33 7.85
 -2 1 8 51.67 7.11
 2 -1 -8 52.62 5.77
 2 -1 -8 55.29 4.93
 2 -1 -8 56.66 7.38
 -2 1 8 49.83 6.64
 -2 1 7 7 3.36
 -2 1 7 4.51 3.71
 -2 1 7 3.93 2.25
 2 -1 -7 4.52 3.03
 2 -1 -7 3.84 1.99
 -2 1 7 2.59 2.83
 2 -1 -7 5.11 2.34
 -2 1 6 387.06 17.2
 2 -1 -6 381.58 15.57
 2 -1 -6 381.13 12.39
 -2 1 6 366.06 14.88
 2 -1 -6 388.6 12.42
 -2 1 6 409.65 17.6
 2 -1 -5 89.75 7.58
 -2 1 5 101.02 8.51
 -2 1 5 89.51 6.98
 2 -1 -5 96.64 5.7
 2 -1 -4 125.73 8.55
 -2 1 4 119.82 3.84
 -2 1 4 122.5 9.21
 -2 1 4 116.36 7.27
 2 -1 -4 128.55 5.91
 2 -1 -4 134.52 7.32
 2 -1 -3 649.18 17.41
 2 -1 -3 614.64 15.36
 -2 1 3 592.25 14
 2 -1 -3 624.74 11.67
 2 -1 -3 664.81 16.05
 -2 1 3 654.86 10.87
 2 -1 -2 5062.52 45.53
 2 -1 -2 4965.77 43.52
 2 -1 -2 4937.95 34.6
 2 -1 -2 4944.02 44.02
 -2 1 2 5048.9 38.31
 2 -1 -1 1088.92 20.35
 2 -1 -1 1129.75 21.01
 -2 1 1 1094.35 18.45
 2 -1 -1 1130.48 13.79
 -2 1 1 1041.75 12.98
 2 -1 -1 1119.53 15.17
 -2 1 1 1053.58 8.13
 2 -1 -1 1116 11.81
 2 -1 0 121.17 7.22
 2 -1 0 124.5 4.59
 -2 1 0 110.05 3.05
 -2 1 0 107.12 5.13
 2 -1 0 118.48 4.74
 2 -1 1 449.83 10.61
 -2 1 -1 413.79 9.21
 2 -1 1 444.24 13.24
 -2 1 -1 445.91 9.96
 2 -1 2 789.37 17.16
 2 -1 2 796 15.84
 -2 1 -2 740.06 12.34
 2 -1 2 797.43 17.73
 -2 1 -2 788.39 14.94
 -2 1 -3 27.58 3.81
 2 -1 3 24.54 4.03
 2 -1 3 26.35 3.81
 2 -1 3 26.96 3.84
 -2 1 -3 24.41 2.61
 2 -1 3 25.47 3.56
 -2 1 -3 27.3 3.58
 -2 1 -4 332.41 9.77
 2 -1 4 340.73 11.93
 2 -1 4 354.62 11.56
 2 -1 4 316.75 11.92
 -2 1 -4 324.54 12.24
 -2 1 -5 531.24 13.51
 2 -1 5 493.3 15.11
 2 -1 5 533.83 14.19
 -2 1 -5 488.15 16.33
 -2 1 -6 16.55 3.09
 -2 1 -6 15.63 1.18
 2 -1 6 19.36 3.61
 2 -1 6 20.28 3.25
 2 -1 7 38.84 4.39
 -2 1 -7 34.72 5.04
 -2 1 -7 34.01 4.5
 -2 1 -7 35.39 5.53
 2 -1 7 35.69 4.42
 2 -1 7 36.01 3.9
 2 -1 8 -0.05 1.93
 -2 1 -8 1.58 3.02
 -2 1 -8 1.19 1.86
 -2 1 -8 2.63 2.95
 2 -1 8 -0.67 1.87
 -2 1 -9 889.19 26.05
 2 -1 9 861.24 23.63
 -2 1 -9 854.02 29
 -2 1 -9 848.39 23.18
 2 -1 9 829.32 20.2
 -2 1 -10 413.32 21.34
 2 -1 10 417.74 14.29
 -2 1 -10 443.96 19.27
 2 -1 10 421.76 18.03
 2 -1 10 396.15 20.38
 -2 1 -10 417.29 17.24
 -2 1 -10 408.56 21.45
 -2 1 -11 157.44 13.87
 2 -1 11 153.04 8.66
 2 -1 11 146.1 13.13
 -2 1 -11 147.43 12.09
 2 -1 11 155.29 11.63
 -2 1 -11 138.06 13.71
 -2 1 -11 158.95 12.08
 -2 1 -12 28.96 7.33
 -2 1 -12 26.62 4.51
 2 -1 12 24.64 7.05
 -2 1 -12 32.53 6.55
 -2 1 -12 27.8 7.73
 -2 1 -12 24.63 5.55
 -2 1 -13 152.69 10.32
 -2 1 -13 144.32 14.86
 -2 1 -13 155.21 13.64
 -2 1 -13 153.7 12.53
 2 -1 13 136.24 13.47
 -2 1 -14 359.24 21.23
 -2 1 -14 324.9 22.79
 -2 1 -14 337.65 18.9
 -2 1 -14 355.03 21.32
 2 -1 14 339.68 22.11
 -2 1 -15 -3.87 5.9
 -2 1 -15 0.77 3.81
 -2 1 -15 -0.56 3.32
 -2 1 -15 2.56 3.8
 2 -1 15 1.01 3.95
 -2 1 -16 80.56 10.89
 -2 1 -16 101.42 11.04
 -2 1 -16 94.75 12.47
 2 -1 16 97.59 12.77
 -2 1 -16 83.67 12.87
 -2 1 -17 0.25 2
 -2 1 -17 -6.6 3.5
 -2 1 -17 0.86 4.66
 -2 1 -17 5.7 5.15
 2 -1 17 3.35 3.54
 2 -1 18 0.59 1.67
 2 -1 18 -1.21 1.62
 -2 1 -18 -5.16 6.04
 -2 1 -18 -0.11 2
 -2 1 -18 1.05 2.28
 -2 1 -18 -8.09 8.27
 -2 1 -18 -7.13 4.89
 2 -1 18 1.13 3.99
 2 -1 19 10.94 2.92
 2 -1 19 4.67 1.78
 2 -1 19 3.56 2.02
 -2 1 -19 15.2 6.92
 -2 1 -19 10.63 5.65
 2 -1 19 -3.22 4.47
 -2 1 -19 7.09 2.62
 -2 1 -19 6.41 2.6
 2 -1 20 11.25 2.83
 2 -1 20 8.29 2.55
 2 -1 20 6.19 1.75
 -2 1 -20 10.12 5.91
 2 -1 20 1.82 4.72
 -2 1 -20 7.22 2.48
 -2 1 -20 9.92 3.32
 -2 1 -20 12.4 6.72
 -2 1 -21 24.66 4.15
 -2 1 -21 22.56 3.91
 2 -1 21 17.77 3.29
 2 -1 21 17.52 3.47
 2 -1 21 27.18 3.75
 -2 1 -22 79.71 6.43
 -2 1 -22 76.89 6.27
 2 -1 22 75.93 12.77
 2 -1 22 80.16 5.87
 2 -1 22 78.8 6.45
 2 -1 22 82.01 6.72
 -2 1 -23 125.58 7.99
 2 -1 23 114.54 7.78
 2 -1 23 113.37 7.66
 -2 1 -24 61.53 5.55
 2 -1 24 55.13 5.42
 2 -1 24 55.74 5.31
 -2 1 -25 161.04 8.41
 2 -1 25 150.3 8.01
 2 -1 25 149.29 8.98
 2 -1 25 152.38 8.36
 2 -1 26 -4.22 2.03
 2 -1 26 -1.06 1.9
 2 -1 26 -0.36 2.06
 2 -1 27 1.49 1.59
 -2 1 -28 0.87 1.82
 2 -1 28 2.17 1.54
 -2 1 -29 6.94 1.88
 2 -1 29 9.23 1.61
 2 -1 30 22.98 2.25
 -2 1 -30 21.32 2.23
 2 0 -30 2.38 1.03
 -2 0 30 -0.56 0.98
 2 0 -29 3.42 1.54
 -2 0 29 0.74 1.38
 2 0 -28 37.28 3.71
 -2 0 28 42.47 3.91
 -2 0 28 38.65 3.63
 -2 0 27 5.74 2.33
 -2 0 27 5.17 2.21
 -2 0 26 3.37 2.41
 -2 0 26 3.64 2.21
 -2 0 25 19.34 3.84
 -2 0 25 10.14 2.94
 -2 0 24 30.51 4.39
 2 0 -23 47.46 4.44
 -2 0 23 42.97 4.91
 2 0 -22 107.69 6.77
 -2 0 22 101.39 7.56
 2 0 -22 99.8 6.91
 2 0 -21 42.33 4.56
 -2 0 21 43.66 5.1
 2 0 -21 43.77 4.87
 2 0 -20 1.73 1.84
 2 0 -20 -2.27 3.43
 -2 0 20 2.99 2.52
 2 0 -20 1.92 2.4
 -2 0 20 3.76 5.8
 2 0 -20 -0.29 1.62
 2 0 -19 37.88 4.27
 2 0 -19 35.2 7.45
 -2 0 19 33.22 8.94
 2 0 -19 46.55 8.75
 2 0 -18 -1.16 1.79
 2 0 -18 -1.6 3.56
 2 0 -18 -3.96 2.04
 -2 0 18 -3.22 4.52
 2 0 -18 -0.1 2.68
 2 0 -17 24.05 6.8
 -2 0 17 20.27 7.89
 2 0 -17 30.13 6.29
 -2 0 17 42.24 7.5
 2 0 -16 28.67 6.7
 2 0 -16 24.72 5.83
 -2 0 16 28.76 7.85
 -2 0 16 26.27 5.92
 -2 0 15 1.88 5.13
 2 0 -15 -1.8 3.85
 -2 0 15 -2.43 2.54
 -2 0 15 1.05 2.43
 2 0 -15 -1.27 3.72
 -2 0 14 232.23 18.58
 2 0 -14 211.14 15.28
 -2 0 14 221.58 19.06
 -2 0 14 219.77 15.6
 -2 0 14 210.38 14.09
 2 0 -14 218.45 16.16
 -2 0 13 1.62 4.06
 -2 0 13 2.95 4.74
 2 0 -13 1.56 2.88
 -2 0 13 0.84 3.57
 2 0 -13 1.47 3.53
 -2 0 12 45.5 7.86
 2 0 -12 51.27 7.13
 2 0 -12 44.7 7.42
 -2 0 12 53.62 9.23
 -2 0 11 133.29 9.25
 2 0 -11 138.82 10.97
 -2 0 11 144.47 13.08
 -2 0 11 127.44 10.76
 2 0 -11 138.76 11.85
 -2 0 11 134.02 13.13
 -2 0 10 156.18 9.19
 -2 0 10 139.03 12.17
 2 0 -10 174.78 11.31
 -2 0 10 159.07 11.31
 2 0 -10 149.16 11.65
 -2 0 10 156.85 13.72
 -2 0 9 615.7 17.04
 -2 0 9 654.27 24.14
 2 0 -9 651.13 20.14
 -2 0 9 612.04 21.18
 2 0 -9 642.94 22.59
 2 0 -9 585.96 12.36
 -2 0 9 658.04 25.72
 -2 0 8 449.98 20.15
 -2 0 8 469.86 19.24
 2 0 -8 475.37 16.09
 -2 0 8 471.38 17.7
 2 0 -8 460.78 18.56
 2 0 -8 457.36 11.4
 -2 0 8 482.34 20.87
 -2 0 7 274.89 14.85
 -2 0 7 298.84 13.82
 2 0 -7 282.78 13.95
 2 0 -7 269.27 8.99
 -2 0 7 271.85 14.05
 2 0 -7 293.42 11.67
 -2 0 6 1336.73 30.19
 2 0 -6 1318.11 22.49
 -2 0 6 1300.75 27.82
 2 0 -6 1286.02 27.49
 2 0 -6 1242.98 19.31
 -2 0 6 1345.22 27.63
 -2 0 5 366.16 13.68
 2 0 -5 364.1 10.59
 2 0 -5 357.14 9.43
 2 0 -5 348.14 10.27
 2 0 -5 346.25 13.69
 -2 0 4 33.75 4.39
 2 0 -4 34.98 3.06
 2 0 -4 35.91 3.35
 2 0 -4 31.11 4.44
 2 0 -4 32.11 3.49
 -2 0 3 311.9 10.51
 2 0 -3 300.62 7.09
 -2 0 3 303.27 6.44
 -2 0 3 283.06 10.91
 2 0 -3 284.54 9.42
 2 0 -3 306.04 9.03
 2 0 -3 306.9 11.17
 -2 0 2 9634.03 51.43
 2 0 -2 9784.32 29.94
 -2 0 2 9665.02 58.99
 2 0 -2 9999 51.96
 2 0 -2 9875.88 57.19
 -2 0 1 693.55 12.39
 2 0 -1 731.78 14.17
 2 0 -1 724.48 14.55
 2 0 0 27.89 2.48
 2 0 0 29.08 2.84
 -2 0 -1 1652.21 12.57
 2 0 1 1660.57 19.56
 2 0 1 1675.01 17.59
 2 0 2 1698.86 22.54
 2 0 2 1712.48 15.2
 2 0 2 1719.8 22.05
 -2 0 -2 1703.21 11.27
 -2 0 -3 7891.11 33.39
 2 0 3 7929.48 52.25
 2 0 3 7865.68 52.06
 2 0 3 8021 48.85
 -2 0 -3 7905.07 52.83
 -2 0 -3 7936.23 57.63
 2 0 4 2952.33 34.63
 -2 0 -4 2872.96 24.71
 -2 0 -4 2787.9 29.96
 2 0 4 2849.82 32.09
 2 0 4 2866.21 29.35
 -2 0 -4 2793.58 36.42
 -2 0 -4 2761.79 34.35
 2 0 5 1900.67 30.21
 -2 0 -5 1912.31 23.12
 -2 0 -5 1866.87 27.14
 2 0 5 1763.9 26.14
 -2 0 -5 1730.34 29.53
 -2 0 -5 1796.46 31.44
 -2 0 -5 1755.13 15.22
 -2 0 -6 166.4 7.8
 2 0 6 147.12 9.58
 -2 0 -6 152.41 8.64
 2 0 6 150.96 7.9
 -2 0 -6 134.75 9.28
 -2 0 -6 145.97 10.21
 -2 0 -7 139.89 10.39
 -2 0 -7 138.73 9.21
 2 0 7 126.84 7.45
 2 0 7 125.67 9.34
 2 0 8 2.67 3.54
 -2 0 -8 1.58 2.51
 -2 0 -8 2.04 2.85
 2 0 8 2.48 1.96
 -2 0 -8 -0.46 2.27
 2 0 9 962.54 28.17
 -2 0 -9 936.95 30.02
 -2 0 -9 1032.13 26.97
 -2 0 -9 950.88 18.84
 2 0 9 969.79 20.56
 2 0 10 232.86 15.06
 -2 0 -10 226.74 15.7
 -2 0 -10 248.79 14.33
 -2 0 -10 225.44 9.81
 2 0 10 230.89 10.06
 2 0 11 1535.79 39.11
 -2 0 -11 1469.41 42.65
 -2 0 -11 1650.27 38.37
 2 0 11 1540.78 25.94
 -2 0 -11 1624.39 27.8
 -2 0 -12 107.56 7.68
 -2 0 -12 97.68 12.32
 2 0 12 101.22 11.57
 -2 0 -12 116.58 11.16
 -2 0 -12 111.78 12.17
 -2 0 -13 145.3 15.43
 -2 0 -13 162.39 13.55
 -2 0 -13 160.72 15.48
 -2 0 -13 155.44 7.07
 2 0 13 158.96 14.17
 -2 0 -14 13.32 5.63
 -2 0 -14 4.57 4.31
 -2 0 -14 15.08 4.09
 2 0 14 19.51 6.03
 -2 0 -15 272.15 19.27
 -2 0 -15 261.11 21.07
 -2 0 -15 277.61 16.56
 2 0 15 251.71 19.28
 -2 0 -16 8.56 5.32
 -2 0 -16 -0.78 5.15
 -2 0 -16 2.54 2.92
 -2 0 -16 11.52 4.32
 2 0 16 3.29 4.15
 -2 0 -17 20.56 6.36
 -2 0 -17 20.75 6.89
 -2 0 -17 16.63 5.19
 2 0 17 24.4 7.46
 2 0 18 7.47 3.62
 -2 0 -18 7.8 4
 2 0 18 10.99 2.86
 -2 0 -18 6.19 5.47
 -2 0 -18 6.85 2.18
 -2 0 -18 10.14 6.24
 -2 0 -19 8.82 2.92
 -2 0 -19 5.21 5.77
 2 0 19 15.02 5.44
 -2 0 -19 -2.11 4.5
 -2 0 -19 4.21 2.27
 2 0 19 5.85 2.49
 2 0 19 11.6 2.64
 2 0 19 7.64 2.46
 -2 0 -19 8.97 5.53
 2 0 20 26.54 3.33
 2 0 20 25.18 3.91
 -2 0 -20 22.77 7.37
 -2 0 -20 18.7 3.43
 2 0 20 20.3 6.96
 2 0 20 21.07 6.38
 -2 0 -20 27.33 4.33
 2 0 21 71.64 6.21
 -2 0 -21 79.2 6.39
 2 0 21 80.61 12.96
 2 0 21 88.96 14.16
 -2 0 -21 72.74 12.72
 2 0 21 76.87 6.31
 -2 0 -21 73.25 6.17
 2 0 22 1.04 2.2
 -2 0 -22 1.81 1.75
 -2 0 -22 1.16 2.08
 2 0 22 5.4 2.52
 2 0 23 4.44 2.59
 2 0 23 3.72 2.29
 2 0 23 3.69 1.84
 -2 0 -23 1.62 2.45
 -2 0 -23 7.76 2.55
 2 0 24 85.14 6.81
 2 0 24 92.42 6.85
 2 0 24 98.6 6.4
 -2 0 -24 86.03 6.63
 -2 0 -24 98.87 6.68
 2 0 25 29.01 4.13
 2 0 25 30.26 4.07
 2 0 25 28.57 3.44
 2 0 26 4.53 1.87
 2 0 26 9.22 2.84
 2 0 27 33.28 4.16
 2 0 27 28.33 3.25
 2 0 27 37.13 3.99
 2 0 28 20.76 3.23
 2 0 29 0.77 1.2
 -2 0 -29 0.31 1.84
 -2 0 -30 15.38 2.26
 -2 -1 30 3.11 1.14
 2 1 -30 3.58 1.21
 -2 -1 29 34.81 3.04
 2 1 -29 36.02 3.18
 -2 -1 28 4.66 1.97
 2 1 -28 4.69 2.09
 -2 -1 27 35.82 3.95
 -2 -1 27 37.89 4.11
 2 1 -27 37.31 4.2
 -2 -1 26 9.25 2.72
 -2 -1 26 8.18 2.49
 -2 -1 25 212.62 9.81
 -2 -1 25 217.13 10.23
 -2 -1 24 10.52 3.16
 -2 -1 24 16.14 3.75
 -2 -1 23 40.46 4.8
 -2 -1 22 35.91 4.78
 -2 -1 21 138.88 8.57
 -2 -1 20 1.44 2.46
 -2 -1 20 6.51 4.95
 2 1 -20 -0.5 2.01
 2 1 -20 8.61 4.31
 2 1 -20 2.12 2.22
 2 1 -19 6.01 2
 -2 -1 19 -2.38 3.88
 2 1 -19 10.06 4.91
 2 1 -19 10.62 2.99
 -2 -1 19 6.94 2.27
 2 1 -19 5.22 3.43
 -2 -1 18 178.86 19.31
 2 1 -18 165.61 16.31
 2 1 -18 177.36 16.87
 2 1 -18 182.11 8.73
 -2 -1 18 188.88 9.34
 2 1 -17 21.96 6.36
 -2 -1 17 23.33 5.97
 -2 -1 17 17.78 5.04
 -2 -1 17 19.95 6.66
 2 1 -17 17.92 5.38
 -2 -1 16 527.21 25.5
 2 1 -16 470.07 25.83
 -2 -1 16 503.17 29.93
 2 1 -16 515.39 26.26
 -2 -1 15 52.31 8.19
 2 1 -15 51.82 8.76
 -2 -1 15 40.75 8.89
 2 1 -15 53.58 8.11
 2 1 -14 209.47 7.68
 2 1 -14 218.14 16.36
 -2 -1 14 228.05 18.69
 2 1 -14 220.97 15.81
 -2 -1 14 219.04 15.55
 2 1 -13 37.2 7.5
 2 1 -13 49.36 7.74
 -2 -1 13 49.4 9.02
 -2 -1 13 48.32 7.49
 2 1 -12 125.84 11.81
 -2 -1 12 127.04 11.2
 2 1 -12 121.16 10.69
 -2 -1 12 134.49 13.39
 2 1 -11 336.44 17.98
 2 1 -11 340.96 16.79
 -2 -1 11 328.75 19.4
 -2 -1 11 328.23 17.21
 -2 -1 11 319.52 19.99
 2 1 -10 28.84 6.39
 -2 -1 10 25.15 6.77
 2 1 -10 27.94 5.27
 -2 -1 10 27.24 4.97
 -2 -1 10 18.44 4.65
 2 1 -9 2.2 3.41
 -2 -1 9 0.19 4.34
 2 1 -9 3.49 2.78
 -2 -1 9 1.4 2.7
 -2 -1 9 1.08 2.96
 -2 -1 8 119.34 10.68
 2 1 -8 114.64 9.82
 -2 -1 8 122.53 9.23
 2 1 -8 123.48 9.63
 -2 -1 8 124.43 9.97
 2 1 -8 114.54 8.33
 2 1 -7 57.31 6.64
 -2 -1 7 64.62 7.23
 2 1 -7 63.84 5.7
 2 1 -7 62.44 6.77
 -2 -1 6 11.01 3.65
 2 1 -6 14.76 2.91
 2 1 -6 10.12 3.23
 -2 -1 6 10.46 3.4
 2 1 -6 12.28 3.41
 2 1 -6 12.33 1.4
 2 1 -5 735.83 19.26
 2 1 -5 778.44 11.46
 -2 -1 5 734.27 19.83
 2 1 -5 773.15 18.43
 2 1 -4 836.89 12.78
 2 1 -4 797.71 18.69
 -2 -1 4 811.39 19.17
 2 1 -4 797.16 16.99
 2 1 -3 43.51 4.43
 2 1 -3 49.35 3.37
 2 1 -3 43.75 3.88
 -2 -1 3 41.69 4.48
 2 1 -2 1061.42 18.06
 -2 -1 2 1061.29 19.4
 2 1 -2 1074.86 15.4
 -2 -1 2 1056 18.74
 2 1 -1 15.96 2.43
 2 1 -1 13.76 2.16
 -2 -1 1 11.78 1.85
 -2 -1 1 17.38 2.08
 2 1 -1 12.79 1.59
 -2 -1 1 15.09 2.7
 -2 -1 0 597.75 7.61
 2 1 0 580.75 7.59
 -2 -1 0 558.7 11.82
 2 1 0 590.98 12.59
 2 1 0 578.56 10.43
 2 1 0 584.62 10.19
 -2 -1 -1 2429.09 18.07
 2 1 1 2515.22 17.9
 2 1 1 2414.67 12.98
 -2 -1 -1 2478.27 14.86
 -2 -1 -2 17.34 2.11
 2 1 2 19.08 1.08
 -2 -1 -2 13.89 1.88
 2 1 2 17.92 2.76
 2 1 2 19.19 2.37
 -2 -1 -2 17.55 1.84
 -2 -1 -3 1660.35 18.64
 2 1 3 1674.57 22.87
 -2 -1 -3 1713.46 20.44
 2 1 3 1690.43 23.69
 2 1 3 1664.73 20.64
 2 1 4 2272.27 27.56
 -2 -1 -4 2295.6 26.92
 2 1 4 2281.88 29.69
 2 1 4 2350.52 26.78
 2 1 5 3000.14 32.78
 -2 -1 -5 3031.08 34.31
 2 1 5 3137.36 34.18
 2 1 5 3162.83 37.49
 -2 -1 -6 73.76 3.05
 2 1 6 73.32 5.58
 -2 -1 -6 73.14 6.09
 2 1 6 77.39 6.87
 -2 -1 -7 151.21 5.32
 2 1 7 141.55 7.86
 -2 -1 -7 154.9 9.38
 2 1 7 153.98 9.94
 2 1 8 221.35 12.41
 2 1 8 242.52 13.35
 2 1 8 219.34 9.66
 -2 -1 -8 223.67 7.51
 -2 -1 -8 229.71 13.38
 -2 -1 -8 235.53 14.16
 -2 -1 -8 223.34 11.96
 2 1 9 1728.58 36.17
 2 1 9 1777.75 37.89
 -2 -1 -9 1777.69 35.22
 -2 -1 -9 1833.93 41.37
 -2 -1 -9 1723.33 38.83
 -2 -1 -9 1750.7 23.22
 2 1 9 1713.6 27.31
 2 1 10 136.6 11.01
 -2 -1 -10 148.34 11.36
 -2 -1 -10 148.77 12.63
 -2 -1 -10 139.74 7.21
 2 1 10 145.17 8.04
 2 1 11 183.2 13.17
 -2 -1 -11 191.62 13.15
 -2 -1 -11 173.88 14.71
 -2 -1 -11 194.91 9.17
 2 1 11 187.88 9.15
 -2 -1 -12 5.6 5.6
 -2 -1 -12 2.89 1.25
 2 1 12 3.65 2.07
 -2 -1 -12 6.58 4.71
 -2 -1 -12 2.98 1.75
 2 1 12 0.38 3.96
 -2 -1 -13 827.9 29.94
 -2 -1 -13 796.33 16.12
 -2 -1 -13 807.08 32.19
 -2 -1 -13 747.88 33.04
 2 1 13 785.46 29.91
 -2 -1 -14 84.86 10.59
 2 1 14 62.46 9.48
 -2 -1 -14 71.43 11.27
 -2 -1 -14 65.49 10.48
 -2 -1 -14 70.17 5.27
 -2 -1 -15 5.94 4.19
 2 1 15 4.63 3.67
 -2 -1 -15 8.24 5.08
 -2 -1 -15 6.13 3.78
 -2 -1 -16 59.53 10.78
 2 1 16 59.46 9.8
 -2 -1 -16 76.62 10.91
 -2 -1 -17 178.65 14.6
 -2 -1 -17 159.79 16.97
 2 1 17 166.68 16.26
 -2 -1 -17 186.56 17.34
 -2 -1 -18 -1.6 2.59
 -2 -1 -18 2.21 4.32
 -2 -1 -18 5.18 5.88
 2 1 18 5.21 4.08
 2 1 18 7.01 5.43
 2 1 19 180.2 18.16
 2 1 19 201.4 19.54
 -2 -1 -19 176.76 18
 -2 -1 -19 205.07 9.43
 -2 -1 -19 189.76 20.36
 2 1 19 179.21 10.04
 2 1 20 -6.22 6.38
 2 1 20 2.7 6.15
 -2 -1 -20 2.43 4.22
 -2 -1 -20 8.09 2.81
 2 1 20 4.99 2.15
 -2 -1 -20 7.59 2.5
 -2 -1 -20 9.04 7.62
 -2 -1 -21 131.81 7.86
 2 1 21 122.55 15.65
 2 1 21 120.99 16.4
 -2 -1 -21 130.04 16.78
 2 1 21 121.5 8.7
 -2 -1 -21 132.43 8.05
 -2 -1 -22 61.11 5.83
 -2 -1 -22 66.75 5.56
 2 1 22 61.97 6.04
 2 1 22 58.36 6.2
 2 1 23 10.74 3.29
 -2 -1 -23 13.75 3.48
 2 1 23 12.78 3.07
 2 1 24 7.7 3
 2 1 24 9.7 2.68
 -2 -1 -24 9.78 3.15
 2 1 25 1.82 2.24
 2 1 25 -0.91 1.82
 -2 -1 -25 1.57 2.68
 2 1 25 2.57 1.6
 2 1 26 42.25 4.61
 2 1 26 33.73 3.87
 -2 -1 -26 31.18 4.28
 2 1 26 42.41 4.03
 2 1 27 29.51 3.35
 2 1 27 31.61 3.81
 2 1 27 30 3.13
 2 1 28 11.05 2.52
 2 1 28 10.08 1.84
 2 1 28 7.92 2.4
 2 1 29 -1.39 1.67
 2 1 29 0.25 1.39
 2 1 30 5.7 1.38
 -2 -1 -30 4.1 1.68
 -2 -1 -31 1.1 0.98
 2 2 -30 23.29 2.12
 -2 -2 29 -0.42 1.27
 2 2 -29 -1.26 1.41
 -2 -2 28 1.12 1.51
 2 2 -28 2.95 1.73
 -2 -2 27 5.83 2.09
 2 2 -27 5.83 2.64
 -2 -2 26 -2.16 2.31
 2 2 -26 -0.18 2.41
 -2 -2 25 27.44 4.17
 -2 -2 25 23.48 3.76
 2 2 -25 26.83 4.25
 -2 -2 24 44.4 5.04
 -2 -2 24 50.97 5.28
 -2 -2 23 7.04 2.79
 -2 -2 23 7.33 2.75
 -2 -2 22 1.99 2.08
 -2 -2 22 5.81 3.13
 -2 -2 21 -3.09 2.83
 -2 -2 21 0.11 2.22
 2 2 -20 -9.01 4.68
 2 2 -20 2.87 3.03
 -2 -2 20 -0.54 7.21
 -2 -2 20 0.86 1.9
 2 2 -19 8.19 4.37
 -2 -2 19 13.66 6.14
 2 2 -19 13.01 3.9
 -2 -2 19 4.05 4.44
 -2 -2 19 11.82 2.34
 2 2 -18 7.7 3.05
 -2 -2 18 14.27 5.95
 2 2 -18 -0.95 3.8
 -2 -2 18 7.2 3.24
 -2 -2 18 5.26 2.41
 2 2 -17 40.8 8.52
 -2 -2 17 46.1 9.17
 2 2 -17 51.98 9.06
 2 2 -16 14.14 5.57
 -2 -2 16 20 6.51
 2 2 -16 32.04 7.35
 2 2 -15 0.04 3.46
 2 2 -15 1.41 1.64
 2 2 -15 6.05 4.54
 -2 -2 15 7.29 5.72
 2 2 -14 134.75 12.79
 -2 -2 14 126.13 14.13
 2 2 -14 132.96 6.52
 -2 -2 14 137.23 12.63
 -2 -2 14 149.78 12.09
 2 2 -14 138.21 13.51
 2 2 -13 87.21 9.72
 -2 -2 13 91.77 11.74
 2 2 -13 77.74 4.84
 2 2 -13 77.05 9.78
 -2 -2 13 75.47 8.19
 -2 -2 13 79.62 9.42
 2 2 -12 2419.28 51
 2 2 -12 2369.02 50.17
 2 2 -12 2490.47 49.07
 -2 -2 12 2477.21 55.42
 -2 -2 12 2431.64 45.28
 -2 -2 12 2406.76 48.76
 -2 -2 12 2551.35 36.8
 2 2 -11 1150.93 33.61
 2 2 -11 1127.82 32.98
 -2 -2 11 1132.82 35.86
 2 2 -11 1140.09 31.67
 -2 -2 11 1123.78 29.8
 -2 -2 11 1185.95 24.75
 -2 -2 11 1141.28 32.51
 2 2 -10 379.48 17.56
 -2 -2 10 385.68 20.17
 2 2 -10 389.15 18.58
 -2 -2 10 387.9 14.11
 -2 -2 10 382.58 18.03
 2 2 -10 390.78 18.98
 2 2 -9 10.96 4.34
 -2 -2 9 7.59 4.56
 -2 -2 9 7.56 2.36
 -2 -2 9 4.97 2.59
 2 2 -9 6.71 3.98
 -2 -2 8 55.87 7.77
 2 2 -8 44.84 6.33
 -2 -2 8 48.73 5.06
 -2 -2 8 47.62 6.06
 -2 -2 7 12.97 4.28
 2 2 -7 11.6 1.02
 2 2 -7 14 4.39
 -2 -2 7 12.48 2.76
 -2 -2 7 13.9 3.93
 -2 -2 6 342.82 14.98
 2 2 -6 342.98 7.27
 -2 -2 6 303.57 11.5
 -2 -2 6 343.97 14.35
 2 2 -6 323.76 13.86
 -2 -2 5 1429.25 28.84
 -2 -2 5 1431.07 23.79
 2 2 -5 1436.5 26.36
 -2 -2 4 250.55 11.52
 -2 -2 4 251.11 9.74
 2 2 -4 259.26 10.49
 -2 -2 3 260.82 10.99
 2 2 -3 278.8 9.88
 -2 -2 3 272.54 9.74
 -2 -2 2 41.21 3.64
 2 2 -2 37.28 3.89
 2 2 -2 37.35 3.56
 -2 -2 2 38.5 3.84
 -2 -2 1 488.67 11.07
 2 2 -1 486.24 12.23
 2 2 -1 482.15 11.02
 -2 -2 0 -0.21 1.52
 2 2 0 1.46 1.44
 -2 -2 -1 2964.35 27.36
 -2 -2 -1 2948.84 26.01
 2 2 1 2900.35 25.39
 -2 -2 -2 1820.35 22.49
 -2 -2 -2 1809.35 21.32
 -2 -2 -3 425.21 11.61
 2 2 3 432.38 12.28
 -2 -2 -4 0.62 1.94
 2 2 4 1.97 2.17
 2 2 4 1.66 2.33
 -2 -2 -5 2498.38 32.91
 2 2 5 2542.94 33.51
 2 2 5 2508.58 33.2
 -2 -2 -6 116.36 7.98
 2 2 6 121.34 8.21
 2 2 6 116.9 7.98
 2 2 7 1752.16 33.52
 2 2 7 1759.07 32.01
 2 2 7 1773.83 31.7
 -2 -2 -7 1697.15 31.35
 -2 -2 -7 1737.62 19.15
 -2 -2 -7 1791.85 36.17
 -2 -2 -7 1734.51 33.77
 -2 -2 -8 11.58 1.93
 -2 -2 -8 10.66 3.88
 2 2 8 10.46 2.77
 -2 -2 -8 8.39 3.71
 -2 -2 -8 11.3 4.14
 2 2 8 10.69 4.02
 2 2 8 9.66 4.05
 2 2 9 428.59 17.7
 2 2 9 420.2 17.97
 -2 -2 -9 393.74 11.23
 2 2 9 397.31 18.11
 -2 -2 -9 402.22 17.3
 -2 -2 -9 426.67 20.01
 -2 -2 -9 419.22 19.81
 2 2 10 111.54 10.33
 2 2 10 96.99 9.33
 -2 -2 -10 98.08 6.08
 2 2 10 96.35 9.59
 -2 -2 -10 97.91 9.57
 -2 -2 -10 110.57 10.83
 -2 -2 -10 92.23 10.16
 2 2 11 810.7 26.74
 2 2 11 831.01 28.16
 2 2 11 829.36 20.46
 -2 -2 -11 815.05 18.77
 2 2 11 832.26 29.07
 -2 -2 -11 823.51 27.46
 -2 -2 -11 823.6 31.31
 -2 -2 -12 96.47 6.93
 2 2 12 106.75 7.39
 2 2 12 89.79 9.89
 2 2 12 103.99 11.12
 -2 -2 -12 112.31 5.96
 2 2 12 104.46 11.19
 -2 -2 -12 115.14 12.84
 -2 -2 -12 96.96 10.31
 2 2 13 4.79 4.38
 2 2 13 4.42 5.17
 -2 -2 -13 -0.24 1.54
 2 2 13 2.91 4.48
 -2 -2 -13 -3.47 4.41
 -2 -2 -13 5.03 5.72
 2 2 14 190.25 15.71
 2 2 14 187.61 15.19
 -2 -2 -14 192.77 8.73
 -2 -2 -14 193.68 16.29
 -2 -2 -14 212.17 16.24
 -2 -2 -14 208.32 18.53
 -2 -2 -15 30.61 7.12
 -2 -2 -15 31.02 7.77
 2 2 15 20.06 5.79
 2 2 15 29.25 7.71
 -2 -2 -16 9.74 5.01
 -2 -2 -16 13.8 6.17
 2 2 16 7.32 4.23
 2 2 16 11.16 5.72
 -2 -2 -17 141.1 14.94
 -2 -2 -17 129.31 14.5
 2 2 17 115.07 13.07
 2 2 17 129.42 14.97
 -2 -2 -18 5.27 5.1
 -2 -2 -18 9.46 5.25
 2 2 18 -4.1 5.47
 2 2 18 0.61 3.77
 2 2 19 9.23 2.79
 2 2 19 4.31 4.94
 2 2 19 13.93 6.62
 2 2 19 8.15 2.58
 -2 -2 -19 2.54 3.62
 -2 -2 -19 8.51 2.47
 2 2 19 5.05 1.93
 -2 -2 -19 6.82 5.46
 -2 -2 -20 8.37 2.47
 -2 -2 -20 -2.03 6.76
 2 2 20 -3.28 4.17
 2 2 20 -5.6 7.18
 -2 -2 -20 6.31 5.8
 2 2 20 1.16 2.35
 -2 -2 -20 1.36 1.94
 2 2 21 101.58 14.61
 -2 -2 -21 113.08 15.71
 -2 -2 -21 90.54 6.83
 2 2 21 97.72 7.88
 2 2 22 -1.68 2.41
 -2 -2 -22 1.34 2.51
 2 2 23 1.45 2.94
 -2 -2 -23 4.09 2.52
 2 2 24 3.32 2.47
 -2 -2 -24 5.21 2.82
 2 2 25 2.3 1.92
 2 2 25 5.65 2.71
 -2 -2 -25 3.88 2.9
 2 2 26 23.47 3.26
 2 2 26 28.29 3.99
 -2 -2 -26 25.55 4.4
 2 2 27 6.54 2.3
 -2 -2 -27 6.44 2.93
 2 2 27 3.31 1.57
 2 2 27 7.16 2.19
 2 2 28 4.58 2.16
 2 2 28 2.73 1.23
 2 2 28 2.42 1.27
 2 2 29 10.91 2.37
 2 2 29 8.99 2.24
 2 2 30 1.59 1.27
 -2 -2 -31 30.4 2.44
 2 3 -29 1.44 1.39
 -2 -3 29 1.17 1.12
 2 3 -28 10.02 2.39
 -2 -3 28 7.76 1.88
 -2 -3 27 179.92 7.71
 2 3 -27 192.64 8.42
 2 3 -26 6.92 2.77
 -2 -3 26 3.74 2.26
 2 3 -25 14.37 3.62
 -2 -3 25 9.33 2.74
 2 3 -24 31.76 4.85
 -2 -3 24 26.18 3.96
 -2 -3 23 15.04 3.18
 -2 -3 23 18.61 3.65
 -2 -3 22 -0.46 2.12
 -2 -3 22 3.28 2.52
 -2 -3 21 13.61 3.35
 -2 -3 21 12.82 3.17
 -2 -3 20 79.73 6.6
 2 3 -20 91.86 13.65
 -2 -3 20 81.43 6.92
 -2 -3 20 56.97 10.92
 2 3 -20 72.66 11.58
 -2 -3 19 -0.81 2
 2 3 -19 -8.11 4.44
 -2 -3 19 -0.21 2.45
 -2 -3 19 10.61 5.5
 2 3 -19 7.36 4.41
 -2 -3 19 1.57 3.49
 -2 -3 18 73.05 6.53
 2 3 -18 72.53 11.74
 2 3 -18 73.58 11.41
 -2 -3 18 64.38 12.48
 -2 -3 18 71.49 6.09
 -2 -3 17 21.06 3.98
 2 3 -17 13.57 5.15
 -2 -3 17 15.31 7.3
 -2 -3 17 20.78 3.49
 2 3 -17 10.38 4.76
 2 3 -16 35.31 8.06
 2 3 -16 35.29 7.69
 -2 -3 16 22.29 4.67
 2 3 -15 54.14 9.48
 2 3 -15 53.8 4.73
 2 3 -15 59.4 9.44
 -2 -3 15 56.94 10.32
 2 3 -14 3.68 3.98
 2 3 -14 7.71 4.52
 -2 -3 14 18.69 4.96
 2 3 -14 5.87 2.14
 -2 -3 14 8.41 5.4
 2 3 -14 4.57 3.23
 2 3 -13 21.43 6.32
 2 3 -13 22.4 6.83
 -2 -3 13 12.96 3.7
 2 3 -13 21.16 3
 -2 -3 13 16.99 6.66
 2 3 -13 15.75 4.83
 2 3 -12 120.6 12.48
 2 3 -12 107.32 11.47
 -2 -3 12 122.87 13.05
 2 3 -12 124.49 12
 2 3 -12 127.56 6.18
 -2 -3 12 111.1 10.19
 -2 -3 11 14.38 4.95
 2 3 -11 13.63 2.28
 -2 -3 11 11.39 3.28
 2 3 -11 11.76 4.49
 -2 -3 10 -0.22 2.63
 2 3 -10 -3.17 4.4
 -2 -3 10 -2.79 4.92
 -2 -3 9 88.47 8.22
 -2 -3 9 84.31 6.67
 2 3 -9 90 9.54
 -2 -3 9 91.41 9.59
 -2 -3 8 566.14 19.7
 -2 -3 8 546.74 16.12
 2 3 -8 563.64 21.47
 -2 -3 8 573.2 22.31
 -2 -3 7 353.1 14.94
 -2 -3 7 340.32 12.56
 2 3 -7 339.75 15.84
 -2 -3 7 348.94 16.66
 -2 -3 6 662.57 19.93
 -2 -3 6 699.23 21.89
 2 3 -6 661.09 20.67
 -2 -3 6 643.27 17.02
 -2 -3 5 126.64 9.32
 2 3 -5 117.2 8.56
 -2 -3 5 110.53 7.13
 -2 -3 4 110.98 8.36
 2 3 -4 114.37 7.95
 -2 -3 3 80.85 6.92
 -2 -3 3 81.36 6.37
 2 3 -3 79.1 6.26
 2 3 -3 75.98 6.34
 -2 -3 2 2495.58 32.28
 2 3 -2 2528.26 32.2
 2 3 -2 2532.71 33.42
 -2 -3 1 42.06 4.49
 2 3 -1 41.73 4.41
 2 3 -1 43.53 4.65
 2 3 0 3164.25 33.89
 -2 -3 0 3080.55 34.9
 2 3 0 3116.01 17.41
 2 3 1 870 17.67
 -2 -3 -1 882.76 18.09
 -2 -3 -1 858.78 18.37
 -2 -3 -2 108.56 6.67
 2 3 2 107.21 6.36
 -2 -3 -2 111.51 6.88
 2 3 3 887.62 19.96
 -2 -3 -3 857.86 18.94
 -2 -3 -3 861.54 19.49
 -2 -3 -3 845.31 20.15
 2 3 4 189.72 9.75
 -2 -3 -4 185.92 9.57
 -2 -3 -4 176.68 10.28
 2 3 5 568.74 17.4
 -2 -3 -5 600.12 17.72
 2 3 6 65.48 6.86
 -2 -3 -6 57.05 6.4
 -2 -3 -6 69.68 7.43
 -2 -3 -6 59.51 6.26
 -2 -3 -7 43.14 5.87
 -2 -3 -7 40.1 5.56
 -2 -3 -7 50.06 6.63
 2 3 7 46.82 5.54
 2 3 7 43.72 6.06
 2 3 8 97.42 8.17
 2 3 8 98.05 9.31
 -2 -3 -8 89.36 8.84
 -2 -3 -8 97.63 8.85
 -2 -3 -8 91.78 9.3
 2 3 9 171.64 12.67
 2 3 9 181.28 12.58
 2 3 9 183.84 11.49
 -2 -3 -9 177.33 12.59
 -2 -3 -9 178.5 12.41
 -2 -3 -9 174.28 12.71
 -2 -3 -9 172.5 13.43
 2 3 10 100.86 10.02
 2 3 10 97.55 9.09
 -2 -3 -10 96.68 9.8
 2 3 10 92.45 10.15
 -2 -3 -10 85.22 9.4
 2 3 11 0.11 2.89
 2 3 11 1.67 4.59
 -2 -3 -11 4.82 4.39
 -2 -3 -11 1.6 4.26
 2 3 11 -3.65 4.18
 2 3 12 4.93 4
 2 3 12 0.58 4.72
 -2 -3 -12 -0.12 3.26
 -2 -3 -12 0.85 1.57
 -2 -3 -12 0.1 3.84
 2 3 12 -0.07 3.32
 2 3 13 793.11 28.65
 2 3 13 816.06 31.74
 -2 -3 -13 836.36 34.85
 -2 -3 -13 834.15 17.33
 -2 -3 -13 826.9 31.25
 2 3 13 860.32 32.84
 2 3 14 52.37 8.24
 2 3 14 48.05 8.66
 -2 -3 -14 44.38 9.28
 -2 -3 -14 55.91 4.94
 -2 -3 -14 57.72 8.91
 2 3 14 63.46 9.79
 -2 -3 -14 64.48 10.1
 -2 -3 -15 139.72 7.89
 -2 -3 -15 141.74 14.56
 2 3 15 114.91 11.94
 2 3 15 133.58 14.43
 2 3 15 135.09 14.26
 -2 -3 -15 148.04 15
 -2 -3 -16 58.17 9.73
 2 3 16 36.78 8.24
 2 3 16 44.89 7.94
 2 3 16 40.27 9.13
 -2 -3 -16 51.28 9.34
 -2 -3 -17 32.86 8.37
 2 3 17 14.91 5
 2 3 17 24.88 7.02
 -2 -3 -17 29.86 7.02
 -2 -3 -18 11.75 3.27
 -2 -3 -18 12.29 3.91
 2 3 18 18.57 6.07
 2 3 18 16.16 7.15
 2 3 18 13.72 3.24
 2 3 18 16.53 2.87
 2 3 19 146.68 9.18
 -2 -3 -19 163.47 17.38
 -2 -3 -19 154.64 16.99
 2 3 19 132.29 14.54
 2 3 19 143.54 17.68
 2 3 19 130.57 7.84
 2 3 19 153.92 8.76
 2 3 20 11.55 3.04
 -2 -3 -20 13.01 5.88
 -2 -3 -20 0.87 5.1
 2 3 20 10.1 6.38
 2 3 20 11.41 2.86
 -2 -3 -20 10.81 2.92
 2 3 20 10.85 2.61
 2 3 21 1.03 2.04
 -2 -3 -21 0.38 2.4
 2 3 21 4.02 3.05
 -2 -3 -22 81.72 6.74
 2 3 22 79.65 7.33
 -2 -3 -23 37.45 5
 2 3 23 35.45 5.38
 -2 -3 -24 3.17 2.78
 2 3 24 3.89 2.97
 2 3 25 14.94 3.65
 2 3 25 11.68 3.32
 -2 -3 -25 8.47 2.57
 -2 -3 -26 57.86 5.57
 2 3 26 57.23 4.65
 2 3 26 60.99 5.54
 -2 -3 -27 14.81 3.48
 2 3 27 9.3 2.04
 2 3 27 12.16 3.07
 2 3 28 65.69 4.28
 2 3 28 59.2 4.69
 2 3 29 3.14 1.13
 2 3 29 1.77 1.81
 2 3 30 1.29 1.34
 2 3 30 0.69 1.24
 -2 -3 -31 3.68 1.34
 2 4 -29 19.74 2.18
 2 4 -28 18.52 2.69
 -2 -4 28 17.86 2.18
 2 4 -27 2.39 2.02
 -2 -4 27 1.63 1.43
 2 4 -26 1.6 2.46
 -2 -4 26 -0.89 1.9
 2 4 -25 -1.08 2.7
 -2 -4 25 2.28 2.04
 2 4 -24 28.21 4.19
 -2 -4 24 28.19 3.99
 2 4 -23 199.07 10.38
 -2 -4 23 208.44 10.14
 2 4 -22 2.46 2.97
 -2 -4 22 1.8 2.11
 2 4 -21 21.28 4.19
 -2 -4 21 24.19 3.99
 -2 -4 20 80.61 6.88
 -2 -4 20 80.56 6.83
 -2 -4 19 198.83 10.4
 2 4 -19 204.42 19.63
 -2 -4 19 193.41 20.8
 -2 -4 19 201.35 10.45
 2 4 -19 179.63 18.45
 -2 -4 18 142.44 8.71
 -2 -4 18 112.58 15.44
 2 4 -18 172.9 18.1
 -2 -4 18 147.21 8.78
 2 4 -18 147.13 16.39
 -2 -4 17 339.76 13.24
 2 4 -17 355.89 25.2
 -2 -4 17 335.11 25.68
 -2 -4 17 346.05 12.83
 2 4 -17 338.19 24.28
 -2 -4 16 273.25 11.32
 -2 -4 16 264.14 10.89
 2 4 -16 268.57 20.9
 -2 -4 16 273.86 22.61
 2 4 -16 266.67 21.29
 2 4 -15 74.92 12.1
 -2 -4 15 80.98 11.85
 2 4 -15 82.04 11.22
 2 4 -15 68.97 10.87
 2 4 -14 206.4 18.08
 2 4 -14 203.53 17.41
 2 4 -14 199.47 17.2
 -2 -4 14 192.88 17.71
 2 4 -13 26.8 7.17
 -2 -4 13 29.73 7.64
 2 4 -13 23.61 6.23
 2 4 -13 25.48 3.37
 2 4 -13 23.11 2.58
 2 4 -12 450.44 24.37
 -2 -4 12 473.05 25.3
 2 4 -12 481.04 12.82
 2 4 -12 464.15 10.47
 2 4 -11 9.06 3.8
 2 4 -11 20.09 2.96
 2 4 -11 18.2 2.2
 2 4 -11 17.08 3.71
 -2 -4 11 15.61 5.7
 -2 -4 10 143.24 9.62
 2 4 -10 129.76 12.37
 2 4 -10 132.58 6.38
 2 4 -10 125.39 5.21
 -2 -4 10 140.9 11.16
 2 4 -10 127.37 9.43
 -2 -4 10 148.34 13.4
 -2 -4 9 62.28 6.39
 2 4 -9 71.76 9.14
 2 4 -9 72.04 4.63
 -2 -4 9 62.99 7.51
 2 4 -9 66.13 6.97
 -2 -4 9 57.02 7.96
 2 4 -8 31.34 6.2
 2 4 -8 30.6 4.58
 -2 -4 8 37.68 5.54
 -2 -4 8 40.3 5.05
 -2 -4 8 32.11 6.05
 2 4 -7 30.02 5.83
 -2 -4 7 33.12 5.42
 2 4 -7 32.88 4.43
 -2 -4 7 27.18 4.14
 -2 -4 7 28.96 5.54
 2 4 -6 143.09 10.89
 2 4 -6 153.96 9.68
 -2 -4 6 145.48 10.25
 -2 -4 6 145.07 8.91
 -2 -4 6 144.06 10.79
 2 4 -5 534.02 19.25
 -2 -4 5 552.54 19.06
 2 4 -5 538.82 17.54
 -2 -4 5 539.5 16.9
 -2 -4 5 544.93 19.7
 2 4 -4 31.74 5.39
 2 4 -4 32.03 5.16
 -2 -4 4 25.92 4.78
 -2 -4 4 34.09 5.9
 2 4 -4 25.89 3.93
 -2 -4 4 27.86 3.88
 -2 -4 3 267.27 11.69
 2 4 -3 254.79 10.24
 2 4 -3 239.05 12.08
 2 4 -3 251.75 12.44
 -2 -4 3 248.03 12.41
 -2 -4 3 242.24 12.39
 -2 -4 2 569.01 16.89
 2 4 -2 536.1 14.91
 2 4 -2 528.51 17.29
 2 4 -2 537.39 17.54
 -2 -4 2 492.91 17.09
 -2 -4 1 305.42 12.57
 2 4 -1 304.13 11.31
 2 4 -1 293.45 12.75
 2 4 -1 291.61 12.75
 -2 -4 1 277.78 12.74
 2 4 0 3.56 1.2
 2 4 0 4.56 2.15
 2 4 0 -0.07 3.34
 -2 -4 0 1.86 2.48
 2 4 1 1319.06 19.73
 -2 -4 -1 1389.26 26.71
 -2 -4 -1 1367.15 26.91
 2 4 1 1354.18 26.49
 -2 -4 -2 4662.17 45.4
 -2 -4 -2 4554.59 50.01
 2 4 2 4629.45 48.92
 -2 -4 -2 4587.13 50.2
 -2 -4 -3 552.36 16.5
 -2 -4 -3 551.02 18.15
 -2 -4 -3 554.21 17.88
 2 4 3 556.23 17.17
 -2 -4 -3 545.56 17.84
 -2 -4 -4 425.36 16.23
 2 4 4 428.49 10
 -2 -4 -4 410.78 15.43
 -2 -4 -4 421.29 16.11
 2 4 5 384.16 15.83
 -2 -4 -5 392.56 16.13
 -2 -4 -5 373.85 15.86
 -2 -4 -5 398.89 16.27
 -2 -4 -6 71.05 7.18
 -2 -4 -6 80.7 8.27
 -2 -4 -6 80.22 8.11
 2 4 6 71.32 7.51
 -2 -4 -7 39.62 6.01
 2 4 7 35.97 6.2
 -2 -4 -7 38.94 6.2
 -2 -4 -7 37.28 6.05
 -2 -4 -8 5.81 3.3
 -2 -4 -8 13.08 4.71
 2 4 8 13 4.45
 -2 -4 -8 14 4.91
 2 4 8 14.99 3.64
 2 4 9 29.74 6.76
 -2 -4 -9 28.81 6.62
 -2 -4 -9 29.66 5.78
 -2 -4 -9 25.38 5.46
 -2 -4 -9 27.02 6.01
 2 4 10 0.35 4.13
 -2 -4 -10 3.57 5.09
 -2 -4 -10 0.13 3.5
 2 4 11 147.68 13.27
 -2 -4 -11 160.63 7.11
 2 4 11 150.34 13.65
 -2 -4 -11 158.76 13.51
 -2 -4 -11 147.53 13.4
 2 4 12 209.2 16.14
 -2 -4 -12 226.17 9.02
 2 4 12 223.38 17.09
 -2 -4 -12 216.38 15.99
 -2 -4 -12 206.37 16.73
 2 4 13 17.24 7.08
 -2 -4 -13 16.89 3.09
 2 4 13 18.19 5.99
 -2 -4 -13 21 4.7
 -2 -4 -13 16.21 5.83
 2 4 14 85.79 12.05
 -2 -4 -14 75.77 9.73
 -2 -4 -14 80.78 6.05
 2 4 14 92.59 11.99
 -2 -4 -14 73.47 10.39
 -2 -4 -14 79.99 11.59
 -2 -4 -15 -1.19 4.1
 2 4 15 -3.27 4.61
 2 4 15 0.1 4.46
 -2 -4 -15 1.7 3.26
 -2 -4 -16 103.68 13.12
 2 4 16 97.62 13.08
 2 4 16 111.62 14.1
 -2 -4 -16 131.46 14.14
 -2 -4 -17 8.76 3.67
 2 4 17 13.4 5.74
 2 4 17 13.29 7.28
 -2 -4 -17 8.89 3
 2 4 18 47.12 10.02
 2 4 18 54.96 5.14
 2 4 18 40.94 9.94
 2 4 18 47.34 4.87
 -2 -4 -18 46.59 9.61
 -2 -4 -19 111.54 14.86
 2 4 19 107.72 7.43
 2 4 19 102.68 15.04
 2 4 19 115.82 8.29
 2 4 19 105.19 7.07
 -2 -4 -20 13.52 6.22
 2 4 20 8.88 3.06
 2 4 20 5.68 2.91
 2 4 20 4.37 1.97
 2 4 20 1.32 5.69
 -2 -4 -21 24.79 4.15
 2 4 21 17.88 3.41
 2 4 21 18.28 4
 2 4 21 13.67 3.23
 -2 -4 -22 3.09 2.86
 2 4 22 1.51 2.47
 2 4 22 2.93 2.29
 -2 -4 -23 5.44 2.98
 2 4 23 6.83 3.14
 -2 -4 -24 3.87 2.6
 2 4 24 7.3 3.3
 -2 -4 -25 -0.51 2.73
 2 4 25 0.19 2.9
 2 4 26 25.4 4.01
 -2 -4 -26 23.77 4.08
 2 4 26 20.78 3.71
 2 4 26 26.5 3.19
 -2 -4 -27 54.89 4.88
 2 4 27 61.56 5.28
 -2 -4 -28 4.5 2.29
 2 4 28 4.92 2.07
 2 4 29 0.83 0.94
 2 4 29 -1.75 1.64
 2 4 30 25.02 2.47
 -2 -5 28 89 3.78
 2 5 -28 96.81 4.76
 -2 -5 27 100.38 4.92
 2 5 -27 112.28 5.8
 -2 -5 26 28.8 3.24
 2 5 -26 24.05 3.46
 2 5 -25 0.6 2.46
 -2 -5 25 3.02 1.92
 2 5 -24 18.84 3.76
 -2 -5 24 14.37 7.84
 -2 -5 24 9.87 2.57
 2 5 -23 41.07 5.09
 -2 -5 23 50.78 12.81
 -2 -5 23 34.36 4.28
 -2 -5 22 34.59 4.56
 2 5 -22 35.21 4.98
 -2 -5 21 74.76 6.45
 2 5 -21 75.54 6.95
 -2 -5 20 45.46 5.27
 2 5 -20 41.43 5.36
 -2 -5 19 7.51 2.47
 2 5 -19 8.58 2.85
 2 5 -18 392.33 27.87
 -2 -5 18 428.54 15
 2 5 -18 417.59 28.72
 -2 -5 18 393.13 28.59
 2 5 -18 434.71 15.5
 2 5 -17 991.61 43.02
 -2 -5 17 1017.41 22.73
 2 5 -17 1055.53 44.6
 -2 -5 17 964.77 43.64
 2 5 -17 1027.91 23.34
 2 5 -16 51.61 10.43
 2 5 -16 51 10.22
 -2 -5 16 51.88 5.34
 -2 -5 16 50.27 9.47
 2 5 -16 54.32 9.84
 2 5 -16 56.65 5.74
 2 5 -15 4.2 3.61
 2 5 -15 12.49 5.85
 2 5 -15 7.85 2.68
 -2 -5 15 0.17 3.97
 2 5 -15 3.24 4.54
 2 5 -14 11.25 5.53
 -2 -5 14 9.46 5.84
 2 5 -14 17.85 5.2
 2 5 -14 14.81 2.38
 2 5 -13 81.26 11.96
 -2 -5 13 90.71 12.2
 2 5 -13 94.65 5.25
 2 5 -12 94.4 12.1
 2 5 -12 109.78 10.33
 -2 -5 12 96.39 11.78
 2 5 -12 96.33 5.4
 2 5 -11 88.44 11.63
 2 5 -11 98.41 9.79
 -2 -5 11 99.51 11.42
 2 5 -11 97.06 5.28
 2 5 -10 321.7 20.5
 2 5 -10 311.4 9.09
 2 5 -10 317.91 16.92
 -2 -5 10 324.12 19.77
 -2 -5 9 21.56 4
 2 5 -9 26.06 6.74
 2 5 -9 25.88 2.77
 2 5 -9 25.83 5.52
 -2 -5 9 25.52 5.62
 -2 -5 8 101.4 8.24
 2 5 -8 97.46 10.87
 2 5 -8 100.72 4.98
 2 5 -8 92.68 9.07
 -2 -5 8 110.15 10.93
 -2 -5 7 127.56 9.16
 2 5 -7 121.8 11.63
 2 5 -7 133.53 5.52
 2 5 -7 127.54 10.51
 -2 -5 7 121.59 10.99
 2 5 -6 313.04 17.24
 2 5 -6 321.83 15.9
 -2 -5 6 310.34 16.43
 -2 -5 6 311.5 14.3
 2 5 -5 978.08 28.95
 -2 -5 5 958.41 24.79
 2 5 -5 945.7 26.7
 -2 -5 5 977.12 27.91
 2 5 -4 421.38 17.91
 2 5 -4 418.39 15.67
 2 5 -4 413.41 18.32
 2 5 -4 425.44 17.62
 -2 -5 4 419 18.26
 -2 -5 4 412.89 17.83
 2 5 -3 260.18 12.25
 -2 -5 3 259.09 14.16
 -2 -5 3 243.51 13.26
 2 5 -3 267.15 14.52
 2 5 -3 264.37 13.85
 2 5 -2 168.31 11.1
 2 5 -2 157.09 9.6
 -2 -5 2 151.69 8.99
 2 5 -2 166.2 11.24
 -2 -5 2 163.87 11.37
 2 5 -1 14.25 3.96
 2 5 -1 12.39 3.81
 -2 -5 1 9.59 2.72
 2 5 -1 12.5 4.34
 -2 -5 1 8.43 3.08
 2 5 0 93.67 7.83
 2 5 0 92.96 6.36
 -2 -5 0 91.77 7.34
 2 5 0 92.08 8.24
 -2 -5 0 91.14 8.46
 2 5 1 207.99 9.69
 -2 -5 -1 209.94 9.32
 2 5 1 230.51 11.91
 -2 -5 -1 198.18 11.27
 2 5 1 202.62 11.91
 -2 -5 -1 213.34 12.72
 2 5 2 27.73 3.87
 -2 -5 -2 20.98 3.35
 2 5 2 27.01 4.34
 2 5 2 25.09 5.23
 -2 -5 -2 19.71 4.44
 -2 -5 -3 808.07 20.08
 -2 -5 -3 842.06 24.75
 2 5 3 862.58 24.19
 -2 -5 -3 805.46 24.4
 2 5 3 815.7 23.92
 -2 -5 -4 20.38 4.59
 -2 -5 -4 23.2 5.68
 2 5 4 16.14 4.66
 -2 -5 -4 13.98 4.47
 2 5 4 28.88 4.73
 2 5 5 129.61 7.05
 -2 -5 -5 134.18 10.8
 -2 -5 -5 130.58 10.68
 -2 -5 -5 121.78 9.75
 2 5 5 121.68 9.6
 -2 -5 -6 766.39 25.87
 2 5 6 763.47 24.9
 -2 -5 -6 760.99 23.1
 2 5 6 785.92 18.36
 -2 -5 -6 786.62 25.74
 2 5 6 781.24 22.01
 2 5 6 749.48 25.02
 -2 -5 -6 780.87 25.36
 2 5 7 407.36 18.59
 -2 -5 -7 415.31 19.7
 -2 -5 -7 425.96 18.05
 -2 -5 -7 434.13 19.88
 2 5 7 415.68 16.89
 -2 -5 -7 436.89 20.34
 2 5 8 2.61 3.62
 -2 -5 -8 5.02 4.98
 -2 -5 -8 3.88 2.99
 -2 -5 -8 4.22 2.3
 -2 -5 -8 4.43 2.9
 2 5 8 10.03 3.63
 -2 -5 -9 910.06 28.74
 2 5 9 923.79 30.46
 2 5 9 902.23 27.67
 -2 -5 -9 966.99 31.77
 -2 -5 -9 919.04 28.9
 2 5 10 1641.6 42.29
 -2 -5 -10 1628.53 22.27
 2 5 10 1554.41 38.31
 -2 -5 -10 1642.86 42.74
 -2 -5 -10 1594.6 40.38
 -2 -5 -11 65.73 4.82
 2 5 11 60.22 9.32
 -2 -5 -11 67.75 10.24
 -2 -5 -11 59.85 8.38
 -2 -5 -12 429.63 12.69
 2 5 12 470.45 24.65
 -2 -5 -12 454.94 24.54
 -2 -5 -12 435.45 23.31
 2 5 13 83.95 11.07
 -2 -5 -13 82.32 5.89
 2 5 13 84.43 11.61
 -2 -5 -13 85.49 11.51
 -2 -5 -13 87.53 11.22
 2 5 14 55.08 10.54
 2 5 14 56.69 10.17
 -2 -5 -14 60.99 5.46
 -2 -5 -14 55.41 9.96
 -2 -5 -15 36.9 8.89
 2 5 15 27.99 7.74
 2 5 15 35.36 8.31
 -2 -5 -16 188.34 18.62
 2 5 16 173.42 18.29
 2 5 16 184.58 18.62
 2 5 17 230.68 21.05
 2 5 17 248.84 10.73
 -2 -5 -17 254.58 21.99
 2 5 17 229.27 10.09
 2 5 17 230.44 21.24
 -2 -5 -18 38.32 9.33
 2 5 18 26.84 3.67
 2 5 18 30.48 4.15
 2 5 18 20.58 8.25
 2 5 18 25.46 8.06
 2 5 19 10.63 3
 2 5 19 8.41 2.28
 2 5 19 13.69 6.87
 2 5 19 15.44 7.52
 2 5 20 102 8.3
 2 5 20 98.58 7.06
 2 5 20 98.98 7.42
 2 5 21 46.94 6.02
 2 5 21 37.83 4.63
 2 5 21 43.05 5.14
 2 5 22 11.84 3.78
 -2 -5 -22 16.58 3.75
 2 5 22 9.25 2.62
 2 5 22 15.44 3.48
 2 5 23 13.68 3.91
 -2 -5 -23 6.47 2.98
 2 5 23 12.99 3.12
 2 5 24 11.97 3.73
 -2 -5 -24 12.07 2.86
 2 5 25 16.66 3.93
 -2 -5 -25 17.64 3.45
 -2 -5 -26 230.02 9.54
 2 5 26 220.92 10.44
 -2 -5 -27 5.07 2.44
 2 5 27 4.75 2.35
 2 5 27 3.64 2.54
 2 5 28 215.66 8.06
 -2 -5 -28 220.91 8.07
 2 5 29 46.66 3.54
 2 5 29 41.23 2.91
 2 5 30 3.36 1.2
 2 6 -28 -0.63 1.04
 2 6 -27 42.4 3.42
 -2 -6 27 37 2.61
 2 6 -26 7.93 2.26
 -2 -6 26 8.13 1.66
 2 6 -25 0.35 2.15
 -2 -6 25 0.49 1.4
 2 6 -24 1.35 2.41
 -2 -6 24 3.61 1.94
 -2 -6 23 399.62 12.83
 -2 -6 23 394.02 29.92
 2 6 -23 401.44 13.68
 -2 -6 22 7.07 2.51
 -2 -6 22 8.18 2.38
 2 6 -22 6.05 3.16
 -2 -6 21 153.29 8.5
 -2 -6 21 162.15 9.02
 -2 -6 21 173.29 21.93
 2 6 -21 161.8 9.41
 -2 -6 20 33.1 4.28
 -2 -6 20 38.17 12.6
 2 6 -20 36.24 5.29
 -2 -6 20 33.58 4.59
 -2 -6 19 1.22 1.74
 -2 -6 19 5.08 10.28
 2 6 -19 1.79 2.32
 -2 -6 19 3.33 2.54
 -2 -6 18 7.79 2.61
 -2 -6 18 10.05 2.71
 2 6 -18 8.52 3.37
 2 6 -17 178.66 19.77
 -2 -6 17 167.43 9.59
 2 6 -17 172.4 18.77
 -2 -6 17 161.13 18.31
 2 6 -17 163.59 9.89
 -2 -6 17 172.95 9.64
 2 6 -17 167.61 18.51
 2 6 -16 9.12 2.21
 -2 -6 16 5.34 2.34
 2 6 -16 11.44 3.37
 2 6 -16 10.5 5.42
 -2 -6 16 1.98 2.91
 2 6 -16 7 4.76
 2 6 -16 4.53 4.95
 2 6 -15 3.71 5.36
 2 6 -15 11.32 2.81
 2 6 -15 12.32 2.34
 -2 -6 15 4.69 3.69
 2 6 -15 18.21 6.81
 -2 -6 15 11.37 2.61
 2 6 -14 60.88 5.86
 -2 -6 14 69.05 11.25
 -2 -6 14 68.85 5.81
 2 6 -14 68.43 5.05
 2 6 -14 70.35 12.85
 2 6 -13 15.24 2.62
 2 6 -13 25.37 5.89
 -2 -6 13 23.56 6.64
 2 6 -13 7.8 4.62
 2 6 -12 1.09 1.58
 2 6 -12 0.31 3.46
 -2 -6 12 0.38 2.94
 2 6 -12 -3.71 4.35
 2 6 -11 5.23 1.79
 2 6 -11 5.66 4.34
 -2 -6 11 2.18 4.45
 2 6 -11 5.44 4.88
 2 6 -10 217.61 8.25
 2 6 -10 224.57 16.07
 -2 -6 10 219.52 16.88
 2 6 -10 205.43 17.54
 2 6 -9 94.36 5.51
 2 6 -9 82.78 9.97
 -2 -6 9 92.3 10.44
 2 6 -9 82.06 11
 2 6 -8 -0.41 1.6
 2 6 -8 1.76 3.63
 -2 -6 8 2.16 2.94
 2 6 -8 2.97 4.01
 2 6 -7 30.81 3.23
 2 6 -7 28.01 6.65
 2 6 -7 26.39 6.04
 -2 -6 7 26.41 5.58
 2 6 -6 7.47 2.5
 2 6 -6 15.55 2.46
 2 6 -6 12.31 5.98
 2 6 -6 9.96 4.03
 -2 -6 6 16.64 5.76
 -2 -6 6 16.78 4.94
 2 6 -5 24.86 5.09
 2 6 -5 30.89 3.07
 2 6 -5 25.58 6.45
 2 6 -5 29.7 6.31
 -2 -6 5 29.37 6.5
 -2 -6 5 30.78 5.5
 2 6 -4 400.41 19.12
 2 6 -4 408.87 20.42
 2 6 -4 399.54 17.7
 2 6 -4 392.49 9.81
 -2 -6 4 392.82 20.7
 -2 -6 4 389.09 19.71
 -2 -6 4 381.17 18.17
 -2 -6 3 2.8 2.08
 2 6 -3 1.67 3.07
 2 6 -3 6.6 4.12
 2 6 -3 1.13 2.43
 2 6 -3 3.3 1.77
 -2 -6 3 8.89 4.79
 -2 -6 3 1.41 3.79
 -2 -6 3 3.68 2.72
 2 6 -2 1992.37 40.53
 -2 -6 2 1909.76 33.82
 2 6 -2 1980.68 42.43
 2 6 -2 1935.88 38.82
 2 6 -2 1958.1 20.99
 -2 -6 2 1954.46 42.77
 -2 -6 2 1990.32 42.8
 2 6 -1 42.46 6.5
 2 6 -1 40.16 6.25
 -2 -6 1 46.13 8.34
 2 6 -1 49.33 7.55
 2 6 -1 37.14 5.68
 -2 -6 1 41.58 6.1
 2 6 0 736.45 24.09
 2 6 0 730.34 20.66
 -2 -6 0 684.43 24.79
 2 6 0 720.19 23.52
 2 6 0 711.31 24.91
 -2 -6 -1 115.04 6.32
 2 6 1 127.51 8.92
 -2 -6 -1 115.18 9.34
 -2 -6 -1 109.17 10.46
 2 6 1 123.67 10.36
 2 6 1 119.99 10.77
 2 6 2 11.19 3.51
 2 6 2 11.51 4.36
 -2 -6 -2 15.12 3.85
 -2 -6 -2 10.1 4.17
 2 6 2 6.94 2.77
 2 6 2 7.04 3.01
 2 6 3 91.8 4.55
 2 6 3 91.55 8.67
 2 6 3 90.86 9.2
 2 6 3 89.8 9.25
 -2 -6 -3 85.42 9.59
 2 6 4 9.84 3.87
 -2 -6 -4 10.5 4.81
 -2 -6 -4 9.99 4.76
 2 6 4 9.79 1.72
 2 6 4 13.27 4.65
 -2 -6 -4 7.51 2.29
 2 6 4 10.07 3.14
 2 6 5 12.98 4.53
 2 6 5 16.25 4.96
 -2 -6 -5 15.7 4.85
 2 6 5 19.77 3.39
 2 6 5 18.01 2.36
 -2 -6 -5 15.95 4.07
 -2 -6 -5 19.68 5.49
 -2 -6 -6 109.12 8.97
 2 6 6 107.5 7.67
 2 6 6 106.96 5.23
 -2 -6 -6 105.24 10.71
 2 6 6 106.14 10.3
 -2 -6 -6 110.88 11.31
 2 6 6 103.14 10.19
 -2 -6 -6 106.95 10.24
 2 6 7 645.63 19.73
 -2 -6 -7 654.76 22.62
 -2 -6 -7 662.08 26.62
 -2 -6 -7 664.94 27.15
 2 6 7 655.37 23.23
 2 6 7 636.54 26.45
 -2 -6 -8 833.11 30.6
 -2 -6 -8 836.36 26.48
 -2 -6 -8 795.25 30.6
 2 6 8 805.63 26.76
 -2 -6 -9 121.9 12.25
 -2 -6 -9 117.84 10.41
 -2 -6 -9 100.16 12
 2 6 9 113.48 11.52
 -2 -6 -9 112.4 5.8
 2 6 9 103.67 10.16
 -2 -6 -10 -0.54 1.4
 2 6 10 1.42 2.34
 -2 -6 -10 1.01 3.78
 2 6 10 3.16 5.15
 -2 -6 -10 0.63 4.02
 -2 -6 -11 434.57 24.36
 2 6 11 425.13 23.71
 -2 -6 -11 405.41 24.41
 -2 -6 -11 395.59 11.98
 2 6 11 414.45 21.82
 -2 -6 -12 70.13 5.38
 -2 -6 -12 61.07 10.02
 2 6 12 59.33 9.73
 -2 -6 -12 54.46 9.98
 -2 -6 -13 360.76 24.02
 -2 -6 -13 376.77 12.66
 2 6 13 376.66 23.98
 -2 -6 -13 379.19 25.24
 -2 -6 -14 13.05 5.78
 2 6 14 8.48 5.86
 2 6 14 7.31 5.51
 -2 -6 -15 27.81 8.31
 2 6 15 8.07 5.14
 2 6 15 20.33 7.74
 2 6 16 49.73 4.9
 2 6 16 53.33 11.33
 -2 -6 -16 41.75 9.64
 2 6 16 45.01 9.73
 2 6 16 43.63 4.41
 2 6 17 385.09 13.7
 2 6 17 381.04 27.85
 -2 -6 -17 402.64 28.32
 2 6 17 383.49 13.03
 2 6 17 377.61 27.62
 2 6 18 -2.34 2.23
 2 6 18 -3.8 6.55
 2 6 18 3.64 2.19
 -2 -6 -18 1.63 5.88
 2 6 18 -0.68 5.17
 2 6 19 30.88 4.34
 2 6 19 22.16 7.93
 -2 -6 -19 36.77 9.82
 -2 -6 -19 21.63 8.2
 2 6 19 29.72 9.16
 2 6 19 25.95 3.78
 2 6 20 2.2 4.76
 2 6 20 10.75 2.76
 2 6 20 4.88 2.68
 2 6 21 19.24 4.39
 2 6 21 17.53 3.09
 2 6 21 19.35 4.03
 2 6 22 36.86 4.33
 2 6 22 41.8 5.69
 -2 -6 -22 45.72 5.46
 2 6 22 41.91 5.39
 2 6 23 9.64 3.75
 -2 -6 -23 7.88 3.46
 2 6 23 3.87 1.77
 2 6 23 6.64 2.93
 2 6 24 167.34 9.18
 -2 -6 -24 182.58 9.07
 2 6 24 167.75 9.88
 -2 -6 -25 124.55 7.23
 2 6 25 114.58 7.91
 -2 -6 -26 87.5 5.84
 2 6 26 75.73 6.07
 2 6 27 21.82 3.36
 -2 -6 -27 22.61 2.92
 2 6 27 15.27 3.12
 2 6 28 1.91 1.57
 -2 -6 -28 6.14 2.11
 2 6 29 57.91 3.6
 2 6 29 53.42 2.98
 2 7 -27 -0.89 0.98
 -2 -7 26 2.81 0.96
 2 7 -26 -0.01 1.33
 -2 -7 25 1.81 1.25
 2 7 -25 1.78 1.92
 -2 -7 24 8.65 1.93
 2 7 -24 8.42 2.7
 -2 -7 23 4.91 1.84
 2 7 -23 5.36 2.28
 -2 -7 22 3.85 2.12
 2 7 -22 6.09 3.2
 -2 -7 22 8.43 4.49
 -2 -7 21 114.11 6.92
 -2 -7 21 122.11 7.46
 2 7 -21 123.31 8.02
 -2 -7 20 19.93 3.67
 2 7 -20 18.52 4.13
 -2 -7 20 18.87 7.52
 -2 -7 20 20.19 3.36
 -2 -7 19 133.49 8.2
 -2 -7 19 133.58 19.03
 -2 -7 19 138.19 8.33
 2 7 -19 136.1 8.93
 -2 -7 18 6.59 2.6
 -2 -7 18 6.98 2.36
 -2 -7 18 3.4 6.55
 2 7 -18 6.74 3.09
 2 7 -17 116.76 6.6
 -2 -7 17 112.22 7.95
 -2 -7 17 115.17 18.74
 2 7 -17 120.55 8.5
 -2 -7 17 113.56 7.84
 2 7 -16 26.36 3.34
 -2 -7 16 16.61 7.67
 -2 -7 16 22.25 3.57
 -2 -7 16 20.05 3.42
 2 7 -16 23.5 4.06
 -2 -7 15 55.99 5.67
 2 7 -15 61.13 12.62
 2 7 -15 72.01 5.6
 -2 -7 15 44.82 11.22
 -2 -7 15 66.53 5.99
 2 7 -15 58.6 10.45
 2 7 -15 62.44 6.12
 -2 -7 14 58.65 5.55
 2 7 -14 70.78 13.21
 2 7 -14 76.27 5.65
 -2 -7 14 68.24 14.23
 -2 -7 14 71.68 5.99
 -2 -7 14 66.21 10.47
 2 7 -14 63 6.1
 -2 -7 13 358.4 13.37
 -2 -7 13 370.4 29.67
 2 7 -13 388.97 12.38
 2 7 -13 366.95 27.74
 -2 -7 13 422.32 26.46
 -2 -7 13 379.8 13.38
 2 7 -13 378.84 14.04
 -2 -7 12 87.63 14.78
 2 7 -12 85.59 11.53
 2 7 -12 81.65 5.84
 2 7 -12 74.67 12.35
 -2 -7 12 76.82 11.09
 -2 -7 12 85.55 6.31
 2 7 -12 80.91 6.55
 2 7 -11 65.01 5.21
 2 7 -11 76.75 12.54
 -2 -7 11 78.89 10.95
 -2 -7 11 67.22 11.93
 2 7 -11 67.64 10.52
 2 7 -10 23.28 3.42
 -2 -7 10 25.59 8.91
 2 7 -10 25.24 6.84
 -2 -7 10 17.93 5
 2 7 -10 16.47 5.77
 2 7 -9 56.47 9.9
 2 7 -9 50.85 7.56
 2 7 -9 54.25 4.64
 2 7 -9 65.44 9.89
 -2 -7 9 61 11.49
 -2 -7 9 49.11 7.12
 -2 -7 9 51.01 7.93
 2 7 -8 134.91 12.05
 2 7 -8 134.65 6.97
 2 7 -8 147.92 15.18
 -2 -7 8 120.16 14.76
 2 7 -8 137.47 13.7
 -2 -7 8 129.37 12.27
 2 7 -7 8.43 4.74
 2 7 -7 1.21 1.77
 2 7 -7 1 4.41
 -2 -7 7 8.93 5.18
 2 7 -7 3.81 4.4
 -2 -7 7 2.68 3.2
 2 7 -6 44.98 6.68
 2 7 -6 40.2 3.88
 2 7 -6 37.25 7.45
 -2 -7 6 41.78 8.65
 -2 -7 6 39.81 6.59
 2 7 -5 6.46 3.51
 2 7 -5 3 1.68
 2 7 -5 4.4 4.21
 -2 -7 5 6.23 3.25
 -2 -7 5 1.94 3.98
 -2 -7 4 247.33 18.61
 2 7 -4 277.62 16.5
 2 7 -4 273.64 9.08
 2 7 -4 280.59 18.26
 2 7 -4 283.08 17.48
 -2 -7 4 280.55 18.58
 -2 -7 4 261.08 15.9
 2 7 -3 23.64 5.91
 2 7 -3 20.04 5.92
 2 7 -3 19.59 4.72
 2 7 -3 24.23 3.04
 -2 -7 3 17.88 5.75
 -2 -7 3 25.11 6.3
 -2 -7 3 15.74 4.24
 2 7 -2 4.11 2.96
 2 7 -2 9.89 5.16
 2 7 -2 4.44 3.22
 2 7 -2 1.07 3.29
 -2 -7 2 4.67 4.57
 -2 -7 2 7.65 2.59
 -2 -7 2 9.38 4.53
 2 7 -1 34.89 6.6
 2 7 -1 38.76 5.81
 2 7 -1 34.11 6.66
 2 7 -1 29.96 5.89
 2 7 -1 35.23 6.47
 -2 -7 1 30.04 6.55
 2 7 0 0.97 4.03
 2 7 0 0.24 3.06
 2 7 0 1.97 2.53
 2 7 0 0.2 1.35
 2 7 0 2.62 2.91
 2 7 0 -0.43 2.91
 -2 -7 0 -4.65 4.94
 2 7 1 70.87 7.47
 2 7 1 65.83 4.24
 -2 -7 -1 63.55 8.81
 2 7 1 67.8 8.9
 2 7 1 61.48 8.15
 2 7 2 260.62 14.58
 2 7 2 236.31 7.86
 -2 -7 -2 224.99 15.92
 2 7 2 217.26 15.24
 2 7 2 230.39 15.24
 2 7 2 223.86 15.19
 2 7 3 1878.92 22.38
 -2 -7 -3 1874.98 46.26
 2 7 3 1853.37 44.42
 2 7 3 1877.4 43.75
 2 7 3 1839.49 44.87
 2 7 4 777.95 14.67
 -2 -7 -4 781.13 30.44
 -2 -7 -4 808.51 30.78
 2 7 4 761.64 29.07
 2 7 4 754.41 28.85
 2 7 4 754.39 29.29
 -2 -7 -5 9.18 2.42
 2 7 5 12.26 5.23
 2 7 5 11.39 2.32
 2 7 5 11.58 4.23
 -2 -7 -5 12.14 5.17
 -2 -7 -6 49.59 7.9
 2 7 6 40.51 7.29
 2 7 6 48.12 3.99
 2 7 6 39.87 7.61
 -2 -7 -6 43.32 7.86
 -2 -7 -6 50.95 6.34
 -2 -7 -7 -0.06 4.1
 -2 -7 -7 -0.53 4.74
 2 7 7 4.47 4.94
 2 7 7 3.34 2.85
 -2 -7 -8 1017.75 37.37
 2 7 8 983.6 35.42
 -2 -7 -8 1024.87 36.61
 2 7 8 1029.04 33.12
 2 7 9 0.69 3.17
 -2 -7 -9 -3.24 4.2
 -2 -7 -9 -0.72 1.19
 2 7 9 0.47 4.03
 -2 -7 -9 3.38 5.58
 2 7 10 65.79 9.41
 -2 -7 -10 53.32 9.14
 -2 -7 -10 60.6 4.59
 -2 -7 -10 54.14 10.34
 2 7 11 3.15 3.37
 -2 -7 -11 -0.85 4.2
 -2 -7 -11 -3.85 4.58
 -2 -7 -11 1.79 3.32
 -2 -7 -11 0.59 1.4
 -2 -7 -12 314.63 23.08
 2 7 12 307.45 20.57
 -2 -7 -12 311.53 23.39
 -2 -7 -13 78.76 11.68
 -2 -7 -13 87.9 12.59
 2 7 13 81.22 11.7
 -2 -7 -14 -13.01 5.66
 -2 -7 -14 -1.69 4.97
 2 7 14 1.04 3.88
 -2 -7 -15 111.07 14.73
 -2 -7 -15 93.4 14.18
 2 7 15 106.2 14.69
 2 7 15 111.13 14.44
 2 7 15 114.25 7.17
 -2 -7 -16 8.62 4.57
 2 7 16 7.51 5.88
 2 7 16 11 2.53
 2 7 16 16.88 3.23
 -2 -7 -16 0.54 6.75
 2 7 16 18.03 7.34
 2 7 17 314.75 26.39
 2 7 17 331.09 12.48
 -2 -7 -17 356.13 27.43
 2 7 17 345.88 13.34
 -2 -7 -17 316.94 26.57
 2 7 17 337.75 26.79
 2 7 18 23.73 3.68
 2 7 18 21.05 3.64
 2 7 18 31.12 9.68
 2 7 19 15.23 3.18
 2 7 19 17.87 3.7
 2 7 20 25.21 3.87
 2 7 20 24.04 4.15
 2 7 20 32.55 9.53
 2 7 21 209.53 9.64
 2 7 21 203.49 10.42
 2 7 21 183.08 19.62
 2 7 22 73.38 6.52
 2 7 22 63.97 6.54
 2 7 22 71.62 5.58
 2 7 23 0.61 2.47
 2 7 23 0.79 2.96
 -2 -7 -23 1.16 2.8
 2 7 23 -2.79 2.1
 2 7 24 11.09 3.2
 -2 -7 -24 6.35 2.71
 2 7 24 11.34 3.69
 -2 -7 -25 -2.51 2.22
 2 7 25 -1.1 2.64
 -2 -7 -26 44.7 3.87
 2 7 26 40.32 4.42
 -2 -7 -27 6.44 1.84
 2 7 27 8.49 2.47
 2 7 28 2 1.46
 -2 -7 -28 2.08 1.37
 2 7 29 18.6 1.88
 -2 -8 25 1.87 1.14
 2 8 -25 1.24 1.4
 -2 -8 24 35.9 2.8
 2 8 -24 34.16 3.3
 2 8 -23 8.97 2.54
 -2 -8 23 14.04 2.29
 2 8 -22 131.7 7.36
 -2 -8 22 137.28 6.77
 -2 -8 21 77.83 5.49
 -2 -8 21 67.61 5.06
 2 8 -21 81.07 6.29
 -2 -8 21 70.55 13.24
 -2 -8 20 0.73 1.59
 2 8 -20 -0.12 2.49
 -2 -8 20 -1.3 2
 -2 -8 20 4.88 4.89
 -2 -8 19 0.15 1.91
 2 8 -19 2.26 2.5
 -2 -8 19 -5.03 5.88
 -2 -8 19 -2.11 2.37
 -2 -8 18 60.07 5.64
 2 8 -18 52.79 5.71
 -2 -8 18 57.32 5.59
 -2 -8 18 54.97 12.48
 -2 -8 17 136.23 8.39
 2 8 -17 133.36 8.87
 -2 -8 17 137.39 8.52
 -2 -8 17 127.86 18.9
 -2 -8 16 173.23 9.52
 -2 -8 16 161.36 9.33
 -2 -8 16 171.62 22.08
 2 8 -16 163.69 9.8
 2 8 -15 -1.06 2.15
 -2 -8 15 1.62 2.17
 -2 -8 15 0.16 1.81
 -2 -8 15 -5.72 9.05
 2 8 -15 -0.53 2.41
 2 8 -14 387.99 13.08
 -2 -8 14 393.83 31.98
 -2 -8 14 354.14 13.98
 -2 -8 14 387.14 14.05
 2 8 -14 398.41 29.92
 2 8 -14 367.61 14.28
 2 8 -13 77.23 6.04
 -2 -8 13 80.95 15.49
 -2 -8 13 71.39 6.31
 -2 -8 13 75.2 6.23
 2 8 -13 72.68 13.48
 2 8 -13 73.26 6.56
 2 8 -12 332.61 12.22
 -2 -8 12 322.1 28.1
 -2 -8 12 306.73 12.59
 -2 -8 12 340.38 12.72
 2 8 -12 320.68 26.24
 2 8 -12 323.26 13.04
 2 8 -11 219.69 9.87
 -2 -8 11 193.14 22.07
 -2 -8 11 209.9 10.34
 -2 -8 11 216.1 10.05
 2 8 -11 210.91 10.42
 2 8 -11 204.85 20.73
 -2 -8 10 -4.67 6.56
 2 8 -10 8.21 6.2
 -2 -8 10 3.27 2
 2 8 -10 6.39 2.6
 2 8 -10 5.22 2.69
 -2 -8 9 -5.28 6.56
 2 8 -9 -2.85 4.93
 -2 -8 9 -5.44 5.02
 2 8 -9 0.63 2.11
 -2 -8 8 21.38 7.84
 2 8 -8 21.01 5.24
 2 8 -8 21.27 7.29
 -2 -8 8 23.35 4.74
 2 8 -8 23.45 3.7
 -2 -8 7 117.54 11.92
 -2 -8 7 101.98 13.73
 2 8 -7 103.77 11.4
 2 8 -7 96.43 12.96
 -2 -8 7 106.64 11.78
 2 8 -7 105.45 6.84
 2 8 -6 -5.44 5.29
 -2 -8 6 4.12 4.41
 2 8 -6 -1.31 3.97
 2 8 -6 0.85 2
 -2 -8 6 -8.6 3.33
 2 8 -5 23.58 6.26
 2 8 -5 24.49 4.86
 -2 -8 5 24.84 7.85
 2 8 -5 28.95 3.76
 -2 -8 5 35.41 6.18
 2 8 -4 145.66 13.09
 2 8 -4 130.08 14.17
 2 8 -4 139.5 13.29
 -2 -8 4 134.88 14.64
 2 8 -4 139.05 13.29
 -2 -8 4 133.96 14.31
 -2 -8 4 151.22 12.84
 2 8 -3 45.17 7.85
 2 8 -3 43.63 8.7
 2 8 -3 44.77 7.86
 2 8 -3 50.41 8.15
 -2 -8 3 48.68 8.67
 -2 -8 3 46.58 6.83
 2 8 -2 26.7 5.93
 2 8 -2 27.81 7.13
 2 8 -2 25.81 5.74
 -2 -8 2 21.96 6.27
 -2 -8 2 18.96 4.51
 2 8 -2 31.11 6.88
 2 8 -1 259.8 17.81
 2 8 -1 247.06 17.66
 2 8 -1 251.63 18.27
 2 8 -1 254.85 17.61
 2 8 -1 254.11 9.07
 -2 -8 1 260.13 16.07
 -2 -8 1 256 18.7
 2 8 0 11.74 4.31
 2 8 0 15.27 4.85
 2 8 0 20.01 6.17
 2 8 0 13.93 2.4
 -2 -8 0 20.28 6.02
 2 8 1 200.08 15.35
 2 8 1 219.93 15.12
 2 8 1 221.66 16.48
 2 8 1 200.25 15.97
 -2 -8 -1 205.73 16.79
 2 8 1 200.87 16.1
 2 8 1 207.23 8.34
 2 8 2 82.63 8.86
 -2 -8 -2 73.2 9.95
 2 8 2 65.75 9.15
 2 8 2 84.52 11.08
 2 8 2 71.42 5.03
 2 8 2 85.56 11.05
 -2 -8 -3 161.41 15.4
 2 8 3 150.15 13.82
 2 8 3 153.78 14.51
 2 8 3 158.36 7.34
 2 8 3 158.12 14.67
 -2 -8 -4 128.88 13.33
 2 8 4 130.58 13.28
 2 8 4 118.93 13.06
 2 8 4 129.49 6.67
 2 8 4 113.21 12.79
 -2 -8 -5 1.87 4.21
 2 8 5 5.39 4.5
 2 8 5 4.83 2.17
 2 8 5 2.41 3.87
 -2 -8 -6 14.77 5.36
 2 8 6 14.05 5.67
 -2 -8 -6 9.55 5.58
 2 8 6 13.34 5.75
 2 8 6 14.51 2.75
 -2 -8 -7 28.77 8.17
 2 8 7 28.81 7.08
 2 8 7 23.53 5.96
 2 8 8 -1.72 4.32
 -2 -8 -8 2.4 4.78
 -2 -8 -9 274.68 21.71
 2 8 9 279.23 21.77
 -2 -8 -9 287.58 21.39
 -2 -8 -9 286.08 19.12
 -2 -8 -10 57.77 10.39
 2 8 10 71.5 12.02
 -2 -8 -10 73.04 11.63
 -2 -8 -10 68.43 9.09
 2 8 11 35.82 8.33
 -2 -8 -11 49.28 10.16
 -2 -8 -11 36.22 9.15
 -2 -8 -11 51.59 8.24
 2 8 12 11.77 6.13
 -2 -8 -12 12.81 7.4
 2 8 12 13.55 2.8
 -2 -8 -12 11.64 3.24
 -2 -8 -13 220.21 21.67
 2 8 13 209.7 20.35
 2 8 13 228.23 9.84
 -2 -8 -13 228.56 21.3
 2 8 14 12.47 2.75
 -2 -8 -14 14.93 5.98
 2 8 14 4.32 3.87
 2 8 15 67.92 5.68
 -2 -8 -15 68.78 12.24
 2 8 15 70.92 13.29
 2 8 15 69.17 12.29
 -2 -8 -15 66.39 13.27
 -2 -8 -16 13.32 7.71
 2 8 16 13.67 2.84
 -2 -8 -16 6.34 4.43
 2 8 16 14.52 3.12
 2 8 16 13.01 6.21
 2 8 17 21.4 3.89
 2 8 17 22.3 9.57
 2 8 17 19.32 3.15
 2 8 18 171.37 9.69
 2 8 18 185.31 20.62
 2 8 18 180.35 9.26
 2 8 19 52.95 5.65
 2 8 19 51.7 11.4
 2 8 19 44.09 4.78
 2 8 20 9.05 3.25
 2 8 20 2.61 5.57
 2 8 20 -0.71 1.81
 2 8 21 48.71 5.19
 2 8 21 49.04 10.43
 2 8 21 55.82 5.07
 2 8 22 19.63 3.79
 -2 -8 -22 20.88 3.64
 2 8 22 18.81 2.88
 2 8 22 23.27 4.59
 2 8 23 29.03 4.21
 2 8 23 31.39 3.36
 -2 -8 -23 31.58 3.92
 2 8 23 24.81 4.11
 2 8 24 1.53 2.16
 2 8 24 -0.23 2.58
 -2 -8 -24 3.07 2.01
 2 8 25 4.35 2.22
 -2 -8 -25 5.36 1.74
 2 8 26 -0.89 1.88
 -2 -8 -26 -0.2 1.35
 2 8 27 -2.56 1.91
 -2 -8 -27 0.98 1.07
 2 8 27 1.37 1.37
 2 8 28 33.29 2.46
 2 9 -24 4.82 1.27
 -2 -9 24 2.6 0.97
 -2 -9 23 7.24 1.3
 2 9 -23 6.67 1.69
 -2 -9 23 5.93 1.78
 2 9 -22 22.6 2.97
 -2 -9 22 28.67 2.73
 2 9 -21 -2.66 2.24
 -2 -9 21 0.86 1.35
 -2 -9 20 7.63 2.14
 2 9 -20 5.6 2.38
 -2 -9 19 0.59 1.64
 -2 -9 19 -0.19 1.83
 2 9 -19 -1.11 2.48
 -2 -9 18 99.52 6.82
 -2 -9 18 106.63 16.51
 -2 -9 18 111.7 6.95
 2 9 -18 104.55 7.29
 -2 -9 17 255.46 11.27
 -2 -9 17 262.4 26.35
 -2 -9 17 270.39 11.06
 2 9 -17 257.58 11.42
 -2 -9 16 0.11 1.99
 -2 -9 16 8.35 8.02
 -2 -9 16 1.59 2.06
 2 9 -16 0.35 2.57
 -2 -9 15 27.36 3.95
 -2 -9 15 28.6 9.71
 -2 -9 15 25.57 4.3
 2 9 -15 23.72 4.05
 -2 -9 14 3.15 1.89
 -2 -9 14 7.24 2.8
 -2 -9 14 10.88 8.96
 2 9 -14 5.02 2.87
 -2 -9 13 63.84 6.26
 -2 -9 13 77.02 15.05
 -2 -9 13 73.62 6.23
 2 9 -13 63.9 6.16
 -2 -9 12 213.56 10.9
 -2 -9 12 195.98 23.46
 -2 -9 12 225.02 10.63
 2 9 -12 216.71 10.81
 -2 -9 11 20.31 3.71
 -2 -9 11 14.56 5.16
 -2 -9 11 22.55 3.56
 2 9 -11 26.56 4.3
 2 9 -11 34.02 9.66
 2 9 -10 221.71 10.5
 -2 -9 10 229.9 10.5
 -2 -9 10 224.35 11.02
 2 9 -10 211.4 10.47
 2 9 -10 247.53 22.8
 -2 -9 10 218.65 22.78
 2 9 -9 50.19 5.27
 2 9 -9 47.39 9.61
 -2 -9 9 50.88 5.38
 -2 -9 9 42.31 10.89
 -2 -9 9 47.8 4.78
 2 9 -9 48.85 5.03
 2 9 -8 77.93 12.87
 -2 -9 8 72.78 6.19
 -2 -9 8 84.42 13.72
 -2 -9 8 83.25 6.25
 -2 -9 8 76.64 10.92
 2 9 -8 99.54 12.17
 2 9 -8 78.28 6.2
 -2 -9 7 22.19 3.35
 2 9 -7 21.06 6.21
 2 9 -7 21.48 3.49
 2 9 -7 22.69 6.38
 -2 -9 7 24.31 8.87
 -2 -9 7 22.75 5.44
 -2 -9 6 24.06 5.91
 2 9 -6 33.68 8.43
 2 9 -6 33.71 7.72
 2 9 -6 19.15 6.18
 -2 -9 6 32.39 3.75
 -2 -9 6 33.01 8.53
 2 9 -5 118.14 13.41
 -2 -9 5 125.83 14.06
 2 9 -5 138.94 16.28
 2 9 -5 134.73 14.12
 2 9 -4 566.04 28.57
 2 9 -4 576.1 28.46
 -2 -9 4 521.05 28.37
 2 9 -4 589.92 31.65
 2 9 -3 27.46 7.23
 2 9 -3 34.79 8.22
 2 9 -3 34.35 7.79
 2 9 -3 42.72 8.33
 2 9 -3 37.83 4.08
 -2 -9 3 34.32 7.57
 -2 -9 3 32.07 7.45
 2 9 -2 5.34 1.93
 2 9 -2 -0.48 5.43
 2 9 -2 -0.53 3.86
 -2 -9 2 4.52 3.53
 2 9 -2 8.13 3.63
 2 9 -2 5.57 5.75
 -2 -9 1 0.63 5.2
 2 9 -1 1.66 3.65
 2 9 -1 3.71 3.5
 2 9 -1 5.51 2.07
 2 9 -1 12.92 5.6
 2 9 0 14.39 2.67
 -2 -9 0 8.72 3.52
 2 9 0 17.99 5.53
 2 9 0 11.76 4.99
 2 9 0 17.33 5.2
 2 9 0 13.31 5.2
 2 9 1 45.56 8.31
 2 9 1 49.06 4.55
 -2 -9 -1 40.56 8.05
 2 9 1 47.9 9.23
 2 9 1 45.97 8.06
 2 9 1 54.47 9.69
 2 9 2 29.33 6.63
 2 9 2 33.87 3.98
 -2 -9 -2 34.49 7.84
 2 9 2 45.01 8.97
 2 9 2 32.21 7.49
 2 9 2 31.34 7.31
 2 9 3 -0.97 1.97
 -2 -9 -3 -0.26 3.54
 2 9 3 -1.9 5.04
 2 9 3 -0.61 3.43
 2 9 3 0.3 2.91
 2 9 4 35.34 7.79
 2 9 4 35.04 4.04
 2 9 4 32.74 7.28
 -2 -9 -4 24 6.44
 2 9 5 40.1 8.82
 2 9 5 39.59 4.21
 2 9 5 44.28 9.36
 -2 -9 -5 33.07 7.88
 -2 -9 -6 37.44 7.94
 2 9 6 32.94 8.28
 -2 -9 -6 53.41 9.51
 2 9 6 44.15 9.03
 2 9 6 48.43 4.8
 -2 -9 -7 115.56 14.68
 2 9 7 110.67 14.45
 -2 -9 -7 102.08 12.76
 2 9 7 91.36 12.85
 -2 -9 -8 47.37 8.28
 -2 -9 -8 55.69 11.5
 -2 -9 -8 51.74 10.19
 2 9 8 44.52 9.45
 -2 -9 -9 128.61 13.87
 2 9 9 143.33 7.75
 -2 -9 -9 144.09 17.05
 -2 -9 -9 130.98 16.04
 2 9 9 127.23 15.98
 2 9 10 29.04 3.77
 -2 -9 -10 20.78 5.48
 2 9 10 25.37 7.63
 -2 -9 -10 29.64 7.29
 -2 -9 -11 151.78 15.11
 -2 -9 -11 153.72 17.71
 2 9 11 158.47 18.14
 2 9 11 156.57 8.32
 -2 -9 -12 7.32 4.41
 2 9 12 1.23 1.94
 -2 -9 -13 106.37 15.15
 2 9 13 67.78 11.74
 -2 -9 -13 69 12.34
 2 9 13 94.28 6.65
 -2 -9 -14 15.34 5.91
 -2 -9 -14 8.83 4.84
 2 9 14 9.33 6.54
 2 9 14 8.67 2.63
 2 9 15 74.26 6.12
 2 9 15 79.43 14.3
 2 9 16 144.87 8.24
 2 9 16 129.76 17.31
 2 9 16 151.96 9.16
 2 9 17 111.09 7.29
 2 9 17 109.88 16.45
 2 9 17 109.71 7.84
 2 9 18 2.56 1.89
 2 9 18 10.04 8.22
 2 9 18 3.15 2.6
 2 9 19 173.95 8.65
 2 9 19 151.41 18.5
 2 9 19 172.44 9.75
 -2 -9 -20 13.13 2.49
 2 9 20 17.89 3.08
 2 9 20 15.43 3.61
 2 9 21 20.9 2.98
 2 9 21 17.2 3.62
 2 9 22 5.8 1.76
 -2 -9 -22 11.08 2.55
 2 9 22 9.56 2.97
 2 9 22 9 3.5
 -2 -9 -23 16.57 2.82
 2 9 23 15.47 3.14
 2 9 23 10.98 3.05
 -2 -9 -24 3.57 1.58
 2 9 24 6.75 2.39
 2 9 24 4.26 2.45
 2 9 25 -1.21 1.8
 -2 -9 -25 -0.02 1.24
 -2 -9 -26 5.36 1.15
 2 9 26 5.13 1.74
 2 9 27 2.69 1.11
 2 10 -23 25.87 2.13
 -2 -10 22 0.3 1.03
 2 10 -22 -0.15 0.97
 -2 -10 21 30.21 2.41
 2 10 -21 35.06 3.09
 -2 -10 21 29.11 3.14
 -2 -10 20 8.57 1.8
 2 10 -20 7.39 2.12
 -2 -10 20 3.64 1.58
 -2 -10 19 2.53 1.61
 -2 -10 19 0.49 1.87
 2 10 -19 2.59 1.91
 -2 -10 18 59.77 4.58
 2 10 -18 57.48 4.9
 -2 -10 18 53.2 5.09
 -2 -10 17 3.16 1.62
 2 10 -17 1.88 2.03
 -2 -10 16 13.47 2.66
 2 10 -16 7.37 2.53
 -2 -10 15 73.67 5.87
 2 10 -15 76.37 6.45
 -2 -10 14 20.73 3.53
 2 10 -14 18.55 3.6
 -2 -10 13 93.43 6.77
 2 10 -13 92.4 7
 -2 -10 12 83.17 6.54
 2 10 -12 83.79 6.73
 -2 -10 11 47.13 4.98
 2 10 -11 41.18 4.9
 -2 -10 10 21.45 3.61
 2 10 -10 14.46 3.1
 -2 -10 10 18.42 3.82
 -2 -10 9 52.89 5.87
 2 10 -9 58.11 5.48
 -2 -10 9 56.9 5.55
 -2 -10 8 163.48 8.14
 2 10 -8 166.69 9.28
 -2 -10 8 161.48 9.96
 -2 -10 8 175.57 9.17
 2 10 -8 177.4 19.61
 2 10 -7 193.79 17.18
 -2 -10 7 216.58 9.27
 2 10 -7 203.75 9.88
 -2 -10 7 193.98 10.61
 -2 -10 7 211.92 10.12
 -2 -10 7 198.65 18.7
 2 10 -7 212.94 20.99
 2 10 -6 66.82 12.61
 -2 -10 6 62.06 6.22
 2 10 -6 66.95 9.66
 -2 -10 6 63.22 5.12
 2 10 -6 66.28 5.7
 -2 -10 6 63.54 5.47
 -2 -10 6 67.55 11.41
 2 10 -6 64.81 5.32
 -2 -10 5 1.6 1.49
 2 10 -5 1.97 1.84
 2 10 -5 -1.93 5.13
 -2 -10 5 1.4 1.17
 2 10 -5 3.64 2.15
 2 10 -5 -4.75 4.09
 -2 -10 5 3.13 2.16
 2 10 -5 -0.22 5.35
 -2 -10 4 2.63 1.79
 2 10 -4 1.14 1.67
 -2 -10 4 -0.18 1.96
 -2 -10 4 1.29 1.32
 2 10 -4 -1.11 4.84
 -2 -10 4 -1.08 4.3
 2 10 -4 2.53 2.05
 2 10 -4 2.93 5.57
 2 10 -3 256.94 20.39
 -2 -10 3 242.45 11.44
 2 10 -3 250.24 10.45
 -2 -10 3 241.37 9.95
 -2 -10 3 242.46 20.67
 -2 -10 3 262.73 10.81
 2 10 -3 250.69 21.85
 2 10 -3 247.54 10.44
 2 10 -2 104.52 6.73
 -2 -10 2 95.06 13.91
 -2 -10 2 106.43 6.59
 -2 -10 2 106.63 6.97
 -2 -10 2 110.49 13.97
 2 10 -2 91.49 12.22
 -2 -10 2 100.18 7.35
 2 10 -2 112.42 7.13
 2 10 -2 106.12 13.93
 2 10 -2 98.57 12.54
 2 10 -1 123.34 7.25
 -2 -10 1 130.83 7.41
 2 10 -1 125.16 15.49
 -2 -10 1 115.93 14.62
 -2 -10 1 131.66 15.31
 -2 -10 1 127.98 7.63
 2 10 -1 129.88 14.42
 -2 -10 1 122.12 7.93
 2 10 -1 128.87 7.59
 2 10 -1 122 7.69
 2 10 -1 130.58 14.46
 2 10 -1 136.36 15.08
 2 10 0 91.34 6.19
 -2 -10 0 103.48 6.53
 2 10 0 97.24 13.61
 -2 -10 0 84.25 12.54
 -2 -10 0 106.67 14.12
 -2 -10 0 105.11 6.91
 2 10 0 97.78 11.88
 -2 -10 0 98.42 7.26
 2 10 0 97.92 6.71
 2 10 0 92.86 6.55
 2 10 0 106.56 13.11
 2 10 0 99.63 13.78
 2 10 1 1041.15 20.79
 -2 -10 -1 1051.09 44.56
 2 10 1 1117.26 45.01
 2 10 1 1114.67 42.77
 2 10 1 1048.69 21.34
 -2 -10 -1 1065.74 43.22
 -2 -10 -1 1138.57 22.45
 2 10 1 1059.37 40.72
 -2 -10 -1 1076.79 23.58
 2 10 1 1095.27 21.84
 2 10 1 1040.45 42.48
 -2 -10 -1 1097.77 21.31
 -2 -10 -2 1071.89 21.35
 2 10 2 1038.12 43.54
 2 10 2 1096.02 42.34
 2 10 2 1003.67 20.56
 -2 -10 -2 1063.05 44.94
 -2 -10 -2 992.66 41.53
 2 10 2 1063.2 21.65
 -2 -10 -2 1003.15 23.05
 2 10 2 1044.45 21.49
 2 10 2 1034.77 42.68
 2 10 2 970.5 39.07
 -2 -10 -3 6.49 5.83
 2 10 3 14.52 6.16
 2 10 3 15.74 3.17
 2 10 3 20.83 4
 2 10 3 11.83 2.63
 -2 -10 -3 19.08 7.42
 2 10 3 8.46 4.66
 2 10 3 13.85 5.53
 -2 -10 -3 17.33 3.06
 -2 -10 -4 -4.6 5.11
 2 10 4 0.1 3.89
 2 10 4 2.82 1.95
 2 10 4 4.21 2.6
 2 10 4 -0.12 1.78
 -2 -10 -4 2.57 4.75
 2 10 4 2.82 4.57
 -2 -10 -4 3.41 1.76
 2 10 4 1.1 4.58
 2 10 5 16.12 3.01
 2 10 5 20.05 6.78
 2 10 5 22.46 7.63
 2 10 5 13.62 2.86
 2 10 5 14.8 2.46
 -2 -10 -5 4.81 4.49
 -2 -10 -5 19.98 5.66
 2 10 6 78.35 6.02
 2 10 6 66.55 12.03
 -2 -10 -6 58.96 10.77
 2 10 6 65.68 5.2
 2 10 6 64.72 11.04
 -2 -10 -6 75.98 12.04
 2 10 7 2.21 4.85
 2 10 7 6.24 2.32
 2 10 7 12.03 2.54
 -2 -10 -7 5.42 5.3
 2 10 7 9.99 5.75
 -2 -10 -7 6.55 3.41
 -2 -10 -8 59.68 10.64
 2 10 8 82.2 13.19
 2 10 8 73.82 5.92
 -2 -10 -8 68.77 12.11
 -2 -10 -9 35.48 8.04
 2 10 9 54.3 11.15
 2 10 9 56.55 5.28
 -2 -10 -9 40.79 9.52
 -2 -10 -10 -9.46 4.39
 -2 -10 -10 -1.85 5.66
 2 10 10 7.81 2.59
 2 10 10 10.33 7.71
 2 10 11 186.26 19.98
 -2 -10 -11 164.3 19.71
 2 10 11 165.12 8.86
 2 10 12 49.69 5.09
 2 10 13 1.91 1.87
 2 10 14 150.01 8.33
 2 10 15 12.99 7.81
 2 10 15 9.01 2.6
 2 10 16 18.27 3.08
 2 10 16 9.23 4.99
 2 10 16 16.85 3.57
 2 10 17 12.11 2.75
 2 10 17 12.92 8.01
 2 10 17 12.84 3.17
 2 10 18 -0.03 2.44
 2 10 18 -0.2 1.78
 2 10 19 15.05 3.54
 2 10 19 15.09 2.81
 2 10 20 9.87 2.98
 -2 -10 -20 13.93 2.54
 2 10 20 5.31 1.74
 2 10 21 8.39 2.66
 -2 -10 -21 9.91 2.3
 -2 -10 -21 9.19 1.89
 -2 -10 -22 197.89 7.22
 2 10 22 195.75 8.45
 2 10 22 191.16 9.08
 2 10 23 6.65 2.21
 2 10 23 4.52 2.06
 -2 -10 -23 3.28 1.15
 -2 -10 -24 73.22 3.44
 2 10 24 82.07 5.27
 2 10 24 83.49 4.81
 2 10 25 -2.12 1.6
 2 10 26 -2.19 1.15
 2 11 -21 1.81 1.2
 -2 -11 20 58.72 3.67
 2 11 -20 51.1 2.96
 -2 -11 19 14.87 1.82
 2 11 -19 10.51 1.79
 -2 -11 19 10.53 2.09
 -2 -11 18 12.58 1.94
 2 11 -18 12.78 2.09
 -2 -11 18 9.84 2.27
 -2 -11 17 0.68 1.36
 2 11 -17 -0.79 1.47
 -2 -11 17 -2.19 1.79
 -2 -11 16 5.44 1.7
 2 11 -16 4.45 1.99
 -2 -11 16 3.79 2.21
 2 11 -15 26.7 3.51
 -2 -11 15 29.38 3.5
 -2 -11 15 25.97 4.14
 -2 -11 14 2.2 2.19
 2 11 -14 7 2.36
 -2 -11 14 2.43 1.9
 -2 -11 13 11.96 3.04
 2 11 -13 9.95 2.57
 -2 -11 13 12.18 2.62
 -2 -11 12 -1.09 2.6
 2 11 -12 -0.1 1.81
 -2 -11 12 -0.58 2.03
 -2 -11 11 6.22 2.75
 2 11 -11 7.23 2.45
 -2 -11 11 7.94 2.28
 -2 -11 10 13.97 3.25
 2 11 -10 15.63 3.08
 -2 -11 10 14.37 3.17
 -2 -11 9 -0.78 2.18
 2 11 -9 -3.4 2.12
 -2 -11 9 0.4 1.8
 -2 -11 8 10.7 2.62
 2 11 -8 15.88 3.28
 2 11 -8 15.37 2.68
 -2 -11 8 11.08 3.28
 -2 -11 7 90.65 7.6
 2 11 -7 94.8 6.8
 2 11 -7 95.01 6.37
 -2 -11 7 93.29 6.78
 -2 -11 6 229.1 9.57
 -2 -11 6 217.15 11.54
 2 11 -6 225.6 10.05
 -2 -11 6 229.03 10.52
 2 11 -6 227.54 10.34
 2 11 -5 7.19 2.28
 2 11 -5 10.18 2.67
 -2 -11 5 8.68 2.72
 -2 -11 5 7.52 2.9
 -2 -11 5 7.39 2.09
 2 11 -4 19.38 3.38
 -2 -11 4 22.01 3.17
 2 11 -4 24.44 3.23
 -2 -11 4 19.88 3.37
 -2 -11 4 21.44 3.84
 2 11 -3 0.57 1.84
 -2 -11 3 -0.38 2.08
 -2 -11 3 -1.35 1.74
 2 11 -3 0.21 2.19
 2 11 -3 1.87 1.99
 -2 -11 3 -1.6 1.73
 2 11 -2 191.78 10.02
 2 11 -2 203.51 20.33
 -2 -11 2 183.55 10.46
 -2 -11 2 207.66 9.42
 2 11 -2 188.84 18.68
 -2 -11 2 196.68 19.49
 -2 -11 2 198.58 9.86
 2 11 -2 190.15 9.18
 2 11 -2 194.73 9.68
 -2 -11 1 6.33 2.25
 2 11 -1 12.49 6.05
 2 11 -1 2.15 5.03
 -2 -11 1 7.93 5.97
 -2 -11 1 4.93 2.37
 2 11 -1 8.35 2.75
 -2 -11 1 9.82 2.71
 2 11 -1 5.03 2.46
 2 11 -1 7.27 2.34
 -2 -11 0 43.41 8.91
 2 11 0 42.18 8.99
 2 11 0 59.02 11.11
 2 11 0 49.68 5.29
 -2 -11 0 43.52 5.26
 2 11 0 48.61 4.94
 2 11 0 54.78 5.52
 -2 -11 0 55.2 11.59
 -2 -11 0 50.35 4.85
 2 11 0 62.45 11.54
 -2 -11 -1 49.54 10.42
 2 11 1 52.16 5.17
 -2 -11 -1 43.23 5.34
 2 11 1 46.48 4.86
 -2 -11 -1 54.44 5.1
 2 11 1 60 10.48
 2 11 1 38.76 9.15
 2 11 1 56.74 5.68
 -2 -11 -1 50.22 11.13
 -2 -11 -2 970.7 43.77
 2 11 2 994.59 21.87
 2 11 2 1045.54 43.4
 2 11 2 1006.69 22.09
 2 11 2 940.58 20.66
 -2 -11 -2 994.36 21.34
 2 11 2 887.48 38.82
 -2 -11 -2 1041.06 46.42
 2 11 2 997.8 44.69
 2 11 3 35.26 4.28
 2 11 3 28.06 6.29
 2 11 3 33.11 8.65
 2 11 3 32.15 8.8
 2 11 3 39.07 5.01
 -2 -11 -3 29.56 7.4
 -2 -11 -3 54.29 11.02
 2 11 3 39.69 4.83
 2 11 4 76.89 6.33
 2 11 4 81.45 5.96
 2 11 4 89.36 13.53
 2 11 4 65.73 10.85
 -2 -11 -4 58.73 11.18
 2 11 4 75.63 6.49
 -2 -11 -4 83.65 12.55
 2 11 4 87.31 13.61
 2 11 5 50.04 5.1
 2 11 5 64.52 10.87
 2 11 5 55.7 4.9
 2 11 5 42.63 9.84
 2 11 5 36.45 8.83
 -2 -11 -5 39.31 7.43
 -2 -11 -5 43.93 9.36
 2 11 6 98.96 6.53
 2 11 6 91.79 13.14
 2 11 6 103.08 7.16
 -2 -11 -7 6.91 2.47
 2 11 7 3.92 2.16
 2 11 8 11.72 2.93
 2 11 9 7.68 2.6
 2 11 10 16.31 3.14
 2 11 11 -1.45 2.11
 2 11 12 17.05 3.39
 2 11 13 1.6 1.79
 2 11 14 18.26 3.35
 2 11 15 -0.31 5.25
 2 11 15 1.5 1.94
 2 11 16 0.71 1.83
 2 11 16 1.76 2.57
 2 11 17 0.09 1.6
 2 11 17 -0.38 2.78
 2 11 18 0.28 1.49
 2 11 18 1.84 2.23
 2 11 19 46.35 3.75
 -2 -11 -19 46.47 3.85
 2 11 19 44 4.42
 -2 -11 -20 2.94 1.47
 -2 -11 -20 3.39 1.5
 2 11 20 -0.55 1.99
 2 11 21 3.64 2.46
 -2 -11 -21 4.23 1.32
 -2 -11 -21 0.11 1.09
 2 11 21 3.89 2.07
 2 11 22 1.51 1.68
 2 11 22 2.43 1.85
 2 11 23 17.55 2.25
 2 11 23 18.11 2.5
 2 11 24 -1.21 1.22
 2 12 -19 2.22 1.16
 -2 -12 18 4.49 1.22
 2 12 -18 6.4 1.29
 2 12 -18 4.61 1.58
 -2 -12 17 23.29 2.76
 2 12 -17 26.72 3.04
 -2 -12 16 -1.45 1.51
 2 12 -16 -0.29 1.76
 2 12 -16 0.84 0.93
 -2 -12 16 1.89 1.1
 -2 -12 15 14.23 2.69
 2 12 -15 13.98 2.06
 -2 -12 15 15.82 2.13
 -2 -12 14 6.91 2.46
 2 12 -14 4.09 1.44
 -2 -12 14 5.96 1.67
 -2 -12 13 7.25 2.32
 2 12 -13 9.85 2.18
 -2 -12 13 10.42 2.25
 -2 -12 12 3.13 2.39
 2 12 -12 0.52 1.85
 -2 -12 12 4.14 1.98
 -2 -12 11 5.36 2.42
 2 12 -11 6.74 1.95
 -2 -12 11 9.71 2.52
 -2 -12 10 7.81 2.94
 -2 -12 10 7.35 2.46
 2 12 -10 10.08 2.58
 2 12 -9 178.44 8.42
 -2 -12 9 196.36 9.16
 -2 -12 9 187.29 10.12
 2 12 -8 27.89 3.65
 -2 -12 8 31.28 4.49
 -2 -12 8 28.6 3.99
 -2 -12 7 19.98 3.75
 2 12 -7 25.75 3.36
 2 12 -7 26.49 4.33
 2 12 -7 28.08 3.62
 -2 -12 7 26.81 3.74
 -2 -12 6 16.1 3.59
 2 12 -6 24.57 3.45
 2 12 -6 15.66 3.31
 2 12 -6 16.89 2.96
 -2 -12 6 17.75 3.16
 -2 -12 5 2.51 2.14
 2 12 -5 5.5 2.59
 2 12 -5 4.86 2.07
 2 12 -5 4.78 2.01
 -2 -12 5 8.69 2.62
 -2 -12 4 2.87 2.1
 2 12 -4 2.04 2.33
 -2 -12 4 7.15 2.11
 2 12 -4 1.26 1.77
 2 12 -4 3.66 1.98
 -2 -12 4 3.25 2.57
 -2 -12 3 48.89 5.13
 2 12 -3 44 4.99
 2 12 -3 49.74 5.55
 -2 -12 3 50.61 4.67
 -2 -12 3 44.46 5.51
 2 12 -3 47.25 4.84
 2 12 -2 11.23 2.9
 2 12 -2 8.03 2.44
 -2 -12 2 10.08 2.36
 -2 -12 2 9.78 2.94
 2 12 -2 11.65 2.76
 2 12 -1 77.82 6.64
 2 12 -1 69.59 6.08
 -2 -12 1 71.32 6.71
 2 12 -1 67.64 5.92
 2 12 0 99.49 7.12
 2 12 0 104.5 7.28
 2 12 0 99.06 7.33
 2 12 1 125.52 7.65
 2 12 1 124.51 8.1
 2 12 1 123.71 7.98
 2 12 2 319.59 11.92
 2 12 2 329.93 13.03
 2 12 2 321.36 12.67
 2 12 3 167.43 8.5
 2 12 3 185.46 9.89
 2 12 3 172.63 9.42
 2 12 4 70.53 5.66
 2 12 4 62.58 5.77
 2 12 5 4.34 2.43
 2 12 5 5.78 2.06
 2 12 6 81.35 6.39
 -2 -12 -6 78.01 6.05
 2 12 7 32.73 4.02
 -2 -12 -7 33.93 4.05
 2 12 8 37.53 4.45
 2 12 9 15.9 3.19
 2 12 10 -1.2 2.3
 2 12 11 138.44 7.81
 2 12 12 0.53 1.84
 2 12 13 67.29 5.43
 2 12 14 34.07 3.93
 2 12 15 19.28 3.46
 2 12 15 21.75 3.08
 2 12 16 12.68 2.98
 2 12 16 13.11 2.36
 2 12 17 3.48 2.34
 2 12 17 7.19 1.84
 2 12 18 89.15 5.69
 -2 -12 -18 91.12 5.01
 2 12 18 84.94 4.5
 2 12 19 17.52 2.72
 -2 -12 -19 19.95 2.39
 2 12 20 -0.16 1.62
 2 12 20 1.93 1.83
 -2 -12 -20 0.92 0.98
 2 12 21 5.99 1.71
 2 12 21 6.8 1.74
 2 12 22 53.84 3.29
 2 12 22 51.82 3.06
 2 13 -17 27.47 2.15
 2 13 -16 33.44 2.4
 2 13 -16 32.31 2.63
 2 13 -15 1.98 1.08
 2 13 -15 1.09 1.34
 2 13 -14 183.68 6.72
 2 13 -14 190.96 7.26
 -2 -13 14 176.59 7.02
 2 13 -13 11.19 2.14
 2 13 -13 12.64 2.67
 -2 -13 13 11.94 2.38
 2 13 -12 16.53 2.77
 2 13 -12 19.82 3.03
 -2 -13 12 21.11 3.13
 2 13 -11 5.09 2.11
 2 13 -11 7.45 2.4
 -2 -13 11 9.74 2.46
 2 13 -10 0.24 1.87
 -2 -13 10 1.42 1.75
 2 13 -10 -1.29 2.26
 -2 -13 9 18.34 3.27
 2 13 -9 16.21 3.1
 2 13 -9 21.25 3.7
 -2 -13 8 33.44 4.28
 2 13 -8 32.69 4.29
 2 13 -8 25.38 3.77
 2 13 -7 94.2 6.86
 -2 -13 7 88.74 6.74
 2 13 -7 79.7 6.12
 2 13 -6 160.84 8.78
 2 13 -6 140.18 7.18
 2 13 -6 139.06 8.05
 -2 -13 6 155.48 8.86
 2 13 -5 7.13 2.53
 2 13 -5 11.95 3.36
 2 13 -5 11.65 1.94
 -2 -13 5 10.53 3
 2 13 -4 1.1 1.21
 2 13 -4 6.2 2.66
 2 13 -4 5.6 2.95
 2 13 -3 140.3 7.91
 2 13 -3 145.02 7.95
 2 13 -3 151.25 8.71
 2 13 -2 2.47 1.79
 2 13 -2 1.29 2.45
 2 13 -2 1.6 1.92
 2 13 -1 7.65 2.64
 2 13 -1 2.19 2.33
 2 13 -1 4.26 2.09
 2 13 0 18.63 3.54
 2 13 0 12.08 3.62
 2 13 0 12.87 2.81
 2 13 1 18.55 3.73
 2 13 1 17.12 3.16
 2 13 2 17.09 3.61
 2 13 2 14.38 2.68
 2 13 3 333.91 12.36
 2 13 3 335.88 11.22
 -2 -13 -4 121.67 7.36
 2 13 4 129.03 7.87
 -2 -13 -5 44.31 4.49
 2 13 5 47.61 4.92
 -2 -13 -6 -1.85 1.76
 2 13 6 4.08 2.57
 -2 -13 -7 154.42 7.78
 2 13 7 167.49 8.62
 2 13 8 77.33 5.84
 2 13 9 78.85 5.7
 2 13 10 -0.61 1.96
 2 13 11 6.2 2.14
 2 13 12 -0.27 1.53
 2 13 13 21.42 2.91
 2 13 14 55.32 4.07
 2 13 14 54.09 4.72
 -2 -13 -15 13.81 2.05
 2 13 15 14.47 2.03
 2 13 15 18.24 2.89
 -2 -13 -16 15.27 1.83
 2 13 16 16.33 2.72
 2 13 16 17.2 2.14
 2 13 17 78.74 4.77
 -2 -13 -17 72.75 4.1
 2 13 18 3.05 1.63
 2 13 18 1.01 1.48
 -2 -13 -18 3.08 1.3
 2 13 19 -0.75 1.16
 2 13 19 1.36 1.04
 2 13 20 0.82 0.85
 2 14 -13 30.39 2.38
 2 14 -13 32.28 2.48
 2 14 -12 2.93 1.34
 2 14 -12 5.61 1.44
 2 14 -11 1.99 1.36
 2 14 -11 2.11 1.29
 2 14 -10 75.26 4.66
 2 14 -10 65.59 4.28
 2 14 -9 37.44 3.66
 2 14 -9 29.76 3.17
 2 14 -8 42.76 4.01
 2 14 -8 38.71 3.59
 2 14 -7 4.12 1.78
 2 14 -7 5.41 2.44
 2 14 -6 -1.26 1.46
 2 14 -6 -1.12 1.95
 2 14 -5 1.03 1.42
 2 14 -5 2.1 2.02
 2 14 -4 -0.96 1.55
 2 14 -4 -0.73 2.2
 -2 -14 3 90.45 4.92
 2 14 -3 84.12 5.35
 2 14 -3 85.61 5.96
 2 14 -2 4.26 1.6
 2 14 -2 5.39 2.86
 -2 -14 2 5.92 2.07
 2 14 -1 167.36 7.26
 2 14 -1 166.7 8.18
 2 14 0 142.91 6.64
 2 14 0 156.47 8
 2 14 1 -0.26 1.13
 2 14 1 -0.41 2.2
 2 14 2 27.92 3.88
 -2 -14 -2 24.9 3.44
 2 14 3 13.21 2.94
 -2 -14 -3 16.89 2.8
 2 14 4 6.89 2.32
 -2 -14 -4 6.88 2.13
 2 14 5 8.32 2.29
 -2 -14 -5 9.55 2.41
 2 14 6 36.38 3.94
 -2 -14 -6 33.92 3.35
 2 14 7 128.99 6.72
 2 14 8 8.05 2.36
 2 14 9 38.98 3.6
 2 14 10 5.42 1.75
 2 14 11 0.21 1.33
 -2 -14 -12 1.63 1.59
 2 14 12 3.29 1.22
 2 14 12 3.16 1.72
 -2 -14 -13 0.01 1.16
 2 14 13 2.34 1.24
 2 14 13 -0.4 1.71
 -2 -14 -14 1.95 1.1
 2 14 14 1.26 0.82
 2 14 14 3.72 1.7
 2 14 15 92.06 4.47
 -2 -14 -15 78.61 3.24
 2 14 16 0.85 1.1
 -2 -14 -16 3.27 1.16
 2 15 -9 2.57 1.09
 2 15 -8 4.19 1.32
 2 15 -7 13.86 1.56
 2 15 -7 21.35 2.38
 2 15 -6 -1.88 1.1
 2 15 -6 2.21 1.54
 2 15 -5 2.99 1.03
 2 15 -5 3.54 1.74
 2 15 -4 60.94 3.29
 2 15 -4 69.18 4.46
 2 15 -3 2.17 1.51
 -2 -15 3 2.89 1.68
 2 15 -3 1.69 0.85
 -2 -15 2 2.92 1.67
 -2 -15 2 1.25 1.06
 2 15 -2 1.31 1.7
 -2 -15 1 10.53 2.16
 -2 -15 1 12.24 1.91
 2 15 -1 11.09 2.29
 -2 -15 0 13.52 2.34
 -2 -15 0 12.22 2.07
 2 15 0 15.76 2.62
 -2 -15 -1 11.15 2.01
 -2 -15 -1 17.41 2.38
 2 15 1 17.75 2.7
 -2 -15 -2 2.93 1.58
 -2 -15 -2 3.97 1.65
 2 15 2 3.05 1.58
 -2 -15 -3 32.98 2.82
 2 15 3 41.14 3.51
 -2 -15 -3 41.69 3.55
 -2 -15 -4 31.58 2.7
 2 15 4 38.6 3.41
 -2 -15 -4 38.1 3.44
 2 15 5 33.29 3.05
 -2 -15 -5 35.83 3.44
 2 15 6 33.8 3.05
 -2 -15 -6 30.58 3.18
 2 15 7 43.3 3.3
 -2 -15 -7 49.73 3.72
 2 15 8 7 1.43
 -2 -15 -8 8.87 1.96
 2 15 9 11.29 1.67
 -2 -15 -9 11.98 1.96
 2 15 10 19.01 2.2
 2 15 10 19.59 1.88
 -2 -15 -10 19.61 2.26
 2 15 11 2.37 1.19
 -2 -15 -11 1.02 1.08
 2 15 12 1.52 1.03
 -2 -15 -12 1.09 0.88
 3 -13 -8 -1.19 1.14
 3 -13 -7 69.12 3.7
 3 -13 -6 37.17 3
 3 -13 -5 19.32 2.39
 3 -13 -4 0.73 0.89
 3 -13 -4 -0.01 1.39
 3 -13 -3 10.21 1.57
 3 -13 -3 11.53 2.09
 3 -13 -2 -0.01 1.22
 3 -13 -2 1.27 1.47
 3 -13 -1 5.8 1.54
 3 -13 -1 7.74 2.02
 3 -13 0 6.63 1.68
 3 -13 0 9.76 2.07
 3 -13 1 24.01 2.59
 3 -13 1 27.44 2.88
 3 -13 2 28.8 2.91
 3 -13 3 54.33 3.64
 3 -13 4 21.04 2.34
 3 -13 5 6.67 1.65
 3 -13 6 9.07 1.56
 3 -12 -14 22.79 1.85
 3 -12 -14 24.08 2.09
 3 -12 -13 -1.45 1.14
 3 -12 -12 18.68 2.24
 3 -12 -12 18.17 1.99
 3 -12 -11 43.06 3.38
 3 -12 -11 52.8 3.34
 3 -12 -10 90.96 4.95
 3 -12 -10 101.5 4.71
 3 -12 -9 24.42 2.65
 3 -12 -9 26.77 3.11
 3 -12 -9 31 2.9
 3 -12 -8 36.98 3.67
 3 -12 -8 38.07 3.48
 3 -12 -7 99.73 5.86
 3 -12 -7 103.18 5.46
 3 -12 -6 -1.3 1.96
 3 -12 -6 0.04 1.77
 3 -12 -6 0.4 1.16
 3 -12 -5 1.67 2.2
 3 -12 -5 -0.97 2.03
 3 -12 -5 -0.48 1.35
 3 -12 -4 12.05 2.69
 3 -12 -4 13.15 2.72
 3 -12 -4 8.5 2.02
 3 -12 -3 41.76 4.47
 3 -12 -3 49.55 4.25
 3 -12 -2 1.84 2.19
 3 -12 -2 4.4 2.18
 3 -12 -1 109.71 6.74
 -3 12 1 96.11 6.09
 3 -12 -1 104.94 5.77
 3 -12 0 86.38 5.83
 -3 12 0 79.78 5.59
 3 -12 0 81.22 5.08
 3 -12 1 0.41 2.26
 -3 12 -1 2.92 1.95
 3 -12 1 0.33 1.64
 -3 12 -2 0.87 1.61
 3 -12 2 -0.63 2.23
 -3 12 -3 1.94 1.76
 3 -12 3 -2.18 2.36
 3 -12 4 42.76 4.21
 -3 12 -4 31.35 2.76
 3 -12 5 3.21 2.08
 3 -12 5 1.98 1.39
 -3 12 -5 -0.14 0.96
 3 -12 6 4.59 2
 -3 12 -6 2.56 1.16
 3 -12 7 -6.13 2.19
 -3 12 -7 0.5 1.04
 3 -12 8 5.95 1.84
 -3 12 -8 4.9 1.44
 3 -12 9 3.04 1.57
 -3 12 -9 3.17 1.19
 3 -12 10 106.5 4.68
 -3 12 -10 92.72 4.05
 3 -12 11 57.75 3.07
 -3 12 -11 52.6 2.86
 3 -12 12 18.67 1.96
 3 -11 -18 7.35 1.15
 3 -11 -17 -1.19 1.1
 3 -11 -17 1.34 0.92
 3 -11 -16 1.24 1.14
 3 -11 -16 -1.07 1.31
 3 -11 -15 21.64 2.49
 3 -11 -14 7.57 2.04
 3 -11 -14 6.29 1.75
 3 -11 -13 1.02 1.81
 3 -11 -13 2.9 2.03
 3 -11 -12 37.29 3.62
 3 -11 -12 31.88 3.55
 3 -11 -12 28.56 2.91
 3 -11 -11 5.39 2.32
 3 -11 -11 5.14 1.7
 3 -11 -10 0.22 2.13
 3 -11 -10 2.16 1.92
 3 -11 -9 74.56 5.81
 3 -11 -9 71.91 5.13
 3 -11 -8 54.25 5.25
 3 -11 -8 61.46 4.5
 3 -11 -8 65.75 5.16
 3 -11 -7 0.8 2.57
 3 -11 -7 -0.82 1.61
 3 -11 -7 3.22 2.42
 3 -11 -6 -1.4 1.94
 3 -11 -6 1.52 2.83
 3 -11 -6 1.64 2.53
 -3 11 5 23.36 8.68
 3 -11 -5 20.84 4.05
 3 -11 -5 29.62 4.18
 -3 11 4 19.49 3.47
 -3 11 4 14.72 6.74
 3 -11 -4 22.66 4.13
 3 -11 -4 17.8 3.27
 -3 11 3 4.98 2.42
 3 -11 -3 5.49 2.71
 3 -11 -3 5.88 2.87
 -3 11 2 4.43 2.43
 3 -11 -2 1.2 2.23
 -3 11 2 2.64 4.4
 3 -11 -2 5.15 2.89
 -3 11 1 -0.84 2.1
 -3 11 1 4.7 6.6
 3 -11 -1 1.59 2.27
 -3 11 1 12.64 7.74
 3 -11 -1 -0.96 2.81
 -3 11 0 -0.39 2.01
 -3 11 0 8.3 5.49
 3 -11 0 2.37 2.22
 -3 11 0 6.61 4.99
 3 -11 0 1.97 2.78
 -3 11 -1 115.41 7.62
 -3 11 -1 109.63 15.57
 3 -11 1 120.76 6.81
 -3 11 -1 115.07 16.17
 3 -11 1 114.05 7.73
 -3 11 -2 7.43 2.17
 -3 11 -2 3.25 2.18
 3 -11 2 3.82 2.17
 3 -11 2 1.67 2.63
 -3 11 -2 2.43 5.49
 3 -11 3 116.91 7.66
 -3 11 -3 106.47 7.32
 -3 11 -3 104.28 6.03
 -3 11 -3 114.44 15.77
 3 -11 3 104.12 6.16
 3 -11 4 12.75 2.52
 -3 11 -4 21.88 7.12
 -3 11 -4 8.78 2.08
 -3 11 -4 24.23 7.53
 -3 11 -4 12.57 2.92
 -3 11 -5 11.72 2.82
 -3 11 -5 11.81 2.39
 -3 11 -6 71.02 5.75
 3 -11 6 76.86 6.53
 -3 11 -7 32.1 3.82
 3 -11 7 37.48 4.66
 -3 11 -8 0.73 1.5
 3 -11 8 -0.02 2.36
 -3 11 -9 0.96 1.56
 3 -11 9 2.44 2.16
 -3 11 -10 9.69 2.17
 3 -11 10 5.12 2.32
 3 -11 11 2.67 1.86
 3 -11 12 14.85 2.91
 3 -11 13 7.49 2.09
 3 -11 14 -1.26 0.92
 3 -11 14 -0.45 1.44
 3 -11 15 17.83 2.32
 3 -11 16 34.84 2.62
 3 -10 -20 19.74 1.93
 3 -10 -19 0.37 0.92
 3 -10 -19 0.73 1.22
 3 -10 -18 1.67 1.31
 3 -10 -18 0.01 1.51
 3 -10 -17 63.25 4.27
 3 -10 -16 1.87 1.79
 3 -10 -15 14.79 2.92
 3 -10 -15 12.56 2.62
 3 -10 -14 7.51 2.61
 3 -10 -14 3.32 2.24
 3 -10 -14 6.9 1.77
 3 -10 -13 34.39 4.12
 3 -10 -13 30.35 3.19
 3 -10 -12 15.43 3.27
 3 -10 -12 17.29 2.82
 3 -10 -11 5.01 2.62
 3 -10 -11 3.91 1.78
 3 -10 -10 3.74 2.75
 3 -10 -10 2.64 2.06
 3 -10 -9 59.98 5.99
 3 -10 -9 56.72 5.01
 3 -10 -9 56.09 4.75
 3 -10 -8 12.7 2.72
 3 -10 -8 11.56 3.31
 3 -10 -8 12.32 2.87
 -3 10 8 17.13 7.01
 3 -10 -7 0.84 2.69
 -3 10 7 -1.68 5.75
 -3 10 7 -0.87 5.1
 3 -10 -7 0.25 2.49
 3 -10 -6 19.17 3.98
 -3 10 6 17.07 3.23
 3 -10 -6 13.89 3.12
 -3 10 6 12.64 7.51
 3 -10 -5 -1.07 2.72
 -3 10 5 6.33 2.83
 3 -10 -5 5.96 2.59
 -3 10 4 7.92 2.91
 3 -10 -4 6.69 2.65
 -3 10 4 4.75 6.33
 -3 10 4 17.06 8.49
 3 -10 -4 6.34 2.88
 -3 10 3 1.26 2.19
 3 -10 -3 5.92 3.32
 -3 10 3 4.46 6.44
 -3 10 3 1.21 6.71
 3 -10 -3 3.32 2.56
 -3 10 2 0.92 2.47
 3 -10 -2 2.71 2.72
 -3 10 2 -0.42 4.47
 -3 10 2 -0.32 5.45
 3 -10 -2 0.27 2.39
 -3 10 1 269.12 11.98
 3 -10 -1 287.41 12.43
 -3 10 1 288.94 26.35
 3 -10 -1 288.63 11.41
 -3 10 1 284.96 25.84
 -3 10 0 96.03 15.96
 -3 10 0 101.45 7.67
 3 -10 0 107.67 7.09
 -3 10 0 100.75 15.45
 -3 10 -1 7.85 1.92
 3 -10 1 10.02 2.79
 -3 10 -1 12.23 6.16
 -3 10 -1 8.75 3.44
 -3 10 -1 1.72 8.39
 3 -10 2 6.74 2.09
 -3 10 -2 15.71 6.66
 -3 10 -2 8.9 6.12
 -3 10 -2 7.27 3.24
 3 -10 2 5.29 2.78
 3 -10 3 158.66 8.17
 -3 10 -3 150.3 18.5
 -3 10 -3 146.78 17.26
 -3 10 -3 168.69 9.7
 3 -10 3 160.11 9.86
 3 -10 4 19.23 3.06
 -3 10 -4 10.57 5.56
 -3 10 -4 20.18 6.75
 -3 10 -4 23.73 4.6
 3 -10 4 24.95 4.67
 -3 10 -5 321.24 26.82
 3 -10 5 315.52 10.63
 3 -10 5 330.1 13.87
 -3 10 -5 331.52 27.14
 3 -10 6 2.73 2.9
 -3 10 -6 10.28 6.45
 3 -10 6 3.58 1.77
 -3 10 -7 202.4 21.28
 -3 10 -7 232.46 22.58
 3 -10 7 221.33 11.23
 3 -10 8 -1.42 2.32
 -3 10 -8 11.97 6.06
 3 -10 9 212.47 10.75
 -3 10 -9 224.44 21.24
 3 -10 10 91.34 7.15
 -3 10 -10 116.14 15.25
 3 -10 11 0.81 2.43
 3 -10 12 29.46 4.22
 3 -10 13 1.38 2.21
 3 -10 14 12.93 2.92
 3 -10 15 21.01 3.27
 3 -10 16 13.97 2.72
 3 -10 17 6.73 1.82
 3 -10 18 2.92 1.31
 3 -9 -22 0.4 0.95
 3 -9 -22 0.78 1.12
 3 -9 -21 -1.91 1.52
 3 -9 -20 157.97 6.34
 3 -9 -20 140.35 5.17
 3 -9 -19 11.83 2.64
 3 -9 -19 10.09 2.06
 3 -9 -18 62.85 4.7
 3 -9 -18 58.3 4.4
 3 -9 -17 34.97 4.03
 3 -9 -16 163.57 8.24
 3 -9 -16 202.41 9
 3 -9 -15 16.74 3.61
 3 -9 -15 12.82 3.07
 3 -9 -14 3.62 2.42
 -3 9 14 -27.3 8.38
 3 -9 -14 4.11 1.89
 -3 9 14 -30.65 8.65
 3 -9 -13 1.94 1.7
 3 -9 -13 -1.4 2.74
 -3 9 12 43.72 11.42
 3 -9 -12 31.73 3.78
 3 -9 -12 30.07 4.58
 3 -9 -11 9.36 2.38
 3 -9 -11 9.65 3.21
 -3 9 10 1.58 4.54
 3 -9 -10 0.16 2.54
 3 -9 -10 -0.06 2.06
 3 -9 -9 1.67 1.69
 3 -9 -9 0.26 2.03
 -3 9 9 -1.35 5.05
 -3 9 9 6.47 7.77
 3 -9 -9 1.34 2.5
 3 -9 -8 66.69 5.84
 3 -9 -8 63.2 6.38
 -3 9 8 68.55 14.97
 -3 9 8 57.22 12.18
 3 -9 -7 1.64 2
 3 -9 -7 -0.01 2.29
 -3 9 7 1.4 2.32
 3 -9 -6 57.5 5.67
 3 -9 -6 60.87 6.13
 -3 9 6 59.28 12.57
 -3 9 6 55.74 5.63
 -3 9 6 66.85 12.36
 3 -9 -5 -0.29 2.16
 -3 9 5 -1.79 2.21
 3 -9 -5 0.61 2.38
 -3 9 5 -1.07 5.86
 -3 9 5 2.91 6.15
 3 -9 -4 39.32 4.72
 -3 9 4 12.82 6.24
 -3 9 4 16.67 5.65
 -3 9 4 34.63 4.69
 3 -9 -4 42.47 5.68
 -3 9 4 32.6 9.72
 -3 9 4 35.29 7.95
 3 -9 -3 194.84 9.63
 -3 9 3 193.32 22.63
 -3 9 3 197.92 10.41
 3 -9 -3 198.19 10.69
 -3 9 3 215.26 23.54
 -3 9 3 194.97 21.67
 -3 9 2 206.28 10.51
 -3 9 2 198.65 22.76
 -3 9 2 240.89 25.19
 3 -9 -2 197.12 9.57
 -3 9 2 192.41 21.66
 -3 9 1 34.09 4.73
 -3 9 1 41.68 10.88
 -3 9 1 41.07 11.95
 -3 9 1 34.46 9.68
 -3 9 1 39.63 9.85
 3 -9 -1 41.02 4.7
 3 -9 0 71.64 6.96
 -3 9 0 60.51 12.18
 -3 9 0 64.34 13.18
 -3 9 0 63.35 12.99
 -3 9 0 67.87 6.35
 3 -9 0 72.29 5.95
 3 -9 1 5.15 2.44
 3 -9 1 3.16 2.43
 -3 9 -2 17.21 7.35
 -3 9 -2 6.63 5.83
 3 -9 2 7.89 2.64
 3 -9 2 7.22 3.02
 3 -9 3 197.15 11.06
 -3 9 -3 226.42 23.94
 -3 9 -3 194.61 21.14
 -3 9 -3 206.1 9.53
 3 -9 3 194.42 9.24
 -3 9 -3 213.14 22.98
 -3 9 -4 10.99 5.89
 3 -9 4 15.17 2.93
 3 -9 4 9.19 3.32
 -3 9 -4 2 8.08
 -3 9 -4 9.9 2.84
 3 -9 5 77.72 5.7
 -3 9 -5 72.08 6.04
 -3 9 -5 72.93 12.77
 3 -9 5 75.31 7.02
 3 -9 6 94.12 6.02
 -3 9 -6 85.5 6.79
 3 -9 6 93.74 7.43
 3 -9 6 102.95 8.09
 -3 9 -6 91.25 14.52
 3 -9 7 -1.88 2.21
 -3 9 -7 4.5 7.03
 3 -9 7 0.53 2.3
 3 -9 7 1.48 1.77
 -3 9 -7 2.93 4.85
 -3 9 -7 0.65 2.22
 -3 9 -8 218.43 10.56
 -3 9 -8 240.1 23.92
 -3 9 -8 228.85 22.54
 3 -9 8 232.97 11.96
 3 -9 8 220.65 11.29
 -3 9 -9 64.15 5.96
 -3 9 -9 81.94 13.86
 -3 9 -9 62.2 11.73
 3 -9 9 79.38 7.09
 3 -9 9 75.27 6.95
 3 -9 10 0.49 2.83
 -3 9 -10 2.07 2.4
 -3 9 -10 6.59 3.68
 -3 9 -10 2.19 5.5
 3 -9 10 5.61 2.65
 3 -9 11 8.28 2.89
 -3 9 -11 9.75 3.13
 -3 9 -11 10.68 5.99
 3 -9 11 5.9 2.65
 -3 9 -11 2.21 4.94
 3 -9 12 101.81 7.91
 3 -9 12 92.98 7.38
 -3 9 -12 94.4 6.99
 -3 9 -13 0.01 2.55
 3 -9 13 4.44 2.67
 3 -9 13 5.51 2.72
 -3 9 -14 62.9 5.64
 3 -9 14 56.59 5.66
 3 -9 14 58.25 5.76
 -3 9 -15 -1.93 2.13
 3 -9 15 4.32 2.75
 3 -9 15 2.5 2.53
 -3 9 -16 5.05 1.98
 3 -9 16 3.62 2.22
 3 -9 16 6.52 2.42
 -3 9 -17 3.31 1.42
 3 -9 17 6.47 2.2
 3 -9 17 3.34 1.97
 3 -9 18 34.36 3.68
 3 -9 18 41.51 4.15
 3 -9 19 9.76 2.34
 3 -9 19 10.5 2.19
 3 -9 20 39.03 2.96
 3 -9 20 44.22 3.51
 3 -9 21 18.75 2.05
 3 -8 -24 30.12 2.27
 -3 8 23 28.73 2.59
 3 -8 -23 28.57 2.45
 3 -8 -23 35.82 3.05
 -3 8 22 1.1 1.43
 3 -8 -22 -1.45 1.71
 3 -8 -21 10.2 1.8
 3 -8 -21 14.01 2.52
 3 -8 -20 139.03 6.16
 3 -8 -20 138.89 6.79
 3 -8 -19 268.45 9.33
 3 -8 -19 294.9 10.35
 3 -8 -18 8.36 3.1
 3 -8 -17 0.83 2.73
 -3 8 17 29.93 8.65
 3 -8 -16 0.98 2.28
 3 -8 -16 -2.88 2.87
 3 -8 -15 3.76 2.75
 -3 8 15 7.22 6.93
 3 -8 -15 4.68 3.13
 -3 8 14 5.99 5.24
 -3 8 14 13.29 5.79
 3 -8 -14 6.68 1.97
 3 -8 -14 10.07 3.46
 3 -8 -13 410.13 12.39
 3 -8 -13 417.23 15.02
 -3 8 13 443.38 33.18
 3 -8 -12 137.33 7.4
 3 -8 -12 142.32 8.95
 -3 8 12 156.92 20.28
 3 -8 -11 232.44 9.76
 -3 8 11 256.16 26.35
 3 -8 -11 246.53 11.74
 -3 8 10 105.74 16.15
 -3 8 10 135.58 20.16
 3 -8 -10 122.23 7.37
 -3 8 10 113.19 17.23
 3 -8 -10 122.16 8.51
 -3 8 9 -2.31 7.18
 3 -8 -9 0.53 1.9
 -3 8 9 -5.25 8.83
 3 -8 -9 -0.05 2.34
 3 -8 -9 0.37 1.73
 -3 8 8 21.27 9.21
 -3 8 8 23.59 7.06
 -3 8 8 11.59 2.97
 3 -8 -8 17.17 3.84
 3 -8 -8 18.43 3.24
 3 -8 -7 7.07 2.29
 -3 8 7 4.81 2.25
 -3 8 7 7.89 6.78
 -3 8 7 1.73 5.16
 -3 8 7 -17.15 7.27
 3 -8 -7 5.77 2.46
 3 -8 -7 -14.01 5.33
 3 -8 -6 -3.05 2.57
 3 -8 -6 -1.38 2.29
 -3 8 6 0.07 2.14
 3 -8 -6 -29.42 8.01
 -3 8 6 -4.65 6.22
 -3 8 6 24.78 9.67
 -3 8 6 -4.89 5.79
 3 -8 -6 5.37 2.96
 3 -8 -5 0.96 2.18
 3 -8 -5 -1.61 2.12
 -3 8 5 0.36 2.23
 3 -8 -5 -7.74 5.24
 -3 8 5 3.91 5.8
 -3 8 5 4.31 6.02
 -3 8 5 -5.41 7.59
 3 -8 -5 14.07 5.16
 3 -8 -4 134.54 8.7
 3 -8 -4 128.33 15.71
 -3 8 4 120.46 16.78
 -3 8 4 161.07 20.96
 3 -8 -4 134 7.8
 -3 8 4 130.43 8.09
 3 -8 -4 138.51 16.24
 -3 8 4 150.56 20.16
 3 -8 -3 330.54 25.43
 -3 8 3 320.44 26.42
 -3 8 3 344.61 28.54
 -3 8 3 312.46 12.38
 -3 8 3 293.43 24.62
 -3 8 3 284.67 26.79
 3 -8 -3 316.46 11.9
 3 -8 -3 367.12 25.91
 -3 8 2 45.86 12.49
 3 -8 -2 49.57 5.01
 -3 8 2 45.7 5.1
 3 -8 -2 45.61 9.69
 -3 8 2 24.66 6.5
 -3 8 2 40.17 10.67
 3 -8 -2 40.89 8.59
 3 -8 -1 15.74 5.44
 3 -8 -1 6.99 2.35
 -3 8 1 7.95 7.12
 3 -8 -1 6.33 2.53
 -3 8 1 10.08 5.69
 -3 8 1 -1.39 4.56
 3 -8 -1 8.12 4.21
 3 -8 0 102.93 14.26
 -3 8 0 65.38 13.16
 3 -8 0 61.08 5.34
 3 -8 0 74.38 6.9
 -3 8 0 57.85 11.83
 -3 8 0 63.88 12.55
 3 -8 0 70.74 12.91
 3 -8 1 214.46 19.73
 3 -8 1 185.11 10.45
 3 -8 1 201.3 20.1
 3 -8 1 194.35 9.14
 -3 8 -1 189.12 8.72
 -3 8 -1 187.68 20.38
 -3 8 -1 190.3 21.73
 -3 8 -1 176.46 20.32
 -3 8 -2 7.82 8.7
 -3 8 -2 6.61 5.68
 -3 8 -2 1.52 1.66
 3 -8 2 2.21 1.98
 -3 8 -2 9.63 6.33
 3 -8 2 9.54 6.92
 3 -8 2 1.01 1.78
 3 -8 2 0.34 4.02
 3 -8 3 137.32 8.88
 3 -8 3 127.83 8.62
 -3 8 -3 131.92 17.29
 -3 8 -3 119.25 7.41
 -3 8 -3 113.83 15.23
 3 -8 3 145.93 17
 3 -8 3 132.35 7.37
 3 -8 3 124.65 14.6
 3 -8 4 12.11 4.62
 3 -8 4 15.84 3.56
 3 -8 4 16.24 3.51
 -3 8 -4 19.78 7.98
 3 -8 4 8.52 5.9
 -3 8 -4 21.58 3.62
 -3 8 -4 21.86 7.98
 3 -8 4 14.89 2.81
 3 -8 5 80.99 7.06
 3 -8 5 77.54 6.81
 -3 8 -5 94.08 15.27
 -3 8 -5 83.76 6.57
 -3 8 -5 70.46 11.69
 3 -8 5 90.68 12.78
 3 -8 5 83.08 5.94
 3 -8 5 116.09 14.15
 3 -8 6 51.13 5.94
 3 -8 6 59.37 6.28
 -3 8 -6 67.4 13.42
 -3 8 -6 54.99 5.51
 -3 8 -6 40.74 9.9
 3 -8 6 45.19 9.47
 3 -8 6 29.93 6.9
 3 -8 6 54.88 4.71
 3 -8 7 7.28 2.87
 -3 8 -7 5 6.17
 -3 8 -7 4.39 2.57
 3 -8 7 2.52 2.83
 -3 8 -7 -1.83 5.92
 3 -8 7 5.53 2.14
 -3 8 -8 312.08 26.59
 -3 8 -8 326.13 26.29
 -3 8 -8 307.99 12.67
 3 -8 8 322.97 13.7
 3 -8 8 319.49 14.05
 3 -8 8 312.31 14.12
 3 -8 9 12.28 3.56
 -3 8 -9 11.56 5.7
 3 -8 9 10.01 3.17
 -3 8 -9 11.6 3.38
 3 -8 9 15.03 3.41
 -3 8 -9 7.67 6.97
 -3 8 -10 89.58 14.01
 -3 8 -10 73.56 13.41
 -3 8 -10 77.81 6.79
 3 -8 10 87.56 7.52
 3 -8 10 73.96 7.3
 3 -8 10 78.31 7.2
 3 -8 11 1.56 2.48
 -3 8 -11 -2.77 4.18
 3 -8 11 4.22 2.71
 -3 8 -11 0.47 2.69
 3 -8 11 0.08 2.34
 -3 8 -11 -2.39 5.27
 -3 8 -12 167.55 19.12
 -3 8 -12 163.45 18.64
 -3 8 -12 158.16 9.45
 3 -8 12 158.18 9.76
 3 -8 12 158.83 10.21
 3 -8 12 146.33 10.03
 -3 8 -13 130.06 16.86
 -3 8 -13 125.83 16.17
 -3 8 -13 141.62 8.89
 3 -8 13 137.8 9.14
 3 -8 13 138.11 9.38
 3 -8 13 121.28 9.09
 3 -8 14 3.11 2.53
 3 -8 14 -2.52 3.11
 -3 8 -14 -1.31 2.71
 -3 8 -14 -5.5 6.08
 3 -8 14 -0.52 2.49
 3 -8 15 54.5 6.11
 -3 8 -15 60.19 5.64
 -3 8 -15 69.82 12.31
 3 -8 15 56.13 6.29
 3 -8 15 57.54 6.16
 3 -8 16 -4.2 2.71
 3 -8 16 1.8 2.79
 -3 8 -16 -1.22 2.08
 3 -8 16 1.58 2.92
 -3 8 -17 4.89 2.21
 3 -8 17 6.6 3.01
 3 -8 17 2.52 2.61
 3 -8 17 6.35 3.17
 -3 8 -18 13.33 2.68
 3 -8 18 9.5 3.06
 3 -8 18 10.57 3.3
 3 -8 18 11.29 3.1
 3 -8 19 110.4 7.32
 3 -8 19 119.13 7.31
 -3 8 -19 121.59 6.47
 3 -8 19 117.21 7.09
 3 -8 20 1.27 1.77
 3 -8 20 1.81 1.94
 3 -8 20 2.96 2.22
 3 -8 21 4.98 2.01
 3 -8 21 1.31 1.68
 3 -8 22 54.33 3.85
 3 -8 22 55.23 3.89
 3 -8 23 1.59 1.09
 3 -7 -25 9.42 1.65
 3 -7 -24 7.51 1.96
 -3 7 24 5.23 1.45
 3 -7 -23 6.66 1.84
 -3 7 23 8.69 2.17
 3 -7 -22 12.08 1.96
 3 -7 -22 11.3 2.48
 3 -7 -21 0.66 1.36
 3 -7 -21 0.06 2.07
 3 -7 -20 -0.54 1.59
 3 -7 -20 -1.89 2.75
 3 -7 -19 40.88 4.32
 3 -7 -19 47.68 5.06
 -3 7 18 13.19 7.47
 3 -7 -18 20.22 3.91
 -3 7 17 59.55 11.88
 3 -7 -17 67.34 5.82
 3 -7 -16 75.61 6.29
 -3 7 16 63.69 11.87
 3 -7 -16 69.92 6.35
 -3 7 15 28.57 11.07
 -3 7 15 23.44 8.45
 3 -7 -15 29.9 4.64
 3 -7 -14 56.22 5.92
 -3 7 14 36.11 8.37
 3 -7 -13 2.9 2.65
 3 -7 -13 0.56 1.4
 -3 7 13 3.15 4.9
 3 -7 -12 19.72 3.9
 -3 7 12 27.84 11.09
 3 -7 -12 19.65 2.86
 3 -7 -11 3.67 2.63
 -3 7 11 20.92 7.6
 -3 7 11 -3.67 5.4
 -3 7 11 -1.02 6.25
 3 -7 -11 11.45 4.44
 -3 7 11 10.38 9.24
 3 -7 -11 5.9 2
 3 -7 -10 10.94 3.14
 -3 7 10 1.89 4.09
 -3 7 10 18.04 6.58
 -3 7 10 3.49 6.42
 3 -7 -10 11.29 2.46
 -3 7 10 10.99 8.31
 3 -7 -9 2.47 2.17
 3 -7 -9 0.96 2.27
 -3 7 9 -9.95 5.82
 -3 7 9 5.24 3.04
 -3 7 9 14.84 9.96
 -3 7 9 7.23 5.68
 -3 7 9 1.23 1.83
 3 -7 -9 5.16 1.94
 3 -7 -8 5.95 5.18
 3 -7 -8 13.17 3.08
 3 -7 -8 14.92 6.14
 -3 7 8 2.66 4.32
 -3 7 8 15.28 4.78
 -3 7 8 10.94 2.61
 -3 7 8 11.95 7.24
 3 -7 -8 14.7 2.64
 3 -7 -7 480.56 15.66
 3 -7 -7 490.06 14.05
 -3 7 7 528.82 35.33
 -3 7 7 483.03 30.68
 -3 7 7 456.84 13.94
 3 -7 -7 463.35 27.63
 -3 7 7 498.85 33.93
 -3 7 7 429.03 26.44
 -3 7 6 21.8 6.3
 -3 7 6 33.3 9.51
 -3 7 6 33.09 4.17
 -3 7 6 32.33 8.63
 -3 7 6 33.21 9.77
 3 -7 -6 24.16 6.4
 -3 7 6 32.35 10.88
 3 -7 -6 31.58 4.14
 -3 7 5 21.2 6.3
 -3 7 5 7.33 5.31
 -3 7 5 18.16 3.19
 -3 7 5 17.82 6.61
 3 -7 -5 21.4 6.29
 -3 7 5 14.21 6.4
 3 -7 -5 17.32 3.46
 -3 7 4 30.7 7.46
 -3 7 4 20.73 7.41
 -3 7 4 27.89 9.53
 -3 7 4 17.88 3.35
 -3 7 4 16.62 7.6
 -3 7 4 16.71 6.78
 3 -7 -4 25.28 6.75
 -3 7 3 51.56 8.21
 -3 7 3 59.44 11.31
 -3 7 3 39.28 9.13
 -3 7 3 42.93 10.17
 -3 7 3 55.87 5.2
 3 -7 -3 43.94 8.97
 -3 7 2 15.89 8.7
 3 -7 -2 13.01 5.94
 -3 7 2 10.73 5.07
 -3 7 2 7.97 4.41
 -3 7 2 2.17 6.55
 -3 7 1 15.45 7.99
 -3 7 1 -0.22 3.02
 3 -7 -1 13.8 5.68
 -3 7 1 12.19 5.47
 -3 7 1 12.52 5.9
 -3 7 0 15.47 4.68
 -3 7 0 21.2 3.05
 -3 7 0 18.29 5.24
 -3 7 0 23.54 8.16
 -3 7 0 13.75 6.56
 3 -7 0 22.74 7.05
 3 -7 1 344.35 24.35
 -3 7 -1 329.56 23.1
 -3 7 -1 359.81 11.33
 -3 7 -1 341.29 21.47
 3 -7 1 355.64 23.73
 -3 7 -1 356.56 26.01
 -3 7 -2 16.28 8.08
 3 -7 2 8.15 2.14
 -3 7 -2 2.05 4.65
 3 -7 2 10.45 4.22
 -3 7 -2 12.2 2.76
 3 -7 2 7.95 6.19
 3 -7 3 41.9 4.75
 3 -7 3 45.2 4.31
 -3 7 -3 37.7 4.21
 -3 7 -3 29.23 7.96
 3 -7 3 41.43 8.69
 3 -7 3 60.09 10.71
 -3 7 -3 42.23 10.5
 -3 7 -4 1.87 7.14
 -3 7 -4 4.69 2.22
 3 -7 4 4.43 2.2
 -3 7 -4 3.34 5.45
 3 -7 4 3.73 4.83
 3 -7 4 3.68 1.8
 3 -7 4 6.08 4.56
 3 -7 5 274.1 11.77
 3 -7 5 244.47 11.99
 3 -7 5 263.84 11.95
 -3 7 -5 255.14 23.28
 -3 7 -5 252.33 10.56
 -3 7 -5 267.32 21.85
 3 -7 5 289.39 20.69
 3 -7 5 262.78 9.78
 3 -7 5 254.91 21.04
 3 -7 6 50.83 5.63
 3 -7 6 37.93 4.81
 3 -7 6 47.37 4.26
 -3 7 -6 44.19 10.76
 3 -7 6 49.53 5.31
 -3 7 -6 47.8 4.99
 3 -7 6 62.6 10
 3 -7 6 44.19 9.24
 3 -7 7 46.03 8.87
 -3 7 -7 52.98 5.67
 3 -7 7 46.77 8.17
 3 -7 7 49.47 5.46
 -3 7 -7 36.76 9.78
 3 -7 7 45.62 5.64
 3 -7 7 54.51 5.9
 3 -7 8 6.27 2.84
 -3 7 -8 1.65 2.4
 -3 7 -8 9.04 6.94
 3 -7 8 3.37 2.05
 3 -7 9 125.52 8.17
 3 -7 9 138.81 8.83
 -3 7 -9 118.56 7.51
 -3 7 -9 120.36 7.95
 -3 7 -9 131.13 17.04
 3 -7 9 116.81 8.94
 3 -7 10 1.14 2.25
 3 -7 10 0.22 1.95
 -3 7 -10 -1.07 2.22
 -3 7 -10 0.22 2.88
 -3 7 -10 5.27 5.47
 3 -7 10 -2.86 2.65
 3 -7 11 -1.2 2.34
 3 -7 11 -1.83 2.68
 -3 7 -11 1.5 2.78
 -3 7 -11 1.23 2.25
 -3 7 -11 0.29 5.12
 3 -7 11 -0.4 2.69
 3 -7 12 69.12 6.28
 3 -7 12 75.55 7.02
 -3 7 -12 84.23 7.31
 -3 7 -12 69.36 6.23
 3 -7 12 72.69 7.63
 3 -7 13 6.19 3.05
 3 -7 13 2.74 2.7
 -3 7 -13 5.27 3.17
 -3 7 -13 4.86 2.74
 -3 7 -13 9.44 5.52
 3 -7 13 2.46 2.77
 3 -7 14 45.7 5.57
 3 -7 14 45.26 5.69
 -3 7 -14 56.2 5.94
 -3 7 -14 47.88 5.44
 -3 7 -14 40.97 9.27
 3 -7 14 45.39 6.3
 3 -7 15 9.11 3.19
 3 -7 15 6.22 2.93
 -3 7 -15 15.48 3.42
 -3 7 -15 4.94 5.95
 3 -7 15 9.83 3.99
 3 -7 16 76.24 7.07
 -3 7 -16 83.93 6.82
 -3 7 -16 95.93 14.4
 3 -7 16 68.25 7.24
 3 -7 17 28.95 4.85
 -3 7 -17 27.03 4.29
 -3 7 -17 26.83 8.43
 3 -7 17 23.85 4.46
 3 -7 18 292.52 12.65
 -3 7 -18 314.19 11.83
 -3 7 -18 284.87 22
 3 -7 18 301.72 13.68
 3 -7 19 8 2.79
 -3 7 -19 2.74 1.81
 3 -7 19 0.62 2.58
 3 -7 20 1.76 2.57
 -3 7 -20 0.48 1.46
 3 -7 20 5.28 2.65
 3 -7 21 -2.34 2.18
 3 -7 21 3.9 2.55
 3 -7 22 10.82 2.55
 3 -7 22 5.98 2.35
 3 -7 23 23.21 3.01
 3 -7 23 20.55 2.76
 3 -7 23 17.61 2.83
 3 -7 24 7.49 1.88
 3 -7 24 6.93 1.72
 3 -6 -26 1.86 1.15
 -3 6 25 16.62 2
 3 -6 -25 18.84 2.68
 -3 6 24 137.16 6.28
 3 -6 -24 155.56 6.85
 -3 6 23 10.94 2.75
 3 -6 -23 11.1 2.51
 -3 6 23 11.18 1.89
 3 -6 -22 4.08 2.05
 3 -6 -22 6.01 1.77
 3 -6 -21 9.69 2.92
 3 -6 -21 10.18 2.27
 3 -6 -20 128.51 7.01
 -3 6 20 130.71 6.96
 3 -6 -20 136.57 7.96
 3 -6 -19 4.16 2.26
 3 -6 -19 4.61 2.88
 -3 6 19 4.8 2.02
 3 -6 -18 129.04 7.93
 -3 6 18 107.99 16.93
 -3 6 18 117.14 6.93
 3 -6 -17 20.48 3.64
 -3 6 17 15.54 6.72
 -3 6 17 19.43 3.15
 3 -6 -16 -0.04 2.47
 -3 6 16 1.09 1.42
 3 -6 -16 -3.31 2.65
 -3 6 16 -7.51 9.32
 -3 6 15 13.09 6.89
 3 -6 -15 17.99 3.95
 -3 6 15 0.23 5.91
 -3 6 14 -2.11 6.22
 3 -6 -14 0.23 2.51
 -3 6 13 104.01 17
 3 -6 -13 94.93 7.21
 3 -6 -12 20.38 5.47
 3 -6 -12 7.25 3.5
 3 -6 -12 12.82 2.45
 3 -6 -12 15.83 3.43
 3 -6 -11 -9.35 4.04
 -3 6 11 1.4 5.43
 -3 6 11 8.73 8.06
 -3 6 11 -0.76 4.21
 3 -6 -11 9.57 4.89
 -3 6 11 6.05 5.72
 3 -6 -11 1.65 1.59
 3 -6 -11 0.34 2.07
 3 -6 -10 56.12 8.79
 -3 6 10 76.68 13.83
 -3 6 10 43.45 10.42
 3 -6 -10 54.48 9.01
 -3 6 10 55.22 10.08
 -3 6 10 63.51 12.4
 3 -6 -10 68.83 5.03
 3 -6 -10 66.85 6.02
 3 -6 -9 57.98 9.42
 -3 6 9 50 11.62
 -3 6 9 39.89 8.13
 3 -6 -9 53.58 8.41
 -3 6 9 56.43 4.73
 3 -6 -9 58.26 5.66
 -3 6 9 59.23 11.17
 3 -6 -8 15.75 4.41
 -3 6 8 17.89 2.9
 -3 6 8 19.01 7.89
 -3 6 8 16.18 6.8
 -3 6 8 17.37 7.8
 -3 6 8 11.7 5.42
 3 -6 -8 4.32 2.64
 3 -6 -7 28.12 6.17
 -3 6 7 27.94 3.56
 -3 6 7 22.91 7.56
 -3 6 7 35.02 9.27
 -3 6 7 35.66 9.67
 -3 6 7 36.26 7.44
 3 -6 -6 353.25 22.52
 -3 6 6 334.22 11.21
 -3 6 6 353.72 24.81
 -3 6 6 359.87 27.34
 -3 6 6 372.07 27.37
 -3 6 6 360.1 26.35
 -3 6 6 339.8 21.77
 3 -6 -5 72.1 10.88
 -3 6 5 79.47 5.51
 -3 6 5 81.51 12.01
 -3 6 5 91.32 12.82
 -3 6 5 79.87 12.82
 -3 6 5 72.79 12.12
 -3 6 5 76.01 10.28
 3 -6 -4 2.33 4.13
 -3 6 4 2.6 4.02
 -3 6 4 -3.71 4.6
 -3 6 4 1.43 4.85
 -3 6 4 4.48 2.15
 -3 6 4 0.7 2.67
 -3 6 3 407.18 28.63
 -3 6 3 385.98 24.48
 -3 6 3 391.7 21.78
 -3 6 3 389.29 25.4
 3 -6 -3 412.24 20.41
 3 -6 -3 386.42 23.67
 -3 6 2 1.75 4.4
 -3 6 2 -2.02 5.41
 -3 6 2 -1.12 3.14
 3 -6 -2 -14.96 4.02
 3 -6 -2 -2.26 3.85
 -3 6 2 -0.6 2.91
 -3 6 1 113.38 13.95
 -3 6 1 135.46 16.56
 -3 6 1 118.99 12
 -3 6 1 118.12 12.53
 3 -6 -1 123.68 11.04
 -3 6 1 117.21 5.83
 3 -6 -1 115.86 13.4
 -3 6 0 145.8 13.79
 3 -6 0 178.04 16.47
 -3 6 0 176.97 14.15
 -3 6 0 168.88 7.07
 -3 6 0 169.69 16.39
 -3 6 -1 3.72 3.53
 3 -6 1 1.34 4.38
 -3 6 -1 0.57 2.54
 -3 6 -1 0.83 1.49
 -3 6 -1 -2.07 5.45
 -3 6 -2 31.46 8.47
 -3 6 -2 30.6 7.53
 -3 6 -2 31.8 6.08
 3 -6 2 28.03 7.33
 3 -6 2 30.28 6.98
 -3 6 -2 27.88 3.23
 -3 6 -3 8.49 5.67
 -3 6 -3 4.02 2.15
 3 -6 3 7.11 3.8
 3 -6 3 8.87 5.52
 -3 6 -3 5.78 2.05
 -3 6 -4 26.86 6.65
 -3 6 -4 20.55 5.34
 3 -6 4 20.92 6.04
 3 -6 4 20.91 6.38
 -3 6 -4 23.82 3.27
 3 -6 5 271.96 20.31
 -3 6 -5 286.65 18.16
 -3 6 -5 267.77 21.07
 3 -6 5 287.63 19.49
 3 -6 6 19.85 6.91
 3 -6 6 16.68 3.69
 -3 6 -6 9.86 4.84
 -3 6 -7 76.56 11.47
 3 -6 7 78.68 10.34
 3 -6 7 92.52 11.48
 3 -6 7 64.32 9.05
 -3 6 -7 82.41 5.78
 -3 6 -8 82.94 12.31
 -3 6 -8 86.94 6.09
 3 -6 8 90.74 11.79
 3 -6 8 93.09 6.56
 3 -6 8 84.92 10.35
 3 -6 9 54.85 5.29
 -3 6 -9 40.98 8.18
 3 -6 9 53.71 5.93
 3 -6 9 57.29 5.47
 -3 6 -9 48.92 4.81
 3 -6 9 57.69 9.61
 3 -6 10 108.1 7.03
 -3 6 -10 107.57 15.18
 3 -6 10 112.99 7.59
 3 -6 10 116.38 14.38
 3 -6 10 109 8.51
 3 -6 10 122.01 8.08
 -3 6 -10 109.1 7.29
 -3 6 -11 188.53 20.32
 3 -6 11 181.36 9.76
 3 -6 11 169.61 17.26
 -3 6 -11 177.42 9.49
 3 -6 11 182.31 11.17
 3 -6 11 186.09 10.48
 -3 6 -11 179.43 17.36
 -3 6 -12 -0.03 6.23
 3 -6 12 2.92 2.38
 3 -6 12 -4.76 5.87
 -3 6 -12 2.03 2.33
 3 -6 12 3.54 2.51
 3 -6 12 2.57 2.13
 -3 6 -12 10.01 6
 -3 6 -13 5.17 5.54
 3 -6 13 2.17 2.46
 3 -6 13 2.34 4.68
 -3 6 -13 1.81 2.37
 -3 6 -13 8.87 5.29
 3 -6 13 0.4 2.76
 3 -6 13 1.09 2.27
 3 -6 14 35.12 4.85
 3 -6 14 32.76 4.83
 -3 6 -14 31.56 6.8
 3 -6 14 32.1 5.71
 -3 6 -14 36.46 5.05
 3 -6 15 15.22 3.78
 -3 6 -15 4.2 4.71
 -3 6 -15 14.28 3.77
 3 -6 15 11.33 3.16
 3 -6 16 152.54 9.88
 -3 6 -16 160.76 17.86
 -3 6 -16 133.58 8.95
 -3 6 -16 150.47 9.17
 3 -6 16 135.21 8.71
 3 -6 17 54.67 5.81
 3 -6 17 57.98 6.45
 -3 6 -17 67.08 12.14
 3 -6 17 50.12 6.93
 -3 6 -17 58.09 6.16
 -3 6 -17 73.62 6.67
 3 -6 18 34.94 4.64
 3 -6 18 43.69 5.56
 3 -6 18 34.73 5.8
 -3 6 -18 33.8 4.88
 -3 6 -18 43.2 4.84
 3 -6 19 21.12 3.61
 3 -6 19 24.47 4.59
 -3 6 -19 16.26 6.58
 3 -6 19 20.92 4.72
 -3 6 -19 26.33 4.06
 -3 6 -19 25.43 4.27
 3 -6 20 46.51 4.74
 3 -6 20 49.18 5.62
 3 -6 20 42.74 5.92
 -3 6 -20 49.22 4.78
 3 -6 21 4.26 3.06
 3 -6 21 2.33 3.23
 -3 6 -21 3.28 1.71
 3 -6 22 96.14 6.73
 3 -6 22 93.66 7.34
 -3 6 -22 100.64 5.75
 3 -6 23 1.45 2.7
 3 -6 23 -1.78 2.22
 3 -6 24 55.63 4.95
 3 -6 24 59.71 4.61
 3 -6 25 25.87 3.26
 3 -6 25 29.45 2.99
 3 -6 26 38.53 2.85
 3 -6 26 38.16 2.65
 -3 5 27 42.91 3.15
 3 -5 -27 29.58 2.32
 3 -5 -26 -0.3 1.51
 -3 5 25 6.75 1.63
 -3 5 25 2.99 1.49
 3 -5 -25 2.04 1.69
 -3 5 24 0.63 1.14
 -3 5 24 1.04 1.57
 -3 5 23 6.44 2.27
 3 -5 -23 6.82 2.44
 3 -5 -22 73.49 5.6
 3 -5 -22 77.76 5.07
 3 -5 -21 39.61 4.59
 3 -5 -21 46.58 4.38
 3 -5 -20 31.36 3.86
 3 -5 -20 33.01 4.54
 -3 5 20 36.02 4.13
 3 -5 -19 84.07 6.16
 3 -5 -19 91.82 6.87
 -3 5 19 89.1 6.26
 -3 5 19 89.73 14.5
 3 -5 -18 28.04 4.06
 -3 5 18 33.41 3.97
 -3 5 18 42.88 11.79
 3 -5 -17 145.77 8.36
 -3 5 17 139.18 7.88
 -3 5 17 132.04 18.39
 3 -5 -16 10.65 2.69
 -3 5 16 12.77 6.88
 3 -5 -16 12.15 3.22
 -3 5 16 13.82 2.84
 -3 5 15 8.22 5.8
 -3 5 15 17.18 3.44
 3 -5 -15 16.01 3.11
 -3 5 15 22.64 8.01
 3 -5 -15 6.66 4.35
 3 -5 -15 13.61 3.27
 3 -5 -14 120.42 7.94
 -3 5 14 136.3 18.91
 -3 5 14 136.09 17
 3 -5 -14 127.25 14.79
 -3 5 14 131.9 18.02
 -3 5 13 8.15 5.06
 3 -5 -13 13.42 5.76
 3 -5 -13 3.18 2.16
 -3 5 13 8.39 5.96
 3 -5 -12 25.79 5.87
 -3 5 12 41.69 11.85
 3 -5 -12 43.12 8.4
 3 -5 -12 38.1 4.42
 -3 5 11 11.61 6.56
 -3 5 11 21.26 8.13
 -3 5 11 27.74 8.81
 3 -5 -11 10.19 3.49
 3 -5 -11 20.24 6.04
 -3 5 10 312.52 25.34
 -3 5 10 295.37 24.07
 -3 5 10 317.03 25.52
 3 -5 -10 275.36 18.38
 3 -5 -10 313.45 20.6
 -3 5 9 94.88 5.57
 -3 5 9 109.16 15.31
 -3 5 9 83.08 12.64
 3 -5 -9 98.56 11.57
 3 -5 -9 109.39 12.04
 -3 5 8 131.83 14.26
 -3 5 8 135.97 6.61
 -3 5 8 146.22 16.27
 -3 5 8 128.08 15.28
 3 -5 -8 128.57 12.46
 3 -5 -8 142.91 13.03
 3 -5 -8 126.39 11.31
 -3 5 7 839.28 34.85
 -3 5 7 810.58 15.91
 -3 5 7 840.61 37.54
 -3 5 7 885.22 40.57
 -3 5 7 900.1 40.17
 3 -5 -7 877.61 31.14
 3 -5 -7 861.24 32.36
 3 -5 -7 872.31 29.22
 -3 5 6 226.09 18.1
 -3 5 6 236.41 8.62
 -3 5 6 230.89 19.65
 -3 5 6 225.83 20.19
 -3 5 6 261.46 22.04
 3 -5 -6 241.24 15.91
 -3 5 6 225.21 16.46
 3 -5 -6 234.83 17.11
 3 -5 -6 246.85 14.95
 -3 5 5 432.87 25.01
 -3 5 5 416.65 11.48
 -3 5 5 406.39 21.27
 -3 5 5 414.28 23.02
 -3 5 5 449.7 27.87
 3 -5 -5 456.39 23.68
 3 -5 -5 457.33 20.01
 -3 5 4 21.29 6.9
 -3 5 4 24.2 6.76
 -3 5 4 31.14 8
 -3 5 4 26.73 5.59
 3 -5 -4 36.36 7.65
 3 -5 -4 30.51 5.37
 -3 5 3 321.24 21.3
 -3 5 3 316.75 16.96
 -3 5 3 301.69 17.56
 -3 5 3 318.79 20.19
 -3 5 3 342.4 23.56
 3 -5 -3 323.95 19.98
 3 -5 -3 339.15 16.83
 -3 5 2 63.97 8.09
 -3 5 2 70.32 10.02
 -3 5 2 64.86 11.29
 -3 5 2 68.93 8.19
 3 -5 -2 73.5 10.09
 3 -5 -2 84.23 8.41
 -3 5 1 1.27 1.27
 -3 5 1 1.91 2.51
 -3 5 1 3.94 4.53
 -3 5 1 1.56 2.7
 3 -5 -1 -2.95 4.06
 3 -5 -1 -1.98 3.01
 -3 5 0 5.7 1.56
 -3 5 0 4.24 3.58
 -3 5 0 5.5 4.58
 3 -5 0 2.29 1.87
 -3 5 0 7.61 3.05
 3 -5 0 7.64 4.3
 -3 5 -1 3.29 1.36
 -3 5 -1 8.25 4.28
 -3 5 -1 4.18 3.02
 3 -5 1 6.95 5.69
 -3 5 -2 327.04 18.82
 -3 5 -2 330.89 19.7
 3 -5 2 338.57 20.67
 -3 5 -2 335.67 17.45
 -3 5 -3 13.57 3.68
 -3 5 -3 18.76 6.11
 -3 5 -3 22.92 5.83
 3 -5 3 15.88 6.04
 -3 5 -3 17.22 5.26
 3 -5 3 19 5.69
 -3 5 -4 67.38 10.59
 3 -5 4 61.07 8.77
 -3 5 -4 56.29 9.11
 -3 5 -4 65.72 8.14
 3 -5 4 65.29 7.51
 3 -5 4 66.28 8.96
 -3 5 -5 4.62 1.65
 -3 5 -5 2.47 4.49
 3 -5 5 5.89 3.45
 -3 5 -5 0.75 3.75
 -3 5 -5 0.14 2.17
 3 -5 5 -2.19 2.06
 3 -5 5 0.07 3.16
 -3 5 -6 110.15 6.06
 -3 5 -6 124.22 13.55
 3 -5 6 127.86 12.93
 -3 5 -6 125.18 13.57
 3 -5 6 118.16 11.37
 -3 5 -6 128.77 11.38
 3 -5 6 136.53 12.33
 -3 5 -7 2.39 1.81
 -3 5 -7 0.61 4.93
 3 -5 7 -1.4 3.65
 -3 5 -7 -7.09 5.05
 3 -5 7 -5.65 3.15
 -3 5 -7 -2.52 2.33
 3 -5 7 -2.05 2.57
 -3 5 -8 14.39 2.76
 -3 5 -8 9.58 5.39
 -3 5 -8 15.92 6.9
 -3 5 -8 13.8 4.38
 3 -5 8 9.91 4.28
 3 -5 8 13.68 4.01
 -3 5 -9 20.44 3.26
 -3 5 -9 17.99 6.6
 -3 5 -9 22.05 7.98
 3 -5 9 15.38 3.84
 3 -5 9 15.85 4.6
 3 -5 10 2.55 3.73
 -3 5 -10 14.7 7.78
 -3 5 -10 6.15 4.24
 -3 5 -10 12.33 3.01
 -3 5 -11 89.32 11.96
 -3 5 -11 83.6 6.32
 3 -5 11 97.65 6.85
 3 -5 11 67.29 10.89
 3 -5 11 95.57 7.19
 -3 5 -11 92.85 12.44
 -3 5 -11 84.47 13.17
 -3 5 -12 -0.49 6.17
 3 -5 12 -2.31 2.52
 3 -5 12 0.97 1.7
 3 -5 12 13.81 6.7
 -3 5 -12 2.26 2.17
 -3 5 -12 8.71 5.19
 -3 5 -12 -5.16 6.02
 -3 5 -13 -0.32 6.4
 3 -5 13 3.34 6.14
 3 -5 13 1.01 1.97
 3 -5 13 8.4 3.89
 -3 5 -13 4.94 2.84
 3 -5 13 3.09 2.29
 -3 5 -13 5.72 3.96
 -3 5 -13 -6.1 4.52
 -3 5 -14 214.02 21.54
 3 -5 14 184.77 9.91
 3 -5 14 156.21 17.4
 -3 5 -14 192.35 10.34
 3 -5 14 189.6 20.54
 3 -5 14 192.61 10.94
 -3 5 -14 195.67 18.8
 -3 5 -14 171.13 17.36
 -3 5 -15 536.43 34.47
 3 -5 15 451.72 16.83
 3 -5 15 457.99 15.7
 -3 5 -15 443.18 28.42
 -3 5 -15 406.44 27.17
 3 -5 15 472.58 33.4
 -3 5 -15 476.14 16.28
 3 -5 15 470.68 31.42
 3 -5 16 3.94 2.76
 -3 5 -16 6.09 3.26
 3 -5 16 7.45 2.91
 3 -5 16 -0.56 6.66
 -3 5 -16 3.48 5.75
 3 -5 17 129.68 9.17
 -3 5 -17 142.97 9.47
 3 -5 17 135.21 8.77
 -3 5 -17 161.13 17.65
 3 -5 18 -0.65 2.3
 -3 5 -18 -0.51 3.38
 3 -5 18 0.81 2.37
 3 -5 19 16.29 4.45
 3 -5 19 7.71 3.1
 -3 5 -19 13.44 3.86
 3 -5 19 9.91 3.01
 -3 5 -20 46.52 10.4
 3 -5 20 43.79 4.91
 -3 5 -20 45.15 5.56
 -3 5 -20 57.4 5.37
 3 -5 20 47.41 6.02
 3 -5 21 59.38 5.43
 3 -5 21 62.08 6.38
 -3 5 -21 63.06 6.09
 -3 5 -21 64.94 5.42
 3 -5 22 4.42 2.03
 -3 5 -22 10.53 2.47
 3 -5 22 5.58 3.11
 -3 5 -23 95.8 5.48
 3 -5 23 93.38 7.65
 3 -5 23 99.05 7.01
 3 -5 24 6.1 3.33
 3 -5 24 4 2.57
 3 -5 25 25.55 3.81
 3 -5 25 25.22 3.3
 3 -5 26 21.16 3.13
 3 -5 26 19.05 2.51
 3 -5 27 10.26 2.28
 3 -5 27 10.65 1.8
 -3 4 28 27.93 2.46
 3 -4 -27 -0.9 1.27
 -3 4 27 0.66 1.31
 3 -4 -26 6.03 1.84
 -3 4 26 4.05 1.27
 3 -4 -25 1.89 2.05
 -3 4 25 5.43 1.75
 3 -4 -24 182.48 8.42
 -3 4 24 172.59 7.93
 -3 4 24 162.71 7.19
 -3 4 23 7.02 2.22
 -3 4 23 10.05 2.37
 3 -4 -23 10.49 2.73
 -3 4 22 43.17 4.79
 3 -4 -22 44.46 4.62
 3 -4 -21 3.31 2.34
 3 -4 -21 2.75 1.66
 3 -4 -20 184.5 9.19
 3 -4 -20 203.01 9.03
 -3 4 19 21.43 3.52
 3 -4 -19 26.05 3.95
 3 -4 -19 18.07 3.2
 -3 4 19 14.57 6.27
 -3 4 18 156.51 8.47
 -3 4 18 162.01 20.89
 3 -4 -18 148.23 8.39
 3 -4 -18 148.25 8.16
 -3 4 17 189.62 22.07
 3 -4 -17 175.25 8.95
 -3 4 17 157.54 8.48
 3 -4 -16 9.15 4.61
 3 -4 -16 -1.83 2.53
 -3 4 16 1.41 6.23
 3 -4 -16 0.27 2.16
 -3 4 16 4.14 1.99
 3 -4 -15 139.23 8.51
 -3 4 15 142.66 19.1
 3 -4 -15 124.25 14.54
 3 -4 -15 155.91 8.25
 -3 4 15 127.59 7.3
 -3 4 15 129 17.7
 3 -4 -14 327.5 22.77
 -3 4 14 314.43 23.11
 3 -4 -14 343.36 12.63
 -3 4 14 345.01 28.07
 -3 4 14 325.73 27.63
 3 -4 -13 99.96 12.54
 -3 4 13 114.21 15.28
 -3 4 13 124.08 15.43
 -3 4 12 1.13 6.15
 3 -4 -12 7.41 1.98
 3 -4 -12 3.08 3.37
 -3 4 11 130.39 16.15
 3 -4 -11 141.64 14.02
 3 -4 -11 162.55 13.12
 -3 4 11 116.22 14.66
 -3 4 10 272.36 21.24
 3 -4 -10 278.62 18.08
 -3 4 10 282.01 23.09
 3 -4 -10 276.2 16.93
 -3 4 10 268.25 22.21
 3 -4 -9 12.07 4.1
 -3 4 9 3.59 4.81
 -3 4 9 -0.24 4.51
 3 -4 -9 3.02 2.87
 -3 4 9 7.09 1.59
 -3 4 9 8.33 4.48
 3 -4 -9 6.27 2.34
 -3 4 8 98.3 13.2
 -3 4 8 98.55 5.12
 -3 4 8 107.9 13.29
 3 -4 -8 104.34 10.51
 3 -4 -8 96.01 8.71
 -3 4 8 106.45 11.95
 3 -4 -8 96.44 9.83
 -3 4 7 6.46 6.41
 -3 4 7 3.33 6.12
 3 -4 -7 4.29 3.6
 -3 4 7 0.77 3.68
 -3 4 7 1.04 1.05
 -3 4 7 -0.79 3.56
 3 -4 -7 -1.89 3.93
 -3 4 6 134.41 14.65
 -3 4 6 132.66 14.9
 -3 4 6 123.66 11.63
 -3 4 6 122.55 13.52
 -3 4 6 127.28 5.72
 3 -4 -6 132.04 10.96
 -3 4 6 117.19 12.18
 3 -4 -6 134.5 11.71
 -3 4 5 213.25 14.96
 -3 4 5 209.04 17.87
 -3 4 5 208.62 7.26
 3 -4 -5 212.03 14.96
 3 -4 -5 235.04 13.08
 -3 4 5 204.4 15.61
 3 -4 -5 221.39 13.4
 -3 4 4 51.41 6.37
 3 -4 -4 54.14 6.62
 -3 4 4 48.95 6.91
 -3 4 4 56.05 9.66
 -3 4 4 51.76 7.4
 3 -4 -4 50.99 5.98
 -3 4 4 59.16 8.74
 3 -4 -4 55.17 8.11
 -3 4 3 283.06 14.5
 3 -4 -3 300.78 14
 -3 4 3 294.8 17.5
 -3 4 3 277.9 19.52
 -3 4 3 293.33 15.6
 3 -4 -3 303.83 17.72
 -3 4 2 508.98 19.8
 3 -4 -2 563.95 18.92
 -3 4 2 520.28 23.28
 -3 4 2 536.36 20.38
 3 -4 -2 534.73 23.31
 3 -4 -1 453.57 21.8
 3 -4 -1 479.44 17.41
 -3 4 1 453.95 18.4
 -3 4 1 426.58 18.81
 -3 4 0 17.44 3.95
 3 -4 0 12.58 5.16
 3 -4 0 12.09 2.39
 -3 4 0 9.36 2.78
 -3 4 0 11.72 3.97
 3 -4 1 659.14 17.2
 -3 4 -1 611.07 20.95
 -3 4 -1 608.25 22.38
 -3 4 -1 623.98 25.37
 3 -4 1 615.55 25.02
 -3 4 -1 577.08 23.39
 3 -4 2 41.72 4.8
 -3 4 -2 36.23 5.41
 -3 4 -2 40.08 7.21
 3 -4 2 34.37 7.19
 -3 4 -2 41.11 6.99
 -3 4 -2 37.57 6.2
 3 -4 3 104.62 10.55
 -3 4 -3 107.45 8.88
 3 -4 3 109.96 8.55
 -3 4 -3 98.95 10.68
 3 -4 3 96.74 10.11
 -3 4 -3 93.91 10.06
 -3 4 -3 106.12 11.31
 3 -4 4 84.38 9.39
 -3 4 -4 94.61 10.82
 -3 4 -4 89.15 8.1
 3 -4 4 96.37 8.75
 -3 4 -4 84.72 10.06
 3 -4 4 81.06 9.26
 -3 4 -4 78.37 9.7
 -3 4 -5 13.21 4.86
 -3 4 -5 15.62 5.55
 -3 4 -5 20.12 5.18
 -3 4 -5 18.95 4.31
 3 -4 5 15.25 3.86
 -3 4 -5 9.58 5.04
 3 -4 5 14.03 5.12
 3 -4 5 19.7 5.12
 3 -4 6 197.6 13.77
 -3 4 -6 166.14 14.51
 -3 4 -6 164.29 13.63
 3 -4 6 177.18 13.36
 -3 4 -6 180.44 12.16
 -3 4 -6 192.94 15.47
 3 -4 6 170.54 13.39
 -3 4 -6 169.38 14.76
 3 -4 7 279.09 16.04
 -3 4 -7 271.77 19.14
 -3 4 -7 240.92 17.24
 -3 4 -7 296.12 15.97
 3 -4 7 265.7 16.89
 -3 4 -7 305.22 19.87
 3 -4 7 274.4 16.89
 -3 4 -7 258.15 18.83
 3 -4 8 289.23 16.09
 -3 4 -8 302.75 16.58
 3 -4 8 250.22 17.16
 -3 4 -8 289.58 20.39
 -3 4 -8 260.78 18.67
 -3 4 -8 275.53 20.09
 -3 4 -8 290.23 19.84
 3 -4 9 -1.43 3.43
 3 -4 9 2.01 3.52
 -3 4 -9 -1.31 4.44
 3 -4 9 -0.63 3.5
 -3 4 -9 1.77 2.47
 -3 4 -9 0.11 3.05
 -3 4 -9 1.41 3.95
 -3 4 -9 3.3 5.83
 -3 4 -10 40.87 7.14
 3 -4 10 43.53 9.98
 -3 4 -10 49.49 8.87
 3 -4 10 48.06 8.58
 -3 4 -10 47.36 7.46
 -3 4 -10 40 8.3
 -3 4 -10 36.6 7.86
 -3 4 -10 47.71 10.04
 -3 4 -11 52.11 8.78
 3 -4 11 51.77 10.41
 3 -4 11 44.32 8.76
 -3 4 -11 47.66 7.62
 -3 4 -11 58.65 9.06
 -3 4 -11 46.76 10.21
 -3 4 -11 49.75 8.71
 -3 4 -11 48.06 9.02
 -3 4 -12 114.53 12.91
 3 -4 12 100.87 14.07
 3 -4 12 119.1 14.49
 -3 4 -12 109.88 15.07
 -3 4 -12 110.3 7.27
 -3 4 -12 109.31 14.58
 -3 4 -12 119.02 14.53
 -3 4 -12 104.13 13.17
 -3 4 -13 38.56 8.49
 3 -4 13 46.2 9.48
 3 -4 13 30.12 8.57
 -3 4 -13 36.28 8.49
 -3 4 -13 46.78 10.94
 -3 4 -13 32.35 9.2
 -3 4 -13 36.07 4.73
 -3 4 -13 33.62 8.9
 -3 4 -14 471.4 28.16
 3 -4 14 476.14 15.05
 3 -4 14 443.25 15.83
 3 -4 14 459.58 14.88
 -3 4 -14 444.78 14.95
 3 -4 14 428.6 30.21
 -3 4 -14 477.48 30.97
 -3 4 -14 469.81 27.56
 3 -4 14 439.92 28.76
 -3 4 -15 232.19 19.81
 3 -4 15 202.45 11.04
 3 -4 15 211.29 10.37
 3 -4 15 205.78 10.24
 -3 4 -15 213.35 10.8
 3 -4 15 179.86 20.24
 -3 4 -15 226.05 21.9
 -3 4 -15 208.54 19.29
 3 -4 15 200.73 20.31
 -3 4 -16 146.85 15.9
 -3 4 -16 134.53 8.86
 -3 4 -16 116.32 15.1
 3 -4 16 142.84 17.96
 3 -4 16 137.76 18.03
 3 -4 16 133 8.6
 3 -4 16 129.56 9.12
 -3 4 -16 154.5 18.5
 3 -4 16 144.55 8.85
 -3 4 -17 191.81 10.68
 -3 4 -17 185.21 19.07
 -3 4 -17 214.66 20.96
 3 -4 17 199.9 21.35
 3 -4 17 186.28 10.16
 3 -4 17 189.43 10.34
 3 -4 17 183.41 10.87
 3 -4 17 188.37 21.39
 3 -4 18 10.04 2.51
 -3 4 -18 8.24 6.64
 3 -4 18 12.45 3.63
 3 -4 18 11.19 3.07
 3 -4 18 12.08 6.92
 -3 4 -18 9.14 3.27
 3 -4 19 92.56 15.14
 -3 4 -19 93.97 7.87
 3 -4 19 89.32 7.78
 3 -4 19 94.85 7.41
 3 -4 19 87.47 6.99
 -3 4 -20 231.96 9.92
 -3 4 -20 254.79 21.3
 -3 4 -20 226.91 11.56
 3 -4 20 209.82 11.27
 3 -4 20 222.2 10.57
 -3 4 -21 75.41 5.73
 -3 4 -21 84.45 11.65
 3 -4 21 71.3 12.53
 -3 4 -21 81.06 6.99
 3 -4 21 75.42 6.9
 3 -4 21 77.18 6.22
 -3 4 -22 0.39 1.68
 -3 4 -22 -3.95 3.26
 -3 4 -22 4.62 2.27
 3 -4 22 -1.39 2.21
 3 -4 22 1.1 1.96
 -3 4 -23 3.2 1.57
 -3 4 -23 5.74 1.62
 -3 4 -23 0.87 2.08
 3 -4 23 7.75 2.83
 3 -4 23 1.52 1.74
 3 -4 24 7.63 2.81
 3 -4 24 4.96 1.85
 -3 4 -24 4.79 1.82
 3 -4 25 21.77 3.69
 3 -4 26 11.76 3.3
 3 -4 26 9.89 2.37
 3 -4 27 66.96 5.07
 3 -4 27 62.63 4.23
 3 -4 28 36.46 3.27
 3 -4 28 37.86 2.73
 -3 3 29 13.04 1.7
 -3 3 28 0.93 1.28
 -3 3 27 0.27 0.99
 3 -3 -27 0.43 1.28
 -3 3 27 0.4 1.72
 -3 3 26 81.82 4.74
 3 -3 -26 86.76 5.09
 -3 3 25 49.72 4.17
 3 -3 -25 46.76 4.27
 -3 3 24 -2.09 1.61
 3 -3 -24 -4.05 2.33
 -3 3 23 9.88 2.7
 -3 3 23 12.05 2.63
 3 -3 -22 34.9 4.12
 -3 3 22 41.37 4.64
 3 -3 -21 0.11 2.15
 3 -3 -21 -0.29 1.6
 3 -3 -20 7.16 2.42
 3 -3 -20 6.84 2.26
 -3 3 19 38.61 4.63
 3 -3 -19 30.69 3.78
 3 -3 -19 33.33 4.29
 -3 3 18 526.01 35.89
 -3 3 18 506.47 15.14
 3 -3 -18 490.96 14.29
 3 -3 -18 498.78 14.88
 -3 3 18 544.87 30.7
 3 -3 -17 2.7 1.8
 -3 3 17 2.96 1.72
 3 -3 -17 8.05 2.88
 3 -3 -17 2.84 3.47
 3 -3 -16 960.01 19.91
 3 -3 -16 961.06 41.63
 -3 3 16 977.07 47.54
 -3 3 16 861.84 36.79
 -3 3 16 918.06 19.53
 -3 3 16 1032.09 40.65
 3 -3 -15 0.36 1.69
 -3 3 15 -2.02 5.72
 -3 3 15 3.1 3.85
 3 -3 -15 0.06 1.75
 3 -3 -15 -3.99 4.79
 -3 3 14 4.72 6.06
 -3 3 14 5.53 3.57
 -3 3 14 1.01 5.91
 3 -3 -14 3.61 3.82
 -3 3 13 16.77 6.78
 -3 3 13 23.15 5.74
 3 -3 -13 30.39 5.59
 -3 3 13 18.9 5.86
 -3 3 13 19.63 7.46
 3 -3 -13 30.75 8.39
 -3 3 12 60.34 8.62
 3 -3 -12 61.97 7.92
 -3 3 12 57.07 11.4
 3 -3 -12 68.18 10.71
 -3 3 12 68.31 11.09
 -3 3 11 20.93 4.94
 3 -3 -11 26.89 5.08
 3 -3 -11 22.04 6.63
 -3 3 11 25.98 7.65
 3 -3 -11 23.98 4.76
 -3 3 10 54.8 9.64
 -3 3 10 60.83 7.63
 -3 3 10 75.68 12.02
 3 -3 -10 70.32 7.56
 3 -3 -10 62.51 9.67
 3 -3 -10 65.85 7.88
 -3 3 10 65.79 10.81
 3 -3 -9 5.7 4.52
 3 -3 -9 6.49 2.92
 -3 3 9 9.87 4.66
 -3 3 9 9.6 3.03
 -3 3 9 7 5.34
 -3 3 9 10.58 5.29
 3 -3 -9 5.32 1.97
 -3 3 8 40.5 8.23
 -3 3 8 40.79 5.47
 3 -3 -8 32.51 5.41
 -3 3 8 49.5 9.2
 3 -3 -8 46.59 5.91
 3 -3 -8 38.64 6.05
 3 -3 -8 42.16 8.07
 -3 3 8 37.24 6.37
 -3 3 7 186.5 15.06
 3 -3 -7 199.41 12.69
 -3 3 7 187.79 10.35
 -3 3 7 176.79 15.88
 -3 3 7 194.19 16.51
 3 -3 -7 195.75 10.94
 3 -3 -7 184.42 14.63
 -3 3 7 183.78 13.91
 -3 3 6 886.67 31.78
 3 -3 -6 902.11 25.68
 -3 3 6 926.62 20.68
 3 -3 -6 913.87 22.15
 -3 3 6 847.11 28.39
 3 -3 -6 883.69 27.08
 -3 3 6 931.52 34.51
 -3 3 6 898.9 33.86
 3 -3 -5 259.92 13.21
 -3 3 5 260.23 14.67
 -3 3 5 252.6 17.91
 -3 3 5 245.69 15.16
 3 -3 -5 263.6 14.81
 3 -3 -4 41.36 5.36
 -3 3 4 37.31 6.9
 -3 3 4 39.07 5.77
 3 -3 -4 41.52 4.78
 -3 3 4 33.77 6.17
 3 -3 -4 33.96 6.11
 -3 3 3 745.57 20.38
 3 -3 -3 805.86 19.9
 -3 3 3 774.65 25.14
 -3 3 3 835.44 30.87
 3 -3 -3 821.21 21.5
 3 -3 -3 805.57 25.9
 -3 3 2 394.95 15.31
 -3 3 2 409.07 15.59
 3 -3 -2 416.41 19.15
 -3 3 2 393.81 15.69
 3 -3 -2 402.28 13.85
 3 -3 -1 1655.72 27.59
 -3 3 1 1649.85 30.67
 -3 3 1 1559.66 31.84
 -3 3 1 1518.57 28.62
 -3 3 1 1617.67 34.95
 3 -3 -1 1606.23 36.89
 3 -3 0 59.1 5.15
 3 -3 0 61.43 4.43
 -3 3 0 55.37 5.61
 -3 3 0 62.05 7.62
 3 -3 0 59.73 7.65
 -3 3 0 51.06 5.97
 -3 3 0 55.88 6.7
 3 -3 1 10.98 2.21
 -3 3 -1 7.54 2.38
 -3 3 -1 14.07 4.38
 3 -3 1 11.45 4.52
 3 -3 1 15.18 5.07
 -3 3 -1 12.53 3.53
 -3 3 -1 12.4 4.06
 3 -3 2 188.08 12.57
 3 -3 2 194.34 9.92
 -3 3 -2 194.94 10.3
 -3 3 -2 177.81 12.64
 3 -3 2 190.94 12.93
 -3 3 -2 177.72 11.71
 -3 3 -2 178.97 9.04
 -3 3 -2 166.94 12.14
 3 -3 3 403.65 17.86
 -3 3 -3 395.74 14.4
 3 -3 3 397.66 15.33
 -3 3 -3 404.53 19.07
 3 -3 3 361.01 17.43
 -3 3 -3 335.77 16.99
 -3 3 -3 369.12 13.2
 -3 3 -3 356.09 17.81
 3 -3 4 85.96 8.59
 -3 3 -4 76.53 8.93
 -3 3 -4 91.09 7.12
 3 -3 4 83 7.58
 -3 3 -4 84.83 9.57
 3 -3 4 76.27 8.31
 -3 3 -4 84.16 9.11
 -3 3 -5 27.5 5.89
 -3 3 -5 30.02 6.29
 -3 3 -5 27.83 5.44
 -3 3 -5 23.33 5.67
 3 -3 5 29.05 5.56
 -3 3 -5 37.38 4.96
 3 -3 5 36.42 5.56
 3 -3 5 34.13 5.82
 3 -3 6 3.74 2.85
 -3 3 -6 0.83 2.09
 -3 3 -6 -0.62 5.37
 -3 3 -6 5.47 4.67
 -3 3 -6 -3.3 3.67
 -3 3 -6 1.82 1.81
 3 -3 6 0.48 2.85
 3 -3 6 1.92 3.09
 -3 3 -6 7.67 5.09
 3 -3 7 172.3 11.51
 -3 3 -7 160.97 12.49
 3 -3 7 164.07 12.91
 -3 3 -7 173.72 10.99
 -3 3 -7 171.9 14.13
 -3 3 -7 162 13.59
 3 -3 7 176.69 15
 -3 3 -7 174.22 14
 -3 3 -7 184.57 14.99
 3 -3 8 125.33 9.68
 -3 3 -8 141.09 13.49
 3 -3 8 134.65 13.95
 -3 3 -8 121.42 11.66
 3 -3 8 135.59 12.26
 -3 3 -8 121.47 9.7
 -3 3 -8 117.01 11.75
 -3 3 -8 138.67 13.07
 -3 3 -8 126.72 13.03
 3 -3 9 115.44 9.27
 -3 3 -9 130.22 13.33
 -3 3 -9 128.37 13.15
 3 -3 9 117.64 12.86
 3 -3 9 130.71 12.76
 -3 3 -9 117.86 10.08
 -3 3 -9 106.34 10.79
 -3 3 -9 134.72 13.48
 -3 3 -9 122.69 12.84
 3 -3 10 164.76 10.87
 -3 3 -10 160.55 13.19
 3 -3 10 143.37 14.8
 3 -3 10 162.77 14.59
 -3 3 -10 159.39 12.15
 -3 3 -10 166.37 15.5
 -3 3 -10 180.61 15.51
 -3 3 -10 177.23 15.33
 -3 3 -10 159.21 15.43
 -3 3 -11 514.69 24.68
 3 -3 11 519 28.35
 3 -3 11 514.14 26.95
 -3 3 -11 536.22 22.81
 -3 3 -11 535.18 28.63
 -3 3 -11 568.69 27.34
 -3 3 -11 587.9 28.59
 -3 3 -11 484.95 27.71
 -3 3 -12 344.84 21.13
 3 -3 12 327.73 23.4
 3 -3 12 352 23.25
 -3 3 -12 333.2 18.64
 -3 3 -12 350.95 23.42
 -3 3 -12 334.52 24
 -3 3 -12 348.06 22.43
 -3 3 -12 391.59 23.36
 3 -3 13 37.56 9.14
 -3 3 -13 33.4 6.39
 -3 3 -13 47.06 8.74
 3 -3 13 33.29 8.6
 -3 3 -13 40.73 9.56
 -3 3 -13 31.34 7.61
 -3 3 -13 38.32 8.45
 -3 3 -13 31.01 7.18
 3 -3 14 68.02 10.94
 -3 3 -14 70.77 10.31
 3 -3 14 70.53 11.41
 -3 3 -14 67.37 11.72
 -3 3 -14 72.45 11.34
 -3 3 -14 86.11 12.14
 -3 3 -14 79.1 10.94
 -3 3 -15 6.73 3.92
 3 -3 15 -0.95 5.25
 -3 3 -15 -0.1 5.87
 3 -3 15 6.29 2.44
 3 -3 15 7.66 2.61
 3 -3 15 11.47 5.73
 -3 3 -15 16.11 6.33
 -3 3 -15 3.37 4.85
 -3 3 -15 9.81 4.34
 3 -3 15 9.91 2.99
 -3 3 -16 951.37 40.34
 3 -3 16 1019.2 45.83
 3 -3 16 974.36 43.79
 -3 3 -16 995.33 22.55
 -3 3 -16 999.69 46.85
 3 -3 16 992.29 24.01
 3 -3 16 1018.24 22.6
 -3 3 -16 1079.6 45.68
 3 -3 16 1021.04 22.19
 -3 3 -16 1031.49 42.02
 -3 3 -16 997.06 39.87
 -3 3 -17 5.19 4.8
 3 -3 17 6.77 5.6
 -3 3 -17 4.87 3.07
 3 -3 17 5.33 2.58
 3 -3 17 2.2 2.06
 3 -3 17 5.77 5.18
 -3 3 -17 2.47 3.98
 3 -3 17 4.04 2.11
 -3 3 -17 11.37 7.22
 -3 3 -18 61.46 6.45
 -3 3 -18 61.06 10.8
 -3 3 -18 71.07 13.24
 3 -3 18 56.48 11.05
 3 -3 18 67.47 12.61
 3 -3 18 50.06 6.17
 3 -3 18 60.02 5.97
 3 -3 18 57.51 5.7
 3 -3 19 15.06 3.4
 -3 3 -19 0.16 5.02
 3 -3 19 2.43 5.13
 3 -3 19 8.91 3.27
 3 -3 19 8.59 3.29
 -3 3 -19 11.08 3.33
 3 -3 20 18.01 3.45
 -3 3 -20 14.76 5.91
 3 -3 20 17.65 4.11
 3 -3 20 14.55 3.08
 -3 3 -20 18.81 4.3
 3 -3 20 9.49 5.19
 -3 3 -21 40.57 5.27
 3 -3 21 26.1 8.39
 3 -3 21 38.86 4.69
 3 -3 21 39.35 5.1
 3 -3 21 37.03 5.1
 -3 3 -22 23.17 3.7
 3 -3 22 13.28 3.39
 3 -3 22 12.49 3.06
 -3 3 -22 20.13 4.19
 3 -3 22 18.19 3.22
 -3 3 -23 2.13 1.69
 3 -3 23 8.31 2.93
 -3 3 -23 3.93 2.29
 3 -3 23 1.95 1.71
 -3 3 -24 75.68 5.44
 3 -3 24 88.54 6.75
 -3 3 -24 91.06 6.79
 3 -3 24 73.62 5.29
 3 -3 25 -1.53 1.35
 -3 3 -25 0.65 1.44
 3 -3 25 0.34 1.82
 -3 3 -26 22.3 2.67
 3 -3 26 21.51 3.05
 -3 3 -27 32.82 2.79
 3 -3 27 40.93 3.96
 3 -3 28 130.36 5.74
 3 -3 28 134.4 6.62
 3 -3 29 0.65 0.93
 3 -3 29 -0.76 1.26
 -3 2 29 3.8 1.35
 -3 2 28 7.81 2
 3 -2 -27 1.56 1.43
 -3 2 27 -0.91 1.36
 -3 2 27 1.23 1.86
 3 -2 -26 0.35 1.55
 3 -2 -26 0.63 1.13
 -3 2 26 -1.4 1.73
 3 -2 -25 29.64 3.5
 -3 2 25 33.92 3.76
 3 -2 -24 76.88 5.61
 -3 2 24 70.8 5.46
 3 -2 -23 103.86 6.97
 -3 2 23 103.5 6.68
 3 -2 -22 104.19 6.71
 -3 2 22 116.14 7.37
 3 -2 -21 -1.16 2.11
 3 -2 -21 3.44 2.13
 3 -2 -20 229.28 10.09
 3 -2 -20 241.13 9.72
 3 -2 -20 234.61 9.69
 3 -2 -19 158.71 8.52
 -3 2 19 145.66 16.96
 3 -2 -19 157.21 7.84
 3 -2 -19 161.48 8.11
 -3 2 18 -1.35 1.52
 -3 2 18 2.59 3.3
 3 -2 -18 1.95 1.69
 3 -2 -18 0.49 1.77
 3 -2 -18 4.73 5.74
 -3 2 18 5.64 8.86
 -3 2 18 -2.11 3.11
 -3 2 17 56.51 5.01
 -3 2 17 50.32 9.71
 -3 2 17 81.17 11.54
 -3 2 17 59.03 11.98
 3 -2 -17 58.57 5.22
 3 -2 -17 71.83 11.87
 3 -2 -17 64.01 5.1
 -3 2 16 112.64 14.8
 -3 2 16 99.01 12.82
 3 -2 -16 100.21 13.41
 3 -2 -16 121.96 6.94
 -3 2 16 123.99 17.33
 3 -2 -15 4.94 2.81
 -3 2 15 8.01 5.29
 -3 2 15 14.24 6.59
 -3 2 15 17.86 6.63
 3 -2 -15 8.05 5.06
 3 -2 -14 13.09 3.15
 -3 2 14 19.77 6.44
 -3 2 14 14.49 6.04
 3 -2 -14 21.7 6.29
 -3 2 13 14.32 6.14
 3 -2 -13 7.46 2.63
 -3 2 13 7.77 4.5
 -3 2 13 13.1 5.08
 3 -2 -13 11.84 4.06
 -3 2 13 19.39 8.26
 -3 2 12 234.71 17.47
 3 -2 -12 242.67 14.8
 -3 2 12 229.57 17.7
 -3 2 12 266.78 21.48
 -3 2 12 255.28 21.49
 3 -2 -12 241.5 18.29
 -3 2 11 25.11 6.6
 3 -2 -11 26.29 4.98
 -3 2 11 23.36 7.15
 -3 2 11 14.78 6.67
 3 -2 -11 22.42 4.52
[truncated: 957,025 more chars]
