# Supplementary material for: Leveraging Noncovalent Interactions for the Binding of CO by a Weakly Lewis Acidic Borane
Source: Angew Chem Int Ed Engl. 2025 Apr 14;64(22):e202501774. doi: 10.1002/anie.202501774 (PMC12105714; doi:10.1002/anie.202501774)
Supplement: Supplementary file 2 — Supporting Information [file ANIE-64-e202501774-s002.zip › 6_163aec23.cif]

data_163aec23
_audit_creation_date               2024-03-21
_audit_creation_method
;
Olex2 1.5
(compiled 2024.02.16 svn.r378c4104 for OlexSys, GUI svn.r6928)
;
_shelx_SHELXL_version_number       '2018/3'
_audit_contact_author_address      ?
_audit_contact_author_email        ?
_audit_contact_author_name         ''
_audit_contact_author_phone        ?
_publ_contact_author_id_orcid      ?
_publ_section_references
;
Dolomanov, O.V., Bourhis, L.J., Gildea, R.J, Howard, J.A.K. & Puschmann, H.
 (2009), J. Appl. Cryst. 42, 339-341.

Sheldrick, G.M. (2015). Acta Cryst. C71, 3-8.
;
_chemical_name_common              ?
_chemical_name_systematic          ?
_chemical_formula_moiety           'C64 H83 B N O3 P3'
_chemical_formula_sum              'C64 H83 B N O3 P3'
_chemical_formula_weight           1018.03
_chemical_melting_point            ?
loop_
  _atom_type_symbol
  _atom_type_description
  _atom_type_scat_dispersion_real
  _atom_type_scat_dispersion_imag
  _atom_type_scat_source
 'C' 'C' 0.0181 0.0091 'International Tables Vol C Tables 4.2.6.8 and 6.1.1.4'
 'H' 'H' 0.0000 0.0000 'International Tables Vol C Tables 4.2.6.8 and 6.1.1.4'
 'B' 'B' 0.0090 0.0039 'International Tables Vol C Tables 4.2.6.8 and 6.1.1.4'
 'N' 'N' 0.0311 0.0180 'International Tables Vol C Tables 4.2.6.8 and 6.1.1.4'
 'O' 'O' 0.0492 0.0322 'International Tables Vol C Tables 4.2.6.8 and 6.1.1.4'
 'P' 'P' 0.2955 0.4335 'International Tables Vol C Tables 4.2.6.8 and 6.1.1.4'

_shelx_space_group_comment
;
The symmetry employed for this shelxl refinement is uniquely defined
by the following loop, which should always be used as a source of
symmetry information in preference to the above space-group names.
They are only intended as comments.
;
_space_group_crystal_system        'monoclinic'
_space_group_IT_number             14
_space_group_name_H-M_alt          'P 1 21/n 1'
_space_group_name_Hall             '-P 2yn'
loop_
  _space_group_symop_operation_xyz
 'x, y, z'
 '-x+1/2, y+1/2, -z+1/2'
 '-x, -y, -z'
 'x-1/2, -y-1/2, z-1/2'

_cell_length_a                     11.55435(4)
_cell_length_b                     49.6560(2)
_cell_length_c                     20.45834(8)
_cell_angle_alpha                  90
_cell_angle_beta                   99.5935(4)
_cell_angle_gamma                  90
_cell_volume                       11573.66(8)
_cell_formula_units_Z              8
_cell_measurement_reflns_used      167096
_cell_measurement_temperature      100.01(10)
_cell_measurement_theta_max        74.9080
_cell_measurement_theta_min        3.4180
_shelx_estimated_absorpt_T_max     0.882
_shelx_estimated_absorpt_T_min     0.783
_exptl_absorpt_coefficient_mu      1.284
_exptl_absorpt_correction_T_max    1.00000
_exptl_absorpt_correction_T_min    0.84917
_exptl_absorpt_correction_type     multi-scan
_exptl_absorpt_process_details
;
CrysAlisPro 1.171.42.83a (Rigaku Oxford Diffraction, 2023)
Empirical absorption correction using spherical harmonics,
implemented in SCALE3 ABSPACK scaling algorithm.
;
_exptl_absorpt_special_details     ?
_exptl_crystal_colour              colourless
_exptl_crystal_colour_primary      colourless
_exptl_crystal_density_diffrn      1.169
_exptl_crystal_density_meas        ?
_exptl_crystal_density_method      ?
_exptl_crystal_description         block
_exptl_crystal_F_000               4384
_exptl_crystal_size_max            0.2
_exptl_crystal_size_mid            0.1
_exptl_crystal_size_min            0.1
_exptl_transmission_factor_max     ?
_exptl_transmission_factor_min     ?
_diffrn_reflns_av_R_equivalents    0.0362
_diffrn_reflns_av_unetI/netI       0.0145
_diffrn_reflns_Laue_measured_fraction_full  1.000
_diffrn_reflns_Laue_measured_fraction_max  0.984
_diffrn_reflns_limit_h_max         13
_diffrn_reflns_limit_h_min         -14
_diffrn_reflns_limit_k_max         61
_diffrn_reflns_limit_k_min         -62
_diffrn_reflns_limit_l_max         25
_diffrn_reflns_limit_l_min         -25
_diffrn_reflns_number              400055
_diffrn_reflns_point_group_measured_fraction_full  1.000
_diffrn_reflns_point_group_measured_fraction_max  0.984
_diffrn_reflns_theta_full          67.684
_diffrn_reflns_theta_max           76.064
_diffrn_reflns_theta_min           3.454
_diffrn_ambient_temperature        100.15
_diffrn_detector_area_resol_mean   10.0000
_diffrn_detector_type              'HyPix-Arc 150'
_diffrn_measured_fraction_theta_full  1.000
_diffrn_measured_fraction_theta_max  0.984
_diffrn_measurement_details
;
List of Runs (angles in degrees, time in seconds):

  # Type    Start    End  Width  t~exp~   \w     \q     \k     \f   Frames
--------------------------------------------------------------------------
  1  \w     26.00  52.22   0.38    0.37    --   56.89-104.00 -21.00   69
  2  \w     31.00  78.88   0.38    0.37    --   69.68-104.00 -21.00  126
  3  \w     67.00 100.06   0.38    0.37    --   84.12-104.00 -21.00   87
  4  \w     62.00  87.08   0.38    0.37    --   56.89  45.00-180.00   66
  5  \w      4.00  31.36   0.38    0.37    --   56.89 -30.00-150.00   72
  6  \w     10.00  36.22   0.38    0.37    --   56.89 -30.00-180.00   69
  7  \w      4.00  34.40   0.38    0.37    --   56.89 -30.00 -60.00   80
  8  \w      4.00  29.08   0.38    0.37    --   56.89 -30.00-120.00   66
  9  \w     55.00  95.28   0.38    0.37    --   69.68-125.00  90.00  106
 10  \w     19.00  49.40   0.38    0.37    --   69.68 -45.00 -30.00   80
 11  \w     83.00 121.00   0.38    0.37    --   69.68  45.00 -60.00  100
 12  \w     22.00  48.22   0.38    0.37    --   69.68-125.00  90.00   69
 13  \w     24.00  50.22   0.38    0.37    --   69.68 -45.00 120.00   69
 14  \w     24.00  50.60   0.38    0.37    --   69.68 -45.00-150.00   70
 15  \w     19.00  48.26   0.38    0.37    --   69.68 -45.00  90.00   77
 16  \w     66.00 110.08   0.38    0.37    --   69.68  77.00  30.00  116
 17  \w     44.00  82.00   0.38    0.37    --   69.68 -95.00  60.00  100
 18  \w    105.00 131.22   0.38    0.37    --   84.12  30.00   0.00   69
 19  \w     92.00 130.00   0.38    0.37    --   84.12  45.00-150.00  100
 20  \w     80.00 137.00   0.38    0.37    --   84.12  30.00 -60.00  150
 21  \w     61.00  99.00   0.38    0.37    --   84.12 -95.00  30.00  100
 22  \w     89.00 114.08   0.38    0.37    --   84.12  45.00 150.00   66
 23  \w     39.00  69.78   0.38    0.37    --   84.12 -61.00 -30.00   81
 24  \w    102.00 130.50   0.38    0.37    --   84.12  45.00   0.00   75
 25  \w     60.00 104.08   0.38    0.37    --   84.12   0.00-180.00  116
 26  \w     37.00  66.64   0.38    0.37    --   84.12 -61.00 150.00   78
 27  \w     70.00  98.50   0.38    0.37    --   84.12 -95.00   0.00   75
 28  \w     65.00  95.78   0.38    0.37    --   84.12 -95.00  60.00   81
 29  \w     97.00 130.06   0.38    0.37    --   84.12  45.00 -30.00   87
 30  \w     37.00  62.46   0.38    0.37    --   84.12 -61.00  30.00   67
 31  \w     85.00 135.16   0.38    0.37    --   84.12  30.00 -90.00  132
 32  \w     38.00  82.08   0.38    0.37    --   84.12-111.00 -30.00  116
 33  \w     60.00  85.08   0.38    0.37    --   84.12 -77.00 -30.00   66
 34  \w     46.00  71.08   0.38    0.37    --   84.12 -61.00-150.00   66
 35  \w     39.00  64.08   0.38    0.37    --   84.12 -61.00  60.00   66
 36  \w     85.00 111.22   0.38    0.37    --   84.12  30.00  90.00   69
 37  \w    103.00 129.22   0.38    0.37    --   84.12 178.00-150.00   69
 38  \w     44.00  86.94   0.38    0.37    --   84.12 -77.00-150.00  113
 39  \w    112.00 136.70   0.38    0.37    --   84.12  30.00 150.00   65
 40  \w     60.00  87.36   0.38    0.37    --   84.12 -77.00  60.00   72
 41  \w     37.00  62.46   0.38    0.37    --   84.12 -61.00-180.00   67
 42  \w     44.00  69.08   0.38    0.37    --   84.12 -77.00  30.00   66
 43  \w     40.00  65.08   0.38    0.37    --   84.12 -61.00   0.00   66
 44  \w     91.00 129.00   0.38    0.37    --   84.12  45.00 120.00  100
 45  \w     56.00  82.22   0.38    0.37    --   84.12 -95.00  90.00   69
 46  \w     89.00 131.56   0.38    0.37    --   84.12  45.00  90.00  112
 47  \w    103.00 129.98   0.38    0.37    --   84.12  30.00  60.00   71
 48  \w     19.00  44.46   0.38    0.37    --   56.89-103.00 -21.00   67
 49  \w     83.00 108.08   0.38    0.37    --   56.89  15.00  60.00   66
 50  \w      4.00  34.40   0.38    0.37    --   56.89 -30.00 150.00   80
 51  \w     24.00  50.22   0.38    0.37    --   56.89 -45.00  60.00   69
 52  \w     20.00  71.30   0.38    0.37    --   56.89  15.00  60.00  135
 53  \w     19.00  44.46   0.38    0.37    --   69.68 -45.00-120.00   67
 54  \w     79.00 114.34   0.38    0.37    --   69.68  45.00  90.00   93
 55  \w     68.00 101.06   0.38    0.37    --   69.68-125.00 -90.00   87
 56  \w     66.00  91.08   0.38    0.37    --   69.68  77.00 150.00   66
 57  \w     56.00  84.50   0.38    0.37    --   69.68 -95.00 120.00   75
 58  \w     26.00  73.50   0.38    0.37    --   69.68 -95.00-150.00  125
 59  \w     59.00  85.22   0.38    0.37    --   84.12-111.00 120.00   69
 60  \w     92.00 118.22   0.38    0.37    --   84.12  45.00  30.00   69
 61  \w     42.00 122.18   0.38    0.37    --   84.12   0.00  60.00  211
 62  \w    111.92 137.76   0.38    0.37    --   84.12  30.00  90.00   68
 63  \w    100.00 126.22   0.38    0.37    --   84.12  30.00 120.00   69
 64  \w     80.00 106.22   0.38    0.37    --   84.12-111.00  30.00   69
 65  \w     47.00  73.22   0.38    0.37    --   84.12 -77.00 150.00   69
 66  \w     75.00 104.64   0.38    0.37    --   84.12-111.00-150.00   78
 67  \w    109.00 135.22   0.38    0.37    --   84.12  15.00  90.00   69
 68  \w    111.92 137.76   0.38    0.37    --   84.12  30.00 -30.00   68
 69  \w     43.00  68.08   0.38    0.37    --   84.12 -77.00  90.00   66
 70  \w     57.00 107.16   0.38    0.37    --   84.12-111.00 -90.00  132
 71  \w     89.00 129.66   0.38    0.37    --   84.12  45.00-180.00  107
 72  \w     81.00 107.22   0.38    0.37    --   84.12-111.00 150.00   69
 73  \w     53.00  79.22   0.38    0.37    --   84.12 -77.00-180.00   69
 74  \w     94.00 134.66   0.38    0.37    --   84.12  15.00-120.00  107
 75  \w     49.00  77.50   0.38    0.37    --   84.12 -95.00 150.00   75
 76  \w     61.00  94.06   0.38    0.37    --   84.12 -95.00 120.00   87
 77  \w     45.00  71.22   0.38    0.37    --   84.12 -77.00-120.00   69
 78  \w     81.00 107.22   0.38    0.37    --   84.12-111.00  60.00   69
 79  \w     56.00  82.22   0.38    0.37    --   84.12  15.00-120.00   69
 80  \w     88.00 114.22   0.38    0.37    --   84.12  30.00-120.00   69
 81  \w     37.00  62.46   0.38    0.37    --   84.12 -61.00-120.00   67
 82  \w     76.00 101.08   0.38    0.37    --   84.12-111.00-180.00   66
 83  \w     77.00 105.50   0.38    0.37    --   84.12-111.00-120.00   75
 84  \w     56.00  85.64   0.38    0.37    --   84.12   0.00 -30.00   78
 85  \w    100.00 127.36   0.38    0.37    --   84.12  15.00  60.00   72
 86  \w     83.00 108.08   0.38    0.37    --   86.75-115.00   0.82   66
 87  \w     81.00 107.22   0.38    0.37    --   86.75-110.00 -37.47   69
 88  \w     46.00  72.22   0.38    0.37    --   86.75-115.00   0.82   69
 89  \w     45.00  71.22   0.38    0.37    --   86.75-110.00 -37.47   69
 90  \w     83.00 108.08   0.38    0.37    --   86.75-114.00 114.48   66
 91  \w     43.00 100.00   0.38    0.37    --   86.75-128.00 -36.58  150
 92  \w     13.00  39.22   0.38    0.37    --   56.89-103.00 -21.00   69
 93  \w     -3.00  36.14   0.38    0.37    --   -6.75  61.00-180.00  103
 94  \w     -4.00  27.92   0.38    0.37    --   -6.75  61.00 120.00   84
 95  \w     -9.00  16.08   0.38    0.37    --   10.00 101.00-130.09   66
 96  \w     -8.00  17.08   0.38    0.37    --   10.00 100.00 -28.33   66
 97  \w     -4.00  21.08   0.38    0.37    --   14.00 100.00  40.98   66
 98  \w      7.00  32.46   0.38    0.37    --   22.00  94.00-113.51   67
 99  \w     13.00  38.46   0.38    0.37    --   26.00  92.00 139.15   67
100  \w     16.00  41.46   0.38    0.37    --   26.00  88.00  90.82   67
101  \w     16.00  41.46   0.38    0.37    --   26.00  87.00  40.09   67
102  \w     14.00  40.22   0.38    0.37    --   26.00  91.00 -48.21   69
103  \w     14.00  39.46   0.38    0.37    --   26.00  90.00-104.53   67
104  \w     31.00  56.46   0.38    0.37    --   34.00  77.00-123.74   67
105  \w     31.00  56.46   0.38    0.37    --   34.00  76.00-167.92   67
106  \w     31.00  56.46   0.38    0.37    --   34.00  77.00 -64.27   67
107  \w     32.00  57.46   0.38    0.37    --   34.00  75.00  71.10   67
108  \w     31.00  56.46   0.38    0.37    --   34.00  77.00 -27.43   67
109  \w     35.00  60.46   0.38    0.37    --   38.00  77.00  94.31   67
110  \w     39.00  64.08   0.38    0.37    --   38.00  70.00   9.43   66
111  \w     35.00  60.46   0.38    0.37    --   38.00  76.00-156.62   67
112  \w     35.00  60.46   0.38    0.37    --   38.00  77.00 127.95   67
113  \w     39.00  64.08   0.38    0.37    --   42.00  77.00 -95.78   66
114  \w     39.00  64.08   0.38    0.37    --   42.00  76.00  11.77   66
115  \w     39.00  64.08   0.38    0.37    --   42.00  77.00-116.84   66
116  \w     39.00  64.08   0.38    0.37    --   42.00  77.00 146.21   66
117  \w     39.00  64.08   0.38    0.37    --   42.00  77.00 -29.43   66
118  \w     44.00  69.08   0.38    0.37    --   46.00  74.00-151.65   66
119  \w     43.00  68.08   0.38    0.37    --   46.00  76.00 168.15   66
120  \w     51.00  76.08   0.38    0.37    --   50.00  67.00  -2.39   66
121  \w     48.00  73.08   0.38    0.37    --   50.00  75.00 116.48   66
122  \w     49.00  74.08   0.38    0.37    --   50.00  73.00 136.41   66
123  \w     49.00  74.08   0.38    0.37    --   50.00  73.00 -57.38   66
124  \w     47.00  72.08   0.38    0.37    --   50.00  77.00 -82.95   66
125  \w     47.00  72.08   0.38    0.37    --   50.00  77.00-144.06   66
126  \w     48.00  73.08   0.38    0.37    --   50.00  75.00 -27.64   66
127  \w     51.00  76.08   0.38    0.37    --   54.00  77.00  24.04   66
128  \w     52.00  77.08   0.38    0.37    --   54.00  74.00 179.61   66
129  \w     53.00  78.08   0.38    0.37    --   54.00  73.00   8.82   66
130  \w     53.00  78.08   0.38    0.37    --   54.00  73.00  87.92   66
131  \w     53.00  78.08   0.38    0.37    --   54.00  73.00-103.42   66
132  \w     52.00  77.08   0.38    0.37    --   54.00  74.00  93.14   66
133  \w     52.00  77.08   0.38    0.37    --   54.00  74.00  56.93   66
134  \w      4.00  32.50   0.38    0.37    --   56.89 -30.00 -30.00   75
135  \w      4.00  29.08   0.38    0.37    --   56.89 -30.00 120.00   66
136  \w      4.00  29.08   0.38    0.37    --   56.89 -30.00 -90.00   66
137  \w      4.00  29.08   0.38    0.37    --   56.89 -30.00  60.00   66
138  \w      6.00  35.64   0.38    0.37    --   56.89 -30.00   0.00   78
139  \w     58.00  83.08   0.38    0.37    --   58.00  72.00 154.45   66
140  \w     57.00  82.08   0.38    0.37    --   58.00  73.00-135.57   66
141  \w     58.00  83.08   0.38    0.37    --   58.00  72.00 -53.99   66
142  \w     62.00  87.08   0.38    0.37    --   62.00  72.00 -36.04   66
143  \w     66.00  96.78   0.38    0.37    --   62.00  63.00 111.71   81
144  \w     63.00 105.56   0.38    0.37    --   62.00  71.00 160.20  112
145  \w     62.00  87.08   0.38    0.37    --   62.00  72.00 -92.51   66
146  \w     63.00  88.08   0.38    0.37    --   62.00  70.00-160.03   66
147  \w     68.00  93.08   0.38    0.37    --   66.00  63.00 128.57   66
148  \w     64.00  89.08   0.38    0.37    --   66.00  74.00 -72.84   66
149  \w     65.00  92.36   0.38    0.37    --   66.00  73.00 -86.99   72
150  \w     65.00  90.08   0.38    0.37    --   66.00  73.00  63.76   66
151  \w     67.00 106.14   0.38    0.37    --   66.00  70.00-150.96  103
152  \w     64.00  89.08   0.38    0.37    --   66.00  74.00  19.79   66
153  \w     64.00  89.08   0.38    0.37    --   66.00  74.00 -50.65   66
;
_diffrn_measurement_device         'four-circle diffractometer'
_diffrn_measurement_device_type    'XtaLAB Synergy R, DW system, HyPix-Arc 150'
_diffrn_measurement_method         '\w scans'
_diffrn_radiation_type             CuK\a
_diffrn_radiation_wavelength       1.54184
_diffrn_source                     ?
_reflns_Friedel_coverage           0.000
_reflns_Friedel_fraction_full      .
_reflns_Friedel_fraction_max       .
_reflns_number_gt                  21059
_reflns_number_total               23809
_reflns_special_details
;
 Reflections were merged by SHELXL according to the crystal
 class for the calculation of statistics and refinement.
 
 _reflns_Friedel_fraction is defined as the number of unique
 Friedel pairs measured divided by the number that would be
 possible theoretically, ignoring centric projections and
 systematic absences.
;
_reflns_threshold_expression       'I > 2\s(I)'
_computing_cell_refinement         'CrysAlisPro 1.171.42.83a (Rigaku OD, 2023)'
_computing_data_collection         'CrysAlisPro 1.171.42.83a (Rigaku OD, 2023)'
_computing_data_reduction          'CrysAlisPro 1.171.42.83a (Rigaku OD, 2023)'
_computing_molecular_graphics      'Olex2 1.5 (Dolomanov et al., 2009)'
_computing_publication_material    'Olex2 1.5 (Dolomanov et al., 2009)'
_computing_structure_refinement    'SHELXL 2018/3 (Sheldrick, 2015)'
_computing_structure_solution      'SHELXT 2018/2 (Sheldrick, 2018)'
_refine_diff_density_max           0.285
_refine_diff_density_min           -0.353
_refine_diff_density_rms           0.042
_refine_ls_extinction_coef         .
_refine_ls_extinction_method       none
_refine_ls_goodness_of_fit_ref     1.022
_refine_ls_hydrogen_treatment      mixed
_refine_ls_matrix_type             full
_refine_ls_number_parameters       1351
_refine_ls_number_reflns           23809
_refine_ls_number_restraints       960
_refine_ls_R_factor_all            0.0418
_refine_ls_R_factor_gt             0.0365
_refine_ls_restrained_S_all        1.001
_refine_ls_shift/su_max            0.004
_refine_ls_shift/su_mean           0.000
_refine_ls_structure_factor_coef   Fsqd
_refine_ls_weighting_details      
 'w=1/[\s^2^(Fo^2^)+(0.0485P)^2^+5.9696P] where P=(Fo^2^+2Fc^2^)/3'
_refine_ls_weighting_scheme        calc
_refine_ls_wR_factor_gt            0.0953
_refine_ls_wR_factor_ref           0.0989
_refine_special_details            ?
_olex2_refinement_description
;
1. Fixed Uiso
 At 1.2 times of:
  All C(H) groups
 At 1.5 times of:
  All C(H,H,H) groups
2. Uiso/Uaniso restraints and constraints
All non-hydrogen atoms have similar U: within 2A with sigma of 0.04 and sigma
for terminal atoms of 0.08 within 2A
3.a Ternary CH refined with riding coordinates:
 C02A(H02A), C02C(H02X), C02E(H02E), C02H(H02H), C02K(H02Z), C02L(H02L),
 C02M(H02), C02R(H6), C02S(H02S), C02V(H02V), C02W(H8), C02Z(H9)
3.b Aromatic/amide H refined with riding coordinates:
 C00P(H00P), C00S(H00S), C00Y(H00Y), C010(H010), C012(H012), C015(H015),
 C017(H017), C018(H018), C01A(H01E), C01B(H01F), C01C(H01C), C01J(H01J),
 C01L(H01L), C01N(H01N), C01Q(H01Q), C01T(H01T), C01U(H01U), C01V(H01V),
 C01W(H01W), C01Y(H01Y), C020(H020), C022(H022), C024(H024), C026(H026),
 C02B(H02B), C02F(H02F), C02I(H02I), C02O(H5), C02Q(H02Q), C02U(H02U),
 C030(H030), C034(H034), C036(H036), C03C(H14), C03E(H16), C03M(H20)
3.c Idealised Me refined as rotating group:
 C01F(H01A,H01B,H01D), C01X(H01G,H01H,H01I), C02D(H02Y,H,HA), C02G(H02C,H02D,
 H02G), C02N(H4,HB,HC), C02P(H02J,H02K,H02M), C02T(H7,HD,HE), C02X(H02N,H02O,
 H02P), C02Y(H02R,H02T,H02W), C031(H10,HF,HG), C032(H03A,H03B,H03C), C035(H11,
 HH,HI), C037(H12,HJ,HK), C038(H03D,H03E,H03F), C039(H03G,H03H,H03I), C03A(H03J,
 H03K,H03L), C03B(H13,HL,HM), C03D(H15,HN,HO), C03F(H17,HP,HQ), C03G(H18,HR,HS),
  C03H(H19,HT,HU), C03I(H03M,H03N,H03O), C03J(H03P,H03Q,H03R), C03L(H03S,H03T,
 H03U), C03N(H03V,H03W,H03X), C03O(H21,HV,HW), C03P(H03Y,HX,HY), C03Q(H03Z,HZ,
 H27), C03R(H22,H28,H29), C03S(H23,H30,H31), C03T(H24,H32,H33), C03U(H25,H34,
 H35), C03V(H03,H36,H37), C03W(H26,H38,H39), C03X(H1,H40,H41), C03Y(H2,H42,H43),
  C03Z(H3,H44,H45), C040(H04A,H04B,H04C)
;
_atom_sites_solution_hydrogens     mixed
_atom_sites_solution_primary       ?
_atom_sites_solution_secondary     ?
loop_
  _atom_site_label
  _atom_site_type_symbol
  _atom_site_fract_x
  _atom_site_fract_y
  _atom_site_fract_z
  _atom_site_U_iso_or_equiv
  _atom_site_adp_type
  _atom_site_occupancy
  _atom_site_site_symmetry_order
  _atom_site_calc_flag
  _atom_site_refinement_flags_posn
  _atom_site_refinement_flags_adp
  _atom_site_refinement_flags_occupancy
  _atom_site_disorder_assembly
  _atom_site_disorder_group
 P001 P 0.41502(3) 0.62486(2) 0.74535(2) 0.02236(7) Uani 1 1 d . U . . .
 P002 P 0.63179(3) 0.74981(2) 0.85612(2) 0.02272(8) Uani 1 1 d . U . . .
 P003 P 0.74138(3) 0.65409(2) 0.60987(2) 0.02336(8) Uani 1 1 d . U . . .
 P004 P -0.13076(3) 0.49496(2) 0.24516(2) 0.02511(8) Uani 1 1 d . U . . .
 P005 P -0.06861(3) 0.63476(2) 0.08808(2) 0.02478(8) Uani 1 1 d . U . . .
 P006 P 0.23139(3) 0.50537(2) 0.14644(2) 0.02586(8) Uani 1 1 d . U . . .
 O007 O 0.35879(8) 0.68084(2) 0.76948(4) 0.02109(19) Uani 1 1 d . U . . .
 O008 O 0.06824(8) 0.52122(2) 0.33115(5) 0.02195(19) Uani 1 1 d . U . . .
 O009 O 0.49392(7) 0.66449(2) 0.56151(4) 0.01914(18) Uani 1 1 d . U . . .
 O00A O 0.66573(8) 0.73855(2) 0.71460(4) 0.02268(19) Uani 1 1 d . U . . .
 O00B O 0.21425(8) 0.56475(2) 0.13909(5) 0.02280(19) Uani 1 1 d . U . . .
 O00C O -0.12563(8) 0.60535(2) 0.21007(4) 0.02275(19) Uani 1 1 d . U . . .
 N00D N 0.53884(10) 0.68215(2) 0.69363(5) 0.0179(2) Uani 1 1 d . U . . .
 N00E N 0.03203(10) 0.54918(2) 0.20387(5) 0.0194(2) Uani 1 1 d . U . . .
 C00F C 0.37481(11) 0.67051(3) 0.56130(6) 0.0182(2) Uani 1 1 d . U . . .
 C00G C 0.33141(11) 0.70827(3) 0.75917(6) 0.0199(3) Uani 1 1 d . U . . .
 C00H C 0.63423(11) 0.73926(3) 0.64573(6) 0.0195(2) Uani 1 1 d . U . . .
 C00I C 0.38689(11) 0.72138(3) 0.71242(6) 0.0192(2) Uani 1 1 d . U . . .
 C00J C 0.52854(11) 0.72639(3) 0.61912(6) 0.0182(2) Uani 1 1 d . U . . .
 C00K C 0.35210(11) 0.69035(3) 0.60650(6) 0.0179(2) Uani 1 1 d . U . . .
 C00L C 0.28979(11) 0.65739(3) 0.51618(6) 0.0209(3) Uani 1 1 d . U . . .
 C00M C -0.00287(11) 0.58319(3) 0.30013(6) 0.0198(3) Uani 1 1 d . U . . .
 C00N C 0.26381(12) 0.52252(3) 0.39417(7) 0.0219(3) Uani 1 1 d . U . . .
 C00O C 0.75011(11) 0.75624(3) 0.74509(7) 0.0207(3) Uani 1 1 d . U . . .
 C00P C 0.23279(11) 0.69698(3) 0.60194(7) 0.0219(3) Uani 1 1 d . U . . .
 H00P H 0.211133 0.710469 0.630549 0.026 Uiso 1 1 calc R U . . .
 C00Q C 0.18114(11) 0.53268(3) 0.34269(7) 0.0203(3) Uani 1 1 d . U . . .
 C00R C 0.27875(11) 0.66429(3) 0.79252(6) 0.0210(3) Uani 1 1 d . U . . .
 C00S C 0.49015(12) 0.73125(3) 0.55157(7) 0.0221(3) Uani 1 1 d . U . . .
 H00S H 0.417356 0.723767 0.531184 0.027 Uiso 1 1 calc R U . . .
 C00T C 0.63622(12) 0.63006(3) 0.56502(7) 0.0228(3) Uani 1 1 d . U . . .
 C00U C 0.19978(11) 0.55493(3) 0.30317(6) 0.0199(3) Uani 1 1 d . U . . .
 C00V C 0.83390(12) 0.76701(3) 0.71035(7) 0.0229(3) Uani 1 1 d . U . . .
 C00W C 0.52149(11) 0.63894(3) 0.54232(6) 0.0203(3) Uani 1 1 d . U . . .
 C00X C 0.43909(12) 0.62361(3) 0.50052(7) 0.0228(3) Uani 1 1 d . U . . .
 C00Y C 0.37875(12) 0.53195(3) 0.39958(7) 0.0239(3) Uani 1 1 d . U . . .
 H00Y H 0.438508 0.524822 0.432577 0.029 Uiso 1 1 calc R U . . .
 C00Z C 0.25229(12) 0.72042(3) 0.79460(7) 0.0235(3) Uani 1 1 d . U . . .
 C010 C 0.01468(12) 0.57835(3) 0.36861(7) 0.0220(3) Uani 1 1 d . U . . .
 H010 H 0.086414 0.570224 0.388462 0.026 Uiso 1 1 calc R U . . .
 C011 C 0.15397(11) 0.59534(3) 0.21721(6) 0.0198(3) Uani 1 1 d . U . . .
 C012 C 0.66416(13) 0.75580(3) 0.54046(7) 0.0254(3) Uani 1 1 d . U . . .
 H012 H 0.710643 0.764945 0.513300 0.030 Uiso 1 1 calc R U . . .
 C013 C 0.05792(12) 0.49470(3) 0.35076(7) 0.0228(3) Uani 1 1 d . U . . .
 C014 C 0.19539(12) 0.67494(3) 0.82760(7) 0.0242(3) Uani 1 1 d . U . . .
 C015 C 0.31713(12) 0.56359(3) 0.31176(7) 0.0221(3) Uani 1 1 d . U . . .
 H015 H 0.336774 0.578190 0.285652 0.027 Uiso 1 1 calc R U . . .
 C016 C -0.10808(12) 0.59689(3) 0.27638(6) 0.0210(3) Uani 1 1 d . U . . .
 C017 C 0.36024(12) 0.74873(3) 0.70363(7) 0.0237(3) Uani 1 1 d . U . . .
 H017 H 0.397835 0.758840 0.673772 0.028 Uiso 1 1 calc R U . . .
 C018 C 0.23421(13) 0.64109(3) 0.22155(7) 0.0261(3) Uani 1 1 d . U . . .
 H018 H 0.241508 0.658281 0.242223 0.031 Uiso 1 1 calc R U . . .
 C019 C 0.70770(12) 0.75186(3) 0.60750(7) 0.0220(3) Uani 1 1 d . U . . .
 C01A C 0.16419(12) 0.62142(3) 0.24366(7) 0.0229(3) Uani 1 1 d . U . . .
 H01E H 0.121582 0.625851 0.278084 0.027 Uiso 1 1 calc R U . . .
 C01B C 0.40558(12) 0.55170(3) 0.35683(7) 0.0245(3) Uani 1 1 d . U . . .
 H01F H 0.484782 0.557150 0.358303 0.029 Uiso 1 1 calc R U . . .
 C01C C 0.55364(13) 0.74650(3) 0.51310(7) 0.0263(3) Uani 1 1 d . U . . .
 H01C H 0.521596 0.750526 0.468348 0.032 Uiso 1 1 calc R U . . .
 C01D C 0.28979(12) 0.63663(3) 0.78189(6) 0.0222(3) Uani 1 1 d . U . . .
 C01E C -0.20171(12) 0.62669(3) 0.19236(7) 0.0232(3) Uani 1 1 d . U . . .
 C01F C 0.61988(12) 0.68559(3) 0.75731(7) 0.0234(3) Uani 1 1 d . U . . .
 H01A H 0.692816 0.694001 0.749067 0.035 Uiso 1 1 calc R U . . .
 H01B H 0.637469 0.667956 0.778104 0.035 Uiso 1 1 calc R U . . .
 H01D H 0.582931 0.697099 0.786869 0.035 Uiso 1 1 calc R U . . .
 C01G C 0.32670(12) 0.63724(3) 0.46739(7) 0.0242(3) Uani 1 1 d . U . . .
 C01H C -0.19629(12) 0.60176(3) 0.31440(7) 0.0243(3) Uani 1 1 d . U . . .
 C01I C 0.74881(12) 0.76219(3) 0.81191(7) 0.0227(3) Uani 1 1 d . U . . .
 C01J C 0.29339(13) 0.63564(3) 0.16936(7) 0.0265(3) Uani 1 1 d . U . . .
 H01J H 0.341018 0.649123 0.154322 0.032 Uiso 1 1 calc R U . . .
 C01K C 0.21685(12) 0.59107(3) 0.16526(7) 0.0216(3) Uani 1 1 d . U . . .
 C01L C 0.14550(12) 0.68462(3) 0.55733(7) 0.0255(3) Uani 1 1 d . U . . .
 H01L H 0.065973 0.689843 0.555705 0.031 Uiso 1 1 calc R U . . .
 C01M C 0.22177(12) 0.50372(3) 0.44433(7) 0.0247(3) Uani 1 1 d . U . . .
 C01N C -0.04423(13) 0.45270(3) 0.33530(8) 0.0293(3) Uani 1 1 d . U . . .
 H01N H -0.104881 0.441751 0.312023 0.035 Uiso 1 1 calc R U . . .
 C01O C -0.03296(12) 0.47936(3) 0.31493(7) 0.0252(3) Uani 1 1 d . U . . .
 C01P C 0.31770(12) 0.55606(3) 0.12009(7) 0.0258(3) Uani 1 1 d . U . . .
 C01Q C 0.17319(12) 0.66477(3) 0.51519(7) 0.0247(3) Uani 1 1 d . U . . .
 H01Q H 0.112560 0.656133 0.485471 0.030 Uiso 1 1 calc R U . . .
 C01R C 0.13398(12) 0.48445(3) 0.40546(7) 0.0244(3) Uani 1 1 d . U . . .
 C01S C 0.28326(12) 0.61050(3) 0.13898(7) 0.0242(3) Uani 1 1 d . U . . .
 C01T C 0.11599(13) 0.65702(3) 0.84833(7) 0.0291(3) Uani 1 1 d . U . . .
 H01T H 0.056739 0.663761 0.871036 0.035 Uiso 1 1 calc R U . . .
 C01U C 0.66376(13) 0.60371(3) 0.54840(8) 0.0283(3) Uani 1 1 d . U . . .
 H01U H 0.740511 0.596899 0.563148 0.034 Uiso 1 1 calc R U . . .
 C01V C 0.91919(13) 0.78405(3) 0.74414(8) 0.0298(3) Uani 1 1 d . U . . .
 H01V H 0.976773 0.791606 0.721433 0.036 Uiso 1 1 calc R U . . .
 C01W C -0.06646(13) 0.58473(3) 0.40906(7) 0.0257(3) Uani 1 1 d . U . . .
 H01W H -0.048448 0.581644 0.455469 0.031 Uiso 1 1 calc R U . . .
 C01X C -0.05281(12) 0.55695(3) 0.14458(7) 0.0250(3) Uani 1 1 d . U . . .
 H01G H -0.064045 0.541851 0.113319 0.037 Uiso 1 1 calc R U . . .
 H01H H -0.022583 0.572539 0.123351 0.037 Uiso 1 1 calc R U . . .
 H01I H -0.128059 0.561615 0.157762 0.037 Uiso 1 1 calc R U . . .
 C01Y C -0.17331(13) 0.59555(3) 0.38162(7) 0.0264(3) Uani 1 1 d . U . . .
 H01Y H -0.231296 0.598784 0.408594 0.032 Uiso 1 1 calc R U . . .
 C01Z C 0.20616(13) 0.70435(3) 0.84829(7) 0.0272(3) Uani 1 1 d . U . . .
 C020 C 0.28063(13) 0.76168(3) 0.73702(8) 0.0290(3) Uani 1 1 d . U . . .
 H020 H 0.263544 0.780224 0.729165 0.035 Uiso 1 1 calc R U . . .
 C021 C 0.83403(12) 0.75820(3) 0.63910(7) 0.0269(3) Uani 1 1 d . U . . .
 C022 C 0.47013(13) 0.59750(3) 0.48642(7) 0.0291(3) Uani 1 1 d . U . . .
 H022 H 0.414578 0.586334 0.459623 0.035 Uiso 1 1 calc R U . . .
 C023 C 0.38818(13) 0.57444(3) 0.09337(7) 0.0295(3) Uani 1 1 d . U . . .
 C024 C 0.11923(13) 0.45777(3) 0.42348(8) 0.0289(3) Uani 1 1 d . U . . .
 H024 H 0.170317 0.450303 0.460201 0.035 Uiso 1 1 calc R U . . .
 C025 C -0.18537(13) 0.64200(3) 0.13748(7) 0.0272(3) Uani 1 1 d . U . . .
 C026 C 0.22634(13) 0.74748(3) 0.78174(7) 0.0281(3) Uani 1 1 d . U . . .
 H026 H 0.170902 0.756292 0.803831 0.034 Uiso 1 1 calc R U . . .
 C027 C -0.29364(12) 0.63174(3) 0.22756(7) 0.0273(3) Uani 1 1 d . U . . .
 C028 C -0.31559(13) 0.61139(3) 0.27977(7) 0.0291(3) Uani 1 1 d . U . . .
 C029 C 0.33962(13) 0.60265(3) 0.07913(7) 0.0296(3) Uani 1 1 d . U . . .
 C02A C 0.80470(12) 0.66844(3) 0.53909(7) 0.0270(3) Uani 1 1 d . U . . .
 H02A H 0.867848 0.681284 0.558454 0.032 Uiso 1 1 calc R U . . .
 C02B C 0.20851(13) 0.61944(3) 0.80428(7) 0.0271(3) Uani 1 1 d . U . . .
 H02B H 0.213081 0.600590 0.797259 0.033 Uiso 1 1 calc R U . . .
 C02C C -0.18918(13) 0.46555(3) 0.19358(7) 0.0293(3) Uani 1 1 d . U . . .
 H02X H -0.222372 0.452182 0.221980 0.035 Uiso 1 1 calc R U . . .
 C02D C 0.32333(13) 0.48922(3) 0.48763(8) 0.0315(3) Uani 1 1 d . U . . .
 H02Y H 0.292420 0.477412 0.519024 0.047 Uiso 1 1 calc R U . . .
 H H 0.376367 0.502522 0.512118 0.047 Uiso 1 1 calc R U . . .
 HA H 0.366369 0.478428 0.459523 0.047 Uiso 1 1 calc R U . . .
 C02E C 0.35692(13) 0.59500(3) 0.69643(7) 0.0275(3) Uani 1 1 d . U . . .
 H02E H 0.326273 0.581720 0.726080 0.033 Uiso 1 1 calc R U . . .
 C02F C 0.83733(13) 0.77922(3) 0.84348(7) 0.0297(3) Uani 1 1 d . U . . .
 H02F H 0.839860 0.783426 0.888997 0.036 Uiso 1 1 calc R U . . .
 C02G C 0.35566(13) 0.65310(3) 0.40718(7) 0.0296(3) Uani 1 1 d . U . . .
 H02C H 0.380727 0.640540 0.375323 0.044 Uiso 1 1 calc R U . . .
 H02D H 0.418932 0.665948 0.422083 0.044 Uiso 1 1 calc R U . . .
 H02G H 0.285685 0.662860 0.385944 0.044 Uiso 1 1 calc R U . . .
 C02H C 0.58136(13) 0.78279(3) 0.88570(8) 0.0316(3) Uani 1 1 d . U . . .
 H02H H 0.644298 0.790328 0.920364 0.038 Uiso 1 1 calc R U . . .
 C02I C 0.12151(13) 0.62960(3) 0.83656(7) 0.0309(3) Uani 1 1 d . U . . .
 H02I H 0.065781 0.617793 0.850582 0.037 Uiso 1 1 calc R U . . .
 C02J C 0.34420(13) 0.52863(3) 0.12673(7) 0.0287(3) Uani 1 1 d . U . . .
 C02K C -0.25672(12) 0.50530(3) 0.28621(8) 0.0284(3) Uani 1 1 d . U . . .
 H02Z H -0.318073 0.513010 0.250900 0.034 Uiso 1 1 calc R U . . .
 C02L C 0.51059(13) 0.61053(3) 0.82070(8) 0.0317(3) Uani 1 1 d . U . . .
 H02L H 0.589395 0.607186 0.808186 0.038 Uiso 1 1 calc R U . . .
 C02M C -0.02442(14) 0.67004(3) 0.07056(8) 0.0306(3) Uani 1 1 d . U . . .
 H02 H -0.090473 0.678792 0.040158 0.037 Uiso 1 1 calc R U . . .
 C02N C 0.15560(13) 0.52094(3) 0.48951(7) 0.0298(3) Uani 1 1 d . U . . .
 H4 H 0.088845 0.529947 0.462367 0.045 Uiso 1 1 calc R U . . .
 HB H 0.209008 0.534496 0.512656 0.045 Uiso 1 1 calc R U . . .
 HC H 0.127142 0.509274 0.522065 0.045 Uiso 1 1 calc R U . . .
 C02O C 0.03106(13) 0.44199(3) 0.38859(8) 0.0319(3) Uani 1 1 d . U . . .
 H5 H 0.022328 0.423792 0.401270 0.038 Uiso 1 1 calc R U . . .
 C02P C 0.25766(14) 0.60357(3) 0.64120(8) 0.0333(3) Uani 1 1 d . U . . .
 H02J H 0.191833 0.610532 0.660786 0.050 Uiso 1 1 calc R U . . .
 H02K H 0.231511 0.587999 0.613143 0.050 Uiso 1 1 calc R U . . .
 H02M H 0.286066 0.617652 0.614278 0.050 Uiso 1 1 calc R U . . .
 C02Q C 0.58075(14) 0.58745(3) 0.51079(8) 0.0323(3) Uani 1 1 d . U . . .
 H02Q H 0.599714 0.569370 0.501681 0.039 Uiso 1 1 calc R U . . .
 C02R C 0.17938(14) 0.49145(3) 0.06172(8) 0.0327(3) Uani 1 1 d . U . . .
 H6 H 0.110987 0.479480 0.065006 0.039 Uiso 1 1 calc R U . . .
 C02S C 0.86093(13) 0.63243(3) 0.65241(8) 0.0325(3) Uani 1 1 d . U . . .
 H02S H 0.884310 0.619309 0.619891 0.039 Uiso 1 1 calc R U . . .
 C02T C -0.21718(14) 0.52793(3) 0.33528(8) 0.0321(3) Uani 1 1 d . U . . .
 H7 H -0.158938 0.520978 0.371706 0.048 Uiso 1 1 calc R U . . .
 HD H -0.285021 0.534903 0.352996 0.048 Uiso 1 1 calc R U . . .
 HE H -0.182169 0.542457 0.312653 0.048 Uiso 1 1 calc R U . . .
 C02U C 0.92131(14) 0.79012(3) 0.81025(8) 0.0345(3) Uani 1 1 d . U . . .
 H02U H 0.980157 0.801720 0.832797 0.041 Uiso 1 1 calc R U . . .
 C02V C 0.73002(14) 0.73638(3) 0.93126(7) 0.0326(3) Uani 1 1 d . U . . .
 H02V H 0.793300 0.749928 0.945392 0.039 Uiso 1 1 calc R U . . .
 C02W C 0.31797(14) 0.47757(3) 0.19069(8) 0.0323(3) Uani 1 1 d . U . . .
 H8 H 0.378395 0.471443 0.164195 0.039 Uiso 1 1 calc R U . . .
 C02X C 0.45827(15) 0.58233(3) 0.66755(9) 0.0361(4) Uani 1 1 d . U . . .
 H02N H 0.491197 0.595679 0.640513 0.054 Uiso 1 1 calc R U . . .
 H02O H 0.429113 0.566850 0.639917 0.054 Uiso 1 1 calc R U . . .
 H02P H 0.519335 0.576347 0.703757 0.054 Uiso 1 1 calc R U . . .
 C02Y C 0.22984(13) 0.61686(3) 0.44287(8) 0.0331(3) Uani 1 1 d . U . . .
 H02R H 0.160004 0.626393 0.420593 0.050 Uiso 1 1 calc R U . . .
 H02T H 0.210168 0.606745 0.480671 0.050 Uiso 1 1 calc R U . . .
 H02W H 0.257303 0.604377 0.411643 0.050 Uiso 1 1 calc R U . . .
 C02Z C -0.17088(14) 0.62582(3) 0.00959(8) 0.0323(3) Uani 1 1 d . U . . .
 H9 H -0.234192 0.639756 0.002085 0.039 Uiso 1 1 calc R U . . .
 C030 C 0.49504(14) 0.56523(4) 0.07897(8) 0.0375(4) Uani 1 1 d . U . . .
 H030 H 0.545842 0.577410 0.061795 0.045 Uiso 1 1 calc R U . . .
 C031 C -0.31493(14) 0.48264(3) 0.31947(8) 0.0340(3) Uani 1 1 d . U . . .
 H10 H -0.347612 0.469329 0.286067 0.051 Uiso 1 1 calc R U . . .
 HF H -0.378047 0.490092 0.340579 0.051 Uiso 1 1 calc R U . . .
 HG H -0.256452 0.473963 0.353089 0.051 Uiso 1 1 calc R U . . .
 C032 C 0.86107(14) 0.64804(3) 0.49842(8) 0.0343(3) Uani 1 1 d . U . . .
 H03A H 0.926232 0.639049 0.526959 0.051 Uiso 1 1 calc R U . . .
 H03B H 0.890713 0.657334 0.462313 0.051 Uiso 1 1 calc R U . . .
 H03C H 0.802527 0.634619 0.479851 0.051 Uiso 1 1 calc R U . . .
 B033 B 0.45350(12) 0.70606(3) 0.65945(7) 0.0171(3) Uani 1 1 d . U . . .
 C034 C -0.26335(14) 0.66339(3) 0.11996(8) 0.0346(3) Uani 1 1 d . U . . .
 H034 H -0.256225 0.673888 0.082012 0.041 Uiso 1 1 calc R U . . .
 C035 C 0.43355(16) 0.62264(4) 0.06569(9) 0.0399(4) Uani 1 1 d . U . . .
 H11 H 0.398151 0.640486 0.056827 0.060 Uiso 1 1 calc R U . . .
 HH H 0.466871 0.616652 0.027130 0.060 Uiso 1 1 calc R U . . .
 HI H 0.495837 0.623609 0.104513 0.060 Uiso 1 1 calc R U . . .
 C036 C -0.36523(14) 0.65388(3) 0.20965(8) 0.0336(3) Uani 1 1 d . U . . .
 H036 H -0.425245 0.658213 0.234474 0.040 Uiso 1 1 calc R U . . .
 C037 C -0.09131(15) 0.45224(3) 0.16337(8) 0.0366(4) Uani 1 1 d . U . . .
 H12 H -0.053488 0.465724 0.139001 0.055 Uiso 1 1 calc R U . . .
 HJ H -0.124500 0.437918 0.132967 0.055 Uiso 1 1 calc R U . . .
 HK H -0.033117 0.444537 0.198763 0.055 Uiso 1 1 calc R U . . .
 C038 C 0.30035(15) 0.70575(3) 0.91152(7) 0.0342(3) Uani 1 1 d . U . . .
 H03D H 0.312083 0.724541 0.925693 0.051 Uiso 1 1 calc R U . . .
 H03E H 0.374409 0.698346 0.902031 0.051 Uiso 1 1 calc R U . . .
 H03F H 0.274207 0.695233 0.946898 0.051 Uiso 1 1 calc R U . . .
 C039 C 0.71107(14) 0.68494(4) 0.49487(9) 0.0375(4) Uani 1 1 d . U . . .
 H03G H 0.650732 0.672844 0.471773 0.056 Uiso 1 1 calc R U . . .
 H03H H 0.747388 0.694941 0.462287 0.056 Uiso 1 1 calc R U . . .
 H03I H 0.675026 0.697627 0.522204 0.056 Uiso 1 1 calc R U . . .
 C03A C 0.96627(14) 0.65053(4) 0.67884(9) 0.0416(4) Uani 1 1 d . U . . .
 H03J H 0.941332 0.664743 0.706705 0.062 Uiso 1 1 calc R U . . .
 H03K H 0.996641 0.658707 0.641515 0.062 Uiso 1 1 calc R U . . .
 H03L H 1.028000 0.639697 0.705170 0.062 Uiso 1 1 calc R U . . .
 C03B C -0.28720(14) 0.47564(4) 0.13932(8) 0.0374(4) Uani 1 1 d . U . . .
 H13 H -0.352387 0.482484 0.159664 0.056 Uiso 1 1 calc R U . . .
 HL H -0.314958 0.460773 0.109265 0.056 Uiso 1 1 calc R U . . .
 HM H -0.256967 0.490126 0.114318 0.056 Uiso 1 1 calc R U . . .
 C03C C 0.45259(14) 0.52041(3) 0.11144(9) 0.0365(4) Uani 1 1 d . U . . .
 H14 H 0.474704 0.501998 0.116341 0.044 Uiso 1 1 calc R U . . .
 C03D C 0.24321(15) 0.60110(4) 0.01684(7) 0.0360(4) Uani 1 1 d . U . . .
 H15 H 0.181351 0.588688 0.025199 0.054 Uiso 1 1 calc R U . . .
 HN H 0.277656 0.594578 -0.020859 0.054 Uiso 1 1 calc R U . . .
 HO H 0.209602 0.619039 0.006766 0.054 Uiso 1 1 calc R U . . .
 C03E C -0.35021(14) 0.66966(3) 0.15621(9) 0.0376(4) Uani 1 1 d . U . . .
 H16 H -0.399541 0.684801 0.144408 0.045 Uiso 1 1 calc R U . . .
 C03F C 0.00371(16) 0.68688(3) 0.13382(9) 0.0377(4) Uani 1 1 d . U . . .
 H17 H -0.066981 0.688665 0.154110 0.056 Uiso 1 1 calc R U . . .
 HP H 0.030624 0.704781 0.122869 0.056 Uiso 1 1 calc R U . . .
 HQ H 0.065511 0.677978 0.165003 0.056 Uiso 1 1 calc R U . . .
 C03G C 0.08394(15) 0.66959(3) 0.03656(8) 0.0361(4) Uani 1 1 d . U . . .
 H18 H 0.150382 0.661859 0.066758 0.054 Uiso 1 1 calc R U . . .
 HR H 0.103201 0.688008 0.024894 0.054 Uiso 1 1 calc R U . . .
 HS H 0.067635 0.658623 -0.003752 0.054 Uiso 1 1 calc R U . . .
 C03H C -0.38181(13) 0.58714(3) 0.24313(8) 0.0346(3) Uani 1 1 d . U . . .
 H19 H -0.336464 0.579978 0.210586 0.052 Uiso 1 1 calc R U . . .
 HT H -0.459013 0.593053 0.220371 0.052 Uiso 1 1 calc R U . . .
 HU H -0.391785 0.573053 0.275289 0.052 Uiso 1 1 calc R U . . .
 C03I C 0.90580(14) 0.73173(4) 0.64120(9) 0.0402(4) Uani 1 1 d . U . . .
 H03M H 0.905981 0.725344 0.595890 0.060 Uiso 1 1 calc R U . . .
 H03N H 0.870114 0.718029 0.666031 0.060 Uiso 1 1 calc R U . . .
 H03O H 0.986643 0.735077 0.663006 0.060 Uiso 1 1 calc R U . . .
 C03J C 0.47114(15) 0.58400(3) 0.84765(9) 0.0405(4) Uani 1 1 d . U . . .
 H03P H 0.395535 0.586598 0.862498 0.061 Uiso 1 1 calc R U . . .
 H03Q H 0.529782 0.578046 0.885100 0.061 Uiso 1 1 calc R U . . .
 H03R H 0.462774 0.570317 0.812652 0.061 Uiso 1 1 calc R U . . .
 B03K B 0.09394(12) 0.57176(3) 0.25544(7) 0.0188(3) Uani 1 1 d . U . . .
 C03L C 0.09005(15) 0.71567(4) 0.86282(9) 0.0381(4) Uani 1 1 d . U . . .
 H03S H 0.064063 0.705111 0.898156 0.057 Uiso 1 1 calc R U . . .
 H03T H 0.030638 0.714678 0.822668 0.057 Uiso 1 1 calc R U . . .
 H03U H 0.101024 0.734492 0.876936 0.057 Uiso 1 1 calc R U . . .
 C03M C 0.52809(14) 0.53867(4) 0.08929(9) 0.0423(4) Uani 1 1 d . U . . .
 H20 H 0.602795 0.532890 0.081202 0.051 Uiso 1 1 calc R U . . .
 C03N C 0.52804(15) 0.63190(4) 0.87564(8) 0.0385(4) Uani 1 1 d . U . . .
 H03V H 0.550883 0.649001 0.857551 0.058 Uiso 1 1 calc R U . . .
 H03W H 0.589835 0.626010 0.911560 0.058 Uiso 1 1 calc R U . . .
 H03X H 0.454548 0.634333 0.892907 0.058 Uiso 1 1 calc R U . . .
 C03O C 0.13330(15) 0.51475(4) 0.01559(8) 0.0388(4) Uani 1 1 d . U . . .
 H21 H 0.075555 0.525089 0.035261 0.058 Uiso 1 1 calc R U . . .
 HV H 0.096121 0.507550 -0.027423 0.058 Uiso 1 1 calc R U . . .
 HW H 0.198717 0.526507 0.009396 0.058 Uiso 1 1 calc R U . . .
 C03P C 0.55484(15) 0.80284(3) 0.82857(10) 0.0410(4) Uani 1 1 d . U . . .
 H03Y H 0.627477 0.807156 0.811983 0.062 Uiso 1 1 calc R U . . .
 HX H 0.521843 0.819338 0.844282 0.062 Uiso 1 1 calc R U . . .
 HY H 0.498171 0.794903 0.792780 0.062 Uiso 1 1 calc R U . . .
 C03Q C 0.46980(15) 0.77837(4) 0.91594(9) 0.0422(4) Uani 1 1 d . U . . .
 H03Z H 0.407267 0.771366 0.881891 0.063 Uiso 1 1 calc R U . . .
 HZ H 0.444860 0.795522 0.932791 0.063 Uiso 1 1 calc R U . . .
 H27 H 0.486068 0.765403 0.952426 0.063 Uiso 1 1 calc R U . . .
 C03R C -0.39168(15) 0.62274(4) 0.32753(9) 0.0418(4) Uani 1 1 d . U . . .
 H22 H -0.400872 0.609135 0.360984 0.063 Uiso 1 1 calc R U . . .
 H28 H -0.468993 0.627582 0.302851 0.063 Uiso 1 1 calc R U . . .
 H29 H -0.354001 0.638795 0.349419 0.063 Uiso 1 1 calc R U . . .
 C03S C 0.26710(16) 0.47479(4) 0.03057(9) 0.0454(4) Uani 1 1 d . U . . .
 H23 H 0.332620 0.486277 0.023101 0.068 Uiso 1 1 calc R U . . .
 H30 H 0.228107 0.467389 -0.011836 0.068 Uiso 1 1 calc R U . . .
 H31 H 0.296853 0.460013 0.060460 0.068 Uiso 1 1 calc R U . . .
 C03T C -0.22799(16) 0.59884(4) 0.01969(9) 0.0429(4) Uani 1 1 d . U . . .
 H24 H -0.168283 0.584637 0.024537 0.064 Uiso 1 1 calc R U . . .
 H32 H -0.288425 0.594912 -0.018724 0.064 Uiso 1 1 calc R U . . .
 H33 H -0.264008 0.599611 0.059759 0.064 Uiso 1 1 calc R U . . .
 C03U C 0.23681(16) 0.45404(4) 0.19975(10) 0.0441(4) Uani 1 1 d . U . . .
 H25 H 0.282784 0.439444 0.223649 0.066 Uiso 1 1 calc R U . . .
 H34 H 0.198748 0.447537 0.156215 0.066 Uiso 1 1 calc R U . . .
 H35 H 0.176844 0.460070 0.225180 0.066 Uiso 1 1 calc R U . . .
 C03V C 0.78763(16) 0.71052(4) 0.91142(9) 0.0418(4) Uani 1 1 d . U . . .
 H03 H 0.728343 0.696289 0.902417 0.063 Uiso 1 1 calc R U . . .
 H36 H 0.849355 0.704867 0.947636 0.063 Uiso 1 1 calc R U . . .
 H37 H 0.822026 0.713861 0.871505 0.063 Uiso 1 1 calc R U . . .
 C03W C 0.37898(16) 0.48815(4) 0.25755(9) 0.0435(4) Uani 1 1 d . U . . .
 H26 H 0.320116 0.495079 0.282627 0.065 Uiso 1 1 calc R U . . .
 H38 H 0.433058 0.502669 0.250551 0.065 Uiso 1 1 calc R U . . .
 H39 H 0.422994 0.473513 0.282462 0.065 Uiso 1 1 calc R U . . .
 C03X C 0.89116(17) 0.77877(4) 0.59956(8) 0.0464(5) Uani 1 1 d . U . . .
 H1 H 0.973775 0.781006 0.619527 0.070 Uiso 1 1 calc R U . . .
 H40 H 0.850427 0.796068 0.599901 0.070 Uiso 1 1 calc R U . . .
 H41 H 0.886111 0.772498 0.553749 0.070 Uiso 1 1 calc R U . . .
 C03Y C 0.81857(16) 0.61702(4) 0.70847(9) 0.0455(4) Uani 1 1 d . U . . .
 H2 H 0.881940 0.605469 0.730670 0.068 Uiso 1 1 calc R U . . .
 H42 H 0.750838 0.605871 0.690259 0.068 Uiso 1 1 calc R U . . .
 H43 H 0.795711 0.629813 0.740501 0.068 Uiso 1 1 calc R U . . .
 C03Z C 0.66723(19) 0.73102(4) 0.98980(8) 0.0492(5) Uani 1 1 d . U . . .
 H3 H 0.640086 0.748098 1.005877 0.074 Uiso 1 1 calc R U . . .
 H44 H 0.721475 0.722295 1.025468 0.074 Uiso 1 1 calc R U . . .
 H45 H 0.599739 0.719202 0.975710 0.074 Uiso 1 1 calc R U . . .
 C040 C -0.11220(18) 0.62506(5) -0.05137(9) 0.0548(5) Uani 1 1 d . U . . .
 H04A H -0.086243 0.643224 -0.060852 0.082 Uiso 1 1 calc R U . . .
 H04B H -0.168187 0.618484 -0.089321 0.082 Uiso 1 1 calc R U . . .
 H04C H -0.044238 0.612981 -0.043358 0.082 Uiso 1 1 calc R U . . .
 H00C H -0.0041(15) 0.5368(4) 0.2239(8) 0.027(4) Uiso 1 1 d . . . . .
 H00D H 0.0905(16) 0.5400(4) 0.1896(9) 0.032(5) Uiso 1 1 d . . . . .
 H00A H 0.5802(15) 0.6763(3) 0.6644(9) 0.030(4) Uiso 1 1 d . . . . .
 H00B H 0.4942(15) 0.6682(4) 0.6998(8) 0.028(4) Uiso 1 1 d . . . . .

loop_
  _atom_site_aniso_label
  _atom_site_aniso_U_11
  _atom_site_aniso_U_22
  _atom_site_aniso_U_33
  _atom_site_aniso_U_23
  _atom_site_aniso_U_13
  _atom_site_aniso_U_12
 P001 0.02215(16) 0.02058(16) 0.02562(17) 0.00283(13) 0.00769(13) -0.00044(13)
 P002 0.02387(17) 0.02722(18) 0.01787(16) -0.00308(13) 0.00587(13) -0.00435(13)
 P003 0.01678(15) 0.02720(18) 0.02655(17) -0.00534(14) 0.00493(13) 0.00143(13)
 P004 0.02299(17) 0.02438(17) 0.02672(18) 0.00518(14) 0.00054(14) -0.00529(13)
 P005 0.02605(17) 0.02409(17) 0.02526(17) 0.00656(13) 0.00735(14) 0.00164(13)
 P006 0.02452(17) 0.02472(18) 0.02914(18) -0.00281(14) 0.00683(14) 0.00357(13)
 O007 0.0220(4) 0.0209(5) 0.0228(5) 0.0015(4) 0.0106(4) -0.0004(4)
 O008 0.0185(4) 0.0205(5) 0.0260(5) 0.0051(4) 0.0012(4) -0.0025(4)
 O009 0.0148(4) 0.0206(4) 0.0229(4) -0.0050(4) 0.0058(3) -0.0007(3)
 O00A 0.0258(5) 0.0260(5) 0.0169(4) -0.0027(4) 0.0054(4) -0.0106(4)
 O00B 0.0218(5) 0.0229(5) 0.0256(5) -0.0028(4) 0.0097(4) 0.0007(4)
 O00C 0.0233(5) 0.0262(5) 0.0199(4) 0.0031(4) 0.0067(4) 0.0075(4)
 N00D 0.0174(5) 0.0198(5) 0.0175(5) -0.0008(4) 0.0058(4) -0.0013(4)
 N00E 0.0193(5) 0.0201(5) 0.0195(5) 0.0006(4) 0.0049(4) -0.0002(4)
 C00F 0.0144(6) 0.0216(6) 0.0194(6) 0.0013(5) 0.0054(5) -0.0011(5)
 C00G 0.0203(6) 0.0212(6) 0.0186(6) -0.0020(5) 0.0047(5) 0.0004(5)
 C00H 0.0231(6) 0.0193(6) 0.0171(6) -0.0006(5) 0.0065(5) -0.0007(5)
 C00I 0.0184(6) 0.0220(6) 0.0174(6) -0.0017(5) 0.0036(5) -0.0006(5)
 C00J 0.0184(6) 0.0180(6) 0.0195(6) -0.0008(5) 0.0072(5) 0.0005(5)
 C00K 0.0171(6) 0.0208(6) 0.0168(6) 0.0017(5) 0.0058(5) -0.0017(5)
 C00L 0.0201(6) 0.0244(6) 0.0186(6) 0.0000(5) 0.0047(5) -0.0034(5)
 C00M 0.0199(6) 0.0191(6) 0.0209(6) -0.0012(5) 0.0054(5) -0.0031(5)
 C00N 0.0220(6) 0.0212(6) 0.0223(6) 0.0012(5) 0.0027(5) 0.0010(5)
 C00O 0.0208(6) 0.0196(6) 0.0220(6) -0.0023(5) 0.0044(5) -0.0027(5)
 C00P 0.0190(6) 0.0268(7) 0.0212(6) 0.0009(5) 0.0070(5) 0.0009(5)
 C00Q 0.0169(6) 0.0210(6) 0.0231(6) -0.0011(5) 0.0035(5) -0.0018(5)
 C00R 0.0203(6) 0.0273(7) 0.0163(6) 0.0026(5) 0.0057(5) -0.0028(5)
 C00S 0.0212(6) 0.0248(7) 0.0206(6) 0.0021(5) 0.0042(5) -0.0008(5)
 C00T 0.0224(6) 0.0235(7) 0.0241(7) -0.0022(5) 0.0085(5) -0.0005(5)
 C00U 0.0200(6) 0.0209(6) 0.0192(6) -0.0016(5) 0.0047(5) 0.0003(5)
 C00V 0.0226(6) 0.0221(6) 0.0251(7) -0.0031(5) 0.0074(5) -0.0039(5)
 C00W 0.0226(6) 0.0195(6) 0.0208(6) -0.0019(5) 0.0091(5) -0.0015(5)
 C00X 0.0240(6) 0.0245(7) 0.0213(6) -0.0034(5) 0.0080(5) -0.0039(5)
 C00Y 0.0203(6) 0.0255(7) 0.0244(7) 0.0000(5) -0.0008(5) 0.0022(5)
 C00Z 0.0231(6) 0.0287(7) 0.0200(6) -0.0033(5) 0.0078(5) -0.0004(5)
 C010 0.0225(6) 0.0226(6) 0.0210(6) -0.0009(5) 0.0036(5) -0.0025(5)
 C011 0.0182(6) 0.0227(6) 0.0182(6) 0.0020(5) 0.0019(5) 0.0007(5)
 C012 0.0296(7) 0.0251(7) 0.0241(7) 0.0030(5) 0.0126(6) -0.0039(6)
 C013 0.0222(6) 0.0203(6) 0.0266(7) 0.0045(5) 0.0061(5) -0.0010(5)
 C014 0.0236(6) 0.0323(7) 0.0180(6) 0.0004(5) 0.0067(5) -0.0009(6)
 C015 0.0221(6) 0.0223(6) 0.0228(6) -0.0002(5) 0.0057(5) -0.0018(5)
 C016 0.0231(6) 0.0233(6) 0.0172(6) -0.0007(5) 0.0053(5) -0.0006(5)
 C017 0.0256(7) 0.0230(7) 0.0239(7) -0.0005(5) 0.0083(5) -0.0003(5)
 C018 0.0301(7) 0.0216(7) 0.0261(7) -0.0001(5) 0.0034(6) -0.0025(5)
 C019 0.0243(6) 0.0204(6) 0.0234(6) -0.0027(5) 0.0103(5) -0.0046(5)
 C01A 0.0244(6) 0.0239(7) 0.0207(6) 0.0000(5) 0.0046(5) 0.0004(5)
 C01B 0.0181(6) 0.0272(7) 0.0279(7) -0.0020(6) 0.0032(5) -0.0013(5)
 C01C 0.0296(7) 0.0297(7) 0.0202(6) 0.0054(5) 0.0059(5) -0.0003(6)
 C01D 0.0221(6) 0.0263(7) 0.0188(6) 0.0034(5) 0.0050(5) -0.0010(5)
 C01E 0.0226(6) 0.0214(6) 0.0258(7) 0.0007(5) 0.0047(5) 0.0043(5)
 C01F 0.0230(6) 0.0247(7) 0.0214(6) 0.0005(5) 0.0000(5) -0.0010(5)
 C01G 0.0233(7) 0.0281(7) 0.0214(6) -0.0053(5) 0.0048(5) -0.0053(5)
 C01H 0.0232(7) 0.0270(7) 0.0236(7) -0.0028(5) 0.0069(5) 0.0014(5)
 C01I 0.0222(6) 0.0244(7) 0.0221(6) -0.0021(5) 0.0052(5) -0.0027(5)
 C01J 0.0281(7) 0.0262(7) 0.0254(7) 0.0045(6) 0.0053(6) -0.0055(6)
 C01K 0.0216(6) 0.0214(6) 0.0215(6) -0.0001(5) 0.0034(5) 0.0006(5)
 C01L 0.0161(6) 0.0366(8) 0.0244(7) 0.0008(6) 0.0052(5) 0.0002(5)
 C01M 0.0234(7) 0.0255(7) 0.0241(7) 0.0053(5) 0.0011(5) 0.0012(5)
 C01N 0.0277(7) 0.0244(7) 0.0355(8) 0.0040(6) 0.0043(6) -0.0048(6)
 C01O 0.0228(6) 0.0250(7) 0.0278(7) 0.0043(5) 0.0041(5) -0.0018(5)
 C01P 0.0214(6) 0.0325(7) 0.0249(7) -0.0052(6) 0.0082(5) 0.0009(6)
 C01Q 0.0173(6) 0.0348(8) 0.0215(6) -0.0008(6) 0.0021(5) -0.0051(5)
 C01R 0.0224(6) 0.0245(7) 0.0265(7) 0.0045(5) 0.0050(5) 0.0007(5)
 C01S 0.0241(6) 0.0277(7) 0.0213(6) 0.0029(5) 0.0055(5) -0.0017(5)
 C01T 0.0257(7) 0.0412(8) 0.0231(7) 0.0000(6) 0.0122(6) -0.0029(6)
 C01U 0.0266(7) 0.0246(7) 0.0355(8) -0.0017(6) 0.0103(6) 0.0036(6)
 C01V 0.0268(7) 0.0324(8) 0.0325(8) -0.0069(6) 0.0110(6) -0.0102(6)
 C01W 0.0292(7) 0.0307(7) 0.0179(6) -0.0027(5) 0.0058(5) -0.0030(6)
 C01X 0.0258(7) 0.0257(7) 0.0221(7) -0.0011(5) 0.0000(5) 0.0010(5)
 C01Y 0.0283(7) 0.0311(7) 0.0222(7) -0.0048(6) 0.0113(6) -0.0013(6)
 C01Z 0.0286(7) 0.0325(8) 0.0237(7) -0.0029(6) 0.0133(6) 0.0000(6)
 C020 0.0326(7) 0.0222(7) 0.0337(8) -0.0018(6) 0.0104(6) 0.0050(6)
 C021 0.0251(7) 0.0328(8) 0.0252(7) -0.0047(6) 0.0112(6) -0.0106(6)
 C022 0.0331(8) 0.0249(7) 0.0304(7) -0.0066(6) 0.0090(6) -0.0058(6)
 C023 0.0278(7) 0.0366(8) 0.0261(7) -0.0044(6) 0.0103(6) -0.0033(6)
 C024 0.0274(7) 0.0271(7) 0.0317(8) 0.0096(6) 0.0034(6) 0.0025(6)
 C025 0.0257(7) 0.0257(7) 0.0311(7) 0.0042(6) 0.0073(6) 0.0033(6)
 C026 0.0281(7) 0.0301(7) 0.0284(7) -0.0062(6) 0.0114(6) 0.0042(6)
 C027 0.0246(7) 0.0289(7) 0.0289(7) -0.0014(6) 0.0063(6) 0.0045(6)
 C028 0.0244(7) 0.0380(8) 0.0269(7) 0.0022(6) 0.0101(6) 0.0058(6)
 C029 0.0319(7) 0.0340(8) 0.0257(7) 0.0003(6) 0.0124(6) -0.0060(6)
 C02A 0.0196(6) 0.0283(7) 0.0347(8) -0.0044(6) 0.0094(6) -0.0024(5)
 C02B 0.0283(7) 0.0283(7) 0.0255(7) 0.0043(6) 0.0068(6) -0.0042(6)
 C02C 0.0293(7) 0.0298(7) 0.0285(7) 0.0032(6) 0.0035(6) -0.0085(6)
 C02D 0.0281(7) 0.0325(8) 0.0320(8) 0.0102(6) -0.0011(6) 0.0007(6)
 C02E 0.0336(8) 0.0212(7) 0.0298(7) 0.0019(5) 0.0118(6) -0.0044(6)
 C02F 0.0284(7) 0.0371(8) 0.0242(7) -0.0087(6) 0.0060(6) -0.0075(6)
 C02G 0.0305(7) 0.0389(8) 0.0206(7) -0.0016(6) 0.0077(6) 0.0013(6)
 C02H 0.0289(7) 0.0341(8) 0.0333(8) -0.0111(6) 0.0093(6) -0.0036(6)
 C02I 0.0289(7) 0.0385(8) 0.0277(7) 0.0047(6) 0.0117(6) -0.0081(6)
 C02J 0.0252(7) 0.0313(8) 0.0309(7) -0.0049(6) 0.0085(6) 0.0014(6)
 C02K 0.0227(7) 0.0282(7) 0.0330(8) 0.0048(6) 0.0010(6) -0.0022(6)
 C02L 0.0258(7) 0.0319(8) 0.0365(8) 0.0089(6) 0.0030(6) 0.0022(6)
 C02M 0.0339(8) 0.0262(7) 0.0323(8) 0.0094(6) 0.0076(6) 0.0000(6)
 C02N 0.0320(8) 0.0337(8) 0.0239(7) 0.0041(6) 0.0053(6) 0.0014(6)
 C02O 0.0314(8) 0.0233(7) 0.0410(9) 0.0085(6) 0.0059(7) -0.0010(6)
 C02P 0.0387(8) 0.0327(8) 0.0290(8) -0.0005(6) 0.0072(6) -0.0089(7)
 C02Q 0.0383(8) 0.0219(7) 0.0391(8) -0.0059(6) 0.0138(7) 0.0008(6)
 C02R 0.0322(8) 0.0351(8) 0.0312(8) -0.0063(6) 0.0060(6) -0.0013(6)
 C02S 0.0239(7) 0.0390(9) 0.0337(8) -0.0002(7) 0.0022(6) 0.0067(6)
 C02T 0.0307(8) 0.0292(8) 0.0369(8) 0.0021(6) 0.0067(6) -0.0029(6)
 C02U 0.0285(7) 0.0415(9) 0.0344(8) -0.0138(7) 0.0078(6) -0.0145(7)
 C02V 0.0363(8) 0.0376(8) 0.0224(7) 0.0018(6) 0.0000(6) -0.0068(7)
 C02W 0.0296(7) 0.0277(7) 0.0393(8) -0.0019(6) 0.0045(6) 0.0071(6)
 C02X 0.0445(9) 0.0246(7) 0.0438(9) -0.0019(6) 0.0203(7) -0.0005(6)
 C02Y 0.0278(7) 0.0370(8) 0.0336(8) -0.0125(7) 0.0024(6) -0.0071(6)
 C02Z 0.0314(8) 0.0351(8) 0.0297(8) 0.0053(6) 0.0028(6) -0.0025(6)
 C030 0.0300(8) 0.0472(10) 0.0395(9) -0.0060(7) 0.0179(7) -0.0064(7)
 C031 0.0288(7) 0.0317(8) 0.0429(9) 0.0028(7) 0.0097(7) -0.0061(6)
 C032 0.0308(8) 0.0373(8) 0.0386(8) -0.0075(7) 0.0171(7) -0.0022(6)
 B033 0.0165(6) 0.0186(7) 0.0168(6) -0.0001(5) 0.0046(5) -0.0003(5)
 C034 0.0350(8) 0.0298(8) 0.0398(9) 0.0112(7) 0.0087(7) 0.0070(6)
 C035 0.0448(9) 0.0433(9) 0.0369(9) 0.0026(7) 0.0223(7) -0.0107(8)
 C036 0.0290(7) 0.0323(8) 0.0412(9) -0.0011(7) 0.0107(7) 0.0092(6)
 C037 0.0375(9) 0.0365(9) 0.0364(8) -0.0013(7) 0.0081(7) -0.0071(7)
 C038 0.0421(9) 0.0401(9) 0.0221(7) -0.0051(6) 0.0107(6) -0.0051(7)
 C039 0.0288(8) 0.0421(9) 0.0447(9) 0.0129(7) 0.0152(7) 0.0024(7)
 C03A 0.0243(8) 0.0585(11) 0.0395(9) 0.0026(8) -0.0025(7) 0.0037(7)
 C03B 0.0344(8) 0.0425(9) 0.0323(8) 0.0021(7) -0.0033(7) -0.0082(7)
 C03C 0.0278(8) 0.0370(9) 0.0466(9) -0.0086(7) 0.0120(7) 0.0045(6)
 C03D 0.0447(9) 0.0412(9) 0.0235(7) 0.0011(6) 0.0096(7) -0.0015(7)
 C03E 0.0337(8) 0.0300(8) 0.0495(10) 0.0052(7) 0.0084(7) 0.0113(6)
 C03F 0.0434(9) 0.0269(8) 0.0441(9) -0.0001(7) 0.0115(7) -0.0014(7)
 C03G 0.0407(9) 0.0333(8) 0.0365(8) 0.0074(7) 0.0129(7) -0.0049(7)
 C03H 0.0261(7) 0.0434(9) 0.0343(8) 0.0074(7) 0.0052(6) -0.0030(6)
 C03I 0.0236(7) 0.0508(10) 0.0465(10) -0.0220(8) 0.0071(7) 0.0000(7)
 C03J 0.0405(9) 0.0355(9) 0.0434(9) 0.0163(7) 0.0007(7) 0.0024(7)
 B03K 0.0185(6) 0.0199(7) 0.0181(7) -0.0010(5) 0.0035(5) -0.0004(5)
 C03L 0.0390(9) 0.0412(9) 0.0406(9) -0.0021(7) 0.0253(7) 0.0036(7)
 C03M 0.0274(8) 0.0510(10) 0.0525(10) -0.0111(8) 0.0187(7) 0.0024(7)
 C03N 0.0381(9) 0.0436(9) 0.0306(8) 0.0082(7) -0.0033(7) -0.0030(7)
 C03O 0.0400(9) 0.0459(10) 0.0300(8) -0.0002(7) 0.0048(7) -0.0046(7)
 C03P 0.0363(9) 0.0327(8) 0.0541(11) -0.0012(8) 0.0077(8) 0.0021(7)
 C03Q 0.0332(8) 0.0525(10) 0.0442(10) -0.0165(8) 0.0156(7) -0.0033(7)
 C03R 0.0343(8) 0.0578(11) 0.0368(9) 0.0065(8) 0.0163(7) 0.0164(8)
 C03S 0.0447(10) 0.0505(11) 0.0419(10) -0.0200(8) 0.0099(8) 0.0020(8)
 C03T 0.0429(9) 0.0417(10) 0.0404(9) 0.0061(7) -0.0036(8) -0.0106(8)
 C03U 0.0385(9) 0.0339(9) 0.0577(11) 0.0091(8) 0.0016(8) 0.0045(7)
 C03V 0.0385(9) 0.0490(10) 0.0363(9) 0.0094(8) 0.0015(7) 0.0082(8)
 C03W 0.0442(10) 0.0390(9) 0.0436(10) -0.0001(8) -0.0035(8) 0.0112(8)
 C03X 0.0475(10) 0.0631(12) 0.0309(8) -0.0048(8) 0.0137(7) -0.0337(9)
 C03Y 0.0379(9) 0.0528(11) 0.0444(10) 0.0126(8) 0.0032(8) 0.0068(8)
 C03Z 0.0687(13) 0.0548(11) 0.0258(8) 0.0063(8) 0.0132(8) 0.0008(10)
 C040 0.0508(11) 0.0825(15) 0.0320(9) -0.0073(9) 0.0096(8) -0.0181(10)

_geom_special_details
;
 All esds (except the esd in the dihedral angle between two l.s. planes)
 are estimated using the full covariance matrix.  The cell esds are taken
 into account individually in the estimation of esds in distances, angles
 and torsion angles; correlations between esds in cell parameters are only
 used when they are defined by crystal symmetry.  An approximate (isotropic)
 treatment of cell esds is used for estimating esds involving l.s. planes.
;
loop_
  _geom_bond_atom_site_label_1
  _geom_bond_atom_site_label_2
  _geom_bond_distance
  _geom_bond_site_symmetry_2
  _geom_bond_publ_flag
 P001 C01D 1.8316(14) . ?
 P001 C02E 1.8511(15) . ?
 P001 C02L 1.8801(15) . ?
 P002 C01I 1.8525(14) . ?
 P002 C02H 1.8721(16) . ?
 P002 C02V 1.8747(16) . ?
 P003 C00T 1.8357(14) . ?
 P003 C02A 1.8690(15) . ?
 P003 C02S 1.8496(15) . ?
 P004 C01O 1.8374(14) . ?
 P004 C02C 1.8610(15) . ?
 P004 C02K 1.8694(16) . ?
 P005 C025 1.8507(15) . ?
 P005 C02M 1.8757(15) . ?
 P005 C02Z 1.8813(16) . ?
 P006 C02J 1.8361(16) . ?
 P006 C02R 1.8697(16) . ?
 P006 C02W 1.8503(16) . ?
 O007 C00G 1.4060(16) . ?
 O007 C00R 1.3778(15) . ?
 O008 C00Q 1.4066(15) . ?
 O008 C013 1.3876(16) . ?
 O009 C00F 1.4077(14) . ?
 O009 C00W 1.3808(15) . ?
 O00A C00H 1.3957(15) . ?
 O00A C00O 1.3814(16) . ?
 O00B C01K 1.4108(16) . ?
 O00B C01P 1.3860(16) . ?
 O00C C016 1.4023(15) . ?
 O00C C01E 1.3858(16) . ?
 N00D C01F 1.4821(17) . ?
 N00D B033 1.6250(17) . ?
 N00D H00A 0.876(19) . ?
 N00D H00B 0.885(18) . ?
 N00E C01X 1.4781(17) . ?
 N00E B03K 1.6220(18) . ?
 N00E H00C 0.881(18) . ?
 N00E H00D 0.904(19) . ?
 C00F C00K 1.4056(18) . ?
 C00F C00L 1.3925(18) . ?
 C00G C00I 1.3979(18) . ?
 C00G C00Z 1.3949(18) . ?
 C00H C00J 1.4051(18) . ?
 C00H C019 1.3950(18) . ?
 C00I C017 1.3973(19) . ?
 C00I B033 1.6198(18) . ?
 C00J C00S 1.4001(18) . ?
 C00J B033 1.6402(18) . ?
 C00K C00P 1.4051(18) . ?
 C00K B033 1.6527(18) . ?
 C00L C01G 1.5236(18) . ?
 C00L C01Q 1.3931(19) . ?
 C00M C010 1.4025(18) . ?
 C00M C016 1.4071(18) . ?
 C00M B03K 1.6584(19) . ?
 C00N C00Q 1.3932(18) . ?
 C00N C00Y 1.3952(19) . ?
 C00N C01M 1.5253(19) . ?
 C00O C00V 1.3992(18) . ?
 C00O C01I 1.4013(18) . ?
 C00P H00P 0.9500 . ?
 C00P C01L 1.3856(19) . ?
 C00Q C00U 1.4066(18) . ?
 C00R C014 1.3972(19) . ?
 C00R C01D 1.3998(19) . ?
 C00S H00S 0.9500 . ?
 C00S C01C 1.3868(19) . ?
 C00T C00W 1.4008(19) . ?
 C00T C01U 1.4020(19) . ?
 C00U C015 1.4054(18) . ?
 C00U B03K 1.6581(19) . ?
 C00V C01V 1.3920(19) . ?
 C00V C021 1.5220(19) . ?
 C00W C00X 1.3950(19) . ?
 C00X C01G 1.520(2) . ?
 C00X C022 1.388(2) . ?
 C00Y H00Y 0.9500 . ?
 C00Y C01B 1.383(2) . ?
 C00Z C01Z 1.5238(19) . ?
 C00Z C026 1.393(2) . ?
 C010 H010 0.9500 . ?
 C010 C01W 1.3865(19) . ?
 C011 C01A 1.4009(19) . ?
 C011 C01K 1.3998(18) . ?
 C011 B03K 1.6263(19) . ?
 C012 H012 0.9500 . ?
 C012 C019 1.394(2) . ?
 C012 C01C 1.385(2) . ?
 C013 C01O 1.4012(19) . ?
 C013 C01R 1.3984(19) . ?
 C014 C01T 1.394(2) . ?
 C014 C01Z 1.520(2) . ?
 C015 H015 0.9500 . ?
 C015 C01B 1.3891(19) . ?
 C016 C01H 1.4022(18) . ?
 C017 H017 0.9500 . ?
 C017 C020 1.3913(19) . ?
 C018 H018 0.9500 . ?
 C018 C01A 1.3911(19) . ?
 C018 C01J 1.387(2) . ?
 C019 C021 1.5274(19) . ?
 C01A H01E 0.9500 . ?
 C01B H01F 0.9500 . ?
 C01C H01C 0.9500 . ?
 C01D C02B 1.4013(19) . ?
 C01E C025 1.395(2) . ?
 C01E C027 1.4017(19) . ?
 C01F H01A 0.9800 . ?
 C01F H01B 0.9800 . ?
 C01F H01D 0.9800 . ?
 C01G C02G 1.545(2) . ?
 C01G C02Y 1.5303(19) . ?
 C01H C01Y 1.391(2) . ?
 C01H C028 1.518(2) . ?
 C01I C02F 1.3993(19) . ?
 C01J H01J 0.9500 . ?
 C01J C01S 1.390(2) . ?
 C01K C01S 1.3950(19) . ?
 C01L H01L 0.9500 . ?
 C01L C01Q 1.382(2) . ?
 C01M C01R 1.519(2) . ?
 C01M C02D 1.5276(19) . ?
 C01M C02N 1.551(2) . ?
 C01N H01N 0.9500 . ?
 C01N C01O 1.400(2) . ?
 C01N C02O 1.383(2) . ?
 C01P C023 1.394(2) . ?
 C01P C02J 1.398(2) . ?
 C01Q H01Q 0.9500 . ?
 C01R C024 1.393(2) . ?
 C01S C029 1.5301(19) . ?
 C01T H01T 0.9500 . ?
 C01T C02I 1.386(2) . ?
 C01U H01U 0.9500 . ?
 C01U C02Q 1.385(2) . ?
 C01V H01V 0.9500 . ?
 C01V C02U 1.382(2) . ?
 C01W H01W 0.9500 . ?
 C01W C01Y 1.377(2) . ?
 C01X H01G 0.9800 . ?
 C01X H01H 0.9800 . ?
 C01X H01I 0.9800 . ?
 C01Y H01Y 0.9500 . ?
 C01Z C038 1.547(2) . ?
 C01Z C03L 1.529(2) . ?
 C020 H020 0.9500 . ?
 C020 C026 1.385(2) . ?
 C021 C03I 1.551(2) . ?
 C021 C03X 1.521(2) . ?
 C022 H022 0.9500 . ?
 C022 C02Q 1.385(2) . ?
 C023 C029 1.519(2) . ?
 C023 C030 1.394(2) . ?
 C024 H024 0.9500 . ?
 C024 C02O 1.385(2) . ?
 C025 C034 1.400(2) . ?
 C026 H026 0.9500 . ?
 C027 C028 1.522(2) . ?
 C027 C036 1.388(2) . ?
 C028 C03H 1.551(2) . ?
 C028 C03R 1.527(2) . ?
 C029 C035 1.529(2) . ?
 C029 C03D 1.548(2) . ?
 C02A H02A 1.0000 . ?
 C02A C032 1.524(2) . ?
 C02A C039 1.528(2) . ?
 C02B H02B 0.9500 . ?
 C02B C02I 1.386(2) . ?
 C02C H02X 1.0000 . ?
 C02C C037 1.527(2) . ?
 C02C C03B 1.532(2) . ?
 C02D H02Y 0.9800 . ?
 C02D H 0.9800 . ?
 C02D HA 0.9800 . ?
 C02E H02E 1.0000 . ?
 C02E C02P 1.530(2) . ?
 C02E C02X 1.532(2) . ?
 C02F H02F 0.9500 . ?
 C02F C02U 1.384(2) . ?
 C02G H02C 0.9800 . ?
 C02G H02D 0.9800 . ?
 C02G H02G 0.9800 . ?
 C02H H02H 1.0000 . ?
 C02H C03P 1.527(2) . ?
 C02H C03Q 1.536(2) . ?
 C02I H02I 0.9500 . ?
 C02J C03C 1.401(2) . ?
 C02K H02Z 1.0000 . ?
 C02K C02T 1.525(2) . ?
 C02K C031 1.528(2) . ?
 C02L H02L 1.0000 . ?
 C02L C03J 1.527(2) . ?
 C02L C03N 1.534(2) . ?
 C02M H02 1.0000 . ?
 C02M C03F 1.530(2) . ?
 C02M C03G 1.530(2) . ?
 C02N H4 0.9800 . ?
 C02N HB 0.9800 . ?
 C02N HC 0.9800 . ?
 C02O H5 0.9500 . ?
 C02P H02J 0.9800 . ?
 C02P H02K 0.9800 . ?
 C02P H02M 0.9800 . ?
 C02Q H02Q 0.9500 . ?
 C02R H6 1.0000 . ?
 C02R C03O 1.531(2) . ?
 C02R C03S 1.527(2) . ?
 C02S H02S 1.0000 . ?
 C02S C03A 1.537(2) . ?
 C02S C03Y 1.526(2) . ?
 C02T H7 0.9800 . ?
 C02T HD 0.9800 . ?
 C02T HE 0.9800 . ?
 C02U H02U 0.9500 . ?
 C02V H02V 1.0000 . ?
 C02V C03V 1.532(2) . ?
 C02V C03Z 1.524(2) . ?
 C02W H8 1.0000 . ?
 C02W C03U 1.528(2) . ?
 C02W C03W 1.524(2) . ?
 C02X H02N 0.9800 . ?
 C02X H02O 0.9800 . ?
 C02X H02P 0.9800 . ?
 C02Y H02R 0.9800 . ?
 C02Y H02T 0.9800 . ?
 C02Y H02W 0.9800 . ?
 C02Z H9 1.0000 . ?
 C02Z C03T 1.523(2) . ?
 C02Z C040 1.516(2) . ?
 C030 H030 0.9500 . ?
 C030 C03M 1.379(3) . ?
 C031 H10 0.9800 . ?
 C031 HF 0.9800 . ?
 C031 HG 0.9800 . ?
 C032 H03A 0.9800 . ?
 C032 H03B 0.9800 . ?
 C032 H03C 0.9800 . ?
 C034 H034 0.9500 . ?
 C034 C03E 1.379(2) . ?
 C035 H11 0.9800 . ?
 C035 HH 0.9800 . ?
 C035 HI 0.9800 . ?
 C036 H036 0.9500 . ?
 C036 C03E 1.379(2) . ?
 C037 H12 0.9800 . ?
 C037 HJ 0.9800 . ?
 C037 HK 0.9800 . ?
 C038 H03D 0.9800 . ?
 C038 H03E 0.9800 . ?
 C038 H03F 0.9800 . ?
 C039 H03G 0.9800 . ?
 C039 H03H 0.9800 . ?
 C039 H03I 0.9800 . ?
 C03A H03J 0.9800 . ?
 C03A H03K 0.9800 . ?
 C03A H03L 0.9800 . ?
 C03B H13 0.9800 . ?
 C03B HL 0.9800 . ?
 C03B HM 0.9800 . ?
 C03C H14 0.9500 . ?
 C03C C03M 1.386(2) . ?
 C03D H15 0.9800 . ?
 C03D HN 0.9800 . ?
 C03D HO 0.9800 . ?
 C03E H16 0.9500 . ?
 C03F H17 0.9800 . ?
 C03F HP 0.9800 . ?
 C03F HQ 0.9800 . ?
 C03G H18 0.9800 . ?
 C03G HR 0.9800 . ?
 C03G HS 0.9800 . ?
 C03H H19 0.9800 . ?
 C03H HT 0.9800 . ?
 C03H HU 0.9800 . ?
 C03I H03M 0.9800 . ?
 C03I H03N 0.9800 . ?
 C03I H03O 0.9800 . ?
 C03J H03P 0.9800 . ?
 C03J H03Q 0.9800 . ?
 C03J H03R 0.9800 . ?
 C03L H03S 0.9800 . ?
 C03L H03T 0.9800 . ?
 C03L H03U 0.9800 . ?
 C03M H20 0.9500 . ?
 C03N H03V 0.9800 . ?
 C03N H03W 0.9800 . ?
 C03N H03X 0.9800 . ?
 C03O H21 0.9800 . ?
 C03O HV 0.9800 . ?
 C03O HW 0.9800 . ?
 C03P H03Y 0.9800 . ?
 C03P HX 0.9800 . ?
 C03P HY 0.9800 . ?
 C03Q H03Z 0.9800 . ?
 C03Q HZ 0.9800 . ?
 C03Q H27 0.9800 . ?
 C03R H22 0.9800 . ?
 C03R H28 0.9800 . ?
 C03R H29 0.9800 . ?
 C03S H23 0.9800 . ?
 C03S H30 0.9800 . ?
 C03S H31 0.9800 . ?
 C03T H24 0.9800 . ?
 C03T H32 0.9800 . ?
 C03T H33 0.9800 . ?
 C03U H25 0.9800 . ?
 C03U H34 0.9800 . ?
 C03U H35 0.9800 . ?
 C03V H03 0.9800 . ?
 C03V H36 0.9800 . ?
 C03V H37 0.9800 . ?
 C03W H26 0.9800 . ?
 C03W H38 0.9800 . ?
 C03W H39 0.9800 . ?
 C03X H1 0.9800 . ?
 C03X H40 0.9800 . ?
 C03X H41 0.9800 . ?
 C03Y H2 0.9800 . ?
 C03Y H42 0.9800 . ?
 C03Y H43 0.9800 . ?
 C03Z H3 0.9800 . ?
 C03Z H44 0.9800 . ?
 C03Z H45 0.9800 . ?
 C040 H04A 0.9800 . ?
 C040 H04B 0.9800 . ?
 C040 H04C 0.9800 . ?

loop_
  _geom_angle_atom_site_label_1
  _geom_angle_atom_site_label_2
  _geom_angle_atom_site_label_3
  _geom_angle
  _geom_angle_site_symmetry_1
  _geom_angle_site_symmetry_3
  _geom_angle_publ_flag
 C01D P001 C02E 103.67(7) . . ?
 C01D P001 C02L 100.49(7) . . ?
 C02E P001 C02L 104.52(7) . . ?
 C01I P002 C02H 99.17(7) . . ?
 C01I P002 C02V 97.29(7) . . ?
 C02H P002 C02V 102.97(7) . . ?
 C00T P003 C02A 99.93(6) . . ?
 C00T P003 C02S 103.74(7) . . ?
 C02S P003 C02A 103.18(7) . . ?
 C01O P004 C02C 103.18(7) . . ?
 C01O P004 C02K 101.01(7) . . ?
 C02C P004 C02K 103.55(7) . . ?
 C025 P005 C02M 99.75(7) . . ?
 C025 P005 C02Z 95.78(7) . . ?
 C02M P005 C02Z 102.09(7) . . ?
 C02J P006 C02R 99.16(7) . . ?
 C02J P006 C02W 103.36(7) . . ?
 C02W P006 C02R 104.00(7) . . ?
 C00R O007 C00G 118.82(10) . . ?
 C013 O008 C00Q 117.23(10) . . ?
 C00W O009 C00F 117.78(10) . . ?
 C00O O00A C00H 119.04(10) . . ?
 C01P O00B C01K 115.48(10) . . ?
 C01E O00C C016 117.71(10) . . ?
 C01F N00D B033 122.89(10) . . ?
 C01F N00D H00A 107.6(11) . . ?
 C01F N00D H00B 105.2(11) . . ?
 B033 N00D H00A 108.1(11) . . ?
 B033 N00D H00B 107.8(11) . . ?
 H00A N00D H00B 103.6(16) . . ?
 C01X N00E B03K 120.90(10) . . ?
 C01X N00E H00C 105.3(11) . . ?
 C01X N00E H00D 107.2(11) . . ?
 B03K N00E H00C 111.8(11) . . ?
 B03K N00E H00D 106.8(11) . . ?
 H00C N00E H00D 103.6(15) . . ?
 C00K C00F O009 115.89(11) . . ?
 C00L C00F O009 118.94(11) . . ?
 C00L C00F C00K 125.14(12) . . ?
 C00I C00G O007 115.87(11) . . ?
 C00Z C00G O007 119.44(12) . . ?
 C00Z C00G C00I 124.68(12) . . ?
 O00A C00H C00J 116.32(11) . . ?
 C019 C00H O00A 119.78(12) . . ?
 C019 C00H C00J 123.89(12) . . ?
 C00G C00I B033 124.20(11) . . ?
 C017 C00I C00G 115.11(12) . . ?
 C017 C00I B033 119.31(11) . . ?
 C00H C00J B033 125.67(11) . . ?
 C00S C00J C00H 114.58(11) . . ?
 C00S C00J B033 119.71(11) . . ?
 C00F C00K B033 124.91(11) . . ?
 C00P C00K C00F 114.15(12) . . ?
 C00P C00K B033 120.90(11) . . ?
 C00F C00L C01G 119.86(12) . . ?
 C00F C00L C01Q 117.41(12) . . ?
 C01Q C00L C01G 122.60(12) . . ?
 C010 C00M C016 113.61(12) . . ?
 C010 C00M B03K 119.58(11) . . ?
 C016 C00M B03K 126.76(11) . . ?
 C00Q C00N C00Y 117.51(12) . . ?
 C00Q C00N C01M 118.37(12) . . ?
 C00Y C00N C01M 123.91(12) . . ?
 O00A C00O C00V 120.65(12) . . ?
 O00A C00O C01I 116.94(11) . . ?
 C00V C00O C01I 122.40(12) . . ?
 C00K C00P H00P 118.7 . . ?
 C01L C00P C00K 122.57(13) . . ?
 C01L C00P H00P 118.7 . . ?
 O008 C00Q C00U 116.60(11) . . ?
 C00N C00Q O008 118.69(11) . . ?
 C00N C00Q C00U 124.59(12) . . ?
 O007 C00R C014 120.64(12) . . ?
 O007 C00R C01D 116.64(11) . . ?
 C014 C00R C01D 122.64(12) . . ?
 C00J C00S H00S 118.5 . . ?
 C01C C00S C00J 122.94(13) . . ?
 C01C C00S H00S 118.5 . . ?
 C00W C00T P003 118.17(10) . . ?
 C00W C00T C01U 116.99(13) . . ?
 C01U C00T P003 124.74(11) . . ?
 C00Q C00U B03K 124.46(11) . . ?
 C015 C00U C00Q 113.92(12) . . ?
 C015 C00U B03K 121.38(11) . . ?
 C00O C00V C021 119.19(12) . . ?
 C01V C00V C00O 118.20(13) . . ?
 C01V C00V C021 122.46(12) . . ?
 O009 C00W C00T 116.44(11) . . ?
 O009 C00W C00X 120.63(12) . . ?
 C00X C00W C00T 122.89(12) . . ?
 C00W C00X C01G 118.37(12) . . ?
 C022 C00X C00W 117.62(13) . . ?
 C022 C00X C01G 123.67(12) . . ?
 C00N C00Y H00Y 120.0 . . ?
 C01B C00Y C00N 119.91(12) . . ?
 C01B C00Y H00Y 120.0 . . ?
 C00G C00Z C01Z 119.10(12) . . ?
 C026 C00Z C00G 117.28(12) . . ?
 C026 C00Z C01Z 123.45(12) . . ?
 C00M C010 H010 118.1 . . ?
 C01W C010 C00M 123.88(13) . . ?
 C01W C010 H010 118.1 . . ?
 C01A C011 B03K 119.67(11) . . ?
 C01K C011 C01A 114.34(12) . . ?
 C01K C011 B03K 124.96(12) . . ?
 C019 C012 H012 119.7 . . ?
 C01C C012 H012 119.7 . . ?
 C01C C012 C019 120.52(12) . . ?
 O008 C013 C01O 117.23(12) . . ?
 O008 C013 C01R 120.25(12) . . ?
 C01R C013 C01O 122.49(12) . . ?
 C00R C014 C01Z 118.36(12) . . ?
 C01T C014 C00R 117.39(13) . . ?
 C01T C014 C01Z 123.78(12) . . ?
 C00U C015 H015 118.6 . . ?
 C01B C015 C00U 122.73(13) . . ?
 C01B C015 H015 118.6 . . ?
 O00C C016 C00M 117.14(11) . . ?
 O00C C016 C01H 118.93(12) . . ?
 C01H C016 C00M 123.90(12) . . ?
 C00I C017 H017 118.8 . . ?
 C020 C017 C00I 122.38(13) . . ?
 C020 C017 H017 118.8 . . ?
 C01A C018 H018 120.0 . . ?
 C01J C018 H018 120.0 . . ?
 C01J C018 C01A 120.07(13) . . ?
 C00H C019 C021 118.88(12) . . ?
 C012 C019 C00H 117.47(12) . . ?
 C012 C019 C021 123.40(12) . . ?
 C011 C01A H01E 118.7 . . ?
 C018 C01A C011 122.67(13) . . ?
 C018 C01A H01E 118.7 . . ?
 C00Y C01B C015 120.24(12) . . ?
 C00Y C01B H01F 119.9 . . ?
 C015 C01B H01F 119.9 . . ?
 C00S C01C H01C 120.3 . . ?
 C012 C01C C00S 119.48(13) . . ?
 C012 C01C H01C 120.3 . . ?
 C00R C01D P001 118.37(10) . . ?
 C00R C01D C02B 117.61(13) . . ?
 C02B C01D P001 123.86(11) . . ?
 O00C C01E C025 117.53(12) . . ?
 O00C C01E C027 120.32(12) . . ?
 C025 C01E C027 122.11(13) . . ?
 N00D C01F H01A 109.5 . . ?
 N00D C01F H01B 109.5 . . ?
 N00D C01F H01D 109.5 . . ?
 H01A C01F H01B 109.5 . . ?
 H01A C01F H01D 109.5 . . ?
 H01B C01F H01D 109.5 . . ?
 C00L C01G C02G 108.01(12) . . ?
 C00L C01G C02Y 112.33(11) . . ?
 C00X C01G C00L 108.18(11) . . ?
 C00X C01G C02G 107.46(11) . . ?
 C00X C01G C02Y 112.04(12) . . ?
 C02Y C01G C02G 108.63(12) . . ?
 C016 C01H C028 118.86(12) . . ?
 C01Y C01H C016 118.27(13) . . ?
 C01Y C01H C028 122.68(12) . . ?
 C00O C01I P002 122.26(10) . . ?
 C02F C01I P002 120.80(10) . . ?
 C02F C01I C00O 116.87(12) . . ?
 C018 C01J H01J 119.9 . . ?
 C018 C01J C01S 120.25(13) . . ?
 C01S C01J H01J 119.9 . . ?
 C011 C01K O00B 116.58(11) . . ?
 C01S C01K O00B 118.21(12) . . ?
 C01S C01K C011 125.19(13) . . ?
 C00P C01L H01L 119.7 . . ?
 C01Q C01L C00P 120.54(12) . . ?
 C01Q C01L H01L 119.7 . . ?
 C00N C01M C02D 112.24(12) . . ?
 C00N C01M C02N 107.89(11) . . ?
 C01R C01M C00N 107.04(11) . . ?
 C01R C01M C02D 112.84(12) . . ?
 C01R C01M C02N 107.87(12) . . ?
 C02D C01M C02N 108.76(12) . . ?
 C01O C01N H01N 119.3 . . ?
 C02O C01N H01N 119.3 . . ?
 C02O C01N C01O 121.39(14) . . ?
 C013 C01O P004 119.18(10) . . ?
 C01N C01O P004 123.63(11) . . ?
 C01N C01O C013 117.18(13) . . ?
 O00B C01P C023 119.56(13) . . ?
 O00B C01P C02J 117.48(12) . . ?
 C023 C01P C02J 122.92(13) . . ?
 C00L C01Q H01Q 119.9 . . ?
 C01L C01Q C00L 120.16(13) . . ?
 C01L C01Q H01Q 119.9 . . ?
 C013 C01R C01M 117.75(12) . . ?
 C024 C01R C013 117.99(13) . . ?
 C024 C01R C01M 124.11(13) . . ?
 C01J C01S C01K 117.33(13) . . ?
 C01J C01S C029 124.83(13) . . ?
 C01K C01S C029 117.84(12) . . ?
 C014 C01T H01T 119.3 . . ?
 C02I C01T C014 121.49(13) . . ?
 C02I C01T H01T 119.3 . . ?
 C00T C01U H01U 119.5 . . ?
 C02Q C01U C00T 120.98(14) . . ?
 C02Q C01U H01U 119.5 . . ?
 C00V C01V H01V 119.5 . . ?
 C02U C01V C00V 120.95(13) . . ?
 C02U C01V H01V 119.5 . . ?
 C010 C01W H01W 120.2 . . ?
 C01Y C01W C010 119.68(13) . . ?
 C01Y C01W H01W 120.2 . . ?
 N00E C01X H01G 109.5 . . ?
 N00E C01X H01H 109.5 . . ?
 N00E C01X H01I 109.5 . . ?
 H01G C01X H01H 109.5 . . ?
 H01G C01X H01I 109.5 . . ?
 H01H C01X H01I 109.5 . . ?
 C01H C01Y H01Y 120.0 . . ?
 C01W C01Y C01H 119.99(13) . . ?
 C01W C01Y H01Y 120.0 . . ?
 C00Z C01Z C038 107.31(12) . . ?
 C00Z C01Z C03L 111.80(13) . . ?
 C014 C01Z C00Z 108.94(11) . . ?
 C014 C01Z C038 106.82(12) . . ?
 C014 C01Z C03L 111.94(13) . . ?
 C03L C01Z C038 109.80(12) . . ?
 C017 C020 H020 120.1 . . ?
 C026 C020 C017 119.89(13) . . ?
 C026 C020 H020 120.1 . . ?
 C00V C021 C019 108.13(11) . . ?
 C00V C021 C03I 107.64(13) . . ?
 C019 C021 C03I 107.82(12) . . ?
 C03X C021 C00V 112.72(12) . . ?
 C03X C021 C019 112.46(13) . . ?
 C03X C021 C03I 107.85(14) . . ?
 C00X C022 H022 119.5 . . ?
 C02Q C022 C00X 121.09(14) . . ?
 C02Q C022 H022 119.5 . . ?
 C01P C023 C029 117.24(13) . . ?
 C030 C023 C01P 117.64(15) . . ?
 C030 C023 C029 125.05(14) . . ?
 C01R C024 H024 119.6 . . ?
 C02O C024 C01R 120.90(13) . . ?
 C02O C024 H024 119.6 . . ?
 C01E C025 P005 122.85(11) . . ?
 C01E C025 C034 116.87(13) . . ?
 C034 C025 P005 120.27(11) . . ?
 C00Z C026 H026 119.7 . . ?
 C020 C026 C00Z 120.59(13) . . ?
 C020 C026 H026 119.7 . . ?
 C01E C027 C028 118.07(12) . . ?
 C036 C027 C01E 118.41(14) . . ?
 C036 C027 C028 123.33(13) . . ?
 C01H C028 C027 106.99(12) . . ?
 C01H C028 C03H 108.49(12) . . ?
 C01H C028 C03R 113.10(13) . . ?
 C027 C028 C03H 107.63(12) . . ?
 C027 C028 C03R 112.64(13) . . ?
 C03R C028 C03H 107.79(13) . . ?
 C01S C029 C03D 109.12(12) . . ?
 C023 C029 C01S 105.93(12) . . ?
 C023 C029 C035 112.49(13) . . ?
 C023 C029 C03D 107.70(13) . . ?
 C035 C029 C01S 112.82(13) . . ?
 C035 C029 C03D 108.61(13) . . ?
 P003 C02A H02A 106.9 . . ?
 C032 C02A P003 115.32(11) . . ?
 C032 C02A H02A 106.9 . . ?
 C032 C02A C039 110.99(13) . . ?
 C039 C02A P003 109.46(10) . . ?
 C039 C02A H02A 106.9 . . ?
 C01D C02B H02B 119.6 . . ?
 C02I C02B C01D 120.84(14) . . ?
 C02I C02B H02B 119.6 . . ?
 P004 C02C H02X 109.2 . . ?
 C037 C02C P004 110.25(10) . . ?
 C037 C02C H02X 109.2 . . ?
 C037 C02C C03B 110.88(13) . . ?
 C03B C02C P004 107.99(11) . . ?
 C03B C02C H02X 109.2 . . ?
 C01M C02D H02Y 109.5 . . ?
 C01M C02D H 109.5 . . ?
 C01M C02D HA 109.5 . . ?
 H02Y C02D H 109.5 . . ?
 H02Y C02D HA 109.5 . . ?
 H C02D HA 109.5 . . ?
 P001 C02E H02E 109.5 . . ?
 C02P C02E P001 109.65(10) . . ?
 C02P C02E H02E 109.5 . . ?
 C02P C02E C02X 110.88(13) . . ?
 C02X C02E P001 107.82(10) . . ?
 C02X C02E H02E 109.5 . . ?
 C01I C02F H02F 119.1 . . ?
 C02U C02F C01I 121.85(13) . . ?
 C02U C02F H02F 119.1 . . ?
 C01G C02G H02C 109.5 . . ?
 C01G C02G H02D 109.5 . . ?
 C01G C02G H02G 109.5 . . ?
 H02C C02G H02D 109.5 . . ?
 H02C C02G H02G 109.5 . . ?
 H02D C02G H02G 109.5 . . ?
 P002 C02H H02H 109.1 . . ?
 C03P C02H P002 110.88(11) . . ?
 C03P C02H H02H 109.1 . . ?
 C03P C02H C03Q 109.06(14) . . ?
 C03Q C02H P002 109.43(11) . . ?
 C03Q C02H H02H 109.1 . . ?
 C01T C02I C02B 119.88(13) . . ?
 C01T C02I H02I 120.1 . . ?
 C02B C02I H02I 120.1 . . ?
 C01P C02J P006 118.84(11) . . ?
 C01P C02J C03C 116.85(14) . . ?
 C03C C02J P006 124.01(12) . . ?
 P004 C02K H02Z 107.0 . . ?
 C02T C02K P004 109.14(10) . . ?
 C02T C02K H02Z 107.0 . . ?
 C02T C02K C031 110.81(13) . . ?
 C031 C02K P004 115.53(11) . . ?
 C031 C02K H02Z 107.0 . . ?
 P001 C02L H02L 106.8 . . ?
 C03J C02L P001 116.92(11) . . ?
 C03J C02L H02L 106.8 . . ?
 C03J C02L C03N 110.05(14) . . ?
 C03N C02L P001 109.06(10) . . ?
 C03N C02L H02L 106.8 . . ?
 P005 C02M H02 108.7 . . ?
 C03F C02M P005 112.03(10) . . ?
 C03F C02M H02 108.7 . . ?
 C03F C02M C03G 108.53(13) . . ?
 C03G C02M P005 110.04(11) . . ?
 C03G C02M H02 108.7 . . ?
 C01M C02N H4 109.5 . . ?
 C01M C02N HB 109.5 . . ?
 C01M C02N HC 109.5 . . ?
 H4 C02N HB 109.5 . . ?
 H4 C02N HC 109.5 . . ?
 HB C02N HC 109.5 . . ?
 C01N C02O C024 120.03(14) . . ?
 C01N C02O H5 120.0 . . ?
 C024 C02O H5 120.0 . . ?
 C02E C02P H02J 109.5 . . ?
 C02E C02P H02K 109.5 . . ?
 C02E C02P H02M 109.5 . . ?
 H02J C02P H02K 109.5 . . ?
 H02J C02P H02M 109.5 . . ?
 H02K C02P H02M 109.5 . . ?
 C01U C02Q C022 120.15(14) . . ?
 C01U C02Q H02Q 119.9 . . ?
 C022 C02Q H02Q 119.9 . . ?
 P006 C02R H6 107.0 . . ?
 C03O C02R P006 108.49(11) . . ?
 C03O C02R H6 107.0 . . ?
 C03S C02R P006 116.99(12) . . ?
 C03S C02R H6 107.0 . . ?
 C03S C02R C03O 109.80(14) . . ?
 P003 C02S H02S 109.2 . . ?
 C03A C02S P003 108.12(11) . . ?
 C03A C02S H02S 109.2 . . ?
 C03Y C02S P003 109.71(11) . . ?
 C03Y C02S H02S 109.2 . . ?
 C03Y C02S C03A 111.30(14) . . ?
 C02K C02T H7 109.5 . . ?
 C02K C02T HD 109.5 . . ?
 C02K C02T HE 109.5 . . ?
 H7 C02T HD 109.5 . . ?
 H7 C02T HE 109.5 . . ?
 HD C02T HE 109.5 . . ?
 C01V C02U C02F 119.73(14) . . ?
 C01V C02U H02U 120.1 . . ?
 C02F C02U H02U 120.1 . . ?
 P002 C02V H02V 108.1 . . ?
 C03V C02V P002 108.13(11) . . ?
 C03V C02V H02V 108.1 . . ?
 C03Z C02V P002 113.84(12) . . ?
 C03Z C02V H02V 108.1 . . ?
 C03Z C02V C03V 110.27(14) . . ?
 P006 C02W H8 109.3 . . ?
 C03U C02W P006 109.68(11) . . ?
 C03U C02W H8 109.3 . . ?
 C03W C02W P006 108.26(11) . . ?
 C03W C02W H8 109.3 . . ?
 C03W C02W C03U 110.86(15) . . ?
 C02E C02X H02N 109.5 . . ?
 C02E C02X H02O 109.5 . . ?
 C02E C02X H02P 109.5 . . ?
 H02N C02X H02O 109.5 . . ?
 H02N C02X H02P 109.5 . . ?
 H02O C02X H02P 109.5 . . ?
 C01G C02Y H02R 109.5 . . ?
 C01G C02Y H02T 109.5 . . ?
 C01G C02Y H02W 109.5 . . ?
 H02R C02Y H02T 109.5 . . ?
 H02R C02Y H02W 109.5 . . ?
 H02T C02Y H02W 109.5 . . ?
 P005 C02Z H9 107.9 . . ?
 C03T C02Z P005 108.45(11) . . ?
 C03T C02Z H9 107.9 . . ?
 C040 C02Z P005 113.87(12) . . ?
 C040 C02Z H9 107.9 . . ?
 C040 C02Z C03T 110.67(16) . . ?
 C023 C030 H030 119.5 . . ?
 C03M C030 C023 120.93(15) . . ?
 C03M C030 H030 119.5 . . ?
 C02K C031 H10 109.5 . . ?
 C02K C031 HF 109.5 . . ?
 C02K C031 HG 109.5 . . ?
 H10 C031 HF 109.5 . . ?
 H10 C031 HG 109.5 . . ?
 HF C031 HG 109.5 . . ?
 C02A C032 H03A 109.5 . . ?
 C02A C032 H03B 109.5 . . ?
 C02A C032 H03C 109.5 . . ?
 H03A C032 H03B 109.5 . . ?
 H03A C032 H03C 109.5 . . ?
 H03B C032 H03C 109.5 . . ?
 N00D B033 C00J 109.42(10) . . ?
 N00D B033 C00K 104.50(10) . . ?
 C00I B033 N00D 112.16(10) . . ?
 C00I B033 C00J 113.41(10) . . ?
 C00I B033 C00K 107.22(10) . . ?
 C00J B033 C00K 109.70(10) . . ?
 C025 C034 H034 119.0 . . ?
 C03E C034 C025 121.90(15) . . ?
 C03E C034 H034 119.0 . . ?
 C029 C035 H11 109.5 . . ?
 C029 C035 HH 109.5 . . ?
 C029 C035 HI 109.5 . . ?
 H11 C035 HH 109.5 . . ?
 H11 C035 HI 109.5 . . ?
 HH C035 HI 109.5 . . ?
 C027 C036 H036 119.6 . . ?
 C03E C036 C027 120.73(14) . . ?
 C03E C036 H036 119.6 . . ?
 C02C C037 H12 109.5 . . ?
 C02C C037 HJ 109.5 . . ?
 C02C C037 HK 109.5 . . ?
 H12 C037 HJ 109.5 . . ?
 H12 C037 HK 109.5 . . ?
 HJ C037 HK 109.5 . . ?
 C01Z C038 H03D 109.5 . . ?
 C01Z C038 H03E 109.5 . . ?
 C01Z C038 H03F 109.5 . . ?
 H03D C038 H03E 109.5 . . ?
 H03D C038 H03F 109.5 . . ?
 H03E C038 H03F 109.5 . . ?
 C02A C039 H03G 109.5 . . ?
 C02A C039 H03H 109.5 . . ?
 C02A C039 H03I 109.5 . . ?
 H03G C039 H03H 109.5 . . ?
 H03G C039 H03I 109.5 . . ?
 H03H C039 H03I 109.5 . . ?
 C02S C03A H03J 109.5 . . ?
 C02S C03A H03K 109.5 . . ?
 C02S C03A H03L 109.5 . . ?
 H03J C03A H03K 109.5 . . ?
 H03J C03A H03L 109.5 . . ?
 H03K C03A H03L 109.5 . . ?
 C02C C03B H13 109.5 . . ?
 C02C C03B HL 109.5 . . ?
 C02C C03B HM 109.5 . . ?
 H13 C03B HL 109.5 . . ?
 H13 C03B HM 109.5 . . ?
 HL C03B HM 109.5 . . ?
 C02J C03C H14 119.4 . . ?
 C03M C03C C02J 121.13(16) . . ?
 C03M C03C H14 119.4 . . ?
 C029 C03D H15 109.5 . . ?
 C029 C03D HN 109.5 . . ?
 C029 C03D HO 109.5 . . ?
 H15 C03D HN 109.5 . . ?
 H15 C03D HO 109.5 . . ?
 HN C03D HO 109.5 . . ?
 C034 C03E C036 119.79(14) . . ?
 C034 C03E H16 120.1 . . ?
 C036 C03E H16 120.1 . . ?
 C02M C03F H17 109.5 . . ?
 C02M C03F HP 109.5 . . ?
 C02M C03F HQ 109.5 . . ?
 H17 C03F HP 109.5 . . ?
 H17 C03F HQ 109.5 . . ?
 HP C03F HQ 109.5 . . ?
 C02M C03G H18 109.5 . . ?
 C02M C03G HR 109.5 . . ?
 C02M C03G HS 109.5 . . ?
 H18 C03G HR 109.5 . . ?
 H18 C03G HS 109.5 . . ?
 HR C03G HS 109.5 . . ?
 C028 C03H H19 109.5 . . ?
 C028 C03H HT 109.5 . . ?
 C028 C03H HU 109.5 . . ?
 H19 C03H HT 109.5 . . ?
 H19 C03H HU 109.5 . . ?
 HT C03H HU 109.5 . . ?
 C021 C03I H03M 109.5 . . ?
 C021 C03I H03N 109.5 . . ?
 C021 C03I H03O 109.5 . . ?
 H03M C03I H03N 109.5 . . ?
 H03M C03I H03O 109.5 . . ?
 H03N C03I H03O 109.5 . . ?
 C02L C03J H03P 109.5 . . ?
 C02L C03J H03Q 109.5 . . ?
 C02L C03J H03R 109.5 . . ?
 H03P C03J H03Q 109.5 . . ?
 H03P C03J H03R 109.5 . . ?
 H03Q C03J H03R 109.5 . . ?
 N00E B03K C00M 109.28(10) . . ?
 N00E B03K C00U 103.68(10) . . ?
 N00E B03K C011 111.24(10) . . ?
 C00U B03K C00M 110.29(10) . . ?
 C011 B03K C00M 113.56(11) . . ?
 C011 B03K C00U 108.32(10) . . ?
 C01Z C03L H03S 109.5 . . ?
 C01Z C03L H03T 109.5 . . ?
 C01Z C03L H03U 109.5 . . ?
 H03S C03L H03T 109.5 . . ?
 H03S C03L H03U 109.5 . . ?
 H03T C03L H03U 109.5 . . ?
 C030 C03M C03C 120.16(15) . . ?
 C030 C03M H20 119.9 . . ?
 C03C C03M H20 119.9 . . ?
 C02L C03N H03V 109.5 . . ?
 C02L C03N H03W 109.5 . . ?
 C02L C03N H03X 109.5 . . ?
 H03V C03N H03W 109.5 . . ?
 H03V C03N H03X 109.5 . . ?
 H03W C03N H03X 109.5 . . ?
 C02R C03O H21 109.5 . . ?
 C02R C03O HV 109.5 . . ?
 C02R C03O HW 109.5 . . ?
 H21 C03O HV 109.5 . . ?
 H21 C03O HW 109.5 . . ?
 HV C03O HW 109.5 . . ?
 C02H C03P H03Y 109.5 . . ?
 C02H C03P HX 109.5 . . ?
 C02H C03P HY 109.5 . . ?
 H03Y C03P HX 109.5 . . ?
 H03Y C03P HY 109.5 . . ?
 HX C03P HY 109.5 . . ?
 C02H C03Q H03Z 109.5 . . ?
 C02H C03Q HZ 109.5 . . ?
 C02H C03Q H27 109.5 . . ?
 H03Z C03Q HZ 109.5 . . ?
 H03Z C03Q H27 109.5 . . ?
 HZ C03Q H27 109.5 . . ?
 C028 C03R H22 109.5 . . ?
 C028 C03R H28 109.5 . . ?
 C028 C03R H29 109.5 . . ?
 H22 C03R H28 109.5 . . ?
 H22 C03R H29 109.5 . . ?
 H28 C03R H29 109.5 . . ?
 C02R C03S H23 109.5 . . ?
 C02R C03S H30 109.5 . . ?
 C02R C03S H31 109.5 . . ?
 H23 C03S H30 109.5 . . ?
 H23 C03S H31 109.5 . . ?
 H30 C03S H31 109.5 . . ?
 C02Z C03T H24 109.5 . . ?
 C02Z C03T H32 109.5 . . ?
 C02Z C03T H33 109.5 . . ?
 H24 C03T H32 109.5 . . ?
 H24 C03T H33 109.5 . . ?
 H32 C03T H33 109.5 . . ?
 C02W C03U H25 109.5 . . ?
 C02W C03U H34 109.5 . . ?
 C02W C03U H35 109.5 . . ?
 H25 C03U H34 109.5 . . ?
 H25 C03U H35 109.5 . . ?
 H34 C03U H35 109.5 . . ?
 C02V C03V H03 109.5 . . ?
 C02V C03V H36 109.5 . . ?
 C02V C03V H37 109.5 . . ?
 H03 C03V H36 109.5 . . ?
 H03 C03V H37 109.5 . . ?
 H36 C03V H37 109.5 . . ?
 C02W C03W H26 109.5 . . ?
 C02W C03W H38 109.5 . . ?
 C02W C03W H39 109.5 . . ?
 H26 C03W H38 109.5 . . ?
 H26 C03W H39 109.5 . . ?
 H38 C03W H39 109.5 . . ?
 C021 C03X H1 109.5 . . ?
 C021 C03X H40 109.5 . . ?
 C021 C03X H41 109.5 . . ?
 H1 C03X H40 109.5 . . ?
 H1 C03X H41 109.5 . . ?
 H40 C03X H41 109.5 . . ?
 C02S C03Y H2 109.5 . . ?
 C02S C03Y H42 109.5 . . ?
 C02S C03Y H43 109.5 . . ?
 H2 C03Y H42 109.5 . . ?
 H2 C03Y H43 109.5 . . ?
 H42 C03Y H43 109.5 . . ?
 C02V C03Z H3 109.5 . . ?
 C02V C03Z H44 109.5 . . ?
 C02V C03Z H45 109.5 . . ?
 H3 C03Z H44 109.5 . . ?
 H3 C03Z H45 109.5 . . ?
 H44 C03Z H45 109.5 . . ?
 C02Z C040 H04A 109.5 . . ?
 C02Z C040 H04B 109.5 . . ?
 C02Z C040 H04C 109.5 . . ?
 H04A C040 H04B 109.5 . . ?
 H04A C040 H04C 109.5 . . ?
 H04B C040 H04C 109.5 . . ?

loop_
  _geom_torsion_atom_site_label_1
  _geom_torsion_atom_site_label_2
  _geom_torsion_atom_site_label_3
  _geom_torsion_atom_site_label_4
  _geom_torsion
  _geom_torsion_site_symmetry_1
  _geom_torsion_site_symmetry_2
  _geom_torsion_site_symmetry_3
  _geom_torsion_site_symmetry_4
  _geom_torsion_publ_flag
 P001 C01D C02B C02I 174.48(11) . . . . ?
 P002 C01I C02F C02U -175.78(13) . . . . ?
 P003 C00T C00W O009 -6.26(16) . . . . ?
 P003 C00T C00W C00X 171.43(10) . . . . ?
 P003 C00T C01U C02Q -175.86(12) . . . . ?
 P005 C025 C034 C03E -178.93(14) . . . . ?
 P006 C02J C03C C03M 172.17(14) . . . . ?
 O007 C00G C00I C017 -178.95(11) . . . . ?
 O007 C00G C00I B033 14.59(18) . . . . ?
 O007 C00G C00Z C01Z 5.66(19) . . . . ?
 O007 C00G C00Z C026 -178.82(12) . . . . ?
 O007 C00R C014 C01T 178.88(12) . . . . ?
 O007 C00R C014 C01Z -8.72(19) . . . . ?
 O007 C00R C01D P001 5.10(16) . . . . ?
 O007 C00R C01D C02B -179.32(12) . . . . ?
 O008 C00Q C00U C015 -173.26(11) . . . . ?
 O008 C00Q C00U B03K 12.21(18) . . . . ?
 O008 C013 C01O P004 0.29(17) . . . . ?
 O008 C013 C01O C01N -179.20(12) . . . . ?
 O008 C013 C01R C01M 3.66(19) . . . . ?
 O008 C013 C01R C024 179.41(12) . . . . ?
 O009 C00F C00K C00P 176.24(11) . . . . ?
 O009 C00F C00K B033 -1.44(18) . . . . ?
 O009 C00F C00L C01G -1.01(18) . . . . ?
 O009 C00F C00L C01Q -177.01(11) . . . . ?
 O009 C00W C00X C01G 10.25(18) . . . . ?
 O009 C00W C00X C022 -176.18(12) . . . . ?
 O00A C00H C00J C00S 169.99(11) . . . . ?
 O00A C00H C00J B033 -12.46(18) . . . . ?
 O00A C00H C019 C012 -170.05(12) . . . . ?
 O00A C00H C019 C021 15.56(19) . . . . ?
 O00A C00O C00V C01V -177.94(13) . . . . ?
 O00A C00O C00V C021 -2.3(2) . . . . ?
 O00A C00O C01I P002 -5.79(18) . . . . ?
 O00A C00O C01I C02F 177.40(12) . . . . ?
 O00B C01K C01S C01J -174.31(12) . . . . ?
 O00B C01K C01S C029 5.60(19) . . . . ?
 O00B C01P C023 C029 -7.0(2) . . . . ?
 O00B C01P C023 C030 175.90(13) . . . . ?
 O00B C01P C02J P006 10.03(18) . . . . ?
 O00B C01P C02J C03C -175.95(13) . . . . ?
 O00C C016 C01H C01Y -174.08(12) . . . . ?
 O00C C016 C01H C028 10.78(19) . . . . ?
 O00C C01E C025 P005 0.50(19) . . . . ?
 O00C C01E C025 C034 179.63(13) . . . . ?
 O00C C01E C027 C028 -7.0(2) . . . . ?
 O00C C01E C027 C036 177.77(13) . . . . ?
 C00F O009 C00W C00T -157.34(11) . . . . ?
 C00F O009 C00W C00X 24.92(17) . . . . ?
 C00F C00K C00P C01L 0.99(19) . . . . ?
 C00F C00K B033 N00D -47.27(15) . . . . ?
 C00F C00K B033 C00I -166.49(12) . . . . ?
 C00F C00K B033 C00J 69.95(15) . . . . ?
 C00F C00L C01G C00X 32.05(16) . . . . ?
 C00F C00L C01G C02G -83.98(15) . . . . ?
 C00F C00L C01G C02Y 156.24(13) . . . . ?
 C00F C00L C01Q C01L 0.7(2) . . . . ?
 C00G O007 C00R C014 -23.35(17) . . . . ?
 C00G O007 C00R C01D 159.81(11) . . . . ?
 C00G C00I C017 C020 -2.5(2) . . . . ?
 C00G C00I B033 N00D -45.98(16) . . . . ?
 C00G C00I B033 C00J -170.56(12) . . . . ?
 C00G C00I B033 C00K 68.18(15) . . . . ?
 C00G C00Z C01Z C014 -33.68(17) . . . . ?
 C00G C00Z C01Z C038 81.62(16) . . . . ?
 C00G C00Z C01Z C03L -157.92(13) . . . . ?
 C00G C00Z C026 C020 -2.1(2) . . . . ?
 C00H O00A C00O C00V -24.63(18) . . . . ?
 C00H O00A C00O C01I 156.79(12) . . . . ?
 C00H C00J C00S C01C 2.84(19) . . . . ?
 C00H C00J B033 N00D -53.65(16) . . . . ?
 C00H C00J B033 C00I 72.40(16) . . . . ?
 C00H C00J B033 C00K -167.74(12) . . . . ?
 C00H C019 C021 C00V -37.95(17) . . . . ?
 C00H C019 C021 C03I 78.16(16) . . . . ?
 C00H C019 C021 C03X -163.07(14) . . . . ?
 C00I C00G C00Z C01Z -174.89(13) . . . . ?
 C00I C00G C00Z C026 0.6(2) . . . . ?
 C00I C017 C020 C026 1.2(2) . . . . ?
 C00J C00H C019 C012 11.2(2) . . . . ?
 C00J C00H C019 C021 -163.20(13) . . . . ?
 C00J C00S C01C C012 5.1(2) . . . . ?
 C00K C00F C00L C01G 176.89(12) . . . . ?
 C00K C00F C00L C01Q 0.9(2) . . . . ?
 C00K C00P C01L C01Q 0.5(2) . . . . ?
 C00L C00F C00K C00P -1.71(19) . . . . ?
 C00L C00F C00K B033 -179.39(12) . . . . ?
 C00M C010 C01W C01Y 2.5(2) . . . . ?
 C00M C016 C01H C01Y 7.8(2) . . . . ?
 C00M C016 C01H C028 -167.31(13) . . . . ?
 C00N C00Q C00U C015 10.69(19) . . . . ?
 C00N C00Q C00U B03K -163.84(13) . . . . ?
 C00N C00Y C01B C015 4.8(2) . . . . ?
 C00N C01M C01R C013 -37.73(16) . . . . ?
 C00N C01M C01R C024 146.81(14) . . . . ?
 C00O O00A C00H C00J -163.47(11) . . . . ?
 C00O O00A C00H C019 17.67(18) . . . . ?
 C00O C00V C01V C02U 0.2(2) . . . . ?
 C00O C00V C021 C019 31.31(18) . . . . ?
 C00O C00V C021 C03I -84.92(16) . . . . ?
 C00O C00V C021 C03X 156.28(15) . . . . ?
 C00O C01I C02F C02U 1.1(2) . . . . ?
 C00P C00K B033 N00D 135.19(12) . . . . ?
 C00P C00K B033 C00I 15.97(16) . . . . ?
 C00P C00K B033 C00J -107.59(13) . . . . ?
 C00P C01L C01Q C00L -1.4(2) . . . . ?
 C00Q O008 C013 C01O -151.01(12) . . . . ?
 C00Q O008 C013 C01R 30.89(18) . . . . ?
 C00Q C00N C00Y C01B 3.3(2) . . . . ?
 C00Q C00N C01M C01R 42.45(16) . . . . ?
 C00Q C00N C01M C02D 166.79(13) . . . . ?
 C00Q C00N C01M C02N -73.41(15) . . . . ?
 C00Q C00U C015 C01B -1.93(19) . . . . ?
 C00Q C00U B03K N00E -60.37(15) . . . . ?
 C00Q C00U B03K C00M 56.53(16) . . . . ?
 C00Q C00U B03K C011 -178.62(12) . . . . ?
 C00R O007 C00G C00I -154.60(11) . . . . ?
 C00R O007 C00G C00Z 24.89(17) . . . . ?
 C00R C014 C01T C02I 2.0(2) . . . . ?
 C00R C014 C01Z C00Z 35.20(17) . . . . ?
 C00R C014 C01Z C038 -80.42(15) . . . . ?
 C00R C014 C01Z C03L 159.36(13) . . . . ?
 C00R C01D C02B C02I -0.8(2) . . . . ?
 C00S C00J B033 N00D 123.79(12) . . . . ?
 C00S C00J B033 C00I -110.16(13) . . . . ?
 C00S C00J B033 C00K 9.69(16) . . . . ?
 C00T P003 C02A C032 -58.06(12) . . . . ?
 C00T P003 C02A C039 67.92(12) . . . . ?
 C00T P003 C02S C03A 167.53(11) . . . . ?
 C00T P003 C02S C03Y -70.92(13) . . . . ?
 C00T C00W C00X C01G -167.34(12) . . . . ?
 C00T C00W C00X C022 6.2(2) . . . . ?
 C00T C01U C02Q C022 2.9(2) . . . . ?
 C00U C015 C01B C00Y -5.5(2) . . . . ?
 C00V C00O C01I P002 175.65(11) . . . . ?
 C00V C00O C01I C02F -1.2(2) . . . . ?
 C00V C01V C02U C02F -0.2(3) . . . . ?
 C00W O009 C00F C00K 152.31(11) . . . . ?
 C00W O009 C00F C00L -29.60(16) . . . . ?
 C00W C00T C01U C02Q 0.5(2) . . . . ?
 C00W C00X C01G C00L -36.57(16) . . . . ?
 C00W C00X C01G C02G 79.82(15) . . . . ?
 C00W C00X C01G C02Y -160.93(12) . . . . ?
 C00W C00X C022 C02Q -2.6(2) . . . . ?
 C00X C022 C02Q C01U -1.8(2) . . . . ?
 C00Y C00N C00Q O008 172.44(12) . . . . ?
 C00Y C00N C00Q C00U -11.6(2) . . . . ?
 C00Y C00N C01M C01R -142.94(13) . . . . ?
 C00Y C00N C01M C02D -18.61(19) . . . . ?
 C00Y C00N C01M C02N 101.20(15) . . . . ?
 C00Z C00G C00I C017 1.6(2) . . . . ?
 C00Z C00G C00I B033 -164.87(13) . . . . ?
 C010 C00M C016 O00C 172.58(11) . . . . ?
 C010 C00M C016 C01H -9.30(19) . . . . ?
 C010 C00M B03K N00E 114.70(13) . . . . ?
 C010 C00M B03K C00U 1.33(16) . . . . ?
 C010 C00M B03K C011 -120.46(13) . . . . ?
 C010 C01W C01Y C01H -4.4(2) . . . . ?
 C011 C01K C01S C01J 4.0(2) . . . . ?
 C011 C01K C01S C029 -176.08(13) . . . . ?
 C012 C019 C021 C00V 148.01(13) . . . . ?
 C012 C019 C021 C03I -95.88(16) . . . . ?
 C012 C019 C021 C03X 22.9(2) . . . . ?
 C013 O008 C00Q C00N -26.03(17) . . . . ?
 C013 O008 C00Q C00U 157.67(12) . . . . ?
 C013 C01R C024 C02O -0.6(2) . . . . ?
 C014 C00R C01D P001 -171.67(10) . . . . ?
 C014 C00R C01D C02B 3.9(2) . . . . ?
 C014 C01T C02I C02B 0.9(2) . . . . ?
 C015 C00U B03K N00E 125.49(12) . . . . ?
 C015 C00U B03K C00M -117.61(13) . . . . ?
 C015 C00U B03K C011 7.24(16) . . . . ?
 C016 O00C C01E C025 154.76(13) . . . . ?
 C016 O00C C01E C027 -27.44(18) . . . . ?
 C016 C00M C010 C01W 4.04(19) . . . . ?
 C016 C00M B03K N00E -62.44(16) . . . . ?
 C016 C00M B03K C00U -175.80(12) . . . . ?
 C016 C00M B03K C011 62.40(17) . . . . ?
 C016 C01H C01Y C01W -0.5(2) . . . . ?
 C016 C01H C028 C027 -40.46(18) . . . . ?
 C016 C01H C028 C03H 75.40(16) . . . . ?
 C016 C01H C028 C03R -165.07(14) . . . . ?
 C017 C00I B033 N00D 148.09(12) . . . . ?
 C017 C00I B033 C00J 23.51(17) . . . . ?
 C017 C00I B033 C00K -97.74(13) . . . . ?
 C017 C020 C026 C00Z 1.2(2) . . . . ?
 C018 C01J C01S C01K -3.1(2) . . . . ?
 C018 C01J C01S C029 177.00(14) . . . . ?
 C019 C00H C00J C00S -11.21(19) . . . . ?
 C019 C00H C00J B033 166.35(12) . . . . ?
 C019 C012 C01C C00S -5.3(2) . . . . ?
 C01A C011 C01K O00B 176.91(11) . . . . ?
 C01A C011 C01K C01S -1.4(2) . . . . ?
 C01A C011 B03K N00E 151.35(11) . . . . ?
 C01A C011 B03K C00M 27.57(16) . . . . ?
 C01A C011 B03K C00U -95.32(14) . . . . ?
 C01A C018 C01J C01S -0.1(2) . . . . ?
 C01C C012 C019 C00H -2.4(2) . . . . ?
 C01C C012 C019 C021 171.69(13) . . . . ?
 C01D P001 C02E C02P 63.20(11) . . . . ?
 C01D P001 C02E C02X -175.98(10) . . . . ?
 C01D P001 C02L C03J 72.87(14) . . . . ?
 C01D P001 C02L C03N -52.73(12) . . . . ?
 C01D C00R C014 C01T -4.5(2) . . . . ?
 C01D C00R C014 C01Z 167.93(13) . . . . ?
 C01D C02B C02I C01T -1.5(2) . . . . ?
 C01E O00C C016 C00M -156.36(12) . . . . ?
 C01E O00C C016 C01H 25.42(17) . . . . ?
 C01E C025 C034 C03E 1.9(2) . . . . ?
 C01E C027 C028 C01H 38.43(18) . . . . ?
 C01E C027 C028 C03H -78.00(16) . . . . ?
 C01E C027 C028 C03R 163.32(14) . . . . ?
 C01E C027 C036 C03E 3.5(2) . . . . ?
 C01F N00D B033 C00I -45.39(16) . . . . ?
 C01F N00D B033 C00J 81.37(14) . . . . ?
 C01F N00D B033 C00K -161.22(11) . . . . ?
 C01G C00L C01Q C01L -175.14(13) . . . . ?
 C01G C00X C022 C02Q 170.56(14) . . . . ?
 C01I P002 C02H C03P 51.26(12) . . . . ?
 C01I P002 C02H C03Q 171.61(12) . . . . ?
 C01I P002 C02V C03V -73.02(12) . . . . ?
 C01I P002 C02V C03Z 164.07(13) . . . . ?
 C01I C00O C00V C01V 0.6(2) . . . . ?
 C01I C00O C00V C021 176.22(13) . . . . ?
 C01I C02F C02U C01V -0.4(3) . . . . ?
 C01J C018 C01A C011 2.9(2) . . . . ?
 C01J C01S C029 C023 137.75(14) . . . . ?
 C01J C01S C029 C035 14.3(2) . . . . ?
 C01J C01S C029 C03D -106.55(16) . . . . ?
 C01K O00B C01P C023 -34.52(18) . . . . ?
 C01K O00B C01P C02J 147.70(13) . . . . ?
 C01K C011 C01A C018 -2.09(19) . . . . ?
 C01K C011 B03K N00E -40.88(17) . . . . ?
 C01K C011 B03K C00M -164.65(12) . . . . ?
 C01K C011 B03K C00U 72.46(15) . . . . ?
 C01K C01S C029 C023 -42.15(17) . . . . ?
 C01K C01S C029 C035 -165.64(14) . . . . ?
 C01K C01S C029 C03D 73.54(17) . . . . ?
 C01M C00N C00Q O008 -12.60(18) . . . . ?
 C01M C00N C00Q C00U 163.37(13) . . . . ?
 C01M C00N C00Y C01B -171.36(13) . . . . ?
 C01M C01R C024 C02O 174.83(14) . . . . ?
 C01O P004 C02C C037 -67.60(12) . . . . ?
 C01O P004 C02C C03B 171.12(10) . . . . ?
 C01O P004 C02K C02T 68.40(11) . . . . ?
 C01O P004 C02K C031 -57.24(12) . . . . ?
 C01O C013 C01R C01M -174.33(13) . . . . ?
 C01O C013 C01R C024 1.4(2) . . . . ?
 C01O C01N C02O C024 0.7(2) . . . . ?
 C01P O00B C01K C011 -143.45(12) . . . . ?
 C01P O00B C01K C01S 35.02(17) . . . . ?
 C01P C023 C029 C01S 42.84(17) . . . . ?
 C01P C023 C029 C035 166.53(13) . . . . ?
 C01P C023 C029 C03D -73.81(16) . . . . ?
 C01P C023 C030 C03M 1.6(2) . . . . ?
 C01P C02J C03C C03M -1.5(2) . . . . ?
 C01Q C00L C01G C00X -152.17(13) . . . . ?
 C01Q C00L C01G C02G 91.80(15) . . . . ?
 C01Q C00L C01G C02Y -27.98(19) . . . . ?
 C01R C013 C01O P004 178.34(11) . . . . ?
 C01R C013 C01O C01N -1.2(2) . . . . ?
 C01R C024 C02O C01N -0.4(2) . . . . ?
 C01T C014 C01Z C00Z -152.93(14) . . . . ?
 C01T C014 C01Z C038 91.45(16) . . . . ?
 C01T C014 C01Z C03L -28.8(2) . . . . ?
 C01U C00T C00W O009 177.18(12) . . . . ?
 C01U C00T C00W C00X -5.1(2) . . . . ?
 C01V C00V C021 C019 -153.22(14) . . . . ?
 C01V C00V C021 C03I 90.55(17) . . . . ?
 C01V C00V C021 C03X -28.3(2) . . . . ?
 C01X N00E B03K C00M 74.05(14) . . . . ?
 C01X N00E B03K C00U -168.34(11) . . . . ?
 C01X N00E B03K C011 -52.13(15) . . . . ?
 C01Y C01H C028 C027 144.63(14) . . . . ?
 C01Y C01H C028 C03H -99.52(16) . . . . ?
 C01Y C01H C028 C03R 20.0(2) . . . . ?
 C01Z C00Z C026 C020 173.26(14) . . . . ?
 C01Z C014 C01T C02I -169.96(14) . . . . ?
 C021 C00V C01V C02U -175.35(15) . . . . ?
 C022 C00X C01G C00L 150.28(13) . . . . ?
 C022 C00X C01G C02G -93.34(16) . . . . ?
 C022 C00X C01G C02Y 25.92(19) . . . . ?
 C023 C01P C02J P006 -167.66(12) . . . . ?
 C023 C01P C02J C03C 6.4(2) . . . . ?
 C023 C030 C03M C03C 3.0(3) . . . . ?
 C025 P005 C02M C03F 52.17(12) . . . . ?
 C025 P005 C02M C03G 173.01(11) . . . . ?
 C025 P005 C02Z C03T -71.02(13) . . . . ?
 C025 P005 C02Z C040 165.29(14) . . . . ?
 C025 C01E C027 C028 170.69(14) . . . . ?
 C025 C01E C027 C036 -4.5(2) . . . . ?
 C025 C034 C03E C036 -3.0(3) . . . . ?
 C026 C00Z C01Z C014 151.09(14) . . . . ?
 C026 C00Z C01Z C038 -93.60(16) . . . . ?
 C026 C00Z C01Z C03L 26.8(2) . . . . ?
 C027 C01E C025 P005 -177.25(11) . . . . ?
 C027 C01E C025 C034 1.9(2) . . . . ?
 C027 C036 C03E C034 0.2(3) . . . . ?
 C028 C01H C01Y C01W 174.44(14) . . . . ?
 C028 C027 C036 C03E -171.49(15) . . . . ?
 C029 C023 C030 C03M -175.24(16) . . . . ?
 C02A P003 C00T C00W -90.84(11) . . . . ?
 C02A P003 C00T C01U 85.44(13) . . . . ?
 C02A P003 C02S C03A 63.66(12) . . . . ?
 C02A P003 C02S C03Y -174.78(12) . . . . ?
 C02C P004 C01O C013 156.78(12) . . . . ?
 C02C P004 C01O C01N -23.76(14) . . . . ?
 C02C P004 C02K C02T 175.00(10) . . . . ?
 C02C P004 C02K C031 49.37(13) . . . . ?
 C02D C01M C01R C013 -161.69(13) . . . . ?
 C02D C01M C01R C024 22.8(2) . . . . ?
 C02E P001 C01D C00R -147.80(11) . . . . ?
 C02E P001 C01D C02B 36.91(13) . . . . ?
 C02E P001 C02L C03J -34.35(14) . . . . ?
 C02E P001 C02L C03N -159.96(11) . . . . ?
 C02H P002 C01I C00O -124.21(12) . . . . ?
 C02H P002 C01I C02F 52.48(13) . . . . ?
 C02H P002 C02V C03V -174.23(11) . . . . ?
 C02H P002 C02V C03Z 62.87(14) . . . . ?
 C02J P006 C02R C03O -59.55(12) . . . . ?
 C02J P006 C02R C03S 65.28(14) . . . . ?
 C02J P006 C02W C03U -169.93(12) . . . . ?
 C02J P006 C02W C03W 68.99(13) . . . . ?
 C02J C01P C023 C029 170.66(14) . . . . ?
 C02J C01P C023 C030 -6.5(2) . . . . ?
 C02J C03C C03M C030 -3.0(3) . . . . ?
 C02K P004 C01O C013 -96.32(12) . . . . ?
 C02K P004 C01O C01N 83.14(14) . . . . ?
 C02K P004 C02C C037 -172.56(11) . . . . ?
 C02K P004 C02C C03B 66.16(12) . . . . ?
 C02L P001 C01D C00R 104.30(11) . . . . ?
 C02L P001 C01D C02B -70.99(13) . . . . ?
 C02L P001 C02E C02P 168.06(10) . . . . ?
 C02L P001 C02E C02X -71.12(11) . . . . ?
 C02M P005 C025 C01E -141.59(13) . . . . ?
 C02M P005 C025 C034 39.31(14) . . . . ?
 C02M P005 C02Z C03T -172.31(12) . . . . ?
 C02M P005 C02Z C040 64.00(15) . . . . ?
 C02N C01M C01R C013 78.15(15) . . . . ?
 C02N C01M C01R C024 -97.32(16) . . . . ?
 C02O C01N C01O P004 -179.38(12) . . . . ?
 C02O C01N C01O C013 0.1(2) . . . . ?
 C02R P006 C02J C01P 100.80(13) . . . . ?
 C02R P006 C02J C03C -72.76(15) . . . . ?
 C02R P006 C02W C03U -66.76(13) . . . . ?
 C02R P006 C02W C03W 172.15(12) . . . . ?
 C02S P003 C00T C00W 162.83(11) . . . . ?
 C02S P003 C00T C01U -20.89(14) . . . . ?
 C02S P003 C02A C032 48.71(13) . . . . ?
 C02S P003 C02A C039 174.70(11) . . . . ?
 C02V P002 C01I C00O 131.32(12) . . . . ?
 C02V P002 C01I C02F -52.00(13) . . . . ?
 C02V P002 C02H C03P 151.00(11) . . . . ?
 C02V P002 C02H C03Q -88.65(12) . . . . ?
 C02W P006 C02J C01P -152.34(12) . . . . ?
 C02W P006 C02J C03C 34.10(16) . . . . ?
 C02W P006 C02R C03O -165.90(11) . . . . ?
 C02W P006 C02R C03S -41.06(15) . . . . ?
 C02Z P005 C025 C01E 115.05(13) . . . . ?
 C02Z P005 C025 C034 -64.05(14) . . . . ?
 C02Z P005 C02M C03F 150.29(12) . . . . ?
 C02Z P005 C02M C03G -88.87(12) . . . . ?
 C030 C023 C029 C01S -140.28(15) . . . . ?
 C030 C023 C029 C035 -16.6(2) . . . . ?
 C030 C023 C029 C03D 103.07(17) . . . . ?
 B033 C00I C017 C020 164.67(13) . . . . ?
 B033 C00J C00S C01C -174.88(13) . . . . ?
 B033 C00K C00P C01L 178.77(12) . . . . ?
 C036 C027 C028 C01H -146.60(15) . . . . ?
 C036 C027 C028 C03H 96.98(17) . . . . ?
 C036 C027 C028 C03R -21.7(2) . . . . ?
 B03K C00M C010 C01W -173.46(12) . . . . ?
 B03K C00M C016 O00C -10.14(19) . . . . ?
 B03K C00M C016 C01H 167.98(13) . . . . ?
 B03K C00U C015 C01B 172.79(12) . . . . ?
 B03K C011 C01A C018 166.93(13) . . . . ?
 B03K C011 C01K O00B 8.56(19) . . . . ?
 B03K C011 C01K C01S -169.78(13) . . . . ?

loop_
  _diffrn_refln_index_h
  _diffrn_refln_index_k
  _diffrn_refln_index_l
  _diffrn_refln_intensity_net
  _diffrn_refln_intensity_u
 0 0 2 3029.95 118.03
 0 0 2 3015.61 118.01
 0 0 -2 2975.72 118.03
 0 0 -2 3009.14 118.03
 0 0 2 2903.08 117.98
 0 0 2 2802.72 117.99
 0 0 2 2931.2 118
 0 0 -2 3016.52 118.02
 0 0 -2 3036.06 118
 0 0 -2 2866.93 118.02
 0 0 2 2946.78 118.02
 0 0 2 2905.32 118.02
 0 0 2 2970.54 118.02
 0 0 2 2901.79 118
 0 0 -2 2856.2 118
 0 0 -2 2987.72 117.99
 0 0 3 0.41 0.43
 0 0 3 0.34 0.33
 0 0 3 0.27 0.17
 0 0 3 0.12 0.24
 0 0 3 0.13 0.22
 0 0 -3 -0.29 0.4
 0 0 -3 0.25 0.28
 0 0 -3 0.27 0.41
 0 0 3 -0.11 0.18
 0 0 3 0.3 0.35
 0 0 -3 0.15 0.38
 0 0 3 0.4 0.44
 0 0 -3 0.1 0.31
 0 0 3 0.25 0.42
 0 0 3 0.58 0.28
 0 0 -3 0.18 0.41
 0 0 3 0.65 0.37
 0 0 -3 0.25 0.25
 0 0 4 391.52 14.97
 0 0 4 382.99 14.92
 0 0 4 369.11 14.86
 0 0 4 370.62 14.86
 0 0 4 358.88 14.88
 0 0 -4 382.15 14.97
 0 0 4 350.82 14.84
 0 0 4 366.83 14.85
 0 0 4 369.6 14.94
 0 0 -4 372.5 14.96
 0 0 -4 368.17 14.96
 0 0 -4 359.25 14.86
 0 0 -4 370.97 14.89
 0 0 -4 377 14.88
 0 0 4 375.7 14.95
 0 0 -4 379.7 14.94
 0 0 -4 380.72 14.96
 0 0 4 370.25 14.96
 0 0 4 369.48 14.84
 0 0 4 377.67 14.99
 0 0 4 366.01 14.98
 0 0 -5 0.55 0.34
 0 0 5 0.28 0.29
 0 0 5 0.23 0.33
 0 0 -5 0.75 0.46
 0 0 -5 0.21 0.57
 0 0 5 0.16 0.53
 0 0 5 1.06 0.45
 0 0 5 0.35 0.27
 0 0 5 0.28 0.21
 0 0 -5 0.53 0.55
 0 0 5 0.02 0.58
 0 0 5 -0.32 0.64
 0 0 5 0.99 0.53
 0 0 -5 0.47 0.43
 0 0 -5 0.04 0.5
 0 0 5 -0.08 0.6
 0 0 5 0.22 0.23
 0 0 -5 0.36 0.59
 0 0 -5 -0.08 0.26
 0 0 -5 0.42 0.4
 0 0 -5 0.02 0.57
 0 0 -5 0.35 0.59
 0 0 -5 -0.07 0.59
 0 0 -5 -0.05 0.5
 0 0 -5 -0.19 0.63
 0 0 -5 0.24 0.6
 0 0 6 340.02 13.89
 0 0 6 347.79 13.98
 0 0 6 302.66 13.97
 0 0 -6 376.04 14.04
 0 0 -6 336.58 13.86
 0 0 -6 345.98 13.91
 0 0 6 328.87 13.85
 0 0 6 349.03 13.95
 0 0 6 363.05 14.03
 0 0 -6 356.53 13.99
 0 0 -6 342.37 13.95
 0 0 6 364.29 14.08
 0 0 6 345.72 14.02
 0 0 6 360.03 14.07
 0 0 6 315.95 13.82
 0 0 -6 359.73 14.02
 0 0 -6 367.46 14.02
 0 0 -6 359.32 14.04
 0 0 -6 359.1 14
 0 0 -6 359.89 13.96
 0 0 -6 360.04 14.03
 0 0 -6 361.17 14.05
 0 0 -6 355.19 14.04
 0 0 -6 365.81 14.03
 0 0 7 0.32 0.58
 0 0 -7 0.78 0.51
 0 0 -7 0.22 0.4
 0 0 7 -0.22 0.55
 0 0 -7 -0.54 0.72
 0 0 -7 0.39 0.51
 0 0 7 0.02 0.44
 0 0 7 0.03 0.58
 0 0 7 0.47 0.64
 0 0 7 -0.44 0.73
 0 0 7 -0.36 0.72
 0 0 -7 -0.09 0.49
 0 0 -7 0.6 0.75
 0 0 -7 0.07 0.73
 0 0 -7 -0.17 0.64
 0 0 -7 0.38 0.66
 0 0 -7 -0.1 0.64
 0 0 -7 0.54 0.55
 0 0 -7 0.37 0.68
 0 0 -7 0.04 0.27
 0 0 -7 0.11 0.43
 0 0 -7 0.54 0.67
 0 0 -7 -0.17 0.52
 0 0 7 0.36 0.46
 0 0 -8 368.66 14.4
 0 0 -8 362.25 14.49
 0 0 -8 352.4 14.36
 0 0 8 323.22 14.43
 0 0 -8 352.51 14.45
 0 0 -8 376.31 14.46
 0 0 -8 349.96 14.51
 0 0 8 371.33 14.54
 0 0 8 370.34 14.45
 0 0 8 376.27 14.5
 0 0 8 357.8 14.55
 0 0 8 384.13 14.59
 0 0 -8 372.86 14.45
 0 0 -8 365.98 14.52
 0 0 -8 362.45 14.52
 0 0 -8 372.24 14.48
 0 0 -8 362.7 14.49
 0 0 -8 368.24 14.49
 0 0 -8 372.6 14.43
 0 0 -8 339.43 14.33
 0 0 8 329.7 14.39
 0 0 -8 316.84 14.23
 0 0 9 0.54 0.62
 0 0 -9 0.13 0.53
 0 0 -9 0.37 0.77
 0 0 -9 -0.25 0.55
 0 0 -9 0.78 0.43
 0 0 9 -0.34 0.55
 0 0 9 -0.37 0.67
 0 0 -9 0.2 0.58
 0 0 9 -0.77 0.71
 0 0 9 0.28 0.67
 0 0 9 -0.39 0.83
 0 0 9 0.55 0.71
 0 0 -9 -0.14 0.83
 0 0 -9 0.34 0.8
 0 0 -9 -0.22 0.77
 0 0 -9 -0.28 0.76
 0 0 -9 -0.04 0.7
 0 0 -9 0.65 0.6
 0 0 9 0.42 0.5
 0 0 -9 -0.23 0.71
 0 0 -9 0.44 0.45
 0 0 -9 0.82 0.57
 0 0 10 4.22 0.7
 0 0 10 5.11 0.91
 0 0 -10 4.59 0.87
 0 0 -10 3.49 0.67
 0 0 10 3.87 0.81
 0 0 10 3.86 0.88
 0 0 10 3.34 0.87
 0 0 10 4.17 0.83
 0 0 10 2.19 0.65
 0 0 -10 3.69 0.53
 0 0 -10 3.37 0.7
 0 0 -10 3.64 0.93
 0 0 -10 3.96 0.92
 0 0 -10 5.55 0.87
 0 0 -10 4.59 0.89
 0 0 -10 4.7 0.96
 0 0 -10 4.47 0.72
 0 0 -10 3.98 0.84
 0 0 10 3.93 0.64
 0 0 -10 4.98 0.72
 0 0 11 -0.13 0.8
 0 0 11 1.06 0.65
 0 0 -11 0.92 0.8
 0 0 -11 0.46 0.59
 0 0 11 0.33 0.64
 0 0 -11 -0.44 0.63
 0 0 11 0.29 0.84
 0 0 -11 0.73 0.9
 0 0 -11 -0.06 0.78
 0 0 -11 0.36 0.86
 0 0 -11 -0.06 0.8
 0 0 -11 0.28 0.62
 0 0 11 -0.29 0.7
 0 0 -11 -0.06 0.74
 0 0 -11 -0.32 0.94
 0 0 -11 -0.31 0.83
 0 0 12 58.55 2.84
 0 0 12 53.95 2.8
 0 0 12 50.75 2.79
 0 0 12 48.67 2.83
 0 0 12 53.9 2.77
 0 0 -12 55.35 2.74
 0 0 12 49.82 2.6
 0 0 -12 49.83 2.59
 0 0 -12 53.52 2.76
 0 0 -12 53.59 2.74
 0 0 -12 51.78 2.67
 0 0 -12 52.68 2.71
 0 0 -12 50.7 2.55
 0 0 12 48.46 2.63
 0 0 12 47.97 2.67
 0 0 -12 57.18 2.72
 0 0 -12 53.26 2.76
 0 0 -13 0.08 0.95
 0 0 -13 0.55 0.83
 0 0 -13 -0.31 0.92
 0 0 -13 -0.07 0.88
 0 0 -13 -0.99 0.91
 0 0 13 0.3 0.72
 0 0 13 0.87 0.73
 0 0 13 -0.08 0.77
 0 0 -13 1.09 0.91
 0 0 13 -0.96 0.91
 0 0 13 0.68 0.92
 0 0 13 0.93 1
 0 0 -13 -0.08 0.8
 0 0 -14 126.11 5.34
 0 0 -14 119.46 5.4
 0 0 14 103.8 5.26
 0 0 14 111.01 5.34
 0 0 14 114.24 5.46
 0 0 14 117.61 5.46
 0 0 -14 112.49 5.36
 0 0 -14 116.92 5.37
 0 0 -14 114.37 5.33
 0 0 14 117.89 5.52
 0 0 14 120.57 5.44
 0 0 -15 1.25 1.01
 0 0 -15 0.28 1.11
 0 0 15 -0.46 0.83
 0 0 15 -0.44 0.9
 0 0 15 -0.38 0.84
 0 0 15 -0.24 0.97
 0 0 15 0.41 0.95
 0 0 -15 -1.49 1.09
 0 0 15 1 1.05
 0 0 15 0.77 1
 0 0 15 -0.58 1.1
 0 0 -15 0.83 0.88
 0 0 16 -0.23 0.99
 0 0 16 1.31 1.18
 0 0 16 -0.48 1.16
 0 0 -16 0.92 1.08
 0 0 -16 0.26 0.9
 0 0 -16 -0.1 1
 0 0 -16 0.1 0.88
 0 0 16 -0.5 1.11
 0 0 -16 0.92 1.12
 0 0 -16 -0.5 1.1
 0 0 -17 0.92 1.17
 0 0 17 0.13 1.21
 0 0 17 -0.13 1.19
 0 0 17 -1.02 1.18
 0 0 17 0.5 1.08
 0 0 -18 59.22 3.36
 0 0 -18 62.72 3.38
 0 0 -18 56.51 3.31
 0 0 18 53.35 3.32
 0 0 18 64.35 3.52
 0 0 18 62.15 3.52
 0 0 -18 56.65 3.35
 0 0 18 55.56 3.44
 0 0 -18 55.83 3.2
 0 0 18 62.83 3.57
 0 0 18 57.69 3.45
 0 0 -18 54.48 3.22
 0 0 -19 -0.33 1.19
 0 0 -19 0.67 1.15
 0 0 19 1.13 1.09
 0 0 19 -0.41 1.39
 0 0 19 -0.13 1.17
 0 0 19 0.13 1.18
 0 0 -19 0.11 1.29
 0 0 -19 0.81 1.12
 0 0 19 0.68 1.16
 0 0 19 -0.92 1.32
 0 0 19 2.78 1.33
 0 0 -19 -0.31 1.13
 0 0 -20 375.74 15.63
 0 0 -20 373.26 15.64
 0 0 -20 377.61 15.65
 0 0 20 359.26 15.67
 0 0 20 355.98 15.78
 0 0 20 381.95 15.82
 0 0 20 354.06 15.73
 0 0 -20 368.1 15.52
 0 0 20 370.16 15.81
 0 0 20 350.89 15.76
 0 0 20 363.44 15.75
 0 0 -20 366.51 15.56
 0 0 21 -0.61 1.22
 0 0 21 -1.19 1.11
 0 0 -21 0.4 1.14
 0 0 -21 1.31 1.17
 0 0 -21 -0.41 1.1
 0 0 -21 0.62 0.96
 0 0 21 1.09 1.13
 0 0 21 0.12 1.27
 0 0 21 0.59 1.19
 0 0 -21 -0.2 1.09
 0 0 -22 23.82 1.92
 0 0 -22 25.5 1.89
 0 0 -22 25.93 1.84
 0 0 22 26.71 2.04
 0 0 22 28.86 2.02
 0 0 -22 24.75 1.77
 0 0 -22 24.62 1.92
 0 0 22 24.78 1.99
 0 0 22 26.14 2.04
 0 0 22 28.87 1.97
 0 0 23 0.54 0.94
 0 0 23 0.36 0.94
 0 0 -23 0.07 0.83
 0 0 -23 -1.13 0.77
 0 0 -23 -0.59 0.93
 0 0 -23 0.37 0.94
 0 0 -24 1.76 0.72
 0 0 24 1.62 0.57
 0 0 -24 2.6 0.8
 0 0 -24 1.51 0.75
 0 0 -25 0.04 0.49
 0 -1 -2 1183.65 45.01
 0 -1 2 1113.47 45
 0 1 2 1155.95 45.01
 0 -1 2 1116.77 45
 0 1 2 1146.63 45.04
 0 -1 -2 1100.38 45
 0 1 2 1101.01 45.03
 0 1 2 1119.27 45.02
 0 -1 2 1087.48 45
 0 -1 -2 1118.24 45.02
 0 -1 -2 1152.63 45.05
 0 1 -2 1111.85 45.05
 0 1 2 1117.29 45
 0 -1 -2 1178.18 45.03
 0 -1 -2 1129.22 45.03
 0 -1 -2 1160.5 45.02
 0 1 2 1093.58 45.02
 0 1 2 1103.78 45
 0 -1 -2 1177.27 45.05
 0 1 -2 1119.31 45.02
 0 1 -2 1171.69 45.05
 0 1 -2 1071.2 45.04
 0 1 2 1173.82 45.05
 0 -1 2 1135.78 45.03
 0 -1 2 1112 45.05
 0 1 2 1098.1 45.05
 0 1 2 1096.91 45.03
 0 1 -2 1001.85 45.03
 0 -1 -2 1182.42 45.04
 0 -1 -2 1123.16 45
 0 -1 -2 1194.57 45.03
 0 1 -2 1073.71 45.05
 0 -1 -2 1110.91 45.05
 0 1 2 1106.92 45.06
 0 -1 2 1045.45 45.05
 0 -1 -2 1108.18 45.01
 0 1 -2 1117.19 45.05
 0 -1 3 296.83 12.06
 0 -1 3 298.57 12.06
 0 -1 3 313.33 12.13
 0 1 3 300.83 12.14
 0 1 3 299.09 12.09
 0 1 3 320.34 12.11
 0 -1 3 301.81 12.08
 0 1 3 295.84 12.1
 0 1 -3 306.03 12.15
 0 -1 -3 312.98 12.12
 0 1 3 281.91 12.07
 0 -1 -3 317.06 12.16
 0 -1 3 282.37 12.06
 0 -1 -3 309.45 12.1
 0 1 -3 294.75 12.07
 0 -1 3 303.77 12.08
 0 1 3 299.8 12.07
 0 1 3 299.41 12.12
 0 1 -3 306.69 12.15
 0 -1 -3 304.91 12.09
 0 1 -3 299.71 12.1
 0 -1 -3 310.82 12.15
 0 -1 -3 294.73 12.12
 0 1 3 308.75 12.15
 0 -1 -3 295.61 12.13
 0 1 3 303.18 12.13
 0 1 3 299.87 12.17
 0 -1 3 279.48 12.15
 0 -1 -3 289.22 12.1
 0 -1 3 308.83 12.12
 0 -1 -3 316.18 12.09
 0 -1 3 289.79 12.14
 0 1 -3 303.27 12.15
 0 -1 -3 307.44 12.16
 0 1 -3 305.17 12.15
 0 -1 -3 300.19 12.09
 0 -1 4 891.44 35.36
 0 1 4 880.83 35.3
 0 1 4 900.58 35.35
 0 -1 4 884.85 35.33
 0 -1 4 841.36 35.24
 0 1 4 884.14 35.28
 0 -1 4 870.75 35.28
 0 1 4 903.32 35.29
 0 -1 -4 936.15 35.37
 0 -1 -4 920.06 35.32
 0 1 -4 849.9 35.29
 0 -1 -4 903.76 35.28
 0 1 -4 903.41 35.36
 0 -1 -4 907.95 35.37
 0 1 -4 932.73 35.37
 0 -1 4 812.06 35.23
 0 -1 -4 893.88 35.3
 0 1 -4 905.63 35.36
 0 -1 4 892.55 35.27
 0 1 4 867.11 35.32
 0 1 4 879.36 35.38
 0 -1 4 867.22 35.36
 0 -1 4 874.13 35.35
 0 1 4 908.88 35.36
 0 1 -4 905.55 35.35
 0 -1 4 872.67 35.35
 0 1 4 887.14 35.39
 0 -1 -4 895.82 35.33
 0 -1 -4 878.33 35.34
 0 -1 -5 133.86 5.5
 0 -1 5 129.89 5.48
 0 -1 5 132.53 5.48
 0 -1 5 124.21 5.43
 0 -1 -5 141.57 5.54
 0 -1 -5 142.39 5.61
 0 -1 5 130.94 5.45
 0 1 5 135.26 5.61
 0 1 5 140.18 5.56
 0 1 5 143.24 5.6
 0 1 5 140.21 5.52
 0 1 5 132.14 5.47
 0 -1 5 140.48 5.55
 0 -1 5 130.24 5.44
 0 1 -5 136.89 5.59
 0 1 5 136.67 5.65
 0 1 5 139.76 5.65
 0 -1 -5 136.2 5.56
 0 -1 5 141.29 5.64
 0 -1 5 144.27 5.65
 0 1 -5 142.1 5.55
 0 -1 5 135.52 5.61
 0 1 5 132.78 5.59
 0 -1 5 134.57 5.6
 0 1 5 133.33 5.45
 0 -1 -5 135.23 5.6
 0 -1 -5 132.34 5.61
 0 1 -5 138.36 5.62
 0 1 -5 134.89 5.61
 0 -1 -5 136.36 5.59
 0 -1 -5 141.57 5.6
 0 1 -5 137.24 5.59
 0 1 -5 138.19 5.61
 0 -1 -5 131.65 5.48
 0 -1 -5 135.42 5.5
 0 1 -5 129.65 5.44
 0 1 -5 133.22 5.51
 0 -1 -5 137.43 5.61
 0 1 -5 137.19 5.6
 0 1 -5 140.68 5.61
 0 -1 -5 127.77 5.62
 0 1 -5 134.49 5.59
 0 1 -6 106.53 4.43
 0 1 -6 105.79 4.31
 0 1 -6 105.25 4.23
 0 -1 -6 106.25 4.27
 0 -1 -6 101.65 4.42
 0 -1 -6 96.63 4.29
 0 -1 -6 99.82 4.29
 0 -1 6 103.15 4.27
 0 -1 6 99.75 4.27
 0 -1 -6 107.16 4.35
 0 -1 -6 106.42 4.45
 0 1 -6 109.82 4.45
 0 1 6 88.06 4.36
 0 -1 -6 105.57 4.41
 0 -1 6 108.77 4.4
 0 1 6 101.01 4.37
 0 1 6 101.16 4.43
 0 -1 6 99.12 4.22
 0 1 6 99.34 4.26
 0 -1 6 106.8 4.44
 0 -1 -6 101.41 4.39
 0 1 -6 115.72 4.44
 0 1 -6 108.32 4.38
 0 1 6 102.02 4.46
 0 -1 -6 103.94 4.33
 0 1 -6 102.93 4.36
 0 -1 6 108.43 4.5
 0 -1 6 109.7 4.47
 0 -1 6 107.66 4.44
 0 1 6 106.6 4.44
 0 1 6 102.72 4.48
 0 -1 6 106.26 4.43
 0 1 6 101.18 4.23
 0 -1 6 101.82 4.4
 0 -1 -6 105.84 4.43
 0 -1 -6 105.07 4.42
 0 1 -6 109.25 4.43
 0 -1 -6 108.56 4.43
 0 -1 -6 106.96 4.37
 0 1 -6 98.97 4.23
 0 1 -6 109.5 4.45
 0 1 -6 110.4 4.45
 0 1 -6 106.22 4.42
 0 -1 -6 105.2 4.39
 0 1 -6 106.99 4.38
 0 -1 -6 109.09 4.46
 0 1 -6 108.69 4.46
 0 -1 -6 99.18 4.43
 0 -1 -6 101.75 4.45
 0 1 -6 107.38 4.45
 0 1 -7 1.07 0.69
 0 -1 -7 0.94 0.32
 0 1 -7 1.07 0.45
 0 -1 -7 1.08 0.44
 0 -1 -7 1.57 0.68
 0 1 -7 1.41 0.55
 0 1 -7 1.28 0.75
 0 -1 -7 0.91 0.73
 0 -1 -7 1.63 0.56
 0 -1 7 1 0.35
 0 1 -7 1.21 0.53
 0 1 -7 0.41 0.66
 0 -1 -7 1.22 0.72
 0 -1 -7 1.47 0.53
 0 1 7 0.03 0.58
 0 -1 -7 1.31 0.57
 0 -1 -7 0.96 0.44
 0 -1 7 0.86 0.61
 0 1 7 0.8 0.56
 0 1 7 1.29 0.63
 0 1 7 1.2 0.32
 0 1 7 1.22 0.49
 0 -1 7 1.25 0.43
 0 -1 7 0.97 0.63
 0 -1 -7 1.49 0.55
 0 1 -7 2.35 0.54
 0 -1 7 0.84 0.62
 0 1 7 0.4 0.74
 0 1 7 0.54 0.64
 0 1 -7 1.55 0.53
 0 -1 7 1.64 0.74
 0 -1 7 1.39 0.73
 0 1 7 0.24 0.7
 0 1 7 0.89 0.26
 0 1 -7 1.5 0.66
 0 -1 -7 1.26 0.65
 0 1 -7 0.82 0.65
 0 -1 -7 0.78 0.71
 0 -1 -7 0.85 0.67
 0 -1 -7 1.48 0.55
 0 -1 7 0.77 0.47
 0 1 7 0.13 0.47
 0 1 -7 0.42 0.7
 0 -1 -7 0.14 0.7
 0 1 -7 0.74 0.7
 0 -1 -7 1.28 0.73
 0 1 -7 1.03 0.74
 0 1 -7 1.2 0.29
 0 -1 -8 44.96 2.02
 0 1 -8 42.87 2.03
 0 -1 -8 48.04 2.25
 0 1 -8 50.52 2.12
 0 1 -8 47.53 2.25
 0 -1 -8 46.45 2.11
 0 1 -8 44.77 2.03
 0 1 8 41.51 2.13
 0 -1 -8 47.03 2.08
 0 1 -8 47.48 2.17
 0 -1 8 42.09 2.17
 0 -1 -8 45.11 2.16
 0 1 8 44.95 2.18
 0 -1 8 44.27 2.28
 0 -1 8 42.9 2.16
 0 1 8 45.86 2.13
 0 1 8 47.41 2.25
 0 -1 8 47.73 2.24
 0 -1 8 43.73 2.04
 0 1 8 44.54 2.19
 0 -1 8 47.99 2.3
 0 -1 8 46.09 2.31
 0 1 8 49.69 2.32
 0 1 8 46.64 2.29
 0 -1 -8 48.23 2.17
 0 1 -8 46.05 2.14
 0 -1 -8 45.44 2.26
 0 1 -8 44.87 2.27
 0 -1 -8 45.49 2.27
 0 1 -8 45.68 2.24
 0 -1 -8 45.36 2.25
 0 1 -8 46.27 2.2
 0 1 -8 44.53 2.22
 0 1 -8 47.16 2.25
 0 -1 -8 50.68 2.23
 0 -1 -8 46.37 2.24
 0 1 -8 47.28 2.14
 0 -1 -8 48.39 2.13
 0 -1 8 41.97 2.09
 0 1 8 42.84 2.09
 0 -1 -8 47.48 2.18
 0 1 -8 47.56 2.27
 0 1 -8 45.1 2.14
 0 1 -8 40.17 1.9
 0 1 9 25.9 1.43
 0 1 -9 23.25 1.32
 0 -1 -9 23.98 1.33
 0 -1 -9 22.65 1.51
 0 1 -9 22.67 1.44
 0 1 -9 23 1.23
 0 -1 -9 25.24 1.41
 0 1 9 23.18 1.4
 0 -1 -9 22.76 1.26
 0 1 -9 21.56 1.35
 0 -1 9 22.2 1.38
 0 -1 9 23.95 1.51
 0 1 9 25.13 1.38
 0 1 9 24.8 1.52
 0 1 9 22.89 1.43
 0 -1 9 23.36 1.47
 0 1 -9 24.92 1.37
 0 -1 -9 25.54 1.41
 0 1 9 25.44 1.47
 0 1 9 25.35 1.56
 0 1 9 24.05 1.59
 0 -1 9 25.69 1.47
 0 -1 9 22.84 1.56
 0 -1 9 25.14 1.54
 0 1 -9 26.96 1.55
 0 -1 -9 28.09 1.59
 0 1 -9 26.64 1.57
 0 -1 -9 23.97 1.58
 0 -1 -9 26.14 1.51
 0 1 -9 27.4 1.51
 0 1 -9 24.91 1.51
 0 -1 -9 23.18 1.47
 0 1 -9 26.56 1.54
 0 -1 -9 25.67 1.47
 0 -1 -9 25.01 1.35
 0 1 -9 26.77 1.39
 0 -1 9 22.94 1.31
 0 1 9 23.9 1.31
 0 1 -9 24.27 1.52
 0 1 -9 25.02 1.37
 0 1 -9 22.64 1.23
 0 -1 -9 25.83 1.5
 0 1 -9 23.66 1.43
 0 -1 -9 22.83 1.22
 0 -1 -10 334.1 13.17
 0 1 -10 320.9 13.15
 0 -1 -10 313.61 13.14
 0 -1 -10 318.22 13.01
 0 1 -10 316.3 13.01
 0 -1 -10 310.43 13.1
 0 -1 -10 300.66 12.97
 0 1 10 287.16 13.06
 0 -1 10 296.46 13.08
 0 1 -10 310.98 13.09
 0 1 10 320.25 13.18
 0 -1 10 288.12 13.06
 0 -1 10 323.12 13.21
 0 -1 10 307.27 13.14
 0 -1 -10 320.1 13.09
 0 1 -10 303.77 13.05
 0 1 10 327.65 13.26
 0 1 10 320.33 13.24
 0 -1 10 319.03 13.25
 0 -1 10 333.72 13.24
 0 -1 10 322.51 13.16
 0 1 -10 316.98 13.18
 0 -1 -10 322.12 13.18
 0 1 -10 325.6 13.18
 0 -1 -10 324.48 13.17
 0 -1 -10 328.09 13.15
 0 1 -10 321.51 13.14
 0 -1 -10 337.06 13.18
 0 1 -10 329.94 13.17
 0 -1 -10 321.09 13.13
 0 1 -10 316.09 13.12
 0 -1 -10 326.88 13.06
 0 1 -10 319.42 13.06
 0 -1 10 313.51 13.03
 0 1 -10 338.21 13.17
 0 1 10 308.84 13.1
 0 -1 -11 299.29 12.19
 0 -1 -11 285.4 12.17
 0 1 -11 300.68 12.2
 0 -1 -11 275.84 12.1
 0 1 11 288.92 12.13
 0 -1 11 269.6 12.1
 0 1 -11 289.12 12.11
 0 -1 11 284.98 12.1
 0 1 11 287.06 12.21
 0 1 11 299.43 12.3
 0 -1 11 290.75 12.24
 0 1 11 296.02 12.26
 0 1 -11 278.55 12.07
 0 -1 -11 295.23 12.12
 0 -1 11 302.03 12.31
 0 -1 11 299.98 12.2
 0 1 11 295.63 12.29
 0 -1 -11 293.03 12.19
 0 1 -11 292.3 12.19
 0 1 -11 302.05 12.2
 0 -1 -11 298.22 12.19
 0 1 -11 290.39 12.15
 0 -1 -11 288.22 12.16
 0 1 -11 283.92 12.16
 0 -1 -11 290.54 12.14
 0 1 -11 299.84 12.08
 0 -1 -11 295.41 12.06
 0 1 -11 293.65 12.19
 0 -1 11 279.48 12.15
 0 1 -11 299.65 12.23
 0 -1 -11 292.44 12.21
 0 1 -11 290.91 12.21
 0 1 12 1.03 0.85
 0 1 12 0.33 0.88
 0 -1 12 0.74 0.87
 0 1 12 2.08 0.92
 0 -1 12 0.93 0.9
 0 1 12 -0.42 0.89
 0 -1 12 0.26 0.9
 0 1 12 0.07 0.8
 0 -1 12 0.23 0.8
 0 1 -12 0.21 0.81
 0 -1 -12 0.42 0.76
 0 1 -12 -0.48 0.63
 0 1 12 -0.43 0.68
 0 -1 -12 -0.49 0.65
 0 -1 12 0.06 0.65
 0 -1 -12 0.49 0.88
 0 1 -12 1.46 0.86
 0 -1 -12 0.54 0.8
 0 -1 -12 0.55 0.86
 0 1 -12 0.89 0.94
 0 -1 -12 -0.33 0.82
 0 -1 -12 -0.89 0.89
 0 1 -12 -0.31 0.82
 0 1 -12 0.27 0.86
 0 -1 -12 -0.26 0.65
 0 1 -12 1.71 0.71
 0 -1 12 0.14 0.79
 0 -1 12 0.47 0.76
 0 1 12 -0.83 0.76
 0 1 12 0.38 0.65
 0 -1 -12 0.68 0.77
 0 1 -12 -0.74 0.74
 0 1 -12 0.07 0.88
 0 -1 -12 -0.07 0.9
 0 1 13 114.99 5.35
 0 -1 13 113.82 5.33
 0 -1 13 110.65 5.23
 0 1 13 108.77 5.19
 0 1 -13 117.17 5.21
 0 1 13 123.75 5.38
 0 -1 13 117.4 5.33
 0 1 -13 122.58 5.17
 0 -1 -13 111.11 5.2
 0 -1 -13 123.47 5.14
 0 1 -13 116.85 5.22
 0 -1 -13 107.51 5.17
 0 1 -13 118.27 5.2
 0 1 -13 112.53 5.19
 0 -1 -13 109.87 5.15
 0 1 -13 113.08 5.12
 0 -1 -13 106.74 5.11
 0 1 13 104.99 5.11
 0 1 13 108.32 5.15
 0 -1 13 103.96 5.1
 0 -1 13 109.65 5.17
 0 1 -13 118.56 5.17
 0 -1 -13 108.08 5.14
 0 1 -13 110.33 5.21
 0 1 14 11.88 1.38
 0 -1 14 10.86 1.35
 0 -1 -14 12.38 1.36
 0 1 -14 11.34 1.34
 0 -1 -14 13.78 1.35
 0 -1 -14 11.32 1.22
 0 1 -14 12.1 1.31
 0 1 -14 12.74 1.27
 0 1 -14 9.04 1.29
 0 -1 -14 10.4 1.27
 0 1 14 9.46 1.16
 0 -1 14 9.89 1.18
 0 1 14 10.14 1.31
 0 -1 14 8.83 1.19
 0 1 14 9.75 1.18
 0 1 -14 10.45 1.24
 0 -1 14 11.18 1.38
 0 -1 14 9.59 1.34
 0 -1 -14 13.39 1.22
 0 1 -14 11.92 1.23
 0 1 14 12.75 1.42
 0 1 14 9.18 1.22
 0 -1 14 9.56 1.27
 0 -1 14 10.42 1.34
 0 -1 -15 29.83 2.02
 0 1 -15 32.54 2.08
 0 -1 15 27.8 2.07
 0 -1 15 27.19 2.08
 0 1 15 27.78 2.05
 0 1 15 26.9 2.05
 0 -1 -15 33.17 2.06
 0 1 -15 30.69 2.03
 0 1 -15 30.73 2.07
 0 1 -15 28.09 1.97
 0 -1 -15 26.48 2.02
 0 -1 15 31.59 1.97
 0 1 15 24.8 1.83
 0 -1 15 25.19 1.89
 0 1 15 25.02 2
 0 -1 15 29.08 2.04
 0 1 15 26.6 2.08
 0 -1 15 28.03 1.98
 0 -1 15 31.58 2.17
 0 -1 -15 28.21 1.95
 0 1 15 24.59 2.05
 0 1 -15 25.14 1.88
 0 -1 -16 6.05 1.27
 0 1 -16 7.75 1.28
 0 1 -16 8.03 1.31
 0 -1 -16 5.43 1.17
 0 1 -16 7.43 1.18
 0 1 -16 6.94 1.27
 0 -1 16 5.82 1.04
 0 -1 16 6.6 1.37
 0 -1 16 7.38 1.35
 0 1 16 6.96 1.35
 0 1 16 5.6 1.27
 0 -1 16 6.91 1.36
 0 -1 -16 5.09 1.07
 0 1 16 5.49 1.28
 0 1 -16 6.79 1.12
 0 -1 16 6.53 1.27
 0 1 16 6.28 1.19
 0 1 16 5.36 1.06
 0 -1 -16 6.53 1.29
 0 1 -16 6.52 1.25
 0 1 -17 163.21 7.34
 0 -1 -17 163.45 7.32
 0 1 -17 157.03 7.2
 0 -1 17 164.45 7.58
 0 1 17 152.58 7.52
 0 1 17 174.91 7.59
 0 -1 17 169.83 7.57
 0 1 17 158.24 7.5
 0 -1 17 162.63 7.53
 0 1 17 153.47 7.41
 0 -1 17 153.73 7.46
 0 -1 -18 1.77 1.26
 0 1 -18 0.99 1.2
 0 1 -18 1.58 1.18
 0 1 -18 0.22 1.17
 0 -1 -18 2.04 1.25
 0 -1 -18 2.35 1.29
 0 1 18 0.5 1.03
 0 -1 18 -0.39 1.06
 0 1 18 -0.14 1.24
 0 -1 18 -0.13 1.21
 0 1 18 -0.39 1.16
 0 1 18 0.53 1.2
 0 -1 18 0.79 1.23
 0 -1 -18 0.71 1.2
 0 -1 -18 0.46 1.26
 0 1 -18 0.57 1.25
 0 1 18 0.95 1.25
 0 -1 18 1.24 1.28
 0 -1 -18 0.86 0.96
 0 1 -18 0.63 0.95
 0 -1 18 0.14 1.14
 0 1 18 1.52 1.32
 0 -1 18 -1.18 1.25
 0 1 18 -0.92 1.35
 0 -1 -18 -0.52 1.11
 0 1 -18 -0.74 1.12
 0 -1 -19 67.19 3.73
 0 1 -19 75.09 3.78
 0 -1 -19 72.93 3.78
 0 1 -19 74.5 3.81
 0 -1 19 63.82 3.9
 0 -1 19 66.29 3.78
 0 1 19 62.23 3.86
 0 1 19 65.13 3.73
 0 -1 19 70.51 3.86
 0 -1 19 66.22 3.84
 0 1 19 63.8 3.78
 0 1 19 63.77 3.79
 0 1 -19 68.97 3.69
 0 -1 -19 68.28 3.65
 0 1 -19 72.7 3.83
 0 -1 -19 69.67 3.8
 0 1 19 67.47 3.85
 0 -1 19 71.06 3.96
 0 -1 19 68.73 3.95
 0 -1 19 66.29 3.87
 0 1 19 68.5 3.89
 0 1 19 65.38 3.83
 0 -1 -19 74.21 3.73
 0 1 -19 75.5 3.76
 0 1 -20 61.27 3.2
 0 -1 -20 50.84 3.1
 0 -1 -20 46.92 3.05
 0 1 -20 51.16 3.09
 0 1 -20 55.81 3.14
 0 -1 -20 51.64 3.1
 0 1 20 49.42 3.26
 0 -1 20 54.1 3.3
 0 -1 20 58.42 3.2
 0 1 20 49.17 3.04
 0 1 20 53.33 3.22
 0 -1 20 54.46 3.23
 0 -1 -20 52.49 2.98
 0 1 -20 51.42 2.99
 0 -1 20 59.59 3.33
 0 1 20 51.33 3.21
 0 1 20 53.21 3.35
 0 1 20 50.86 3.18
 0 -1 20 50.9 3.24
 0 -1 -20 49.43 2.98
 0 1 -20 54.96 3.1
 0 -1 21 0.12 1.23
 0 1 21 0.12 1.24
 0 -1 21 0.32 0.97
 0 1 21 1.42 1.11
 0 -1 21 1.42 1.12
 0 1 -21 2.49 1.2
 0 -1 -21 1.3 1.15
 0 1 -21 2.62 1.21
 0 -1 -21 0.1 1.15
 0 1 -21 -0.71 0.98
 0 1 -21 0.61 1.08
 0 -1 -21 0.62 1.11
 0 -1 21 0.97 1.17
 0 1 21 0.36 1.24
 0 1 21 -0.36 1.09
 0 -1 21 0.36 1.35
 0 1 21 -0.12 1.2
 0 -1 21 -0.24 1.17
 0 -1 -21 -0.4 1.08
 0 1 -21 0.2 1.06
 0 1 -22 4.48 1.11
 0 1 -22 5.7 1.23
 0 -1 -22 2.23 1.07
 0 -1 -22 4.13 1.09
 0 -1 -22 6.04 1.12
 0 1 -22 4.14 1.11
 0 -1 22 1.93 1.1
 0 -1 22 2.34 1.17
 0 1 22 3.72 1.22
 0 1 -22 4.44 1.01
 0 1 -22 4.68 1.13
 0 -1 -22 5.04 1.17
 0 -1 -22 3.46 0.92
 0 1 22 5.36 1.2
 0 -1 22 4.11 1.2
 0 -1 22 2.92 1.19
 0 1 22 5.96 1.23
 0 1 22 3.1 1.11
 0 -1 23 2.97 1.01
 0 1 23 2.41 1.01
 0 -1 -23 0.52 0.92
 0 1 -23 2.38 0.94
 0 -1 -23 1.36 0.86
 0 1 -23 2.26 0.9
 0 1 23 1.43 0.96
 0 -1 23 0.89 1
 0 1 -23 1.83 0.79
 0 -1 -23 1.45 0.8
 0 -1 -23 2 0.98
 0 1 -23 2.1 0.93
 0 -1 -24 0.06 0.75
 0 1 -24 0.05 0.7
 0 -1 24 -0.33 0.54
 0 -1 -24 -0.43 0.69
 0 1 24 -0.46 0.54
 0 1 -24 -0.05 0.68
 0 1 -24 -0.23 0.74
 0 -1 -24 -0.46 0.73
 0 -1 -25 1.3 0.51
 0 2 2 79.72 3.35
 0 2 2 86.05 3.39
 0 2 2 82.46 3.35
 0 -2 -2 81.36 3.35
 0 -2 -2 84.63 3.35
 0 -2 -2 84.75 3.38
 0 2 -2 84.23 3.39
 0 -2 -2 87.24 3.35
 0 -2 -2 84.69 3.39
 0 2 -2 78.84 3.38
 0 -2 -2 84.99 3.37
 0 -2 -2 85.09 3.4
 0 2 -2 82.08 3.36
 0 2 -2 78.82 3.39
 0 -2 -2 87.01 3.37
 0 2 -2 84.75 3.39
 0 -2 -2 79.06 3.36
 0 -2 -2 79.33 3.37
 0 2 2 83.48 3.37
 0 -2 2 80.2 3.35
 0 -2 -2 85.83 3.37
 0 -2 2 83.4 3.34
 0 -2 -2 84.62 3.34
 0 2 2 81.9 3.36
 0 -2 2 71.45 3.39
 0 -2 -2 82.07 3.33
 0 -2 2 78.59 3.4
 0 2 2 81.53 3.33
 0 -2 -2 82.36 3.36
 0 -2 2 80.39 3.33
 0 2 2 83.48 3.4
 0 -2 -2 82.11 3.35
 0 2 2 83.21 3.4
 0 -2 -2 83.07 3.4
 0 -2 -2 82.05 3.39
 0 2 -2 79.39 3.38
 0 -2 -2 83.44 3.4
 0 2 -2 75.29 3.39
 0 -2 2 79.8 3.38
 0 2 3 79.68 3.23
 0 -2 3 76.5 3.19
 0 -2 3 80.64 3.2
 0 -2 3 81.75 3.28
 0 2 3 83.62 3.26
 0 -2 -3 80.46 3.2
 0 -2 -3 79.77 3.24
 0 -2 3 76.47 3.18
 0 2 3 77.7 3.26
 0 2 -3 80.87 3.24
 0 2 -3 81.57 3.29
 0 -2 -3 82.72 3.3
 0 -2 -3 84.33 3.23
 0 -2 3 72.66 3.18
 0 2 3 76.36 3.28
 0 2 3 79.88 3.21
 0 2 3 77.97 3.24
 0 -2 -3 78.21 3.22
 0 2 -3 79.32 3.29
 0 -2 -3 81.06 3.26
 0 -2 3 76.12 3.29
 0 2 3 79.98 3.29
 0 -2 -3 77.97 3.19
 0 2 -3 71.56 3.29
 0 -2 3 76.37 3.18
 0 2 3 77.91 3.31
 0 2 3 77.2 3.18
 0 -2 -3 76.76 3.21
 0 -2 3 73.67 3.3
 0 -2 -3 81.07 3.24
 0 -2 -3 81.67 3.24
 0 -2 -3 82.38 3.29
 0 -2 -3 81.4 3.25
 0 2 -3 78.56 3.29
 0 2 4 32.13 1.36
 0 -2 4 30.16 1.22
 0 -2 4 27.13 1.18
 0 -2 4 27.56 1.2
 0 -2 4 28.77 1.35
 0 2 4 28.07 1.26
 0 -2 4 27.75 1.21
 0 -2 4 27.38 1.18
 0 -2 -4 27.91 1.3
 0 2 -4 27.77 1.39
 0 2 -4 27.87 1.22
 0 -2 -4 28.23 1.27
 0 2 4 31.01 1.4
 0 -2 4 28.23 1.25
 0 2 4 30.58 1.33
 0 2 -4 29.51 1.4
 0 -2 -4 29.89 1.41
 0 -2 -4 30.81 1.32
 0 2 -4 28.13 1.29
 0 -2 -4 29.23 1.28
 0 2 -4 28.8 1.41
 0 -2 -4 28.91 1.41
 0 -2 -4 28.75 1.34
 0 2 4 28.68 1.4
 0 2 -4 26.7 1.39
 0 -2 -4 29.04 1.27
 0 2 4 30.09 1.42
 0 -2 4 29.75 1.41
 0 -2 -4 32.25 1.32
 0 -2 4 28.15 1.37
 0 2 4 27.89 1.41
 0 2 -4 29.81 1.36
 0 -2 -4 28.33 1.38
 0 2 -5 0.02 0.67
 0 2 -5 0.28 0.43
 0 2 -5 0.45 0.61
 0 -2 -5 0.21 0.33
 0 2 -5 0.27 0.2
 0 -2 -5 0.41 0.62
 0 2 5 0.04 0.53
 0 -2 5 0.55 0.24
 0 -2 -5 0.27 0.41
 0 -2 5 0.24 0.38
 0 -2 -5 -0.26 0.61
 0 -2 -5 0.2 0.47
 0 2 5 -0.22 0.61
 0 -2 5 0.17 0.39
 0 -2 5 0.39 0.32
 0 2 5 0.91 0.48
 0 2 5 0.02 0.33
 0 -2 5 0.23 0.18
 0 -2 5 0.45 0.51
 0 2 5 0.5 0.54
 0 2 -5 0.18 0.56
 0 -2 -5 0.35 0.5
 0 -2 -5 0.44 0.5
 0 -2 5 0.21 0.54
 0 2 5 -0.24 0.65
 0 -2 5 1.14 0.56
 0 2 -5 0.31 0.47
 0 2 5 -0.19 0.57
 0 2 5 0.49 0.64
 0 -2 5 0.85 0.43
 0 -2 5 1.46 0.52
 0 -2 -5 0.53 0.47
 0 2 5 0.41 0.32
 0 -2 -5 0.22 0.58
 0 -2 -5 0.33 0.55
 0 2 -5 0.12 0.58
 0 2 -5 0.73 0.6
 0 2 -5 0.61 0.6
 0 2 -5 0.74 0.27
 0 2 -5 0.02 0.61
 0 -2 -5 0.27 0.47
 0 -2 -5 1.26 0.65
 0 2 -5 0.19 0.6
 0 -2 -5 0.15 0.59
 0 2 -5 0.48 0.59
 0 -2 -5 0.27 0.63
 0 2 -5 -0.24 0.58
 0 2 -6 388.23 16.44
 0 -2 -6 428.1 16.51
 0 2 -6 414.91 16.53
 0 -2 -6 403 16.51
 0 -2 -6 433.55 16.65
 0 2 -6 444.19 16.64
 0 2 6 430.37 16.61
 0 -2 -6 416.45 16.53
 0 -2 6 376.03 16.42
 0 -2 6 405 16.5
 0 -2 6 405.92 16.49
 0 -2 6 377.66 16.43
 0 -2 -6 420.51 16.56
 0 -2 -6 423.76 16.64
 0 2 6 376.39 16.58
 0 -2 -6 405.37 16.61
 0 -2 -6 404.5 16.56
 0 2 6 408.18 16.57
 0 -2 6 421.82 16.49
 0 2 6 427.77 16.65
 0 -2 6 406.25 16.64
 0 2 6 413.54 16.5
 0 -2 -6 420.8 16.62
 0 2 -6 408.47 16.57
 0 2 -6 451.76 16.64
 0 2 6 416.91 16.68
 0 -2 6 428.16 16.68
 0 2 6 412.39 16.48
 0 -2 6 407.69 16.64
 0 2 6 415.19 16.63
 0 -2 6 423.48 16.63
 0 2 -6 438.94 16.59
 0 -2 -6 421.78 16.53
 0 -2 6 430.01 16.69
 0 2 6 424.62 16.67
 0 -2 6 376.89 16.59
 0 -2 -6 424.89 16.63
 0 -2 -6 437.25 16.63
 0 -2 -6 431.87 16.63
 0 -2 -6 420.79 16.57
 0 2 -6 428.67 16.63
 0 2 -6 382.86 16.45
 0 2 -6 433.68 16.64
 0 -2 -6 432.3 16.63
 0 2 -6 437.99 16.65
 0 2 -6 437.32 16.63
 0 2 -6 406.79 16.58
 0 -2 -6 419.2 16.64
 0 2 -6 433.62 16.65
 0 2 -6 428.93 16.64
 0 -2 -6 413.51 16.65
 0 2 -7 142.12 5.77
 0 2 -7 120.97 5.51
 0 -2 -7 137.91 5.58
 0 2 -7 130.59 5.61
 0 -2 -7 134.11 5.59
 0 -2 -7 145.66 5.77
 0 2 -7 139.89 5.75
 0 2 7 131.83 5.71
 0 -2 7 129.5 5.56
 0 -2 7 133.16 5.57
 0 -2 -7 141.66 5.66
 0 -2 -7 140.11 5.77
 0 2 -7 141.67 5.76
 0 -2 -7 128.6 5.64
 0 -2 -7 137.06 5.73
 0 2 7 122.73 5.68
 0 2 7 141.64 5.68
 0 -2 7 141.87 5.74
 0 -2 7 140.09 5.69
 0 -2 7 131.82 5.75
 0 2 7 128.37 5.56
 0 2 7 140.58 5.72
 0 -2 7 133.04 5.6
 0 2 -7 143.57 5.74
 0 2 -7 135.21 5.67
 0 -2 -7 142.52 5.73
 0 -2 7 142.44 5.8
 0 -2 7 134.36 5.81
 0 2 7 142.56 5.82
 0 2 7 141.2 5.81
 0 2 7 143.87 5.77
 0 -2 7 136.52 5.75
 0 2 -7 131.69 5.67
 0 2 7 131.29 5.54
 0 -2 7 142.12 5.73
 0 2 -7 144.14 5.74
 0 -2 -7 143.33 5.75
 0 -2 -7 137.83 5.74
 0 -2 -7 141.1 5.76
 0 -2 -7 141.74 5.68
 0 -2 7 126.07 5.66
 0 2 7 138.14 5.66
 0 2 -7 146.33 5.75
 0 2 -7 135.21 5.76
 0 2 -7 134.11 5.68
 0 -2 -7 148.73 5.74
 0 2 -7 140.04 5.77
 0 -2 -7 139.7 5.77
 0 -2 -7 138.04 5.77
 0 2 -7 138.65 5.77
 0 2 -8 2.07 0.29
 0 2 -8 2.72 0.78
 0 -2 -8 2.18 0.46
 0 2 -8 2.49 0.51
 0 2 8 2.39 0.64
 0 -2 8 2.9 0.4
 0 -2 -8 1.4 0.57
 0 2 -8 2.15 0.76
 0 -2 -8 2.62 0.77
 0 2 -8 4.08 0.59
 0 2 -8 3.88 0.44
 0 2 8 2.14 0.57
 0 -2 -8 3.54 0.55
 0 -2 -8 3.18 0.62
 0 2 8 2.35 0.58
 0 2 8 2.2 0.72
 0 -2 8 4.07 0.7
 0 -2 8 3.69 0.62
 0 2 8 3.88 0.69
 0 -2 8 2.87 0.46
 0 -2 8 2.85 0.74
 0 -2 -8 2.33 0.65
 0 2 -8 3.16 0.61
 0 -2 8 3.31 0.88
 0 2 8 3.51 0.76
 0 -2 8 3.51 0.77
 0 2 8 1.18 0.72
 0 2 8 2.8 0.32
 0 2 -8 3.14 0.71
 0 -2 -8 2.07 0.75
 0 -2 -8 2.95 0.74
 0 -2 -8 3.07 0.79
 0 2 -8 3.4 0.79
 0 -2 -8 3.59 0.61
 0 2 8 1.98 0.52
 0 -2 8 2.11 0.55
 0 -2 -8 2.93 0.66
 0 2 -8 2.28 0.75
 0 2 -8 3.12 0.6
 0 -2 -8 2.91 0.76
 0 2 -8 3.82 0.83
 0 -2 -8 2.24 0.83
 0 2 -8 3.96 0.82
 0 2 9 33.69 1.83
 0 2 9 35.11 1.88
 0 -2 -9 34.43 1.89
 0 -2 -9 34.14 1.75
 0 -2 -9 34.2 1.9
 0 2 -9 37.24 1.78
 0 2 -9 34.58 1.89
 0 2 -9 37.38 1.83
 0 2 -9 33.22 1.64
 0 -2 -9 35.47 1.85
 0 -2 9 31.67 1.81
 0 -2 -9 36.53 1.74
 0 2 9 35.02 1.83
 0 2 9 41.48 1.97
 0 2 9 37.77 1.79
 0 -2 9 35.13 1.97
 0 -2 9 37.41 1.93
 0 2 -9 35.8 1.77
 0 -2 -9 34.66 1.82
 0 -2 9 36.83 1.98
 0 -2 9 34.46 2
 0 2 9 34.62 1.96
 0 -2 9 39.14 1.91
 0 2 9 36.28 1.99
 0 2 -9 37.25 1.96
 0 2 -9 35.44 1.94
 0 -2 -9 36.93 1.98
 0 -2 -9 34.19 1.89
 0 2 -9 36.15 1.88
 0 -2 -9 37.62 1.92
 0 2 -9 36.65 1.92
 0 2 -9 36.15 1.93
 0 -2 -9 34.79 1.93
 0 2 -9 38.85 1.83
 0 -2 -9 35.29 1.78
 0 2 9 36.69 1.76
 0 -2 9 35.93 1.77
 0 2 -9 36.79 1.8
 0 2 -9 37.09 1.95
 0 2 -9 32.4 1.67
 0 2 -9 33.89 1.85
 0 -2 -9 32.89 1.65
 0 2 10 -0.34 0.63
 0 2 10 0.31 0.68
 0 -2 -10 0.32 0.69
 0 -2 -10 -0.26 0.61
 0 2 -10 1.55 0.82
 0 -2 -10 0.05 0.76
 0 2 -10 0.72 0.58
 0 -2 -10 0.81 0.5
 0 -2 10 -0.45 0.66
 0 2 10 0.29 0.56
 0 2 -10 -0.23 0.6
 0 -2 -10 0.35 0.63
 0 2 10 0.19 0.84
 0 2 10 0.28 0.72
 0 -2 10 1.1 0.86
 0 -2 10 0.19 0.64
 0 -2 10 -0.39 0.72
 0 2 10 0.12 0.82
 0 2 -10 0.56 0.59
 0 -2 -10 0.57 0.67
 0 2 10 0.83 0.82
 0 -2 10 0.46 0.84
 0 2 10 0.06 0.77
 0 -2 10 0.48 0.73
 0 -2 10 0.06 0.73
 0 2 -10 0.61 0.89
 0 -2 -10 0.56 0.91
 0 2 -10 -0.39 0.86
 0 -2 -10 0.56 0.79
 0 -2 -10 0.85 0.85
 0 2 -10 1.06 0.84
 0 2 -10 -0.21 0.82
 0 -2 -10 -0.1 0.8
 0 2 -10 0.25 0.75
 0 2 -10 0.77 0.66
 0 -2 -10 0.61 0.61
 0 -2 10 -0.24 0.52
 0 2 -10 -0.42 0.72
 0 2 -10 0.4 0.58
 0 -2 -11 69.65 3.24
 0 -2 -11 68.83 3.25
 0 2 -11 66.58 3.24
 0 2 11 63.72 3.14
 0 2 -11 65.5 3.14
 0 -2 11 58.74 3.13
 0 -2 -11 69.99 3.2
 0 2 11 68.8 3.28
 0 2 11 74.72 3.43
 0 -2 11 65.52 3.16
 0 -2 11 64.65 3.3
 0 -2 11 69.21 3.27
 0 2 11 67.99 3.3
 0 2 -11 64.6 3.11
 0 2 11 72.08 3.38
 0 -2 11 65.21 3.23
 0 -2 11 64.1 3.32
 0 -2 -11 70.75 3.29
 0 2 -11 65.49 3.23
 0 -2 -11 67.65 3.22
 0 2 -11 67.01 3.25
 0 2 -11 67.75 3.22
 0 -2 -11 71.79 3.26
 0 2 -11 69.36 3.28
 0 -2 -11 65.99 3.26
 0 -2 -11 69.1 3.12
 0 2 -11 67.46 3.13
 0 2 -11 69.28 3.26
 0 -2 11 67.49 3.25
 0 -2 -11 64.13 3.31
 0 2 -11 70.03 3.3
 0 2 -11 65.38 3.28
 0 2 12 105.84 5.12
 0 -2 12 115.55 5.21
 0 2 12 114.33 5.19
 0 -2 -12 120.75 5.23
 0 2 -12 118.93 5.2
 0 -2 -12 110.99 5.21
 0 2 -12 116.57 5.22
 0 -2 12 119.25 5.15
 0 2 12 116.16 5.25
 0 -2 12 116.71 5.3
 0 2 12 116.59 5.33
 0 2 12 116.55 5.3
 0 2 12 114.66 5.14
 0 -2 12 109.46 5.13
 0 2 -12 108.06 5.09
 0 2 12 114.3 5.33
 0 -2 12 119.24 5.37
 0 -2 12 119.98 5.35
 0 2 12 116.78 5.34
 0 -2 -12 123.45 5.17
 0 2 -12 117.1 5.23
 0 -2 -12 116.72 5.23
 0 2 -12 116.85 5.24
 0 -2 -12 112.63 5.21
 0 -2 -12 116.56 5.21
 0 2 -12 113.7 5.2
 0 2 -12 118.1 5.18
 0 -2 -12 115.67 5.19
 0 2 -12 115.45 5.09
 0 2 -12 114.25 5.2
 0 -2 -12 111.69 5.14
 0 2 -12 113.75 5.25
 0 2 -12 116.53 5.26
 0 -2 13 1.66 0.93
 0 2 13 1.98 0.83
 0 -2 13 0.78 0.98
 0 2 13 2.38 0.94
 0 2 -13 2.33 0.96
 0 -2 13 0.98 0.7
 0 -2 13 1.66 0.96
 0 2 -13 1.66 0.9
 0 2 13 0.09 1
 0 2 -13 1.35 0.92
 0 -2 -13 2.51 1.02
 0 -2 -13 2.22 0.81
 0 2 -13 1.48 0.98
 0 -2 -13 1.11 0.85
 0 2 -13 1.42 0.93
 0 -2 -13 1.93 0.96
 0 2 -13 0.84 0.84
 0 2 -13 1.24 0.9
 0 2 13 1.12 0.76
 0 -2 13 0.84 0.75
 0 2 13 3.77 0.87
 0 -2 13 1.31 0.83
 0 2 13 2.02 0.93
 0 -2 -13 1.93 0.9
 0 2 -13 1.87 0.83
 0 2 -13 1.3 1.03
 0 -2 14 39.3 2.37
 0 2 14 39.57 2.35
 0 -2 14 36.21 2.43
 0 2 14 38.97 2.44
 0 2 -14 37.42 2.31
 0 -2 -14 41.76 2.37
 0 -2 -14 40.26 2.23
 0 2 -14 39.49 2.28
 0 2 -14 38.09 2.35
 0 -2 -14 37.48 2.31
 0 2 -14 36.03 2.28
 0 2 14 37.6 2.22
 0 2 14 39.97 2.38
 0 -2 14 37.38 2.25
 0 -2 14 35.46 2.28
 0 2 14 40.59 2.27
 0 2 14 39.03 2.42
 0 -2 14 37.77 2.4
 0 2 -14 37.02 2.29
 0 -2 -14 39.55 2.34
 0 -2 14 38 2.47
 0 -2 14 35.15 2.42
 0 -2 -14 36.58 2.25
 0 2 14 36.7 2.39
 0 2 -14 38.28 2.26
 0 2 -14 35.78 2.34
 0 2 -15 287.55 11.87
 0 -2 -15 286.24 11.88
 0 2 15 275.76 11.97
 0 -2 15 280.94 11.99
 0 2 15 270.43 11.97
 0 2 -15 280.13 11.88
 0 -2 -15 286.33 11.89
 0 2 -15 286.25 11.8
 0 2 -15 273.12 11.82
 0 2 -15 275.14 11.86
 0 -2 -15 280.57 11.88
 0 -2 15 269.93 11.82
 0 2 15 267.89 11.78
 0 -2 15 272.59 11.97
 0 -2 15 260.77 11.83
 0 2 15 279.69 11.96
 0 2 15 269.82 11.99
 0 -2 15 273.57 11.92
 0 -2 15 277.46 12.05
 0 -2 -15 272.21 11.84
 0 2 15 275.43 12.01
 0 2 -15 269.52 11.8
 0 -2 -16 19.38 1.74
 0 2 -16 20.5 1.74
 0 2 -16 18.84 1.76
 0 2 -16 18.77 1.66
 0 -2 -16 21.23 1.77
 0 2 -16 21.8 1.82
 0 -2 16 19.22 1.63
 0 2 16 20.94 1.77
 0 -2 16 19.68 1.69
 0 -2 16 20.41 1.86
 0 2 16 20.42 1.7
 0 -2 -16 16.41 1.58
 0 -2 16 18.19 1.83
 0 2 -16 16.33 1.59
 0 2 16 21.13 1.87
 0 -2 -16 20.53 1.74
 0 2 -16 25.56 1.85
 0 2 16 18.46 1.85
 0 2 16 20.91 1.94
 0 -2 16 22.08 1.9
 0 -2 16 21.35 1.92
 0 2 -17 12.35 1.64
 0 -2 17 18.48 1.73
 0 2 17 16.38 1.65
 0 2 17 16.08 1.77
 0 2 17 15.45 1.76
 0 -2 17 14.44 1.7
 0 -2 17 13.89 1.69
 0 2 17 15.87 1.76
 0 -2 17 16.33 1.83
 0 2 17 15.47 1.8
 0 2 -17 15.14 1.52
 0 -2 -17 17.16 1.67
 0 2 -18 21.71 1.86
 0 -2 -18 26.06 2.13
 0 -2 -18 27.28 2.01
 0 2 -18 27.76 2.13
 0 2 18 23.59 2.18
 0 -2 18 24.57 2.08
 0 2 18 26.24 2.07
 0 2 18 27.76 2.16
 0 -2 18 24.15 2.15
 0 2 18 25.8 2.16
 0 -2 18 27.09 2.18
 0 2 -18 28.79 2.16
 0 -2 -18 28.98 2.12
 0 2 -18 24.16 2.03
 0 -2 -18 24 2
 0 2 18 26.06 2.18
 0 -2 18 27.66 2.19
 0 -2 -18 24.52 1.91
 0 2 -18 25.95 1.93
 0 -2 -18 25.15 2.09
 0 2 -18 26.46 2.07
 0 2 18 29.59 2.23
 0 2 18 27.57 2.29
 0 -2 18 27.69 2.22
 0 -2 -18 28.64 2.06
 0 2 -18 24.57 2.06
 0 -2 -19 -1.09 1.12
 0 -2 -19 2.76 1.34
 0 2 -19 1.37 1.19
 0 2 -19 2.9 1.17
 0 -2 19 2.82 1.17
 0 2 19 1.71 1.06
 0 -2 19 -0.55 1.39
 0 2 19 0.14 1.27
 0 2 19 -0.13 1.16
 0 -2 19 -0.93 1.17
 0 -2 19 0.13 1.08
 0 2 19 1.84 1.2
 0 -2 -19 2.02 1.28
 0 2 -19 0.11 1.24
 0 2 19 1.22 1.23
 0 -2 19 1.93 1.32
 0 2 -19 0.62 0.92
 0 2 -19 0.99 1.17
 0 -2 -19 1.55 1.17
 0 -2 19 3.65 1.32
 0 2 19 0.13 1.31
 0 -2 19 1.18 1.32
 0 2 -19 1.49 1.11
 0 -2 -19 3.19 1.16
 0 2 -20 0.59 1.11
 0 -2 -20 0.19 1
 0 2 20 0.13 1.31
 0 -2 20 1.46 1.04
 0 2 20 -0.46 1.01
 0 -2 20 1.06 1.37
 0 2 20 1.53 1.22
 0 -2 20 0.26 1.18
 0 2 -20 0.11 1.15
 0 -2 -20 2.05 1.25
 0 2 -20 0.22 1.14
 0 -2 -20 -1.2 1.23
 0 2 20 1.17 1.15
 0 -2 20 0.66 1.2
 0 2 20 -1.29 1.44
 0 2 -20 -0.11 1.15
 0 -2 -20 -0.86 1.16
 0 -2 20 0.14 1.08
 0 -2 20 -0.51 1.28
 0 2 20 -0.13 1.21
 0 -2 -20 0.1 1.03
 0 2 -20 0.1 1.07
 0 -2 21 136.18 6.48
 0 -2 21 139.3 6.63
 0 2 21 138.1 6.63
 0 -2 21 145.08 6.61
 0 2 21 140.97 6.62
 0 -2 -21 137.45 6.44
 0 -2 -21 140.74 6.47
 0 2 -21 144.99 6.48
 0 2 -21 139.83 6.47
 0 -2 21 133.07 6.6
 0 2 21 143.55 6.63
 0 2 21 135.18 6.6
 0 -2 21 139.76 6.62
 0 2 -21 140.38 6.44
 0 -2 -21 144.42 6.47
 0 2 21 138.88 6.6
 0 -2 21 140.5 6.61
 0 2 -21 142.42 6.38
 0 -2 -21 131.99 6.43
 0 2 -21 135.77 6.44
 0 2 -22 2.18 1.05
 0 2 -22 3.03 1.04
 0 -2 -22 2.35 1.12
 0 -2 -22 2.45 0.89
 0 2 -22 4.09 1.09
 0 -2 -22 3.91 1.04
 0 -2 -22 1.4 1.01
 0 2 -22 3.72 1.12
 0 2 -22 1.92 1.05
 0 -2 -22 4.09 1.19
 0 -2 22 4.87 1.26
 0 2 22 3.73 1.23
 0 -2 22 3.61 1.17
 0 2 22 5.83 1.29
 0 -2 22 3.12 1.12
 0 -2 22 2.91 1.13
 0 2 22 2.61 1.13
 0 2 22 3.28 1.1
 0 -2 23 1.6 1.04
 0 2 23 3.1 1.04
 0 -2 23 1.26 0.98
 0 2 23 3.28 1.07
 0 -2 -23 3.16 0.85
 0 2 -23 2.28 0.94
 0 2 -23 1.92 0.95
 0 -2 -23 2.08 0.93
 0 -2 -23 0.84 0.75
 0 2 -23 1.63 0.98
 0 -2 -23 2.98 1.02
 0 2 -23 0.68 0.81
 0 -2 24 0.33 0.54
 0 2 -24 0.81 0.69
 0 2 24 0.68 0.54
 0 -2 -24 -0.09 0.64
 0 2 -24 0.95 0.7
 0 -2 -24 1.25 0.82
 0 2 -24 0.76 0.64
 0 -2 -24 0.29 0.74
 0 2 -24 0.11 0.75
 0 -2 -25 11.18 0.87
 0 -3 -1 195.25 7.83
 0 -3 -1 194.92 7.83
 0 3 1 194.38 7.82
 0 3 1 193.53 7.8
 0 -3 1 203.66 7.8
 0 -3 1 194.06 7.83
 0 -3 1 198.15 7.82
 0 -3 -1 185.57 7.82
 0 3 1 187.24 7.82
 0 3 -1 183.18 7.8
 0 3 1 192.52 7.83
 0 -3 1 203.87 7.8
 0 3 1 191.71 7.82
 0 -3 -1 191.58 7.83
 0 -3 -1 192.45 7.82
 0 -3 1 194.91 7.8
 0 3 1 183.15 7.82
 0 3 -1 192.86 7.83
 0 3 1 190.85 7.81
 0 3 -1 205.24 7.81
 0 3 1 185.85 7.82
 0 3 2 306.82 12.35
 0 3 2 309.31 12.32
 0 -3 -2 296.95 12.28
 0 -3 -2 313.95 12.31
 0 -3 2 310.56 12.31
 0 -3 -2 307.66 12.28
 0 -3 -2 316.71 12.35
 0 -3 -2 321.56 12.34
 0 3 -2 285.9 12.29
 0 3 -2 315.44 12.3
 0 -3 -2 302.28 12.33
 0 3 -2 292.45 12.33
 0 3 -2 308.22 12.32
 0 3 2 314.73 12.33
 0 3 2 306.86 12.31
 0 3 2 296.42 12.31
 0 -3 -2 312.52 12.33
 0 3 2 305.72 12.31
 0 -3 -2 314.03 12.32
 0 -3 -2 296.68 12.29
 0 -3 -2 308.23 12.31
 0 3 2 298.2 12.32
 0 3 2 312.75 12.35
 0 3 -2 308.83 12.32
 0 -3 -2 316.41 12.32
 0 3 -2 313.52 12.34
 0 -3 2 311.78 12.29
 0 -3 -2 299.35 12.34
 0 3 -2 295.4 12.33
 0 -3 2 294.45 12.33
 0 -3 -2 314.21 12.35
 0 -3 2 294.16 12.34
 0 3 2 306.13 12.3
 0 -3 -2 310.33 12.35
 0 -3 2 298.99 12.35
 0 3 2 295.99 12.3
 0 3 2 307.82 12.33
 0 -3 -3 864.24 33.92
 0 -3 3 852.57 33.93
 0 -3 3 867.59 33.94
 0 -3 -3 853.03 33.96
 0 3 3 876.25 33.96
 0 3 3 846.97 34.01
 0 3 -3 788.56 33.93
 0 -3 -3 858.98 33.98
 0 -3 -3 881.16 34
 0 -3 -3 844.17 33.96
 0 3 -3 846.07 33.99
 0 3 -3 897.38 33.98
 0 -3 -3 797.98 33.93
 0 -3 -3 859.17 33.91
 0 -3 -3 878.95 33.97
 0 3 3 822.88 33.96
 0 3 3 875.5 33.97
 0 3 3 842.17 34.01
 0 3 3 842.53 33.94
 0 3 3 810.91 33.98
 0 3 -3 841.78 33.99
 0 3 -3 840.42 33.96
 0 -3 -3 891.7 33.96
 0 3 -3 881.08 34
 0 -3 -3 844.2 33.92
 0 -3 3 862.68 34.01
 0 -3 3 885.36 34
 0 -3 -3 871.2 33.94
 0 -3 3 848.3 33.91
 0 -3 -3 853.27 33.96
 0 -3 -3 840.59 34.01
 0 -3 -3 872.44 34.01
 0 3 3 816.59 33.92
 0 -3 -3 814.45 33.9
 0 3 3 874.59 34.01
 0 3 -3 771.23 33.92
 0 -3 4 262.72 10.77
 0 -3 4 257.92 10.86
 0 -3 4 269.01 10.78
 0 3 4 268.56 10.81
 0 -3 4 248.93 10.75
 0 -3 -4 280.73 10.84
 0 -3 -4 283.34 10.89
 0 3 -4 276.9 10.88
 0 3 -4 263.12 10.82
 0 3 -4 283.15 10.89
 0 -3 -4 283.45 10.82
 0 -3 -4 279.35 10.89
 0 -3 -4 280.73 10.84
 0 -3 -4 265.16 10.75
 0 -3 4 261.45 10.76
 0 3 4 264.94 10.84
 0 3 -4 253.1 10.77
 0 3 -4 272.11 10.89
 0 -3 -4 273.33 10.8
 0 3 4 269.84 10.82
 0 -3 4 276.13 10.8
 0 3 4 265.01 10.87
 0 -3 4 268.99 10.81
 0 -3 -4 277.85 10.82
 0 3 4 275.27 10.91
 0 3 -4 277.65 10.86
 0 -3 4 257.38 10.85
 0 -3 -4 276.79 10.89
 0 -3 4 271.48 10.89
 0 -3 4 259.67 10.88
 0 3 4 255.91 10.75
 0 3 4 270.38 10.9
 0 -3 -4 277.87 10.84
 0 -3 -4 268.62 10.79
 0 -3 5 49.52 2.09
 0 3 5 49.85 2.22
 0 -3 -5 48.17 2.17
 0 -3 5 50.68 2.16
 0 -3 -5 51.63 2.19
 0 -3 -5 49.95 2.27
 0 3 -5 51.35 2.27
 0 -3 5 49.6 2.14
 0 3 5 50.05 2.26
 0 3 5 49.51 2.18
 0 -3 5 51 2.13
 0 3 5 50.74 2.21
 0 -3 5 50.54 2.09
 0 3 5 48.95 2.14
 0 -3 -5 49.41 2.25
 0 3 -5 48.66 2.25
 0 -3 5 51.07 2.27
 0 3 5 51.76 2.28
 0 -3 5 47.58 2.28
 0 -3 -5 51.91 2.18
 0 -3 -5 46.34 2.19
 0 3 5 51.12 2.29
 0 3 -5 50.97 2.23
 0 -3 5 52.04 2.21
 0 3 5 52.05 2.32
 0 3 -5 50.13 2.28
 0 -3 -5 52.28 2.3
 0 -3 -5 50.48 2.29
 0 -3 -5 52.21 2.26
 0 -3 -5 51.56 2.26
 0 3 -5 47.37 2.27
 0 3 -5 50.56 2.27
 0 3 -5 50.78 2.29
 0 3 -5 47.59 2.08
 0 -3 -5 52.06 2.14
 0 3 -5 48.78 2.3
 0 3 -5 48.74 2.27
 0 -3 -5 53.17 2.26
 0 3 -5 47.32 2.04
 0 -3 -5 50.74 2.15
 0 3 -5 51.68 2.28
 0 3 -5 52.07 2.18
 0 -3 -5 52.11 2.27
 0 3 6 40.36 1.95
 0 -3 6 38.49 1.77
 0 -3 -6 42.39 1.9
 0 -3 6 43.03 1.87
 0 -3 -6 44.05 1.93
 0 -3 -6 44.33 2.05
 0 -3 -6 44.52 1.94
 0 3 6 40.71 1.94
 0 -3 -6 44.78 2.01
 0 3 6 42.85 2
 0 3 6 44.29 1.92
 0 -3 6 44.56 1.84
 0 -3 6 40.83 2.02
 0 3 6 43.44 1.85
 0 -3 6 42.48 1.83
 0 3 -6 43.99 1.92
 0 -3 -6 44.35 1.99
 0 3 -6 43.11 1.98
 0 -3 6 41.04 2.04
 0 3 6 43.45 2.07
 0 -3 6 40.38 2
 0 3 -6 42.1 1.96
 0 3 6 42.82 2.07
 0 3 6 45.86 1.84
 0 -3 6 41.19 1.92
 0 -3 -6 42.12 2.06
 0 3 -6 42.05 2.02
 0 -3 -6 41.42 2.05
 0 3 -6 43.75 2.07
 0 -3 6 39.13 1.95
 0 -3 -6 44.42 2.01
 0 -3 -6 44.75 2.03
 0 -3 -6 45.05 2.02
 0 3 -6 39.84 1.99
 0 3 -6 43.8 1.99
 0 3 -6 41.57 2.05
 0 -3 -6 45.34 1.93
 0 3 -6 39.06 1.77
 0 3 -6 42.01 2.04
 0 -3 -6 44.37 1.87
 0 3 -6 42.76 2.01
 0 3 -6 39.67 1.88
 0 3 -6 39.7 1.73
 0 3 -6 45.53 2.02
 0 -3 -6 42.9 2.04
 0 -3 -6 48.28 2.02
 0 3 -6 42.69 1.98
 0 3 -6 42.66 2.02
 0 3 -6 41.74 1.92
 0 3 -7 98.73 4.5
 0 3 -7 114.81 4.77
 0 -3 -7 118.36 4.76
 0 -3 -7 115.69 4.59
 0 -3 -7 115.75 4.59
 0 3 -7 110.31 4.62
 0 3 -7 115.71 4.74
 0 3 7 112.66 4.7
 0 -3 -7 117.35 4.63
 0 -3 7 107.4 4.58
 0 -3 7 109.53 4.56
 0 -3 -7 117.09 4.78
 0 -3 -7 115.97 4.65
 0 3 7 114.39 4.72
 0 -3 -7 119.89 4.75
 0 -3 -7 121.85 4.68
 0 -3 7 117.29 4.74
 0 3 7 117.97 4.66
 0 -3 7 111.49 4.56
 0 3 7 115.54 4.58
 0 -3 7 112.3 4.58
 0 -3 7 120.95 4.71
 0 -3 7 109.48 4.76
 0 3 -7 112.66 4.66
 0 3 -7 118.07 4.73
 0 -3 -7 122.1 4.74
 0 -3 7 114.11 4.79
 0 -3 7 116.96 4.78
 0 3 -7 111.26 4.68
 0 3 7 123.36 4.84
 0 3 7 117.39 4.81
 0 -3 7 119.27 4.84
 0 -3 7 110.18 4.73
 0 3 -7 111.71 4.66
 0 3 7 115.22 4.56
 0 -3 7 116.16 4.72
 0 -3 -7 113.75 4.74
 0 -3 -7 118.59 4.76
 0 -3 -7 120.3 4.75
 0 -3 -7 120.18 4.67
 0 -3 7 108.98 4.67
 0 3 7 121.37 4.68
 0 3 -7 111.95 4.67
 0 3 -7 116.72 4.73
 0 3 -7 114.78 4.75
 0 -3 -7 121.65 4.75
 0 -3 -7 120.43 4.8
 0 3 -7 113.67 4.76
 0 3 -7 121.57 4.79
 0 3 -8 7.11 0.93
 0 3 -8 6.22 0.64
 0 -3 -8 6.81 0.58
 0 3 8 6.78 0.75
 0 3 8 8.63 0.85
 0 -3 8 6.09 0.5
 0 -3 8 7.26 0.57
 0 -3 -8 7.54 0.94
 0 -3 -8 7.28 0.72
 0 3 -8 6.99 0.89
 0 -3 -8 7.28 0.75
 0 3 8 6.33 0.7
 0 -3 -8 7.52 0.69
 0 3 8 6.96 0.93
 0 3 8 7.38 0.83
 0 -3 8 6.69 0.55
 0 -3 8 6.93 0.74
 0 -3 8 5.76 0.84
 0 3 -8 7.67 0.7
 0 -3 -8 6.96 0.78
 0 3 8 9.27 0.94
 0 -3 8 5.46 0.86
 0 3 8 7.83 0.96
 0 -3 8 5.83 0.94
 0 3 8 6.81 0.49
 0 3 -8 7.34 0.81
 0 -3 -8 6.56 0.84
 0 -3 -8 5.84 0.86
 0 -3 -8 7.35 0.9
 0 -3 -8 7.18 0.71
 0 -3 8 7.5 0.7
 0 3 8 7.64 0.68
 0 3 -8 6.62 0.69
 0 3 -8 5.69 0.87
 0 3 -8 5.93 0.91
 0 -3 -8 6.61 0.96
 0 3 -8 7.15 0.91
 0 -3 -9 5.18 0.56
 0 3 -9 7.05 0.82
 0 3 -9 5.4 0.62
 0 3 9 7.67 0.86
 0 3 9 7.26 0.79
 0 -3 -9 7.35 0.86
 0 3 -9 6.27 0.71
 0 -3 -9 5.76 0.91
 0 3 -9 8.5 0.9
 0 -3 -9 5.48 0.7
 0 -3 -9 6.39 0.77
 0 -3 -9 5.82 0.67
 0 3 9 5.77 0.75
 0 3 9 7.92 0.89
 0 3 9 6.19 0.94
 0 -3 9 4.93 0.91
 0 -3 9 6.03 0.86
 0 3 9 6.19 0.93
 0 -3 -9 6.64 0.79
 0 3 -9 5.88 0.7
 0 -3 9 5.81 0.88
 0 3 9 6.31 0.98
 0 -3 9 5.8 0.94
 0 -3 9 6.03 0.84
 0 3 9 6.56 0.97
 0 -3 -9 6.42 0.97
 0 3 -9 5.24 0.98
 0 3 -9 6.15 0.93
 0 3 -9 6.19 0.89
 0 3 -9 6.05 0.86
 0 -3 -9 6.79 0.89
 0 -3 -9 7.25 0.97
 0 -3 -9 6.01 0.9
 0 -3 -9 7.52 0.75
 0 -3 9 6.02 0.7
 0 3 -9 6.99 0.72
 0 3 -9 5.94 0.9
 0 3 -9 7.55 0.96
 0 3 -10 60.2 2.82
 0 3 10 53 2.73
 0 3 10 54.27 2.7
 0 -3 -10 58.21 2.78
 0 -3 -10 53.34 2.78
 0 3 -10 58.47 2.65
 0 -3 -10 58.66 2.63
 0 3 -10 57.63 2.8
 0 -3 10 51.11 2.69
 0 3 10 53.27 2.7
 0 -3 -10 58.52 2.74
 0 -3 -10 58.12 2.63
 0 3 -10 52.31 2.67
 0 -3 10 53.92 2.72
 0 -3 10 58.4 2.88
 0 3 10 56.23 2.79
 0 3 10 58.34 2.88
 0 -3 10 55.65 2.79
 0 3 10 52.74 2.82
 0 3 -10 58.56 2.66
 0 -3 -10 60.12 2.77
 0 3 10 59.71 2.87
 0 -3 10 59.98 2.87
 0 -3 10 58.41 2.89
 0 3 10 55.28 2.84
 0 -3 10 58.96 2.79
 0 3 -10 60.14 2.83
 0 3 -10 57.37 2.84
 0 -3 -10 60.07 2.89
 0 -3 -10 56.56 2.78
 0 -3 -10 60.05 2.81
 0 3 -10 58.95 2.81
 0 3 -10 56.1 2.76
 0 -3 -10 60.39 2.83
 0 3 -10 61.66 2.84
 0 -3 -10 58.28 2.66
 0 3 -10 59.26 2.7
 0 -3 10 54.21 2.64
 0 3 10 50.36 2.69
 0 3 -10 60.58 2.69
 0 3 -10 56.31 2.81
 0 -3 11 7.02 0.92
 0 -3 -11 7.05 0.94
 0 -3 -11 5.83 0.97
 0 3 -11 7.72 0.91
 0 3 -11 5.07 0.74
 0 3 -11 5.58 0.76
 0 3 11 5.4 0.82
 0 -3 11 6.1 0.85
 0 -3 -11 4.53 0.76
 0 -3 11 6.99 1.05
 0 3 11 8.45 1.02
 0 -3 11 7.25 0.85
 0 3 11 6.97 1.09
 0 3 11 5.99 1
 0 -3 11 6.83 0.98
 0 3 -11 6.65 0.78
 0 -3 11 4.38 1
 0 3 11 7.11 1
 0 -3 11 7.05 0.97
 0 -3 -11 7.26 0.96
 0 3 -11 7.26 1.01
 0 -3 -11 7.06 0.9
 0 3 -11 4.64 0.97
 0 -3 -11 7.48 1.05
 0 -3 -11 6.68 0.95
 0 -3 -11 6.97 0.97
 0 3 -11 6.49 0.99
 0 3 -11 5.46 0.91
 0 -3 -11 5.58 0.78
 0 3 -11 6.93 0.84
 0 3 -11 7.68 0.96
 0 3 11 6.45 0.88
 0 -3 -11 8.08 0.79
 0 3 -11 6.44 1.07
 0 3 -11 5.65 1
 0 -3 12 65.54 3.28
 0 3 12 67.74 3.35
 0 3 12 66.6 3.25
 0 -3 -12 68.46 3.3
 0 3 -12 65.99 3.29
 0 3 12 61.73 3.35
 0 3 12 63.39 3.28
 0 -3 12 67.7 3.22
 0 -3 12 66.47 3.35
 0 3 12 67.23 3.38
 0 3 12 70.26 3.22
 0 -3 12 64.37 3.21
 0 3 -12 59.86 3.14
 0 -3 12 63.98 3.38
 0 -3 12 70.76 3.31
 0 -3 12 66.38 3.42
 0 -3 -12 69.6 3.21
 0 3 -12 64.83 3.29
 0 -3 -12 68.54 3.33
 0 3 -12 68.34 3.3
 0 3 -12 66.34 3.23
 0 3 -12 66.24 3.31
 0 -3 -12 71.92 3.35
 0 -3 -12 64.68 3.26
 0 3 -12 70.12 3.19
 0 3 -12 67.21 3.28
 0 -3 -12 67.27 3.22
 0 3 -12 65.85 3.34
 0 3 -12 70.26 3.36
 0 3 -13 235.57 9.86
 0 -3 -13 234.68 9.89
 0 3 13 226.42 9.99
 0 3 -13 239.71 9.91
 0 -3 13 224.09 9.8
 0 3 13 228.57 9.9
 0 3 13 227.93 10
 0 -3 13 226.12 10.03
 0 -3 13 233.59 9.98
 0 3 13 230.07 9.97
 0 -3 -13 240.71 9.89
 0 3 -13 243.29 9.91
 0 -3 13 242.16 10.04
 0 -3 -13 228.74 9.88
 0 -3 -13 246.11 9.8
 0 3 -13 242.43 9.91
 0 3 -13 228.24 9.81
 0 3 -13 223.96 9.85
 0 -3 -13 205.75 9.82
 0 3 13 225.73 9.83
 0 -3 -13 229.89 9.81
 0 -3 13 216.51 9.89
 0 -3 13 224.57 9.87
 0 3 13 222.79 9.82
 0 3 13 235.46 9.96
 0 3 -13 225.57 9.91
 0 -3 14 114.46 5.56
 0 3 14 125.95 5.63
 0 -3 -14 122.81 5.48
 0 3 -14 124.06 5.49
 0 3 -14 117.85 5.44
 0 -3 -14 117.58 5.48
 0 3 14 121.12 5.63
 0 3 -14 116.75 5.48
 0 -3 14 121.74 5.68
 0 -3 14 118.09 5.59
 0 3 -14 119.3 5.48
 0 -3 -14 116.38 5.5
 0 3 -14 124.47 5.47
 0 3 -14 114.3 5.46
 0 -3 -14 111.58 5.45
 0 3 -14 109.05 5.41
 0 3 14 114 5.4
 0 -3 14 115.49 5.51
 0 -3 14 119.01 5.48
 0 3 14 116.56 5.54
 0 -3 14 124.08 5.61
 0 -3 14 121.24 5.68
 0 3 14 122.42 5.64
 0 3 -14 118.87 5.53
 0 -3 15 54.65 3.13
 0 3 -15 55.57 2.92
 0 3 -15 55.21 3.01
 0 -3 -15 50.78 2.97
 0 3 -15 54.75 2.98
 0 3 -15 52.66 2.97
 0 -3 15 47.37 2.83
 0 3 15 46.81 2.81
 0 -3 -15 49.82 2.9
 0 3 -15 53.02 2.89
 0 3 15 49.6 3.05
 0 3 -15 53.02 2.96
 0 3 15 55.03 3.07
 0 3 15 54.09 3.07
 0 -3 15 51.87 3.06
 0 3 15 58.71 3.16
 0 -3 15 57.07 3.18
 0 -3 15 56.91 3.08
 0 3 -15 59.11 3.01
 0 -3 -15 53.64 2.97
 0 3 15 51.42 3
 0 -3 15 51.33 2.96
 0 -3 -16 114.56 5.47
 0 3 -16 117.7 5.5
 0 3 -16 112.76 5.49
 0 3 -16 118.38 5.45
 0 -3 -16 117.73 5.55
 0 3 -16 116.79 5.53
 0 3 -16 106.27 5.43
 0 -3 16 111.89 5.44
 0 -3 -16 120.42 5.54
 0 3 -16 120.04 5.55
 0 3 16 111.9 5.56
 0 -3 16 115.51 5.62
 0 -3 16 114.43 5.51
 0 3 16 115.51 5.53
 0 -3 -16 115.62 5.48
 0 3 16 120.22 5.68
 0 3 -16 114.11 5.42
 0 3 16 120.07 5.69
 0 -3 16 109.51 5.6
 0 3 16 121.51 5.69
 0 -3 16 117.31 5.65
 0 3 17 32.53 2.26
 0 -3 17 23.81 2.09
 0 -3 17 26.91 2.15
 0 3 17 30.29 2.26
 0 -3 -17 26.47 2.04
 0 3 17 24.26 2.17
 0 -3 17 26.3 2.24
 0 3 17 28.82 2.2
 0 3 -17 23.27 1.92
 0 3 17 28.68 2.1
 0 3 17 21.92 2.07
 0 -3 17 26.61 2.14
 0 3 -17 25.73 2.05
 0 3 -18 11.43 1.55
 0 -3 -18 10.96 1.51
 0 3 18 9.7 1.61
 0 -3 18 13.72 1.67
 0 3 18 14.91 1.72
 0 -3 18 12.03 1.61
 0 -3 -18 11.42 1.53
 0 3 -18 12.16 1.56
 0 -3 -18 14.49 1.4
 0 3 -18 12.13 1.63
 0 -3 -18 11.18 1.59
 0 3 -18 11.66 1.53
 0 -3 -18 11.06 1.44
 0 -3 -18 10.94 1.41
 0 3 -18 10.04 1.36
 0 -3 -18 9.18 1.52
 0 3 -18 9.57 1.5
 0 3 18 13.05 1.68
 0 -3 18 10.37 1.46
 0 3 18 13.64 1.5
 0 -3 18 13.61 1.69
 0 3 -18 11.93 1.38
 0 3 18 8.24 1.52
 0 -3 18 12.28 1.6
 0 3 18 12.32 1.65
 0 3 18 11.04 1.59
 0 3 -19 10 1.53
 0 -3 -19 13.62 1.59
 0 3 19 11.84 1.62
 0 -3 19 13.26 1.58
 0 3 19 12.98 1.65
 0 -3 19 11.76 1.62
 0 3 -19 7.01 1.41
 0 -3 -19 7.93 1.45
 0 -3 -19 11.71 1.44
 0 3 -19 11.96 1.58
 0 3 -19 12.65 1.49
 0 -3 -19 9.99 1.58
 0 3 -19 8.88 1.56
 0 -3 -19 10.91 1.38
 0 3 19 9.09 1.56
 0 -3 19 14.13 1.6
 0 3 19 8.69 1.32
 0 3 19 10.23 1.53
 0 3 -19 11.09 1.33
 0 3 19 10.96 1.68
 0 -3 19 8.88 1.56
 0 -3 19 10.99 1.65
 0 -3 19 13.65 1.7
 0 3 19 8.96 1.6
 0 -3 -20 17.4 1.71
 0 3 -20 14.61 1.67
 0 -3 20 12.6 1.66
 0 3 20 14.83 1.71
 0 3 -20 13.14 1.63
 0 3 -20 15.75 1.7
 0 -3 -20 16.64 1.72
 0 -3 -20 16.48 1.72
 0 3 -20 11.61 1.56
 0 -3 -20 14.23 1.55
 0 -3 -20 15.61 1.52
 0 3 -20 14.67 1.57
 0 -3 20 13.75 1.62
 0 3 20 13.44 1.82
 0 -3 20 14.24 1.76
 0 -3 20 14.13 1.73
 0 3 20 20.16 1.86
 0 3 20 14.84 1.81
 0 3 20 15.8 1.75
 0 -3 20 13.7 1.74
 0 -3 20 16 1.77
 0 -3 -21 11.26 1.51
 0 3 -21 10.6 1.5
 0 3 -21 10.17 1.4
 0 -3 -21 11.72 1.44
 0 -3 21 7.98 1.47
 0 3 21 9.44 1.5
 0 3 -21 7.33 1.32
 0 3 -21 9.39 1.32
 0 -3 -21 9.78 1.45
 0 3 21 10.43 1.48
 0 3 21 7.97 1.44
 0 -3 21 7.08 1.39
 0 -3 21 10.08 1.59
 0 3 21 10.6 1.62
 0 -3 21 8.52 1.31
 0 3 21 8.6 1.56
 0 -3 21 8.87 1.47
 0 3 21 10.22 1.5
 0 -3 21 12.14 1.53
 0 -3 -21 9.55 1.42
 0 3 -21 9.07 1.37
 0 -3 -22 -0.18 1.07
 0 3 -22 -0.09 1
 0 -3 -22 -0.14 0.84
 0 3 -22 -0.55 0.97
 0 -3 -22 0.38 0.89
 0 3 -22 1.23 0.99
 0 3 22 1.48 1.14
 0 -3 22 1.95 1.11
 0 3 22 0.29 1.03
 0 -3 22 -0.11 1.01
 0 -3 22 1.38 1.16
 0 3 22 1.69 1.07
 0 3 22 1.15 1.05
 0 -3 22 0.93 1.02
 0 -3 -22 -0.35 1.03
 0 3 -22 0.09 1.02
 0 -3 -22 -0.09 0.99
 0 3 -22 -0.26 1.01
 0 -3 23 81.24 3.84
 0 3 23 78 3.78
 0 -3 -23 63.82 3.42
 0 -3 -23 84.71 3.73
 0 3 -23 67.45 3.59
 0 3 -23 70.41 3.54
 0 3 23 78.44 3.78
 0 -3 23 78.98 3.78
 0 3 -23 82.23 3.69
 0 -3 -23 76.69 3.68
 0 3 23 71.79 3.55
 0 3 -23 72.41 3.58
 0 -3 -23 78.38 3.56
 0 3 -24 0.28 0.69
 0 -3 -24 0.69 0.73
 0 3 -24 -0.32 0.64
 0 -3 -24 1.03 0.81
 0 3 -24 0.26 0.7
 0 3 24 -0.97 0.57
 0 -3 24 -0.19 0.57
 0 -3 -24 0.53 0.63
 0 3 -24 -0.1 0.68
 0 -3 -25 1.08 0.54
 0 4 0 10.37 0.49
 0 4 0 10.03 0.54
 0 4 0 10.93 0.52
 0 -4 0 10.03 0.51
 0 4 0 9.42 0.5
 0 -4 0 8.82 0.52
 0 -4 0 10.99 0.51
 0 -4 0 9.42 0.52
 0 -4 0 10.47 0.5
 0 4 0 10.34 0.53
 0 4 0 10.41 0.49
 0 -4 0 10.35 0.53
 0 -4 0 9.74 0.52
 0 4 0 11.01 0.52
 0 -4 0 11.47 0.53
 0 -4 0 11.28 0.52
 0 -4 0 10.83 0.51
 0 4 0 10.26 0.5
 0 4 0 10.74 0.51
 0 4 -1 2366.45 94.47
 0 4 1 2305.49 94.44
 0 -4 1 2373.9 94.48
 0 -4 1 2377.08 94.46
 0 4 1 2365 94.47
 0 -4 1 2401.23 94.48
 0 4 -1 2340.44 94.48
 0 -4 -1 2371.58 94.47
 0 4 -1 2414.98 94.48
 0 4 -1 2353.28 94.47
 0 4 -1 2444.59 94.46
 0 -4 1 2236.72 94.44
 0 4 1 2376.25 94.48
 0 -4 -1 2355.38 94.48
 0 4 -1 2322.84 94.45
 0 -4 1 2297.95 94.45
 0 -4 1 2300.67 94.44
 0 4 1 2365.44 94.48
 0 -4 -1 2319.06 94.48
 0 4 1 2409.6 94.49
 0 -4 -1 2312.11 94.47
 0 4 -1 2385.33 94.47
 0 4 1 2261.86 94.46
 0 -4 1 2298.4 94.44
 0 4 1 2319.76 94.47
 0 4 1 2409.98 94.48
 0 -4 1 2429.27 94.46
 0 -4 1 2301.37 94.44
 0 -4 -1 2381.25 94.47
 0 -4 -1 2401.29 94.48
 0 4 1 2446.05 94.48
 0 4 1 2421.01 94.48
 0 -4 -1 2496.84 94.49
 0 -4 -1 2473.67 94.48
 0 4 1 2391.48 94.48
 0 -4 -1 2404.09 94.46
 0 4 1 2423.84 94.47
 0 4 -1 2268.64 94.43
 0 -4 1 2336.14 94.47
 0 -4 1 2383.36 94.45
 0 -4 -1 2375.38 94.48
 0 4 -1 2316.92 94.45
 0 -4 2 346.5 13.76
 0 -4 2 334.65 13.8
 0 -4 2 340.75 13.8
 0 4 2 344.6 13.76
 0 -4 -2 352.65 13.81
 0 -4 -2 351.85 13.8
 0 4 2 320.02 13.76
 0 -4 -2 342.2 13.79
 0 4 2 346.22 13.78
 0 4 -2 346.66 13.74
 0 -4 2 330.38 13.74
 0 -4 -2 351.3 13.79
 0 -4 -2 349.79 13.8
 0 4 2 351.54 13.8
 0 4 -2 341.88 13.79
 0 4 -2 346.67 13.77
 0 -4 -2 330.99 13.79
 0 4 2 323.53 13.76
 0 4 2 331.14 13.78
 0 4 2 348.55 13.77
 0 -4 -2 346.2 13.77
 0 4 2 337.28 13.8
 0 4 2 349.55 13.8
 0 -4 -2 349.95 13.8
 0 -4 -2 342.08 13.77
 0 -4 -2 350.52 13.74
 0 -4 2 338.46 13.73
 0 -4 2 344.07 13.77
 0 4 2 347.53 13.78
 0 -4 -2 330.13 13.74
 0 4 2 336.54 13.8
 0 -4 -2 332.05 13.8
 0 -4 -2 342.57 13.78
 0 4 -2 350.27 13.8
 0 -4 -3 315.54 12.86
 0 -4 -3 328.55 12.98
 0 -4 -3 310.93 12.96
 0 4 3 320.11 12.98
 0 -4 -3 311.46 12.89
 0 4 3 322.45 12.89
 0 -4 3 323.78 12.97
 0 -4 3 336.4 12.99
 0 -4 3 326.59 12.89
 0 -4 -3 310.58 12.91
 0 -4 -3 317.04 12.97
 0 4 -3 298.63 12.95
 0 -4 -3 328.92 12.94
 0 4 3 302.92 12.95
 0 4 3 312.01 12.93
 0 4 3 324.12 12.92
 0 4 -3 307.84 12.89
 0 -4 -3 333.23 12.98
 0 4 -3 331.05 12.96
 0 4 -3 329.53 12.94
 0 -4 -3 322.38 12.95
 0 4 3 318.16 12.95
 0 4 3 328.96 12.9
 0 -4 3 315.05 12.87
 0 -4 3 319.88 12.87
 0 -4 -3 318.69 12.94
 0 -4 -3 312.97 12.9
 0 -4 -3 325.64 12.92
 0 4 3 321.99 12.97
 0 4 3 317.22 12.94
 0 -4 3 324.52 12.91
 0 -4 -3 329.17 12.92
 0 4 3 326.43 12.98
 0 -4 -3 309.27 12.87
 0 4 3 327.77 12.93
 0 -4 3 325.3 12.91
 0 -4 -3 317.85 12.87
 0 4 3 315 12.98
 0 4 -3 339.81 12.97
 0 4 -3 333.64 12.97
 0 -4 -3 328.28 12.94
 0 4 -3 316.98 12.93
 0 -4 -4 769.89 32.14
 0 -4 -4 851.81 32.27
 0 4 -4 820.89 32.24
 0 -4 -4 811.64 32.18
 0 -4 4 802.69 32.23
 0 4 4 796.64 32.14
 0 -4 4 776.69 32.25
 0 -4 4 800.23 32.27
 0 4 4 802.06 32.26
 0 -4 4 793.36 32.14
 0 -4 -4 832.43 32.2
 0 -4 -4 821.67 32.25
 0 4 4 835.14 32.28
 0 -4 -4 789.94 32.12
 0 -4 -4 815.15 32.28
 0 4 4 844.6 32.24
 0 4 4 826.87 32.27
 0 -4 4 811.5 32.16
 0 -4 -4 822.82 32.26
 0 -4 -4 824.22 32.23
 0 4 -4 860.92 32.24
 0 4 -4 832.67 32.25
 0 -4 -4 807.73 32.17
 0 4 -4 754.05 32.14
 0 4 4 805.46 32.23
 0 4 4 817.77 32.22
 0 4 4 795.19 32.2
 0 -4 -4 774.5 32.13
 0 -4 -4 831.81 32.22
 0 -4 4 766.99 32.14
 0 -4 -4 752.01 32.11
 0 -4 -4 859.35 32.21
 0 4 -4 844.81 32.25
 0 4 -4 794.9 32.2
 0 -4 -4 841.5 32.26
 0 -4 4 831.8 32.17
 0 -4 -4 777 32.2
 0 -4 -4 804.54 32.14
 0 -4 4 788.47 32.16
 0 4 4 818.83 32.2
 0 4 4 801.73 32.26
 0 4 5 151.66 6.03
 0 -4 5 136.65 5.9
 0 4 5 148.82 6.01
 0 -4 5 142.55 5.93
 0 -4 -5 154.08 6.01
 0 -4 -5 148.06 6.07
 0 -4 -5 154.84 6.08
 0 -4 -5 149 6
 0 4 -5 145.68 6.06
 0 -4 -5 141.81 6.07
 0 -4 -5 143.62 6.02
 0 4 5 152.62 6.05
 0 -4 5 140.65 5.94
 0 -4 5 148.76 5.97
 0 4 5 149.07 6.09
 0 4 5 141.4 5.97
 0 -4 5 147.17 5.94
 0 4 5 150.59 6.1
 0 -4 5 146.06 5.93
 0 4 -5 143.48 6.04
 0 -4 -5 149.16 6.06
 0 -4 -5 145.49 5.97
 0 -4 5 151.53 6.1
 0 -4 5 139.42 6.03
 0 4 -5 149.31 6.04
 0 -4 -5 152.11 6
 0 4 5 149.15 6.11
 0 4 5 151.53 6.1
 0 -4 5 149.8 6.09
 0 -4 -5 147.51 6.07
 0 4 -5 145.24 6.06
 0 -4 -5 156.38 6.1
 0 4 -5 146.4 6.07
 0 4 -5 146.06 6.07
 0 -4 -5 147.52 6.06
 0 -4 -5 142.84 6.04
 0 -4 -5 151.38 6.08
 0 4 -5 150.66 6.08
 0 4 -5 144.68 6.06
 0 -4 -5 146.06 5.98
 0 4 -5 153.74 6.08
 0 4 -5 139.75 5.99
 0 4 -5 147.47 6.06
 0 -4 -5 151.79 6.07
 0 -4 -5 147.93 5.95
 0 4 -5 149.73 6.08
 0 4 -5 130.43 5.91
 0 4 5 132.9 6.02
 0 4 -6 70.14 3.1
 0 -4 -6 74.71 3.08
 0 4 -6 72.45 3.21
 0 4 6 69.93 3.15
 0 -4 -6 77.13 3.12
 0 4 6 75.89 3.14
 0 -4 6 73.05 3.01
 0 -4 6 75.66 3.09
 0 -4 -6 76.33 3.22
 0 -4 -6 72.91 3.21
 0 -4 -6 73.58 3.11
 0 4 -6 73.14 3.21
 0 4 6 67 3.14
 0 -4 -6 73.15 3.14
 0 -4 -6 71.03 3.18
 0 -4 6 74.33 3.06
 0 4 6 75.43 3.19
 0 4 6 70.34 3.22
 0 -4 6 72.89 3.02
 0 -4 6 70.88 3.23
 0 -4 6 72.78 3.17
 0 4 6 72.78 3.07
 0 4 -6 77.96 3.18
 0 -4 -6 74.13 3.19
 0 4 6 75.18 3.06
 0 4 6 76.77 3.26
 0 -4 6 69.2 3.14
 0 4 -6 70.37 3.15
 0 -4 -6 71.35 3.12
 0 -4 6 70.95 3.21
 0 -4 6 74.3 3.23
 0 4 6 72.05 3.25
 0 4 -6 74.38 3.22
 0 -4 -6 68.89 3.22
 0 4 -6 74.55 3.22
 0 -4 -6 75.02 3.21
 0 -4 -6 74.52 3.2
 0 -4 6 73.04 3.16
 0 -4 -6 76.35 3.21
 0 4 -6 72.01 3.2
 0 4 -6 71.72 3.22
 0 4 -6 70.09 3.15
 0 -4 -6 73.92 3.12
 0 -4 6 67.66 3.14
 0 4 -6 69.3 3.2
 0 4 -6 64.71 2.99
 0 -4 -6 69.07 3.05
 0 4 -6 78.53 3.23
 0 4 -6 72.17 3.16
 0 -4 -6 77.74 3.21
 0 4 -7 193.67 7.71
 0 -4 -7 189.53 7.55
 0 4 -7 186.7 7.69
 0 4 -7 177.52 7.56
 0 4 -7 180.55 7.66
 0 4 7 193.89 7.63
 0 -4 7 163.27 7.45
 0 4 7 185.64 7.64
 0 -4 -7 187.38 7.58
 0 -4 -7 190.46 7.69
 0 -4 7 177.69 7.54
 0 -4 7 173.38 7.5
 0 -4 -7 185.36 7.59
 0 -4 -7 185.66 7.69
 0 -4 -7 190 7.62
 0 -4 -7 186.98 7.67
 0 4 7 190.11 7.66
 0 4 7 188.58 7.74
 0 -4 7 181.64 7.52
 0 -4 7 181.7 7.65
 0 4 7 176 7.53
 0 -4 7 175.92 7.49
 0 4 7 191.71 7.73
 0 -4 7 183.73 7.71
 0 4 -7 197.56 7.67
 0 4 -7 187.63 7.59
 0 -4 -7 194.64 7.67
 0 -4 7 178.33 7.6
 0 -4 7 181.95 7.67
 0 4 7 185.19 7.51
 0 4 -7 184.88 7.64
 0 4 7 198.01 7.75
 0 4 7 194.86 7.74
 0 -4 7 189.49 7.71
 0 4 -7 182.8 7.61
 0 -4 -7 186.66 7.69
 0 -4 -7 190.39 7.68
 0 -4 -7 195.73 7.69
 0 -4 7 183.19 7.64
 0 -4 -7 195.38 7.6
 0 4 -7 175.48 7.69
 0 -4 7 176.02 7.61
 0 4 -7 189.19 7.65
 0 4 -7 191.43 7.7
 0 4 -7 185.77 7.6
 0 4 -7 188.03 7.7
 0 4 -7 192.51 7.7
 0 -4 -7 182.36 7.71
 0 4 8 192.53 8.3
 0 4 8 192.99 8.5
 0 4 -8 212.29 8.56
 0 -4 -8 201.56 8.36
 0 4 -8 191.66 8.39
 0 4 8 212.71 8.52
 0 4 8 212.04 8.49
 0 -4 8 203.22 8.37
 0 -4 8 194.45 8.33
 0 -4 -8 204.12 8.55
 0 -4 -8 201.08 8.43
 0 4 -8 214.16 8.55
 0 4 8 191.78 8.48
 0 -4 -8 206.76 8.46
 0 -4 -8 215.18 8.55
 0 4 8 212.97 8.61
 0 4 8 204.96 8.53
 0 -4 8 216.46 8.6
 0 4 8 210.34 8.6
 0 -4 8 192.45 8.33
 0 -4 8 203.67 8.49
 0 -4 -8 215.49 8.53
 0 4 -8 212.85 8.52
 0 4 -8 209.57 8.45
 0 -4 8 207.11 8.59
 0 -4 8 213.82 8.64
 0 4 8 217.99 8.63
 0 4 8 213.25 8.62
 0 4 8 199.05 8.33
 0 -4 8 202.04 8.5
 0 -4 -8 210.69 8.54
 0 -4 -8 206.01 8.54
 0 -4 -8 212.01 8.56
 0 -4 -8 209.57 8.45
 0 -4 8 198.2 8.46
 0 4 -8 199.59 8.45
 0 4 -8 199.04 8.54
 0 4 -8 216.77 8.53
 0 -4 -8 207.87 8.57
 0 4 -8 210.03 8.56
 0 4 -8 215.61 8.58
 0 -4 -9 14.97 0.9
 0 4 -9 18.03 1.18
 0 4 9 13.66 1.07
 0 4 9 16.42 1.12
 0 -4 -9 15.92 1.22
 0 4 -9 18.48 1.26
 0 4 -9 16.35 1.05
 0 -4 -9 15.1 1.21
 0 -4 -9 16.64 1.04
 0 -4 -9 15.9 1.11
 0 4 9 16.28 1.09
 0 4 9 15.37 1.14
 0 -4 9 14.97 1.13
 0 4 9 18.46 1.27
 0 4 9 16.51 1.26
 0 -4 9 15.32 1.23
 0 -4 9 15.95 1.1
 0 -4 -9 16.47 1.15
 0 4 -9 16.27 1.03
 0 -4 9 15.59 1.26
 0 4 9 16.21 1.22
 0 -4 9 16.63 1.22
 0 -4 9 16.37 1.16
 0 4 9 15.07 1.27
 0 4 -9 16.48 1.29
 0 4 -9 15.31 1.29
 0 4 -9 16.54 1.16
 0 -4 -9 15.35 1.25
 0 -4 -9 16.53 1.21
 0 -4 -9 18.3 1.24
 0 -4 -9 16.34 1.07
 0 -4 9 15.69 1.03
 0 4 -9 15.56 1.03
 0 4 -9 16.18 1.21
 0 4 9 17.42 1.14
 0 4 -9 17.52 1.25
 0 4 -10 142.22 6.11
 0 4 10 150.21 6.1
 0 4 10 142.43 6.05
 0 -4 -10 146.3 6.13
 0 4 -10 133.57 6.09
 0 4 -10 143.11 6
 0 4 10 137.93 6.05
 0 -4 -10 136.78 5.99
 0 -4 10 120.45 6.04
 0 4 -10 140.64 6.04
 0 4 10 142.12 6.2
 0 -4 10 140.42 6.1
 0 4 10 149.32 6.15
 0 -4 10 141.02 6.19
 0 -4 10 146.25 6.17
 0 4 10 137.64 6.17
 0 4 -10 143.62 6
 0 -4 -10 147.76 6.11
 0 -4 10 139.59 6.2
 0 4 10 150.91 6.22
 0 -4 10 142.21 6.23
 0 -4 10 142.99 6.12
 0 4 10 145.67 6.24
 0 4 -10 147.73 6.17
 0 4 -10 142.35 6.15
 0 -4 -10 140.11 6.12
 0 4 -10 146.09 6.12
 0 4 -10 140.95 6.09
 0 -4 -10 142.44 6.11
 0 -4 -10 142.41 6.12
 0 -4 -10 144.49 6.01
 0 -4 -10 144.04 6.1
 0 -4 10 132.34 5.99
 0 4 10 129.74 6.05
 0 4 -10 128.56 6.09
 0 4 -10 137 6.12
 0 4 -10 143.32 6.01
 0 4 -11 48.21 2.61
 0 4 11 54.71 2.74
 0 -4 -11 52.28 2.67
 0 4 -11 57.67 2.72
 0 4 -11 49.89 2.5
 0 -4 11 49.65 2.6
 0 4 11 51.98 2.58
 0 4 -11 51.49 2.55
 0 -4 11 54.05 2.64
 0 4 11 50.95 2.78
 0 4 11 56.81 2.71
 0 -4 11 58.82 2.82
 0 -4 11 55.32 2.73
 0 4 11 48.93 2.7
 0 4 11 55.24 2.75
 0 4 -11 53.06 2.52
 0 -4 11 50.39 2.63
 0 -4 11 53.78 2.8
 0 -4 -11 57.86 2.61
 0 4 -11 57.91 2.71
 0 -4 -11 52.74 2.7
 0 -4 -11 55.49 2.69
 0 4 -11 50.2 2.62
 0 -4 -11 55.01 2.7
 0 4 -11 58.14 2.72
 0 4 -11 53.61 2.71
 0 -4 -11 50.14 2.52
 0 4 -11 49.59 2.55
 0 4 11 45.11 2.56
 0 -4 -11 51.1 2.61
 0 4 -11 50.57 2.71
 0 4 -11 50.75 2.74
 0 -4 -11 52.96 2.54
 0 -4 -12 1.2 0.79
 0 4 -12 2.02 0.9
 0 -4 12 0.65 0.71
 0 -4 12 1.14 0.84
 0 4 12 1.43 0.81
 0 4 12 2.1 0.93
 0 4 12 0.56 0.82
 0 4 12 0.24 0.89
 0 -4 12 2.15 0.87
 0 4 12 1.04 0.67
 0 -4 -12 1.04 0.69
 0 -4 12 0.45 0.68
 0 -4 12 1.15 0.91
 0 -4 12 0.95 0.89
 0 -4 12 1.52 0.8
 0 -4 -12 0.72 0.73
 0 -4 -12 0.35 0.84
 0 4 -12 1.87 0.89
 0 -4 -12 0.07 0.85
 0 4 -12 1.96 0.88
 0 4 -12 3.27 1.01
 0 4 -12 1.07 0.78
 0 4 -12 2.37 0.74
 0 4 -12 0.75 0.79
 0 -4 12 2.47 0.87
 0 4 12 1.3 0.71
 0 4 12 -0.23 0.77
 0 4 -12 0.58 0.92
 0 -4 -12 1.3 0.58
 0 4 -12 1.74 0.92
 0 4 -13 25.08 1.71
 0 4 13 23.82 1.76
 0 -4 13 24.45 1.69
 0 4 13 23.34 1.61
 0 4 13 21.78 1.74
 0 4 -13 26.5 1.67
 0 -4 -13 22.86 1.65
 0 4 -13 27.62 1.78
 0 -4 13 22.78 1.57
 0 4 13 28.19 1.91
 0 -4 13 27.81 1.89
 0 4 13 26.7 1.85
 0 -4 13 28.91 1.9
 0 -4 13 23.88 1.69
 0 4 -13 27.59 1.8
 0 -4 -13 26.87 1.77
 0 -4 -13 28.86 1.85
 0 -4 -13 25.8 1.61
 0 4 -13 30.53 1.82
 0 4 -13 26.89 1.76
 0 4 -13 28.55 1.71
 0 4 -13 25.72 1.58
 0 -4 -13 21 1.55
 0 4 -13 22.81 1.76
 0 4 13 18.07 1.51
 0 4 14 8.96 1.29
 0 4 -14 11.23 1.26
 0 -4 -14 10.41 1.33
 0 -4 14 9.93 1.26
 0 4 14 8.62 1.18
 0 -4 14 8.54 1.17
 0 -4 14 11.55 1.49
 0 -4 14 13.41 1.44
 0 -4 -14 9.91 1.27
 0 4 -14 12.15 1.36
 0 4 -14 11.69 1.27
 0 4 -14 10.36 1.3
 0 4 14 9.52 1.09
 0 4 -14 9.11 1.13
 0 -4 -14 10.38 1.2
 0 4 14 10.47 1.39
 0 4 -14 8.67 1.27
 0 4 -14 9.52 1.33
 0 -4 14 10.31 1.24
 0 -4 14 11.09 1.39
 0 4 14 10.95 1.38
 0 -4 15 19.9 1.82
 0 -4 15 21.6 1.78
 0 4 -15 17.68 1.64
 0 4 -15 19.92 1.58
 0 -4 -15 16.5 1.56
 0 4 -15 16.95 1.6
 0 4 -15 18.15 1.69
 0 -4 15 16.37 1.62
 0 4 15 14.47 1.6
 0 4 15 16.18 1.6
 0 -4 15 19 1.62
 0 -4 15 15.48 1.47
 0 4 15 15.41 1.54
 0 -4 15 17.4 1.65
 0 -4 15 18.71 1.71
 0 4 15 19.49 1.72
 0 4 -15 18 1.65
 0 4 15 14.69 1.53
 0 4 -15 20.23 1.63
 0 -4 -15 12.49 1.49
 0 -4 -15 14.57 1.51
 0 4 -15 20.18 1.53
 0 4 15 16.55 1.66
 0 4 -15 13.9 1.61
 0 -4 -16 8.49 1.29
 0 4 -16 7.01 1.22
 0 -4 -16 6.39 1.19
 0 4 -16 6.18 1.25
 0 4 -16 7.26 1.29
 0 4 -16 6.34 1.23
 0 4 -16 4.64 1.26
 0 -4 16 7.64 1.13
 0 4 -16 7.42 1.29
 0 -4 -16 8.17 1.33
 0 -4 -16 7.47 1.18
 0 4 16 6.66 1.32
 0 4 -16 8.4 1.15
 0 -4 16 2.92 1.08
 0 4 16 7.45 1.2
 0 -4 16 8.1 1.41
 0 4 16 6.07 1.16
 0 -4 16 8.26 1.42
 0 4 16 10.9 1.49
 0 4 16 6.03 1.35
 0 -4 17 -1.79 1.22
 0 4 17 0.25 1.28
 0 4 17 0.13 1.07
 0 -4 -17 -0.1 1.06
 0 4 17 0.71 1.01
 0 -4 17 1.29 1.16
 0 4 17 -0.92 1.2
 0 4 -17 -0.1 1.03
 0 4 17 -0.76 1.06
 0 -4 17 -1.01 1.23
 0 4 17 0.51 1.17
 0 -4 17 -0.26 1.17
 0 4 -17 0.11 1.14
 0 -4 18 52.86 3.17
 0 4 18 49.37 3.08
 0 4 18 49.81 3.11
 0 -4 18 54.98 3.25
 0 -4 18 49.6 3.11
 0 4 18 47.08 2.99
 0 4 18 54.05 3.21
 0 4 -18 50.8 3.04
 0 -4 -18 47.41 2.93
 0 4 -18 52.53 3.03
 0 4 18 46.97 3.12
 0 4 -18 48.42 2.85
 0 -4 18 51.71 3.2
 0 -4 -18 47.69 2.86
 0 4 -18 50.68 2.91
 0 4 -18 51.17 3.06
 0 -4 -18 52.47 3.09
 0 -4 -18 48.67 2.88
 0 4 -18 50.14 3.01
 0 -4 -18 50.46 3.03
 0 -4 -18 51.76 3.03
 0 4 -18 54.33 3.05
 0 4 18 54.86 3.27
 0 -4 18 49.34 3.16
 0 4 -18 52.46 3.02
 0 -4 -18 50.65 3.04
 0 4 -19 1.97 1.24
 0 -4 -19 0.22 1.19
 0 4 -19 0.2 0.88
 0 4 19 2.54 1.27
 0 4 19 1.2 1.26
 0 -4 19 0.56 1.19
 0 4 19 1.89 1.27
 0 -4 19 2.35 1.14
 0 -4 19 1.06 1.21
 0 -4 19 1.18 1.14
 0 4 19 3.04 1.32
 0 4 -19 -0.84 1.14
 0 -4 -19 -0.23 1.22
 0 -4 -19 0.38 1.03
 0 4 -19 0.79 1.18
 0 4 -19 1.32 1
 0 4 -19 2.33 1.25
 0 -4 -19 1.67 1.21
 0 -4 19 1.7 1.25
 0 4 19 -0.4 1.33
 0 -4 19 -0.26 1.27
 0 4 -19 0.64 1.15
 0 -4 -19 0.7 1.05
 0 4 -20 77.51 4.02
 0 -4 -20 79.45 4.04
 0 -4 20 75.71 4.21
 0 4 20 73.64 4.14
 0 4 20 74.89 4.16
 0 4 20 73.33 4.17
 0 -4 20 72.72 4.08
 0 -4 20 82.98 4.3
 0 4 20 74.74 4.15
 0 -4 20 74.84 4.13
 0 -4 -20 76.65 3.87
 0 4 -20 74.19 4
 0 4 -20 79.72 3.99
 0 4 -20 74.61 4
 0 -4 -20 78.19 4.05
 0 -4 -20 79.44 4.06
 0 4 -20 82.47 4.06
 0 4 20 71.39 4.14
 0 -4 20 80.34 4.25
 0 -4 20 76.24 4.15
 0 -4 -20 76.46 3.91
 0 4 -20 80.82 4.05
 0 4 21 50.83 3.15
 0 -4 21 54.19 3.07
 0 -4 21 54.8 3.22
 0 -4 21 49.09 3.05
 0 4 21 53.08 3.09
 0 -4 -21 55.19 3.07
 0 4 -21 53.7 3.06
 0 4 -21 51.19 2.99
 0 -4 -21 55.81 3.04
 0 4 -21 51.72 3
 0 4 -21 49.45 2.92
 0 4 -21 48.98 2.96
 0 -4 -21 52.55 3.01
 0 4 21 55.95 3.22
 0 4 21 58.4 3.19
 0 -4 21 57.34 3.23
 0 -4 21 54.04 3.2
 0 4 21 45.25 3.04
 0 -4 21 53.55 3.15
 0 4 -22 5.07 1.11
 0 4 -22 5.32 1.13
 0 -4 -22 4.42 1.11
 0 -4 -22 3.34 1.12
 0 4 22 3.15 1.14
 0 -4 22 3.24 1.19
 0 -4 22 4.52 1.17
 0 -4 22 2.85 1.22
 0 4 22 4.52 1.26
 0 4 -22 3.11 1.08
 0 -4 -22 4.37 1.21
 0 -4 -22 3.93 0.91
 0 4 -22 4.74 1.08
 0 -4 22 2.37 1.1
 0 4 22 2.6 1.15
 0 -4 -22 1.87 0.92
 0 4 -22 3.55 1.14
 0 -4 23 7.75 1.22
 0 4 23 7.82 1.2
 0 -4 -23 7.22 0.97
 0 4 23 6.36 0.99
 0 4 -23 6.79 1.13
 0 4 -23 7.74 1.07
 0 4 -23 6.83 1.06
 0 -4 -23 9.61 1.22
 0 -4 -23 9.08 1.16
 0 4 -23 7.25 1.11
 0 4 23 8.33 1.19
 0 -4 23 10.41 1.29
 0 4 -24 32.93 1.81
 0 4 24 28.78 1.63
 0 -4 -24 30.82 1.67
 0 4 -24 33.62 1.8
 0 -4 -24 32.56 1.84
 0 4 -24 29.79 1.71
 0 -4 -24 31.41 1.84
 0 4 -25 1.64 0.5
 0 -4 -25 2.37 0.58
 0 5 0 0.54 0.29
 0 -5 0 0.11 0.27
 0 -5 0 0.4 0.26
 0 5 0 0.29 0.28
 0 -5 0 0.31 0.25
 0 -5 0 0.2 0.25
 0 5 0 0.42 0.25
 0 -5 0 0.01 0.26
 0 5 0 -0.08 0.3
 0 -5 0 -0.15 0.3
 0 5 0 0.01 0.32
 0 -5 0 0.25 0.29
 0 -5 0 0.27 0.3
 0 -5 0 -0.1 0.28
 0 -5 0 -0.15 0.28
 0 5 0 -0.03 0.25
 0 5 0 0.41 0.26
 0 -5 0 0.22 0.29
 0 -5 0 -0.05 0.23
 0 5 0 0.41 0.22
 0 5 0 0.89 0.2
 0 5 0 0.03 0.29
 0 5 0 0.29 0.28
 0 5 0 0.04 0.28
 0 -5 1 193.97 7.87
 0 -5 1 192 7.85
 0 5 1 193.65 7.88
 0 -5 1 193.2 7.84
 0 -5 -1 199.67 7.88
 0 -5 -1 192.43 7.88
 0 5 1 189.46 7.89
 0 -5 -1 199.35 7.88
 0 5 -1 194.77 7.85
 0 -5 -1 195.9 7.88
 0 5 -1 197.09 7.86
 0 -5 1 185.23 7.84
 0 -5 -1 197.05 7.88
 0 -5 -1 203.62 7.89
 0 5 -1 197.58 7.82
 0 5 -1 193.05 7.83
 0 -5 1 205.01 7.86
 0 5 1 194.43 7.87
 0 -5 -1 194.51 7.88
 0 -5 -1 199.43 7.88
 0 5 1 196.21 7.88
 0 -5 -1 194.58 7.86
 0 5 -1 192.15 7.83
 0 5 1 198.63 7.88
 0 -5 -1 200.22 7.89
 0 -5 1 187.6 7.87
 0 -5 -1 197.37 7.88
 0 5 1 204.38 7.88
 0 -5 1 195.53 7.85
 0 5 -1 193.44 7.88
 0 5 -1 192.48 7.88
 0 -5 -1 192.43 7.83
 0 -5 -1 186.59 7.82
 0 -5 -1 191.61 7.87
 0 -5 1 188.58 7.87
 0 5 1 190.27 7.87
 0 5 -1 196.63 7.84
 0 5 -1 190.23 7.87
 0 5 1 195.74 7.85
 0 -5 1 194.78 7.87
 0 5 -1 196.17 7.87
 0 -5 1 185.99 7.88
 0 5 -1 192.28 7.88
 0 5 2 969.89 36.73
 0 -5 -2 924.11 36.72
 0 5 -2 902.4 36.65
 0 5 2 909.73 36.73
 0 -5 -2 960.49 36.72
 0 -5 2 900.49 36.66
 0 5 -2 896.8 36.68
 0 -5 -2 920.4 36.72
 0 5 2 910.89 36.74
 0 5 -2 909.05 36.71
 0 -5 -2 934.36 36.71
 0 5 -2 885.39 36.66
 0 5 2 971.18 36.71
 0 -5 -2 941.12 36.72
 0 -5 2 842.29 36.64
 0 5 2 915.54 36.72
 0 -5 -2 943.43 36.71
 0 -5 2 903.51 36.67
 0 -5 2 926.19 36.69
 0 -5 -2 935.37 36.72
 0 5 2 953.88 36.73
 0 -5 2 873.09 36.64
 0 -5 2 903.54 36.68
 0 -5 -2 937.97 36.68
 0 -5 -2 942.87 36.67
 0 5 2 973.32 36.73
 0 -5 2 934.33 36.7
 0 -5 -2 929.87 36.73
 0 5 2 921.17 36.71
 0 -5 2 913.45 36.66
 0 -5 -2 938.49 36.73
 0 5 -2 894.15 36.72
 0 -5 2 909.33 36.73
 0 -5 2 909.86 36.68
 0 5 2 925.95 36.69
 0 5 2 901.02 36.7
 0 5 2 915.4 36.69
 0 -5 -3 0.8 0.43
 0 5 -3 1.47 0.55
 0 -5 -3 0.87 0.43
 0 5 3 0.71 0.44
 0 5 3 0.54 0.38
 0 5 3 0.78 0.3
 0 5 3 0.52 0.41
 0 5 -3 0.66 0.51
 0 -5 -3 0.41 0.47
 0 5 -3 0.74 0.4
 0 -5 -3 0.68 0.48
 0 5 3 0.43 0.31
 0 -5 3 0.13 0.48
 0 -5 3 0.43 0.49
 0 -5 -3 0.58 0.54
 0 5 -3 1.06 0.45
 0 -5 -3 0.63 0.26
 0 -5 -3 0.32 0.48
 0 -5 3 0.91 0.5
 0 -5 3 0.63 0.27
 0 -5 3 0.74 0.4
 0 -5 -3 0.34 0.26
 0 5 3 0.84 0.5
 0 5 3 1.16 0.49
 0 -5 3 0.46 0.18
 0 5 3 0.39 0.37
 0 -5 -3 0.68 0.35
 0 -5 3 1.02 0.35
 0 -5 -3 0.75 0.4
 0 -5 -3 0.35 0.39
 0 -5 -3 0.39 0.21
 0 -5 3 0.57 0.23
 0 -5 3 0.55 0.18
 0 5 3 0.99 0.51
 0 -5 -3 0.75 0.28
 0 -5 -3 0.98 0.48
 0 5 3 0.49 0.48
 0 -5 -4 1.69 0.35
 0 5 4 2.01 0.51
 0 -5 4 1.95 0.22
 0 -5 4 1.5 0.27
 0 5 4 1.94 0.56
 0 -5 -4 2.03 0.51
 0 5 -4 1.57 0.51
 0 5 -4 1.55 0.55
 0 5 4 1.82 0.6
 0 -5 4 1.54 0.41
 0 5 4 1.46 0.44
 0 -5 -4 1.91 0.44
 0 -5 -4 1.63 0.27
 0 -5 4 2.81 0.38
 0 -5 4 1.36 0.28
 0 5 -4 1.85 0.56
 0 -5 4 2.42 0.65
 0 -5 4 1.22 0.56
 0 5 4 2.1 0.32
 0 -5 -4 1.72 0.35
 0 -5 -4 1.56 0.55
 0 -5 -4 1.9 0.42
 0 -5 -4 1.48 0.59
 0 -5 -4 1.62 0.6
 0 -5 -4 1.4 0.19
 0 -5 4 1.05 0.65
 0 5 -4 1.83 0.56
 0 -5 -4 1.36 0.46
 0 5 -4 1.76 0.61
 0 5 -4 1.35 0.62
 0 5 -4 1 0.56
 0 5 4 1.47 0.51
 0 5 4 1.37 0.33
 0 -5 -4 1.91 0.32
 0 -5 -4 2.03 0.54
 0 5 4 1.7 0.45
 0 5 4 0.98 0.53
 0 5 4 2.12 0.48
 0 -5 -4 1.73 0.62
 0 5 4 1.2 0.59
 0 -5 -5 19.68 0.98
 0 5 5 23.18 1.2
 0 -5 -5 21.67 1.03
 0 5 5 21.34 1.16
 0 -5 -5 24.42 1.21
 0 -5 5 24.94 1.06
 0 5 5 20.5 1.25
 0 -5 -5 24.95 1.31
 0 5 -5 27.09 1.35
 0 -5 -5 24.45 1.23
 0 -5 -5 25.39 1.26
 0 5 5 25.58 1.32
 0 -5 5 24.7 1.09
 0 -5 5 25.66 1.16
 0 5 5 22.16 1.23
 0 5 5 22.16 1.14
 0 5 5 20.09 1.32
 0 -5 5 25.31 1.11
 0 -5 5 25.08 1.08
 0 -5 -5 25.17 1.27
 0 -5 -5 21.49 1.15
 0 -5 5 23.61 1.25
 0 -5 -5 22.36 1.29
 0 -5 -5 24.04 1.12
 0 5 -5 26.73 1.28
 0 -5 5 23.47 1.35
 0 5 5 23.55 1.32
 0 -5 5 24.14 1.37
 0 -5 -5 21.58 1.29
 0 5 -5 25.61 1.29
 0 5 -5 27.17 1.32
 0 -5 -5 22.75 1.27
 0 5 -5 23.97 1.3
 0 -5 -5 23.96 1.3
 0 -5 -5 27.1 1.32
 0 5 -5 25.42 1.33
 0 5 -5 22.09 1.31
 0 5 -5 27.04 1.38
 0 5 5 23.97 1.08
 0 5 5 21.99 1.23
 0 -5 -5 24.77 1.13
 0 5 -5 26.66 1.23
 0 -5 -5 26.18 1.18
 0 5 -5 28.68 1.36
 0 5 -5 26.12 1.29
 0 5 6 104.94 4.54
 0 5 -6 107.77 4.6
 0 5 6 107.5 4.41
 0 -5 -6 108.59 4.44
 0 5 -6 99.99 4.48
 0 5 -6 110.21 4.6
 0 -5 -6 111.29 4.48
 0 5 6 111.55 4.51
 0 -5 6 106.03 4.41
 0 -5 -6 111.52 4.51
 0 -5 6 100.26 4.36
 0 5 6 111.57 4.54
 0 -5 -6 113.54 4.6
 0 -5 6 107.12 4.49
 0 5 -6 107.61 4.58
 0 -5 -6 111.85 4.6
 0 5 6 109.74 4.55
 0 -5 -6 111.25 4.54
 0 -5 -6 107.9 4.58
 0 -5 6 107.89 4.46
 0 -5 6 105.2 4.42
 0 5 6 109.8 4.56
 0 -5 6 101.41 4.54
 0 5 6 115.21 4.64
 0 -5 6 102.37 4.38
 0 -5 6 105.44 4.42
 0 -5 -6 107.16 4.56
 0 5 -6 109.62 4.54
 0 -5 -6 113.37 4.47
 0 -5 6 99.69 4.59
 0 5 -6 101.48 4.54
 0 -5 -6 112.07 4.5
 0 5 6 114.24 4.64
 0 5 6 111.62 4.61
 0 -5 6 107.93 4.53
 0 -5 6 107.5 4.62
 0 -5 -6 107.46 4.58
 0 5 -6 104.06 4.53
 0 5 -6 103.82 4.58
 0 -5 6 93.12 4.51
 0 -5 -6 111.44 4.59
 0 -5 -6 104.84 4.58
 0 -5 -6 107.74 4.57
 0 5 -6 107.68 4.54
 0 5 -6 105.7 4.58
 0 -5 -6 109.91 4.5
 0 5 -6 106.45 4.6
 0 -5 6 103.88 4.53
 0 5 -6 110.03 4.57
 0 5 -6 112.14 4.55
 0 5 -6 108.4 4.59
 0 5 -6 108.53 4.59
 0 -5 -7 6.84 0.58
 0 5 -7 7.03 0.79
 0 5 -7 6.08 0.82
 0 5 7 7.2 0.72
 0 -5 -7 7.07 0.67
 0 5 7 7.07 0.7
 0 -5 7 6.9 0.48
 0 -5 7 6.46 0.62
 0 -5 -7 7.35 0.8
 0 5 -7 6.67 0.88
 0 -5 -7 6.42 0.84
 0 5 7 6.96 0.89
 0 -5 7 6.82 0.57
 0 5 7 6.53 0.71
 0 -5 -7 6.76 0.67
 0 -5 -7 8.48 0.8
 0 -5 7 7.05 0.85
 0 -5 7 7.96 0.76
 0 5 7 6.12 0.84
 0 -5 7 6.95 0.47
 0 -5 7 6.41 0.9
 0 5 7 5.91 0.9
 0 5 -7 8.17 0.77
 0 -5 7 6.75 0.72
 0 5 7 6.16 0.86
 0 5 7 7.4 0.56
 0 -5 -7 7.39 0.82
 0 5 -7 7.29 0.62
 0 5 -7 7.37 0.74
 0 5 -7 5.67 0.87
 0 -5 -7 6.82 0.88
 0 -5 -7 7.32 0.87
 0 -5 7 5.12 0.68
 0 -5 -7 6.36 0.81
 0 5 -7 5.25 0.74
 0 5 -7 6.5 0.85
 0 -5 -7 7.61 0.69
 0 -5 7 4.76 0.66
 0 5 7 6.75 0.7
 0 5 -7 6.41 0.87
 0 5 7 6.15 0.47
 0 -5 -7 6.38 0.58
 0 5 -7 7.25 0.74
 0 5 -7 7.46 0.66
 0 5 -7 6.23 0.83
 0 5 -8 52.95 2.47
 0 5 8 46.74 2.17
 0 5 8 48.98 2.39
 0 5 8 51.62 2.36
 0 5 8 51.76 2.39
 0 -5 -8 50.8 2.31
 0 -5 8 52.91 2.28
 0 -5 8 50.21 2.2
 0 -5 -8 50.47 2.36
 0 5 8 46.84 2.37
 0 -5 -8 49.02 2.42
 0 5 8 50.13 2.42
 0 5 8 54.22 2.55
 0 -5 8 50.87 2.24
 0 5 8 51.18 2.5
 0 -5 8 58.53 2.45
 0 -5 8 46.65 2.18
 0 -5 8 52.69 2.52
 0 -5 -8 56.06 2.44
 0 5 -8 53.05 2.41
 0 5 -8 51.4 2.31
 0 5 8 54.45 2.53
 0 -5 8 50.64 2.53
 0 -5 8 51.21 2.51
 0 5 8 49.98 2.23
 0 -5 -8 52.32 2.46
 0 -5 8 47.54 2.38
 0 -5 -8 47.44 2.44
 0 -5 -8 54.3 2.49
 0 -5 -8 52.85 2.34
 0 -5 8 50.44 2.37
 0 5 -8 55.3 2.47
 0 5 -8 53.6 2.42
 0 5 -8 50.69 2.33
 0 5 -8 54.66 2.51
 0 5 -8 55.13 2.52
 0 5 9 104.63 4.59
 0 5 -9 107.49 4.63
 0 5 -9 105.5 4.62
 0 -5 -9 96.52 4.38
 0 5 9 107.4 4.58
 0 5 9 98.48 4.63
 0 5 9 106.5 4.54
 0 -5 9 104.53 4.42
 0 -5 -9 107.76 4.64
 0 5 -9 108.61 4.64
 0 5 9 110.14 4.58
 0 -5 -9 103.86 4.52
 0 5 9 109.84 4.7
 0 -5 9 103.37 4.61
 0 5 9 99.32 4.59
 0 -5 9 103.72 4.57
 0 -5 9 113.47 4.7
 0 5 9 102.74 4.66
 0 -5 -9 105.32 4.6
 0 5 -9 99.38 4.48
 0 -5 9 106.63 4.69
 0 -5 9 105.71 4.62
 0 -5 9 103.75 4.72
 0 5 9 111.34 4.73
 0 -5 9 109.89 4.59
 0 -5 -9 103.91 4.61
 0 -5 -9 105.96 4.64
 0 -5 -9 102.35 4.5
 0 -5 -9 101.08 4.41
 0 -5 -9 104.21 4.61
 0 -5 9 100.21 4.52
 0 5 -9 104.98 4.63
 0 5 -9 107.95 4.51
 0 5 -9 110.37 4.68
 0 5 -9 105.51 4.68
 0 5 10 123.47 5.5
 0 5 -10 131.76 5.54
 0 5 10 129.27 5.5
 0 5 10 120.27 5.55
 0 5 10 127.76 5.45
 0 -5 -10 124.59 5.54
 0 5 -10 127.97 5.43
 0 -5 -10 121.3 5.42
 0 5 10 130.62 5.5
 0 -5 10 121.48 5.52
 0 5 10 127.24 5.63
 0 5 10 130.56 5.55
 0 5 10 126.87 5.6
 0 5 10 125.31 5.61
 0 -5 10 127.74 5.6
 0 -5 -10 127.57 5.52
 0 5 -10 123.86 5.4
 0 -5 10 122.69 5.52
 0 -5 10 123.71 5.63
 0 -5 10 131.27 5.63
 0 -5 -10 135.68 5.46
 0 -5 -10 125.73 5.53
 0 -5 -10 125.46 5.55
 0 5 -10 128.46 5.51
 0 5 -10 128.47 5.55
 0 -5 -10 124.03 5.41
 0 -5 10 115.73 5.41
 0 -5 -10 129.68 5.53
 0 5 -10 124.07 5.55
 0 5 -10 126.87 5.42
 0 5 -10 130.51 5.59
 0 5 -10 128.77 5.58
 0 5 11 344.91 14.55
 0 5 -11 359.34 14.59
 0 5 11 330.75 14.52
 0 5 11 338.64 14.61
 0 -5 -11 350.28 14.61
 0 5 11 350.77 14.69
 0 5 -11 344.01 14.59
 0 5 -11 349.17 14.45
 0 -5 11 330.33 14.54
 0 5 11 366.66 14.55
 0 5 -11 341.02 14.49
 0 -5 11 348.88 14.68
 0 -5 11 365.48 14.6
 0 5 11 352.08 14.6
 0 5 11 355.31 14.69
 0 5 11 360.74 14.69
 0 5 11 348.63 14.67
 0 -5 11 351.78 14.64
 0 5 -11 349.75 14.45
 0 -5 11 335.7 14.57
 0 -5 11 349.65 14.71
 0 5 -11 361.15 14.6
 0 -5 -11 374.07 14.5
 0 -5 -11 350.87 14.6
 0 5 -11 365.97 14.56
 0 5 -11 357.9 14.59
 0 -5 -11 333.73 14.57
 0 5 -11 367.81 14.62
 0 -5 -11 339.39 14.44
 0 5 -11 358.1 14.52
 0 -5 -11 336.84 14.55
 0 5 -11 346.38 14.59
 0 5 -11 358.85 14.63
 0 -5 -11 357.17 14.5
 0 5 -11 356.96 14.63
 0 5 12 0.17 0.85
 0 -5 -12 1.65 0.82
 0 5 -12 0.98 0.84
 0 5 12 1.35 0.93
 0 -5 12 -0.2 0.72
 0 -5 12 -0.17 0.84
 0 5 12 -0.08 0.91
 0 5 12 0.41 0.79
 0 -5 12 1.14 0.89
 0 -5 12 0.79 0.7
 0 5 12 -0.68 0.7
 0 -5 -12 0.53 0.68
 0 -5 12 0.5 0.84
 0 -5 12 -0.61 0.9
 0 -5 12 0.62 0.79
 0 -5 -12 -0.49 0.86
 0 -5 -12 0.38 0.7
 0 5 -12 0.76 0.87
 0 -5 -12 -0.7 0.82
 0 5 -12 0.07 0.84
 0 5 -12 -0.63 0.8
 0 5 -12 -0.21 0.88
 0 5 -12 -0.29 0.7
 0 5 -12 0.82 0.83
 0 5 12 0.08 0.79
 0 -5 12 -0.6 0.74
 0 5 12 0.19 0.68
 0 5 -12 0.07 0.96
 0 -5 -12 0.17 0.58
 0 5 -12 -0.15 0.91
 0 5 13 9.34 1.16
 0 -5 13 10.55 1.17
 0 5 13 12.86 1.34
 0 5 -13 9.15 1.06
 0 -5 -13 12.53 1.23
 0 5 -13 10.82 1.24
 0 -5 13 11.32 1.11
 0 -5 13 10.43 1.09
 0 5 13 11.34 1.3
 0 -5 13 11.33 1.3
 0 5 13 7.06 1.18
 0 5 13 10.93 1.32
 0 -5 13 10.65 1.16
 0 -5 13 11.43 1.33
 0 -5 -13 9.74 1.25
 0 5 -13 10.37 1.17
 0 -5 -13 13.32 1.31
 0 5 -13 8.88 1.2
 0 5 -13 11.32 1.14
 0 5 -13 8.92 1.18
 0 5 -13 9.92 1.03
 0 5 -13 12.07 1.21
 0 -5 -13 10.85 1.08
 0 5 13 10.9 1.08
 0 5 14 0.4 1.02
 0 -5 -14 2.12 0.97
 0 5 -14 2.26 1.02
 0 5 14 1.42 0.92
 0 -5 14 1.43 0.98
 0 -5 14 1.08 0.91
 0 -5 14 1.31 1.04
 0 -5 14 -0.1 1.01
 0 -5 -14 1.67 1.02
 0 5 -14 2.78 1.06
 0 5 -14 2.45 1.05
 0 5 -14 1.78 0.97
 0 5 14 1.46 0.78
 0 -5 -14 1.94 0.93
 0 5 -14 0.74 0.76
 0 5 14 1.45 1.01
 0 5 -14 2.61 1.02
 0 5 -14 0.64 0.98
 0 5 -14 0.46 1.02
 0 5 14 1.16 0.95
 0 -5 14 0.66 1.01
 0 -5 14 1.32 1.03
 0 -5 15 5.12 1.19
 0 -5 15 3.71 1.24
 0 5 -15 4.46 1.12
 0 5 -15 2.58 1.03
 0 -5 -15 2.8 1.13
 0 5 -15 4.03 1.16
 0 5 -15 4.17 1.15
 0 5 15 4.11 1.24
 0 -5 15 3.44 1.17
 0 5 15 4.03 1.15
 0 -5 15 3.79 1
 0 -5 15 2.8 1.02
 0 5 15 5.51 1.14
 0 -5 15 2.44 1.1
 0 5 15 4.79 1.23
 0 5 15 2.54 1.05
 0 -5 15 5.48 1.27
 0 5 -15 3.21 0.89
 0 5 15 4.22 1.14
 0 -5 -15 4.14 1.05
 0 5 15 3.61 1
 0 5 -15 3.15 1.14
 0 5 -15 5.44 1.19
 0 -5 -15 4.01 1.07
 0 5 -15 4.08 1.19
 0 5 16 2.95 1.04
 0 5 -16 3.93 1.16
 0 -5 -16 4.92 1.2
 0 5 -16 4.55 1.15
 0 5 -16 3.28 1.17
 0 5 -16 5.07 1.23
 0 -5 16 4.43 1.01
 0 -5 -16 3.27 1.24
 0 5 -16 3.35 1.17
 0 -5 -16 2.69 1.11
 0 5 -16 4.2 1.14
 0 -5 -16 4.14 1.1
 0 5 -16 1.92 0.93
 0 5 16 3.2 1.2
 0 -5 -16 3.61 1.03
 0 5 16 5.06 1.28
 0 5 16 6.03 1.18
 0 -5 16 5.07 1.12
 0 5 16 6.59 1.36
 0 5 16 5.21 1.3
 0 -5 16 5.04 1.2
 0 5 -17 0.44 1.2
 0 5 -17 0.31 1.08
 0 5 -17 -0.22 1.07
 0 -5 -17 -1.27 1.08
 0 5 17 0.47 0.98
 0 -5 17 -0.13 1.11
 0 5 17 -0.78 1.16
 0 -5 17 -0.69 0.97
 0 -5 -17 -0.84 1.02
 0 5 -17 0.2 1.08
 0 -5 17 -0.42 1.27
 0 5 17 0.13 1.13
 0 -5 17 -0.5 1.05
 0 5 17 0.51 1.23
 0 -5 17 -0.89 1.19
 0 5 17 1.15 1.22
 0 5 17 1.02 1.3
 0 -5 17 0.13 1.17
 0 -5 18 3.41 1.33
 0 5 18 5.25 1.38
 0 5 18 6.22 1.5
 0 -5 18 4.09 1.43
 0 -5 18 6.42 1.35
 0 5 18 8.51 1.52
 0 5 -18 6.07 1.39
 0 -5 -18 6.51 1.25
 0 5 -18 5.93 1.4
 0 -5 18 6.57 1.45
 0 5 -18 5.7 1.09
 0 5 18 8.95 1.46
 0 -5 -18 6.17 1.4
 0 5 -18 9.23 1.35
 0 -5 -18 4.68 1.18
 0 5 -18 7 1.39
 0 -5 -18 7.34 1.44
 0 -5 -18 5.61 1.15
 0 -5 -18 7.99 1.41
 0 5 -18 5.25 1.32
 0 5 -18 5.63 1.27
 0 5 18 4.61 1.41
 0 -5 18 6.26 1.44
 0 -5 -18 4.63 1.24
 0 5 -18 6.21 1.35
 0 -5 -19 74.83 4.03
 0 5 -19 79.73 4.05
 0 -5 19 71.98 4.21
 0 5 19 73.86 4.15
 0 5 -19 70.31 3.85
 0 5 19 75.9 4.23
 0 -5 19 76.49 4.17
 0 5 19 77.31 4.2
 0 -5 19 76.59 4.18
 0 5 19 80.26 4.23
 0 -5 19 75.89 4.15
 0 5 -19 78.17 4.03
 0 5 -19 73 3.9
 0 5 -19 77.5 4.08
 0 -5 -19 73.09 3.87
 0 -5 -19 74.98 4.07
 0 -5 -19 78.61 3.94
 0 5 -19 81.93 4.06
 0 -5 -19 80.67 4.08
 0 5 19 76.56 4.23
 0 -5 19 80.51 4.3
 0 -5 -19 76.6 3.95
 0 5 -19 82.55 4.09
 0 5 -20 4.38 1.25
 0 -5 -20 3.7 1.22
 0 5 20 2.67 1.27
 0 -5 20 4.41 1.39
 0 5 20 4.23 1.4
 0 -5 20 3.25 1.2
 0 5 20 1.03 1.23
 0 -5 20 3.2 1.38
 0 -5 20 2.41 1.19
 0 5 20 3.44 1.29
 0 5 20 2.89 1.14
 0 -5 -20 1.68 0.93
 0 5 -20 3.37 1.24
 0 5 -20 4.75 1.26
 0 5 -20 3.64 1.25
 0 -5 -20 5.19 1.36
 0 5 -20 4.65 1.33
 0 -5 -20 2.99 1.2
 0 -5 20 2.18 1.21
 0 -5 20 2.77 1.27
 0 5 20 1.65 1.34
 0 5 -20 4.34 1.24
 0 -5 -20 3.49 1.08
 0 5 21 56.1 3.39
 0 -5 21 61.61 3.35
 0 -5 21 64.41 3.53
 0 5 21 56.63 3.34
 0 -5 -21 63.31 3.34
 0 5 -21 58.98 3.26
 0 -5 -21 57.96 3.28
 0 5 -21 60.68 3.32
 0 5 -21 57.18 3.2
 0 -5 -21 55.81 3.24
 0 5 -21 63.26 3.29
 0 -5 21 57.22 3.42
 0 5 21 61.44 3.46
 0 5 21 60.48 3.44
 0 -5 21 63.13 3.47
 0 -5 -22 70.85 3.53
 0 5 -22 68.92 3.49
 0 -5 -22 62.73 3.44
 0 5 -22 70.23 3.48
 0 5 22 71.11 3.65
 0 -5 22 61.25 3.47
 0 -5 22 69.27 3.65
 0 -5 22 71.46 3.65
 0 -5 22 66.67 3.61
 0 5 22 74.9 3.67
 0 -5 -22 71.58 3.57
 0 5 -22 65.48 3.42
 0 5 -22 63.32 3.4
 0 5 22 65.33 3.59
 0 -5 22 66.18 3.57
 0 -5 -22 62.02 3.32
 0 5 -22 69.34 3.48
 0 -5 23 7.36 1.16
 0 5 23 7.29 1.12
 0 5 23 4.91 0.86
 0 5 -23 5.91 1.03
 0 -5 -23 7.31 0.97
 0 5 -23 6.04 1.01
 0 5 -23 6.01 1.01
 0 -5 -23 6.15 1.15
 0 5 -23 6.93 1.08
 0 -5 -23 6.22 1.05
 0 -5 23 7.53 1.2
 0 5 23 6.17 1.1
 0 5 -24 5.87 0.84
 0 -5 -24 3.67 0.68
 0 -5 -24 4.45 0.87
 0 5 -24 7.34 0.86
 0 5 -24 5.56 0.84
 0 -5 -24 4.69 0.91
 0 5 -25 13.52 0.9
 0 -5 -25 13.34 0.95
 0 6 0 21.55 0.91
 0 6 0 20.19 0.93
 0 -6 0 19.34 0.94
 0 -6 0 20.51 0.94
 0 6 0 20.72 0.94
 0 -6 0 20.04 0.92
 0 -6 0 18.9 0.9
 0 6 0 18.35 0.94
 0 -6 0 18.08 0.9
 0 -6 0 20.25 0.92
 0 -6 0 20.34 0.92
 0 6 0 19.94 0.94
 0 -6 0 17.25 0.94
 0 -6 0 18.59 0.93
 0 6 0 20.09 0.95
 0 -6 0 19.14 0.94
 0 6 0 20.45 0.89
 0 6 0 19.43 0.85
 0 6 0 19.45 0.93
 0 -6 0 17.8 0.89
 0 6 0 20.24 0.89
 0 6 0 19.48 0.92
 0 6 0 18.24 0.92
 0 6 -1 107.4 4.35
 0 -6 -1 111.58 4.41
 0 -6 1 107.2 4.4
 0 -6 -1 105.88 4.39
 0 6 1 105.64 4.4
 0 -6 -1 108.46 4.41
 0 -6 -1 109.27 4.41
 0 -6 1 108.33 4.38
 0 6 1 105.94 4.41
 0 6 1 114.16 4.41
 0 6 -1 107.61 4.38
 0 6 1 110.76 4.42
 0 -6 -1 106.79 4.41
 0 6 -1 108.1 4.41
 0 6 1 110.29 4.41
 0 -6 -1 110.66 4.41
 0 -6 1 102.77 4.38
 0 -6 1 104.65 4.36
 0 6 1 107.51 4.41
 0 -6 1 105.21 4.37
 0 -6 -1 101.12 4.4
 0 6 1 113 4.43
 0 -6 1 101.29 4.35
 0 -6 -1 111.59 4.41
 0 -6 -1 110.95 4.41
 0 -6 1 102.57 4.36
 0 6 -1 108.2 4.37
 0 -6 -1 109.73 4.41
 0 6 -1 106.41 4.34
 0 -6 -1 110.48 4.41
 0 6 -1 103.09 4.33
 0 6 -1 107.95 4.33
 0 6 1 109.77 4.41
 0 -6 -1 108.15 4.42
 0 -6 1 109 4.39
 0 6 -1 107.04 4.4
 0 -6 1 103.49 4.4
 0 -6 1 109.44 4.4
 0 -6 -1 105.1 4.35
 0 6 -1 109.01 4.36
 0 6 1 107.54 4.4
 0 6 1 108.83 4.37
 0 6 -1 106.43 4.41
 0 6 -1 99.48 4.4
 0 -6 2 799.54 31.61
 0 6 2 798.94 31.62
 0 6 2 826.66 31.64
 0 -6 -2 796.81 31.64
 0 6 2 793.09 31.62
 0 -6 2 802.05 31.57
 0 -6 -2 792.17 31.59
 0 -6 -2 817.32 31.59
 0 6 2 825.08 31.64
 0 -6 -2 781 31.64
 0 6 -2 795.67 31.62
 0 6 -2 788.56 31.63
 0 -6 2 766.53 31.54
 0 6 -2 754.57 31.57
 0 -6 -2 758.03 31.63
 0 6 2 776.75 31.64
 0 6 2 800.21 31.63
 0 6 -2 758.94 31.54
 0 -6 -2 826.07 31.63
 0 6 -2 783 31.59
 0 6 2 807.25 31.65
 0 -6 -2 789.2 31.63
 0 -6 2 750.61 31.55
 0 6 2 817.81 31.63
 0 -6 -2 796.86 31.63
 0 6 2 820.26 31.64
 0 -6 2 802.5 31.58
 0 -6 2 773.18 31.57
 0 -6 -2 784.36 31.63
 0 -6 2 797.01 31.58
 0 -6 -2 795.64 31.61
 0 6 -2 761.19 31.57
 0 -6 -2 818.26 31.63
 0 6 2 789.39 31.57
 0 6 2 774.84 31.6
 0 -6 2 784.29 31.63
 0 6 2 742.66 31.59
 0 6 2 779.75 31.61
 0 6 -2 799.94 31.63
 0 6 3 15.25 0.86
 0 -6 3 14.99 0.7
 0 6 3 15.65 0.93
 0 -6 3 15.42 0.82
 0 -6 -3 16.4 0.92
 0 -6 -3 16.53 0.75
 0 6 3 13.56 0.93
 0 -6 -3 17.11 0.77
 0 -6 3 15.03 0.84
 0 -6 3 14.33 0.75
 0 -6 -3 15.67 0.94
 0 6 3 15.85 0.93
 0 6 -3 18.05 0.84
 0 -6 -3 17.22 0.89
 0 6 -3 13.7 0.88
 0 -6 -3 16.43 0.88
 0 6 -3 13.22 0.95
 0 6 -3 14.09 0.7
 0 6 3 17.07 0.94
 0 -6 -3 17.16 0.9
 0 6 3 15.85 0.87
 0 6 3 15.46 0.78
 0 6 3 14.66 0.86
 0 -6 3 14.97 0.74
 0 -6 -3 16.25 0.85
 0 -6 3 13.38 0.73
 0 -6 -3 15.99 0.83
 0 6 3 18.41 0.94
 0 -6 -3 17.81 0.73
 0 6 3 16.28 0.96
 0 6 -3 15 0.89
 0 -6 -3 16.61 0.96
 0 -6 3 12.32 0.93
 0 -6 -3 18.7 0.93
 0 -6 3 14.61 0.9
 0 6 3 15.92 0.8
 0 -6 3 14.47 0.96
 0 6 4 17.63 0.92
 0 -6 -4 17.64 0.85
 0 -6 -4 17.08 0.98
 0 6 4 17.35 0.99
 0 -6 -4 17.85 1.06
 0 6 4 16.98 1.02
 0 -6 -4 18.32 0.99
 0 6 -4 17.81 0.96
 0 6 -4 17.42 1.03
 0 -6 4 17 0.79
 0 -6 4 16.33 0.77
 0 -6 -4 18.82 0.84
 0 -6 4 16.24 0.86
 0 6 4 17.83 1.06
 0 -6 -4 18.28 0.9
 0 -6 4 16.46 0.74
 0 6 4 17.33 1.05
 0 6 4 16.96 0.93
 0 -6 -4 16.89 0.78
 0 -6 4 19.26 0.9
 0 -6 -4 16.99 0.79
 0 -6 4 17.74 0.92
 0 -6 -4 18.45 1
 0 -6 4 16.08 1.04
 0 -6 -4 18.63 1.06
 0 -6 -4 16.36 1.01
 0 -6 4 16.64 1.05
 0 -6 -4 18.25 0.87
 0 -6 -4 18.08 0.82
 0 -6 -4 17.64 1.05
 0 6 -4 18.23 1.01
 0 -6 4 17.2 1.01
 0 6 4 17.79 0.86
 0 6 -4 17.08 0.75
 0 6 -4 17.13 1.06
 0 -6 -4 18.62 0.96
 0 6 -4 16.46 1.03
 0 6 -4 17.27 0.75
 0 6 -4 16.69 1.03
 0 6 -4 17.12 1.01
 0 6 4 18.03 0.98
 0 6 4 17.68 0.85
 0 6 -4 15.64 1.01
 0 6 -4 17.78 1.03
 0 6 5 644.45 25.54
 0 -6 5 627.12 25.46
 0 -6 -5 617.75 25.45
 0 6 5 662.51 25.59
 0 -6 -5 607.15 25.42
 0 -6 -5 662.52 25.56
 0 6 5 654.28 25.61
 0 -6 -5 661.13 25.6
 0 6 -5 641.57 25.58
 0 6 5 609.62 25.56
 0 -6 -5 646.77 25.57
 0 6 5 663.35 25.62
 0 -6 5 599.15 25.44
 0 -6 5 654.95 25.53
 0 -6 5 600.65 25.48
 0 -6 -5 642.2 25.52
 0 -6 5 591.35 25.4
 0 6 5 629.13 25.53
 0 -6 5 662.22 25.6
 0 -6 5 651.58 25.5
 0 6 5 662.38 25.62
 0 6 5 652.41 25.61
 0 -6 -5 672.1 25.6
 0 -6 5 651.69 25.62
 0 -6 5 637.56 25.57
 0 -6 -5 627.36 25.5
 0 -6 -5 642.82 25.47
 0 -6 -5 655.08 25.61
 0 6 -5 673.51 25.59
 0 -6 -5 649.31 25.63
 0 -6 5 642.75 25.6
 0 -6 -5 653.02 25.6
 0 6 -5 650.73 25.6
 0 6 -5 649.82 25.58
 0 -6 -5 635.29 25.58
 0 6 -5 656.71 25.6
 0 6 -5 642.7 25.59
 0 6 5 604.83 25.47
 0 6 5 638.72 25.56
 0 6 -5 647.67 25.59
 0 -6 -5 676.66 25.54
 0 -6 -5 623.58 25.6
 0 6 6 37.21 1.91
 0 -6 -6 41.13 1.8
 0 6 -6 42.67 1.99
 0 6 6 39.7 1.75
 0 6 -6 44.97 1.99
 0 -6 -6 38.67 1.83
 0 6 6 39.78 1.93
 0 6 6 37.34 1.87
 0 -6 6 39.33 1.73
 0 6 6 38.16 1.85
 0 -6 -6 37.49 1.87
 0 -6 6 39.91 1.78
 0 6 6 38.11 1.99
 0 -6 -6 37.9 1.96
 0 6 -6 41.67 1.99
 0 -6 -6 39.46 1.89
 0 6 6 38.82 1.9
 0 6 6 38.92 1.91
 0 -6 6 40.33 1.74
 0 -6 6 43.17 1.84
 0 -6 6 40.57 1.96
 0 6 6 37.79 1.97
 0 6 6 37.02 1.97
 0 -6 6 41.66 1.78
 0 -6 6 39.04 1.69
 0 6 -6 44.05 1.91
 0 -6 -6 40.51 1.94
 0 -6 -6 37.48 1.83
 0 -6 6 43.21 1.99
 0 -6 6 42.55 1.94
 0 6 -6 44.72 1.96
 0 -6 -6 40.18 1.78
 0 -6 6 41.01 1.99
 0 -6 -6 37.05 1.95
 0 6 -6 40.71 1.91
 0 -6 6 37.29 1.88
 0 -6 -6 37.09 1.93
 0 6 -6 43.69 1.98
 0 6 -6 42.55 1.91
 0 6 -6 43.99 1.98
 0 6 -6 42.44 1.99
 0 -6 -6 38.12 1.85
 0 -6 -6 38.58 1.93
 0 6 -6 45.64 1.91
 0 6 -6 43.99 1.96
 0 6 -6 42.86 2
 0 6 -6 43.95 2.01
 0 6 -7 21.51 1.25
 0 -6 -7 22.05 1.08
 0 -6 -7 19.71 1.13
 0 6 7 20.43 1.15
 0 6 7 19.31 1.11
 0 -6 7 19.04 0.98
 0 6 7 18.99 1.24
 0 -6 7 22.18 1.13
 0 6 -7 20.57 1.3
 0 6 7 19.21 1.26
 0 -6 7 20.54 1.07
 0 -6 -7 19.26 1.14
 0 6 7 20.37 1.16
 0 -6 7 20.82 1.34
 0 6 7 22.18 1.33
 0 -6 7 19.92 1.21
 0 6 7 21.21 1.3
 0 -6 7 18.76 0.91
 0 -6 -7 19.32 1.25
 0 -6 7 22.7 1.21
 0 6 -7 19.62 1.21
 0 6 7 20.2 1.04
 0 -6 7 21.17 1.32
 0 -6 -7 21.43 1.22
 0 6 -7 19.87 1.06
 0 6 -7 19.78 1.17
 0 6 -7 20.97 1.28
 0 -6 -7 20.51 1.27
 0 6 -7 20.9 1.29
 0 -6 7 18.04 1.15
 0 6 -7 17.4 1.28
 0 6 -7 19.67 1.18
 0 -6 -7 19.92 1.13
 0 6 -7 20.3 1.28
 0 -6 7 18.62 1.16
 0 -6 -7 21.37 1.22
 0 6 -7 22.08 1.33
 0 6 7 18.69 1.17
 0 -6 -7 19.87 1.03
 0 6 7 17.99 0.95
 0 6 -7 21 1.09
 0 6 -7 21.18 1.18
 0 6 -7 22.88 1.25
 0 6 8 2.85 0.69
 0 6 -8 3.1 0.81
 0 6 8 4.53 0.68
 0 6 8 3.71 0.62
 0 -6 -8 5.68 0.66
 0 6 8 4.28 0.79
 0 -6 8 4.92 0.6
 0 -6 -8 5.25 0.76
 0 6 8 3.98 0.66
 0 -6 -8 5.95 0.68
 0 -6 -8 5.37 0.72
 0 6 8 3.47 0.81
 0 -6 8 3.89 0.52
 0 6 8 5.29 0.73
 0 -6 8 4.01 0.71
 0 6 8 3.6 0.83
 0 6 8 4.14 0.85
 0 -6 8 3.97 0.87
 0 6 -8 2.57 0.69
 0 -6 -8 4.88 0.74
 0 6 -8 4.15 0.54
 0 -6 8 5.35 0.88
 0 6 8 3.99 0.5
 0 -6 -8 4 0.8
 0 -6 8 5.31 0.69
 0 -6 -8 4.89 0.65
 0 6 -8 3.78 0.88
 0 6 -8 3.48 0.68
 0 -6 8 3.69 0.64
 0 6 -8 2.99 0.66
 0 6 -8 3.66 0.77
 0 6 -8 4.6 0.57
 0 6 -8 4.05 0.83
 0 6 -8 4.27 0.85
 0 6 9 152.61 6.81
 0 6 -9 164.8 6.89
 0 -6 -9 151.07 6.64
 0 6 -9 160.05 6.84
 0 6 9 159.15 6.77
 0 6 9 155.62 6.8
 0 6 9 168.53 6.91
 0 -6 -9 167.71 6.91
 0 -6 9 156.28 6.69
 0 6 9 157.54 6.94
 0 6 -9 166.45 6.89
 0 -6 -9 161.02 6.8
 0 6 9 167.45 6.83
 0 6 9 163.95 6.94
 0 6 9 156.23 6.84
 0 -6 9 159.45 6.88
 0 6 9 159.01 6.93
 0 -6 9 161.97 6.92
 0 -6 9 167.4 6.86
 0 6 9 166.16 6.96
 0 6 -9 158.88 6.73
 0 -6 -9 156.35 6.87
 0 -6 9 156.67 6.85
 0 -6 9 168.79 7
 0 -6 9 165.4 6.93
 0 -6 9 156.49 6.82
 0 -6 -9 172.38 6.78
 0 -6 -9 165.4 6.89
 0 -6 -9 163.8 6.76
 0 -6 -9 165.47 6.7
 0 -6 -9 151.31 6.84
 0 -6 9 151.99 6.78
 0 6 -9 161.53 6.88
 0 6 -9 161.07 6.75
 0 6 -9 169 6.85
 0 6 -9 162.96 6.9
 0 6 -9 162.12 6.9
 0 6 10 89.74 4.17
 0 6 -10 99.78 4.24
 0 6 10 85.42 4.1
 0 6 10 91.05 4.15
 0 6 10 87.95 4.23
 0 -6 -10 88.8 4.22
 0 6 10 91.68 4.28
 0 6 10 94.55 4.17
 0 -6 -10 87.27 4.1
 0 -6 10 89.22 4.22
 0 6 10 92.55 4.32
 0 -6 10 99.46 4.32
 0 6 10 91.59 4.29
 0 -6 10 93.64 4.18
 0 6 10 93.42 4.28
 0 6 -10 96.8 4.08
 0 -6 10 98.51 4.24
 0 -6 10 96.42 4.37
 0 -6 10 97.92 4.34
 0 -6 -10 96.37 4.11
 0 6 -10 99.1 4.24
 0 -6 -10 87.08 4.22
 0 6 -10 99.68 4.21
 0 -6 -10 90 4.09
 0 6 -10 92.34 4.08
 0 6 -10 93.12 4.24
 0 -6 -10 92.27 4.14
 0 6 -10 98.41 4.29
 0 6 -10 98.7 4.3
 0 -6 10 93.57 4.13
 0 -6 -10 93.18 4.21
 0 6 11 3.87 0.73
 0 6 11 2.62 0.8
 0 6 11 4.99 0.98
 0 -6 -11 3.43 0.85
 0 6 -11 3.06 0.69
 0 6 -11 3.81 0.92
 0 -6 11 2.88 0.7
 0 6 -11 3.65 0.68
 0 -6 -11 2.4 0.73
 0 6 11 3.76 0.73
 0 -6 11 3.47 0.82
 0 6 11 4.69 0.93
 0 -6 11 4.86 1
 0 6 11 3.69 0.88
 0 -6 11 4.05 0.9
 0 6 11 3.56 0.91
 0 6 -11 4.4 0.64
 0 -6 11 4.22 0.83
 0 -6 11 4.08 1
 0 -6 -11 4.8 0.75
 0 6 -11 4.71 0.93
 0 -6 -11 3.67 0.95
 0 6 -11 3.05 0.83
 0 6 -11 2.81 0.92
 0 -6 -11 2.67 0.93
 0 6 -11 4.49 0.91
 0 6 -11 4.03 0.64
 0 6 -11 3.03 0.77
 0 6 11 2.69 0.73
 0 6 -11 3.78 0.93
 0 -6 -11 3.76 0.71
 0 6 -11 2.21 0.91
 0 6 -11 4.76 0.96
 0 6 12 209.02 9.12
 0 6 12 211.17 9.19
 0 -6 -12 210.51 9.1
 0 6 -12 211.1 9.08
 0 -6 12 216.62 9.21
 0 -6 12 209.63 9.06
 0 6 12 212.24 9.18
 0 6 12 201.73 9.13
 0 6 12 219.51 9.19
 0 -6 12 210.87 9.14
 0 -6 12 213.97 9.05
 0 6 12 207.19 9
 0 -6 12 219.22 9.21
 0 -6 12 216.06 9.24
 0 -6 12 209.48 9.07
 0 -6 -12 203.69 9.07
 0 6 -12 220.78 9.11
 0 6 -12 209.02 9.02
 0 6 -12 213.55 9.08
 0 6 -12 213.18 9.1
 0 6 -12 222.62 9.01
 0 6 -12 213.23 9.07
 0 -6 -12 204.05 9.04
 0 6 -12 207.41 9.1
 0 -6 -12 212.23 8.98
 0 6 -12 209.73 9.11
 0 -6 13 1.94 0.87
 0 6 13 1.02 0.82
 0 6 13 1.21 0.89
 0 -6 -13 0.89 0.85
 0 6 -13 0.16 0.86
 0 -6 13 0.82 0.66
 0 -6 13 0.61 0.75
 0 6 13 0.66 0.92
 0 -6 13 0.47 0.95
 0 6 13 0.73 0.99
 0 -6 13 -0.09 0.8
 0 6 13 0.92 0.9
 0 -6 13 1.09 1.08
 0 -6 13 0.62 0.81
 0 -6 13 0.65 0.85
 0 -6 -13 0.84 0.88
 0 6 -13 0.68 0.9
 0 6 -13 0.55 0.91
 0 -6 -13 0.47 0.83
 0 6 -13 0.31 0.9
 0 6 -13 0.49 0.79
 0 6 -13 1.04 0.75
 0 6 -13 0.92 0.84
 0 -6 -13 0.37 0.69
 0 6 13 0.44 0.68
 0 6 14 213.26 9.37
 0 6 -14 221.15 9.26
 0 -6 -14 214.32 9.24
 0 -6 -14 205.89 9.24
 0 6 -14 217.34 9.21
 0 6 14 215.37 9.38
 0 6 -14 218.85 9.28
 0 6 14 211.78 9.32
 0 -6 14 226.99 9.43
 0 -6 14 213.29 9.45
 0 -6 -14 213.92 9.28
 0 6 -14 222.93 9.29
 0 6 -14 210.19 9.25
 0 6 -14 202.71 9.21
 0 6 14 198.69 9.14
 0 6 14 208.96 9.29
 0 -6 14 207.68 9.28
 0 6 -14 219.56 9.32
 0 6 -14 203.04 9.28
 0 6 14 207.71 9.35
 0 -6 14 212.24 9.38
 0 6 14 217.84 9.42
 0 -6 15 160.77 7.24
 0 -6 15 155.04 7.28
 0 -6 -15 152.48 7.06
 0 6 -15 158.79 7.08
 0 6 -15 161.17 7.04
 0 -6 -15 142.86 7.02
 0 6 15 161.56 7.25
 0 6 -15 157.21 7.09
 0 6 15 160.72 7.18
 0 -6 -15 159.23 7.12
 0 6 -15 156.91 7.07
 0 6 -15 163.78 7.12
 0 6 -15 154.17 7.06
 0 6 -15 164.63 7.15
 0 -6 15 160.06 7.32
 0 6 15 152.15 7.18
 0 -6 15 150.53 7.18
 0 6 15 165.01 7.28
 0 6 15 156.12 7.23
 0 -6 15 156.14 7.16
 0 -6 15 148.24 7.06
 0 6 15 154.35 7.13
 0 6 15 160.28 7.24
 0 6 15 160.09 7.25
 0 -6 15 151.46 7.19
 0 6 -15 157.01 7.15
 0 6 16 12.04 1.52
 0 6 16 10.34 1.45
 0 -6 16 5.54 1.3
 0 -6 -16 9.81 1.34
 0 6 -16 8.79 1.32
 0 -6 16 8.84 1.53
 0 -6 16 9.12 1.43
 0 6 -16 7.79 1.34
 0 -6 -16 6.39 1.28
 0 6 -16 9.5 1.36
 0 6 -16 10.01 1.38
 0 6 -16 8.52 1.36
 0 6 -16 8.3 1.35
 0 -6 -16 10.92 1.42
 0 -6 -16 8.08 1.27
 0 6 -16 7.85 1.3
 0 6 16 7.69 1.28
 0 -6 16 9.51 1.49
 0 6 16 6.65 1.39
 0 6 16 11.8 1.5
 0 -6 -16 8.75 1.27
 0 6 -16 6.39 1.08
 0 6 16 6.54 1.35
 0 6 16 9.07 1.28
 0 -6 16 7.53 1.28
 0 6 17 -0.13 1.26
 0 -6 17 -0.25 1.07
 0 -6 17 0.97 1.29
 0 -6 17 -0.77 1.16
 0 6 17 0.77 1.21
 0 6 17 1.15 1.16
 0 -6 17 1.02 1.14
 0 6 -17 0.61 1.1
 0 -6 -17 0.92 0.97
 0 6 -17 -0.42 1.12
 0 6 -17 1.1 1.19
 0 -6 17 1.41 0.9
 0 -6 -17 -1.06 1.12
 0 6 17 -0.26 1.2
 0 -6 17 0.82 1.03
 0 6 17 2.09 1.05
 0 -6 17 -0.26 1.13
 0 -6 -17 -0.44 1.18
 0 6 -17 0.43 1.13
 0 -6 18 62.37 3.67
 0 6 18 69.29 3.74
 0 -6 18 61.73 3.66
 0 6 18 68.96 3.84
 0 -6 18 66.25 3.84
 0 6 18 64.49 3.58
 0 6 -18 66.07 3.62
 0 6 18 65.43 3.73
 0 -6 18 63.31 3.68
 0 -6 -18 64.14 3.55
 0 6 -18 59.63 3.52
 0 6 -18 64.87 3.51
 0 -6 -18 61.04 3.42
 0 -6 -18 68.28 3.66
 0 6 -18 67.39 3.62
 0 6 -18 67.42 3.65
 0 -6 -18 70.18 3.67
 0 6 -18 67.27 3.61
 0 -6 -18 64.21 3.48
 0 -6 -18 68.12 3.62
 0 6 18 62.21 3.66
 0 6 -18 62.76 3.43
 0 -6 18 65.96 3.8
 0 -6 -18 62.35 3.46
 0 6 -18 69.1 3.61
 0 -6 -19 8.32 1.44
 0 6 -19 12.19 1.5
 0 -6 19 10.05 1.5
 0 6 19 10.18 1.58
 0 -6 19 9.47 1.5
 0 6 19 10.02 1.59
 0 -6 19 9.43 1.49
 0 6 19 8.82 1.62
 0 -6 19 10.39 1.6
 0 6 -19 7.34 1.41
 0 6 -19 12.97 1.53
 0 -6 -19 8.46 1.27
 0 6 -19 9.55 1.35
 0 -6 -19 11.36 1.58
 0 -6 -19 9.05 1.49
 0 6 -19 8.75 1.41
 0 -6 -19 10.68 1.31
 0 -6 19 9.78 1.59
 0 6 19 12.14 1.63
 0 6 19 7.71 1.6
 0 6 -19 11.2 1.58
 0 -6 -19 7.73 1.3
 0 6 -20 1.14 1.1
 0 -6 -20 2 1.21
 0 6 20 2.67 1.19
 0 6 20 1.99 1.06
 0 6 20 1.05 1.22
 0 -6 20 0.38 1.11
 0 6 20 1.66 1.24
 0 -6 20 1.76 1.15
 0 -6 20 4.09 1.32
 0 6 20 2.92 1.33
 0 -6 20 2.26 1.33
 0 -6 -20 1.9 0.96
 0 6 -20 1.14 1.05
 0 6 -20 1.01 1.13
 0 6 -20 1.08 0.98
 0 6 -20 1.99 1.21
 0 6 -20 1.06 1.16
 0 -6 -20 0.97 1.14
 0 -6 -20 1.69 1.13
 0 6 20 2.3 1.35
 0 6 20 2.02 1.16
 0 -6 20 2.14 1.3
 0 6 -20 1.34 1.2
 0 -6 -20 2.23 1.02
 0 -6 -21 35.34 2.35
 0 6 -21 35.34 2.31
 0 -6 -21 33.33 2.2
 0 6 -21 37.08 2.35
 0 -6 -21 37.01 2.38
 0 6 -21 37.15 2.39
 0 -6 -21 34.7 2.37
 0 6 21 31.87 2.38
 0 -6 21 38.11 2.54
 0 6 21 35.31 2.48
 0 6 21 38.41 2.54
 0 -6 21 38.4 2.53
 0 -6 21 37.19 2.5
 0 -6 21 35.57 2.42
 0 6 21 38.3 2.53
 0 -6 21 37.96 2.6
 0 -6 -22 12.06 1.49
 0 6 -22 10.92 1.3
 0 6 -22 13.24 1.35
 0 6 22 15.61 1.55
 0 -6 22 12.72 1.36
 0 -6 22 16.65 1.63
 0 6 -22 11.99 1.4
 0 -6 -22 11.81 1.39
 0 6 -22 15.18 1.42
 0 -6 -22 11.28 1.38
 0 -6 22 17.21 1.6
 0 -6 22 13.65 1.48
 0 6 22 16.13 1.57
 0 6 22 12.17 1.51
 0 6 -22 13.76 1.42
 0 -6 -22 11.39 1.25
 0 6 -23 7.86 1.14
 0 -6 -23 7.2 1.07
 0 -6 23 8.29 1.22
 0 6 -23 9.28 1.16
 0 -6 -23 7.85 0.96
 0 6 23 6.6 0.94
 0 6 23 8.51 1.19
 0 -6 23 7.64 1.17
 0 6 -23 8.29 1.03
 0 6 -23 8.26 1.1
 0 -6 -23 6.8 1.18
 0 6 -24 5.8 0.91
 0 -6 -24 5.17 0.65
 0 -6 -24 5.01 0.97
 0 6 -24 5.41 0.85
 0 6 -25 2.08 0.52
 0 -6 -25 1.68 0.55
 0 7 0 0.46 0.26
 0 7 0 0.54 0.3
 0 7 0 -0.03 0.41
 0 -7 0 0.19 0.32
 0 7 0 0.48 0.45
 0 7 0 0.37 0.42
 0 -7 0 0.93 0.37
 0 -7 0 0.63 0.37
 0 -7 0 0.26 0.35
 0 7 0 0.14 0.4
 0 7 0 0.31 0.42
 0 -7 0 0.58 0.41
 0 7 0 0.74 0.34
 0 7 0 0.42 0.3
 0 -7 0 0.55 0.36
 0 -7 0 0.24 0.37
 0 -7 0 0.05 0.36
 0 7 0 0.54 0.35
 0 7 0 0.11 0.33
 0 -7 0 0.26 0.41
 0 7 0 0.43 0.39
 0 7 0 0.23 0.38
 0 7 -1 28.91 1.18
 0 7 -1 25.58 1.23
 0 -7 -1 25.49 1.17
 0 -7 1 26.08 1.22
 0 -7 1 27.17 1.23
 0 7 1 25.57 1.23
 0 7 1 26.52 1.18
 0 7 -1 27.2 1.26
 0 -7 1 25.69 1.18
 0 7 -1 29.33 1.19
 0 -7 -1 24.52 1.23
 0 -7 1 27.61 1.19
 0 7 1 24.84 1.23
 0 -7 1 28.14 1.17
 0 -7 1 25.72 1.21
 0 -7 -1 24.63 1.25
 0 -7 -1 24.13 1.22
 0 7 1 23.7 1.25
 0 -7 1 25.17 1.15
 0 7 1 26.67 1.27
 0 7 -1 27.65 1.11
 0 -7 -1 23.98 1.24
 0 -7 1 27.82 1.22
 0 7 -1 27.96 1.13
 0 -7 -1 24.78 1.25
 0 7 1 23.7 1.26
 0 7 -1 28.63 1.13
 0 -7 -1 23.58 1.24
 0 -7 -1 25.66 1.23
 0 -7 -1 24.92 1.22
 0 -7 1 26.27 1.19
 0 7 1 25.46 1.24
 0 -7 -1 23.51 1.23
 0 -7 1 25.49 1.24
 0 7 -1 27.02 1.11
 0 -7 -1 23.77 1.23
 0 7 1 26.78 1.25
 0 7 1 26.45 1.23
 0 -7 1 28.39 1.17
 0 -7 -1 25.37 1.23
 0 -7 -1 24.89 1.23
 0 7 -1 27.8 1.16
 0 7 -1 27.09 1.2
 0 7 -1 25.51 1.23
 0 7 -1 26.82 1.23
 0 -7 1 25.33 1.14
 0 7 2 13.64 0.79
 0 -7 2 17.31 0.88
 0 7 2 15.4 0.73
 0 7 -2 16.02 0.88
 0 7 -2 15.15 0.87
 0 7 -2 14.4 0.91
 0 7 -2 14.26 0.66
 0 7 2 13.43 0.88
 0 -7 2 15.79 0.69
 0 -7 -2 14.11 0.89
 0 7 2 14.03 0.9
 0 -7 -2 14.58 0.84
 0 7 -2 14.29 0.87
 0 7 2 13.64 0.84
 0 -7 2 17.3 0.71
 0 -7 -2 13.46 0.87
 0 -7 -2 16.08 0.86
 0 -7 2 15.92 0.83
 0 -7 2 14.06 0.86
 0 -7 -2 14.72 0.79
 0 -7 -2 15.3 0.87
 0 7 2 14.15 0.82
 0 7 2 14.29 0.86
 0 7 2 13.02 0.89
 0 -7 -2 15 0.79
 0 -7 2 15.86 0.75
 0 -7 -2 14.54 0.87
 0 -7 2 15.91 0.78
 0 7 2 16.15 0.91
 0 -7 -2 16.57 0.84
 0 -7 2 14.84 0.75
 0 -7 -2 13.71 0.85
 0 -7 2 16.07 0.73
 0 -7 -3 1234.62 47.34
 0 7 3 1186.42 47.27
 0 -7 3 1216.09 47.34
 0 -7 3 1147.53 47.32
 0 -7 3 1210.64 47.34
 0 7 -3 1188.33 47.32
 0 -7 -3 1200.88 47.31
 0 7 -3 1248.86 47.33
 0 7 -3 1103.87 47.22
 0 -7 -3 1229.28 47.31
 0 7 3 1249.16 47.33
 0 -7 3 1102.35 47.19
 0 -7 -3 1188.11 47.32
 0 7 3 1188.34 47.29
 0 -7 -3 1207.57 47.29
 0 -7 -3 1181.1 47.28
 0 7 3 1232.49 47.34
 0 -7 3 1191.33 47.24
 0 -7 3 1136.54 47.21
 0 -7 -3 1198.26 47.32
 0 7 3 1197.25 47.35
 0 7 -3 1184.64 47.27
 0 7 -3 1217.23 47.31
 0 7 3 1185.72 47.33
 0 -7 3 1138.84 47.23
 0 -7 -3 1220.25 47.33
 0 7 3 1217.27 47.32
 0 -7 -3 1178.26 47.33
 0 -7 3 1159.66 47.22
 0 7 3 1181.17 47.3
 0 -7 3 1208.42 47.29
 0 -7 -3 1158.77 47.25
 0 7 3 1200.8 47.33
 0 -7 -3 1222.75 47.25
 0 7 3 1177.57 47.27
 0 7 3 1139.3 47.29
 0 7 4 874.08 35.16
 0 -7 -4 901.63 35.17
 0 7 -4 905.82 35.15
 0 7 -4 912.53 35.11
 0 -7 -4 855.17 35.14
 0 -7 -4 870.46 35.14
 0 7 4 921.49 35.18
 0 -7 4 870.11 35.05
 0 7 4 912.42 35.17
 0 -7 -4 846.12 35.1
 0 -7 4 877.67 35.03
 0 -7 -4 865.44 35.05
 0 -7 -4 859.85 35.01
 0 7 4 887.88 35.17
 0 -7 -4 865.98 35.07
 0 7 4 860.82 35.17
 0 -7 4 896.96 35.1
 0 -7 4 859.64 35.01
 0 -7 -4 846.96 35.03
 0 7 4 859.56 35.12
 0 -7 -4 859.22 35.15
 0 -7 -4 913.75 35.17
 0 7 -4 898.59 35.15
 0 7 4 878.55 35.07
 0 7 -4 901.97 35.01
 0 -7 -4 847.19 35.15
 0 -7 -4 845.2 35.03
 0 -7 4 857.76 35.17
 0 -7 -4 882.86 35.18
 0 -7 -4 868.39 35.06
 0 -7 4 883.08 35.15
 0 -7 4 911.05 35.18
 0 7 -4 818.51 35.01
 0 -7 -4 893.32 35.13
 0 7 -4 925.66 35.16
 0 7 -4 876.86 35.16
 0 7 -4 852.43 35.15
 0 7 -4 905.62 35.16
 0 7 -4 893.69 35.16
 0 -7 -4 865.79 35.17
 0 7 4 838.92 35.12
 0 7 4 856.38 35.07
 0 -7 -4 875.12 35.06
 0 7 4 870.58 35.13
 0 -7 -4 899.23 35.14
 0 7 4 870.25 35.16
 0 7 -5 8.02 0.44
 0 7 -5 9.6 0.84
 0 7 -5 7.75 0.86
 0 -7 -5 11.67 0.74
 0 -7 -5 11.19 0.82
 0 7 5 10.14 0.73
 0 -7 -5 10.69 0.6
 0 7 5 10.89 0.82
 0 -7 5 9.05 0.62
 0 -7 -5 11.3 0.55
 0 7 5 11.58 0.88
 0 -7 -5 9.81 0.89
 0 7 -5 9.73 0.85
 0 7 -5 8.41 0.75
 0 7 5 10.78 0.76
 0 -7 -5 9.18 0.76
 0 7 5 11.4 0.89
 0 -7 5 10.44 0.5
 0 -7 5 9.63 0.64
 0 -7 5 10.46 0.74
 0 7 5 10.32 0.89
 0 -7 -5 11.05 0.68
 0 -7 5 11.15 0.83
 0 -7 5 8.37 0.67
 0 7 5 10.23 0.88
 0 -7 -5 12.35 0.86
 0 -7 5 8.79 0.79
 0 -7 -5 11.14 0.59
 0 -7 -5 11.55 0.89
 0 -7 -5 11.87 0.66
 0 -7 -5 10.97 0.88
 0 -7 5 9.12 0.89
 0 7 -5 9.49 0.86
 0 -7 5 9.77 0.88
 0 -7 -5 11.07 0.85
 0 7 -5 8.72 0.8
 0 7 -5 9.22 0.81
 0 7 -5 9.86 0.85
 0 7 -5 9 0.83
 0 7 5 10.3 0.78
 0 7 5 11.29 0.62
 0 -7 -5 10.23 0.84
 0 7 -5 8.68 0.85
 0 7 -6 291.05 11.11
 0 7 6 268.63 10.93
 0 7 6 293.12 11.07
 0 -7 -6 282.56 10.96
 0 7 -6 283.35 11.09
 0 -7 -6 281.09 11.02
 0 -7 6 287.58 10.96
 0 -7 -6 247.16 10.85
 0 -7 -6 291.06 11.05
 0 -7 6 278.98 10.92
 0 7 6 293.75 11.09
 0 7 6 276.45 11.02
 0 -7 -6 263.66 10.9
 0 7 6 280.98 11.12
 0 -7 -6 292.09 11.12
 0 7 -6 277.09 11.08
 0 -7 -6 289.35 11.08
 0 7 6 274.83 11.06
 0 -7 6 253.29 10.89
 0 -7 6 285.14 11.01
 0 7 6 294.4 11.13
 0 -7 6 287.86 10.97
 0 7 6 288.29 11.13
 0 -7 6 220.57 10.84
 0 -7 6 287.66 11.11
 0 -7 -6 285.99 11.1
 0 7 -6 285.92 11.04
 0 -7 6 284.85 11.12
 0 -7 6 277.67 11.08
 0 -7 6 288.56 11.14
 0 -7 -6 286.98 11.11
 0 -7 -6 276.32 10.98
 0 7 -6 290.6 11.09
 0 -7 -6 278.57 11.13
 0 7 -6 268.99 11.06
 0 7 -6 285.82 11.09
 0 -7 6 278.19 11.06
 0 7 -6 279.82 11.09
 0 7 -6 289.86 11.06
 0 7 -6 283.67 11.11
 0 -7 -6 284.37 11.01
 0 -7 -6 291.38 11.12
 0 7 -6 290.36 11.05
 0 7 -6 279.44 11.07
 0 7 -6 290.84 11.1
 0 7 -6 284.36 11.11
 0 -7 -7 1.53 0.5
 0 7 -7 2.41 0.73
 0 7 7 1.19 0.61
 0 -7 7 1.73 0.43
 0 -7 -7 1.34 0.59
 0 7 7 0.81 0.53
 0 -7 7 2.05 0.55
 0 7 7 1.8 0.74
 0 7 -7 2.27 0.77
 0 7 7 1.82 0.59
 0 -7 -7 1.63 0.58
 0 -7 -7 1.27 0.65
 0 7 7 1.18 0.68
 0 -7 7 2.15 0.51
 0 -7 7 1.56 0.68
 0 7 7 1.01 0.78
 0 7 7 1.86 0.74
 0 7 -7 2.22 0.43
 0 -7 -7 0.79 0.66
 0 7 -7 2.96 0.62
 0 7 -7 1.98 0.68
 0 -7 7 2.04 0.79
 0 -7 7 2.97 0.74
 0 -7 7 2.4 0.63
 0 -7 -7 1.04 0.65
 0 7 7 1.33 0.45
 0 -7 -7 0.95 0.76
 0 7 -7 2.86 0.76
 0 -7 7 1.18 0.55
 0 7 -7 1.38 0.78
 0 7 -7 1.61 0.76
 0 -7 -7 1.34 0.53
 0 -7 -7 1.36 0.47
 0 7 -7 1.72 0.77
 0 7 7 1.53 0.62
 0 7 7 1.31 0.35
 0 7 -7 1.56 0.72
 0 7 -7 2.57 0.6
 0 7 -7 2.05 0.48
 0 7 -7 2.19 0.6
 0 7 -7 1.36 0.74
 0 7 -7 2.57 0.8
 0 7 8 16.8 1.13
 0 -7 -8 16.57 0.97
 0 7 -8 21.67 1.32
 0 -7 8 17.61 0.92
 0 7 8 18.36 1.12
 0 7 8 17.82 1.22
 0 -7 -8 16.34 1.1
 0 -7 -8 16.41 1.18
 0 -7 8 17.34 1.06
 0 7 -8 19.99 1.3
 0 7 8 16.66 1.12
 0 -7 -8 16.69 1.11
 0 -7 8 18.29 1.03
 0 7 8 17.13 1.25
 0 7 8 15.36 1.28
 0 -7 8 16.48 1.31
 0 -7 8 19.57 1.02
 0 -7 8 18.97 1.23
 0 7 8 17.28 1.29
 0 7 -8 18.16 1.01
 0 -7 -8 17.94 1.19
 0 7 -8 18.89 1.17
 0 7 8 17.97 1
 0 -7 8 21.71 1.37
 0 -7 8 21.07 1.18
 0 -7 -8 18.77 1.08
 0 -7 8 20.05 1.17
 0 -7 -8 16.91 1.24
 0 -7 -8 17.86 1.1
 0 7 -8 20.24 1.17
 0 7 -8 20.9 1.34
 0 -7 -8 15.98 1.19
 0 -7 8 17.37 1.14
 0 7 -8 17.56 1.15
 0 7 -8 19.07 1.06
 0 7 -8 18.16 1.23
 0 7 -8 18.71 1.28
 0 7 9 3.96 0.72
 0 7 -9 2.49 0.86
 0 7 9 3.51 0.75
 0 7 9 2.81 0.65
 0 7 9 2.72 0.82
 0 -7 9 2.82 0.58
 0 -7 -9 2.69 0.76
 0 7 9 3.08 0.64
 0 -7 -9 4.15 0.73
 0 -7 -9 2.51 0.65
 0 7 -9 3.28 0.75
 0 -7 9 3.7 0.76
 0 7 9 3.66 0.81
 0 -7 9 3.98 0.77
 0 7 9 2.49 0.89
 0 7 9 2.47 0.86
 0 -7 9 2.99 0.9
 0 -7 -9 3.68 0.81
 0 7 -9 2.46 0.51
 0 7 -9 3.5 0.73
 0 -7 9 1.64 0.71
 0 -7 9 1.96 0.86
 0 -7 -9 3.28 0.65
 0 -7 9 2.28 0.64
 0 -7 -9 3.4 0.87
 0 -7 -9 4.49 0.68
 0 -7 -9 2.92 0.55
 0 -7 9 2.47 0.65
 0 7 -9 3.54 0.79
 0 7 -9 3.6 0.55
 0 7 -9 3.55 0.7
 0 7 -9 3.23 0.86
 0 7 -9 2.65 0.87
 0 7 -10 62.23 2.8
 0 7 10 54.82 2.8
 0 7 10 52.06 2.67
 0 -7 -10 54.46 2.79
 0 7 10 56.83 2.86
 0 -7 -10 52.99 2.66
 0 7 10 56.46 2.71
 0 -7 10 61.63 2.83
 0 7 10 57.94 2.85
 0 -7 10 60.71 2.88
 0 -7 10 59 2.76
 0 7 10 56.13 2.84
 0 7 10 55.43 2.84
 0 7 -10 57.5 2.59
 0 -7 10 57.12 2.86
 0 -7 10 59.05 2.94
 0 -7 10 53.71 2.77
 0 -7 10 59.39 2.74
 0 7 -10 58.93 2.81
 0 -7 -10 61.77 2.66
 0 -7 -10 47.6 2.73
 0 7 -10 63.93 2.89
 0 -7 -10 58.74 2.73
 0 7 -10 58.83 2.85
 0 -7 -10 52.32 2.62
 0 7 10 51.58 2.69
 0 7 -10 58.01 2.63
 0 7 -10 56.88 2.8
 0 -7 10 53.94 2.67
 0 -7 -10 53.8 2.74
 0 -7 -11 6.79 0.97
 0 7 11 6.65 1.04
 0 7 -11 7.12 0.93
 0 7 -11 9.06 0.87
 0 7 -11 7.07 0.98
 0 -7 11 7.63 1.15
 0 -7 11 6.2 0.92
 0 7 11 8.28 1.07
 0 -7 11 7.46 1.05
 0 7 11 6.89 1.03
 0 7 11 6.18 1.05
 0 7 11 6.95 0.85
 0 -7 -11 5.17 0.86
 0 -7 11 9.08 0.98
 0 -7 11 9.15 1.12
 0 -7 -11 6.49 1
 0 7 -11 7.53 1.01
 0 7 -11 5.59 0.9
 0 7 -11 9.74 1.08
 0 7 -11 9.78 1.05
 0 7 11 5.42 0.81
 0 7 -11 8.98 1.09
 0 7 11 6.3 0.96
 0 7 11 5.76 0.81
 0 -7 -11 7.65 0.86
 0 7 -11 7.22 1.13
 0 7 -11 8.71 1.11
 0 7 12 25.64 1.77
 0 -7 -12 28.41 1.81
 0 7 12 28.05 1.85
 0 7 -12 29.47 1.8
 0 -7 12 29.66 1.79
 0 -7 12 25.71 1.88
 0 7 12 25.24 1.84
 0 7 12 24.8 1.8
 0 -7 12 29.34 1.84
 0 7 12 25.28 1.81
 0 7 12 26.11 1.63
 0 -7 12 24.76 1.65
 0 -7 12 28.31 1.79
 0 -7 12 25.88 1.9
 0 -7 12 28.64 1.86
 0 -7 -12 25.54 1.76
 0 7 -12 29.79 1.81
 0 7 -12 30.35 1.83
 0 7 -12 29.2 1.86
 0 7 -12 27.53 1.72
 0 7 -12 30.77 1.74
 0 7 -12 28.41 1.78
 0 -7 -12 26.08 1.69
 0 -7 -12 25.35 1.62
 0 7 -12 29.05 1.85
 0 7 -12 29.06 1.86
 0 7 -13 8.3 1.05
 0 -7 13 8.32 1.13
 0 7 13 7.2 1.09
 0 7 13 5.15 1.06
 0 -7 -13 8.36 1.11
 0 7 -13 11.59 1.23
 0 7 13 7.91 1.08
 0 -7 13 8.62 1
 0 -7 13 7.83 1.22
 0 7 13 8.12 1.19
 0 -7 13 7.59 1.07
 0 7 13 7.2 1.16
 0 7 13 9.6 1.23
 0 -7 13 8.08 1.13
 0 7 13 7.95 1.18
 0 -7 13 8.93 1.31
 0 -7 13 7.77 1.03
 0 -7 13 8.72 1.22
 0 7 -13 8.2 1.09
 0 -7 -13 7.73 1.14
 0 -7 -13 7.77 1.11
 0 7 -13 7.71 1.12
 0 7 -13 8.33 1.03
 0 7 -13 8.8 1.02
 0 -7 -13 8.26 0.99
 0 -7 -13 9.16 0.95
 0 7 13 8.01 0.99
 0 7 14 165.67 7.35
 0 7 -14 162.11 7.17
 0 -7 -14 159.26 7.15
 0 7 -14 167.35 7.15
 0 -7 -14 161.11 7.21
 0 7 14 161.76 7.31
 0 7 -14 167.13 7.22
 0 7 14 162.68 7.29
 0 -7 14 166.64 7.36
 0 -7 14 158.93 7.38
 0 -7 14 148.18 7.13
 0 7 -14 166.07 7.22
 0 -7 -14 164.74 7.22
 0 7 -14 160.18 7.21
 0 7 -14 153.33 7.15
 0 7 -14 163.18 7.19
 0 -7 14 151.23 7.19
 0 7 14 158.11 7.21
 0 7 14 161.22 7.32
 0 -7 14 155.88 7.3
 0 7 14 169.4 7.37
 0 7 -14 163.18 7.25
 0 7 -14 157.35 7.21
 0 7 15 19.83 1.93
 0 7 15 27.13 2.05
 0 -7 -15 25.44 1.9
 0 7 -15 28.07 1.92
 0 7 -15 24.8 1.78
 0 7 15 23.43 1.92
 0 -7 -15 25.74 1.88
 0 7 15 28.46 1.95
 0 7 -15 26.27 1.92
 0 -7 15 27.25 2.14
 0 -7 15 26.95 2.03
 0 -7 -15 22.84 1.86
 0 7 -15 28.21 1.97
 0 7 -15 27.13 1.9
 0 7 -15 27.06 1.91
 0 7 -15 22.93 1.88
 0 -7 -15 21.89 1.85
 0 7 -15 25.61 1.91
 0 -7 15 24.85 1.93
 0 -7 15 25.36 1.92
 0 7 15 21.61 1.97
 0 7 15 22.28 1.81
 0 7 15 25.82 2.03
 0 -7 15 24.41 1.97
 0 -7 15 25.75 2.09
 0 7 15 27.47 2.02
 0 7 -15 22.57 1.89
 0 7 -15 28.34 2.01
 0 7 16 1.82 1.18
 0 -7 16 3.86 1.33
 0 7 -16 0.31 1.07
 0 7 16 0.23 0.85
 0 7 16 0.97 1.14
 0 7 16 1.83 1.2
 0 -7 16 -0.85 1.16
 0 7 -16 1.29 1.05
 0 -7 -16 1.52 1.07
 0 -7 16 0.65 1.18
 0 -7 16 1.36 1.13
 0 7 -16 1.2 1.07
 0 7 -16 2.37 1.09
 0 -7 -16 0.21 1.1
 0 7 -16 0.81 1.1
 0 7 -16 0.52 1.15
 0 -7 -16 0.82 1.06
 0 -7 -16 0.62 0.89
 0 7 -16 -0.81 1.12
 0 -7 -16 -0.09 1.01
 0 7 -16 1.33 0.84
 0 -7 -16 2.21 1.03
 0 7 16 0.12 1
 0 7 16 1.36 1.17
 0 -7 16 0.11 0.99
 0 7 16 0.99 0.98
 0 -7 16 0.43 0.93
 0 7 -16 0.54 1.08
 0 7 17 9.98 1.57
 0 7 17 13.98 1.7
 0 -7 17 12.5 1.59
 0 -7 17 11.21 1.58
 0 -7 17 9.95 1.47
 0 7 17 12.27 1.58
 0 7 17 10.69 1.6
 0 7 -17 11.7 1.49
 0 -7 -17 11.72 1.33
 0 7 -17 9.01 1.47
 0 7 -17 11.4 1.5
 0 -7 17 12.96 1.38
 0 -7 -17 11.36 1.38
 0 -7 17 12.22 1.48
 0 -7 17 12.52 1.61
 0 7 17 13.29 1.61
 0 7 17 11.34 1.41
 0 -7 -17 11.84 1.56
 0 7 -17 12.91 1.53
 0 -7 -18 8.29 1.45
 0 -7 -18 6.45 1.18
 0 7 -18 9.71 1.51
 0 7 -18 8.81 1.39
 0 7 -18 10.6 1.51
 0 7 -18 9.18 1.41
 0 7 -18 7.21 1.36
 0 -7 -18 8.49 1.39
 0 -7 -18 7.06 1.36
 0 -7 -18 7.59 1.22
 0 7 18 9.77 1.63
 0 -7 18 11.06 1.57
 0 7 18 8.87 1.3
 0 7 18 6.62 1.5
 0 -7 18 5.5 1.36
 0 -7 18 8.96 1.51
 0 -7 -18 6.91 1.29
 0 7 -18 9.54 1.48
 0 7 -18 8.37 1.15
 0 -7 18 8.31 1.51
 0 7 18 8.25 1.54
 0 7 18 5.68 1.3
 0 7 -18 10.23 1.41
 0 -7 -18 7.78 1.39
 0 -7 -19 3.59 1.25
 0 7 -19 4.5 1.25
 0 7 19 1.03 1.12
 0 -7 19 4.72 1.3
 0 7 19 4.36 1.36
 0 -7 19 3.66 1.24
 0 -7 -19 5.59 1.31
 0 7 -19 3.15 1.17
 0 -7 -19 3.71 1.04
 0 -7 -19 2.98 1.09
 0 7 -19 3.34 1.25
 0 7 -19 4.06 1.26
 0 -7 -19 4.14 1.07
 0 -7 -19 2.6 1.26
 0 7 -19 4.77 1.26
 0 7 -19 4.48 1.2
 0 7 19 4.92 1.35
 0 -7 19 3.34 1.28
 0 7 19 4.24 1.5
 0 -7 19 4.06 1.43
 0 7 19 2.88 1.2
 0 -7 19 2.85 1.33
 0 7 19 2.37 1.39
 0 7 -20 4.4 1.23
 0 -7 -20 3.86 1.26
 0 7 20 2.45 1.25
 0 7 20 2.64 1.09
 0 7 20 3.39 1.13
 0 -7 20 5.03 1.3
 0 -7 -20 5.04 1.06
 0 7 -20 4.1 1.23
 0 -7 -20 4.72 1.27
 0 -7 -20 6.49 1.32
 0 7 -20 3.63 1.23
 0 7 -20 4.85 1.28
 0 -7 -20 3.37 1.04
 0 7 -20 5.14 1.12
 0 7 -20 6.61 1.26
 0 7 -20 4.37 1.23
 0 -7 20 4.93 1.31
 0 7 20 2.92 1.28
 0 7 20 4.07 1.38
 0 -7 20 4.02 1.33
 0 -7 20 2.87 1.31
 0 7 20 5.31 1.42
 0 -7 20 3.68 1.3
 0 -7 -21 1.34 1.04
 0 7 -21 -0.56 1.02
 0 -7 -21 0.98 0.94
 0 -7 21 1.37 1.04
 0 -7 21 1.71 1.23
 0 7 21 1.51 1.12
 0 7 21 -1.28 1.15
 0 7 21 0.58 1.25
 0 -7 21 -0.12 1.14
 0 7 21 0.12 1.17
 0 -7 21 0.46 1.13
 0 -7 21 -0.13 1.13
 0 -7 -21 1.37 1.11
 0 -7 -21 -1.34 1.05
 0 7 -21 1.52 1.05
 0 7 -21 -0.19 1.07
 0 -7 22 0.43 1.08
 0 -7 22 0.39 0.91
 0 7 22 -0.3 1.01
 0 -7 -22 -1.36 1.03
 0 7 -22 0.41 0.89
 0 7 -22 0.17 0.99
 0 -7 -22 -1.09 0.94
 0 7 22 1.23 1.1
 0 -7 22 0.41 1.06
 0 -7 22 0.43 1.01
 0 7 22 0.4 0.85
 0 7 -22 0.82 1.03
 0 -7 -22 -0.34 0.8
 0 7 -22 0.39 0.9
 0 7 -22 0.4 0.97
 0 -7 -22 -0.63 1.09
 0 -7 23 0.35 0.92
 0 7 -23 0.45 0.87
 0 -7 -23 0.15 0.99
 0 7 23 0.85 0.93
 0 -7 23 1.98 0.96
 0 7 -23 1.37 0.87
 0 -7 -23 1.4 0.86
 0 7 -23 1.55 0.93
 0 7 23 1.06 0.73
 0 -7 -23 0.52 0.72
 0 -7 -24 1.69 0.82
 0 7 -24 0.67 0.7
 0 7 -24 1.28 0.76
 0 -7 -25 0.55 0.51
 0 7 -25 0.79 0.48
 0 8 0 8548.38 329.39
 0 8 0 8627 329.42
 0 -8 0 8171.02 329.42
 0 8 0 8220.63 329.42
 0 -8 0 8192.61 329.39
 0 -8 0 8479.09 329.4
 0 8 0 8192.72 329.42
 0 8 0 8262.99 329.38
 0 -8 0 8014.12 329.41
 0 -8 0 7589.2 329.39
 0 8 0 8164 329.41
 0 8 0 8256.8 329.4
 0 8 0 8303.55 329.41
 0 8 0 8092.91 329.38
 0 8 0 7902.34 329.35
 0 -8 0 7949.63 329.41
 0 -8 0 7985.19 329.4
 0 8 0 8531.67 329.42
 0 -8 0 8525.95 329.41
 0 8 0 8287.17 329.41
 0 8 0 8361.77 329.4
 0 -8 -1 461.1 18.19
 0 -8 -1 457.72 18.19
 0 8 1 461.12 18.19
 0 8 -1 452.65 18.1
 0 8 1 470.15 18.19
 0 -8 -1 469.8 18.18
 0 -8 -1 428.34 18.17
 0 8 -1 468.06 18.17
 0 -8 1 445.57 18.16
 0 8 -1 443.18 18.14
 0 8 -1 474.42 18.2
 0 8 -1 420.12 18.09
 0 8 -1 457.31 18.18
 0 -8 1 431.95 18.12
 0 8 -1 432.07 18.19
 0 8 1 464.92 18.18
 0 -8 1 438.05 18.15
 0 -8 -1 458.37 18.19
 0 8 -1 451.13 18.14
 0 8 1 464.02 18.2
 0 -8 1 425.52 18.15
 0 -8 1 453.97 18.14
 0 -8 -1 472.4 18.2
 0 -8 -1 465.02 18.19
 0 -8 1 432.71 18.14
 0 8 1 469.14 18.21
 0 8 -1 428.97 18.12
 0 8 -1 444.76 18.1
 0 8 1 469.61 18.2
 0 8 1 463.82 18.18
 0 8 1 467.12 18.19
 0 -8 -1 455 18.19
 0 -8 1 447.28 18.17
 0 8 1 464.25 18.18
 0 8 -1 444.39 18.09
 0 8 1 460.17 18.19
 0 8 -1 454.36 18.18
 0 8 -1 470.82 18.15
 0 -8 -1 462.15 18.19
 0 -8 -1 471.79 18.15
 0 -8 1 446.26 18.18
 0 -8 1 450.71 18.13
 0 -8 1 443.94 18.18
 0 -8 -1 463.36 18.19
 0 -8 -1 461.62 18.19
 0 -8 2 93.11 4.05
 0 8 2 99.1 4
 0 8 2 102.27 4.06
 0 8 2 105.79 4.03
 0 8 -2 97.36 4.08
 0 -8 2 95.41 4.09
 0 8 -2 94.56 4.1
 0 8 -2 100.51 4.09
 0 -8 -2 99.87 4.1
 0 -8 2 96.56 4
 0 8 2 103 4.1
 0 8 -2 92.25 3.95
 0 8 2 105.89 4.12
 0 -8 2 95.8 3.99
 0 -8 -2 103.73 4.12
 0 -8 2 87.86 3.98
 0 -8 -2 98.97 4.09
 0 8 2 102.68 4.12
 0 8 -2 91.3 4.09
 0 8 2 105.82 4.12
 0 -8 -2 104.68 4.09
 0 -8 2 97.93 4.04
 0 -8 -2 100.42 4.08
 0 -8 2 98.64 4.08
 0 8 2 100.85 4.09
 0 8 2 104.06 4.1
 0 -8 -2 100.13 4.05
 0 8 2 100.91 4.09
 0 -8 -2 103.53 4.11
 0 -8 -2 99.46 4.05
 0 -8 2 95.9 4.02
 0 -8 -2 106.12 4.11
 0 -8 2 92.93 3.98
 0 -8 -2 96.22 4.09
 0 -8 3 356.55 14.35
 0 -8 3 364.26 14.35
 0 8 3 364.28 14.29
 0 -8 3 365.67 14.35
 0 8 -3 367.08 14.34
 0 -8 -3 369.14 14.36
 0 8 3 353.48 14.24
 0 -8 3 336.19 14.2
 0 -8 3 327.55 14.21
 0 -8 3 346.32 14.28
 0 -8 -3 352.3 14.28
 0 -8 3 361.57 14.26
 0 -8 -3 362.4 14.31
 0 8 3 364.83 14.36
 0 -8 -3 361.12 14.33
 0 8 3 352.49 14.37
 0 8 -3 358.59 14.28
 0 8 -3 350.06 14.32
 0 8 3 345.68 14.31
 0 8 3 349.06 14.28
 0 -8 3 341.54 14.21
 0 8 3 359.43 14.34
 0 -8 -3 362.33 14.34
 0 8 -3 367.54 14.34
 0 -8 -3 373.88 14.33
 0 8 3 357.61 14.35
 0 8 3 371.16 14.34
 0 -8 -3 354.37 14.34
 0 -8 3 348.94 14.25
 0 -8 3 361.48 14.31
 0 -8 -3 350.8 14.35
 0 -8 -3 366.98 14.27
 0 -8 -3 349.44 14.34
 0 8 3 353.87 14.32
 0 -8 3 355.17 14.24
 0 8 3 356.81 14.34
 0 -8 -3 353.09 14.27
 0 8 3 344.84 14.32
 0 -8 -4 1475.31 56.32
 0 8 -4 1309.65 56.19
 0 8 -4 1476.87 56.35
 0 8 4 1470.85 56.32
 0 -8 -4 1415.11 56.26
 0 8 4 1432.33 56.35
 0 -8 -4 1450.54 56.33
 0 -8 -4 1420.35 56.35
 0 8 4 1443.47 56.35
 0 8 -4 1418.68 56.28
 0 8 4 1436.86 56.38
 0 8 -4 1403.78 56.32
 0 -8 -4 1437.04 56.33
 0 -8 -4 1403.64 56.33
 0 -8 -4 1363.83 56.22
 0 -8 4 1352.39 56.22
 0 -8 4 1375.83 56.21
 0 -8 -4 1403.72 56.2
 0 8 4 1415.3 56.35
 0 -8 -4 1455.56 56.3
 0 8 4 1430.2 56.36
 0 8 4 1466.19 56.36
 0 -8 4 1310.62 56.17
 0 -8 -4 1384.64 56.25
 0 -8 -4 1411.87 56.23
 0 -8 4 1402.69 56.29
 0 -8 -4 1423.98 56.34
 0 -8 -4 1457.95 56.37
 0 8 -4 1422.15 56.34
 0 -8 4 1437.68 56.36
 0 -8 4 1433.51 56.34
 0 -8 -4 1391.24 56.23
 0 -8 4 1353.86 56.25
 0 -8 4 1448.29 56.36
 0 -8 -4 1491.52 56.34
 0 -8 -4 1379.79 56.19
 0 8 -4 1462.89 56.21
 0 8 4 1397.92 56.26
 0 8 -4 1401.52 56.34
 0 8 -4 1399.18 56.31
 0 8 -4 1406.05 56.33
 0 -8 -4 1394.67 56.36
 0 8 -4 1400.26 56.34
 0 8 4 1366.78 56.26
 0 8 4 1449.56 56.32
 0 8 -4 1402.05 56.33
 0 -8 -5 610.85 24.13
 0 8 -5 625.48 24.17
 0 8 -5 543.44 23.97
 0 8 -5 637.52 24.18
 0 8 5 588.32 24.14
 0 -8 -5 631.42 24.15
 0 -8 -5 584.33 24.04
 0 8 5 600.42 24.18
 0 -8 5 590 24.06
 0 -8 -5 609.46 24.19
 0 8 5 622.5 24.19
 0 8 -5 609.52 24.16
 0 -8 -5 617.74 24.16
 0 8 -5 647.43 24.12
 0 8 5 574.25 24.13
 0 -8 -5 629.78 24.17
 0 -8 5 590.61 24.05
 0 -8 5 600.49 24
 0 -8 5 606.54 24.12
 0 8 5 637.74 24.2
 0 -8 5 583.31 24
 0 -8 -5 609.88 24.08
 0 8 5 622.99 24.21
 0 -8 -5 561.97 23.97
 0 8 5 617.09 24.2
 0 -8 5 635.99 24.1
 0 -8 -5 628.48 24.18
 0 -8 -5 616.76 24.18
 0 -8 5 618.32 24.2
 0 -8 5 609.78 24.17
 0 -8 -5 605.83 24.05
 0 8 -5 633.99 24.17
 0 -8 -5 609.54 24.2
 0 -8 5 608.1 24.2
 0 -8 -5 610.21 24.02
 0 -8 -5 629.86 24.18
 0 8 -5 583.95 24.15
 0 8 -5 583.55 23.97
 0 8 -5 598.69 24.16
 0 8 -5 620.02 24.19
 0 8 -5 586.83 24.16
 0 -8 -5 593.84 24.19
 0 8 -5 620.47 24.18
 0 8 5 611.41 24.14
 0 8 5 576.85 24.05
 0 8 6 0.96 0.49
 0 -8 -6 1.35 0.36
 0 -8 6 1.46 0.39
 0 8 6 0.79 0.63
 0 -8 -6 0.92 0.57
 0 -8 -6 1.21 0.27
 0 8 6 1.19 0.62
 0 -8 -6 1.3 0.69
 0 8 -6 1.13 0.68
 0 8 6 1.85 0.57
 0 -8 -6 1.71 0.59
 0 -8 -6 0.95 0.64
 0 8 6 0.56 0.66
 0 -8 6 1.36 0.53
 0 -8 6 0.85 0.44
 0 -8 6 1.25 0.35
 0 -8 6 0.17 0.69
 0 8 6 0.37 0.67
 0 8 6 1.79 0.7
 0 -8 -6 0.91 0.62
 0 8 -6 0.95 0.52
 0 -8 6 0.55 0.74
 0 -8 -6 1.34 0.58
 0 -8 6 0.86 0.66
 0 -8 -6 0.69 0.68
 0 -8 6 1.33 0.74
 0 -8 -6 1.51 0.43
 0 8 -6 1.56 0.68
 0 -8 -6 1.73 0.69
 0 8 -6 1.41 0.68
 0 -8 6 1.63 0.53
 0 8 -6 0.93 0.68
 0 8 -6 1.94 0.71
 0 -8 6 1.25 0.55
 0 8 -6 1.4 0.71
 0 -8 -6 2.03 0.58
 0 8 -6 2.13 0.72
 0 -8 -6 1.25 0.51
 0 8 -6 1.24 0.65
 0 8 -6 1.72 0.55
 0 8 -6 1.24 0.52
 0 8 6 1.45 0.38
 0 8 6 2.64 0.59
 0 -8 -7 23.52 1.29
 0 8 -7 26.05 1.44
 0 -8 7 25.43 1.23
 0 8 7 25.17 1.4
 0 -8 -7 24.32 1.37
 0 -8 7 26.26 1.17
 0 8 7 26.31 1.33
 0 -8 7 24.48 1.34
 0 8 7 25.26 1.46
 0 8 -7 24.21 1.48
 0 8 7 27.73 1.39
 0 -8 -7 24.6 1.39
 0 -8 7 26.06 1.3
 0 8 7 24.65 1.48
 0 8 7 25.22 1.48
 0 -8 7 27.92 1.49
 0 8 7 23.28 1.51
 0 -8 7 24.68 1.24
 0 -8 7 25.12 1.2
 0 8 -7 23.68 1.22
 0 -8 -7 28.09 1.44
 0 8 -7 25.63 1.36
 0 -8 7 26.38 1.53
 0 -8 7 22.42 1.4
 0 -8 -7 24.24 1.45
 0 8 -7 26.46 1.45
 0 -8 7 27.25 1.51
 0 8 -7 25.07 1.45
 0 8 -7 24.5 1.45
 0 -8 7 24.2 1.36
 0 8 -7 25.21 1.46
 0 -8 7 22.72 1.3
 0 8 -7 23.94 1.48
 0 8 -7 22.38 1.45
 0 8 -7 27.29 1.38
 0 -8 -7 23.49 1.31
 0 -8 -7 25.02 1.43
 0 -8 -7 23.85 1.23
 0 8 -7 27.72 1.51
 0 8 7 23.94 1.38
 0 8 7 26.07 1.19
 0 8 -7 23.36 1.26
 0 8 -7 25.36 1.35
 0 8 -7 24.29 1.42
 0 8 8 199.78 8.27
 0 -8 -8 193.97 8.11
 0 8 -8 203.79 8.33
 0 8 8 200.67 8.3
 0 -8 -8 198.28 8.22
 0 -8 8 194.7 8.09
 0 8 8 206.29 8.23
 0 -8 -8 201.64 8.32
 0 -8 8 197.07 8.2
 0 8 -8 193.49 8.28
 0 8 8 189.84 8.24
 0 -8 -8 193.01 8.25
 0 8 8 202.65 8.35
 0 -8 8 192.21 8.16
 0 -8 8 182.6 8.1
 0 -8 8 203.84 8.31
 0 -8 8 207.81 8.38
 0 8 8 205.02 8.36
 0 8 8 196.32 8.35
 0 -8 -8 211.93 8.32
 0 8 -8 198.01 8.24
 0 8 -8 194.76 8.14
 0 8 8 199.97 8.16
 0 -8 8 196.57 8.26
 0 -8 8 205.34 8.37
 0 -8 -8 189.8 8.3
 0 -8 -8 214.86 8.18
 0 -8 8 189.33 8.24
 0 8 -8 191.38 8.24
 0 -8 -8 189.56 8.19
 0 8 -8 199.67 8.33
 0 -8 8 190.08 8.25
 0 -8 -8 206.08 8.33
 0 8 -8 204.24 8.25
 0 8 -8 188.87 8.16
 0 8 -8 198.66 8.28
 0 8 -8 211.75 8.33
 0 8 9 18.47 1.18
 0 8 -9 19.09 1.31
 0 8 9 16.81 1.23
 0 -8 -9 15.79 1.1
 0 8 9 16.18 1.1
 0 -8 9 18.67 1.09
 0 -8 -9 15.96 1.24
 0 8 9 15.33 1.27
 0 8 9 17.59 1.14
 0 -8 -9 16.28 1.12
 0 8 -9 18.7 1.24
 0 8 -9 17.43 1.28
 0 8 9 17.21 1.28
 0 -8 9 17.38 1.21
 0 8 9 15.15 1.27
 0 -8 9 17.63 1.36
 0 8 9 17.45 1.33
 0 8 -9 18.78 1.02
 0 8 -9 18.2 1.17
 0 -8 9 17.48 1.31
 0 -8 9 17.49 1.23
 0 -8 -9 16.55 1.08
 0 8 9 15.81 0.98
 0 -8 9 17.05 1.14
 0 -8 -9 15.57 1.02
 0 8 -9 18.79 1.36
 0 -8 -9 18.2 1.11
 0 -8 9 14.23 1.1
 0 -8 -9 18.51 1.24
 0 8 -9 17.73 1.04
 0 8 -9 17.2 1.15
 0 8 -9 17.02 1.24
 0 8 -9 19.07 1.33
 0 8 -9 16.47 1.32
 0 -8 -9 17.09 1.18
 0 8 10 197.98 8.25
 0 8 10 181.12 8.31
 0 -8 -10 204.53 8.38
 0 8 10 191.45 8.38
 0 8 -10 190.07 8.29
 0 8 10 212.13 8.46
 0 -8 10 186.85 8.34
 0 -8 10 186.79 8.29
 0 8 10 205.44 8.43
 0 -8 10 195.78 8.4
 0 8 10 204.32 8.42
 0 8 10 193.79 8.27
 0 -8 -10 197.56 8.26
 0 -8 10 198.15 8.46
 0 -8 10 195.92 8.4
 0 -8 10 195.36 8.32
 0 8 -10 199.24 8.31
 0 -8 10 201.71 8.29
 0 -8 -10 199.33 8.33
 0 8 -10 192.53 8.35
 0 8 -10 209.18 8.39
 0 -8 -10 205 8.3
 0 -8 -10 193.98 8.2
 0 8 10 187.94 8.27
 0 8 -10 186.43 8.16
 0 8 -10 193.12 8.32
 0 -8 -10 202.71 8.36
 0 -8 10 190.06 8.25
 0 8 -11 15.48 1.27
 0 8 11 16.96 1.38
 0 -8 -11 14.57 1.28
 0 8 -11 15.28 1.23
 0 8 11 15.04 1.26
 0 8 11 14.79 1.3
 0 -8 11 20.39 1.37
 0 -8 11 13.05 1.17
 0 8 11 15.49 1.36
 0 8 11 16.04 1.37
 0 -8 11 17.39 1.41
 0 -8 11 15.89 1.22
 0 -8 11 12.53 1.37
 0 8 11 15.88 1.16
 0 -8 -11 15.85 1.24
 0 8 -11 16.97 1.24
 0 8 -11 13.46 1.19
 0 -8 -11 15.81 1.25
 0 8 11 16.92 1.21
 0 8 -11 15.22 1.3
 0 8 -11 13.62 1.23
 0 -8 -11 14.23 1.15
 0 8 -11 13.85 1.31
 0 8 -11 14.44 1.33
 0 8 -12 10.31 1.15
 0 8 12 11.31 1.14
 0 8 12 10.41 1.21
 0 -8 -12 8.62 1.16
 0 8 12 11.08 1.2
 0 8 -12 12.75 1.22
 0 -8 12 9.55 1.16
 0 8 12 11.26 1.23
 0 8 12 12.08 1.31
 0 -8 12 9.87 1.25
 0 8 12 11.6 1.27
 0 -8 12 12.5 1.23
 0 8 12 11.42 1.03
 0 -8 12 10.82 1.08
 0 -8 12 11.51 1.12
 0 -8 12 10.71 1.26
 0 -8 -12 13.1 1.18
 0 8 -12 10.75 1.1
 0 8 -12 11.88 1.21
 0 8 -12 11.65 1.11
 0 8 -12 8.95 1.13
 0 8 -12 13.19 1.24
 0 8 12 11.77 1.06
 0 -8 -12 11.51 1.12
 0 8 -12 11.28 1.28
 0 8 -12 9.42 1.22
 0 -8 -12 11.72 1.06
 0 8 13 28.13 1.98
 0 -8 13 31.87 2.09
 0 -8 -13 29.63 2.01
 0 8 13 32.44 2.12
 0 8 -13 35.68 2.09
 0 8 13 32.97 2.13
 0 -8 13 28.57 1.9
 0 8 13 29.23 2.05
 0 8 13 28.92 2.08
 0 -8 13 34.36 2.04
 0 -8 13 32.4 2.18
 0 8 13 29.87 2.06
 0 8 13 35.12 2.14
 0 -8 13 37.97 2.19
 0 -8 13 33.25 2.01
 0 -8 13 34.61 2.17
 0 -8 13 38.81 2.3
 0 8 -13 34 2.06
 0 -8 -13 31.68 2.04
 0 -8 -13 32.83 2.04
 0 8 -13 35.53 2.07
 0 -8 -13 29.48 1.86
 0 8 -13 37.17 1.97
 0 8 -13 35.01 2.04
 0 8 13 30.62 1.89
 0 -8 -13 34.25 2
 0 8 14 66.35 3.53
 0 8 -14 62.86 3.34
 0 -8 -14 67.42 3.37
 0 8 14 62.59 3.48
 0 8 -14 61.11 3.27
 0 -8 -14 59.64 3.34
 0 8 -14 66.21 3.39
 0 8 14 68.36 3.49
 0 -8 14 64.38 3.5
 0 -8 14 69.27 3.4
 0 -8 14 68.53 3.6
 0 -8 -14 67.96 3.43
 0 8 -14 68.05 3.4
 0 8 -14 63.44 3.39
 0 8 -14 64.54 3.38
 0 8 14 69.89 3.45
 0 8 14 66.99 3.51
 0 -8 14 62.3 3.42
 0 -8 14 59.21 3.32
 0 8 14 64.84 3.47
 0 8 14 74.57 3.6
 0 -8 14 68.88 3.57
 0 8 -14 63.15 3.41
 0 8 -14 64.41 3.46
 0 8 -14 62.37 3.32
 0 8 15 90.01 4.53
 0 8 15 92.84 4.54
 0 8 -15 89.93 4.36
 0 -8 -15 86.75 4.37
 0 -8 -15 86.11 4.39
 0 8 -15 86.69 4.29
 0 8 15 84.15 4.48
 0 8 -15 89.87 4.4
 0 8 15 82.95 4.42
 0 -8 15 96.22 4.58
 0 -8 15 87.8 4.62
 0 8 -15 91.91 4.44
 0 8 -15 92.83 4.42
 0 -8 -15 88.7 4.4
 0 8 -15 84.49 4.39
 0 8 -15 85.72 4.38
 0 8 15 85.61 4.49
 0 -8 15 91.64 4.5
 0 8 15 88.84 4.41
 0 -8 15 83.37 4.38
 0 8 -15 91.87 4.41
 0 -8 -15 97.31 4.44
 0 -8 15 86.49 4.53
 0 8 15 96.22 4.62
 0 -8 15 85.21 4.58
 0 8 15 96.91 4.59
 0 8 -15 88.94 4.43
 0 8 -15 88.02 4.43
 0 8 16 0.73 1.15
 0 -8 16 0.13 1.22
 0 -8 16 -0.37 1.09
 0 8 16 -0.23 0.95
 0 8 -16 -0.1 1.11
 0 8 16 0.12 1.13
 0 -8 16 -0.24 1.05
 0 8 16 0.61 1.18
 0 -8 -16 0.71 1
 0 8 -16 0.5 0.96
 0 -8 16 0.79 1.24
 0 -8 16 -0.12 1.09
 0 8 -16 1.02 1.1
 0 -8 -16 -1.26 1.07
 0 -8 -16 -0.43 0.9
 0 8 -16 0.1 1.06
 0 8 -16 1.62 1.1
 0 8 -16 1.26 1.12
 0 -8 -16 0.99 0.98
 0 -8 -16 0.94 0.96
 0 8 -16 0.71 1.04
 0 -8 -16 -0.2 1.07
 0 8 16 0.37 1.05
 0 -8 -16 0.32 0.9
 0 8 16 -0.12 1.1
 0 8 -16 0.28 0.79
 0 -8 16 -0.22 0.94
 0 8 16 -0.12 1.17
 0 -8 16 1.05 0.98
 0 8 16 0.33 0.93
 0 8 -16 -0.11 1.09
 0 8 17 21.15 2
 0 8 17 24.19 2.15
 0 -8 17 21.57 1.98
 0 -8 17 22.68 2.11
 0 8 17 23.74 2.02
 0 -8 17 21.21 1.93
 0 -8 -17 24.18 1.74
 0 8 -17 23.22 1.9
 0 8 -17 21.11 1.9
 0 8 -17 21.96 1.96
 0 -8 -17 23.37 1.8
 0 -8 17 18.88 1.76
 0 8 -17 22.6 1.91
 0 -8 -17 19.71 1.88
 0 8 17 21.21 1.96
 0 -8 17 23.26 2.03
 0 -8 17 20.01 1.87
 0 8 -18 19.6 1.78
 0 8 -18 16.2 1.69
 0 -8 -18 17.52 1.78
 0 -8 -18 17.48 1.57
 0 8 -18 15.33 1.71
 0 8 -18 16.72 1.79
 0 8 -18 19.64 1.85
 0 -8 -18 18.21 1.65
 0 -8 18 17.22 1.93
 0 8 18 19.32 1.88
 0 8 18 19.28 1.89
 0 8 18 18.48 1.7
 0 -8 -18 20.61 1.84
 0 8 -18 18.5 1.71
 0 -8 18 16.08 1.82
 0 8 18 17.57 1.9
 0 -8 18 19.16 2.03
 0 8 18 19.22 1.94
 0 -8 18 20.35 1.92
 0 -8 18 16.73 1.86
 0 -8 -18 19.18 1.67
 0 -8 -18 21.97 1.89
 0 8 -18 17.26 1.73
 0 -8 -18 18.23 1.75
 0 8 -18 19.01 1.77
 0 8 19 16.86 1.88
 0 -8 19 23.15 2.03
 0 -8 19 19.28 1.92
 0 8 19 19.57 1.79
 0 8 19 22.95 2
 0 -8 19 20.28 2.04
 0 8 19 21.02 2.07
 0 8 -19 18.8 1.88
 0 8 -19 21.21 1.93
 0 -8 -19 20.44 1.72
 0 8 -19 23 1.89
 0 -8 -19 20.95 1.75
 0 -8 -19 22.19 1.91
 0 8 -19 26.01 1.96
 0 8 -19 23.95 1.9
 0 -8 -19 23.66 1.96
 0 8 -19 25.2 1.89
 0 8 -19 21.63 1.92
 0 -8 19 20.98 2.03
 0 8 19 17.17 1.94
 0 8 19 24.8 2.04
 0 -8 19 17.65 1.96
 0 8 19 21.67 2.06
 0 8 -19 20.56 1.82
 0 -8 -19 20.78 1.85
 0 8 -20 43.79 2.68
 0 -8 -20 45.55 2.72
 0 8 -20 42.14 2.63
 0 8 -20 44.52 2.61
 0 8 -20 44.37 2.71
 0 -8 -20 45.8 2.72
 0 -8 -20 45.34 2.73
 0 -8 -20 40.96 2.58
 0 8 -20 39.66 2.65
 0 8 -20 47.65 2.72
 0 8 20 41.79 2.82
 0 -8 20 49.37 2.92
 0 -8 20 43.25 2.79
 0 8 20 43.5 2.65
 0 8 20 37.42 2.6
 0 8 20 41.98 2.78
 0 8 -20 45.49 2.73
 0 -8 -20 43.08 2.55
 0 -8 20 44.29 2.89
 0 8 20 44.48 2.91
 0 -8 20 46.12 2.93
 0 8 20 46.34 2.89
 0 -8 20 41.65 2.84
 0 8 -21 3.6 1.16
 0 8 -21 2.15 1.1
 0 -8 -21 2.79 1.15
 0 -8 -21 2.46 1.12
 0 -8 21 2.74 1.11
 0 -8 21 2.18 1.23
 0 8 21 2.07 1.16
 0 8 21 3.93 1.18
 0 8 21 4.51 1.34
 0 -8 21 1.47 1.17
 0 -8 21 1.37 1.13
 0 -8 21 2.74 1.18
 0 8 21 4.98 1.33
 0 -8 -21 3.63 0.96
 0 -8 22 1.55 0.9
 0 8 22 1.3 1.03
 0 -8 22 0.32 1.09
 0 8 22 1.19 0.86
 0 8 -22 -0.9 1.04
 0 -8 -22 1.18 0.8
 0 -8 22 1.38 0.97
 0 -8 22 2.36 1.08
 0 8 22 2.64 1.12
 0 8 -22 1.98 0.99
 0 -8 -22 0.75 1.02
 0 8 -22 1.37 0.93
 0 -8 -22 2.88 1
 0 8 -22 1.83 0.97
 0 -8 -22 1.61 1.06
 0 8 -22 0.75 0.85
 0 -8 23 0.88 0.95
 0 8 23 0.36 0.73
 0 8 -23 1.07 0.91
 0 -8 23 0.93 0.93
 0 8 23 -0.25 0.92
 0 8 -23 -0.19 0.85
 0 -8 -23 0.37 1.04
 0 -8 -23 -0.68 0.86
 0 8 -23 0.61 0.82
 0 -8 -24 -0.39 0.79
 0 8 -24 -0.19 0.63
 0 8 -24 -0.3 0.77
 0 -8 -25 8.71 0.76
 0 -9 0 0.18 0.53
 0 9 0 0.2 0.37
 0 9 0 0.25 0.41
 0 9 0 -0.05 0.54
 0 -9 0 -0.25 0.4
 0 9 0 0.36 0.5
 0 9 0 0.3 0.47
 0 -9 0 0.43 0.44
 0 -9 0 0.3 0.42
 0 -9 0 0.78 0.46
 0 9 0 0.31 0.48
 0 9 0 0.21 0.5
 0 -9 0 0.52 0.45
 0 9 0 0.68 0.3
 0 9 0 0.08 0.48
 0 9 0 0.41 0.53
 0 -9 0 0.3 0.45
 0 9 0 0.03 0.42
 0 -9 0 -0.06 0.45
 0 -9 0 0.69 0.51
 0 9 0 0.7 0.41
 0 -9 1 100.05 4.18
 0 9 -1 102.94 4.14
 0 9 1 104.61 4.18
 0 -9 -1 106.06 4.18
 0 9 1 104.81 4.18
 0 -9 -1 107.39 4.17
 0 9 -1 103.46 4.11
 0 -9 1 103.89 4.14
 0 -9 -1 105.09 4.18
 0 9 -1 101.74 4.07
 0 -9 -1 97.55 4.04
 0 9 -1 96.23 4.03
 0 9 -1 100 4.19
 0 9 -1 92.47 4.03
 0 -9 -1 98.2 4.04
 0 -9 -1 103.21 4.18
 0 -9 -1 103.46 4.17
 0 9 -1 99.7 4.11
 0 -9 1 96.85 4.12
 0 -9 -1 104.17 4.18
 0 -9 1 95.99 4.11
 0 -9 1 103.23 4.13
 0 -9 -1 106.84 4.19
 0 9 1 108.01 4.18
 0 9 1 101.63 4.2
 0 -9 -1 106.14 4.17
 0 -9 1 95.72 4.1
 0 9 -1 97.61 4.04
 0 9 -1 95.38 4.08
 0 -9 1 103.6 4.16
 0 9 -1 100.31 4.06
 0 9 1 107.09 4.19
 0 9 1 105.54 4.16
 0 -9 -1 105.28 4.19
 0 9 1 101.72 4.17
 0 -9 1 99.01 4.16
 0 -9 -1 105.83 4.12
 0 9 1 101.31 4.17
 0 9 -1 97.02 4.14
 0 -9 1 98.58 4.16
 0 9 -1 106.53 4.12
 0 -9 -1 107.93 4.17
 0 -9 1 98.15 4.09
 0 9 -1 93.25 4.16
 0 9 -1 103.41 4.17
 0 -9 1 95.16 4.08
 0 9 1 103.2 4.16
 0 9 -1 90.4 4.17
 0 -9 2 97.23 3.91
 0 -9 2 96.28 3.93
 0 9 2 98.07 3.91
 0 9 2 97.97 3.86
 0 9 -2 95.12 3.93
 0 9 -2 96.94 3.93
 0 9 -2 94.73 3.95
 0 9 2 99.95 3.95
 0 -9 2 92.67 3.89
 0 -9 -2 94.95 3.93
 0 -9 -2 93.75 3.93
 0 -9 2 88.9 3.82
 0 9 2 95.99 3.98
 0 -9 -2 91.55 3.94
 0 -9 -2 96.26 3.94
 0 -9 2 91.49 3.84
 0 -9 -2 95.05 3.95
 0 9 -2 90.95 3.92
 0 -9 2 93.35 3.83
 0 9 2 95.76 3.97
 0 9 -2 87.7 3.77
 0 -9 -2 95.11 3.95
 0 9 2 97.42 3.92
 0 -9 2 89.7 3.8
 0 9 2 90.69 3.93
 0 -9 2 91.89 3.86
 0 -9 2 95.26 3.92
 0 9 2 94.13 3.92
 0 -9 -2 99.35 3.97
 0 -9 -2 94.74 3.94
 0 9 2 94.74 3.95
 0 -9 -2 98.68 3.9
 0 -9 3 915.18 37.68
 0 9 3 947.02 37.78
 0 9 3 959.03 37.8
 0 -9 -3 950.32 37.76
 0 9 -3 933.97 37.7
 0 9 -3 964.83 37.75
 0 -9 -3 969.76 37.77
 0 -9 -3 951.39 37.75
 0 9 3 961.1 37.79
 0 -9 3 904.64 37.68
 0 -9 3 924.27 37.69
 0 -9 -3 964.24 37.79
 0 9 3 969.75 37.76
 0 -9 -3 938.06 37.7
 0 9 3 944.68 37.77
 0 -9 3 923.99 37.73
 0 -9 -3 938.22 37.78
 0 -9 3 935.75 37.74
 0 -9 3 943.08 37.67
 0 9 -3 949.13 37.77
 0 -9 3 949.16 37.72
 0 -9 3 965.34 37.78
 0 -9 3 955.46 37.78
 0 9 3 925.02 37.72
 0 9 3 921.29 37.67
 0 9 -3 980.85 37.77
 0 -9 3 971.89 37.79
 0 -9 -3 961.1 37.78
 0 9 -3 909.24 37.76
 0 -9 -3 893.07 37.79
 0 9 -3 956.92 37.77
 0 9 -3 930.09 37.76
 0 -9 -3 976.1 37.77
 0 -9 3 877.05 37.64
 0 9 3 916.19 37.76
 0 -9 -3 942.05 37.76
 0 9 4 0.98 0.49
 0 9 4 0.77 0.41
 0 -9 -4 1.32 0.57
 0 9 -4 0.13 0.65
 0 -9 -4 0.69 0.58
 0 9 4 -0.08 0.63
 0 -9 4 0.44 0.18
 0 9 4 0.69 0.61
 0 -9 -4 1.56 0.67
 0 -9 4 0.73 0.38
 0 9 4 1.53 0.69
 0 -9 -4 0.93 0.63
 0 9 -4 0.38 0.65
 0 9 4 1.1 0.66
 0 9 -4 0.53 0.48
 0 -9 -4 0.87 0.55
 0 9 4 1.08 0.53
 0 9 4 0.74 0.68
 0 -9 4 0.65 0.38
 0 -9 -4 0.38 0.52
 0 -9 4 0.42 0.27
 0 -9 -4 0.61 0.33
 0 -9 4 1.25 0.51
 0 -9 -4 0.72 0.39
 0 -9 4 0.67 0.52
 0 9 4 1 0.6
 0 -9 -4 1.34 0.59
 0 9 -4 0.19 0.58
 0 -9 -4 1.17 0.6
 0 9 4 0.97 0.43
 0 -9 4 0.42 0.7
 0 -9 -4 0.45 0.24
 0 -9 4 0.58 0.26
 0 -9 -4 1.14 0.6
 0 -9 -4 1.7 0.62
 0 -9 4 1.52 0.44
 0 9 -4 0.96 0.64
 0 -9 4 1.15 0.73
 0 -9 4 0.38 0.65
 0 9 -4 0.98 0.59
 0 9 -4 0.72 0.56
 0 9 -4 0.74 0.59
 0 -9 -4 1.02 0.66
 0 9 -4 0.89 0.6
 0 9 -4 0.77 0.61
 0 9 -4 1.48 0.65
 0 9 -5 43.61 2.03
 0 9 -5 37.47 1.73
 0 -9 -5 43.18 1.95
 0 9 5 43.75 1.97
 0 9 5 41.81 2.04
 0 -9 -5 43.47 1.99
 0 -9 5 44.1 1.87
 0 -9 -5 43.35 1.85
 0 9 5 44.26 2.05
 0 -9 -5 43.61 2.04
 0 9 -5 40.07 2
 0 9 5 42.83 2.06
 0 -9 -5 42.32 1.99
 0 9 -5 43.87 1.92
 0 -9 -5 43.38 1.98
 0 9 5 40.69 1.96
 0 -9 5 43.23 1.79
 0 -9 5 42.12 1.81
 0 -9 5 46.19 1.97
 0 -9 5 45.05 1.9
 0 9 5 39.15 2.04
 0 -9 5 42.69 1.9
 0 -9 -5 42.46 1.85
 0 9 5 43.21 2.04
 0 -9 5 40.5 1.74
 0 -9 -5 37.89 1.72
 0 -9 -5 39.49 1.99
 0 9 -5 45.83 1.99
 0 -9 5 44.63 2.07
 0 -9 -5 43.07 2.02
 0 -9 5 42.8 2.04
 0 -9 -5 41.55 2.03
 0 -9 -5 43.71 1.99
 0 9 -5 46.29 2.03
 0 -9 5 42.39 2.05
 0 -9 -5 40.27 1.82
 0 -9 -5 41.96 1.76
 0 9 -5 42.76 1.75
 0 9 -5 39.27 1.99
 0 -9 5 41.46 1.94
 0 9 -5 39.57 1.98
 0 9 -5 45.57 2.02
 0 9 -5 40.06 2.01
 0 9 -5 43.18 2
 0 -9 -5 41.1 2.02
 0 9 -5 41.67 2.03
 0 9 -5 41.99 1.92
 0 9 5 40.77 1.93
 0 9 5 40.11 1.84
 0 9 -6 19.68 1.21
 0 9 -6 18.31 1.23
 0 -9 -6 19.6 1.11
 0 -9 -6 20.08 1.15
 0 9 6 20.37 1.27
 0 -9 -6 18.57 0.96
 0 9 6 22.33 1.19
 0 -9 6 19.73 1
 0 -9 -6 18.1 0.91
 0 9 6 18.77 1.22
 0 -9 -6 20.04 1.24
 0 9 -6 19.26 1.23
 0 9 6 17.06 1.11
 0 -9 -6 18.1 1.15
 0 -9 6 19.24 1.11
 0 9 6 18.78 1.25
 0 -9 -6 18.85 1.02
 0 9 6 20.42 1.27
 0 -9 6 21.6 1.04
 0 -9 6 19.86 1.25
 0 -9 6 19.25 0.91
 0 -9 6 19.75 1.04
 0 9 6 16.94 1.25
 0 9 -6 20.79 1.11
 0 -9 -6 18.79 1.18
 0 -9 -6 19.67 1.17
 0 -9 6 21.02 1.27
 0 -9 -6 19.59 1.23
 0 9 -6 19.19 1.23
 0 -9 6 20.79 1.28
 0 -9 -6 21.44 1.24
 0 -9 -6 19.02 0.99
 0 -9 6 17.11 1.18
 0 9 -6 18.67 1.22
 0 9 -6 17.61 1.18
 0 -9 6 18.32 1.09
 0 -9 6 17.9 1.1
 0 9 -6 18.9 1.2
 0 -9 -6 19.82 1.11
 0 9 -6 18.87 1.25
 0 -9 -6 19.24 1.22
 0 9 6 19.34 1.15
 0 9 6 18.92 0.97
 0 9 -6 19.16 1.09
 0 9 -6 18.46 1.11
 0 9 7 0.08 0.56
 0 -9 7 0.38 0.37
 0 -9 -7 0.62 0.2
 0 -9 -7 0.34 0.6
 0 -9 7 0.37 0.48
 0 9 7 0.35 0.67
 0 -9 7 0.7 0.59
 0 9 -7 0.15 0.72
 0 -9 -7 0.52 0.6
 0 -9 -7 0.17 0.65
 0 9 7 0.43 0.54
 0 9 7 1.11 0.74
 0 9 7 0.39 0.64
 0 -9 7 0.67 0.52
 0 -9 7 0.22 0.43
 0 -9 7 0.88 0.35
 0 9 7 1.39 0.72
 0 9 7 0.62 0.77
 0 -9 7 1.15 0.72
 0 -9 -7 0.64 0.71
 0 9 -7 0.32 0.56
 0 9 -7 0.23 0.66
 0 -9 7 0.42 0.68
 0 -9 7 1 0.78
 0 -9 -7 0.99 0.7
 0 -9 7 0.97 0.68
 0 9 -7 0.16 0.77
 0 9 -7 0.64 0.74
 0 -9 7 0.68 0.55
 0 9 -7 1.43 0.75
 0 -9 7 0.12 0.49
 0 9 -7 0.48 0.72
 0 -9 -7 0.09 0.53
 0 9 -7 -0.04 0.77
 0 -9 7 0.83 0.54
 0 -9 -7 0.77 0.48
 0 9 -7 1.27 0.76
 0 9 7 0.07 0.53
 0 9 7 0.53 0.34
 0 -9 -7 0.25 0.53
 0 9 -7 0.51 0.66
 0 9 -7 0.23 0.56
 0 9 -7 0.75 0.55
 0 9 8 490.96 20.37
 0 9 -8 512.3 20.43
 0 -9 -8 495.04 20.23
 0 9 -8 513.76 20.42
 0 9 8 465.29 20.31
 0 9 8 484.19 20.39
 0 -9 -8 488.47 20.35
 0 -9 8 497.89 20.23
 0 -9 -8 505.41 20.44
 0 -9 8 472.11 20.31
 0 9 -8 515.03 20.42
 0 -9 -8 510.51 20.39
 0 9 8 493.89 20.37
 0 9 8 507.94 20.46
 0 9 8 502.17 20.46
 0 9 8 504.69 20.46
 0 9 8 521.44 20.48
 0 -9 8 510.62 20.43
 0 -9 8 516.33 20.5
 0 9 -8 514.13 20.35
 0 9 -8 486.09 20.24
 0 -9 8 515.7 20.49
 0 9 8 507.1 20.29
 0 -9 -8 487.66 20.42
 0 -9 8 517.22 20.4
 0 -9 -8 503.93 20.26
 0 -9 8 481.81 20.36
 0 9 -8 504.24 20.42
 0 -9 -8 475.65 20.3
 0 9 -8 496.14 20.36
 0 9 -8 504.61 20.46
 0 -9 8 500.63 20.39
 0 -9 -8 522.55 20.46
 0 9 -8 515.24 20.41
 0 9 -8 511.6 20.36
 0 9 -8 481.39 20.27
 0 9 -8 510.39 20.44
 0 9 -8 511.54 20.44
 0 9 -9 5.32 0.85
 0 9 -9 5.06 0.81
 0 9 9 3.17 0.66
 0 9 9 5.65 0.82
 0 -9 -9 2.95 0.65
 0 -9 -9 2.92 0.82
 0 9 9 3.36 0.85
 0 -9 9 2.71 0.61
 0 9 -9 3.83 0.87
 0 9 9 4.05 0.69
 0 -9 -9 4.21 0.76
 0 9 9 2.74 0.92
 0 9 9 5.06 0.89
 0 -9 9 5.22 0.97
 0 -9 9 4.93 0.84
 0 9 9 3.27 0.89
 0 9 9 3.58 0.96
 0 9 -9 3.81 0.52
 0 9 -9 4.85 0.76
 0 -9 9 4.58 0.91
 0 -9 -9 4.03 0.72
 0 9 -9 4.12 0.91
 0 -9 9 3.74 0.68
 0 -9 -9 4.12 0.71
 0 9 -9 4.25 0.72
 0 -9 -9 4.94 0.64
 0 9 -9 3.04 0.94
 0 -9 9 4.22 0.71
 0 -9 -9 3.35 0.73
 0 9 -9 4.19 0.56
 0 9 -9 4.99 0.88
 0 9 -9 4.07 0.7
 0 9 9 3.35 0.67
 0 9 -9 4.51 0.88
 0 9 -10 101.37 4.36
 0 9 10 102.68 4.47
 0 -9 -10 99.22 4.41
 0 9 10 92.71 4.25
 0 -9 10 99.22 4.42
 0 9 10 93.24 4.44
 0 9 10 102.01 4.45
 0 9 10 94.59 4.44
 0 9 10 97.56 4.44
 0 -9 10 93.64 4.34
 0 -9 10 96.84 4.44
 0 -9 10 99.78 4.45
 0 -9 10 95.77 4.5
 0 -9 10 94.88 4.35
 0 9 10 96.8 4.29
 0 -9 -10 99.37 4.3
 0 -9 -10 99.3 4.34
 0 -9 10 95.46 4.3
 0 9 -10 97.56 4.33
 0 -9 -10 97.68 4.32
 0 9 -10 95.31 4.39
 0 9 -10 93.75 4.39
 0 -9 -10 92.04 4.17
 0 -9 -10 91.16 4.21
 0 9 10 93.1 4.29
 0 9 -10 101.12 4.31
 0 9 -10 94.56 4.34
 0 -9 10 87.19 4.26
 0 -9 -10 101.95 4.4
 0 9 11 77.2 3.68
 0 -9 -11 78.61 3.71
 0 9 11 80.55 3.78
 0 9 11 77.33 3.77
 0 9 -11 83.99 3.72
 0 -9 11 74.16 3.7
 0 9 11 79.78 3.76
 0 9 11 78.5 3.78
 0 -9 11 77.63 3.78
 0 9 11 78.89 3.76
 0 9 11 81.98 3.78
 0 -9 11 74.25 3.64
 0 9 11 71.93 3.58
 0 -9 11 77.57 3.67
 0 -9 11 76.41 3.81
 0 9 -11 75.6 3.65
 0 -9 -11 75.83 3.67
 0 9 -11 80.97 3.74
 0 9 -11 73.7 3.72
 0 -9 -11 76.81 3.61
 0 -9 -11 77.99 3.69
 0 9 -11 80.81 3.71
 0 9 11 70.77 3.58
 0 9 -11 84.32 3.69
 0 9 -11 81.91 3.68
 0 9 -12 4.6 0.94
 0 9 12 3.08 0.87
 0 9 12 3.32 1.01
 0 -9 -12 4.42 0.96
 0 9 12 3.79 0.97
 0 9 12 5.6 0.96
 0 9 -12 5.29 0.97
 0 9 12 4.02 0.79
 0 -9 12 5.97 1.15
 0 9 12 3.92 1.05
 0 9 12 5.24 1.1
 0 -9 12 5.62 1
 0 -9 12 6.58 1.13
 0 9 12 4.43 1.03
 0 9 -12 5.7 0.93
 0 -9 12 6.9 1.1
 0 -9 12 5.19 0.93
 0 -9 -12 5.05 1
 0 9 -12 5.28 1
 0 9 -12 4.82 1.01
 0 9 -12 5.08 0.89
 0 9 -12 7.9 1.03
 0 9 -12 5.08 1.02
 0 9 12 2.87 0.76
 0 -9 -12 3.23 0.83
 0 9 -12 2.9 1.05
 0 -9 -12 4.22 0.81
 0 9 -12 4.61 1.03
 0 9 13 0.38 0.98
 0 9 13 0.17 0.84
 0 -9 -13 0.51 0.82
 0 9 13 0.38 0.92
 0 9 13 0.66 0.86
 0 9 -13 0.16 0.92
 0 -9 13 0.16 0.69
 0 9 13 -0.67 0.92
 0 9 13 -1.32 1.07
 0 -9 13 1.29 1
 0 -9 13 0.08 0.84
 0 9 13 0.19 0.92
 0 -9 13 0.37 0.92
 0 9 13 1.23 0.93
 0 -9 13 0.1 0.92
 0 -9 13 -0.56 0.8
 0 -9 13 -0.21 1.04
 0 -9 -13 0.38 0.84
 0 9 -13 0.15 0.8
 0 -9 -13 -0.08 0.9
 0 9 -13 0.08 0.82
 0 -9 -13 -0.07 0.63
 0 9 -13 -1.26 0.8
 0 9 -13 1.01 0.8
 0 9 13 -0.44 0.74
 0 -9 -13 0.16 0.71
 0 9 14 30.01 2.05
 0 -9 -14 28.12 1.92
 0 9 -14 25.76 1.85
 0 -9 14 27.57 1.97
 0 9 14 25.92 1.85
 0 9 14 27.03 2.01
 0 -9 14 30.57 2.19
 0 -9 14 27.89 1.97
 0 -9 14 27.25 1.86
 0 -9 -14 25.91 1.88
 0 9 -14 28.03 1.89
 0 9 -14 26.47 1.93
 0 9 -14 21.6 1.85
 0 -9 14 25.11 1.85
 0 -9 14 25.63 2.02
 0 9 14 26.25 2.05
 0 9 14 31.34 2.05
 0 9 -14 26.67 1.93
 0 9 14 29.26 2
 0 9 14 25.04 1.97
 0 -9 -14 28.46 1.93
 0 9 -14 27.28 1.86
 0 9 -14 26.81 1.97
 0 9 -14 25.18 1.9
 0 -9 15 -0.12 0.99
 0 9 15 0.89 0.93
 0 9 -15 0.19 1.02
 0 -9 15 0.34 1.06
 0 9 15 0.46 1.08
 0 -9 15 -0.21 0.93
 0 9 15 -0.1 0.91
 0 9 15 -0.11 1.12
 0 9 15 1.15 1.14
 0 -9 15 0.69 1.02
 0 -9 15 0.5 1.16
 0 -9 -15 0.09 0.92
 0 9 -15 0.09 0.93
 0 -9 -15 0.48 1.05
 0 9 -15 -0.29 1.07
 0 9 -15 -0.76 0.95
 0 9 -15 -0.3 1.05
 0 9 -15 0.67 1.05
 0 -9 -15 -0.33 0.94
 0 -9 -15 0.1 0.93
 0 9 15 -0.11 1.05
 0 9 15 -0.11 1.14
 0 9 -15 -0.26 0.83
 0 9 -15 0.75 1.05
 0 -9 -15 -0.19 1.02
 0 9 -15 -0.82 1.13
 0 9 -15 0.51 1.11
 0 -9 16 3.64 1.24
 0 -9 16 3.11 1.22
 0 9 16 4.3 1.33
 0 9 -16 5.21 1.19
 0 9 16 2.61 1.08
 0 -9 16 2.84 1.13
 0 -9 16 4.71 1.12
 0 9 16 4.82 1.36
 0 9 16 6.89 1.41
 0 -9 16 4.14 1.15
 0 -9 16 4.13 1.33
 0 -9 16 4.08 1.25
 0 -9 -16 3.96 1.01
 0 9 -16 3.68 1.07
 0 -9 -16 5.33 1.2
 0 9 -16 4.86 1.27
 0 9 -16 1.73 1.08
 0 9 -16 4.54 1.25
 0 -9 -16 2.84 1.03
 0 9 16 2.34 1.2
 0 9 -16 5.72 1.01
 0 9 16 1.83 1.12
 0 -9 -16 4.57 1.02
 0 9 -16 2.21 1.06
 0 -9 -16 1.22 1.06
 0 9 -16 3.76 1.08
 0 -9 -16 2.93 1.05
 0 9 -16 1.95 1.16
 0 -9 17 -0.38 1.22
 0 9 17 1.55 1.29
 0 -9 17 -1.23 1.11
 0 9 17 0.13 1.21
 0 -9 -17 1.43 1.15
 0 9 -17 0.53 1.14
 0 9 -17 0.11 1.22
 0 9 -17 -0.43 1.13
 0 -9 -17 -0.37 0.99
 0 9 17 1.29 1.29
 0 -9 17 -0.14 1.16
 0 -9 17 2.22 1.22
 0 9 -17 -0.99 1.09
 0 -9 -17 -1.27 1.13
 0 -9 -17 0.43 1.15
 0 9 -17 0.53 1.12
 0 -9 -17 1.51 1.14
 0 9 17 -1.04 1.24
 0 9 -18 29.43 2.21
 0 9 -18 33.24 2.3
 0 -9 -18 34.94 2.38
 0 9 -18 27.61 2.2
 0 9 -18 29.88 2.31
 0 -9 -18 35.56 2.2
 0 9 -18 34.51 2.4
 0 9 18 34.64 2.54
 0 -9 18 32.61 2.4
 0 -9 18 27.31 2.47
 0 9 18 33.38 2.29
 0 9 -18 28.09 2.19
 0 -9 -18 29.49 2.22
 0 -9 -18 31.43 2.27
 0 9 -18 32.85 2.26
 0 -9 -18 34.21 2.26
 0 -9 -18 27.75 2.23
 0 9 -18 32.96 2.28
 0 9 18 33.44 2.51
 0 9 18 31.23 2.28
 0 -9 18 33.85 2.39
 0 -9 18 35.15 2.46
 0 9 18 30.03 2.42
 0 9 18 30.57 2.33
 0 9 19 11.39 1.48
 0 9 19 12.82 1.67
 0 -9 19 14.47 1.63
 0 -9 19 10.52 1.48
 0 9 19 14.04 1.53
 0 9 19 12.46 1.73
 0 -9 19 14.87 1.75
 0 -9 19 13.66 1.55
 0 -9 -19 12.67 1.63
 0 9 -19 16.16 1.57
 0 9 -19 12.37 1.53
 0 9 -19 15.5 1.59
 0 9 -19 12.08 1.61
 0 9 -19 15.36 1.7
 0 -9 -19 11.98 1.39
 0 -9 -19 14.77 1.67
 0 9 -19 11.48 1.53
 0 -9 -19 13.26 1.46
 0 9 19 12.62 1.47
 0 -9 19 11.59 1.7
 0 9 19 14.3 1.85
 0 9 19 12.5 1.78
 0 -9 19 13.59 1.72
 0 9 -19 12.36 1.54
 0 -9 -19 13.52 1.56
 0 -9 -20 35.73 2.36
 0 9 -20 34.48 2.31
 0 9 -20 33.5 2.25
 0 9 -20 34.47 2.34
 0 9 -20 32.51 2.25
 0 -9 -20 39.39 2.43
 0 -9 -20 37.82 2.39
 0 9 -20 34.38 2.31
 0 -9 -20 34.04 2.24
 0 9 -20 36.67 2.35
 0 -9 20 36.36 2.54
 0 9 20 32.63 2.47
 0 -9 20 32.71 2.44
 0 9 20 35.79 2.51
 0 -9 -20 33.88 2.17
 0 9 -20 34.02 2.34
 0 9 20 33.32 2.42
 0 9 20 29.84 2.21
 0 9 20 35.72 2.33
 0 -9 20 30.1 2.37
 0 -9 20 39.07 2.57
 0 9 20 38.75 2.58
 0 -9 21 12.75 1.57
 0 -9 21 14.41 1.7
 0 9 21 16.33 1.71
 0 9 21 16.63 1.72
 0 -9 21 19.1 1.81
 0 9 -21 13.93 1.5
 0 9 -21 18.52 1.61
 0 -9 -21 15.11 1.56
 0 -9 -21 16.35 1.42
 0 -9 -21 14.77 1.52
 0 -9 21 13.03 1.7
 0 9 21 14.4 1.63
 0 -9 21 17.72 1.7
 0 9 21 16.21 1.61
 0 9 22 -0.31 0.81
 0 9 -22 1.53 1.01
 0 -9 22 -0.63 1
 0 -9 22 -0.41 1.07
 0 9 22 1.3 1.09
 0 9 -22 0.4 0.96
 0 -9 -22 -0.99 1
 0 -9 -22 -0.24 0.91
 0 9 -22 -0.71 0.9
 0 9 -22 -0.94 0.82
 0 9 -22 0.16 1.01
 0 -9 -22 -0.44 1.08
 0 9 -22 -0.4 0.83
 0 9 22 -0.69 1.02
 0 -9 22 0.68 0.93
 0 -9 22 -1.47 1.08
 0 9 23 45.93 2.33
 0 9 -23 44.07 2.41
 0 -9 23 39.77 2.5
 0 9 23 40.19 2.51
 0 9 -23 42.72 2.38
 0 -9 -23 46.25 2.53
 0 -9 23 48.99 2.61
 0 -9 -23 47.9 2.43
 0 9 -23 44.77 2.41
 0 9 -24 0.14 0.68
 0 -9 -24 0.38 0.79
 0 9 -24 -0.55 0.69
 0 -9 -25 3.11 0.57
 0 -10 0 4.08 0.56
 0 -10 0 3.5 0.63
 0 10 0 4.71 0.55
 0 -10 0 3.53 0.57
 0 10 0 3.05 0.48
 0 -10 0 3.42 0.61
 0 10 0 3.1 0.44
 0 10 0 3.22 0.6
 0 -10 0 3.2 0.59
 0 10 0 3.41 0.48
 0 -10 0 2.96 0.47
 0 10 0 3.45 0.55
 0 10 0 1.99 0.51
 0 10 0 2.17 0.57
 0 -10 0 3.48 0.52
 0 -10 0 2.9 0.52
 0 10 0 4.25 0.64
 0 -10 0 2.51 0.49
 0 10 0 3.02 0.59
 0 10 0 3.27 0.58
 0 10 0 3.84 0.38
 0 -10 0 2.61 0.56
 0 -10 -1 89.33 3.71
 0 -10 -1 89.88 3.77
 0 10 -1 97.52 3.73
 0 10 1 93.54 3.77
 0 10 -1 92.24 3.76
 0 -10 1 94.85 3.77
 0 10 -1 89.31 3.77
 0 -10 1 92.51 3.69
 0 -10 1 90.86 3.77
 0 -10 -1 84.4 3.62
 0 10 -1 96.31 3.81
 0 10 -1 90.87 3.65
 0 10 1 87.18 3.8
 0 10 1 88.51 3.77
 0 -10 1 91.24 3.77
 0 -10 -1 94.97 3.79
 0 10 -1 89.38 3.63
 0 10 -1 89.88 3.68
 0 10 -1 89.12 3.63
 0 -10 -1 90.62 3.76
 0 -10 1 85.89 3.71
 0 10 1 92.85 3.81
 0 -10 -1 85.33 3.62
 0 -10 -1 90.44 3.78
 0 -10 -1 92.13 3.78
 0 10 -1 87.41 3.61
 0 -10 -1 85.63 3.62
 0 -10 1 85.78 3.72
 0 -10 -1 92.71 3.78
 0 10 -1 92.71 3.71
 0 -10 1 92.23 3.72
 0 10 1 90.44 3.79
 0 -10 -1 92.15 3.79
 0 -10 1 89.29 3.73
 0 -10 -1 90.93 3.78
 0 -10 1 92.71 3.75
 0 -10 1 89.54 3.79
 0 -10 -1 91.19 3.79
 0 10 -1 92.72 3.67
 0 10 -1 91.16 3.72
 0 -10 1 94.2 3.78
 0 -10 -1 95.75 3.77
 0 10 1 94.83 3.78
 0 10 1 86.84 3.77
 0 -10 1 84.95 3.69
 0 10 1 94.73 3.76
 0 10 -1 93.12 3.78
 0 10 -1 81.72 3.79
 0 10 2 56.52 2.51
 0 -10 2 56.55 2.44
 0 -10 -2 56.82 2.5
 0 10 2 54.49 2.52
 0 -10 -2 50.88 2.49
 0 -10 2 55.66 2.36
 0 10 2 57.76 2.5
 0 -10 -2 54.57 2.44
 0 -10 2 58.74 2.42
 0 -10 -2 57.28 2.52
 0 10 2 53.75 2.5
 0 -10 2 56.18 2.41
 0 -10 2 57.06 2.49
 0 -10 2 54.72 2.48
 0 10 2 55.76 2.52
 0 10 -2 60.32 2.51
 0 10 -2 60.16 2.51
 0 -10 2 60.05 2.47
 0 10 2 56.58 2.46
 0 -10 2 56.79 2.49
 0 10 -2 61.07 2.49
 0 10 2 54.67 2.4
 0 10 -2 53.59 2.5
 0 -10 -2 51.69 2.49
 0 -10 -2 56.71 2.5
 0 10 -2 59.39 2.43
 0 -10 2 57.61 2.39
 0 10 2 59.8 2.54
 0 -10 2 55.8 2.41
 0 -10 2 57.36 2.38
 0 -10 -2 56.67 2.5
 0 10 2 54.13 2.49
 0 10 2 54.72 2.52
 0 -10 -2 53.5 2.48
 0 -10 -2 54.04 2.48
 0 -10 -3 45.59 2.13
 0 -10 3 45.34 1.96
 0 10 3 43.48 2.14
 0 10 3 44.13 2.15
 0 10 3 46.66 2.17
 0 -10 3 45.72 1.93
 0 10 -3 46.98 2.03
 0 -10 -3 44.97 2.13
 0 10 -3 46.45 2.13
 0 -10 -3 49.61 2.13
 0 -10 3 46.52 2.04
 0 -10 -3 46.52 2.12
 0 10 3 46.91 2.17
 0 -10 -3 44.55 2.16
 0 -10 3 46.62 2.09
 0 -10 3 46.39 2.11
 0 10 3 43.88 2.16
 0 -10 -3 47.26 2.14
 0 -10 -3 46.63 2.05
 0 10 3 46.62 2.13
 0 -10 3 45.66 1.98
 0 -10 3 49.71 2.01
 0 10 -3 47.15 2.13
 0 10 -3 47.61 2.15
 0 -10 3 50.31 2.16
 0 -10 3 46.83 2.16
 0 10 -3 48.68 2.15
 0 -10 3 48.02 2.07
 0 -10 3 51.26 2.16
 0 10 3 45.94 2.03
 0 10 3 46.27 2.07
 0 10 3 45.88 1.98
 0 -10 -3 44.59 2.11
 0 -10 -3 46.63 2.13
 0 10 -3 44.52 2.08
 0 10 -3 47.2 2.13
 0 -10 -3 40.01 2.15
 0 10 -3 47.7 2.15
 0 10 -3 46.5 2.12
 0 10 3 48.28 2.18
 0 10 4 643.22 24.47
 0 -10 -4 638.43 24.47
 0 10 -4 623.92 24.49
 0 10 4 626.29 24.49
 0 -10 4 551.8 24.29
 0 -10 -4 631.73 24.48
 0 -10 -4 609.24 24.49
 0 10 4 638.81 24.5
 0 10 4 646.94 24.5
 0 -10 4 602.01 24.36
 0 -10 -4 632.94 24.49
 0 10 4 635.67 24.53
 0 10 -4 627.61 24.41
 0 10 -4 609.75 24.46
 0 -10 -4 604.95 24.48
 0 10 4 621.17 24.47
 0 -10 4 605.07 24.37
 0 10 4 624.71 24.51
 0 -10 -4 611.13 24.35
 0 -10 -4 628.98 24.45
 0 -10 -4 617.22 24.38
 0 -10 4 612.76 24.44
 0 10 4 631.18 24.48
 0 -10 -4 633.93 24.51
 0 10 4 611.29 24.49
 0 -10 4 610.46 24.43
 0 10 4 607.06 24.5
 0 10 -4 610.76 24.45
 0 -10 4 589.33 24.49
 0 10 4 613.01 24.36
 0 -10 -4 627.92 24.47
 0 -10 4 636.75 24.52
 0 -10 -4 590.13 24.29
 0 -10 -4 641.76 24.52
 0 -10 4 568.23 24.3
 0 -10 4 573.68 24.31
 0 10 -4 645.9 24.49
 0 -10 4 642.43 24.51
 0 10 4 583.5 24.4
 0 10 -4 600.17 24.46
 0 10 -4 583.16 24.44
 0 10 -4 594.24 24.47
 0 10 -4 611.16 24.48
 0 -10 -4 606.38 24.51
 0 10 -4 611.63 24.47
 0 -10 -4 639.87 24.5
 0 10 -5 3.52 0.74
 0 -10 -5 4.9 0.62
 0 -10 -5 5.02 0.54
 0 10 5 3.4 0.62
 0 10 5 4.47 0.72
 0 -10 5 3.46 0.55
 0 -10 -5 5.18 0.74
 0 -10 -5 4.17 0.73
 0 10 5 4.19 0.73
 0 10 5 4.03 0.82
 0 -10 -5 4.04 0.74
 0 10 -5 4.04 0.58
 0 10 -5 4.01 0.73
 0 10 5 4.03 0.79
 0 10 5 3.71 0.61
 0 -10 -5 3.3 0.64
 0 -10 -5 3.97 0.36
 0 -10 5 3.56 0.38
 0 -10 5 3.97 0.41
 0 -10 5 4.85 0.67
 0 -10 5 3.87 0.55
 0 -10 -5 3.32 0.28
 0 10 5 3.85 0.79
 0 -10 -5 4.81 0.44
 0 -10 -5 4.41 0.48
 0 10 -5 3.76 0.55
 0 10 -5 3.71 0.68
 0 -10 -5 4.08 0.42
 0 -10 5 3.38 0.31
 0 -10 5 4.6 0.76
 0 -10 -5 3.94 0.74
 0 -10 5 3.23 0.79
 0 10 -5 4.29 0.74
 0 -10 -5 3.8 0.71
 0 -10 -5 3.65 0.3
 0 -10 -5 5.02 0.66
 0 -10 5 4.47 0.74
 0 10 -5 3.61 0.35
 0 -10 5 3.6 0.62
 0 10 -5 3.14 0.65
 0 -10 5 2.25 0.62
 0 10 -5 3.84 0.74
 0 10 -5 3.7 0.73
 0 10 -5 3.46 0.73
 0 -10 -5 3.59 0.71
 0 10 -5 4.46 0.73
 0 10 -5 2.84 0.57
 0 10 5 4.1 0.5
 0 10 5 3.54 0.58
 0 10 -6 56.5 2.49
 0 10 -6 55.32 2.47
 0 -10 -6 50.03 2.4
 0 -10 -6 51.09 2.27
 0 10 6 50.46 2.41
 0 -10 6 53.4 2.3
 0 -10 -6 54.27 2.43
 0 -10 -6 48.37 2.22
 0 10 6 54.48 2.49
 0 10 6 50.15 2.47
 0 -10 -6 50.96 2.48
 0 10 -6 51.33 2.46
 0 10 -6 55.43 2.38
 0 10 6 52.25 2.5
 0 -10 -6 53.09 2.45
 0 10 6 56.03 2.43
 0 -10 6 51.14 2.25
 0 10 6 52.26 2.49
 0 10 6 54.24 2.52
 0 -10 6 47.74 2.17
 0 -10 6 52.23 2.5
 0 10 6 55.06 2.51
 0 -10 -6 51.63 2.29
 0 -10 6 53.07 2.32
 0 10 -6 54.7 2.36
 0 -10 -6 53.11 2.45
 0 -10 -6 52.7 2.26
 0 -10 -6 54.16 2.47
 0 -10 -6 54.28 2.5
 0 10 -6 58.57 2.48
 0 -10 6 52.93 2.52
 0 -10 6 53.36 2.48
 0 -10 6 56.52 2.55
 0 10 -6 52.81 2.48
 0 -10 6 47.99 2.37
 0 10 -6 53.66 2.45
 0 10 -6 54.76 2.47
 0 10 -6 53.01 2.46
 0 -10 6 51.46 2.39
 0 -10 -6 53.83 2.5
 0 10 -6 51.27 2.37
 0 10 6 53.65 2.4
 0 10 6 50.65 2.27
 0 -10 -7 0.59 0.53
 0 -10 -7 0.41 0.25
 0 10 7 0.27 0.71
 0 -10 -7 -0.69 0.62
 0 -10 -7 0.33 0.35
 0 10 7 0.38 0.6
 0 -10 7 -0.02 0.39
 0 -10 7 0.25 0.49
 0 -10 7 0.34 0.61
 0 10 7 0.04 0.65
 0 10 -7 0.31 0.69
 0 10 7 0.45 0.55
 0 -10 -7 0.08 0.63
 0 10 7 0.82 0.73
 0 10 7 0.18 0.68
 0 -10 7 1.12 0.7
 0 10 7 0.32 0.75
 0 -10 7 0.24 0.3
 0 10 7 1.01 0.76
 0 10 -7 0.76 0.57
 0 -10 -7 0.24 0.67
 0 -10 7 1.17 0.71
 0 -10 7 0.87 0.71
 0 -10 -7 0.04 0.72
 0 -10 7 0.52 0.78
 0 10 -7 0.69 0.66
 0 10 -7 0.3 0.77
 0 -10 -7 0.04 0.63
 0 10 -7 1.89 0.81
 0 -10 7 0.39 0.54
 0 -10 7 0.48 0.54
 0 10 -7 0.35 0.71
 0 10 -7 0.68 0.71
 0 10 -7 0.98 0.72
 0 -10 -7 1.59 0.64
 0 -10 7 0.5 0.57
 0 -10 -7 1.22 0.69
 0 10 -7 0.7 0.7
 0 10 -7 1.06 0.56
 0 10 -7 0.23 0.53
 0 10 7 0.44 0.56
 0 -10 -7 0.2 0.47
 0 10 -8 13.64 1.15
 0 10 8 13.85 1.06
 0 -10 8 12.98 0.88
 0 10 8 14.93 1.18
 0 -10 -8 14.95 1.06
 0 -10 8 12.13 0.99
 0 10 8 15.76 1.15
 0 -10 -8 16.22 1.2
 0 10 -8 14.58 1.16
 0 10 8 16.03 1.22
 0 10 8 16.22 1.09
 0 -10 -8 17.57 1.1
 0 10 8 14.4 1.18
 0 10 8 14.89 1.2
 0 -10 8 13.38 1.12
 0 -10 8 14.37 1.27
 0 10 8 15.98 1.21
 0 10 8 18.15 1.22
 0 10 -8 15.95 1.03
 0 10 -8 13.65 0.83
 0 -10 8 12.93 1.08
 0 -10 8 11.28 1.18
 0 -10 -8 16.1 1.18
 0 10 -8 13.95 1.2
 0 10 -8 14.84 1.22
 0 -10 -8 17.67 1.14
 0 10 -8 15.05 1.19
 0 -10 8 10.95 1
 0 10 -8 13.55 1.2
 0 -10 -8 15.39 1.03
 0 10 -8 14.8 1.04
 0 -10 -8 16.31 1.18
 0 10 -8 14.83 1.21
 0 10 8 14.14 1.03
 0 -10 -8 15.62 0.89
 0 10 -8 14.05 1.11
 0 10 -8 14.15 0.89
 0 10 -8 15.58 1.03
 0 10 9 61.1 2.83
 0 10 -9 64.91 2.94
 0 10 -9 64.13 2.91
 0 10 9 56.83 2.84
 0 -10 -9 54.71 2.76
 0 -10 -9 58.84 2.89
 0 10 9 55.73 2.9
 0 -10 9 56.06 2.74
 0 10 9 60.65 2.95
 0 10 -9 64.15 2.91
 0 -10 -9 58.84 2.83
 0 10 9 59.86 2.82
 0 10 9 57.57 2.94
 0 10 9 62.61 2.96
 0 -10 9 58.37 2.71
 0 -10 9 64.2 3.03
 0 -10 9 60.64 2.91
 0 10 9 61.35 2.95
 0 10 9 57.95 2.92
 0 10 -9 64.98 2.82
 0 -10 9 64.74 2.99
 0 -10 -9 56.33 2.83
 0 10 -9 59.35 2.81
 0 -10 9 55.75 2.79
 0 -10 -9 55.85 2.74
 0 10 -9 60.18 2.8
 0 10 -9 57.4 2.92
 0 -10 -9 57.34 2.73
 0 -10 9 61.04 2.84
 0 -10 -9 59.79 2.89
 0 10 -9 61.29 2.86
 0 10 -9 57.98 2.68
 0 10 -9 64.1 2.81
 0 -10 -9 61.37 2.85
 0 10 -9 63.36 2.93
 0 10 10 37.11 1.98
 0 10 10 35.89 2.1
 0 -10 -10 40.05 2.13
 0 10 10 33.9 2.07
 0 10 10 38.05 2.14
 0 10 -10 44.28 2.09
 0 10 -10 40.56 2.12
 0 10 10 38.96 2.17
 0 -10 10 35.09 2.1
 0 10 10 37.21 2.18
 0 -10 10 40.46 2.22
 0 10 10 38.24 2.15
 0 -10 10 36.48 2.07
 0 10 10 36.07 2.13
 0 10 10 40.79 2.02
 0 -10 -10 37.84 2.02
 0 -10 10 34.78 2.02
 0 -10 -10 36.41 2.02
 0 10 -10 35.74 2.01
 0 -10 10 37.58 1.99
 0 -10 -10 34.53 1.86
 0 10 -10 39.74 2.07
 0 10 -10 39.13 1.99
 0 10 -10 36.92 2.12
 0 -10 -10 38.38 2.03
 0 10 -10 40.93 2.17
 0 -10 -10 38.65 2.08
 0 -10 10 34.79 1.98
 0 10 11 6.65 1.04
 0 10 11 5.87 0.92
 0 -10 -11 7.19 1.01
 0 10 11 6.57 1.05
 0 10 -11 6.48 1.02
 0 10 11 7.32 1
 0 10 11 5.19 1.11
 0 -10 11 5.85 0.97
 0 10 11 8.15 1.04
 0 10 11 5.47 1.09
 0 -10 11 5.56 0.91
 0 -10 11 6.24 1.01
 0 10 11 6.5 1.05
 0 10 11 4.51 0.76
 0 -10 11 6.61 1.08
 0 -10 11 6.79 0.94
 0 -10 -11 7.89 1.01
 0 10 -11 6.2 0.95
 0 -10 -11 7.62 0.93
 0 10 -11 6.91 1.09
 0 10 -11 5.19 1.04
 0 -10 -11 7.68 0.97
 0 10 -11 5.75 0.97
 0 10 -11 5.96 0.94
 0 10 -11 7.31 0.96
 0 10 -12 196.93 8.29
 0 10 12 185.45 8.37
 0 10 12 181.93 8.27
 0 10 12 192.07 8.39
 0 -10 -12 185.45 8.31
 0 10 12 201.29 8.43
 0 10 -12 199.54 8.33
 0 10 12 191.02 8.21
 0 10 12 200.32 8.43
 0 -10 12 192.8 8.44
 0 10 12 192.49 8.42
 0 -10 12 195.75 8.35
 0 -10 12 196.15 8.42
 0 10 12 190.64 8.4
 0 10 -12 188.5 8.24
 0 -10 -12 188.32 8.26
 0 -10 12 192.72 8.39
 0 -10 12 194.19 8.3
 0 10 -12 191.89 8.27
 0 -10 -12 192.65 8.28
 0 10 -12 191.63 8.23
 0 10 -12 199.57 8.32
 0 -10 -12 176.48 8.25
 0 10 12 188.11 8.22
 0 10 -12 197.86 8.34
 0 10 -12 184.4 8.27
 0 10 -12 191.03 8.33
 0 -10 -12 187.57 8.22
 0 10 -12 191.5 8.34
 0 -10 -13 120.52 5.6
 0 10 13 120.87 5.67
 0 10 -13 126.48 5.61
 0 10 13 121.12 5.69
 0 -10 13 120.65 5.55
 0 10 13 121.45 5.71
 0 -10 13 118.89 5.6
 0 10 13 127.87 5.73
 0 -10 13 119.38 5.72
 0 10 13 122.59 5.7
 0 -10 13 127.1 5.73
 0 10 13 121.37 5.69
 0 -10 -13 119.15 5.55
 0 10 -13 122.17 5.54
 0 -10 13 115.14 5.53
 0 -10 13 126.67 5.71
 0 -10 13 124.04 5.77
 0 -10 -13 127.3 5.6
 0 10 -13 127.22 5.59
 0 -10 -13 115.47 5.46
 0 10 -13 133.06 5.68
 0 10 13 118.01 5.48
 0 -10 -13 110.12 5.5
 0 10 13 116.55 5.57
 0 10 13 126.58 5.71
 0 10 -13 132.54 5.6
 0 10 14 50.07 2.77
 0 10 -14 45.96 2.5
 0 -10 -14 43.83 2.5
 0 -10 -14 43.16 2.57
 0 10 14 46.72 2.74
 0 10 14 40.24 2.6
 0 10 -14 43.4 2.54
 0 10 14 42.27 2.6
 0 -10 14 41.17 2.73
 0 -10 14 40.97 2.63
 0 -10 14 41.44 2.48
 0 10 -14 43.3 2.49
 0 -10 -14 43.32 2.55
 0 10 -14 44.96 2.61
 0 10 -14 46.93 2.6
 0 10 -14 42.17 2.48
 0 -10 14 43.54 2.62
 0 10 14 39.86 2.48
 0 10 14 43.11 2.67
 0 -10 14 40.51 2.66
 0 -10 14 42.64 2.52
 0 10 14 45.98 2.69
 0 10 -14 42.83 2.56
 0 10 -14 43.18 2.59
 0 -10 15 6.25 1.32
 0 10 -15 6.06 1.23
 0 10 15 5.65 1.11
 0 10 15 5.59 1.2
 0 10 15 5.19 1.36
 0 10 -15 5 0.96
 0 10 15 6.36 1.35
 0 10 15 6.88 1.36
 0 -10 -15 5.24 1.13
 0 10 -15 6.04 1.13
 0 -10 15 6.47 1.29
 0 -10 15 3.74 1
 0 -10 15 4.88 1.42
 0 10 -15 6.23 1.26
 0 -10 -15 8.63 1.26
 0 10 -15 5.4 1.1
 0 10 -15 6.56 1.23
 0 10 -15 7.26 1.25
 0 -10 -15 8.4 1.24
 0 -10 -15 5.29 1.09
 0 10 -15 6.42 1.2
 0 10 -15 4.87 1.09
 0 -10 -15 4.76 1.04
 0 10 15 5.3 1.16
 0 -10 15 5.33 1.15
 0 10 15 5.29 1.08
 0 10 -15 6.16 1.28
 0 10 -15 6.73 1.32
 0 -10 16 25.47 2.05
 0 -10 16 23.94 2.12
 0 10 16 18.89 1.91
 0 10 16 21.68 1.84
 0 10 -16 26.59 1.94
 0 10 16 21.62 1.92
 0 10 16 21.43 1.99
 0 10 -16 18.17 1.59
 0 10 16 22.77 2.05
 0 10 -16 23.33 1.79
 0 -10 -16 22.68 1.83
 0 -10 16 20.13 2.02
 0 -10 16 24.78 1.97
 0 10 -16 21.92 1.89
 0 -10 -16 21.7 1.78
 0 10 -16 20.16 1.77
 0 10 -16 22.32 1.93
 0 10 -16 22.01 1.85
 0 -10 -16 21.09 1.8
 0 -10 -16 22.41 1.8
 0 10 -16 27.44 1.92
 0 -10 -16 21.32 1.71
 0 10 16 19.41 1.86
 0 -10 16 20.38 1.83
 0 -10 16 22.99 1.94
 0 10 -16 22.38 1.92
 0 10 -16 20.67 1.9
 0 10 17 104.11 5.13
 0 -10 17 98.48 5.13
 0 -10 17 97.93 5.04
 0 10 -17 100.95 4.87
 0 10 17 97.44 5.03
 0 10 17 101.18 5.07
 0 -10 17 94.75 4.96
 0 10 17 100.02 4.9
 0 -10 -17 94.98 4.82
 0 10 -17 102.4 4.85
 0 -10 17 95.03 5.07
 0 -10 17 102.44 5.08
 0 10 -17 92.68 4.81
 0 10 -17 96.48 4.86
 0 -10 -17 102.43 4.9
 0 10 -17 97.15 4.86
 0 10 -17 96.81 4.9
 0 10 -17 102.45 4.86
 0 -10 -17 103.93 4.89
 0 -10 -17 101.35 4.89
 0 10 -17 97.03 4.82
 0 -10 -17 104.13 4.89
 0 -10 -17 96.3 4.71
 0 10 17 105.16 5.08
 0 -10 17 88.93 4.87
 0 -10 17 88.66 4.82
 0 10 -17 89.35 4.84
 0 -10 -18 2.01 1.14
 0 10 -18 2.79 1.23
 0 10 -18 2.5 1.15
 0 10 -18 1.09 1.11
 0 10 -18 2.38 1.29
 0 -10 -18 -0.11 1.14
 0 -10 -18 1.56 1.02
 0 -10 -18 1.43 1.08
 0 10 -18 1.84 1.11
 0 10 -18 2.45 1.14
 0 -10 -18 1.29 0.95
 0 10 -18 0.76 1.18
 0 10 18 0.12 0.99
 0 -10 -18 1.72 1.12
 0 10 -18 1.57 1.1
 0 -10 18 -0.15 1.33
 0 -10 18 -0.13 1.2
 0 10 18 1.19 1.33
 0 10 18 0.93 1.36
 0 -10 18 1.18 1.13
 0 10 18 0.35 1.05
 0 10 18 -0.24 1.27
 0 10 18 -0.26 1.16
 0 10 18 1.46 1.33
 0 10 19 76.39 3.94
 0 -10 19 71.79 4.05
 0 -10 19 70.18 4.03
 0 10 19 69.7 3.92
 0 10 19 81.25 4.14
 0 10 19 77.07 4.18
 0 -10 19 73.66 4.2
 0 10 19 73.64 4
 0 10 -19 78.01 4.04
 0 -10 19 71.93 3.97
 0 -10 19 70.01 4.1
 0 10 19 75.47 4.14
 0 10 19 76.89 4.16
 0 -10 19 71.25 4.14
 0 -10 -19 77.37 4
 0 10 -19 79.17 3.97
 0 10 -19 72.25 3.86
 0 -10 -19 77.1 3.94
 0 10 -19 73.41 3.94
 0 -10 -19 75.43 3.96
 0 -10 -19 80.71 4
 0 10 -19 73.47 3.92
 0 -10 -19 86.04 4.05
 0 10 -19 76.7 3.92
 0 -10 -19 74.86 3.81
 0 10 -19 74.2 3.97
 0 -10 -20 1.01 1.05
 0 10 -20 -0.1 1.03
 0 10 -20 2.09 1.09
 0 10 -20 1.33 1.01
 0 10 -20 1.32 1.15
 0 10 -20 1.02 1.18
 0 10 -20 0.91 1.13
 0 -10 -20 1.21 0.93
 0 10 -20 0.4 1.04
 0 -10 -20 0.61 1.11
 0 -10 -20 0.71 1.08
 0 10 20 0.43 1.01
 0 10 20 0.34 1.16
 0 -10 20 -0.25 1.11
 0 10 20 -0.4 1.01
 0 -10 20 0.64 1.12
 0 10 20 1.48 1.21
 0 10 20 0.62 1.29
 0 -10 20 -0.54 1.19
 0 -10 20 0.67 1.17
 0 10 20 0.62 1.25
 0 10 -21 2.94 0.96
 0 10 21 2.03 0.97
 0 -10 -21 2.97 1.12
 0 10 -21 1.19 1
 0 -10 -21 3.55 0.9
 0 10 -21 3.14 1.07
 0 -10 -21 3.02 1.07
 0 10 21 2.71 1.13
 0 10 21 3.08 1.29
 0 -10 21 1.34 1.08
 0 -10 21 3.95 1.24
 0 10 21 3.24 1.22
 0 -10 21 -0.11 1.03
 0 -10 21 1.92 1.24
 0 -10 21 2.66 1.22
 0 10 21 3.29 1.22
 0 10 -22 0.31 0.86
 0 -10 -22 1.73 0.94
 0 -10 -22 1.2 1
 0 10 -22 0.16 0.93
 0 -10 22 0.1 0.92
 0 -10 22 -0.21 1.06
 0 10 -22 -0.56 1
 0 10 22 0.54 0.76
 0 -10 -22 -0.52 1.06
 0 10 -22 1.34 0.82
 0 10 -22 -0.79 1.01
 0 -10 22 1.57 1.04
 0 10 22 1.68 1.11
 0 10 -23 16.74 1.38
 0 -10 -23 20.37 1.45
 0 -10 23 18.94 1.56
 0 10 23 22.44 1.61
 0 -10 23 19.72 1.57
 0 10 -23 18.03 1.44
 0 10 -23 16.28 1.23
 0 -10 -23 22.46 1.6
 0 10 -23 20.77 1.55
 0 10 23 17.87 1.31
 0 10 -24 -0.05 0.71
 0 -10 -24 0.91 0.74
 0 10 -24 0.98 0.75
 0 -10 -25 6.48 0.64
 0 11 0 1.17 0.52
 0 -11 0 0.75 0.55
 0 11 0 0.53 0.33
 0 -11 0 0.83 0.49
 0 11 0 0.57 0.55
 0 11 0 0.71 0.56
 0 11 0 1.4 0.56
 0 11 0 0.65 0.47
 0 -11 0 0.45 0.52
 0 -11 0 1.4 0.47
 0 11 0 0.52 0.58
 0 11 0 0.3 0.57
 0 -11 0 0.54 0.53
 0 11 0 0.55 0.4
 0 -11 0 0.27 0.61
 0 -11 0 0.04 0.58
 0 -11 0 0.39 0.55
 0 -11 0 0.69 0.56
 0 11 0 0.85 0.45
 0 11 -1 220.87 8.71
 0 -11 -1 217.45 8.77
 0 -11 1 216.89 8.73
 0 11 1 224.18 8.77
 0 -11 1 227.76 8.74
 0 -11 -1 221.42 8.77
 0 11 1 218.87 8.78
 0 -11 1 229.9 8.73
 0 -11 -1 215.62 8.76
 0 -11 1 213.16 8.71
 0 11 1 229.92 8.81
 0 11 -1 215.05 8.78
 0 11 -1 223.54 8.79
 0 11 -1 220.11 8.64
 0 11 -1 206.29 8.63
 0 -11 1 232.59 8.77
 0 11 1 217.25 8.77
 0 11 1 226.71 8.79
 0 11 -1 212.97 8.62
 0 11 -1 214.66 8.68
 0 -11 -1 217.44 8.78
 0 -11 -1 219.71 8.76
 0 -11 -1 215.75 8.76
 0 -11 1 219.63 8.78
 0 -11 -1 211.43 8.77
 0 -11 1 230.79 8.79
 0 11 1 223.75 8.77
 0 11 -1 215.27 8.71
 0 -11 -1 212.39 8.77
 0 -11 1 218.77 8.75
 0 11 -1 226.22 8.67
 0 -11 -1 195.4 8.61
 0 11 -1 233.77 8.8
 0 -11 -1 218.52 8.71
 0 -11 1 223.72 8.76
 0 -11 1 219.81 8.78
 0 11 1 210.19 8.77
 0 -11 -1 204.83 8.68
 0 11 -1 229.92 8.78
 0 11 -1 242.25 8.73
 0 11 -1 223.12 8.74
 0 -11 -1 198.33 8.61
 0 -11 -1 229.72 8.78
 0 -11 -1 201.48 8.61
 0 -11 -1 222.6 8.76
 0 11 1 210.92 8.78
 0 11 1 206.11 8.77
 0 11 1 225.26 8.76
 0 11 -1 223.01 8.78
 0 -11 1 210.71 8.69
 0 11 -1 232.97 8.78
 0 11 1 221.23 8.82
 0 11 -2 1448.48 57.58
 0 -11 -2 1492.61 57.59
 0 -11 -2 1501.71 57.59
 0 -11 -2 1452.3 57.59
 0 -11 2 1417.41 57.51
 0 11 -2 1487.03 57.53
 0 -11 2 1361.39 57.51
 0 11 2 1468.16 57.59
 0 -11 2 1358.52 57.48
 0 -11 -2 1458 57.58
 0 11 2 1459.42 57.62
 0 -11 -2 1423.02 57.58
 0 11 2 1456.26 57.59
 0 11 2 1459.1 57.6
 0 -11 2 1425.87 57.55
 0 -11 -2 1489.45 57.59
 0 -11 2 1404.08 57.58
 0 -11 -2 1476.38 57.56
 0 11 2 1492.41 57.59
 0 11 2 1510.18 57.6
 0 -11 2 1457.32 57.52
 0 -11 -2 1446.81 57.56
 0 -11 -2 1433.04 57.58
 0 -11 -2 1479.54 57.61
 0 -11 2 1416.61 57.58
 0 -11 2 1453.19 57.53
 0 11 -2 1498.64 57.59
 0 11 -2 1482.84 57.6
 0 11 -2 1480.03 57.58
 0 -11 2 1436.21 57.57
 0 11 2 1414.98 57.51
 0 11 2 1472.6 57.57
 0 -11 2 1396.25 57.44
 0 -11 2 1457.35 57.58
 0 11 -2 1380.24 57.46
 0 -11 -2 1370.55 57.47
 0 11 -2 1382.85 57.57
 0 11 2 1385.96 57.59
 0 11 2 1394.22 57.58
 0 11 -2 1428.87 57.58
 0 11 -2 1422.03 57.58
 0 11 2 1435.68 57.63
 0 11 -2 1403.3 57.56
 0 -11 -2 1387.53 57.59
 0 11 3 2 0.64
 0 -11 -3 1.5 0.64
 0 -11 3 2.03 0.35
 0 11 3 1.36 0.67
 0 11 3 1.59 0.58
 0 11 -3 1.97 0.47
 0 11 3 1.54 0.69
 0 -11 -3 1.43 0.67
 0 -11 3 2.49 0.29
 0 -11 -3 1.88 0.6
 0 -11 3 2.02 0.5
 0 11 3 1.35 0.72
 0 -11 -3 1.67 0.57
 0 -11 3 1.62 0.59
 0 11 3 0.93 0.64
 0 -11 3 1.75 0.35
 0 -11 -3 2.95 0.61
 0 -11 -3 1.46 0.5
 0 -11 -3 1.12 0.48
 0 11 3 0.8 0.62
 0 11 3 2.32 0.62
 0 11 -3 1.78 0.61
 0 11 -3 0.98 0.61
 0 11 3 1.67 0.4
 0 11 3 2.05 0.53
 0 -11 3 1.66 0.66
 0 -11 3 2.51 0.67
 0 11 -3 2.63 0.62
 0 11 3 1.58 0.47
 0 -11 3 1.69 0.66
 0 -11 3 2.35 0.52
 0 -11 -3 1.79 0.64
 0 -11 -3 0.74 0.58
 0 -11 -3 1.78 0.59
 0 11 -3 2.33 0.58
 0 11 3 1.05 0.58
 0 11 -3 1.12 0.63
 0 11 -3 1.98 0.65
 0 11 3 1.22 0.67
 0 11 -3 1.77 0.63
 0 -11 -4 64.11 2.7
 0 11 -4 61.45 2.73
 0 -11 -4 58.29 2.7
 0 -11 4 55.22 2.47
 0 11 4 63.58 2.72
 0 11 4 58.42 2.71
 0 -11 4 57.19 2.55
 0 11 4 61.13 2.77
 0 -11 -4 61.75 2.71
 0 11 -4 59.43 2.68
 0 11 -4 61.24 2.6
 0 -11 -4 65.73 2.71
 0 -11 -4 61.27 2.55
 0 -11 -4 62.42 2.67
 0 -11 4 59.87 2.57
 0 11 4 65.95 2.72
 0 -11 -4 61.58 2.59
 0 -11 4 58.24 2.56
 0 11 4 63.13 2.7
 0 -11 4 56.77 2.64
 0 -11 -4 60.8 2.72
 0 11 -4 57.56 2.65
 0 -11 -4 63.87 2.73
 0 -11 4 62.93 2.75
 0 -11 4 58.75 2.74
 0 -11 4 61.82 2.75
 0 11 -4 62.42 2.7
 0 11 4 59.97 2.61
 0 11 4 60.75 2.55
 0 -11 -4 61.83 2.68
 0 11 -4 57.21 2.67
 0 11 -4 59.46 2.64
 0 -11 4 58.47 2.68
 0 11 -4 61.15 2.68
 0 -11 -4 59.16 2.73
 0 11 -4 56.7 2.7
 0 11 -4 56.72 2.68
 0 11 -4 57.68 2.67
 0 -11 -4 62.4 2.72
 0 11 -5 50.11 2.25
 0 -11 -5 50.02 2.2
 0 11 5 51.63 2.28
 0 -11 5 49.56 2.13
 0 -11 -5 48 2.23
 0 -11 -5 48.29 2.1
 0 11 5 49.56 2.29
 0 11 5 47.42 2.24
 0 -11 -5 48.28 2.23
 0 11 5 50.96 2.31
 0 11 -5 49.81 2.23
 0 11 -5 52.25 2.14
 0 -11 -5 49.76 2.25
 0 11 5 47.53 2.18
 0 -11 -5 47.51 2.22
 0 11 5 49.6 2.28
 0 -11 5 48.13 2.04
 0 -11 -5 45.52 2
 0 -11 5 47.93 2.14
 0 11 5 50.89 2.23
 0 11 5 51.76 2.28
 0 -11 -5 50.07 2.07
 0 -11 -5 47.47 2.05
 0 11 -5 49.95 2.12
 0 11 -5 51.44 2.22
 0 -11 5 46.39 1.95
 0 -11 -5 51.1 2.27
 0 11 -5 51.68 2.01
 0 -11 -5 43.7 1.94
 0 -11 5 47.3 2.26
 0 11 -5 46.71 2.23
 0 -11 5 51.87 2.31
 0 -11 -5 46.82 2.01
 0 -11 -5 47.63 2.22
 0 -11 5 50.21 2.3
 0 -11 -5 38.83 1.91
 0 -11 -5 49.28 2.28
 0 -11 5 46.68 1.97
 0 11 -5 49.95 2.21
 0 11 -5 45.47 2.19
 0 11 -5 50.42 2.24
 0 -11 5 45.09 2.19
 0 11 5 48.42 2.19
 0 -11 -5 48 2.27
 0 11 -5 52.45 2.26
 0 -11 -5 51.04 2.25
 0 11 -5 50.21 2.15
 0 11 -5 51.41 2.26
 0 -11 -6 62.37 2.71
 0 11 -6 65.76 2.79
 0 11 -6 64.48 2.77
 0 11 6 65.53 2.79
 0 -11 6 64.14 2.62
 0 -11 -6 66.01 2.6
 0 -11 -6 60.58 2.54
 0 -11 -6 63.06 2.75
 0 11 6 65.75 2.72
 0 11 6 62.83 2.82
 0 11 6 66.5 2.8
 0 11 -6 61.43 2.73
 0 11 -6 67.49 2.68
 0 -11 -6 62.21 2.75
 0 11 6 66.34 2.75
 0 11 6 69.8 2.83
 0 -11 6 66.12 2.82
 0 -11 -6 65.53 2.59
 0 11 6 61.78 2.82
 0 -11 6 61.81 2.64
 0 11 -6 65.94 2.66
 0 -11 6 63.22 2.84
 0 -11 -6 62.29 2.74
 0 -11 -6 60.07 2.8
 0 11 -6 66.3 2.78
 0 -11 6 56.02 2.45
 0 -11 -6 60.73 2.77
 0 -11 6 65.39 2.81
 0 -11 -6 63.41 2.54
 0 -11 6 64.41 2.79
 0 11 -6 60.29 2.46
 0 11 -6 65.85 2.75
 0 -11 6 61.27 2.7
 0 -11 6 62.52 2.7
 0 11 -6 63.5 2.81
 0 11 -6 64.27 2.76
 0 -11 -6 64.73 2.82
 0 -11 -6 65.36 2.78
 0 11 -6 65.34 2.68
 0 11 -6 64.07 2.77
 0 11 6 66.29 2.72
 0 -11 -7 406.99 16.6
 0 -11 -7 378.22 16.43
 0 -11 7 404.85 16.51
 0 -11 -7 361.36 16.37
 0 11 7 399.06 16.59
 0 -11 7 402.77 16.46
 0 11 7 413.92 16.66
 0 -11 -7 395.76 16.64
 0 11 7 404.04 16.67
 0 11 -7 414.8 16.61
 0 11 7 396.65 16.68
 0 -11 -7 426.38 16.63
 0 11 7 395.85 16.59
 0 11 7 417.88 16.69
 0 11 7 428.69 16.69
 0 -11 7 429.62 16.68
 0 11 7 421.2 16.68
 0 11 -7 433.12 16.56
 0 -11 7 414.6 16.69
 0 -11 7 428.57 16.71
 0 -11 7 414.36 16.64
 0 11 -7 440.92 16.66
 0 -11 -7 420.16 16.69
 0 -11 -7 417.23 16.66
 0 11 -7 415.68 16.65
 0 -11 -7 440.07 16.66
 0 11 -7 408.46 16.61
 0 11 -7 370.91 16.46
 0 -11 7 401.48 16.56
 0 -11 7 386.56 16.56
 0 11 -7 422.68 16.65
 0 11 -7 403.09 16.63
 0 -11 -7 424.17 16.68
 0 11 -7 422.72 16.61
 0 11 -7 416.67 16.57
 0 11 -7 421.78 16.56
 0 11 7 432.11 16.61
 0 11 -8 17.8 1.3
 0 11 8 20.59 1.26
 0 -11 8 18.4 1.06
 0 -11 -8 18.79 1.25
 0 11 8 18.73 1.36
 0 -11 8 17.8 1.2
 0 -11 -8 18.33 1.32
 0 11 8 18.9 1.33
 0 11 8 19.8 1.38
 0 11 -8 19.78 1.29
 0 11 8 19.68 1.22
 0 -11 -8 20 1.27
 0 -11 8 18.19 1.15
 0 11 8 18.12 1.35
 0 11 8 19.8 1.39
 0 11 8 18.62 1.35
 0 -11 8 20.75 1.36
 0 11 -8 20.31 1.18
 0 -11 8 20.43 1.42
 0 -11 8 19.59 1.3
 0 -11 -8 18.37 1.3
 0 11 -8 19.37 1.36
 0 11 -8 19.36 1.36
 0 -11 -8 18.21 1.27
 0 -11 8 15.88 1.12
 0 11 -8 19.71 1.33
 0 -11 8 17.26 1.19
 0 11 -8 18.11 1.17
 0 11 -8 19.35 1.4
 0 -11 -8 20.37 1.34
 0 11 -8 19.77 1.36
 0 11 8 20 1.21
 0 -11 -8 18.92 1.05
 0 11 -8 18.75 1.05
 0 11 -8 18.71 1.16
 0 11 -8 17.78 1.24
 0 11 -9 162.98 7.15
 0 11 9 166.28 7.09
 0 11 -9 166.05 7.15
 0 11 9 165.36 7.11
 0 -11 -9 169.5 7.19
 0 11 9 168.59 7.19
 0 11 -9 163.81 7.13
 0 11 9 175.14 7.26
 0 -11 -9 173.08 7.12
 0 11 9 169.62 7.11
 0 11 9 185.06 7.28
 0 -11 9 165.59 7.01
 0 11 9 176.7 7.23
 0 -11 9 171.19 7.26
 0 11 9 173.2 7.25
 0 -11 9 167.06 7.17
 0 11 9 175.23 7.25
 0 11 -9 167.54 7.05
 0 -11 9 152.35 7.1
 0 -11 -9 165.86 7.17
 0 11 9 168.1 7.01
 0 -11 9 162.53 7.22
 0 -11 -9 173.53 7.12
 0 11 -9 167.45 7.09
 0 -11 9 151.62 7.06
 0 11 -9 169.38 7.2
 0 11 -9 163.46 7.07
 0 -11 -9 164.95 7.02
 0 -11 -9 159.5 7.02
 0 -11 -9 167.6 7.18
 0 -11 9 163.65 7.11
 0 11 -9 168.07 7.12
 0 11 -9 161.42 7.05
 0 -11 -9 175.48 7.15
 0 11 -9 161.98 7.16
 0 11 10 9.95 0.91
 0 11 10 8.16 1.08
 0 -11 -10 10.03 1.06
 0 11 10 11.61 1.07
 0 11 10 8.22 1.03
 0 11 10 11.88 1.18
 0 -11 10 3.44 0.9
 0 11 10 12.37 1.11
 0 11 10 8.96 1.07
 0 11 10 10.79 1.14
 0 -11 10 3.81 0.95
 0 -11 10 3.35 0.83
 0 11 -10 3.2 0.88
 0 11 -10 2.94 0.8
 0 11 10 10.93 0.9
 0 11 -10 3.34 0.83
 0 -11 -10 10.66 0.99
 0 -11 -10 5.17 0.71
 0 11 -10 4.99 0.98
 0 11 -10 3.31 0.87
 0 -11 -10 7.02 0.93
 0 11 -10 2.65 1
 0 -11 -10 10.65 1.01
 0 11 11 122.01 5.42
 0 11 11 118.92 5.31
 0 11 11 121.76 5.4
 0 -11 -11 116.93 5.36
 0 11 11 126.77 5.45
 0 11 11 123.97 5.42
 0 11 11 119.71 5.41
 0 -11 11 117.21 5.38
 0 -11 11 116 5.42
 0 11 11 126.6 5.44
 0 11 11 124.57 5.44
 0 -11 11 111.24 5.3
 0 11 11 115.37 5.23
 0 -11 11 113.71 5.37
 0 -11 11 112.65 5.47
 0 -11 11 117.53 5.31
 0 11 -11 116.9 5.26
 0 -11 -11 115.89 5.28
 0 11 -11 123.97 5.38
 0 -11 -11 125.67 5.3
 0 11 -11 115.27 5.33
 0 -11 -11 114.64 5.32
 0 11 -11 118.84 5.34
 0 11 -11 116.37 5.28
 0 11 -11 111.55 5.27
 0 11 -12 55.22 2.84
 0 11 12 52.41 2.83
 0 11 12 54.78 2.98
 0 -11 -12 55.4 2.93
 0 11 12 53.19 2.92
 0 11 -12 55.04 2.9
 0 11 12 56.27 2.96
 0 -11 12 52.89 2.92
 0 11 12 55.37 2.98
 0 11 12 53.94 2.95
 0 -11 12 57.55 3.01
 0 11 -12 55.76 2.82
 0 -11 -12 59.34 2.88
 0 -11 12 56.44 2.98
 0 -11 12 53.82 2.85
 0 -11 -12 59.99 2.88
 0 11 -12 58.65 2.88
 0 11 -12 50.14 2.78
 0 -11 -12 53.53 2.85
 0 11 12 57.47 2.81
 0 11 -12 56.14 2.92
 0 11 -12 50.57 2.79
 0 -11 -12 56.02 2.81
 0 11 -12 54.18 2.94
 0 11 -12 58.4 2.94
 0 11 13 36.56 2.26
 0 11 13 35.85 2.14
 0 11 13 33.21 2.29
 0 -11 -13 32.72 2.14
 0 11 13 37.62 2.26
 0 11 -13 37.44 2.21
 0 11 13 32.35 2.17
 0 -11 13 32.24 2.07
 0 -11 13 40.28 2.27
 0 -11 13 33.57 2.3
 0 11 13 32.87 2.3
 0 11 13 34.41 2.25
 0 11 13 33.99 2.28
 0 -11 13 39.59 2.31
 0 -11 13 32.7 2.32
 0 -11 13 36.5 2.26
 0 -11 13 34.07 2.14
 0 11 -13 38.47 2.13
 0 -11 -13 34.67 2.12
 0 11 -13 36.07 2.15
 0 -11 -13 39.91 2.17
 0 -11 -13 34.89 2.04
 0 -11 -13 34.7 2.1
 0 11 -13 33.58 2.18
 0 11 -13 34.68 2.1
 0 11 -13 36.16 2.17
 0 11 14 0.43 1.03
 0 -11 -14 0.86 0.91
 0 11 14 1.05 0.99
 0 11 -14 -0.18 0.95
 0 11 14 1.38 0.98
 0 11 14 0.86 1.02
 0 -11 -14 -0.77 0.91
 0 11 -14 -0.58 0.85
 0 11 14 -0.11 1.03
 0 -11 14 0.77 0.91
 0 -11 14 0.56 1
 0 -11 14 -0.47 1.21
 0 -11 14 1.18 0.95
 0 -11 14 0.27 0.83
 0 -11 -14 0.62 0.93
 0 11 -14 0.09 0.87
 0 11 -14 1.81 1.02
 0 11 -14 1.48 1.04
 0 -11 -14 0.6 0.81
 0 11 -14 1.13 0.92
 0 11 14 0.11 1.09
 0 11 14 0.37 0.82
 0 -11 14 1.14 0.92
 0 11 -14 -0.76 1.01
 0 11 -14 0.57 0.98
 0 11 15 71.93 3.72
 0 11 15 75.81 3.73
 0 11 -15 61.43 3.4
 0 11 15 69.94 3.69
 0 11 -15 69.21 3.59
 0 11 15 65.57 3.69
 0 -11 -15 71.05 3.56
 0 11 -15 69.74 3.53
 0 -11 15 61.47 3.51
 0 -11 15 63.07 3.49
 0 -11 15 68.07 3.81
 0 -11 15 70.36 3.74
 0 -11 -15 71.47 3.58
 0 11 -15 72.08 3.68
 0 11 -15 69.67 3.57
 0 11 -15 68.44 3.61
 0 11 -15 66.13 3.56
 0 -11 -15 68.82 3.44
 0 -11 -15 71.15 3.6
 0 -11 -15 65.7 3.53
 0 11 -15 63.73 3.47
 0 11 -15 68.96 3.56
 0 11 15 68.26 3.72
 0 -11 15 69.39 3.67
 0 11 -15 63.76 3.59
 0 11 -15 64.98 3.62
 0 11 16 107.65 5.49
 0 11 16 105.54 5.41
 0 11 -16 111.01 5.34
 0 11 16 117.64 5.49
 0 -11 16 119.28 5.66
 0 -11 16 112.69 5.48
 0 -11 -16 106.59 5.26
 0 11 -16 110.57 5.28
 0 11 16 118.92 5.58
 0 11 16 111.35 5.36
 0 11 -16 106.67 5.36
 0 -11 -16 103.03 5.3
 0 11 -16 108.19 5.29
 0 11 -16 116.25 5.38
 0 11 -16 115.9 5.42
 0 -11 -16 116.91 5.22
 0 -11 -16 109.64 5.31
 0 11 -16 112.46 5.32
 0 11 -16 120.33 5.37
 0 -11 -16 116.4 5.38
 0 11 16 116.51 5.56
 0 -11 16 103.58 5.45
 0 -11 16 114.97 5.63
 0 -11 16 103.39 5.42
 0 11 16 113.29 5.5
 0 -11 16 99.68 5.32
 0 11 -16 107.6 5.41
 0 11 -16 109.38 5.41
 0 11 17 0.12 0.98
 0 11 -17 0.11 1.04
 0 11 17 -2.16 1.38
 0 -11 17 0.52 1.12
 0 11 17 -0.13 1.26
 0 11 17 0.11 1.11
 0 11 -17 0.1 1
 0 -11 -17 -0.11 1.08
 0 11 17 2.47 1.45
 0 -11 17 -1.47 1.29
 0 -11 17 0.14 1.34
 0 -11 17 0.39 1.05
 0 -11 17 0.57 1.24
 0 -11 -17 0.33 1.04
 0 11 -17 0.11 1.06
 0 11 -17 1.52 1.29
 0 11 -17 0.43 1.12
 0 11 -17 -1.01 1.25
 0 -11 -17 1.08 0.93
 0 11 -17 1.14 1.07
 0 11 -17 0.74 1.09
 0 -11 -17 1.71 1.18
 0 -11 -17 0.79 0.95
 0 -11 -17 0.63 1.08
 0 -11 17 -0.36 0.99
 0 -11 17 0.5 1.08
 0 11 17 -0.13 1.13
 0 11 -17 -0.11 1.24
 0 11 -18 5.16 1.26
 0 11 -18 5.61 1.17
 0 -11 -18 3.65 1.2
 0 11 -18 2.06 1.21
 0 11 -18 4.78 1.27
 0 11 -18 5.1 1.35
 0 -11 -18 3.35 1.03
 0 11 -18 3.36 1.34
 0 11 18 4.1 1.42
 0 11 18 4.24 1.13
 0 -11 -18 4.38 1.22
 0 11 -18 3.53 1.17
 0 11 18 3.17 1.25
 0 -11 18 4.85 1.31
 0 11 18 4.59 1.23
 0 11 18 3.9 1.18
 0 -11 18 3.49 1.28
 0 11 18 3.31 1.49
 0 -11 18 4.22 1.44
 0 11 -18 4.33 1.25
 0 -11 -18 4.87 1.13
 0 11 -18 2.46 1.18
 0 -11 -18 3 1.24
 0 -11 -18 2.07 1.14
 0 -11 19 2 1.22
 0 11 19 2.61 1.43
 0 11 19 1.08 1.03
 0 11 -19 3.56 1.27
 0 11 -19 0.75 1.24
 0 -11 19 0.82 1.19
 0 -11 19 0.96 1.06
 0 11 19 3.22 1.38
 0 11 -19 0.1 1.14
 0 11 -19 1.09 1.04
 0 11 -19 0.74 1.14
 0 -11 -19 1.6 1.21
 0 11 -19 2.69 1.19
 0 -11 -19 1.2 1.01
 0 -11 -19 0.42 1.14
 0 -11 -19 1.68 1.1
 0 11 -19 0.92 1.09
 0 -11 19 0.98 1.25
 0 11 19 1.56 1.25
 0 11 19 2.76 1.33
 0 -11 19 0.78 1.14
 0 11 19 0.45 1.08
 0 -11 19 0.13 1.1
 0 11 19 -0.84 1.08
 0 11 20 53.91 3.15
 0 -11 20 49.73 3.13
 0 11 20 50.66 2.95
 0 11 -20 54.49 3.06
 0 11 20 54.21 3.19
 0 -11 20 52.01 3.18
 0 -11 20 48.09 2.99
 0 11 -20 47.05 2.89
 0 11 -20 57.66 3.08
 0 11 -20 51.9 3
 0 -11 -20 50.95 3.01
 0 11 -20 51.84 2.99
 0 11 20 57.64 3.25
 0 -11 20 56.95 3.29
 0 -11 -20 51.64 2.97
 0 11 -20 53.07 3.01
 0 11 -20 57.21 3.06
 0 -11 -20 53.8 3.04
 0 -11 -20 55.38 3.06
 0 11 20 56.98 3.28
 0 -11 20 55.46 3.32
 0 11 21 5.39 1.26
 0 -11 21 6.36 1.31
 0 -11 21 5.59 1.25
 0 11 21 4.07 1.23
 0 -11 21 4.39 1.4
 0 -11 -21 6.73 1.19
 0 -11 -21 3.95 1.14
 0 -11 -21 4.19 0.96
 0 11 -21 4.81 1.15
 0 11 -21 5.09 1.12
 0 11 -21 4.32 1.06
 0 11 -21 3.97 0.99
 0 11 21 2.36 0.95
 0 11 21 5.67 1.21
 0 -11 21 4.75 1.22
 0 -11 21 3.8 1.18
 0 11 -22 3.58 0.99
 0 -11 -22 4.3 1
 0 11 -22 3.52 0.97
 0 -11 -22 3.98 1.02
 0 11 22 4.34 0.91
 0 11 -22 3.3 1.08
 0 11 22 4.08 1.14
 0 -11 22 4.97 1.15
 0 11 -22 2.88 1.06
 0 -11 -22 5.08 1.2
 0 11 -22 2.77 0.89
 0 -11 22 3.57 1
 0 -11 22 3.49 1.15
 0 -11 -23 21.35 1.54
 0 11 -23 24.24 1.52
 0 11 23 21.53 1.43
 0 11 -23 25.12 1.61
 0 -11 23 24.17 1.76
 0 -11 23 24.18 1.71
 0 -11 -23 24.19 1.67
 0 11 -23 23.32 1.59
 0 11 -23 18.77 1.38
 0 11 -24 0.51 0.71
 0 -11 -24 0.78 0.78
 0 11 -24 0.38 0.7
 0 -11 -25 2.81 0.52
 0 -12 0 182.86 7.65
 0 -12 0 184.22 7.64
 0 12 0 180.39 7.53
 0 12 0 181.14 7.61
 0 -12 0 183.17 7.64
 0 12 0 185.59 7.65
 0 12 0 184.69 7.65
 0 12 0 194.6 7.65
 0 -12 0 183.55 7.58
 0 -12 0 189.25 7.6
 0 -12 0 190.57 7.65
 0 12 0 179.89 7.62
 0 12 0 183.67 7.63
 0 -12 0 189.7 7.68
 0 -12 0 191.2 7.63
 0 12 0 190.4 7.65
 0 12 0 183.48 7.68
 0 -12 0 171.67 7.6
 0 12 0 179.7 7.65
 0 -12 0 187.6 7.62
 0 12 0 192.47 7.58
 0 -12 0 194.72 7.65
 0 -12 -1 290.7 11.9
 0 -12 -1 291.02 11.89
 0 12 -1 307.16 11.83
 0 -12 -1 285.98 11.89
 0 12 1 296.22 11.89
 0 -12 1 295.63 11.86
 0 -12 1 290.05 11.84
 0 -12 1 308.27 11.86
 0 12 1 287.72 11.9
 0 -12 -1 291.78 11.89
 0 -12 1 294.65 11.83
 0 12 1 284.14 11.92
 0 -12 -1 281.66 11.88
 0 12 -1 289.83 11.91
 0 12 -1 294.7 11.9
 0 -12 -1 259.88 11.86
 0 12 -1 282.45 11.73
 0 12 1 291.14 11.88
 0 12 -1 297.11 11.81
 0 12 1 298.25 11.91
 0 -12 -1 291.64 11.9
 0 -12 1 300.39 11.89
 0 12 -1 290.49 11.75
 0 12 -1 285.84 11.75
 0 -12 -1 292.13 11.89
 0 -12 -1 284.35 11.9
 0 -12 1 290.55 11.87
 0 -12 -1 289.01 11.9
 0 12 1 300.86 11.89
 0 12 -1 304 11.79
 0 -12 -1 294.55 11.89
 0 -12 1 291 11.9
 0 12 -1 295.71 11.84
 0 12 -1 305.42 11.92
 0 12 1 290.56 11.89
 0 -12 -1 283.23 11.8
 0 -12 1 296.62 11.87
 0 12 -1 317.51 11.85
 0 12 -1 303.04 11.9
 0 -12 -1 289.77 11.83
 0 -12 1 298.24 11.89
 0 12 -1 302.59 11.87
 0 -12 -1 281.06 11.89
 0 -12 1 300.23 11.93
 0 12 1 290.75 11.91
 0 12 1 281.99 11.89
 0 12 -1 285.68 11.9
 0 12 1 269.92 11.88
 0 12 -1 310.36 11.9
 0 -12 1 280.56 11.81
 0 12 1 290.23 11.94
 0 12 -1 290.36 11.89
 0 12 -1 291.94 11.92
 0 -12 2 186.37 8.26
 0 12 2 195.26 8.35
 0 12 -2 219.39 8.39
 0 -12 -2 206.91 8.39
 0 -12 -2 212.37 8.4
 0 12 -2 216.61 8.32
 0 -12 -2 215.56 8.4
 0 -12 2 208.64 8.3
 0 -12 2 206.9 8.31
 0 12 2 208.3 8.39
 0 -12 -2 202.63 8.39
 0 12 2 204.54 8.42
 0 -12 2 203.79 8.28
 0 12 -2 207.76 8.39
 0 -12 -2 209.43 8.38
 0 12 2 210.69 8.4
 0 12 2 207.83 8.4
 0 12 2 208.72 8.37
 0 -12 -2 207.86 8.39
 0 -12 2 210.36 8.35
 0 -12 2 208.34 8.33
 0 12 2 194.51 8.37
 0 -12 -2 215.74 8.36
 0 -12 -2 207.56 8.36
 0 -12 2 211.47 8.38
 0 -12 2 202.15 8.3
 0 -12 -2 207.77 8.39
 0 12 2 208.52 8.39
 0 12 -2 216.36 8.41
 0 12 -2 218.42 8.4
 0 -12 -2 197.46 8.24
 0 12 -2 198.64 8.22
 0 12 2 207.83 8.37
 0 -12 2 195.8 8.2
 0 -12 2 212.23 8.38
 0 -12 2 211.18 8.39
 0 12 -2 220.99 8.38
 0 12 -2 210.38 8.29
 0 12 -2 192.72 8.2
 0 -12 -2 192.94 8.24
 0 12 -2 200.13 8.23
 0 -12 2 206.99 8.41
 0 12 2 200.85 8.39
 0 12 2 202.18 8.38
 0 12 -2 202.36 8.38
 0 12 -2 209.29 8.41
 0 12 -2 207.78 8.38
 0 12 2 210.74 8.44
 0 12 -2 201.63 8.36
 0 -12 -2 210.78 8.39
 0 -12 -3 228.81 9.19
 0 -12 -3 228.49 9.21
 0 -12 3 211.4 9.06
 0 -12 -3 230 9.2
 0 12 3 227.51 9.18
 0 12 3 233.66 9.21
 0 12 3 221.23 9.23
 0 -12 -3 224.13 9.2
 0 -12 3 213.18 9.03
 0 -12 -3 227.97 9.19
 0 12 3 225.37 9.19
 0 -12 -3 230.39 9.19
 0 -12 3 226.7 9.13
 0 12 3 224.07 9.17
 0 -12 3 213.33 9.03
 0 12 3 223.93 9.2
 0 -12 -3 229.2 9.14
 0 -12 -3 220.43 9.13
 0 -12 -3 221.72 9.21
 0 -12 3 219.89 9.17
 0 12 3 230.05 9.19
 0 12 -3 223.62 9.2
 0 12 -3 228.4 9.19
 0 12 3 226.27 9.1
 0 -12 3 226.35 9.21
 0 12 3 223.54 9.15
 0 -12 3 224.2 9.2
 0 12 -3 228.57 9.18
 0 -12 3 228.22 9.15
 0 -12 3 222.18 9.22
 0 12 -3 214.6 9.05
 0 12 -3 228.58 9.19
 0 -12 -3 230.86 9.21
 0 12 3 222.23 9.2
 0 12 -3 221 9.15
 0 12 -3 216.25 9.19
 0 12 3 223.29 9.18
 0 12 -3 230.27 9.19
 0 12 -3 222.94 9.17
 0 12 -3 222.66 9.2
 0 12 3 230.97 9.25
 0 12 -4 320.03 12.42
 0 -12 -4 310.36 12.39
 0 12 4 313.24 12.41
 0 -12 -4 306.95 12.4
 0 -12 4 281.72 12.21
 0 -12 4 293.82 12.26
 0 12 4 303.39 12.43
 0 12 -4 313.68 12.31
 0 -12 -4 311.21 12.41
 0 12 4 294.25 12.44
 0 12 -4 312.42 12.38
 0 -12 -4 301.27 12.39
 0 -12 -4 289.59 12.27
 0 -12 4 307.76 12.29
 0 -12 -4 301.49 12.36
 0 -12 4 304.74 12.26
 0 -12 4 306.15 12.36
 0 12 4 304.6 12.38
 0 -12 -4 314.48 12.31
 0 -12 -4 300.11 12.42
 0 12 4 305.66 12.39
 0 12 -4 307.13 12.37
 0 12 -4 304.11 12.4
 0 -12 -4 310.12 12.42
 0 -12 4 305.35 12.42
 0 -12 4 315.02 12.43
 0 12 4 300 12.3
 0 -12 4 311.48 12.43
 0 12 4 293.83 12.25
 0 12 4 300.14 12.33
 0 12 -4 306.12 12.38
 0 12 -4 304.36 12.34
 0 -12 4 309.12 12.4
 0 12 -4 299.75 12.37
 0 12 -4 298.76 12.4
 0 12 -4 302.05 12.39
 0 12 -4 292.71 12.38
 0 12 4 311.86 12.46
 0 -12 -4 292.25 12.4
 0 12 5 144.27 5.76
 0 12 -5 146.41 5.81
 0 -12 -5 145.14 5.78
 0 -12 -5 139.14 5.79
 0 -12 5 142.58 5.71
 0 12 5 145.79 5.82
 0 -12 -5 142.16 5.69
 0 -12 5 133.4 5.61
 0 12 5 143.7 5.83
 0 12 5 138.33 5.84
 0 12 -5 143.34 5.77
 0 12 -5 141.94 5.69
 0 -12 -5 138.24 5.79
 0 -12 -5 141.84 5.8
 0 12 5 145.05 5.78
 0 -12 5 133.88 5.69
 0 -12 -5 128.68 5.6
 0 -12 5 134.34 5.63
 0 12 5 141.44 5.84
 0 -12 5 142.25 5.67
 0 12 5 143.79 5.82
 0 12 5 136.4 5.77
 0 12 5 136.2 5.78
 0 -12 -5 138.98 5.65
 0 -12 5 136.73 5.72
 0 -12 -5 131.38 5.63
 0 12 -5 144.15 5.76
 0 12 -5 137.71 5.68
 0 -12 -5 124.46 5.53
 0 -12 5 124.46 5.52
 0 -12 -5 132.39 5.58
 0 -12 -5 147.83 5.79
 0 -12 5 142.1 5.84
 0 -12 5 145.05 5.84
 0 -12 5 145.3 5.83
 0 -12 -5 145.27 5.84
 0 12 5 138.46 5.63
 0 12 -5 141.03 5.6
 0 12 -5 148.47 5.81
 0 12 -5 148.85 5.79
 0 12 -5 129.04 5.73
 0 -12 5 131.93 5.76
 0 12 -5 139.11 5.78
 0 -12 -5 139.63 5.84
 0 12 -5 148.09 5.81
 0 12 -5 136.92 5.79
 0 12 -5 141.28 5.81
 0 12 -5 143.49 5.72
 0 -12 -5 140.17 5.81
 0 -12 -6 79.35 3.34
 0 12 -6 76.44 3.38
 0 -12 -6 77.01 3.23
 0 -12 -6 72.85 3.18
 0 -12 6 78.46 3.26
 0 -12 -6 75.68 3.37
 0 12 6 80.29 3.43
 0 12 6 79.05 3.4
 0 -12 -6 65.63 3.07
 0 12 6 74.58 3.42
 0 12 -6 82.72 3.29
 0 12 -6 75.19 3.36
 0 -12 -6 79.64 3.39
 0 -12 6 72.09 3.23
 0 12 6 78.22 3.34
 0 12 6 76.29 3.44
 0 12 6 77.85 3.38
 0 -12 6 77.39 3.44
 0 12 6 76.25 3.43
 0 -12 6 75.8 3.29
 0 -12 -6 72.89 3.2
 0 -12 6 76.24 3.28
 0 12 -6 78.12 3.35
 0 12 -6 79.73 3.27
 0 -12 -6 76.71 3.37
 0 -12 6 74.58 3.45
 0 -12 6 76.29 3.43
 0 -12 6 80.83 3.44
 0 12 -6 77.71 3.38
 0 -12 6 71.47 3.11
 0 -12 -6 79.76 3.43
 0 -12 -6 74.15 3.41
 0 -12 -6 75.07 3.15
 0 12 -6 74.34 3.11
 0 12 -6 72.53 3.34
 0 -12 6 80.9 3.35
 0 12 -6 70.03 3.24
 0 12 -6 72.13 3.4
 0 12 -6 79.68 3.41
 0 -12 6 78.81 3.34
 0 -12 -6 76.73 3.44
 0 12 -6 79.34 3.3
 0 -12 -6 77.65 3.4
 0 12 -6 83.65 3.44
 0 12 6 78.89 3.35
 0 12 7 55.18 2.8
 0 -12 -7 51.93 2.5
 0 -12 -7 55.98 2.57
 0 -12 7 63.81 2.67
 0 -12 -7 57.34 2.75
 0 -12 7 61.25 2.61
 0 -12 -7 59.61 2.8
 0 12 7 58.14 2.83
 0 12 7 58.01 2.84
 0 12 -7 60.17 2.77
 0 -12 -7 59.46 2.77
 0 12 7 57.52 2.72
 0 -12 7 56.13 2.58
 0 -12 7 62.88 2.74
 0 12 7 62.43 2.88
 0 -12 7 61.49 2.83
 0 12 7 60.61 2.88
 0 -12 7 58.98 2.66
 0 12 -7 62.38 2.68
 0 -12 7 63.69 2.82
 0 -12 -7 57.12 2.79
 0 -12 7 61.15 2.88
 0 -12 7 65.33 2.88
 0 -12 -7 58.52 2.84
 0 12 -7 62.1 2.83
 0 -12 -7 62.9 2.8
 0 12 -7 59.56 2.76
 0 -12 7 57.64 2.71
 0 12 -7 56.09 2.61
 0 12 -7 58.29 2.8
 0 12 -7 64.21 2.83
 0 -12 7 56 2.71
 0 -12 -7 61.62 2.85
 0 12 7 59.88 2.73
 0 12 -7 61.32 2.69
 0 12 -7 61.18 2.71
 0 12 8 206.64 8.64
 0 12 -8 213.73 8.72
 0 -12 -8 193.38 8.49
 0 12 -8 206.36 8.69
 0 -12 -8 195.27 8.63
 0 12 8 198.61 8.72
 0 12 8 210.83 8.66
 0 -12 8 202.89 8.53
 0 -12 -8 201.62 8.7
 0 12 8 207.54 8.72
 0 12 -8 213.32 8.69
 0 12 8 208.15 8.77
 0 -12 -8 207.26 8.67
 0 12 8 211.63 8.66
 0 12 8 204.61 8.74
 0 -12 8 204.91 8.6
 0 12 8 211.69 8.75
 0 12 8 214.71 8.78
 0 -12 8 210.47 8.73
 0 12 -8 213.57 8.59
 0 -12 -8 203.46 8.71
 0 -12 8 194.84 8.67
 0 12 8 213.43 8.6
 0 -12 8 212.89 8.78
 0 -12 -8 204.09 8.62
 0 -12 8 191.91 8.58
 0 -12 8 196.35 8.62
 0 12 -8 203.89 8.67
 0 12 -8 203.89 8.61
 0 -12 -8 211.68 8.62
 0 12 -8 221.09 8.73
 0 -12 8 203.14 8.61
 0 -12 -8 211.75 8.74
 0 12 -8 204.17 8.59
 0 12 -8 200.89 8.64
 0 -12 -8 217.97 8.71
 0 12 -8 213.67 8.71
 0 12 -8 213.19 8.72
 0 12 9 106.3 4.58
 0 12 -9 102.45 4.61
 0 12 9 109.54 4.61
 0 12 9 106.91 4.68
 0 12 9 100.56 4.68
 0 -12 -9 110.1 4.69
 0 12 -9 101.63 4.62
 0 12 9 107.36 4.72
 0 12 9 104.89 4.57
 0 -12 -9 98.7 4.58
 0 12 9 105.41 4.72
 0 -12 9 98.5 4.49
 0 -12 9 101.53 4.66
 0 -12 9 101.41 4.73
 0 12 9 104.3 4.7
 0 12 9 110.31 4.74
 0 12 -9 103.47 4.52
 0 -12 9 98.96 4.68
 0 12 9 106.23 4.49
 0 -12 9 103.12 4.62
 0 -12 -9 108.1 4.68
 0 12 -9 106 4.57
 0 -12 -9 98.46 4.56
 0 -12 9 90.81 4.52
 0 12 -9 104.41 4.66
 0 -12 -9 102.54 4.51
 0 12 -9 105.17 4.54
 0 -12 -9 104.76 4.67
 0 12 -9 102.57 4.59
 0 12 -9 101.68 4.52
 0 12 -9 104.61 4.66
 0 12 -9 96.84 4.65
 0 -12 -9 107.65 4.64
 0 12 -10 150.43 6.48
 0 12 10 158.62 6.43
 0 12 -10 151.75 6.46
 0 12 -10 142.48 6.41
 0 12 10 147.46 6.52
 0 -12 10 142.64 6.33
 0 12 10 150 6.52
 0 -12 -10 149.85 6.5
 0 12 10 148.18 6.55
 0 12 10 146.77 6.54
 0 12 10 148.1 6.53
 0 12 10 151.5 6.55
 0 -12 10 151.47 6.57
 0 12 10 160.9 6.58
 0 -12 10 144.41 6.47
 0 12 10 149.73 6.4
 0 12 -10 150.42 6.4
 0 -12 -10 152.74 6.43
 0 -12 10 145.23 6.38
 0 12 -10 144.97 6.36
 0 -12 -10 138.18 6.3
 0 12 -10 147.13 6.49
 0 12 -10 146.68 6.35
 0 12 -10 146.05 6.42
 0 -12 -10 150.99 6.45
 0 12 -10 145.85 6.47
 0 -12 -10 148.05 6.49
 0 -12 10 143.36 6.4
 0 12 11 86.11 4.22
 0 12 11 90.76 4.36
 0 12 11 94.67 4.38
 0 12 11 92.58 4.36
 0 -12 -11 90.63 4.3
 0 12 11 89.06 4.37
 0 12 11 96.58 4.23
 0 -12 11 86.13 4.31
 0 12 11 92.73 4.4
 0 12 11 94.04 4.38
 0 12 11 93.7 4.4
 0 -12 11 90.15 4.3
 0 -12 11 93.6 4.42
 0 -12 11 94.47 4.28
 0 -12 11 86.63 4.31
 0 -12 11 93.65 4.43
 0 12 -11 95.4 4.23
 0 -12 -11 88.47 4.23
 0 12 -11 94.12 4.24
 0 -12 -11 93.8 4.26
 0 12 -11 90.14 4.3
 0 12 -11 98.08 4.34
 0 -12 -11 86.74 4.26
 0 -12 11 89.53 4.2
 0 12 -11 95.01 4.33
 0 12 -11 97.04 4.28
 0 12 -11 90.43 4.24
 0 12 12 107.12 4.9
 0 -12 -12 105.75 4.88
 0 12 12 101.98 4.93
 0 12 12 108.47 4.96
 0 12 -12 104.74 4.82
 0 12 -12 99.5 4.76
 0 -12 12 108.99 4.91
 0 12 12 106.37 4.94
 0 12 12 105.57 4.92
 0 -12 12 102.21 4.81
 0 -12 12 101.83 4.93
 0 12 -12 111.28 4.78
 0 -12 -12 104.91 4.78
 0 -12 12 101.78 4.8
 0 -12 12 102.69 4.9
 0 12 -12 99.65 4.75
 0 -12 -12 99.95 4.77
 0 12 -12 106.19 4.88
 0 12 -12 107.24 4.87
 0 -12 -12 105.45 4.78
 0 -12 -12 99.53 4.81
 0 12 -12 104.27 4.8
 0 12 12 105.59 4.74
 0 12 -12 105.41 4.85
 0 12 12 99.42 4.88
 0 12 12 98.68 4.77
 0 12 13 29.81 2.03
 0 -12 -13 29.75 1.92
 0 12 13 29.66 1.99
 0 12 -13 28.04 1.92
 0 12 13 32.68 2.01
 0 12 -13 25.28 1.79
 0 12 13 31.88 2.14
 0 -12 13 28.56 2.09
 0 -12 13 26.84 1.91
 0 -12 13 28.42 2.01
 0 12 13 25.73 1.98
 0 12 -13 29.68 1.82
 0 -12 -13 29.2 1.86
 0 -12 13 23.22 1.94
 0 -12 13 21.9 1.75
 0 -12 13 25.45 1.9
 0 12 -13 26.64 1.82
 0 -12 -13 29.9 1.87
 0 12 -13 26.14 1.89
 0 -12 -13 27.63 1.79
 0 -12 -13 29.72 1.9
 0 12 -13 27.23 1.86
 0 12 -13 28.35 1.96
 0 12 13 29.3 2.02
 0 12 13 29.13 1.87
 0 -12 -14 79.73 3.98
 0 12 -14 81.67 3.96
 0 12 -14 81.26 3.99
 0 -12 -14 79.48 4.04
 0 12 14 83.25 4.16
 0 12 14 83.43 4.12
 0 12 14 87.42 4.19
 0 12 -14 80.75 4.04
 0 12 14 82.78 4.18
 0 -12 14 85.63 4.18
 0 -12 14 80.13 4.17
 0 12 14 76.64 4.13
 0 -12 14 77.7 4.04
 0 12 14 83.72 4.22
 0 -12 14 76.43 4.2
 0 -12 14 78.8 3.97
 0 -12 14 81.68 4.15
 0 12 -14 77.99 3.92
 0 -12 -14 79.39 3.97
 0 12 -14 79.8 3.96
 0 -12 -14 83.5 4.01
 0 12 -14 86.02 4.09
 0 12 -14 75.25 3.99
 0 12 -14 80.04 3.92
 0 -12 -14 80.67 3.87
 0 12 14 74.9 4.01
 0 12 -14 79.2 4.04
 0 -12 -14 80.35 3.92
 0 12 -14 82.34 4.08
 0 -12 15 72.55 3.89
 0 12 15 69.65 3.92
 0 -12 15 70.82 3.79
 0 12 -15 75.26 3.84
 0 12 15 68.49 3.86
 0 12 15 77.52 3.92
 0 12 -15 67.64 3.64
 0 12 15 75.29 4
 0 12 15 73.41 3.83
 0 12 15 78.99 4.03
 0 12 -15 79.77 3.78
 0 -12 -15 68.65 3.71
 0 -12 15 76.58 4.08
 0 -12 15 68.23 3.74
 0 -12 15 70.92 3.93
 0 -12 -15 72.78 3.79
 0 12 -15 86.13 3.97
 0 12 -15 75.35 3.79
 0 12 -15 75.08 3.83
 0 12 -15 77.12 3.89
 0 12 -15 68.5 3.64
 0 -12 -15 73.6 3.65
 0 12 -15 76.13 3.88
 0 12 -15 74.78 3.85
 0 12 -15 74.96 3.77
 0 -12 -15 80.67 3.9
 0 -12 -15 72.76 3.78
 0 12 -15 72.18 3.76
 0 12 16 -0.13 1.11
 0 12 16 -0.37 1.03
 0 12 16 -0.74 0.98
 0 12 -16 0.42 1.01
 0 12 16 -0.38 1.21
 0 12 16 0.54 1.08
 0 12 -16 -0.88 1.02
 0 -12 -16 -1.2 1.06
 0 -12 16 -0.14 1.15
 0 -12 16 -1.18 1.16
 0 12 16 -0.25 1.24
 0 -12 16 0.5 1.07
 0 -12 16 1.36 1.26
 0 -12 -16 -0.1 1.03
 0 12 -16 -0.1 0.97
 0 12 -16 1.29 1.32
 0 12 -16 0.73 1.11
 0 12 -16 0.43 1.14
 0 -12 -16 0.71 1.08
 0 12 -16 0.1 1.05
 0 12 -16 -0.89 1.08
 0 -12 -16 -0.61 1.16
 0 -12 -16 -0.44 1.01
 0 -12 -16 -0.51 0.9
 0 12 16 1.11 1.15
 0 -12 16 -0.24 1.04
 0 -12 16 0.5 1.02
 0 12 -16 1.43 1.18
 0 12 -16 0.11 1.18
 0 12 17 67.56 3.81
 0 12 17 60.75 3.74
 0 12 -17 69.81 3.72
 0 -12 17 69.85 3.84
 0 12 17 63.79 3.72
 0 12 17 70.86 3.87
 0 -12 -17 66.5 3.66
 0 12 -17 67.18 3.65
 0 -12 17 74.35 3.98
 0 12 17 77.55 4.02
 0 -12 17 71.18 4.01
 0 -12 17 69.86 3.85
 0 -12 17 62.79 3.87
 0 -12 -17 69.65 3.73
 0 12 -17 75.93 3.84
 0 12 -17 72.29 3.74
 0 12 -17 72.62 3.82
 0 12 -17 61.7 3.68
 0 -12 -17 69.95 3.71
 0 12 -17 73.81 3.74
 0 -12 -17 71.95 3.76
 0 12 -17 69.58 3.7
 0 -12 -17 67.33 3.69
 0 12 -17 75.19 3.83
 0 12 17 72.77 3.9
 0 -12 17 64.83 3.8
 0 12 -17 73.75 3.81
 0 12 18 1.59 1.42
 0 -12 18 0.44 1.27
 0 -12 18 0.68 1.19
 0 12 18 1.25 1.01
 0 12 -18 -1.31 1.26
 0 12 -18 -0.85 1.03
 0 12 -18 -0.6 0.99
 0 -12 -18 0.44 1.08
 0 12 -18 0.68 1.19
 0 12 -18 1.85 1.18
 0 12 -18 -0.53 1.04
 0 12 -18 0.1 1.06
 0 -12 -18 0.46 0.97
 0 -12 -18 0.11 1.13
 0 -12 -18 -0.22 1.08
 0 12 -18 0.76 1.26
 0 12 -18 -0.51 1.1
 0 -12 -18 -0.63 1.16
 0 12 18 -0.23 1.06
 0 12 18 0.32 1.06
 0 -12 18 0.78 1.08
 0 12 18 -1.34 1.26
 0 -12 18 0.12 1.02
 0 12 18 0.53 1.27
 0 12 19 318.86 13.88
 0 -12 19 325.63 13.94
 0 12 19 313.63 13.72
 0 12 -19 298.62 13.58
 0 12 -19 321.48 13.69
 0 -12 -19 325.67 13.63
 0 12 -19 337.48 13.65
 0 -12 -19 317.45 13.64
 0 -12 -19 325.43 13.65
 0 12 -19 336.11 13.66
 0 12 -19 333.94 13.68
 0 -12 -19 322.85 13.63
 0 12 -19 320.5 13.59
 0 12 19 299.52 13.57
 0 -12 19 324.38 13.82
 0 12 19 317.38 13.67
 0 12 19 324.38 13.76
 0 -12 19 314.97 13.79
 0 12 -19 332.33 13.67
 0 12 -19 293.99 13.5
 0 12 -19 331.86 13.68
 0 -12 19 313.36 13.73
 0 12 19 296 13.74
 0 -12 19 311.35 13.84
 0 -12 19 323.99 13.91
 0 12 19 288.23 13.75
 0 12 20 9 1.52
 0 -12 20 6.06 1.43
 0 12 -20 7.01 1.29
 0 -12 -20 4.94 1.22
 0 -12 -20 8.75 1.24
 0 12 -20 6.78 1.23
 0 -12 -20 6.73 1.26
 0 12 -20 7.93 1.26
 0 12 20 5.5 1.13
 0 12 -20 7.21 1.29
 0 12 -20 6.13 1.2
 0 12 -20 6.93 1.32
 0 12 -20 5.72 1.14
 0 12 20 5.01 1.43
 0 -12 20 7.64 1.49
 0 -12 -20 7.79 1.3
 0 12 -20 7.13 1.25
 0 -12 20 4.3 1.16
 0 -12 20 9.93 1.46
 0 12 20 4.81 1.31
 0 12 20 6.12 1.19
 0 12 20 6.88 1.42
 0 -12 20 5.34 1.24
 0 -12 -21 25.87 1.85
 0 -12 -21 30.29 2.02
 0 12 -21 24.1 1.86
 0 -12 -21 28.23 1.98
 0 12 -21 25.24 1.91
 0 12 -21 32.96 2.07
 0 12 21 30.33 1.94
 0 12 21 26.54 1.95
 0 -12 21 21.48 1.95
 0 -12 21 29.55 2.18
 0 12 21 28.33 2.04
 0 -12 21 27.95 2.08
 0 12 -21 25.76 1.89
 0 12 21 29.87 2.16
 0 -12 21 27.82 2.14
 0 12 -22 2.06 0.91
 0 -12 -22 1.13 0.9
 0 -12 22 2.03 1.11
 0 -12 22 1.15 0.95
 0 12 22 2.7 0.85
 0 12 -22 1.86 1.02
 0 12 -22 4.38 1.08
 0 12 -22 3.26 0.92
 0 -12 -22 1.69 1.04
 0 -12 22 3.18 1.07
 0 12 22 1.72 1.01
 0 -12 23 15.65 1.36
 0 12 -23 14.82 1.27
 0 12 23 11.86 1.04
 0 12 -23 15.43 1.27
 0 12 -23 12.19 1.07
 0 -12 -23 15.09 1.34
 0 12 -23 11.96 1.15
 0 -12 -23 11.66 1.12
 0 12 -24 58.29 2.76
 0 -12 -24 54.04 2.77
 0 12 -24 60 2.73
 0 13 0 0.98 0.5
 0 13 0 0.32 0.61
 0 -13 0 0.39 0.49
 0 -13 0 -0.37 0.65
 0 13 0 0.34 0.49
 0 -13 0 -0.08 0.56
 0 -13 0 0.05 0.57
 0 13 0 0.08 0.62
 0 13 0 1.02 0.56
 0 -13 0 0.28 0.53
 0 -13 0 0.25 0.44
 0 -13 0 0.54 0.5
 0 -13 0 0.81 0.67
 0 -13 0 0.31 0.58
 0 13 0 0.3 0.6
 0 -13 0 -0.04 0.57
 0 13 0 0.1 0.63
 0 13 0 0.39 0.61
 0 13 0 0.5 0.59
 0 13 0 1.28 0.62
 0 -13 -1 215.37 8.4
 0 13 1 205.42 8.39
 0 -13 1 202.88 8.35
 0 -13 -1 204.39 8.4
 0 13 -1 210.59 8.32
 0 13 1 207.61 8.42
 0 -13 1 201.89 8.35
 0 -13 1 195.83 8.32
 0 13 1 210.38 8.43
 0 -13 -1 199.53 8.38
 0 13 -1 207.56 8.41
 0 13 -1 197.5 8.41
 0 -13 -1 209.58 8.41
 0 13 -1 192.87 8.3
 0 -13 1 205.37 8.39
 0 13 -1 194.31 8.21
 0 13 -1 207.11 8.24
 0 13 1 210.83 8.4
 0 13 1 214.13 8.42
 0 13 -1 194.79 8.23
 0 -13 -1 206.76 8.41
 0 13 -1 204.02 8.28
 0 -13 1 207.96 8.4
 0 -13 -1 211.03 8.4
 0 13 -1 203.87 8.33
 0 13 1 203.71 8.38
 0 13 -1 214.27 8.43
 0 -13 -1 202.4 8.29
 0 13 1 208.76 8.4
 0 -13 -1 209.2 8.33
 0 -13 1 208.49 8.37
 0 13 -1 209.83 8.39
 0 13 -1 211.66 8.36
 0 13 -1 216.5 8.35
 0 -13 1 201.42 8.4
 0 -13 -1 204.95 8.4
 0 -13 1 202.57 8.43
 0 -13 1 196.56 8.37
 0 13 1 199.18 8.41
 0 13 1 213.32 8.42
 0 13 -1 212.58 8.39
 0 13 1 201.77 8.42
 0 -13 1 204.23 8.3
 0 13 -1 199.87 8.41
 0 13 1 204.85 8.39
 0 13 -1 201.45 8.39
 0 13 1 197.12 8.45
 0 13 -1 207.85 8.44
 0 13 2 95.23 3.86
 0 -13 2 87.02 3.74
 0 13 -2 90.74 3.88
 0 -13 -2 96.64 3.91
 0 13 -2 90.17 3.69
 0 -13 -2 99 3.9
 0 -13 2 88.32 3.78
 0 13 -2 88 3.79
 0 -13 -2 95.57 3.89
 0 -13 2 86.14 3.79
 0 13 2 95.53 3.89
 0 -13 -2 91.27 3.89
 0 -13 2 89.58 3.76
 0 13 2 97.02 3.95
 0 13 -2 88.02 3.89
 0 -13 -2 91.86 3.87
 0 13 2 92.87 3.87
 0 -13 2 88.64 3.84
 0 -13 -2 98.21 3.91
 0 13 2 93.38 3.89
 0 -13 -2 95.78 3.87
 0 -13 -2 93.04 3.89
 0 -13 2 92.37 3.89
 0 13 -2 96.13 3.9
 0 13 -2 94.84 3.92
 0 13 -2 86.87 3.68
 0 -13 -2 90.54 3.7
 0 13 -2 93.67 3.87
 0 -13 2 88.23 3.86
 0 13 -2 91.63 3.77
 0 -13 2 90.07 3.86
 0 13 2 90.54 3.85
 0 13 -2 83.38 3.67
 0 -13 2 90 3.77
 0 -13 -2 88.69 3.7
 0 13 -2 87.43 3.68
 0 -13 2 87 3.9
 0 13 -2 89.98 3.82
 0 13 2 91.2 3.9
 0 13 -2 92.24 3.87
 0 13 2 98.45 3.9
 0 13 2 95.37 3.95
 0 13 -2 92.52 3.88
 0 13 -2 90.5 3.85
 0 13 -2 91.77 3.91
 0 -13 -2 97.32 3.9
 0 -13 -3 0.86 0.62
 0 -13 -3 0.42 0.67
 0 -13 3 1 0.4
 0 -13 -3 0.57 0.68
 0 13 3 0.62 0.69
 0 13 3 -0.34 0.58
 0 -13 -3 0.15 0.63
 0 -13 3 0.57 0.31
 0 13 3 0.55 0.68
 0 -13 -3 0.5 0.57
 0 13 3 0.26 0.71
 0 -13 -3 -0.17 0.63
 0 -13 -3 0.31 0.49
 0 -13 3 0.44 0.5
 0 13 3 0.73 0.62
 0 13 3 0.55 0.63
 0 -13 3 0.52 0.62
 0 -13 -3 0.16 0.59
 0 -13 -3 0.53 0.54
 0 -13 -3 0.56 0.51
 0 13 -3 0.68 0.63
 0 13 -3 0.18 0.64
 0 -13 3 0.84 0.49
 0 13 3 0.33 0.48
 0 13 -3 0.94 0.62
 0 -13 3 -0.21 0.65
 0 -13 3 0.48 0.75
 0 -13 3 0.31 0.67
 0 13 3 0.84 0.53
 0 13 -3 0.45 0.34
 0 -13 -3 0.21 0.37
 0 -13 -3 1 0.64
 0 13 3 0.74 0.64
 0 13 -3 0.86 0.59
 0 13 3 0.44 0.6
 0 13 -3 0.81 0.66
 0 13 -3 -0.08 0.69
 0 13 -3 1.26 0.67
 0 13 -3 0.98 0.59
 0 13 3 0.22 0.64
 0 13 -3 0.16 0.63
 0 -13 -4 32.35 1.64
 0 13 -4 33.08 1.7
 0 -13 -4 32.55 1.7
 0 13 4 33.7 1.67
 0 -13 4 30.15 1.41
 0 -13 -4 30.53 1.69
 0 13 4 35.35 1.63
 0 -13 4 30.59 1.48
 0 13 4 31.97 1.72
 0 13 -4 32.65 1.52
 0 -13 -4 33.14 1.69
 0 13 4 31.8 1.71
 0 13 -4 32.02 1.66
 0 -13 -4 29.39 1.64
 0 -13 -4 33.67 1.65
 0 -13 4 31.77 1.53
 0 -13 -4 32.3 1.5
 0 -13 4 31.72 1.45
 0 13 4 32.6 1.68
 0 -13 -4 32.66 1.55
 0 -13 -4 34.94 1.7
 0 -13 4 31.49 1.61
 0 13 4 34.38 1.64
 0 -13 4 33.49 1.62
 0 13 -4 31.8 1.62
 0 13 -4 33.93 1.67
 0 -13 4 31.75 1.71
 0 13 4 31.57 1.46
 0 -13 -4 35.38 1.7
 0 -13 4 36.04 1.72
 0 13 4 31.56 1.53
 0 -13 4 32.18 1.71
 0 13 -4 34.27 1.65
 0 13 -4 32.09 1.49
 0 -13 -4 32.91 1.5
 0 13 -4 30.49 1.58
 0 13 -4 30.1 1.63
 0 13 4 30.25 1.65
 0 13 -4 34.36 1.69
 0 13 -4 29.94 1.64
 0 13 -4 34.66 1.68
 0 13 4 33.71 1.74
 0 -13 -4 31.46 1.66
 0 13 -5 23.79 1.47
 0 -13 -5 27.58 1.41
 0 -13 -5 26.77 1.46
 0 13 5 25.72 1.46
 0 -13 5 25.17 1.35
 0 -13 -5 26.49 1.32
 0 13 5 27 1.5
 0 -13 5 23.66 1.21
 0 13 5 23.66 1.49
 0 13 -5 24.91 1.28
 0 13 -5 23.18 1.43
 0 -13 -5 26.43 1.47
 0 -13 -5 26.69 1.48
 0 -13 5 25.03 1.23
 0 -13 -5 25.76 1.21
 0 13 5 28.34 1.51
 0 13 5 25.61 1.42
 0 -13 5 24.56 1.37
 0 -13 -5 26.29 1.26
 0 13 5 27.62 1.43
 0 -13 5 23.62 1.24
 0 -13 5 25.67 1.36
 0 13 5 26.16 1.44
 0 13 -5 25.29 1.4
 0 13 -5 24.52 1.28
 0 13 -5 24.72 1.44
 0 13 -5 25.11 1.19
 0 13 5 25.24 1.22
 0 -13 -5 25.57 1.4
 0 -13 5 23.48 1.49
 0 -13 -5 27.07 1.47
 0 -13 5 24.34 1.45
 0 -13 -5 24.91 1.1
 0 -13 -5 26.38 1.16
 0 -13 5 23.82 1.47
 0 13 -5 25.91 1.4
 0 13 -5 25.53 1.27
 0 13 -5 23.69 1.36
 0 13 -5 24.25 1.42
 0 -13 5 26.71 1.42
 0 -13 -5 24.66 1.46
 0 13 -5 24.14 1.45
 0 13 5 27.48 1.52
 0 13 -5 27.16 1.45
 0 13 -5 25.63 1.46
 0 13 -5 26.15 1.33
 0 -13 -5 25.41 1.48
 0 -13 -6 250.6 10.2
 0 -13 6 238.54 10.11
 0 13 6 261.27 10.27
 0 -13 -6 250.45 10.06
 0 -13 -6 247.93 10.21
 0 -13 -6 249.44 10.09
 0 -13 -6 231.43 9.96
 0 13 6 265.39 10.28
 0 13 -6 259.15 10.13
 0 13 -6 257.65 10.21
 0 13 6 254.24 10.2
 0 -13 6 226.87 10.08
 0 -13 -6 268.68 10.25
 0 -13 6 243.28 10.19
 0 13 6 264.76 10.28
 0 -13 6 247.07 10.27
 0 13 6 264.47 10.23
 0 13 6 264.81 10.3
 0 -13 6 249.62 10.14
 0 13 6 256.5 10.21
 0 -13 6 246.04 10.11
 0 13 6 250.38 10.25
 0 -13 -6 245.97 10.06
 0 -13 6 238.84 10.15
 0 13 -6 252.86 10.12
 0 13 -6 254.75 10.2
 0 -13 -6 248.9 10.22
 0 -13 -6 256.82 10.29
 0 -13 6 253.79 10.26
 0 -13 6 214.13 9.93
 0 -13 -6 266.37 10.27
 0 -13 -6 252.38 10
 0 13 6 250.83 10.06
 0 13 -6 260.91 10.25
 0 -13 6 244.59 10.27
 0 -13 6 254.97 10.28
 0 13 -6 243.75 9.99
 0 13 -6 259.05 10.13
 0 13 -6 246.53 10.18
 0 -13 6 251.37 10.2
 0 13 -6 251.86 10.24
 0 13 -6 253.19 10.22
 0 -13 6 242.13 10.19
 0 13 6 250.35 10.19
 0 13 -6 238.7 10.23
 0 -13 -6 251.4 10.28
 0 13 -6 247.48 10.24
 0 -13 -6 266.15 10.27
 0 13 -6 247.68 10.14
 0 13 7 21.41 1.29
 0 13 -7 19.61 1.38
 0 13 -7 25.13 1.43
 0 -13 -7 21.8 1.09
 0 -13 -7 22.38 1.16
 0 -13 7 23.23 1.2
 0 -13 -7 24.79 1.38
 0 13 7 23.77 1.49
 0 -13 7 21.8 1.26
 0 -13 -7 21.2 1.4
 0 13 7 22.5 1.46
 0 13 -7 20.96 1.36
 0 13 7 21.38 1.3
 0 -13 7 19.61 1.15
 0 -13 -7 21.98 1.4
 0 13 7 24.48 1.52
 0 -13 7 22.89 1.33
 0 13 7 22.04 1.38
 0 -13 7 22 1.25
 0 13 7 24.41 1.53
 0 -13 7 22.72 1.45
 0 13 -7 22.2 1.23
 0 -13 7 22.69 1.45
 0 -13 7 22.62 1.46
 0 -13 -7 24.42 1.43
 0 -13 7 22.02 1.46
 0 13 -7 21.59 1.27
 0 13 -7 22.3 1.38
 0 -13 7 21.66 1.3
 0 -13 7 21.08 1.29
 0 13 -7 22.2 1.43
 0 13 -7 21.03 1.42
 0 -13 -7 22.27 1.44
 0 13 -7 20.67 1.23
 0 13 -7 19.06 1.24
 0 13 -7 23.82 1.43
 0 -13 -7 24.72 1.4
 0 13 8 90.38 3.94
 0 -13 -8 82.83 3.79
 0 13 -8 94.7 4.04
 0 13 8 86.71 4.04
 0 -13 8 90.08 3.86
 0 13 8 84.94 4.02
 0 -13 -8 89.92 4.04
 0 13 8 86.76 4.05
 0 13 8 88.71 4.08
 0 13 -8 87.69 4
 0 13 8 91.5 3.97
 0 -13 -8 86.15 3.98
 0 -13 8 89.08 3.93
 0 13 8 89.23 4.09
 0 -13 8 92.91 4.08
 0 13 8 85.68 4
 0 13 8 89.77 4.09
 0 -13 8 85.02 3.85
 0 13 -8 91.84 3.89
 0 -13 8 89.66 4.1
 0 13 8 88.83 3.9
 0 -13 8 86.55 4.01
 0 -13 -8 81.92 4.01
 0 -13 -8 83.35 3.91
 0 13 -8 91.32 4
 0 -13 8 89.71 3.95
 0 -13 8 84 3.9
 0 -13 8 83.62 3.91
 0 13 -8 87.74 3.91
 0 -13 -8 88.88 3.93
 0 13 -8 93.51 4.05
 0 -13 -8 90.69 4.05
 0 13 -8 89.93 3.9
 0 13 -8 92.56 3.97
 0 13 -8 92.04 4.06
 0 -13 -8 94.47 4.04
 0 13 -8 91.95 4.04
 0 13 9 86.03 3.74
 0 13 -9 87.9 3.82
 0 -13 -9 78.9 3.72
 0 13 9 81.97 3.82
 0 -13 -9 82.29 3.83
 0 -13 9 74.32 3.68
 0 13 9 80.04 3.86
 0 13 9 81.89 3.87
 0 13 -9 85.31 3.8
 0 -13 -9 81.53 3.77
 0 13 9 84.57 3.74
 0 -13 9 79.24 3.67
 0 13 9 88.14 3.89
 0 -13 9 86.83 3.95
 0 13 9 87.23 3.9
 0 -13 9 81.57 3.85
 0 13 -9 83.66 3.67
 0 -13 9 79.97 3.86
 0 -13 9 76.41 3.75
 0 13 9 86.84 3.67
 0 -13 -9 79.21 3.8
 0 13 -9 82 3.71
 0 -13 -9 77.52 3.71
 0 -13 9 78.9 3.71
 0 -13 -9 81.11 3.68
 0 13 -9 85.97 3.83
 0 13 -9 79.49 3.68
 0 -13 -9 81.55 3.82
 0 13 -9 78.97 3.66
 0 13 -9 80.51 3.75
 0 13 -9 83.56 3.84
 0 -13 -9 82.95 3.8
 0 13 -9 85.49 3.85
 0 13 -10 4.48 0.87
 0 -13 -10 4.4 0.8
 0 13 10 4.54 0.91
 0 -13 10 4.04 0.74
 0 -13 -10 5.1 0.9
 0 13 10 4.1 1
 0 13 10 4.17 0.92
 0 13 10 4.61 0.96
 0 13 10 5.57 1.06
 0 -13 10 3.77 0.97
 0 -13 10 4.05 1
 0 13 10 6.46 1.01
 0 13 10 5.22 0.77
 0 13 -10 4.75 0.74
 0 13 -10 5.3 0.79
 0 -13 -10 4.68 0.81
 0 13 -10 4.37 0.92
 0 -13 -10 6.01 0.87
 0 13 -10 4.06 0.99
 0 13 -10 3.81 0.71
 0 -13 -10 5.17 0.75
 0 13 -10 4.44 0.92
 0 13 10 6.05 0.77
 0 13 -10 3.65 0.69
 0 13 -10 5.33 0.92
 0 -13 -10 4.39 0.85
 0 -13 10 5.59 0.81
 0 13 11 27.84 1.87
 0 -13 -11 28.77 1.86
 0 13 11 26.41 1.83
 0 13 11 29.74 1.94
 0 13 11 31.41 1.94
 0 13 11 29.77 1.72
 0 13 11 26.41 1.91
 0 -13 11 26.17 1.87
 0 13 11 30.59 1.92
 0 -13 11 27.24 1.9
 0 -13 11 27.44 1.82
 0 -13 11 26.51 1.97
 0 -13 11 31.13 1.83
 0 13 -11 30.73 1.74
 0 -13 -11 30.49 1.77
 0 -13 -11 28.2 1.74
 0 13 -11 31.4 1.75
 0 -13 -11 28.2 1.74
 0 13 -11 29.75 1.9
 0 13 -11 32.1 1.93
 0 -13 -11 27.56 1.81
 0 -13 11 28.76 1.75
 0 13 -11 31.92 1.9
 0 13 -11 26.07 1.81
 0 13 -11 28.32 1.75
 0 13 -11 28.11 1.78
 0 13 -11 27.62 1.67
 0 -13 -12 47.02 2.66
 0 13 12 51.22 2.72
 0 13 12 47.96 2.73
 0 13 12 52.03 2.77
 0 13 -12 53.71 2.68
 0 13 -12 48.69 2.59
 0 -13 12 49.32 2.73
 0 13 12 49.46 2.78
 0 13 12 48.72 2.76
 0 -13 12 53.49 2.84
 0 -13 12 44.89 2.61
 0 13 -12 49.72 2.57
 0 -13 -12 47.68 2.58
 0 -13 12 46.93 2.67
 0 -13 12 49.36 2.63
 0 -13 -12 45.91 2.58
 0 13 -12 52.08 2.61
 0 13 -12 47.56 2.66
 0 -13 -12 48.38 2.58
 0 -13 -12 46.28 2.62
 0 13 -12 49.54 2.6
 0 13 12 44.7 2.72
 0 13 -12 47.9 2.65
 0 13 12 47.8 2.52
 0 -13 13 166.26 7.89
 0 13 13 176.68 7.88
 0 -13 13 170.71 7.79
 0 13 -13 184.63 7.78
 0 13 13 179.39 7.87
 0 13 -13 182.77 7.73
 0 -13 13 176.22 7.87
 0 13 -13 184.95 7.69
 0 -13 -13 173.92 7.68
 0 -13 13 180.05 7.87
 0 -13 13 174.19 7.94
 0 -13 13 160.92 7.68
 0 -13 -13 172.5 7.69
 0 13 -13 170.4 7.66
 0 13 -13 175.8 7.75
 0 13 -13 183.75 7.81
 0 13 13 176.83 7.86
 0 13 13 169.34 7.8
 0 13 13 175.24 7.86
 0 13 -13 168.76 7.76
 0 13 -13 177.01 7.78
 0 -13 14 69.51 3.82
 0 -13 14 70.2 3.73
 0 13 14 66.89 3.78
 0 13 14 68.58 3.77
 0 13 -14 75.48 3.73
 0 13 14 71.32 3.81
 0 13 14 71.59 3.82
 0 -13 14 68.02 3.82
 0 13 14 73.2 3.71
 0 -13 14 74.07 3.82
 0 -13 14 76.24 3.95
 0 -13 14 72.92 3.66
 0 13 -14 73.25 3.62
 0 -13 -14 74.12 3.65
 0 -13 -14 68.52 3.61
 0 13 -14 70.75 3.62
 0 13 -14 68.51 3.7
 0 13 -14 73.46 3.71
 0 13 14 69.55 3.81
 0 13 14 68.01 3.73
 0 -13 -14 70.84 3.62
 0 -13 -14 80.54 3.8
 0 13 -14 73.4 3.63
 0 13 -14 79.13 3.69
 0 13 14 70.69 3.72
 0 13 -14 72.67 3.75
 0 13 -14 74.05 3.75
 0 -13 -14 68.8 3.57
 0 -13 15 8.95 1.29
 0 13 15 10.71 1.39
 0 13 -15 9.28 1.33
 0 13 15 10.03 1.48
 0 13 15 9.07 1.35
 0 -13 15 9.14 1.44
 0 13 15 12.86 1.43
 0 13 15 12.22 1.61
 0 13 -15 11.77 1.3
 0 -13 -15 12.81 1.34
 0 -13 15 9.04 1.58
 0 -13 15 9.59 1.21
 0 -13 15 10.67 1.44
 0 13 -15 10.34 1.45
 0 13 -15 10.49 1.31
 0 -13 -15 13.26 1.4
 0 13 -15 10.45 1.44
 0 13 -15 9.32 1.39
 0 13 -15 10.86 1.22
 0 -13 15 10.89 1.44
 0 13 15 12.01 1.5
 0 13 -15 12.8 1.53
 0 -13 -15 9.6 1.14
 0 13 -15 13.09 1.52
 0 13 -15 10.79 1.35
 0 -13 -15 8.36 1.29
 0 -13 -15 12.36 1.41
 0 13 -15 10.71 1.27
 0 13 16 20.52 1.79
 0 13 16 20.81 2
 0 13 16 20.57 1.91
 0 13 16 27.68 2.11
 0 -13 16 19.86 1.92
 0 13 -16 20.75 1.78
 0 -13 16 21.55 1.91
 0 -13 16 19.64 2.03
 0 13 -16 24.44 1.99
 0 13 -16 22.31 1.9
 0 13 -16 23.66 1.9
 0 -13 -16 18.79 1.81
 0 13 -16 22.51 1.78
 0 13 16 20.84 1.92
 0 -13 16 22.3 1.91
 0 -13 16 20.45 1.93
 0 13 16 22.88 2.02
 0 13 16 17.7 1.78
 0 13 -16 19.94 1.87
 0 13 -16 20.89 1.93
 0 13 -17 1.76 1.1
 0 13 17 0.38 0.99
 0 13 17 -1.07 1.14
 0 13 17 1.36 1.11
 0 -13 17 1.94 1.14
 0 13 17 -0.72 1.37
 0 13 -17 2 1.04
 0 -13 -17 0.83 1.09
 0 -13 17 1.5 1.25
 0 13 17 1.57 1.32
 0 -13 17 1.44 1.32
 0 -13 17 1.17 1.09
 0 -13 17 3 1.37
 0 13 -17 0.73 1.02
 0 13 -17 0.88 0.98
 0 13 -17 2.8 1.34
 0 -13 -17 1.29 1.1
 0 13 -17 0.9 1.27
 0 13 -17 1.74 1.2
 0 13 -17 0.2 1.05
 0 13 -17 1.34 1.06
 0 -13 -17 2.29 1.18
 0 -13 -17 2.3 1.05
 0 -13 -17 1.89 1.13
 0 13 -17 3.19 1.26
 0 13 17 0.52 1.18
 0 -13 17 0.65 1.14
 0 13 -17 1.37 1.21
 0 -13 18 0.82 1.21
 0 -13 18 1.31 1.36
 0 13 18 -0.26 1.35
 0 13 18 0.76 1.01
 0 13 -18 -0.42 1.04
 0 -13 -18 -0.43 1.09
 0 13 -18 0.11 1.24
 0 13 -18 -0.1 0.94
 0 13 -18 -1.31 1.1
 0 13 -18 1.13 1.18
 0 13 -18 -0.41 1.06
 0 -13 -18 -0.34 1.02
 0 -13 -18 1.57 1.08
 0 13 -18 -0.1 1.06
 0 13 -18 -0.21 1.17
 0 13 -18 -0.91 1.04
 0 -13 -18 -0.84 1.12
 0 13 18 -1.7 1.28
 0 -13 18 0.92 1.13
 0 13 18 -0.11 1.05
 0 13 18 0.34 1.04
 0 -13 18 -0.12 1.04
 0 13 18 -0.13 1.29
 0 13 19 7.52 1.61
 0 -13 19 10.67 1.64
 0 -13 19 8.55 1.48
 0 13 19 7.23 1.27
 0 13 -19 8.07 1.49
 0 13 -19 3.66 1.1
 0 13 -19 8.08 1.42
 0 13 -19 8.52 1.42
 0 13 -19 6.55 1.33
 0 -13 -19 8.29 1.37
 0 13 -19 6.4 1.26
 0 -13 -19 6.66 1.29
 0 -13 -19 5.01 1.25
 0 13 -19 7.1 1.28
 0 13 -19 8.2 1.45
 0 13 -19 5.89 1.2
 0 -13 -19 7.44 1.32
 0 13 19 5.23 1.25
 0 13 19 3.94 1.15
 0 -13 19 6.65 1.34
 0 -13 19 5.49 1.34
 0 13 19 5.83 1.41
 0 -13 19 6.23 1.31
 0 -13 19 8.46 1.54
 0 13 19 4.3 1.36
 0 13 19 9.52 1.6
 0 -13 19 8.34 1.62
 0 -13 20 13.37 1.66
 0 13 20 10.65 1.31
 0 13 -20 7.27 1.35
 0 13 -20 9.95 1.33
 0 -13 -20 13.29 1.48
 0 -13 -20 11.55 1.37
 0 13 -20 10.91 1.34
 0 -13 -20 11 1.35
 0 13 -20 11.18 1.44
 0 13 -20 9.32 1.34
 0 13 -20 12.35 1.49
 0 13 20 8.47 1.48
 0 -13 20 11.9 1.63
 0 -13 -20 12.59 1.42
 0 -13 20 9.13 1.39
 0 13 20 9.17 1.47
 0 13 20 12.78 1.59
 0 -13 20 8.2 1.33
 0 -13 20 10.55 1.55
 0 -13 21 2.6 1.13
 0 -13 21 3.66 1.22
 0 13 21 2.51 1.15
 0 -13 21 3.73 1.22
 0 -13 21 1.29 1.04
 0 13 21 0.72 0.97
 0 13 21 2.21 1.08
 0 13 -21 1.5 1.03
 0 -13 -21 1.9 1.02
 0 13 -21 1.33 0.91
 0 13 -21 1.51 1.01
 0 -13 -21 3.65 0.99
 0 -13 -21 1.02 0.99
 0 13 -21 5.07 1.15
 0 13 21 -0.44 0.88
 0 -13 22 0.7 1.06
 0 -13 22 -0.38 0.94
 0 -13 -22 1.68 0.9
 0 13 -22 0.78 0.85
 0 13 -22 0.27 0.82
 0 13 -22 2.2 1.02
 0 -13 -22 0.5 1
 0 13 22 1.21 0.78
 0 13 -22 0.53 0.97
 0 13 22 3.09 1.09
 0 -13 22 0.81 0.99
 0 -13 -23 2.52 0.79
 0 13 -23 5.79 0.92
 0 13 -23 5.93 1.02
 0 -13 -23 3.06 1
 0 13 -23 3.48 0.76
 0 -13 23 6.05 1.06
 0 13 -24 3.09 0.75
 0 -13 -24 2.38 0.8
 0 13 -24 3.15 0.75
 0 14 0 145.55 6.3
 0 -14 0 157.12 6.43
 0 -14 0 153.27 6.39
 0 14 0 143.97 6.45
 0 -14 0 159.85 6.45
 0 -14 0 156.23 6.45
 0 14 0 148.82 6.39
 0 14 0 155.41 6.45
 0 14 0 149.6 6.44
 0 14 0 158.6 6.41
 0 -14 0 153.46 6.36
 0 -14 0 155.91 6.37
 0 14 0 154.75 6.43
 0 14 0 149.76 6.42
 0 14 0 152.25 6.41
 0 -14 0 162.84 6.49
 0 -14 0 155.62 6.42
 0 14 0 155.83 6.48
 0 14 0 160.62 6.44
 0 -14 0 152.2 6.41
 0 14 0 165.45 6.36
 0 -14 -1 20.39 1.18
 0 -14 1 21.25 1.16
 0 14 -1 23.35 1.1
 0 14 1 22.5 1.29
 0 -14 -1 21.65 1.21
 0 -14 1 21.99 1.16
 0 14 1 23.93 1.25
 0 14 1 22.49 1.25
 0 -14 -1 21.4 1.2
 0 -14 1 23.09 1.12
 0 14 -1 23.2 1.28
 0 14 -1 23.85 1.26
 0 -14 -1 22.34 1.25
 0 14 -1 19.08 0.91
 0 14 1 20.93 1.22
 0 14 -1 21.55 0.96
 0 14 -1 21.44 1.06
 0 -14 1 21.27 1.24
 0 14 -1 21.98 0.96
 0 -14 -1 19.83 1.2
 0 -14 1 19.21 1.23
 0 14 -1 23.77 1.13
 0 14 -1 23.57 1.03
 0 -14 -1 22.33 1.22
 0 14 -1 22 1.27
 0 -14 -1 22.14 1.07
 0 14 -1 23.73 1.15
 0 -14 -1 21.24 1.05
 0 -14 -1 21.41 1.11
 0 14 -1 22.88 1.15
 0 -14 1 23.41 1.17
 0 14 1 22.42 1.22
 0 -14 -1 21.23 1.18
 0 -14 1 24.33 1.3
 0 -14 1 22.67 1.2
 0 14 1 19.4 1.24
 0 14 1 20.78 1.23
 0 14 1 22.25 1.22
 0 14 -1 22.99 1.27
 0 14 -1 20.07 1.23
 0 -14 1 22.63 1.08
 0 14 1 19.91 1.27
 0 14 1 20.72 1.29
 0 14 -1 23.5 1.28
 0 14 -1 21.5 1.25
 0 14 -2 7.42 0.8
 0 14 2 6.63 0.68
 0 -14 2 6.1 0.5
 0 14 -2 6.25 0.39
 0 -14 -2 6.32 0.41
 0 14 -2 6.36 0.38
 0 -14 -2 6.98 0.4
 0 -14 -2 6.03 0.77
 0 -14 -2 5.69 0.71
 0 14 -2 5.88 0.62
 0 -14 2 6.71 0.62
 0 -14 -2 6.24 0.77
 0 -14 2 6.32 0.64
 0 14 2 6.07 0.71
 0 -14 2 6.45 0.54
 0 14 2 5.44 0.77
 0 -14 -2 5.25 0.75
 0 14 -2 5.71 0.75
 0 -14 -2 5.8 0.71
 0 -14 2 6.54 0.69
 0 14 2 6.44 0.78
 0 14 2 6.24 0.8
 0 -14 -2 6.52 0.78
 0 -14 -2 5.31 0.68
 0 -14 2 5.23 0.76
 0 -14 -2 7.07 0.73
 0 -14 2 6.56 0.74
 0 14 -2 5.47 0.73
 0 14 -2 7.01 0.37
 0 14 -2 7 0.82
 0 -14 -2 6.1 0.4
 0 14 -2 6.05 0.37
 0 14 2 5.87 0.71
 0 -14 2 5.78 0.73
 0 -14 2 7.14 0.79
 0 14 -2 6.86 0.7
 0 -14 -2 5.75 0.48
 0 14 -2 6.08 0.57
 0 -14 2 6.09 0.55
 0 14 -2 6.24 0.37
 0 -14 -2 6.73 0.4
 0 -14 2 6.16 0.78
 0 14 -2 5.68 0.66
 0 14 -2 5.25 0.6
 0 14 2 6.73 0.73
 0 -14 2 6.18 0.65
 0 14 2 7.12 0.75
 0 14 -2 6.28 0.76
 0 14 2 7.13 0.83
 0 14 -2 6.89 0.78
 0 14 -2 5.47 0.72
 0 14 -2 5.92 0.78
 0 -14 -2 5.94 0.76
 0 -14 -3 19.66 1.19
 0 -14 -3 19.31 1.16
 0 -14 3 18.6 0.96
 0 -14 -3 20.33 1.22
 0 14 3 18.74 1.16
 0 -14 -3 20.56 1.21
 0 -14 3 18.82 0.91
 0 14 3 17.26 1.21
 0 -14 -3 16.91 1.15
 0 -14 -3 19.49 1.16
 0 -14 3 19.2 1.08
 0 14 3 18.7 1.2
 0 -14 -3 19.49 1.06
 0 -14 -3 18.78 1.17
 0 14 3 18.52 1.15
 0 -14 -3 20.45 1.1
 0 -14 3 18.93 1.15
 0 -14 3 18.73 1.03
 0 14 3 19.17 1.18
 0 -14 3 19.12 1.17
 0 -14 -3 17.58 0.92
 0 14 -3 19.14 1.15
 0 14 -3 17.81 1.19
 0 14 -3 19.5 0.9
 0 -14 3 19.54 1.16
 0 14 -3 18.91 1.17
 0 -14 3 18.44 0.86
 0 14 3 17.55 1.01
 0 -14 3 19.99 1.16
 0 -14 3 19.79 1.24
 0 14 3 18.35 1.11
 0 14 -3 18.16 0.9
 0 -14 -3 18.12 0.92
 0 -14 -3 18.27 1.15
 0 14 -3 19.81 1.11
 0 14 3 19.84 1.17
 0 14 3 17.44 1.16
 0 14 -3 18.5 1.16
 0 14 -3 20.76 1.19
 0 14 -3 18.9 1.16
 0 14 3 17.16 1.24
 0 14 -3 18.62 1.16
 0 14 -3 18.5 1.14
 0 -14 -4 279.84 11.07
 0 -14 -4 285.01 11.1
 0 -14 4 253.72 10.87
 0 -14 -4 264.62 11
 0 -14 -4 261.97 11.07
 0 14 4 261.45 11.03
 0 -14 4 278.48 10.94
 0 14 4 271.22 11.08
 0 14 -4 262.12 10.94
 0 14 -4 276.54 11.05
 0 -14 -4 275.88 11.07
 0 14 4 275.38 11.12
 0 -14 -4 271.01 11.07
 0 -14 -4 261.68 10.94
 0 -14 4 264.63 10.96
 0 14 4 262.57 11.05
 0 -14 -4 273.15 11.04
 0 -14 4 276.21 11.05
 0 14 4 271.47 11.08
 0 14 4 271.38 11.04
 0 -14 4 272.08 11.04
 0 -14 4 259.68 10.88
 0 14 4 266.82 11.05
 0 14 -4 279.12 11.04
 0 -14 4 276.98 11.1
 0 -14 -4 277.2 11.09
 0 14 4 266.8 10.95
 0 -14 4 280.63 11.1
 0 -14 4 284.93 11.1
 0 14 -4 276.34 11.08
 0 14 -4 265.31 11.05
 0 -14 -4 252.48 10.92
 0 14 -4 267.16 10.91
 0 14 -4 262.06 10.99
 0 14 4 264.04 11.07
 0 14 -4 264.75 11.02
 0 14 4 261.98 11.05
 0 14 -4 270.49 11.07
 0 14 -4 275.7 11.08
 0 14 4 275.85 11.13
 0 14 -4 274.85 11.06
 0 -14 -4 271.13 11.08
 0 -14 -5 59.54 2.64
 0 14 -5 54.07 2.64
 0 14 5 58.19 2.64
 0 -14 -5 58.92 2.55
 0 -14 5 55.26 2.54
 0 -14 -5 57.73 2.64
 0 -14 5 52.41 2.43
 0 14 5 62.28 2.69
 0 -14 -5 60.62 2.66
 0 14 -5 53.91 2.61
 0 14 -5 57.37 2.5
 0 -14 -5 56.84 2.65
 0 -14 5 53.68 2.46
 0 14 5 63.63 2.73
 0 -14 -5 56.69 2.44
 0 -14 5 53.73 2.61
 0 -14 5 56.05 2.57
 0 -14 5 54.11 2.44
 0 14 5 59.27 2.64
 0 -14 -5 56.88 2.49
 0 -14 5 55.27 2.59
 0 14 5 56.58 2.66
 0 14 5 59.18 2.64
 0 14 -5 54.06 2.58
 0 14 -5 56.12 2.49
 0 -14 -5 54.98 2.35
 0 14 5 58.41 2.5
 0 14 5 57.08 2.43
 0 -14 5 54.9 2.67
 0 -14 5 55.76 2.68
 0 14 -5 57.13 2.43
 0 -14 5 59.24 2.7
 0 -14 -5 55.86 2.37
 0 14 -5 56.44 2.66
 0 -14 -5 57.07 2.67
 0 -14 -5 59.55 2.62
 0 -14 -5 61.77 2.52
 0 14 -5 54.77 2.61
 0 14 -5 51.62 2.46
 0 14 -5 53.93 2.55
 0 -14 5 55.84 2.62
 0 14 -5 53.49 2.59
 0 14 -5 61.33 2.66
 0 14 -5 54.82 2.62
 0 14 5 61.01 2.72
 0 14 -5 54.25 2.63
 0 14 -5 52.53 2.51
 0 -14 -5 57.66 2.66
 0 -14 -6 391.46 16.04
 0 -14 6 389.46 15.94
 0 14 6 402.7 16.08
 0 -14 -6 386.82 15.92
 0 -14 -6 391.49 15.88
 0 -14 -6 350.97 15.78
 0 14 6 398.96 16.09
 0 14 6 371.36 16.09
 0 14 -6 389.49 16.01
 0 14 -6 405.01 15.93
 0 -14 6 365.58 15.91
 0 -14 -6 396.72 16.05
 0 -14 6 393.72 16.02
 0 14 6 396.58 16.08
 0 14 6 408.82 16.07
 0 -14 6 392.31 15.99
 0 14 6 390.72 16.01
 0 -14 -6 381.47 15.86
 0 14 6 401.77 16.04
 0 -14 6 393.61 15.97
 0 -14 6 404.41 16.1
 0 -14 6 382.45 15.9
 0 14 -6 394.21 15.92
 0 14 -6 414.01 16.02
 0 14 6 378.81 15.86
 0 14 -6 423.47 16.08
 0 -14 -6 404.61 16.1
 0 -14 6 401.27 16.09
 0 -14 -6 377.51 15.8
 0 -14 6 392.76 16.1
 0 -14 -6 395.89 16.07
 0 -14 6 406.71 16.08
 0 -14 -6 403.63 15.95
 0 14 -6 383.58 15.81
 0 14 -6 399.68 15.93
 0 -14 6 399.67 16.03
 0 14 -6 380.67 15.98
 0 -14 6 406.48 16.03
 0 14 -6 398.77 16.04
 0 14 -6 415.03 16.06
 0 14 -6 396.65 16.05
 0 -14 -6 396.11 16.1
 0 14 6 415.4 16.14
 0 14 -6 415.69 16.07
 0 -14 -6 407.96 16.08
 0 14 -6 400.8 15.96
 0 14 -7 469.2 18.73
 0 14 -7 463.72 18.72
 0 14 7 465.68 18.74
 0 -14 7 454.2 18.62
 0 -14 -7 433.12 18.54
 0 -14 7 459.63 18.58
 0 -14 -7 431.87 18.49
 0 14 -7 457.17 18.69
 0 14 7 469.79 18.8
 0 -14 -7 481.78 18.73
 0 14 7 472.62 18.7
 0 -14 7 423.46 18.55
 0 14 7 476.74 18.79
 0 -14 7 469.89 18.68
 0 -14 7 450.71 18.6
 0 -14 7 469.22 18.78
 0 14 7 466.66 18.74
 0 14 7 479.81 18.72
 0 14 7 468.37 18.72
 0 -14 7 438.64 18.62
 0 14 7 471.27 18.77
 0 14 -7 468.05 18.6
 0 -14 -7 477.31 18.76
 0 -14 7 480.19 18.81
 0 -14 7 454.79 18.73
 0 14 7 435.96 18.52
 0 -14 7 453.95 18.77
 0 14 -7 461.84 18.61
 0 -14 7 456.33 18.67
 0 14 -7 447.15 18.67
 0 14 -7 452.15 18.72
 0 -14 7 425.95 18.65
 0 14 -7 454.42 18.73
 0 14 7 481.34 18.69
 0 -14 -7 459.47 18.77
 0 -14 -7 479.47 18.75
 0 14 -7 471.23 18.74
 0 14 8 355.78 14.1
 0 14 -8 352.84 14.14
 0 14 8 322.02 14.14
 0 -14 8 327.95 13.99
 0 14 8 340.24 14.15
 0 -14 8 340.9 14.1
 0 14 8 341.07 14.18
 0 14 -8 335.47 14.11
 0 14 8 341.1 14.22
 0 -14 -8 344.75 14.13
 0 14 8 350.9 14.11
 0 -14 8 353.08 14.08
 0 14 8 351.53 14.2
 0 -14 8 345.78 14.19
 0 14 8 345.93 14.21
 0 14 8 343.91 14.16
 0 -14 8 331.82 14
 0 14 8 351.31 14.14
 0 14 -8 348.67 14.01
 0 14 8 323.27 13.93
 0 -14 8 344.7 14.22
 0 -14 -8 338.69 14.16
 0 14 8 351.18 14.06
 0 -14 8 355.47 14.17
 0 -14 -8 324.98 14.03
 0 -14 8 333.72 14.06
 0 14 -8 343.53 14.11
 0 -14 -8 340.72 14.08
 0 14 -8 361.89 14.17
 0 14 -8 341.22 14.05
 0 -14 8 324.25 14.05
 0 -14 -8 336.17 14.17
 0 14 -8 331.11 14.07
 0 14 -8 344.29 14.03
 0 14 -8 349.97 14.17
 0 -14 -8 354.41 14.15
 0 14 9 18.91 1.21
 0 14 -9 18.37 1.32
 0 -14 -9 17.24 1.23
 0 14 9 18.63 1.38
 0 14 9 19.06 1.39
 0 -14 9 17.55 1.24
 0 14 9 18.25 1.34
 0 14 9 18.49 1.41
 0 14 -9 16.94 1.25
 0 14 9 18.63 1.23
 0 14 9 18.49 1.46
 0 -14 9 17.24 1.19
 0 -14 9 17.77 1.36
 0 14 9 17.77 1.34
 0 -14 9 19.1 1.48
 0 14 9 21.73 1.47
 0 14 -9 16.83 1.13
 0 -14 -9 14.82 1.27
 0 14 9 17.01 1.15
 0 -14 9 13.57 1.37
 0 -14 9 18.74 1.33
 0 -14 -9 17.02 1.23
 0 14 -9 17.23 1.18
 0 -14 9 16.42 1.2
 0 -14 -9 17.65 1.21
 0 14 -9 15.83 1.15
 0 14 -9 18.11 1.38
 0 -14 -9 18.17 1.31
 0 14 -9 17.7 1.15
 0 14 -9 14.82 1.25
 0 14 -9 17.96 1.38
 0 14 -9 19.59 1.38
 0 -14 -9 19.16 1.33
 0 14 -10 6.26 0.99
 0 14 10 7.29 1.06
 0 -14 -10 6.22 0.86
 0 14 10 7.65 0.98
 0 14 10 7.14 1.12
 0 -14 10 7.48 0.88
 0 14 10 7.85 1.09
 0 14 10 6.96 0.82
 0 -14 10 7.64 0.81
 0 14 10 7.86 1.12
 0 -14 10 8.56 1.04
 0 -14 10 6.62 1.15
 0 14 10 6.93 1
 0 14 10 7.45 1.13
 0 14 -10 6.17 0.86
 0 -14 -10 7.77 0.92
 0 14 -10 7.44 0.81
 0 -14 -10 7.8 0.98
 0 -14 -10 6.58 0.88
 0 14 -10 7.37 0.88
 0 -14 -10 9.16 0.99
 0 14 -10 6.25 1.08
 0 14 -10 4.62 1.05
 0 -14 -10 6.64 0.83
 0 14 -10 6.25 0.79
 0 14 -10 6.72 1.03
 0 14 10 7.11 0.86
 0 14 -10 6.95 0.93
 0 14 -10 6.12 0.77
 0 -14 10 5.69 0.85
 0 -14 -10 8.02 1
 0 14 11 31.33 2
 0 14 11 34.57 1.99
 0 14 11 33.7 2.07
 0 14 11 32.63 2
 0 14 11 35.18 2.11
 0 -14 11 30.92 2.02
 0 -14 11 31.82 1.95
 0 14 11 33.84 2.09
 0 14 11 30.96 1.94
 0 -14 11 32.1 2.06
 0 14 11 30.97 1.81
 0 -14 -11 31.51 1.85
 0 14 -11 30.53 1.81
 0 -14 -11 33.43 1.89
 0 14 -11 30.81 1.85
 0 14 -11 28.24 1.95
 0 14 -11 37.33 2.06
 0 -14 -11 32.82 1.94
 0 -14 -11 28.12 1.91
 0 -14 11 28.35 1.82
 0 14 -11 31.61 1.88
 0 14 -11 29.2 1.91
 0 14 -11 30.39 1.88
 0 14 11 34.87 2.05
 0 14 -11 32.87 2
 0 14 12 140.95 6.41
 0 14 12 138.64 6.37
 0 14 -12 142.06 6.31
 0 14 12 137.02 6.4
 0 -14 12 139.66 6.34
 0 14 12 139.85 6.31
 0 14 12 143.24 6.46
 0 -14 12 138.02 6.45
 0 -14 12 137.73 6.39
 0 -14 12 133.57 6.26
 0 -14 12 138.06 6.48
 0 14 12 149.76 6.48
 0 -14 12 138.56 6.38
 0 -14 -12 143.12 6.24
 0 14 -12 143.51 6.22
 0 14 -12 144.71 6.24
 0 -14 -12 136.5 6.25
 0 -14 -12 138.33 6.26
 0 14 -12 145.58 6.35
 0 14 -12 135.4 6.23
 0 14 12 160.97 6.47
 0 14 -12 134.99 6.25
 0 14 12 140.9 6.38
 0 14 13 120.45 5.56
 0 -14 13 120.01 5.58
 0 -14 13 117.18 5.49
 0 14 -13 122.35 5.43
 0 14 13 112.26 5.5
 0 -14 -13 108.2 5.3
 0 14 -13 114.29 5.3
 0 -14 13 116.74 5.61
 0 -14 13 119.65 5.41
 0 -14 13 116.84 5.5
 0 14 -13 119.04 5.35
 0 -14 -13 118.69 5.38
 0 14 -13 113.62 5.43
 0 14 -13 112.16 5.41
 0 14 -13 118.86 5.46
 0 14 -13 119.76 5.35
 0 14 -13 125.32 5.42
 0 -14 -13 121.19 5.47
 0 14 13 110.98 5.48
 0 14 13 102.04 5.43
 0 14 13 118.3 5.5
 0 14 14 37.56 2.47
 0 14 14 38.37 2.54
 0 14 14 41.2 2.48
 0 14 14 39.13 2.45
 0 14 -14 39.8 2.39
 0 -14 14 36.17 2.28
 0 14 14 38.56 2.46
 0 -14 14 37.95 2.42
 0 -14 14 39.79 2.57
 0 14 14 39.16 2.45
 0 -14 14 37.65 2.48
 0 14 14 40.8 2.53
 0 14 14 39.82 2.42
 0 -14 14 42.96 2.51
 0 -14 14 39.84 2.63
 0 -14 14 33.62 2.23
 0 -14 -14 34.96 2.26
 0 14 -14 37.18 2.24
 0 14 -14 35.18 2.26
 0 -14 -14 37.47 2.32
 0 14 -14 42.94 2.45
 0 14 14 36.11 2.37
 0 -14 -14 36.78 2.29
 0 14 -14 36.91 2.27
 0 14 -14 37.97 2.29
 0 -14 -14 43.18 2.49
 0 14 -14 36.1 2.4
 0 -14 -14 33.35 2.19
 0 14 -14 34.68 2.39
 0 14 -14 36.25 2.45
 0 -14 15 9.84 1.36
 0 14 15 7.29 1.24
 0 14 -15 8.85 1.33
 0 14 15 8.57 1.47
 0 14 15 8.18 1.28
 0 14 15 7.36 1.25
 0 -14 15 10.4 1.46
 0 -14 -15 8.77 1.2
 0 14 -15 9.73 1.21
 0 -14 15 10.96 1.42
 0 -14 15 10.05 1.59
 0 14 -15 10.6 1.45
 0 -14 -15 9.37 1.26
 0 14 -15 6.89 1.15
 0 14 -15 7.76 1.33
 0 14 -15 8.26 1.42
 0 14 -15 10.88 1.24
 0 -14 15 7.33 1.31
 0 14 15 9.37 1.36
 0 14 -15 9.76 1.39
 0 14 -15 9.7 1.51
 0 -14 -15 8.2 1.11
 0 -14 -15 7.5 1.22
 0 14 -15 10.38 1.24
 0 -14 -15 9.88 1.35
 0 14 -15 8.91 1.22
 0 14 16 5.85 1.44
 0 14 16 7.18 1.3
 0 14 16 7.57 1.31
 0 -14 16 7.64 1.53
 0 14 16 6.08 1.48
 0 14 -16 7.34 1.29
 0 -14 16 6.37 1.43
 0 -14 16 6.74 1.32
 0 14 -16 9.93 1.55
 0 14 -16 9.76 1.43
 0 14 -16 7.52 1.4
 0 -14 -16 9.14 1.37
 0 14 -16 7.48 1.29
 0 14 16 7.33 1.37
 0 -14 16 9.12 1.38
 0 14 16 8.2 1.49
 0 14 -16 9.11 1.52
 0 14 -16 9.07 1.46
 0 14 17 74.02 4.05
 0 14 -17 78.71 3.99
 0 14 17 75.19 4.07
 0 14 17 75 3.98
 0 14 17 76.04 3.96
 0 -14 -17 67.43 3.84
 0 14 -17 78.01 3.91
 0 -14 17 78.46 4.2
 0 14 17 71.13 4.15
 0 -14 17 81.74 4.3
 0 -14 17 83.19 4.34
 0 -14 17 75.13 4.05
 0 14 -17 70.92 3.82
 0 14 -17 77.44 3.93
 0 -14 -17 71.37 3.92
 0 14 -17 82.9 4.12
 0 14 -17 72.91 3.97
 0 14 -17 78.65 4.07
 0 -14 -17 72.86 3.93
 0 14 -17 76.67 3.93
 0 14 -17 72.66 3.87
 0 -14 -17 82.21 4.08
 0 -14 -17 75 3.92
 0 14 -17 87.91 4.1
 0 14 17 71.92 4.06
 0 -14 17 71.69 4.08
 0 14 -17 73.55 4.02
 0 14 -17 71.12 4.01
 0 -14 18 7.12 1.47
 0 14 18 10.31 1.68
 0 -14 18 7.29 1.57
 0 14 18 8.21 1.4
 0 14 -18 7.98 1.47
 0 -14 -18 5.67 1.24
 0 14 -18 7.97 1.39
 0 14 -18 7.93 1.44
 0 14 -18 7.18 1.34
 0 -14 -18 8.9 1.35
 0 -14 -18 7.34 1.3
 0 14 -18 5.98 1.35
 0 14 -18 7.95 1.25
 0 -14 -18 8.57 1.34
 0 -14 18 6 1.31
 0 14 18 8.01 1.34
 0 14 18 7.75 1.33
 0 14 18 7.9 1.49
 0 -14 18 7.09 1.29
 0 14 18 5.81 1.41
 0 -14 18 7.76 1.44
 0 14 18 6.69 1.51
 0 -14 19 1.71 1.25
 0 -14 19 0.14 1.27
 0 14 19 0.52 1.27
 0 14 19 0.6 0.97
 0 14 -19 0.42 1.14
 0 14 -19 0.11 1.19
 0 14 -19 0.11 1.13
 0 14 -19 -0.21 1.09
 0 14 -19 0.59 1.02
 0 14 -19 1.09 1.03
 0 -14 -19 0.11 1.01
 0 -14 -19 0.91 1.06
 0 -14 -19 2.11 1.08
 0 14 -19 -0.1 1.13
 0 14 19 1.4 1.01
 0 14 -19 -0.48 0.99
 0 -14 -19 -0.5 1.03
 0 -14 19 -0.14 1.2
 0 14 19 1.25 1.19
 0 -14 19 0.98 1.09
 0 14 19 0.38 1.29
 0 14 19 0.88 1.02
 0 -14 19 -0.38 0.99
 0 -14 19 0.13 1.16
 0 14 19 0.35 1.2
 0 14 19 1.13 0.99
 0 -14 20 14.36 1.56
 0 14 20 11.84 1.55
 0 14 -20 12.56 1.49
 0 14 -20 12.26 1.39
 0 -14 -20 11.35 1.38
 0 -14 -20 11.18 1.38
 0 -14 -20 11.17 1.37
 0 14 -20 11.9 1.39
 0 14 -20 11.91 1.48
 0 14 20 11.27 1.4
 0 14 -20 9.96 1.44
 0 14 -20 15.27 1.53
 0 -14 20 13.41 1.63
 0 -14 20 10.45 1.43
 0 14 20 10.5 1.42
 0 -14 20 14.2 1.7
 0 -14 20 14.53 1.72
 0 14 20 12.78 1.68
 0 -14 21 1.23 1.1
 0 -14 21 0.38 0.91
 0 14 21 2.15 1.16
 0 -14 21 2.56 1.19
 0 -14 21 1.55 1.08
 0 14 21 0.53 0.91
 0 -14 21 0.63 0.99
 0 14 21 0.89 1.02
 0 14 -21 1.75 1
 0 14 -21 2.16 0.96
 0 14 -21 1.39 0.89
 0 -14 -21 3.03 0.99
 0 -14 -21 1.51 0.89
 0 -14 -21 2.56 0.97
 0 14 -21 0.52 1.06
 0 14 21 0.6 0.86
 0 -14 22 0.1 1.06
 0 -14 22 0.19 0.92
 0 -14 -22 1.4 0.84
 0 14 -22 -0.68 0.84
 0 14 -22 0.07 0.99
 0 14 -22 -0.41 0.85
 0 -14 -22 -0.97 1.04
 0 14 22 -0.07 0.74
 0 14 -22 1.56 1
 0 -14 22 -0.5 0.95
 0 -14 -23 29.17 1.84
 0 14 -23 39.65 2
 0 -14 -23 35.02 1.99
 0 14 -23 35.95 1.96
 0 14 -23 28.3 1.78
 0 -14 23 35.9 2.09
 0 14 -24 27.29 1.47
 0 14 -24 23 1.45
 0 -14 -24 26.17 1.49
 0 -15 0 -0.15 0.65
 0 15 0 0.58 0.36
 0 15 0 -0.25 0.59
 0 -15 0 0.55 0.53
 0 15 0 1.61 0.46
 0 -15 0 0.86 0.61
 0 15 0 0.23 0.52
 0 -15 0 0.24 0.66
 0 -15 0 0.86 0.61
 0 15 0 -0.24 0.63
 0 -15 0 -0.24 0.55
 0 15 0 0.64 0.58
 0 -15 0 1.04 0.5
 0 15 0 0.72 0.66
 0 15 0 -0.33 0.67
 0 15 0 0.56 0.68
 0 -15 0 -0.63 0.73
 0 -15 0 0.17 0.62
 0 15 0 1.23 0.69
 0 15 0 0.4 0.72
 0 -15 0 -0.18 0.6
 0 15 0 -0.17 0.51
 0 -15 -1 306.91 12.45
 0 15 1 311.83 12.46
 0 15 -1 313.26 12.37
 0 -15 1 303.09 12.41
 0 -15 -1 309.08 12.47
 0 15 1 306.16 12.48
 0 -15 1 319.47 12.42
 0 -15 1 296.97 12.39
 0 -15 -1 293.22 12.43
 0 15 1 310.38 12.5
 0 15 -1 305.79 12.47
 0 15 -1 298.91 12.48
 0 15 1 311.75 12.46
 0 -15 1 307.76 12.46
 0 15 -1 301.17 12.27
 0 15 -1 287.09 12.28
 0 -15 -1 316.68 12.48
 0 -15 -1 309.69 12.46
 0 15 -1 307.52 12.33
 0 15 -1 312.01 12.4
 0 -15 1 315.62 12.49
 0 -15 1 315 12.48
 0 -15 -1 300.48 12.46
 0 15 -1 309.83 12.49
 0 -15 -1 306.99 12.38
 0 -15 1 313.9 12.43
 0 15 1 310.92 12.47
 0 -15 -1 299.24 12.35
 0 15 -1 307.59 12.4
 0 -15 -1 302.98 12.35
 0 -15 -1 296.54 12.45
 0 -15 1 311.11 12.51
 0 -15 1 302.65 12.44
 0 15 1 306.72 12.49
 0 15 1 298.12 12.47
 0 15 1 294.12 12.49
 0 -15 1 287.61 12.35
 0 15 1 305.11 12.43
 0 15 -1 311.96 12.45
 0 15 1 311.6 12.46
 0 15 -1 304.44 12.47
 0 15 -1 315.82 12.51
 0 15 1 314.63 12.53
 0 15 -1 290.35 12.41
 0 15 -1 310.19 12.46
 0 -15 2 165.91 6.9
 0 15 2 171.56 7.02
 0 15 -2 182.96 7.06
 0 15 -2 168.06 6.82
 0 -15 -2 158.87 6.83
 0 -15 -2 178.49 7.06
 0 -15 -2 158.61 6.83
 0 15 -2 158.7 6.82
 0 -15 -2 179.19 7.06
 0 15 -2 183.96 6.97
 0 -15 2 173.85 6.97
 0 15 2 176.52 7.05
 0 -15 2 171.21 6.98
 0 15 2 175.87 7.07
 0 -15 2 171.04 6.94
 0 -15 -2 171.35 7.06
 0 15 2 178.15 7.1
 0 15 -2 182.08 7.07
 0 -15 -2 181.9 7.07
 0 -15 2 181.01 7.03
 0 15 2 182.61 7.04
 0 15 2 173 7.07
 0 -15 2 176.4 7.06
 0 -15 2 182.12 7.08
 0 -15 -2 182.79 7.05
 0 15 -2 183.07 7.09
 0 15 -2 184.36 7.07
 0 -15 -2 157 6.83
 0 15 2 175.51 7.04
 0 15 -2 160.99 6.83
 0 -15 -2 169.39 6.89
 0 -15 -2 171.43 6.9
 0 -15 2 179.46 7.04
 0 -15 2 179.03 6.93
 0 15 -2 183.26 6.96
 0 15 -2 179.13 7.04
 0 -15 2 182.16 7.09
 0 -15 -2 165.57 6.84
 0 -15 2 165.08 7.08
 0 15 -2 159.86 6.97
 0 15 2 172.52 7.07
 0 -15 2 175.67 7
 0 15 -2 149.71 6.95
 0 15 -2 178.87 7.06
 0 15 2 169.96 7.07
 0 15 -2 169.52 7.02
 0 15 -2 177.98 7.09
 0 15 2 172.29 7.12
 0 15 -2 176.17 7.06
 0 -15 -2 164.21 7.05
 0 15 -3 145.33 5.97
 0 -15 -3 147.06 6.17
 0 -15 3 148.21 6.04
 0 -15 -3 151.85 6.18
 0 15 3 145.95 6.17
 0 15 3 147.64 6.22
 0 -15 3 140.24 5.99
 0 -15 -3 152.04 6.17
 0 -15 -3 149.46 6.16
 0 15 3 150.97 6.19
 0 15 3 146.69 6.19
 0 -15 -3 152.49 6.17
 0 -15 3 150.19 6.11
 0 15 3 147.66 6.14
 0 -15 -3 154.47 6.1
 0 -15 -3 149.06 6.19
 0 -15 3 148.9 6.06
 0 -15 -3 145.68 6.12
 0 15 3 158.58 6.18
 0 -15 3 149.82 6.17
 0 -15 3 143.81 6.15
 0 15 -3 144.42 5.96
 0 -15 -3 136.88 5.97
 0 15 -3 154.19 6.18
 0 15 -3 152.06 6.19
 0 -15 3 141.46 5.93
 0 -15 3 155.7 6.21
 0 -15 -3 139.14 5.94
 0 -15 3 151.18 6.17
 0 -15 3 149.34 6.18
 0 15 -3 147.89 6.16
 0 -15 -3 142.85 5.98
 0 15 -3 140.3 5.96
 0 -15 -3 157.06 6.2
 0 -15 3 152.65 6.08
 0 15 3 149.29 6.18
 0 15 -3 145.53 6.11
 0 15 3 145.29 6.16
 0 15 -3 150.17 6.17
 0 15 3 147.95 6.12
 0 15 -3 155.16 6.17
 0 15 -3 147.92 6.14
 0 15 3 149.59 6.24
 0 15 -3 147.41 6.19
 0 15 -3 143.6 6.16
 0 -15 -4 387.3 15.3
 0 -15 -4 384.7 15.31
 0 -15 -4 391 15.25
 0 -15 4 348.37 15.11
 0 -15 -4 382.95 15.3
 0 15 4 389.14 15.28
 0 -15 4 378.32 15.17
 0 15 4 392.36 15.33
 0 15 4 371.53 15.34
 0 15 -4 367.66 15.17
 0 -15 -4 384.37 15.31
 0 15 -4 372.23 15.27
 0 -15 -4 380.04 15.3
 0 -15 4 372.04 15.2
 0 -15 -4 376.4 15.18
 0 -15 4 386.46 15.31
 0 15 4 386.79 15.3
 0 -15 4 388.59 15.28
 0 15 4 379.08 15.31
 0 -15 4 377.7 15.28
 0 15 4 382.37 15.29
 0 -15 4 372.37 15.21
 0 15 -4 377.58 15.31
 0 15 -4 380.38 15.26
 0 15 -4 362.22 15.12
 0 -15 -4 359.23 15.11
 0 15 -4 397.2 15.3
 0 15 4 371.81 15.18
 0 -15 4 370.26 15.32
 0 -15 4 386 15.32
 0 -15 4 393.54 15.33
 0 15 -4 380.67 15.29
 0 -15 -4 373.84 15.15
 0 15 -4 351.74 15.12
 0 15 -4 339.93 15.2
 0 15 4 382.46 15.31
 0 15 -4 347.71 15.24
 0 15 -4 380.32 15.29
 0 15 4 382.55 15.3
 0 15 4 375.06 15.37
 0 15 -4 364.45 15.29
 0 15 -4 376.35 15.3
 0 -15 -4 390.84 15.33
 0 -15 -5 484.82 19.17
 0 -15 5 474.35 19.18
 0 15 5 473.66 19.24
 0 -15 -5 492.08 19.25
 0 -15 5 438.59 19.06
 0 15 5 480.14 19.27
 0 15 5 474.91 19.21
 0 15 -5 479.7 19.21
 0 15 -5 483.36 19.12
 0 -15 -5 472.87 19.24
 0 -15 -5 454.84 19.07
 0 -15 5 464.71 19.23
 0 -15 5 464.78 19.1
 0 -15 5 465.84 19.2
 0 -15 5 491.76 19.21
 0 15 5 476.08 19.22
 0 15 5 469.91 19.25
 0 -15 5 453.48 19.06
 0 15 5 483.47 19.24
 0 15 -5 461.81 19.11
 0 15 -5 480.38 19.2
 0 -15 5 485.13 19.28
 0 -15 -5 484.18 19.28
 0 -15 -5 460.13 19.21
 0 15 -5 486.47 19.25
 0 15 -5 481.46 19.08
 0 -15 5 486.03 19.28
 0 15 5 472.34 19.12
 0 -15 5 469.39 19.27
 0 15 -5 481.21 19.23
 0 15 -5 471.76 19.09
 0 -15 -5 481.26 19.11
 0 15 -5 464.55 19.17
 0 -15 5 461.26 19.23
 0 15 5 465.85 19.26
 0 15 -5 450.85 19.21
 0 15 -5 476.65 19.24
 0 15 5 468.85 19.24
 0 15 -5 468.37 19.24
 0 15 -5 459.72 19.23
 0 15 5 490.18 19.33
 0 15 -5 461.36 19.14
 0 -15 -5 484.1 19.27
 0 15 -6 10.57 1
 0 -15 -6 12.19 0.99
 0 -15 -6 10.16 0.8
 0 -15 -6 10.86 0.96
 0 -15 -6 10.98 0.77
 0 -15 6 8.22 0.83
 0 15 6 9.12 0.99
 0 15 6 10.89 1.07
 0 -15 -6 10.39 0.62
 0 -15 -6 9.86 0.64
 0 15 6 12.67 1.07
 0 -15 6 10.58 0.94
 0 -15 -6 10.97 0.98
 0 -15 6 10.4 0.82
 0 15 6 12.74 1.1
 0 -15 6 11.53 0.9
 0 -15 6 11.4 0.88
 0 -15 6 9.17 0.73
 0 15 6 10.22 1.01
 0 15 6 9.87 0.98
 0 15 6 10.81 1.03
 0 -15 -6 11.42 0.69
 0 -15 6 10.01 1.11
 0 -15 -6 11.52 1.04
 0 -15 6 9.37 1.03
 0 15 6 11.6 0.7
 0 -15 -6 10.49 0.58
 0 -15 -6 11.32 1.05
 0 -15 6 9.08 1.03
 0 -15 6 12.01 1.08
 0 15 6 9.62 0.8
 0 15 -6 9.29 0.92
 0 15 -6 9.67 0.76
 0 15 -6 10 0.79
 0 15 -6 11.54 0.97
 0 15 -6 9.36 0.63
 0 -15 -6 11.64 0.82
 0 15 -6 11.65 0.93
 0 -15 6 11.84 0.97
 0 -15 6 8.75 0.91
 0 15 -6 9.99 1.03
 0 15 -6 9.64 1
 0 15 6 11.79 1.03
 0 15 -6 8.99 0.98
 0 15 -6 10.91 0.8
 0 15 -6 11.5 1
 0 -15 -6 11.56 0.71
 0 15 -6 12.84 1.07
 0 15 -6 9.82 0.82
 0 -15 -6 10.41 0.98
 0 15 7 7.25 0.98
 0 -15 7 6.48 0.8
 0 -15 -7 7.5 0.61
 0 -15 7 8.08 0.74
 0 -15 -7 7.65 0.69
 0 15 -7 8.87 0.73
 0 15 7 8.59 1.02
 0 15 -7 7.59 0.92
 0 -15 7 6.86 0.71
 0 -15 -7 7.67 0.92
 0 -15 7 6.86 0.85
 0 15 7 9.58 1.07
 0 -15 7 7.67 1.02
 0 15 7 7.61 0.99
 0 15 7 7.79 0.93
 0 -15 7 7.52 0.77
 0 15 7 10.19 1
 0 15 -7 8.37 0.74
 0 -15 7 7.32 0.94
 0 -15 -7 9.9 1.01
 0 -15 7 7.91 0.99
 0 -15 7 6.23 0.98
 0 15 7 9.19 0.64
 0 15 -7 7.62 0.75
 0 15 -7 6.46 0.82
 0 -15 7 7.98 0.86
 0 15 -7 8.27 0.93
 0 -15 -7 7.05 0.88
 0 -15 7 6.64 0.84
 0 15 -7 8.23 1
 0 15 -7 6.8 0.92
 0 15 -7 6.94 0.94
 0 15 7 8.31 1.03
 0 -15 -7 8.18 0.93
 0 15 -7 8.34 1.02
 0 15 -7 6.73 0.74
 0 15 -8 30.52 1.74
 0 15 -8 31.5 1.75
 0 -15 -8 29.86 1.71
 0 -15 8 29.92 1.58
 0 15 8 29.32 1.81
 0 -15 8 29.71 1.69
 0 15 8 29.04 1.78
 0 15 -8 29.11 1.71
 0 -15 -8 26.22 1.67
 0 -15 8 28.74 1.62
 0 15 8 30.97 1.88
 0 -15 8 32.49 1.8
 0 15 8 30.59 1.74
 0 -15 8 30.96 1.59
 0 15 8 28.92 1.79
 0 15 8 30.04 1.74
 0 15 -8 30.58 1.55
 0 -15 8 28.76 1.74
 0 15 8 25.79 1.58
 0 -15 -8 31.06 1.76
 0 -15 8 30.55 1.84
 0 15 8 26.87 1.44
 0 -15 -8 26.38 1.58
 0 15 -8 30.33 1.59
 0 15 -8 28.83 1.7
 0 -15 8 27.96 1.63
 0 -15 8 27.82 1.62
 0 -15 -8 30.65 1.67
 0 15 -8 29.61 1.79
 0 -15 -8 26.26 1.74
 0 15 -8 29.91 1.6
 0 15 -8 30.71 1.67
 0 15 8 29.8 1.82
 0 15 -8 29.4 1.56
 0 15 -8 32.44 1.8
 0 -15 -8 31.12 1.76
 0 15 9 1.39 0.67
 0 15 -9 1.85 0.82
 0 15 9 1.45 0.85
 0 -15 -9 1.68 0.75
 0 -15 9 1.08 0.7
 0 15 9 1.8 0.83
 0 15 9 0.27 0.84
 0 15 9 1.16 0.85
 0 -15 9 0.79 0.66
 0 15 9 3.07 0.96
 0 15 9 1.85 0.83
 0 15 9 2.67 0.94
 0 15 9 1.46 0.91
 0 -15 9 1.4 0.87
 0 -15 9 0.88 0.89
 0 15 -9 1.96 0.69
 0 15 -9 1.29 0.58
 0 -15 9 1.63 0.77
 0 -15 -9 1.1 0.72
 0 15 -9 0.75 0.64
 0 15 9 1.15 0.6
 0 -15 -9 1.04 0.67
 0 -15 9 1.47 0.64
 0 15 -9 2.24 0.91
 0 -15 -9 0.92 0.67
 0 -15 -9 1.21 0.75
 0 15 9 1.9 0.8
 0 15 -9 0.68 0.58
 0 15 -9 1.57 0.76
 0 15 -9 0.69 0.55
 0 15 -9 0.75 0.83
 0 15 -9 1.57 0.92
 0 -15 -9 1.6 0.8
 0 15 -10 1.06 0.79
 0 -15 -10 1.57 0.73
 0 15 10 0.52 0.9
 0 15 10 1.81 0.99
 0 15 10 1.08 0.81
 0 -15 10 1.09 0.71
 0 15 10 1.36 0.92
 0 15 -10 1.13 0.81
 0 15 10 1.26 0.66
 0 -15 10 1.14 0.65
 0 15 10 0.91 1.02
 0 15 10 0.47 0.79
 0 -15 10 1.83 0.87
 0 15 10 0.49 0.91
 0 -15 10 0.16 0.95
 0 15 10 0.31 0.89
 0 15 -10 1.73 0.7
 0 -15 -10 0.77 0.72
 0 15 -10 0.64 0.59
 0 -15 -10 0.57 0.79
 0 -15 10 1.28 0.92
 0 15 -10 1.03 0.7
 0 -15 -10 0.91 0.72
 0 15 -10 1.01 0.89
 0 -15 -10 0.07 0.73
 0 -15 -10 0.11 0.68
 0 15 -10 1.46 0.94
 0 -15 -10 0.07 0.77
 0 -15 10 1.17 0.71
 0 15 10 1 0.9
 0 15 -10 0.94 0.78
 0 15 -10 0.67 0.58
 0 15 -10 0.07 0.86
 0 15 10 0.71 0.67
 0 15 11 2.63 0.91
 0 15 11 1.51 0.92
 0 15 11 2.41 0.84
 0 15 11 1.41 0.96
 0 -15 11 1.53 0.91
 0 15 11 0.76 0.95
 0 15 11 1.02 0.89
 0 -15 11 2.15 0.93
 0 -15 11 0.63 0.94
 0 15 11 0.67 0.84
 0 15 11 1.96 0.93
 0 15 -11 1.29 0.78
 0 -15 -11 1.52 0.85
 0 15 -11 2.2 0.92
 0 15 -11 1.49 0.73
 0 -15 -11 2.37 0.79
 0 -15 -11 1.81 0.84
 0 15 -11 0.86 0.72
 0 -15 -11 1.69 0.82
 0 15 -11 2.47 1
 0 -15 -11 1.44 0.68
 0 15 -11 1.47 0.96
 0 15 11 1.11 0.69
 0 15 -11 0.75 0.92
 0 15 11 1.43 0.9
 0 15 -11 1.9 0.76
 0 -15 11 0.77 0.72
 0 -15 12 3.91 1.07
 0 15 12 5.91 1.12
 0 15 12 3.96 1.03
 0 -15 -12 2.9 0.96
 0 15 -12 4.81 0.93
 0 -15 12 5.18 1.04
 0 15 12 4.34 1.11
 0 15 12 3.3 1.04
 0 -15 12 4.16 1.11
 0 -15 -12 3.65 0.89
 0 15 -12 3.37 0.86
 0 -15 12 3.42 0.9
 0 -15 12 4.4 1.16
 0 -15 12 2.75 0.97
 0 -15 -12 3.56 0.9
 0 15 -12 2.85 0.8
 0 -15 -12 3.66 0.87
 0 15 -12 4.55 1.07
 0 15 -12 3.2 0.9
 0 15 12 3.12 0.95
 0 15 12 3.1 1.02
 0 15 12 3.58 1.01
 0 15 12 4.18 1.16
 0 15 13 87.71 4.19
 0 15 13 82.13 4.19
 0 15 -13 85.4 4.04
 0 -15 -13 85.55 4.06
 0 -15 -13 79.57 4.03
 0 15 -13 79.98 4.06
 0 -15 -13 87.65 4.23
 0 15 -13 85.37 4.05
 0 -15 13 84.4 4.12
 0 -15 13 83.25 4.32
 0 -15 13 85.53 4.23
 0 15 -13 89.49 4.09
 0 -15 -13 80.3 4.04
 0 15 -13 84.83 4.18
 0 15 -13 86.25 4.21
 0 15 -13 88.67 4.2
 0 15 13 82.52 4.22
 0 15 13 86.84 4.3
 0 15 -13 82.24 4.14
 0 15 13 84.22 4.24
 0 15 13 80.78 4.19
 0 -15 13 83.97 4.22
 0 15 13 88.41 4.3
 0 -15 13 83.1 4.33
 0 15 14 10.25 1.47
 0 15 14 13.1 1.44
 0 15 -14 14.36 1.49
 0 15 -14 13.15 1.3
 0 15 -14 14.08 1.35
 0 -15 -14 11.21 1.3
 0 -15 -14 11.66 1.4
 0 15 14 10.93 1.49
 0 -15 14 11.09 1.41
 0 -15 14 13.21 1.58
 0 15 14 9.9 1.38
 0 -15 14 9.99 1.47
 0 15 14 10.83 1.36
 0 15 14 11.62 1.34
 0 -15 -14 12.55 1.29
 0 15 -14 11.41 1.26
 0 -15 14 12.27 1.56
 0 -15 14 12.35 1.48
 0 -15 14 13.64 1.33
 0 -15 -14 10.05 1.29
 0 15 -14 11.28 1.25
 0 15 -14 12.24 1.44
 0 15 -14 8.85 1.41
 0 15 14 10.88 1.36
 0 15 14 13.02 1.53
 0 -15 -14 12.25 1.24
 0 15 -14 12.48 1.47
 0 15 -14 12.55 1.43
 0 15 15 2.76 1.21
 0 15 15 0.36 0.98
 0 15 -15 -0.2 1.06
 0 -15 15 1.33 1.04
 0 15 15 0.35 1.09
 0 15 15 1.69 1.25
 0 -15 15 1.47 1.03
 0 -15 15 1.68 1.31
 0 15 15 1.59 1.01
 0 15 15 1.26 1.07
 0 -15 15 2.47 1.21
 0 -15 15 0.71 1
 0 -15 15 0.13 1.19
 0 -15 -15 1.58 0.99
 0 15 -15 1.16 0.94
 0 15 -15 1.49 1.27
 0 -15 -15 1.16 0.96
 0 15 -15 0.28 0.91
 0 15 -15 1.15 1.15
 0 15 -15 1.22 1.07
 0 15 -15 2 0.94
 0 15 -15 1.63 0.92
 0 15 -15 1.84 0.97
 0 15 -15 0.64 0.95
 0 -15 -15 2.26 1.02
 0 -15 -15 1.21 1.03
 0 -15 -15 2.06 1.01
 0 15 15 1.88 1
 0 15 -15 0.63 1.13
 0 15 -15 1.29 1.15
 0 -15 -15 1.13 0.82
 0 -15 16 27.51 2.35
 0 15 16 32.65 2.49
 0 15 -16 32.88 2.28
 0 15 16 33.7 2.26
 0 15 16 34.93 2.32
 0 15 16 31.99 2.35
 0 15 16 28.66 2.32
 0 -15 16 33.48 2.35
 0 -15 16 27.18 2.41
 0 15 -16 31.02 2.33
 0 15 -16 35.13 2.37
 0 15 -16 36.79 2.35
 0 15 -16 31.17 2.1
 0 -15 16 33.35 2.36
 0 15 16 31.08 2.32
 0 15 -16 29.19 2.3
 0 15 -16 29.24 2.24
 0 -15 -16 30.5 2.16
 0 15 -16 33.04 2.18
 0 15 17 1.29 1.02
 0 15 -17 3.96 1.2
 0 15 17 1.93 1.12
 0 15 17 1.59 1.12
 0 15 17 0.48 1.25
 0 -15 -17 4.37 1.14
 0 15 -17 3.51 1.09
 0 -15 17 1.6 1.32
 0 -15 17 2.63 1.38
 0 15 17 0.26 1.31
 0 -15 17 3.45 1.4
 0 -15 17 0.9 1.05
 0 15 -17 3.65 1.46
 0 15 -17 2.73 1.09
 0 -15 -17 2 1.09
 0 15 -17 1.92 1.28
 0 15 -17 2.85 1.17
 0 -15 -17 2.06 1.08
 0 15 -17 3.58 1.08
 0 -15 -17 1.22 1.05
 0 15 -17 0.81 1.01
 0 -15 -17 2.94 1.16
 0 15 -17 1.69 1.23
 0 15 17 1.8 1.23
 0 -15 17 0.53 1.11
 0 15 -17 2.56 1.24
 0 15 -17 1.71 1.21
 0 15 18 3.53 1.4
 0 15 18 4.57 1.19
 0 -15 -18 3.86 1.17
 0 15 -18 3.12 1.07
 0 -15 18 1.93 1.32
 0 -15 18 2.33 1.41
 0 15 18 5.15 1.51
 0 15 18 1.46 1.26
 0 -15 18 2.08 1.24
 0 15 18 2.61 1.12
 0 15 18 4.35 1.18
 0 15 -18 4.23 1.36
 0 15 -18 2.4 1.2
 0 15 -18 2.83 1.28
 0 -15 -18 3.26 1.16
 0 -15 -18 3.83 1.17
 0 15 -18 2.29 1.05
 0 15 -18 3.72 1.24
 0 15 18 3.45 1.11
 0 -15 18 2.22 1.1
 0 15 18 4.48 1.31
 0 -15 18 2.21 1.21
 0 15 -18 2.73 1.28
 0 -15 19 0.56 1.29
 0 -15 19 1.71 1.24
 0 15 19 -0.48 0.95
 0 15 -19 0.63 1.2
 0 15 -19 0.42 1.17
 0 15 -19 -0.99 1.16
 0 15 -19 -1.57 1.17
 0 -15 -19 0.11 1.03
 0 15 -19 0.1 0.98
 0 -15 -19 0.2 1
 0 -15 -19 0.79 1.01
 0 15 -19 -0.48 1.01
 0 15 19 -0.11 0.97
 0 15 -19 -1.03 1.17
 0 15 -19 -0.19 0.94
 0 -15 -19 1.76 1.05
 0 -15 19 0.74 1.11
 0 -15 19 1.23 1.3
 0 15 19 -1.11 1.13
 0 -15 19 0.58 1
 0 15 19 0.13 1.25
 0 -15 19 0.88 1.1
 0 15 19 -1.1 1
 0 15 19 1.12 1.03
 0 -15 19 -0.63 1.08
 0 15 19 -0.12 1.2
 0 15 -20 2.24 1.15
 0 15 -20 2.38 0.99
 0 -15 -20 3.47 1.06
 0 -15 -20 1.81 1.04
 0 -15 -20 0.92 0.97
 0 15 -20 1.52 0.95
 0 15 20 1.53 1.27
 0 -15 20 3.6 1.31
 0 15 20 1.96 0.98
 0 15 20 0.79 1.06
 0 -15 20 2.11 1.27
 0 15 -20 1.15 1.11
 0 15 -20 2.34 1.15
 0 15 20 1.53 1.19
 0 -15 20 1.52 1
 0 -15 20 1.76 1.25
 0 -15 20 1.45 1.02
 0 -15 21 29.21 2.17
 0 -15 21 33.44 2.05
 0 15 21 29.48 2.14
 0 -15 21 30.67 2.21
 0 -15 21 31.04 2.22
 0 15 21 27.46 1.94
 0 15 21 27.48 2.04
 0 15 -21 31.87 2.03
 0 -15 -21 30.92 2.12
 0 15 -21 31.01 2.07
 0 -15 -21 27.49 1.96
 0 -15 -21 25.67 1.89
 0 15 -21 27.69 1.89
 0 -15 -21 26.22 1.92
 0 15 -21 32.76 1.98
 0 15 -21 29.65 2.04
 0 15 21 31.62 1.95
 0 -15 22 -0.56 0.9
 0 -15 22 1.25 1.01
 0 -15 -22 -0.13 0.75
 0 15 -22 0.22 0.96
 0 15 -22 0.13 0.81
 0 -15 -22 -0.79 1.01
 0 15 22 -0.33 0.75
 0 15 -22 0.87 0.96
 0 -15 22 0.1 0.92
 0 15 -23 1.95 0.88
 0 15 -23 0.52 0.8
 0 -15 -23 1.8 0.88
 0 15 -23 1.43 0.73
 0 -15 23 0.15 0.87
 0 15 -24 21.32 1.23
 0 -15 -24 17.89 1.26
 0 15 -24 20.15 1.25
 0 -16 0 126.38 5.44
 0 16 0 118.13 5.28
 0 -16 0 124.53 5.39
 0 16 0 131.07 5.48
 0 16 0 132.52 5.34
 0 -16 0 129.32 5.46
 0 -16 0 125.44 5.44
 0 16 0 129.54 5.46
 0 16 0 126.68 5.46
 0 -16 0 130.92 5.38
 0 16 0 135.55 5.41
 0 -16 0 125.96 5.35
 0 16 0 133.1 5.43
 0 16 0 127.62 5.44
 0 -16 0 133.95 5.52
 0 -16 0 128.02 5.43
 0 16 0 129.45 5.51
 0 -16 0 129.6 5.42
 0 16 0 129.24 5.44
 0 16 0 134.76 5.35
 0 -16 -1 6.53 0.7
 0 16 -1 4.12 0.54
 0 -16 1 3.62 0.6
 0 16 1 3.38 0.74
 0 -16 -1 3.17 0.66
 0 -16 1 6.02 0.67
 0 16 1 4.27 0.72
 0 -16 -1 2.97 0.67
 0 -16 1 3.73 0.57
 0 16 1 4.85 0.72
 0 16 -1 3.8 0.74
 0 16 -1 3.1 0.72
 0 16 -1 3.73 0.31
 0 -16 -1 2.63 0.72
 0 16 1 3.54 0.54
 0 16 1 2.77 0.7
 0 16 -1 3.57 0.32
 0 -16 1 3.71 0.7
 0 16 -1 4.13 0.54
 0 -16 1 3.73 0.73
 0 -16 -1 3.42 0.67
 0 16 -1 4.16 0.44
 0 -16 -1 4.01 0.73
 0 -16 1 3.07 0.76
 0 16 -1 4.78 0.78
 0 16 -1 3.97 0.58
 0 -16 1 4.18 0.71
 0 -16 -1 3.77 0.47
 0 -16 1 4.86 0.64
 0 -16 -1 2.94 0.55
 0 -16 -1 4.29 0.5
 0 -16 -1 4.54 0.7
 0 16 -1 3.91 0.54
 0 -16 1 4.36 0.82
 0 -16 1 3.66 0.66
 0 -16 -1 3.49 0.73
 0 16 1 3.11 0.69
 0 16 -1 3.16 0.68
 0 16 -1 5.91 0.79
 0 16 1 2.39 0.79
 0 16 -1 3.45 0.64
 0 -16 1 3.29 0.49
 0 16 1 3.63 0.65
 0 16 -1 3.11 0.74
 0 16 1 4.33 0.77
 0 16 1 3.23 0.7
 0 16 -1 6.18 0.75
 0 -16 -2 531.58 20.96
 0 -16 -2 462.8 20.72
 0 -16 -2 543.59 20.98
 0 16 -2 559.03 20.87
 0 -16 2 527.42 20.88
 0 16 2 555.88 20.96
 0 -16 2 521.82 20.88
 0 16 2 540.64 20.98
 0 -16 2 509.86 20.84
 0 -16 -2 538.61 20.96
 0 16 2 537.9 21.01
 0 16 -2 522.26 20.98
 0 16 2 536.85 20.97
 0 16 2 557.84 20.95
 0 -16 2 530.38 20.94
 0 -16 -2 546.97 20.96
 0 -16 -2 543.96 20.95
 0 -16 2 543.91 20.98
 0 -16 2 547.06 20.99
 0 16 -2 551.24 20.98
 0 16 -2 536.19 20.99
 0 -16 2 549.58 21
 0 16 -2 540.5 20.86
 0 -16 -2 495.56 20.79
 0 -16 -2 530.78 20.81
 0 16 -2 480.34 20.74
 0 -16 2 544.44 20.95
 0 -16 -2 507.4 20.97
 0 16 -2 494.65 20.88
 0 -16 2 519.46 21
 0 -16 2 514.95 20.91
 0 16 -2 474.22 20.86
 0 16 2 539.76 20.99
 0 16 -2 522.92 20.95
 0 16 2 523.94 20.97
 0 16 2 530.29 21.04
 0 16 -2 540.7 21.01
 0 16 -2 539.76 20.97
 0 16 -2 508.09 20.92
 0 -16 2 495 20.81
 0 16 2 520.18 20.93
 0 16 -2 545.16 20.96
 0 16 -3 16.74 0.83
 0 16 -3 16.91 0.82
 0 -16 -3 16.67 0.84
 0 -16 -3 19.68 1.17
 0 -16 -3 17.7 1.16
 0 -16 3 17.26 0.94
 0 16 3 15.41 1.11
 0 -16 -3 18.16 1.17
 0 16 3 19.66 1.23
 0 -16 3 17.24 0.88
 0 -16 -3 17.39 1.12
 0 -16 3 16.2 1.03
 0 -16 -3 19.28 1.05
 0 16 3 17.49 1.15
 0 16 3 17.15 1.12
 0 -16 3 17.8 1.14
 0 -16 -3 17.48 1.07
 0 16 3 15.74 1.14
 0 -16 -3 18.95 1.08
 0 -16 3 17.08 1.14
 0 -16 -3 16.7 0.84
 0 16 -3 19.08 1.15
 0 16 -3 18.25 1.21
 0 16 -3 16.97 0.81
 0 -16 3 18.19 1.15
 0 16 -3 16.27 1.13
 0 -16 3 17.79 0.97
 0 -16 -3 16.1 0.79
 0 -16 3 15.24 1.22
 0 -16 3 19.4 1.14
 0 -16 -3 16.67 0.84
 0 16 -3 15.46 0.81
 0 -16 -3 18.21 1.12
 0 16 -3 15.35 1.04
 0 -16 3 15.4 0.98
 0 16 3 16.19 1.13
 0 16 -3 17.78 1.13
 0 16 3 18.58 1.13
 0 16 3 18.02 1.08
 0 16 -3 17.36 1.16
 0 16 3 16.55 1.23
 0 16 -3 16.57 1.09
 0 16 -3 17.52 1.13
 0 16 -3 19.4 1.18
 0 16 4 211.55 8.75
 0 -16 -4 212.91 8.83
 0 -16 -4 224.9 8.79
 0 -16 4 204.39 8.63
 0 16 4 221.19 8.81
 0 -16 4 211.67 8.69
 0 16 -4 209.92 8.68
 0 16 -4 207.02 8.78
 0 -16 -4 215.8 8.83
 0 -16 -4 214.18 8.82
 0 -16 4 215.3 8.73
 0 -16 -4 216.2 8.71
 0 -16 4 212.48 8.83
 0 -16 -4 208.96 8.73
 0 16 4 213.98 8.84
 0 16 4 222.67 8.83
 0 -16 4 213.93 8.81
 0 -16 4 212.12 8.79
 0 -16 4 205.36 8.71
 0 16 4 225.88 8.83
 0 -16 -4 211.51 8.64
 0 16 -4 217.75 8.81
 0 16 -4 210.45 8.62
 0 16 -4 213.66 8.78
 0 -16 4 201.05 8.59
 0 -16 4 219.43 8.85
 0 -16 4 217.29 8.86
 0 16 4 215.42 8.7
 0 -16 4 211.01 8.84
 0 16 -4 221.7 8.83
 0 -16 -4 203.7 8.63
 0 -16 -4 215.17 8.65
 0 16 -4 218.83 8.82
 0 16 -4 207.01 8.62
 0 16 -4 200.08 8.72
 0 16 -4 189.06 8.74
 0 -16 4 197.68 8.68
 0 16 4 224.33 8.85
 0 16 -4 218.64 8.82
 0 16 4 210.12 8.82
 0 16 -4 219.05 8.84
 0 16 -4 215.22 8.8
 0 16 4 224.84 8.92
 0 -16 -4 221.41 8.86
 0 -16 5 0.77 0.63
 0 -16 -5 0.98 0.74
 0 -16 -5 -0.33 0.58
 0 16 5 1.2 0.6
 0 -16 5 0.71 0.45
 0 16 5 0.9 0.77
 0 16 5 0.91 0.75
 0 16 -5 2.23 0.77
 0 16 -5 0.29 0.47
 0 -16 -5 0.25 0.66
 0 -16 -5 0.93 0.44
 0 -16 5 0.67 0.73
 0 16 5 1.03 0.77
 0 -16 5 0.91 0.48
 0 -16 5 0.37 0.61
 0 16 5 0.83 0.79
 0 16 5 0.4 0.76
 0 -16 5 0.39 0.64
 0 -16 5 0.81 0.36
 0 16 5 1.31 0.76
 0 -16 -5 0.47 0.46
 0 16 -5 0.32 0.41
 0 16 -5 0.22 0.62
 0 16 -5 0.36 0.44
 0 -16 5 1.25 0.75
 0 -16 5 0.28 0.73
 0 -16 -5 1.21 0.68
 0 -16 5 0.7 0.76
 0 16 5 0.18 0.5
 0 -16 -5 0.64 0.58
 0 16 -5 0.35 0.41
 0 16 -5 0.12 0.65
 0 16 -5 0.63 0.41
 0 -16 -5 1.48 0.5
 0 16 -5 0.3 0.58
 0 -16 5 -1.15 0.7
 0 16 5 -0.13 0.65
 0 16 -5 0.34 0.67
 0 16 5 1.22 0.74
 0 16 -5 -0.34 0.75
 0 16 5 0.62 0.78
 0 16 -5 -0.47 0.63
 0 16 -5 0.32 0.71
 0 16 -5 0.25 0.53
 0 -16 -5 0.49 0.7
 0 16 -6 101.28 4.28
 0 -16 -6 98.42 4.26
 0 -16 -6 97.3 4.08
 0 -16 -6 95.9 4.12
 0 16 6 95.44 4.26
 0 -16 6 99.52 4.14
 0 -16 -6 86.83 3.96
 0 16 6 88.48 4.28
 0 16 -6 100.49 4.09
 0 16 -6 99.41 4.22
 0 -16 -6 92.82 4.25
 0 -16 6 93.86 4.12
 0 -16 6 97.75 4.23
 0 16 6 95.65 4.32
 0 -16 -6 86.22 3.98
 0 16 6 90.98 4.2
 0 -16 6 100.65 4.33
 0 -16 6 99.42 4.19
 0 16 6 98.05 4.24
 0 16 6 93.88 4.25
 0 16 -6 97.68 4.19
 0 16 -6 93.5 4.06
 0 16 -6 96.43 4.07
 0 -16 6 96.52 4.29
 0 -16 -6 96.71 4.27
 0 -16 6 95.78 4.29
 0 16 6 97.82 4.09
 0 -16 -6 96.22 4.29
 0 16 6 88.46 3.99
 0 -16 6 98.43 4.29
 0 16 -6 99.95 4.07
 0 16 -6 93.96 4.04
 0 -16 -6 97.22 4.09
 0 16 -6 96.62 4
 0 16 -6 96.11 4.21
 0 16 -6 91.39 4.15
 0 16 -6 104.36 4.26
 0 -16 6 93.6 4.21
 0 16 -6 93.82 4.22
 0 16 6 88.4 4.21
 0 16 -6 102.01 4.28
 0 16 6 96.97 4.33
 0 -16 -6 94.98 4.25
 0 16 -6 97.58 4.27
 0 16 -6 97.94 4.12
 0 -16 -7 44.2 2.26
 0 -16 7 49.36 2.31
 0 16 7 47.46 2.49
 0 -16 -7 46.47 2.21
 0 -16 7 50.54 2.39
 0 16 7 48.06 2.5
 0 16 -7 53.59 2.31
 0 16 7 48.08 2.51
 0 16 -7 48.49 2.43
 0 -16 7 45.55 2.28
 0 -16 -7 53.33 2.49
 0 -16 7 49.04 2.41
 0 16 7 51.77 2.59
 0 16 7 51.82 2.5
 0 -16 7 51.68 2.55
 0 16 7 49.17 2.55
 0 16 7 52.61 2.47
 0 -16 7 49.13 2.37
 0 -16 7 53.54 2.57
 0 16 7 46.95 2.29
 0 -16 -7 52.94 2.53
 0 16 7 46.53 2.19
 0 -16 7 44.13 2.49
 0 -16 7 49.3 2.51
 0 16 -7 48.89 2.28
 0 16 -7 49.09 2.28
 0 16 -7 51.56 2.3
 0 -16 7 46.22 2.41
 0 16 -7 47.37 2.41
 0 -16 -7 51.22 2.44
 0 -16 7 49.17 2.41
 0 16 -7 48.01 2.48
 0 16 7 53.4 2.6
 0 16 -7 52.47 2.49
 0 16 -7 52.98 2.5
 0 -16 -7 50.79 2.5
 0 16 -7 49.03 2.32
 0 16 -7 52.92 2.53
 0 -16 -7 51.63 2.5
 0 16 8 77.3 3.59
 0 -16 8 70.89 3.46
 0 16 -8 73.65 3.46
 0 16 8 78.91 3.61
 0 16 -8 76.38 3.53
 0 -16 -8 76.9 3.55
 0 16 -8 73.77 3.52
 0 16 8 80.41 3.65
 0 -16 8 75.41 3.45
 0 16 8 77.89 3.52
 0 16 8 74.55 3.49
 0 -16 8 74.39 3.58
 0 -16 8 73.56 3.38
 0 16 8 82.83 3.59
 0 16 -8 70.98 3.34
 0 16 -8 77.89 3.35
 0 -16 -8 71.87 3.36
 0 16 8 77.75 3.44
 0 -16 -8 78.71 3.56
 0 -16 8 77.15 3.57
 0 -16 8 78.6 3.63
 0 -16 -8 74.07 3.38
 0 16 -8 66.74 3.33
 0 16 -8 70.78 3.44
 0 -16 8 70.37 3.42
 0 -16 8 67.88 3.41
 0 -16 -8 78.83 3.48
 0 16 -8 78.55 3.54
 0 16 8 80.08 3.64
 0 16 -8 68.86 3.37
 0 16 -8 70.17 3.34
 0 -16 8 82.85 3.42
 0 -16 -8 77.86 3.49
 0 -16 -8 78.02 3.55
 0 16 -8 78.19 3.57
 0 -16 -9 47.52 2.5
 0 16 9 48.43 2.54
 0 -16 9 47.84 2.47
 0 16 9 53.22 2.63
 0 16 9 50.92 2.64
 0 16 -9 51 2.52
 0 -16 -9 54.03 2.64
 0 -16 9 45.87 2.41
 0 16 9 53.51 2.68
 0 16 9 46.08 2.5
 0 16 9 49.75 2.6
 0 -16 9 48.53 2.58
 0 16 9 49.2 2.52
 0 -16 9 50.48 2.65
 0 16 -9 47.69 2.32
 0 16 -9 49.43 2.37
 0 -16 -9 46.32 2.38
 0 -16 9 51.36 2.57
 0 -16 -9 47.64 2.52
 0 16 9 52.17 2.43
 0 16 -9 48.83 2.39
 0 -16 -9 45.27 2.4
 0 -16 9 45.34 2.42
 0 16 -9 50.31 2.6
 0 -16 -9 47.57 2.43
 0 16 -9 45.42 2.37
 0 16 -9 47.29 2.43
 0 16 9 49.72 2.61
 0 16 -9 46 2.34
 0 16 -9 52.61 2.57
 0 16 -9 49.12 2.56
 0 16 -9 47.66 2.56
 0 -16 -9 50.36 2.52
 0 -16 10 856.75 35.05
 0 16 10 873.22 35.2
 0 16 -10 872.19 35.09
 0 16 10 894.12 35.26
 0 16 -10 893.13 35.14
 0 -16 -10 932.75 35.22
 0 16 10 898.65 35.23
 0 -16 10 806.02 34.98
 0 16 10 886.88 35.18
 0 -16 10 872.55 35.26
 0 16 10 866.86 35.12
 0 -16 10 828.54 35.16
 0 16 10 881.43 35.1
 0 -16 -10 857.05 35.01
 0 16 -10 845.12 34.98
 0 -16 -10 838.18 35.15
 0 -16 10 857.88 35.23
 0 -16 -10 865.22 35.04
 0 16 10 832.62 34.98
 0 16 -10 840.06 34.99
 0 16 -10 860.1 35.15
 0 16 -10 884.17 35.14
 0 -16 -10 886.39 35.14
 0 -16 -10 826 35.01
 0 16 -10 850.19 35.13
 0 16 -10 829.44 35.03
 0 16 10 916.56 35.26
 0 -16 -10 841.53 35.07
 0 16 10 856.58 35.17
 0 16 -10 892.91 35.15
 0 16 11 2.76 0.92
 0 16 11 2.48 1.05
 0 16 11 1.99 0.89
 0 16 -11 3.34 0.9
 0 16 11 3.29 1.1
 0 -16 11 2.91 1.04
 0 -16 11 1.39 1.03
 0 -16 11 3.23 0.92
 0 16 11 3.46 0.93
 0 16 11 2.95 0.88
 0 16 11 4.18 1.1
 0 -16 -11 4.85 1.01
 0 16 -11 3.38 0.91
 0 16 -11 3.53 0.87
 0 16 -11 2.93 0.79
 0 -16 -11 4.26 0.82
 0 -16 -11 3.31 0.83
 0 16 -11 2.28 0.76
 0 -16 -11 2.96 0.82
 0 16 -11 3.67 1.01
 0 16 -11 2.53 0.96
 0 -16 -11 3.44 0.76
 0 16 -11 2.84 0.97
 0 16 11 1.13 0.83
 0 16 -11 3.65 0.8
 0 -16 11 4.94 0.87
 0 16 12 50.31 2.66
 0 -16 12 48.91 2.79
 0 -16 12 44.72 2.64
 0 16 12 45.63 2.69
 0 16 -12 50.36 2.55
 0 -16 -12 45.91 2.53
 0 16 -12 45.5 2.58
 0 -16 -12 54.5 2.8
 0 16 -12 45.23 2.53
 0 -16 12 51.95 2.76
 0 -16 12 49.13 2.89
 0 -16 12 46.5 2.61
 0 16 -12 49.71 2.56
 0 -16 -12 42.56 2.54
 0 16 12 46.93 2.78
 0 16 12 46.78 2.73
 0 16 -12 51.86 2.73
 0 16 12 44.41 2.68
 0 16 -12 48.71 2.61
 0 16 12 50.58 2.77
 0 16 12 51.61 2.8
 0 -16 12 51.9 2.82
 0 16 13 13.97 1.53
 0 -16 13 8.76 1.38
 0 -16 13 12.22 1.44
 0 16 13 11.74 1.4
 0 16 -13 11.63 1.36
 0 16 -13 11.93 1.21
 0 -16 -13 16.22 1.47
 0 16 -13 15.26 1.32
 0 -16 -13 16.09 1.34
 0 16 13 14.01 1.41
 0 16 13 10.4 1.34
 0 16 -13 11.24 1.21
 0 -16 -13 13.76 1.25
 0 -16 13 11.2 1.23
 0 -16 13 11.91 1.58
 0 -16 13 11.25 1.34
 0 16 -13 11.31 1.21
 0 -16 -13 11.67 1.28
 0 16 -13 12.84 1.45
 0 16 -13 11.74 1.44
 0 -16 -13 11.2 1.25
 0 16 -13 12.71 1.42
 0 16 13 10.89 1.34
 0 16 13 11.47 1.42
 0 16 13 14.02 1.51
 0 16 14 29.22 2.22
 0 16 -14 34.19 2.16
 0 16 14 34.53 2.23
 0 -16 -14 34.79 2.21
 0 16 -14 27.99 1.96
 0 16 -14 29.4 2.04
 0 -16 -14 34.41 2.1
 0 -16 14 30.27 2.16
 0 16 14 30.62 2.15
 0 16 14 27.36 2.05
 0 -16 14 35.6 2.32
 0 16 14 30.54 2.16
 0 16 -14 30.93 2
 0 -16 -14 27.12 1.96
 0 -16 14 34.95 2.38
 0 -16 14 34.02 2.23
 0 -16 14 27.12 2.01
 0 -16 -14 30.03 2.05
 0 16 -14 32.66 2.02
 0 16 -14 28.85 2.11
 0 16 -14 34.88 2.24
 0 16 14 33.53 2.19
 0 16 14 29.13 2.2
 0 16 -14 32.4 2.22
 0 -16 -14 31.87 2.03
 0 16 -14 36.1 2.32
 0 16 15 9.07 1.36
 0 16 -15 7.35 1.3
 0 16 15 7.5 1.3
 0 -16 -15 7.53 1.18
 0 -16 -15 5.59 1.23
 0 16 -15 6.26 1.12
 0 -16 -15 6.65 1.14
 0 16 -15 7.77 1.21
 0 16 -15 8.27 1.16
 0 -16 15 6.3 1.41
 0 -16 15 8.81 1.25
 0 16 15 6.47 1.5
 0 -16 15 6.15 1.38
 0 16 15 7.91 1.29
 0 16 15 8.34 1.34
 0 16 15 8.23 1.39
 0 -16 -15 5.65 1.08
 0 16 -15 6.4 1.12
 0 -16 15 8.81 1.29
 0 -16 15 5.2 1.48
 0 16 -15 7.76 1.45
 0 -16 -15 6.72 1.19
 0 16 -15 5.7 1.1
 0 16 -15 7.06 1.39
 0 16 -15 5.57 1.27
 0 16 -15 6.41 1.11
 0 16 15 6.54 1.12
 0 -16 15 7.86 1.41
 0 16 15 6.62 1.34
 0 -16 -15 8.91 1.16
 0 16 -15 7.47 1.35
 0 16 -15 7.39 1.36
 0 16 16 119.2 5.62
 0 -16 16 111.49 5.63
 0 -16 16 112.41 5.45
 0 16 -16 109.73 5.36
 0 16 16 116.64 5.4
 0 16 16 115.71 5.52
 0 16 16 115.2 5.44
 0 -16 16 108.64 5.5
 0 16 16 117.68 5.57
 0 -16 16 106.49 5.61
 0 -16 16 110.23 5.49
 0 16 -16 114.79 5.47
 0 16 -16 114.69 5.47
 0 16 -16 114.39 5.41
 0 16 -16 107.06 5.24
 0 16 16 109.62 5.53
 0 -16 -16 112.8 5.33
 0 16 -16 106.27 5.28
 0 16 -16 101.15 5.36
 0 16 -16 110.64 5.45
 0 16 17 2.59 1.16
 0 16 -17 2.42 1.09
 0 16 17 0.64 1.14
 0 -16 17 0.67 1.18
 0 16 17 1.19 1.37
 0 -16 17 3.49 1.42
 0 -16 17 1.17 1.37
 0 16 17 0.24 1.15
 0 16 17 1.39 1.09
 0 16 17 1.36 1.07
 0 -16 17 1.03 1.08
 0 -16 17 2.89 1.31
 0 16 -17 -0.1 0.99
 0 -16 -17 1.9 1.07
 0 16 -17 0.8 0.97
 0 -16 -17 1.25 1.03
 0 16 -17 2.75 1.41
 0 16 -17 1.21 1.17
 0 16 -17 0.45 1.23
 0 16 17 0.54 0.94
 0 16 -17 2.95 1.28
 0 16 -17 1.51 1.22
 0 16 -17 2.51 1.23
 0 16 -17 0.79 0.97
 0 -16 -17 0.9 1.08
 0 -16 -17 2.49 1.09
 0 16 -17 -0.49 1.04
 0 -16 -17 -0.1 1.02
 0 -16 18 131.79 6.14
 0 16 18 124.43 6.07
 0 -16 18 125.43 6.17
 0 16 18 121.46 5.95
 0 16 18 122.87 6.01
 0 16 18 121.52 5.92
 0 16 18 125.24 5.82
 0 16 18 126.89 5.89
 0 -16 18 122.77 5.99
 0 16 -18 118.18 5.7
 0 -16 -18 119.45 5.74
 0 -16 18 125.45 6.13
 0 16 -18 131.74 5.96
 0 16 -18 123.42 5.85
 0 16 -18 119.43 5.88
 0 -16 -18 125.93 5.92
 0 16 -18 116.53 5.72
 0 -16 -18 122.57 5.77
 0 16 18 113.46 5.78
 0 16 -18 122.64 5.84
 0 16 18 119.82 5.95
 0 -16 18 118.42 5.98
 0 -16 18 124.78 5.95
 0 16 -18 125.33 5.91
 0 16 19 10.52 1.64
 0 16 19 11.66 1.45
 0 -16 -19 12.64 1.39
 0 16 -19 10.99 1.52
 0 16 -19 11.26 1.57
 0 16 -19 11.24 1.44
 0 16 -19 12.59 1.57
 0 -16 -19 13.19 1.44
 0 -16 -19 11.3 1.41
 0 -16 -19 9.12 1.4
 0 16 -19 11.32 1.39
 0 16 -19 11.73 1.38
 0 -16 19 12.16 1.47
 0 -16 19 10.99 1.66
 0 -16 19 9.88 1.49
 0 16 -19 11.17 1.45
 0 16 19 10.63 1.35
 0 16 19 10.52 1.35
 0 16 19 12.37 1.42
 0 16 19 11.3 1.57
 0 -16 19 9.35 1.56
 0 -16 19 14.87 1.77
 0 16 19 9.32 1.41
 0 -16 19 14.81 1.46
 0 -16 -20 92.7 4.6
 0 16 -20 92.56 4.49
 0 -16 -20 88.18 4.49
 0 -16 -20 89.03 4.51
 0 16 -20 92.43 4.52
 0 -16 20 97.78 4.85
 0 -16 20 91.37 4.7
 0 16 20 84.38 4.59
 0 -16 20 91.73 4.84
 0 16 20 101.46 4.83
 0 16 -20 93.16 4.6
 0 16 -20 103.45 4.67
 0 -16 20 97.52 4.86
 0 16 20 94.3 4.6
 0 16 20 105.48 4.77
 0 -16 20 91.64 4.71
 0 16 21 2.3 1.02
 0 16 -21 2.71 1.08
 0 -16 -21 3.54 1.15
 0 16 -21 1.23 0.99
 0 -16 -21 2.91 0.91
 0 -16 -21 5.06 1.06
 0 16 -21 3.61 0.94
 0 -16 -21 3.6 0.98
 0 -16 21 1.24 1.08
 0 -16 21 2.43 1.08
 0 16 21 0.92 0.89
 0 -16 21 1.22 0.92
 0 -16 21 2.74 1.14
 0 16 -21 2.59 1.09
 0 16 21 4.57 0.98
 0 -16 22 13.37 1.4
 0 -16 -22 12.94 1.18
 0 16 22 11.42 1.14
 0 16 -22 16 1.36
 0 -16 -22 13.55 1.4
 0 16 -22 13.95 1.29
 0 16 -22 15.27 1.4
 0 -16 22 15.36 1.5
 0 -16 22 13.95 1.39
 0 16 -23 1.49 0.83
 0 -16 -23 4.34 0.93
 0 16 -23 2.9 0.87
 0 16 -23 3.35 0.79
 0 16 -24 3.59 0.61
 0 -16 -24 2.96 0.65
 0 16 -24 3.01 0.65
 0 17 0 0.03 0.36
 0 17 0 0.22 0.63
 0 -17 0 -0.06 0.53
 0 17 0 0.17 0.66
 0 17 0 0.66 0.44
 0 -17 0 0.52 0.67
 0 -17 0 0.07 0.68
 0 17 0 0.39 0.68
 0 -17 0 0.98 0.53
 0 -17 0 0.43 0.48
 0 17 0 0.32 0.57
 0 17 0 0.64 0.68
 0 17 0 0.22 0.69
 0 17 0 0.03 0.64
 0 -17 0 -0.08 0.74
 0 -17 0 0.69 0.64
 0 17 0 0.12 0.73
 0 -17 0 0.73 0.61
 0 17 0 0.36 0.72
 0 17 0 0.2 0.5
 0 -17 -1 164.64 6.87
 0 17 1 167.3 6.89
 0 -17 1 159.63 6.83
 0 17 -1 161.67 6.76
 0 -17 -1 166.36 6.89
 0 -17 1 167.53 6.84
 0 17 1 165.26 6.9
 0 17 1 168.05 6.78
 0 -17 -1 163.3 6.86
 0 -17 1 160.46 6.81
 0 17 1 173.82 6.94
 0 17 -1 164.03 6.9
 0 17 -1 165.69 6.92
 0 17 1 169.52 6.91
 0 17 -1 150.04 6.64
 0 17 1 165.61 6.88
 0 -17 1 160.77 6.88
 0 17 -1 162.36 6.73
 0 17 -1 168.71 6.82
 0 -17 -1 169.63 6.9
 0 -17 -1 172.01 6.91
 0 -17 1 173.43 6.91
 0 -17 1 166.19 6.91
 0 17 -1 169.18 6.93
 0 -17 -1 158.45 6.76
 0 -17 1 166.42 6.84
 0 -17 -1 172.78 6.8
 0 -17 -1 166.79 6.75
 0 17 -1 173.9 6.83
 0 -17 1 173.13 6.92
 0 -17 -1 165.88 6.88
 0 -17 -1 157.13 6.96
 0 17 -1 157.14 6.78
 0 -17 1 167.02 6.95
 0 -17 1 161.98 6.86
 0 -17 -1 165.02 6.91
 0 17 1 171.4 6.92
 0 17 -1 163.77 6.95
 0 17 1 168 6.96
 0 17 -1 160.76 6.84
 0 17 -1 171.86 6.9
 0 17 1 171.19 6.89
 0 17 -1 169.62 6.88
 0 17 1 174.42 6.87
 0 -17 1 158.55 6.77
 0 17 1 171.61 6.93
 0 -17 -2 26.99 1.47
 0 -17 -2 29.77 1.52
 0 17 2 28.29 1.5
 0 -17 2 28.08 1.36
 0 17 -2 27.14 1.32
 0 -17 2 26.64 1.34
 0 17 2 27.2 1.49
 0 -17 -2 24.48 1.44
 0 17 2 29.08 1.54
 0 -17 2 26.49 1.3
 0 17 -2 27.97 1.52
 0 17 2 28.43 1.47
 0 -17 2 27.57 1.44
 0 -17 -2 26.85 1.44
 0 -17 -2 29.42 1.49
 0 -17 2 28.51 1.52
 0 -17 2 26.84 1.5
 0 17 -2 25.29 1.49
 0 17 -2 26.7 1.49
 0 -17 -2 26.58 1.23
 0 -17 -2 28.2 1.25
 0 -17 2 28.55 1.45
 0 17 -2 27.99 1.33
 0 17 -2 23.77 1.14
 0 -17 2 27.08 1.51
 0 -17 -2 25.15 1.48
 0 -17 2 25.64 1.53
 0 17 -2 25.67 1.35
 0 17 -2 25.21 1.34
 0 -17 -2 27.19 1.47
 0 -17 2 26.23 1.38
 0 17 2 23.43 1.51
 0 17 2 26.18 1.49
 0 17 -2 24.28 1.44
 0 17 2 27.43 1.6
 0 17 -2 25.54 1.41
 0 17 -2 28.39 1.52
 0 17 -2 27.24 1.47
 0 17 -2 26.42 1.48
 0 -17 2 23.66 1.25
 0 17 2 26.1 1.42
 0 -17 -3 47.14 2.03
 0 -17 -3 45.44 2.03
 0 17 -3 46.47 2.02
 0 17 -3 46.63 2.02
 0 -17 -3 48.29 2.33
 0 -17 -3 50.61 2.34
 0 -17 3 45.19 2.13
 0 17 3 49 2.31
 0 -17 -3 50.75 2.32
 0 -17 3 46.78 2.09
 0 17 3 52.55 2.29
 0 -17 3 50.47 2.25
 0 -17 -3 53.11 2.27
 0 -17 3 50.77 2.3
 0 -17 3 50.52 2.34
 0 -17 -3 52.91 2.28
 0 17 -3 49.63 2.31
 0 -17 -3 46.84 2.04
 0 17 -3 43.46 2
 0 -17 3 48.91 2.15
 0 -17 -3 48.35 2.02
 0 -17 -3 51.42 2.16
 0 -17 3 50.4 2.36
 0 -17 3 49.24 2.3
 0 -17 3 48.73 2.31
 0 -17 -3 47.47 2.04
 0 -17 -3 52.75 2.33
 0 -17 3 47.5 2.19
 0 17 -3 47.3 2.22
 0 17 3 51.13 2.33
 0 17 -3 46.67 2.29
 0 17 3 49.67 2.35
 0 17 3 48.46 2.23
 0 17 -3 48.88 2.33
 0 17 -3 46.96 2.28
 0 17 -3 49.2 2.29
 0 17 3 52.99 2.44
 0 17 -3 46.21 2.32
 0 17 4 38.61 1.91
 0 -17 -4 42.44 1.78
 0 17 -4 40.24 1.75
 0 -17 4 38.22 1.77
 0 -17 -4 40.67 1.95
 0 -17 -4 39.62 2.03
 0 -17 4 41.53 1.99
 0 17 4 41.71 2
 0 -17 -4 39.27 2.04
 0 17 -4 40.87 2
 0 17 -4 38.95 1.83
 0 -17 -4 41.26 2
 0 -17 4 41.83 2.05
 0 -17 -4 39.18 1.98
 0 -17 -4 41.72 1.88
 0 -17 4 37.9 1.88
 0 17 4 39.98 2.05
 0 17 4 40.68 2.03
 0 17 4 41.72 2.06
 0 -17 4 38.13 1.86
 0 -17 4 38.96 2.01
 0 -17 -4 39.37 1.91
 0 17 4 39.57 2
 0 -17 4 41.71 1.99
 0 17 -4 39.19 1.95
 0 17 -4 38.66 1.98
 0 17 -4 38.82 1.74
 0 -17 -4 41.12 1.77
 0 -17 4 36.07 1.69
 0 -17 4 43.03 2.04
 0 -17 -4 39.46 1.78
 0 -17 4 40.24 2.07
 0 17 4 41.33 1.86
 0 -17 4 42.23 2.03
 0 17 -4 37.88 1.74
 0 -17 -4 40.32 1.78
 0 17 -4 40.47 2.01
 0 17 -4 37.37 1.87
 0 17 -4 37.16 1.93
 0 -17 4 35.37 1.83
 0 17 4 40 2.01
 0 17 -4 43.44 2.03
 0 17 4 40.54 2.01
 0 17 4 38.54 2.1
 0 17 -4 39.92 1.97
 0 17 -4 40.27 2.01
 0 -17 -4 41.55 2.05
 0 -17 -5 7.41 0.91
 0 17 -5 8.35 0.95
 0 -17 -5 6.16 0.76
 0 -17 5 8.19 0.82
 0 -17 5 8.94 0.65
 0 17 5 6.62 0.89
 0 -17 5 8.22 0.7
 0 -17 -5 6.53 0.64
 0 17 5 7.59 0.9
 0 -17 5 8.22 0.94
 0 -17 -5 5.49 0.83
 0 17 -5 8.18 0.89
 0 17 5 7.05 0.96
 0 17 -5 7.95 0.93
 0 -17 5 8.67 0.87
 0 17 5 5.13 0.87
 0 17 5 5.34 0.89
 0 17 5 5.55 0.87
 0 -17 5 9.57 0.93
 0 -17 -5 5.42 0.68
 0 17 -5 8.25 0.62
 0 -17 5 8.73 0.96
 0 -17 5 9.12 1
 0 -17 5 7.44 0.74
 0 -17 5 6.59 0.93
 0 17 5 6.56 0.69
 0 -17 -5 8.03 0.87
 0 17 -5 8.38 0.6
 0 17 -5 7.82 0.81
 0 -17 -5 6.17 0.6
 0 17 -5 7.75 0.64
 0 -17 -5 7.1 0.63
 0 17 -5 8.4 0.89
 0 17 -5 8.4 0.6
 0 17 -5 7.81 0.75
 0 -17 5 7.05 0.89
 0 -17 5 7.61 0.62
 0 17 -5 7.51 0.84
 0 17 5 5.77 0.86
 0 17 5 6.7 0.91
 0 17 -5 8.08 0.87
 0 17 -5 7.48 0.66
 0 17 5 7.5 0.87
 0 17 -5 8.35 0.96
 0 -17 -5 7.04 0.92
 0 17 -5 7.26 0.71
 0 -17 -6 103.84 4.61
 0 17 -6 103.91 4.6
 0 -17 -6 106.57 4.44
 0 -17 6 108.52 4.51
 0 -17 -6 107.09 4.48
 0 17 6 106.95 4.67
 0 17 -6 107.28 4.42
 0 17 -6 103.13 4.55
 0 -17 -6 98.89 4.6
 0 -17 6 101.37 4.48
 0 -17 -6 95.62 4.34
 0 -17 6 105.21 4.58
 0 17 6 101.6 4.58
 0 17 6 107.38 4.59
 0 -17 6 108.38 4.67
 0 17 6 102.31 4.56
 0 17 6 103.82 4.63
 0 -17 6 97.77 4.52
 0 17 -6 101.15 4.4
 0 17 -6 105.17 4.39
 0 -17 -6 104.2 4.42
 0 17 -6 105.67 4.54
 0 17 6 102.4 4.42
 0 -17 6 107.46 4.64
 0 -17 6 104 4.64
 0 -17 6 104.58 4.65
 0 17 -6 100.41 4.34
 0 -17 -6 105.92 4.43
 0 17 -6 97.72 4.38
 0 17 -6 106.99 4.57
 0 17 -6 98.39 4.49
 0 -17 -6 106.44 4.59
 0 17 -6 98.22 4.55
 0 -17 6 100.74 4.56
 0 17 6 101.57 4.61
 0 17 -6 105.41 4.6
 0 17 6 106.3 4.6
 0 17 6 110.55 4.71
 0 17 -6 112.2 4.64
 0 17 -6 103.99 4.46
 0 -17 -6 107.69 4.63
 0 -17 -7 141.95 6.04
 0 17 -7 144.59 6.02
 0 -17 -7 136.63 5.78
 0 -17 -7 135.24 5.98
 0 -17 7 142.03 5.92
 0 -17 -7 134.88 5.83
 0 17 7 140.54 6.03
 0 -17 7 140.07 5.87
 0 17 7 138.57 6.05
 0 17 7 135.41 5.92
 0 17 -7 135.21 5.94
 0 17 7 138.26 6.08
 0 17 -7 136.67 5.82
 0 -17 7 122.55 5.82
 0 -17 7 137.97 5.97
 0 17 7 137.2 6.06
 0 17 7 143.05 6
 0 17 7 143.49 6.03
 0 -17 7 149.34 6.1
 0 17 7 140.69 5.98
 0 -17 7 133.48 5.91
 0 17 -7 135.58 5.93
 0 17 -7 134.94 5.81
 0 17 -7 138.11 5.82
 0 17 7 137.18 5.82
 0 -17 7 132.83 6.03
 0 -17 7 144.33 6.06
 0 -17 7 143.85 6.09
 0 -17 -7 142.71 6.04
 0 17 -7 132.69 5.81
 0 -17 7 132.57 5.95
 0 17 -7 136.98 5.92
 0 17 -7 139.39 6.01
 0 -17 -7 144.59 5.99
 0 -17 7 135.05 5.95
 0 17 7 131.57 5.96
 0 17 7 145.01 6.11
 0 17 -7 139.96 5.86
 0 17 -7 148.33 6.03
 0 -17 -7 140.03 6.03
 0 17 8 48.82 2.51
 0 17 8 46.11 2.34
 0 -17 8 45.9 2.43
 0 17 8 46.03 2.52
 0 17 -8 48.5 2.41
 0 17 -8 52.64 2.49
 0 17 -8 51.97 2.5
 0 -17 -8 49.64 2.52
 0 17 8 49.97 2.6
 0 -17 8 51.01 2.43
 0 -17 8 43.93 2.31
 0 17 8 51.24 2.5
 0 17 8 47.2 2.43
 0 -17 8 45.97 2.52
 0 17 8 49.78 2.54
 0 17 -8 46.62 2.26
 0 -17 -8 48.04 2.3
 0 17 -8 45.2 2.23
 0 -17 8 47.55 2.51
 0 -17 -8 44.5 2.44
 0 -17 8 46.51 2.54
 0 17 8 48.21 2.37
 0 17 8 44.64 2.24
 0 17 -8 46.3 2.27
 0 -17 -8 45.38 2.29
 0 17 -8 47.24 2.39
 0 -17 8 46.73 2.38
 0 -17 -8 48.3 2.41
 0 -17 8 45.94 2.37
 0 17 -8 50.53 2.47
 0 17 -8 46.64 2.33
 0 17 -8 46.59 2.28
 0 17 8 48.53 2.55
 0 -17 8 48.36 2.33
 0 -17 -8 46.5 2.44
 0 17 -8 52.06 2.51
 0 -17 -8 51.03 2.49
 0 17 9 -0.21 0.57
 0 17 9 0.79 0.91
 0 -17 9 0.42 0.77
 0 17 9 1 0.88
 0 17 -9 -1.08 0.78
 0 -17 -9 1.54 0.82
 0 17 9 0.94 0.93
 0 -17 9 0.28 0.68
 0 17 9 -0.68 0.91
 0 -17 9 -0.23 0.9
 0 -17 9 1.23 0.88
 0 17 9 -0.13 0.8
 0 17 9 -0.06 0.78
 0 17 -9 -0.05 0.62
 0 -17 -9 -0.48 0.6
 0 -17 9 1.57 0.82
 0 -17 -9 -0.21 0.81
 0 17 -9 0.94 0.61
 0 17 9 0.48 0.66
 0 -17 -9 -0.05 0.63
 0 -17 9 -0.12 0.63
 0 -17 -9 0.17 0.69
 0 17 -9 0.13 0.84
 0 17 -9 0.49 0.7
 0 17 -9 0.2 0.59
 0 17 9 0.08 0.87
 0 -17 -9 1.04 0.78
 0 17 9 0.21 0.84
 0 -17 -9 -0.13 0.72
 0 17 -9 0.26 0.87
 0 17 -9 0.27 0.86
 0 17 10 56.72 2.82
 0 17 10 59.39 3.04
 0 -17 10 58.25 2.91
 0 17 -10 62.5 2.96
 0 17 10 57.55 3.06
 0 17 -10 60.98 2.98
 0 -17 -10 56.41 3.02
 0 -17 10 58.14 2.85
 0 17 10 59.52 3.06
 0 17 10 57.5 3.01
 0 17 10 56.49 2.93
 0 17 10 56.24 2.94
 0 -17 10 59.24 3.06
 0 -17 10 63.6 3.17
 0 -17 -10 57.32 2.84
 0 17 -10 61.63 2.83
 0 -17 10 61.23 3.13
 0 -17 -10 53 2.82
 0 17 10 56.03 2.81
 0 17 -10 62.8 2.85
 0 17 -10 56.82 2.96
 0 17 -10 58.42 3.01
 0 -17 -10 59.03 2.95
 0 -17 -10 54.12 2.86
 0 17 -10 65.34 3.05
 0 17 10 56.05 3.03
 0 17 -10 54.89 2.85
 0 17 10 57.14 2.99
 0 -17 -10 57.97 2.93
 0 17 -10 61.36 3.03
 0 17 11 46.48 2.63
 0 17 11 48.52 2.67
 0 -17 11 43.28 2.45
 0 17 -11 46.96 2.57
 0 17 11 49.77 2.74
 0 -17 11 50.42 2.76
 0 17 11 53.26 2.74
 0 -17 11 45.34 2.73
 0 17 11 48.42 2.65
 0 -17 11 43.28 2.59
 0 17 11 46.54 2.57
 0 17 11 47.54 2.56
 0 17 -11 50.39 2.61
 0 -17 -11 52.24 2.7
 0 17 -11 48.42 2.45
 0 -17 -11 44.16 2.46
 0 -17 -11 46.43 2.47
 0 17 -11 43.47 2.42
 0 17 -11 48.82 2.62
 0 -17 -11 44.1 2.56
 0 17 -11 49.68 2.64
 0 -17 -11 46.01 2.45
 0 17 -11 48.59 2.64
 0 17 11 51.07 2.72
 0 17 -11 47.89 2.51
 0 -17 11 49.16 2.56
 0 -17 12 63.09 3.25
 0 17 12 59.22 3.25
 0 17 12 58.36 3.22
 0 -17 -12 62.24 3.19
 0 17 -12 63.06 3.17
 0 17 -12 61.03 3.07
 0 17 -12 62.81 3.02
 0 -17 -12 58.55 3
 0 17 12 57.64 3.08
 0 17 12 57.95 3.15
 0 -17 12 56.4 3.23
 0 -17 12 62.8 3.2
 0 17 -12 58.5 2.96
 0 -17 -12 58.12 2.98
 0 -17 12 57.31 3.25
 0 -17 12 59.85 3.18
 0 -17 12 57.54 3.08
 0 -17 -12 57.02 3.01
 0 17 -12 59.29 2.99
 0 17 -12 57.51 3.14
 0 17 -12 64.04 3.21
 0 17 -12 57.18 3.01
 0 17 12 59.42 3.18
 0 17 12 57.19 3.19
 0 17 13 -0.43 1.1
 0 -17 13 0.96 1.01
 0 17 13 -0.22 0.97
 0 17 -13 -0.18 0.95
 0 -17 -13 -0.4 1.01
 0 17 -13 -0.08 0.84
 0 17 -13 0.08 0.8
 0 -17 -13 -0.47 0.88
 0 17 13 -1.09 1.06
 0 17 13 -0.09 0.91
 0 -17 -13 1.17 0.85
 0 17 -13 0.6 0.78
 0 -17 13 0.12 1.11
 0 -17 13 -0.09 0.83
 0 -17 13 0.72 0.97
 0 -17 -13 -0.65 0.85
 0 17 -13 0.85 0.81
 0 17 -13 -0.86 1.06
 0 17 -13 0.09 1.04
 0 -17 -13 -0.54 0.85
 0 17 -13 -0.75 1.04
 0 17 13 1.98 1.06
 0 17 13 0.1 0.95
 0 17 13 1.16 0.99
 0 17 14 46.59 2.95
 0 17 -14 49.45 2.88
 0 17 14 51.17 3
 0 17 -14 55.04 2.87
 0 17 -14 53.7 2.82
 0 -17 -14 56.44 2.99
 0 -17 -14 47.99 2.78
 0 17 -14 48.06 2.76
 0 -17 -14 54.92 2.85
 0 -17 14 49.98 3
 0 17 14 49.07 2.89
 0 -17 14 59.1 3.16
 0 17 14 49.02 2.89
 0 17 -14 53.95 2.8
 0 -17 -14 51.8 2.81
 0 -17 14 45.79 2.81
 0 -17 14 48.9 3.14
 0 -17 14 47.77 2.96
 0 -17 -14 51.66 2.82
 0 17 -14 49.19 2.76
 0 17 -14 51.2 2.92
 0 17 -14 50.79 2.94
 0 17 14 47.58 2.92
 0 17 14 49.24 2.96
 0 17 -14 56.69 3.03
 0 17 -14 53.35 2.97
 0 -17 -14 52.51 2.84
 0 17 15 35.79 2.42
 0 17 -15 33.94 2.21
 0 17 15 31.35 2.25
 0 -17 -15 33.93 2.29
 0 -17 -15 28.45 2.1
 0 17 -15 27.62 2.03
 0 17 -15 30.04 2.06
 0 -17 -15 31.85 2.11
 0 17 -15 30.25 2.09
 0 -17 15 32.19 2.45
 0 17 15 34.65 2.45
 0 -17 15 33.62 2.45
 0 17 15 33.65 2.22
 0 17 15 31.46 2.22
 0 17 15 32.22 2.31
 0 17 -15 31.62 2.05
 0 -17 -15 29.31 2.06
 0 -17 15 34.04 2.3
 0 -17 15 34.2 2.47
 0 17 -15 33.14 2.35
 0 17 -15 33.54 2.11
 0 -17 -15 29.31 2.09
 0 17 -15 38.24 2.37
 0 17 -15 33.53 2.24
 0 17 -15 32.58 2.13
 0 17 15 32 2.24
 0 17 15 33.41 2.32
 0 -17 15 23.77 2.14
 0 17 -15 30.01 2.21
 0 -17 -15 27.94 2.05
 0 17 -15 35.79 2.37
 0 -17 16 3.18 1.36
 0 -17 16 3.14 1.18
 0 17 16 3.35 1.37
 0 17 16 3.74 1.16
 0 17 -16 3.33 1.15
 0 17 16 1.89 1.12
 0 17 16 2.45 1.14
 0 17 16 0.48 1.21
 0 -17 16 2.59 1.13
 0 17 16 4.11 1.22
 0 -17 16 3.51 1.17
 0 -17 16 3.39 1.37
 0 17 -16 2.16 1.36
 0 17 -16 1.78 1.27
 0 17 -16 3.79 1.19
 0 17 16 3.22 1.06
 0 17 -16 2.31 0.98
 0 17 16 0.89 1.12
 0 17 -16 1.91 1.02
 0 -17 -16 1.66 1.03
 0 -17 -16 2.24 1.17
 0 17 -16 0.8 1.28
 0 17 -16 2.24 1.16
 0 17 17 12.64 1.66
 0 17 17 10.69 1.48
 0 17 -17 11.63 1.44
 0 -17 17 12.55 1.59
 0 17 17 11.22 1.75
 0 -17 17 13.43 1.87
 0 -17 17 10.8 1.67
 0 17 17 9.7 1.41
 0 17 17 12.63 1.62
 0 17 17 9.99 1.46
 0 -17 17 12.87 1.8
 0 -17 17 12.03 1.51
 0 17 -17 10.85 1.32
 0 -17 -17 13.55 1.45
 0 -17 -17 9.22 1.32
 0 17 -17 11.87 1.7
 0 17 -17 11.57 1.58
 0 17 -17 11.99 1.52
 0 17 17 9.13 1.31
 0 17 -17 14.13 1.59
 0 17 17 10.17 1.43
 0 17 -17 12.3 1.53
 0 17 -17 12.83 1.65
 0 -17 -17 10.48 1.38
 0 -17 -17 15.32 1.48
 0 17 -17 10.24 1.36
 0 -17 -17 11.55 1.52
 0 17 -17 13.96 1.44
 0 -17 18 1.88 1.42
 0 -17 18 5.25 1.45
 0 17 18 3.53 1.23
 0 17 18 4.2 1.21
 0 17 18 2.45 1.34
 0 -17 18 2.83 1.15
 0 17 18 4.61 1.2
 0 17 18 2.93 1.12
 0 17 18 4.7 1.35
 0 -17 -18 3.82 1.07
 0 17 -18 3.35 1.07
 0 -17 18 5.18 1.42
 0 17 -18 3.58 1.35
 0 17 -18 4.26 1.33
 0 17 -18 3.47 1.24
 0 -17 -18 3.29 1.2
 0 17 -18 3.14 1.08
 0 -17 -18 3.91 1.12
 0 17 -18 4.58 1.25
 0 17 18 1.32 1.07
 0 -17 18 4.47 1.32
 0 -17 18 4.63 1.26
 0 17 -18 3.37 1.21
 0 17 19 -0.25 1.22
 0 17 19 -0.72 1.01
 0 17 -19 -0.2 1.14
 0 17 -19 -0.73 1.22
 0 17 -19 0.75 1.2
 0 17 -19 1.24 1.12
 0 17 -19 0.45 0.98
 0 -17 -19 0.38 0.99
 0 -17 -19 0.44 1.02
 0 17 -19 0.83 0.95
 0 -17 -19 -0.56 1
 0 -17 19 -0.81 1.09
 0 -17 19 0.74 1.11
 0 -17 19 -0.68 1.23
 0 17 -19 0.3 1.11
 0 17 19 -1.25 1.07
 0 17 19 -0.21 0.98
 0 17 19 -1.15 1.19
 0 17 19 0.73 1.08
 0 -17 19 -0.66 1.2
 0 -17 19 0.14 1.12
 0 -17 19 0.55 0.91
 0 17 20 45.37 2.82
 0 -17 20 46.02 2.88
 0 17 20 45.55 2.71
 0 17 20 45.25 2.6
 0 17 20 42.26 2.69
 0 17 20 42.32 2.6
 0 -17 20 42.17 2.82
 0 -17 -20 44.9 2.65
 0 17 -20 45.4 2.55
 0 17 -20 43.16 2.5
 0 -17 -20 45.48 2.56
 0 -17 -20 45.52 2.57
 0 17 -20 43.52 2.65
 0 17 -20 46.85 2.68
 0 -17 20 39.91 2.59
 0 -17 20 40.15 2.68
 0 -17 20 46.9 2.87
 0 17 21 0.55 0.77
 0 17 -21 -0.41 1.02
 0 17 -21 0.65 0.99
 0 -17 -21 0.26 1.03
 0 17 -21 1.08 1.03
 0 -17 21 1 1.06
 0 -17 21 1.59 1.04
 0 -17 21 -1.84 1.12
 0 -17 21 0.19 0.88
 0 -17 -21 -0.67 0.87
 0 -17 -21 0.79 0.83
 0 -17 22 16.13 1.5
 0 17 -22 15.46 1.35
 0 17 -22 14.99 1.37
 0 -17 -22 17.69 1.44
 0 17 22 17.23 1.24
 0 17 -22 13.01 1.34
 0 -17 22 16.11 1.44
 0 -17 22 15.52 1.51
 0 -17 -22 14.92 1.24
 0 17 23 7.39 0.77
 0 17 -23 5.64 0.92
 0 17 -23 6.13 0.9
 0 -17 -23 6.57 0.98
 0 17 -23 6.97 0.87
 0 17 -24 1.55 0.56
 0 -17 -24 0.65 0.48
 0 -17 -24 0.68 0.54
 0 17 -24 1 0.56
 0 18 0 6.08 0.5
 0 18 0 5.36 0.77
 0 -18 0 5.18 0.66
 0 18 0 6.25 0.86
 0 -18 0 5.28 0.81
 0 18 0 5.86 0.57
 0 -18 0 5.81 0.8
 0 18 0 5.16 0.85
 0 -18 0 5.5 0.61
 0 -18 0 6.54 0.7
 0 18 0 6.96 0.74
 0 -18 0 6.64 0.8
 0 18 0 5.52 0.77
 0 18 0 5.61 0.78
 0 18 0 6.12 0.83
 0 -18 0 6.39 0.85
 0 -18 0 5.77 0.8
 0 18 0 5.38 0.84
 0 18 0 5.92 0.62
 0 18 0 5.17 0.56
 0 -18 0 6 0.73
 0 18 0 6.38 0.87
 0 -18 -1 89.13 3.86
 0 -18 1 85.48 3.82
 0 18 1 89.43 3.88
 0 18 -1 89.41 3.74
 0 -18 -1 86.58 3.87
 0 18 1 85.59 3.75
 0 -18 1 94.46 3.84
 0 -18 -1 87.55 3.85
 0 -18 1 85.22 3.78
 0 18 1 92.21 3.95
 0 18 1 88.78 3.88
 0 -18 -1 90.36 3.87
 0 18 -1 86.31 3.7
 0 -18 1 89.52 3.93
 0 -18 -1 89.12 3.88
 0 -18 -1 87.65 3.89
 0 18 1 83.63 3.69
 0 18 1 88.12 3.8
 0 -18 1 90.08 3.92
 0 18 1 89.63 3.93
 0 18 1 86.61 3.93
 0 18 -1 92.6 3.92
 0 18 -1 90.34 3.92
 0 -18 1 88.05 3.82
 0 18 -1 95.18 3.82
 0 -18 -1 92.01 3.85
 0 -18 -1 90.51 3.78
 0 -18 -1 88.06 3.73
 0 -18 -1 86.1 3.74
 0 -18 1 91.64 3.9
 0 -18 -1 82.34 3.86
 0 18 -1 87.62 3.76
 0 -18 1 84.1 3.95
 0 -18 -1 91.93 3.98
 0 -18 1 89.79 3.86
 0 -18 -1 87.88 3.89
 0 18 1 90.03 3.9
 0 18 -1 87.23 3.82
 0 18 -1 92.61 3.95
 0 18 1 86.79 3.99
 0 18 -1 91.31 3.91
 0 -18 1 87.88 3.75
 0 18 1 85.32 3.86
 0 18 1 88.16 3.85
 0 18 -1 91.23 3.88
 0 -18 -2 18.27 1.17
 0 -18 -2 18.19 1.21
 0 18 2 19.62 1.25
 0 18 -2 21.25 1.05
 0 -18 2 17.47 1.07
 0 -18 2 19.63 1.09
 0 18 2 15.68 1.19
 0 -18 -2 17.57 1.19
 0 -18 2 17.47 1.01
 0 18 -2 19.5 1.27
 0 18 2 20.21 1.23
 0 -18 -2 17.94 1.21
 0 -18 -2 20.84 1.21
 0 -18 2 19.28 1.23
 0 -18 2 18.99 1.21
 0 -18 -2 19.06 1.2
 0 -18 2 18.63 1.16
 0 -18 -2 18.18 0.94
 0 -18 2 20.18 1.25
 0 -18 -2 18.41 0.95
 0 18 -2 20.06 1.06
 0 18 -2 17.68 0.85
 0 -18 -2 21.43 1.1
 0 18 -2 20.24 1.25
 0 -18 -2 17.17 1.21
 0 -18 2 19.64 1.26
 0 18 2 19.29 1.21
 0 -18 -2 20 1.23
 0 -18 2 19.55 1.13
 0 18 -2 17.85 1.06
 0 18 -2 18.42 1.18
 0 18 2 19.91 1.22
 0 18 2 16.83 1.31
 0 18 -2 18.45 1.15
 0 18 -2 17.36 1.27
 0 18 -2 19.99 1.23
 0 18 -2 20.14 1.22
 0 18 2 20.06 1.24
 0 18 2 18.24 1.17
 0 -18 2 17.01 0.97
 0 -18 3 418.22 16.5
 0 18 3 412.21 16.46
 0 -18 -3 426.15 16.47
 0 18 -3 381.7 16.19
 0 -18 -3 388.87 16.21
 0 18 -3 382 16.19
 0 -18 -3 377.83 16.2
 0 -18 -3 436.61 16.46
 0 -18 3 405.21 16.33
 0 -18 -3 416.72 16.47
 0 -18 -3 427.19 16.43
 0 -18 3 414.02 16.47
 0 -18 3 418.47 16.47
 0 -18 -3 429.15 16.43
 0 -18 3 403.78 16.32
 0 -18 -3 380.84 16.21
 0 -18 3 415.17 16.5
 0 -18 3 433.32 16.48
 0 -18 -3 415.52 16.34
 0 -18 3 425.79 16.47
 0 18 -3 426.01 16.47
 0 -18 -3 384.63 16.21
 0 -18 -3 422.63 16.47
 0 -18 -3 434.59 16.49
 0 -18 3 380.61 16.36
 0 -18 -3 421.14 16.48
 0 18 -3 408.07 16.39
 0 18 3 426.79 16.5
 0 18 3 426.59 16.47
 0 18 -3 425.44 16.46
 0 18 3 393.42 16.4
 0 18 -3 426.1 16.46
 0 18 -3 429.4 16.46
 0 18 -3 426.21 16.51
 0 18 3 419.59 16.55
 0 18 -3 414.7 16.43
 0 18 4 63.75 3.06
 0 -18 4 74.49 3.16
 0 -18 -4 72.74 3.14
 0 -18 -4 75.6 3.19
 0 -18 4 71.27 2.95
 0 18 -4 70.42 3.14
 0 18 4 66.88 3.21
 0 18 -4 67.95 2.98
 0 -18 -4 69.03 3.17
 0 18 -4 67.71 2.9
 0 -18 -4 61.87 2.9
 0 18 -4 67.31 2.89
 0 -18 4 73.8 3.22
 0 18 4 70.49 3.19
 0 18 4 65.07 3.17
 0 -18 -4 71.68 3.16
 0 -18 4 72.9 3.07
 0 -18 4 74.43 3.18
 0 18 4 72.24 3.17
 0 -18 -4 67.52 3.06
 0 -18 4 74.05 3.16
 0 18 -4 67.66 2.89
 0 18 -4 66.99 3.16
 0 18 -4 70.19 3.15
 0 18 -4 71.32 3.12
 0 -18 -4 66.41 2.91
 0 -18 4 66.58 3.01
 0 -18 4 70.99 3.19
 0 -18 -4 69.13 2.95
 0 -18 4 73.19 3.26
 0 -18 4 72.6 3.2
 0 18 -4 67.08 2.89
 0 -18 -4 64.06 2.91
 0 18 -4 73.75 3.17
 0 18 -4 67.59 3.03
 0 18 4 68.33 3.19
 0 -18 -4 69.16 3.18
 0 -18 4 67.49 3.01
 0 18 -4 67.97 3.09
 0 18 -4 66.26 3.15
 0 18 4 70.38 3.16
 0 18 -4 67.74 3.12
 0 18 4 71.1 3.28
 0 18 -4 71.84 3.19
 0 -18 -4 69.52 3.18
 0 18 5 385 15.69
 0 -18 -5 397.27 15.81
 0 18 -5 410.52 15.83
 0 18 -5 381.21 15.57
 0 -18 5 397.77 15.74
 0 -18 -5 399.17 15.72
 0 -18 5 372.67 15.6
 0 18 -5 392.82 15.75
 0 18 5 400 15.88
 0 18 -5 388.28 15.62
 0 -18 -5 380 15.63
 0 -18 5 382.91 15.79
 0 18 5 403.54 15.8
 0 -18 5 373.94 15.65
 0 -18 5 397.69 15.76
 0 -18 5 386.24 15.68
 0 -18 -5 375.71 15.67
 0 18 5 391.87 15.78
 0 -18 5 380.98 15.76
 0 18 5 414.21 15.81
 0 18 5 405.07 15.82
 0 -18 -5 381.68 15.59
 0 18 -5 393.2 15.74
 0 18 -5 380.06 15.56
 0 18 -5 369.35 15.61
 0 18 5 377.54 15.63
 0 -18 5 402.29 15.84
 0 -18 5 408.51 15.84
 0 -18 -5 406.36 15.85
 0 -18 5 393.81 15.82
 0 18 -5 396.93 15.63
 0 -18 -5 355.77 15.53
 0 18 -5 369.46 15.56
 0 -18 -5 383 15.6
 0 18 -5 387.68 15.77
 0 18 -5 344.99 15.66
 0 -18 -5 410.17 15.81
 0 -18 5 340.27 15.59
 0 18 -5 359.48 15.71
 0 -18 5 373 15.79
 0 18 5 414.65 15.83
 0 18 5 409.97 15.81
 0 18 -5 377.19 15.79
 0 18 -5 405.8 15.81
 0 18 5 402.85 15.89
 0 18 -5 384.52 15.77
 0 -18 -5 404.94 15.84
 0 18 -5 384.38 15.67
 0 18 -6 53.47 2.5
 0 -18 -6 47.4 2.42
 0 -18 -6 48.04 2.3
 0 -18 -6 48.72 2.42
 0 -18 6 50.49 2.35
 0 -18 -6 49.15 2.26
 0 18 6 45.14 2.34
 0 18 6 49.84 2.54
 0 18 -6 48.8 2.22
 0 18 -6 53.47 2.42
 0 -18 6 46.54 2.3
 0 18 6 45.97 2.44
 0 -18 6 50.79 2.44
 0 -18 6 48.31 2.38
 0 18 6 48.77 2.44
 0 18 6 47.12 2.49
 0 -18 6 48.97 2.53
 0 18 6 48.04 2.45
 0 18 -6 46.96 2.18
 0 18 -6 49.27 2.37
 0 18 -6 49.54 2.23
 0 -18 -6 44.4 2.2
 0 -18 6 49.83 2.49
 0 18 6 47.63 2.24
 0 -18 6 50.18 2.48
 0 -18 6 48.69 2.48
 0 18 -6 49.02 2.17
 0 18 -6 45.69 2.18
 0 18 -6 47.65 2.4
 0 -18 -6 48.85 2.23
 0 18 -6 45.2 2.3
 0 18 -6 48.44 2.38
 0 -18 -6 49.59 2.44
 0 -18 6 48.94 2.42
 0 18 6 48.92 2.45
 0 18 6 46.24 2.41
 0 18 -6 49.67 2.45
 0 18 6 48.99 2.53
 0 18 -6 47.58 2.27
 0 18 -6 52.1 2.48
 0 -18 -6 49.34 2.48
 0 -18 -7 18.21 1.29
 0 18 -7 17.66 1.32
 0 -18 -7 14.77 1.27
 0 -18 7 15.38 1.15
 0 -18 7 14.64 1.08
 0 -18 -7 16.29 1.07
 0 18 7 15.86 1.3
 0 18 7 16.35 1.14
 0 18 7 18.4 1.39
 0 18 -7 16.29 1.02
 0 18 -7 17.63 1.26
 0 -18 7 16.1 1.08
 0 18 7 15.67 1.29
 0 -18 7 18.05 1.26
 0 -18 7 16.61 1.4
 0 18 7 17.03 1.3
 0 -18 7 18.05 1.21
 0 18 7 18.75 1.31
 0 18 7 16.14 1.33
 0 18 -7 15.59 1
 0 18 -7 15.49 1.19
 0 -18 -7 19.65 1.31
 0 -18 7 15.86 1.33
 0 18 7 15.3 1.03
 0 -18 7 15.74 1.3
 0 18 -7 17.26 1.03
 0 18 -7 15.89 1.17
 0 -18 7 14.38 1.2
 0 -18 7 17.13 1.23
 0 18 -7 17.16 1.28
 0 -18 -7 18.22 1.28
 0 18 7 16.05 1.23
 0 18 7 19.46 1.31
 0 18 7 16.7 1.39
 0 18 -7 16.69 1.3
 0 -18 -7 15.75 1.26
 0 18 -7 16.68 1.08
 0 18 8 51.2 2.64
 0 -18 -8 52.46 2.58
 0 -18 8 50.73 2.47
 0 18 8 50.55 2.5
 0 -18 8 49.92 2.58
 0 18 8 56.19 2.69
 0 18 -8 52.84 2.58
 0 18 8 51.65 2.69
 0 18 -8 49.96 2.6
 0 18 -8 52.37 2.62
 0 -18 -8 53.14 2.64
 0 -18 8 55.1 2.58
 0 18 8 53.61 2.75
 0 18 8 51.92 2.6
 0 18 8 52.41 2.67
 0 -18 8 54.1 2.5
 0 -18 8 52.59 2.7
 0 18 8 52.9 2.6
 0 -18 -8 51.68 2.42
 0 18 -8 47.3 2.37
 0 -18 8 49.29 2.62
 0 -18 -8 48.83 2.6
 0 18 8 49.19 2.38
 0 18 8 52.88 2.53
 0 -18 -8 49.46 2.42
 0 18 -8 46.41 2.37
 0 18 -8 49.21 2.51
 0 -18 8 52.8 2.55
 0 18 -8 47.51 2.56
 0 -18 8 43.74 2.48
 0 18 8 51.94 2.61
 0 -18 -8 54.62 2.58
 0 18 8 49.46 2.6
 0 18 8 55.9 2.73
 0 18 -8 48.55 2.4
 0 18 -8 46.11 2.43
 0 18 -8 48.43 2.62
 0 -18 -8 55.23 2.67
 0 18 9 0.82 1.03
 0 -18 9 -0.65 0.74
 0 18 9 1.12 0.9
 0 18 -9 0.07 0.8
 0 -18 -9 0.07 0.8
 0 18 9 1.12 0.89
 0 18 9 0.5 0.86
 0 -18 9 0.23 0.91
 0 18 9 0.84 0.98
 0 -18 -9 0.83 0.64
 0 18 -9 0.73 0.59
 0 -18 -9 0.57 0.78
 0 -18 9 1.1 0.98
 0 -18 9 -0.21 0.83
 0 18 -9 0.94 0.62
 0 18 9 0.73 0.68
 0 -18 -9 0.35 0.62
 0 -18 -9 0.35 0.79
 0 18 -9 0.27 0.87
 0 -18 -9 0.36 0.71
 0 18 -9 0.47 0.87
 0 18 9 2.13 0.97
 0 18 -9 0.33 0.7
 0 18 9 0.43 0.78
 0 -18 -9 0.19 0.75
 0 18 9 0.61 0.62
 0 18 9 1.1 0.94
 0 -18 9 0.38 0.77
 0 18 10 59.63 3.25
 0 18 10 64.12 3.05
 0 -18 10 60.54 3.12
 0 18 -10 65.03 3.16
 0 18 10 62.8 3.32
 0 -18 -10 66.38 3.29
 0 18 -10 69.67 3.24
 0 18 10 65.6 3.32
 0 -18 10 61.55 3.09
 0 18 10 64.97 3.26
 0 18 10 64.31 3.18
 0 -18 10 67.19 3.3
 0 -18 10 63.86 3.33
 0 18 10 60.01 3.14
 0 18 -10 65.37 3.02
 0 -18 -10 65.46 3.06
 0 -18 10 68.07 3.39
 0 18 10 60.88 3.05
 0 -18 -10 60.96 3.05
 0 18 -10 63.21 3.02
 0 -18 -10 62.72 3.17
 0 18 -10 61.94 3.21
 0 18 -10 66.23 3.22
 0 -18 -10 62.2 3.1
 0 18 -10 61.36 3.2
 0 18 -10 60.95 3.08
 0 18 10 66.64 3.32
 0 -18 -10 62.56 3.15
 0 18 10 65.19 3.26
 0 18 -10 65.8 3.21
 0 18 11 0.87 0.87
 0 18 11 -0.09 0.99
 0 -18 11 0.35 0.73
 0 18 -11 -0.15 0.87
 0 18 11 0.76 0.88
 0 18 11 2.19 1.06
 0 -18 11 -0.49 0.89
 0 -18 11 0.45 0.94
 0 18 11 -0.45 0.87
 0 18 11 -0.16 0.86
 0 18 11 1.02 0.97
 0 -18 -11 -0.17 0.97
 0 18 -11 0.87 0.89
 0 -18 -11 -0.06 0.75
 0 18 -11 0.12 0.7
 0 18 -11 0.12 0.68
 0 -18 -11 0.63 0.74
 0 18 -11 -0.55 0.7
 0 -18 -11 0.07 0.74
 0 18 -11 0.32 1.01
 0 -18 -11 1.3 0.83
 0 -18 -11 0.73 0.71
 0 18 -11 0.88 0.95
 0 18 -11 -0.14 0.75
 0 18 11 1.02 0.9
 0 -18 11 0.08 0.71
 0 18 12 78.06 3.98
 0 18 12 79.76 3.9
 0 -18 12 80.16 4
 0 -18 -12 80.19 3.8
 0 18 -12 79.11 3.75
 0 -18 -12 80.09 3.99
 0 18 -12 78.66 3.77
 0 18 -12 81.42 3.94
 0 18 -12 82.72 3.87
 0 -18 -12 80.6 3.81
 0 -18 12 77.3 4.1
 0 -18 12 78.84 3.91
 0 -18 -12 71.62 3.75
 0 18 -12 78.66 3.77
 0 18 -12 79.97 3.97
 0 18 -12 81.37 3.99
 0 18 -12 88.42 4.02
 0 18 12 75.99 3.99
 0 18 12 82.84 4.1
 0 18 12 75.9 4.03
 0 -18 12 77.85 4.04
 0 18 12 79.2 4.03
 0 18 13 2.29 1.09
 0 -18 13 0.99 1.04
 0 18 13 2.36 1.03
 0 18 -13 2.36 0.99
 0 -18 -13 1.84 0.99
 0 18 -13 2.99 0.97
 0 -18 -13 2.74 0.92
 0 18 -13 2.13 0.88
 0 18 13 1.51 1
 0 -18 13 1.39 1.16
 0 18 13 1.41 1.05
 0 -18 -13 1.25 0.83
 0 18 -13 0.37 0.78
 0 -18 13 1.09 0.84
 0 -18 13 1.54 1.2
 0 -18 13 2.41 1.03
 0 -18 -13 0.49 0.82
 0 18 -13 1.84 0.8
 0 -18 -13 2.43 0.93
 0 18 -13 2.74 1.06
 0 18 -13 1.43 0.98
 0 18 -13 1.43 1.09
 0 18 13 0.86 0.94
 0 18 13 1.87 1.03
 0 18 13 2.25 1.08
 0 -18 14 41.58 2.77
 0 18 -14 46.97 2.73
 0 18 14 43.26 2.78
 0 -18 -14 42.89 2.56
 0 18 -14 45.88 2.64
 0 18 -14 45.73 2.57
 0 -18 -14 43.78 2.75
 0 18 -14 45.36 2.58
 0 -18 -14 44.12 2.6
 0 -18 14 41.89 2.85
 0 18 14 45.48 2.69
 0 18 14 48.97 2.73
 0 18 -14 46.19 2.55
 0 -18 -14 45.28 2.58
 0 -18 14 44.4 2.76
 0 -18 14 47.91 2.69
 0 -18 14 52.78 3.04
 0 -18 -14 46.95 2.62
 0 18 -14 46.28 2.57
 0 18 -14 46.62 2.79
 0 -18 -14 47.96 2.7
 0 18 -14 45.6 2.77
 0 18 -14 48.52 2.82
 0 18 14 45.96 2.76
 0 18 14 48.63 2.83
 0 18 14 47.54 2.88
 0 18 -15 12.14 1.54
 0 -18 15 14 1.67
 0 18 15 14.57 1.6
 0 18 15 15.34 1.69
 0 18 15 16.56 1.78
 0 -18 15 11.32 1.66
 0 -18 -15 12.73 1.37
 0 -18 -15 12.27 1.54
 0 18 -15 14.69 1.38
 0 18 -15 15.14 1.41
 0 -18 -15 12.91 1.42
 0 18 -15 11.15 1.3
 0 18 -15 14.09 1.49
 0 18 15 14.05 1.6
 0 -18 15 15.6 1.78
 0 18 15 15.16 1.53
 0 18 15 13.76 1.57
 0 18 15 15.52 1.73
 0 -18 -15 11.44 1.33
 0 18 -15 11.67 1.29
 0 -18 15 12.16 1.52
 0 -18 15 14.27 1.74
 0 -18 -15 12.04 1.36
 0 18 -15 14.33 1.67
 0 18 -15 14.06 1.35
 0 18 -15 16.04 1.62
 0 18 -15 13.87 1.64
 0 18 15 12.74 1.39
 0 18 15 12.51 1.48
 0 18 15 12.24 1.48
 0 18 -15 15.72 1.62
 0 -18 -15 11.45 1.37
 0 18 -15 13.52 1.66
 0 18 16 82.62 4.6
 0 18 -16 89.67 4.51
 0 18 16 90.91 4.66
 0 -18 16 94.91 4.83
 0 -18 16 97.71 4.68
 0 18 16 91.86 4.77
 0 18 16 87.39 4.52
 0 18 16 82.63 4.59
 0 18 16 81.17 4.43
 0 -18 16 90.97 4.79
 0 -18 16 93.97 4.67
 0 -18 -16 79.57 4.34
 0 18 -16 98.23 4.69
 0 -18 -16 83.29 4.4
 0 18 -16 98.12 4.65
 0 18 -16 98.55 4.62
 0 18 16 90.43 4.48
 0 18 -16 95.02 4.47
 0 -18 -16 89.19 4.42
 0 -18 -16 81.67 4.54
 0 -18 -16 85.37 4.39
 0 18 -16 92.38 4.42
 0 18 -16 91.46 4.43
 0 18 -16 96.88 4.53
 0 18 16 82.97 4.47
 0 18 -16 90.72 4.58
 0 18 -16 96.07 4.67
 0 18 17 1.56 1.31
 0 18 17 3.27 1.17
 0 18 -17 3.17 1.14
 0 -18 17 0.65 1.12
 0 -18 17 2.05 1.34
 0 -18 17 3.95 1.45
 0 -18 17 3.51 1.12
 0 18 17 1.09 1.21
 0 18 17 2.84 1.11
 0 18 17 3.19 1.17
 0 -18 17 3.69 1.13
 0 -18 17 2.46 1.29
 0 -18 -17 1.56 0.95
 0 18 -17 3.51 0.99
 0 18 -17 2.96 1.31
 0 18 -17 2.15 1.22
 0 18 -17 4.41 1.27
 0 18 17 3.54 1
 0 18 17 0.67 1.04
 0 18 -17 2.08 1.19
 0 18 -17 2.05 1.18
 0 18 -17 0.7 1.24
 0 -18 -17 3.11 1.08
 0 -18 -17 1.78 1
 0 18 -17 3.21 1.06
 0 -18 -17 3.62 1.24
 0 18 -17 3.17 1.03
 0 -18 18 3.18 1.34
 0 18 18 1.31 1.17
 0 -18 18 1.3 1.42
 0 18 -18 -0.11 1.07
 0 18 18 -0.64 1.03
 0 18 18 2.44 1.38
 0 18 18 -0.22 1.03
 0 18 18 0.84 1.28
 0 18 18 1.45 1.09
 0 -18 18 0.13 1.14
 0 -18 -18 0.57 0.97
 0 18 -18 -0.36 0.91
 0 -18 18 0.43 1.34
 0 18 -18 -0.34 1.28
 0 18 -18 1.56 1.18
 0 18 -18 0.97 1.14
 0 -18 18 -1.06 1.26
 0 -18 18 -0.13 1.15
 0 18 18 -0.11 1.03
 0 18 -18 2.16 1.14
 0 -18 -18 -0.19 1
 0 18 -18 -1.22 0.99
 0 -18 -18 0.1 0.98
 0 18 -18 -0.09 0.95
 0 -18 -18 0.12 1.04
 0 18 -18 0.45 1.13
 0 -18 19 8.64 1.46
 0 18 19 8.04 1.3
 0 -18 19 10.07 1.6
 0 18 19 9.4 1.35
 0 18 -19 7.62 1.42
 0 18 -19 7.47 1.36
 0 18 -19 6.18 1.28
 0 18 -19 6.97 1.29
 0 -18 -19 8.13 1.32
 0 -18 -19 8.93 1.23
 0 18 -19 9.13 1.24
 0 18 -19 7.94 1.17
 0 -18 -19 7.6 1.19
 0 18 -19 10.62 1.37
 0 18 19 5.74 1.16
 0 18 19 7.77 1.43
 0 18 19 8.27 1.24
 0 -18 19 10.06 1.63
 0 -18 19 7.64 1.41
 0 -18 19 9.66 1.4
 0 18 19 10.4 1.52
 0 -18 19 9.47 1.25
 0 -18 -20 5.61 1.05
 0 -18 -20 5.72 1.03
 0 -18 -20 4.51 1.06
 0 18 -20 5.41 1
 0 18 -20 4.39 0.99
 0 18 20 4.48 1
 0 18 20 5.83 1.12
 0 -18 20 4.8 1.11
 0 -18 20 3.18 1.25
 0 -18 20 2.75 1.12
 0 -18 20 3.93 1.21
 0 18 20 6.78 1.17
 0 18 20 4.5 1.16
 0 -18 20 4.32 1.34
 0 -18 -21 2.19 0.85
 0 -18 -21 2.15 0.87
 0 -18 21 4.05 1.16
 0 -18 21 1.48 0.95
 0 18 -21 2.99 1.01
 0 18 21 2.84 0.86
 0 18 -21 2.26 1.08
 0 -18 -21 1.37 1.03
 0 18 -21 2.16 1.01
 0 -18 21 3.59 1.11
 0 -18 -22 56.96 2.99
 0 -18 22 60.97 3.26
 0 -18 22 61.41 3.29
 0 18 -22 63.89 3.14
 0 18 22 63.53 3.03
 0 18 -22 66.55 3.18
 0 18 -22 64.24 3.11
 0 -18 -22 66.12 3.18
 0 18 -23 0.45 0.76
 0 18 23 1.2 0.58
 0 -18 -23 1.07 0.79
 0 18 -23 2.19 0.71
 0 18 -23 0.93 0.77
 0 18 -24 -0.2 0.49
 0 18 -24 0.28 0.52
 0 -18 -24 0.34 0.49
 0 -19 0 0.04 0.68
 0 -19 0 0.71 0.71
 0 -19 0 -0.13 0.55
 0 -19 0 -0.44 0.66
 0 -19 0 -0.11 0.53
 0 19 0 -0.07 0.57
 0 -19 0 -0.25 0.48
 0 19 0 0.16 0.69
 0 19 0 0.47 0.44
 0 -19 0 0.04 0.7
 0 -19 0 -0.2 0.7
 0 19 0 0.03 0.66
 0 19 0 -0.21 0.71
 0 19 0 0.61 0.67
 0 -19 0 0.89 0.81
 0 19 0 0.17 0.42
 0 -19 0 0.3 0.62
 0 19 0 0.23 0.73
 0 19 0 -0.15 0.69
 0 -19 0 0.35 0.62
 0 19 0 0.38 0.45
 0 19 0 0.12 0.5
 0 -19 0 -0.24 0.6
 0 -19 -1 12.65 0.98
 0 -19 1 11.26 0.98
 0 -19 -1 10.12 0.98
 0 -19 1 12.48 0.85
 0 -19 -1 10.51 0.9
 0 -19 -1 11.1 0.99
 0 19 1 12.06 0.83
 0 -19 -1 12.39 0.99
 0 19 -1 12.18 0.7
 0 -19 1 11.02 0.96
 0 19 1 10.85 0.66
 0 -19 1 11.74 1.02
 0 19 -1 9.79 1.02
 0 19 1 11.78 1
 0 19 -1 12.53 1.03
 0 19 1 11.92 0.99
 0 -19 1 11.3 0.88
 0 -19 -1 10.97 0.72
 0 -19 1 10.58 0.99
 0 -19 -1 11.36 0.89
 0 -19 -1 11.04 0.79
 0 19 -1 10.15 0.83
 0 -19 1 10.94 0.84
 0 -19 -1 10.37 0.73
 0 19 1 11.29 0.92
 0 19 1 10.67 0.95
 0 19 1 9.82 0.9
 0 -19 1 10.59 0.75
 0 19 -1 12.21 0.96
 0 19 -1 11.26 0.77
 0 -19 1 10.46 1.05
 0 -19 -1 11.76 1.07
 0 -19 -1 11.74 0.97
 0 19 -1 10.14 0.73
 0 -19 1 11.99 0.96
 0 19 -1 11.41 0.85
 0 19 1 10.87 1.04
 0 19 -1 10.42 0.94
 0 19 -1 10.52 1.02
 0 -19 -1 11.08 0.95
 0 19 1 10.87 0.99
 0 -19 1 9.99 0.86
 0 19 -1 11.58 0.75
 0 -19 1 10.96 0.88
 0 19 1 10.78 0.77
 0 -19 -2 90.26 4.1
 0 -19 2 94.79 4.02
 0 -19 -2 98.32 4.13
 0 19 2 97.59 4.12
 0 -19 2 93.87 4.02
 0 -19 -2 97.81 4.08
 0 -19 -2 96.94 4.13
 0 -19 2 97.03 4.15
 0 19 -2 90.23 4.13
 0 -19 -2 97.74 4.1
 0 -19 2 93.19 4.14
 0 -19 -2 97.47 4.11
 0 -19 2 97.06 4.15
 0 19 -2 101.66 4.15
 0 19 2 94.4 4.23
 0 19 -2 89.14 4.06
 0 19 -2 92.36 4.12
 0 19 -2 92.52 4.15
 0 -19 -2 90.59 3.9
 0 -19 -2 95.69 3.91
 0 -19 2 95.67 4.09
 0 19 -2 96.91 3.99
 0 19 -2 82.7 3.82
 0 -19 -2 96.06 4.03
 0 -19 2 97.17 4.15
 0 -19 2 94.02 4.08
 0 19 2 94.76 3.91
 0 -19 -2 99.51 4.13
 0 -19 2 94.47 4.17
 0 -19 -2 98.61 4.14
 0 19 2 98.58 4.15
 0 -19 2 95.15 4.07
 0 19 -2 88.35 3.98
 0 19 -2 94.15 4.1
 0 19 2 100.25 4.15
 0 19 2 97.44 4.1
 0 -19 2 84.38 3.91
 0 19 -2 94.51 4.11
 0 19 2 100.44 4.19
 0 19 2 97.04 4.07
 0 -19 -2 96.77 4.11
 0 -19 2 90.86 3.97
 0 -19 -3 72.74 3.25
 0 19 3 71.52 3.26
 0 -19 3 70.27 3.28
 0 -19 -3 73.72 3.24
 0 19 3 67.91 3.22
 0 -19 -3 74.66 3.26
 0 -19 3 70.98 3.09
 0 -19 3 72.27 3.27
 0 -19 -3 70.65 3.2
 0 -19 3 75.18 3.27
 0 -19 3 70.27 3.29
 0 -19 3 70.35 3.23
 0 -19 3 71.91 3.23
 0 -19 -3 66.31 2.95
 0 -19 -3 73.16 3.1
 0 19 -3 71.3 3.24
 0 19 -3 67.38 3.25
 0 -19 -3 72.5 3.24
 0 19 3 67.97 3.29
 0 -19 -3 71.77 3.25
 0 -19 3 65.07 3.12
 0 -19 -3 72.23 3.27
 0 19 -3 68.65 3.14
 0 19 3 73.55 3.27
 0 19 3 75.51 3.26
 0 19 -3 72.35 3.25
 0 19 -3 73.39 3.25
 0 19 3 72.16 3.19
 0 19 -3 71.99 3.28
 0 19 -3 73.9 3.26
 0 19 3 73.16 3.34
 0 19 -3 69.69 3.18
 0 19 -4 40.26 1.97
 0 19 4 34.81 1.84
 0 -19 -4 41.71 1.94
 0 -19 4 39.58 1.94
 0 -19 4 37.56 1.7
 0 19 -4 37.66 1.73
 0 19 4 37.2 2
 0 19 -4 37.81 1.93
 0 19 -4 35.34 1.62
 0 -19 -4 35.58 1.63
 0 -19 -4 38.36 1.94
 0 -19 4 37.72 1.99
 0 -19 -4 39.14 1.94
 0 19 4 37.61 1.99
 0 -19 -4 40.05 1.87
 0 -19 4 38.47 1.94
 0 -19 4 37.7 1.91
 0 -19 -4 34.05 1.63
 0 19 -4 37.96 1.94
 0 19 -4 34.89 1.6
 0 -19 4 35.24 1.98
 0 -19 -4 35.9 1.7
 0 -19 4 36.55 1.96
 0 -19 4 36.52 1.76
 0 -19 4 37 1.97
 0 19 -4 38.43 1.94
 0 -19 -4 35.43 1.64
 0 19 -4 33.91 1.78
 0 -19 -4 40.14 1.97
 0 19 -4 34.72 1.84
 0 19 4 39.9 1.96
 0 -19 4 38.92 1.79
 0 19 4 36.16 1.96
 0 19 -4 35.01 1.95
 0 19 -4 38.25 1.94
 0 19 4 39.57 2.06
 0 19 -4 41.14 1.99
 0 -19 -4 35.75 1.95
 0 19 5 90.01 3.8
 0 19 -5 82.34 3.63
 0 -19 -5 88.6 3.66
 0 -19 -5 91.56 3.93
 0 19 -5 87.66 3.92
 0 -19 -5 93.55 3.85
 0 -19 5 85.85 3.84
 0 -19 5 84.08 3.69
 0 19 5 87.31 3.86
 0 19 5 92.14 3.99
 0 19 -5 86.01 3.85
 0 19 -5 83.23 3.69
 0 19 5 88.77 3.85
 0 -19 5 90.54 3.93
 0 19 5 92.64 3.94
 0 19 5 93.04 3.94
 0 -19 5 86.24 3.85
 0 19 5 92.53 3.94
 0 -19 5 85.31 3.75
 0 -19 -5 88.48 3.78
 0 19 5 92.89 3.91
 0 -19 5 81.98 3.87
 0 19 -5 87.8 3.84
 0 19 -5 80.08 3.61
 0 19 -5 79.89 3.68
 0 -19 -5 85.85 3.65
 0 -19 5 87.36 3.93
 0 -19 5 86.95 3.96
 0 -19 5 83.39 3.92
 0 19 5 85.49 3.72
 0 19 -5 87.2 3.72
 0 -19 -5 87.23 3.66
 0 19 -5 83.5 3.86
 0 19 -5 80.48 3.62
 0 19 -5 83.79 3.77
 0 19 5 94.03 3.95
 0 19 -5 81.71 3.83
 0 -19 -5 89.37 3.92
 0 -19 5 82.44 3.69
 0 -19 5 87.69 3.93
 0 19 -5 89.32 3.9
 0 19 5 93.21 3.92
 0 19 -5 82.09 3.85
 0 19 5 93.99 4.05
 0 19 -5 83.19 3.88
 0 -19 -5 89.28 3.95
 0 19 -5 80.25 3.74
 0 19 6 111.49 4.87
 0 19 -6 116.49 5.04
 0 19 -6 109.04 4.77
 0 -19 -6 118.34 5.04
 0 -19 -6 117.49 4.91
 0 -19 -6 118.31 5.04
 0 -19 6 114.63 4.93
 0 -19 -6 110.09 4.84
 0 19 6 113.14 5.05
 0 19 6 117.36 4.97
 0 19 -6 109.59 4.8
 0 19 -6 111.52 4.96
 0 19 6 115.53 5.11
 0 -19 6 109.41 4.9
 0 -19 6 114.61 5.02
 0 19 6 112.7 5.01
 0 19 6 118.18 5.02
 0 19 6 118.97 5.01
 0 -19 6 115.96 4.98
 0 -19 6 116.33 5.11
 0 19 6 114.52 5.06
 0 19 -6 118.14 4.96
 0 -19 -6 111.78 4.79
 0 19 -6 109.32 4.76
 0 -19 6 119.36 5.08
 0 19 6 112.25 4.82
 0 -19 6 117.24 5.08
 0 -19 6 109.7 5.04
 0 19 -6 107.52 4.76
 0 -19 -6 114.09 4.8
 0 19 -6 112.96 4.97
 0 19 -6 112.16 4.9
 0 19 6 121.35 5.06
 0 19 -6 104.04 4.93
 0 -19 -6 117.45 5.03
 0 -19 6 106.94 4.98
 0 19 6 113.36 5
 0 19 -6 115.63 5.01
 0 19 6 118.98 5.12
 0 19 -6 108.63 4.85
 0 19 -6 108.28 5.02
 0 -19 -6 123.43 5.07
 0 19 -7 38.13 1.93
 0 19 -7 32.25 1.58
 0 -19 -7 30.74 1.84
 0 -19 -7 28.87 1.63
 0 -19 -7 27.68 1.81
 0 -19 7 33.29 1.77
 0 -19 7 33.07 1.71
 0 19 7 29.89 1.84
 0 19 7 30.05 1.7
 0 19 7 29.3 1.9
 0 19 -7 33.8 1.8
 0 -19 7 30.28 1.66
 0 -19 7 32.69 1.83
 0 19 7 30.25 1.85
 0 19 7 32.36 1.82
 0 19 7 33.76 1.9
 0 19 7 29.99 1.83
 0 -19 7 33.52 1.77
 0 -19 7 32.86 1.93
 0 19 -7 33.89 1.78
 0 19 7 29.73 1.59
 0 -19 7 31.56 1.9
 0 -19 7 33.02 1.92
 0 -19 -7 31.81 1.85
 0 19 -7 30.94 1.64
 0 19 -7 35.22 1.9
 0 -19 -7 30.27 1.88
 0 19 -7 32.03 1.74
 0 -19 7 30.92 1.79
 0 19 7 31.88 1.81
 0 19 -7 30.08 1.83
 0 -19 -7 30.74 1.78
 0 -19 7 31.75 1.78
 0 19 7 28.47 1.81
 0 19 7 27.34 1.61
 0 19 7 30.17 1.92
 0 -19 -8 101.62 4.55
 0 -19 8 99.97 4.54
 0 19 8 99.65 4.46
 0 19 8 101.7 4.6
 0 19 8 93.73 4.61
 0 -19 -8 104.13 4.61
 0 19 -8 100.53 4.53
 0 19 -8 104.47 4.58
 0 19 -8 97.58 4.34
 0 -19 8 102.74 4.53
 0 19 8 99.16 4.55
 0 -19 8 98.8 4.45
 0 -19 8 104.75 4.65
 0 19 8 105.44 4.62
 0 19 8 101.62 4.53
 0 19 8 102.29 4.54
 0 -19 -8 99.67 4.36
 0 19 8 96.79 4.33
 0 19 8 97.78 4.49
 0 -19 8 107.42 4.62
 0 -19 -8 101.4 4.58
 0 -19 -8 92.23 4.35
 0 -19 8 99.29 4.5
 0 19 -8 93.59 4.43
 0 19 8 100.4 4.55
 0 19 -8 100.49 4.57
 0 -19 -8 98.79 4.51
 0 -19 8 100.85 4.5
 0 19 8 100.07 4.54
 0 19 8 103.69 4.66
 0 19 -8 94.51 4.4
 0 -19 -8 98.16 4.56
 0 19 -8 99.46 4.56
 0 19 9 44.43 2.43
 0 -19 9 44.81 2.36
 0 19 9 40.49 2.22
 0 19 9 48.53 2.52
 0 19 -9 47.78 2.35
 0 19 -9 40.52 2.16
 0 -19 -9 48.35 2.48
 0 19 -9 41.33 2.35
 0 -19 9 40.04 2.28
 0 19 9 47.59 2.53
 0 19 9 44.14 2.38
 0 -19 9 43.2 2.48
 0 19 9 43.05 2.37
 0 19 9 49.08 2.5
 0 19 -9 41.83 2.14
 0 -19 -9 41.86 2.18
 0 -19 9 39.24 2.39
 0 -19 9 46.04 2.5
 0 19 9 42.84 2.28
 0 -19 -9 40.7 2.36
 0 19 -9 41.83 2.15
 0 -19 -9 47.63 2.23
 0 19 -9 43.7 2.41
 0 -19 -9 45.02 2.44
 0 19 -9 44.08 2.38
 0 19 9 45.79 2.4
 0 -19 -9 41.85 2.3
 0 19 9 48.72 2.54
 0 19 -9 40.67 2.25
 0 19 9 46.69 2.39
 0 19 9 40.76 2.38
 0 -19 -9 44.66 2.37
 0 -19 -10 26.38 1.76
 0 19 10 28.9 1.89
 0 19 10 26.54 1.64
 0 19 10 29.16 1.95
 0 -19 10 24.98 1.74
 0 19 10 31.79 1.99
 0 19 -10 28.38 1.78
 0 -19 -10 29.94 1.95
 0 19 -10 26.01 1.6
 0 -19 -10 31.5 1.69
 0 19 -10 31.33 1.88
 0 19 10 31.25 1.99
 0 -19 10 28.4 1.73
 0 -19 10 28.29 1.93
 0 19 10 27.41 1.79
 0 19 10 26.9 1.76
 0 19 10 29.16 1.92
 0 -19 10 29.63 2.01
 0 19 -10 26.78 1.61
 0 -19 -10 31.59 1.69
 0 -19 10 26.73 1.98
 0 -19 -10 26.41 1.63
 0 19 -10 25.07 1.58
 0 19 10 27.24 1.68
 0 19 -10 28.64 1.88
 0 19 -10 28.66 1.89
 0 -19 -10 29.54 1.84
 0 19 10 29.51 1.83
 0 -19 -10 27.93 1.75
 0 19 -10 31.39 1.91
 0 19 10 29.02 1.81
 0 19 -10 23.2 1.69
 0 19 10 31.55 1.96
 0 19 -10 26.64 1.86
 0 -19 11 1.91 0.84
 0 19 11 0.92 0.95
 0 19 -11 1.35 0.85
 0 19 11 1.57 1.02
 0 19 11 2.24 1.12
 0 -19 11 1.66 0.95
 0 19 11 1.3 0.96
 0 19 11 2.29 0.94
 0 -19 11 1.72 1.07
 0 19 11 2.25 0.91
 0 19 -11 2.26 0.92
 0 -19 -11 1.52 1
 0 19 -11 1.03 0.76
 0 -19 -11 2.34 0.8
 0 -19 -11 3.6 0.83
 0 19 -11 1.6 0.71
 0 19 -11 1.41 0.68
 0 -19 -11 1.05 0.73
 0 19 -11 1.4 0.94
 0 19 11 1.5 0.8
 0 -19 -11 0.42 0.69
 0 19 11 1.63 0.91
 0 -19 11 1.88 0.83
 0 19 11 0.71 0.9
 0 -19 12 134.79 6.09
 0 19 12 126.14 6.02
 0 19 12 128.64 6.04
 0 19 -12 133.22 5.92
 0 19 -12 131.01 5.75
 0 19 -12 131.88 5.85
 0 -19 -12 136.77 6.03
 0 -19 -12 125.72 5.74
 0 19 12 122.72 5.84
 0 19 12 132.28 5.91
 0 -19 12 133.1 6.01
 0 19 12 128.81 5.98
 0 -19 -12 119.61 5.72
 0 19 -12 124.96 5.71
 0 -19 12 131.79 6.12
 0 -19 -12 124.97 5.77
 0 19 -12 129.99 5.74
 0 19 -12 133.46 5.96
 0 -19 -12 124.26 5.9
 0 19 12 133.05 6.01
 0 19 12 124.19 5.89
 0 19 12 131.93 6.04
 0 19 -12 128.18 5.92
 0 19 13 10.96 1.37
 0 19 13 12.72 1.54
 0 19 -13 11.6 1.34
 0 19 13 9.64 1.32
 0 19 -13 6.86 1.08
 0 19 -13 6.75 1.11
 0 -19 -13 9.46 1.16
 0 19 -13 7.7 1.09
 0 -19 -13 10.22 1.18
 0 -19 -13 9.8 1.34
 0 -19 13 7.65 1.35
 0 19 13 10.99 1.43
 0 -19 13 9.58 1.46
 0 19 13 8.22 1.35
 0 19 13 10.38 1.36
 0 -19 -13 11.62 1.19
 0 19 -13 9.06 1.08
 0 -19 13 9.67 1.35
 0 -19 13 9.18 1.18
 0 -19 13 10.58 1.54
 0 -19 -13 9.44 1.16
 0 19 -13 9.69 1.09
 0 -19 -13 10.94 1.27
 0 19 -13 10.14 1.35
 0 19 -13 10.24 1.34
 0 19 13 8.97 1.23
 0 19 13 10.5 1.3
 0 19 13 10.19 1.36
 0 19 -13 8.15 1.38
 0 19 14 0.68 1.09
 0 19 14 -0.35 1.13
 0 19 -14 0.2 0.98
 0 19 14 -0.49 1
 0 19 -14 0.08 0.83
 0 -19 -14 -1.28 0.9
 0 19 -14 -0.58 0.85
 0 -19 -14 -1.01 1.01
 0 -19 -14 -0.34 0.84
 0 19 -14 0.37 0.83
 0 -19 14 -0.12 1.05
 0 -19 14 0.25 1.18
 0 19 14 0.21 1.01
 0 19 14 0.78 1.03
 0 -19 -14 0.42 0.83
 0 -19 14 -1.68 1.26
 0 -19 14 0.34 1.02
 0 -19 -14 0.53 0.83
 0 19 -14 0.32 1.23
 0 19 -14 0.31 1.11
 0 -19 -14 0.9 0.95
 0 19 -14 -1.7 1.18
 0 19 14 0.92 0.9
 0 19 14 -0.72 0.91
 0 19 -14 -0.62 1.1
 0 19 14 0.69 0.96
 0 19 -15 13.68 1.59
 0 -19 15 15.92 1.73
 0 19 15 12.11 1.57
 0 19 15 12.25 1.55
 0 19 -15 15.12 1.61
 0 19 -15 13.81 1.36
 0 19 -15 14.43 1.39
 0 -19 -15 12.97 1.38
 0 -19 -15 9.77 1.29
 0 19 15 12.88 1.59
 0 -19 15 14.92 1.7
 0 19 15 11.08 1.45
 0 19 15 13.47 1.55
 0 -19 -15 12.51 1.33
 0 -19 15 12 1.72
 0 19 15 13.07 1.77
 0 -19 15 13.44 1.65
 0 -19 15 14.5 1.57
 0 -19 -15 10.14 1.3
 0 19 -15 16.37 1.75
 0 19 -15 12.91 1.57
 0 19 15 13.6 1.47
 0 19 15 10.46 1.42
 0 19 15 9.28 1.37
 0 19 -15 15.88 1.69
 0 19 -15 13.08 1.57
 0 -19 16 57.41 3.55
 0 19 16 61.07 3.37
 0 -19 16 59.98 3.42
 0 19 -16 59.96 3.31
 0 19 16 55.72 3.39
 0 19 16 58.51 3.45
 0 19 16 55.63 3.24
 0 19 16 63.22 3.36
 0 -19 16 57.32 3.36
 0 -19 16 62.45 3.6
 0 -19 -16 55.23 3.13
 0 -19 -16 56.22 3.16
 0 19 -16 67.96 3.52
 0 19 -16 59.53 3.35
 0 19 -16 58.2 3.37
 0 19 16 57.04 3.22
 0 19 -16 63.45 3.26
 0 -19 -16 59.72 3.18
 0 19 -16 56.73 3.13
 0 19 -16 56.48 3.17
 0 -19 -16 56.78 3.34
 0 19 16 52.8 3.21
 0 19 -16 62.43 3.3
 0 19 -16 61.02 3.39
 0 19 -16 52.7 3.34
 0 19 17 37.56 2.57
 0 19 -17 38.11 2.41
 0 19 17 36.74 2.55
 0 -19 17 31.85 2.48
 0 -19 17 34.94 2.64
 0 -19 17 33.16 2.4
 0 19 17 34.07 2.4
 0 19 17 37.33 2.4
 0 19 17 34.97 2.52
 0 19 17 37.36 2.44
 0 -19 17 32.24 2.4
 0 -19 17 38.64 2.68
 0 -19 -17 38.38 2.32
 0 19 -17 40.67 2.61
 0 19 -17 34.3 2.43
 0 19 -17 31.81 2.37
 0 19 17 35.25 2.3
 0 19 -17 35.98 2.36
 0 19 17 38.91 2.42
 0 19 -17 33.45 2.4
 0 19 -17 34.86 2.5
 0 19 -17 33.56 2.24
 0 -19 -17 35.8 2.48
 0 -19 -17 32.44 2.24
 0 -19 -17 35.39 2.3
 0 19 18 2.6 1.13
 0 -19 18 2.3 1.32
 0 -19 18 3.18 1.39
 0 19 18 2.79 1.08
 0 19 -18 2.23 1.09
 0 19 18 3.05 1.32
 0 19 18 4.92 1.17
 0 19 18 1.33 1.05
 0 19 18 2.03 1.21
 0 -19 18 2.29 1.12
 0 -19 -18 2.14 0.96
 0 -19 18 2.42 1.32
 0 19 -18 3.68 1.39
 0 19 -18 5.07 1.22
 0 19 -18 3.89 1.23
 0 -19 18 2.4 1.19
 0 -19 18 6.34 1.42
 0 -19 -18 2.94 1.16
 0 19 -18 2.24 1.01
 0 -19 -18 1.21 0.98
 0 -19 -18 2.92 1.08
 0 19 -18 2.21 1.15
 0 19 18 4 1.09
 0 19 -18 3.04 1.18
 0 19 -19 9.04 1.31
 0 19 -19 5.29 1.31
 0 19 -19 6.54 1.32
 0 19 -19 8.73 1.33
 0 19 -19 8.18 1.16
 0 -19 -19 7.08 1.31
 0 -19 -19 6.62 1.12
 0 -19 -19 7.57 1.15
 0 19 19 7.06 1.18
 0 19 -19 7.13 1.24
 0 19 19 7.32 1.24
 0 -19 19 6.52 1.48
 0 -19 19 5.23 1.2
 0 -19 19 6.63 1.32
 0 19 19 2.94 1.24
 0 -19 19 6.28 1.34
 0 -19 19 4.94 1.36
 0 19 19 5.68 1.23
 0 19 19 6.75 1.45
 0 -19 -20 20.55 1.76
 0 -19 -20 19.29 1.61
 0 19 20 25.35 1.76
 0 19 -20 22.91 1.8
 0 19 20 22.72 1.78
 0 -19 20 23.89 1.9
 0 -19 20 23.79 2.03
 0 -19 20 24.05 1.82
 0 19 -20 23.79 1.8
 0 19 20 18.93 1.82
 0 -19 20 24.07 2.02
 0 19 20 22.95 1.74
 0 -19 20 22.48 1.99
 0 -19 -21 1.7 0.87
 0 -19 21 1.64 0.99
 0 -19 21 2.93 1.17
 0 19 -21 2.75 1.06
 0 -19 -21 1.56 1.01
 0 19 -21 3.47 1.08
 0 19 21 2.6 0.83
 0 19 -21 4.1 1.08
 0 -19 21 3.51 1.13
 0 -19 22 21.37 1.64
 0 -19 22 19.86 1.64
 0 19 22 21.65 1.39
 0 19 -22 20.96 1.52
 0 -19 -22 22.64 1.57
 0 19 -22 20.54 1.55
 0 19 -22 22.1 1.57
 0 19 -23 5.28 0.77
 0 19 -23 5.76 0.79
 0 19 -23 4.14 0.84
 0 -19 -23 6.12 0.83
 0 19 23 5.17 0.66
 0 -20 0 1.53 0.71
 0 -20 0 2.72 0.74
 0 -20 0 3.22 0.62
 0 -20 0 1.64 0.77
 0 -20 0 2.34 0.75
 0 20 0 2.85 0.49
 0 20 0 2.47 0.78
 0 20 0 2.47 0.84
 0 -20 0 2.79 0.59
 0 20 0 2.66 0.63
 0 -20 0 2.92 0.71
 0 -20 0 2.42 0.53
 0 20 0 3.68 0.75
 0 20 0 2.41 0.71
 0 20 0 2.34 0.46
 0 -20 0 3.5 0.84
 0 -20 0 1.77 0.73
 0 20 0 3.19 0.76
 0 20 0 2.67 0.49
 0 20 0 2 0.81
 0 -20 0 3.05 0.66
 0 20 0 2.22 0.54
 0 -20 0 2.22 0.65
 0 -20 1 21.26 1.33
 0 -20 1 23.57 1.42
 0 -20 -1 20.46 1.33
 0 -20 -1 21.76 1.34
 0 -20 1 20.51 1.2
 0 -20 -1 20.43 1.27
 0 20 -1 24.53 1.4
 0 20 -1 23.56 1.4
 0 20 1 20.71 1.38
 0 20 1 23.87 1.43
 0 -20 -1 19.4 1.33
 0 20 -1 21.11 1.07
 0 -20 1 23.46 1.41
 0 20 1 21.11 1.19
 0 20 1 20.23 1.04
 0 -20 1 20.93 1.4
 0 -20 -1 19.58 1.32
 0 20 -1 22.2 1.36
 0 -20 1 23.86 1.27
 0 -20 1 21.77 1.23
 0 -20 -1 21.96 1.27
 0 20 -1 23.04 1.22
 0 -20 1 22.27 1.36
 0 -20 -1 20.56 1.11
 0 -20 -1 18.92 1.1
 0 20 1 21.86 1.3
 0 -20 -1 21.84 1.18
 0 20 1 21.05 1.32
 0 20 1 21.36 1.31
 0 -20 1 23.19 1.16
 0 20 -1 24.77 1.36
 0 -20 -1 23.06 1.45
 0 20 -1 19.42 1.14
 0 -20 1 22.53 1.44
 0 -20 1 22.2 1.3
 0 20 -1 21.64 1.12
 0 -20 -1 19.12 1.34
 0 20 -1 22.68 1.45
 0 20 -1 21.73 1.25
 0 20 1 20.72 1.4
 0 20 -1 22.77 1.37
 0 20 -1 22.69 1.14
 0 -20 1 20.56 1.25
 0 -20 -1 21.57 1.32
 0 20 1 20.22 1.36
 0 -20 1 20.78 1.24
 0 20 1 21.02 1.15
 0 -20 -2 63.1 2.76
 0 -20 -2 58.1 2.76
 0 -20 2 59.92 2.63
 0 20 2 64.44 2.75
 0 -20 2 56.71 2.62
 0 -20 -2 60.72 2.72
 0 20 -2 60.86 2.78
 0 -20 -2 61.14 2.75
 0 -20 -2 62.94 2.72
 0 -20 2 58.59 2.71
 0 -20 2 60.45 2.8
 0 -20 -2 61.89 2.74
 0 -20 -2 63.88 2.73
 0 -20 2 58.94 2.75
 0 -20 2 54.14 2.75
 0 20 -2 58.14 2.76
 0 20 2 57.62 2.5
 0 -20 -2 58.59 2.63
 0 -20 -2 52.54 2.49
 0 -20 2 62.56 2.71
 0 20 -2 50.34 2.4
 0 -20 -2 59.99 2.51
 0 -20 2 55.96 2.76
 0 -20 2 56.95 2.69
 0 20 -2 61.24 2.6
 0 -20 -2 58.38 2.73
 0 -20 2 57.22 2.79
 0 -20 -2 58.4 2.83
 0 -20 -2 59.71 2.77
 0 20 -2 51.19 2.57
 0 -20 2 60.52 2.69
 0 20 -2 60.72 2.74
 0 20 2 60.88 2.77
 0 20 2 55.26 2.8
 0 20 2 63.63 2.71
 0 20 -2 61.59 2.74
 0 -20 2 54.84 2.52
 0 20 2 61.07 2.73
 0 20 2 64.06 2.87
 0 20 -2 63.45 2.76
 0 20 -2 58.28 2.8
 0 20 -2 56.71 2.68
 0 20 3 4.64 0.76
 0 -20 -3 5.75 0.79
 0 20 3 4.2 0.78
 0 20 3 3.35 0.85
 0 -20 -3 4.5 0.84
 0 -20 -3 4.07 0.68
 0 -20 3 3.88 0.87
 0 -20 3 3.86 0.82
 0 -20 3 3.71 0.83
 0 -20 -3 4.06 0.74
 0 20 -3 3.58 0.82
 0 -20 3 4.96 0.77
 0 -20 -3 4.41 0.38
 0 -20 -3 4.64 0.58
 0 -20 3 3.01 0.74
 0 -20 3 3.97 0.91
 0 20 3 5.23 0.75
 0 20 -3 4.96 0.86
 0 -20 -3 4.28 0.83
 0 -20 3 3.33 0.66
 0 20 -3 3.11 0.65
 0 20 3 5.67 0.82
 0 -20 -3 4.56 0.92
 0 20 -3 3.07 0.76
 0 20 3 4.02 0.93
 0 20 -3 4.96 0.85
 0 20 -3 3.85 0.7
 0 20 -3 4.71 0.8
 0 20 3 6.22 0.8
 0 -20 3 4.06 0.58
 0 -20 -3 5.18 0.84
 0 20 3 6.06 0.83
 0 -20 3 4.85 0.84
 0 20 4 36.27 1.92
 0 20 -4 39.89 2.06
 0 -20 4 36.49 1.79
 0 -20 4 38.88 2.01
 0 -20 -4 39.58 2
 0 20 4 39.85 2.01
 0 20 4 41.6 2.11
 0 20 -4 39.45 1.82
 0 -20 -4 40.25 2.04
 0 20 4 41.67 2.07
 0 -20 -4 38.64 1.9
 0 20 4 37.15 1.98
 0 -20 4 39.55 2.09
 0 -20 4 41.46 2.05
 0 -20 -4 39.13 1.95
 0 -20 4 42.07 2.05
 0 20 -4 39.68 2.08
 0 -20 4 40.82 2.05
 0 -20 -4 36.58 1.79
 0 -20 4 38 2.1
 0 -20 4 37.39 1.83
 0 -20 4 39.85 2.06
 0 20 -4 39.5 2.03
 0 20 -4 35.62 1.86
 0 -20 -4 39.29 2.06
 0 20 4 36.32 2.02
 0 20 -4 37.35 1.93
 0 -20 4 39.6 1.88
 0 20 -4 41.15 2.07
 0 20 4 38.76 2.02
 0 20 -4 39.42 2
 0 20 4 34.45 2.14
 0 20 -4 39.65 2.06
 0 -20 -4 39.91 2.04
 0 20 5 44.09 2.01
 0 -20 -5 39.61 2.12
 0 20 -5 42.05 2.16
 0 -20 -5 40.1 2.02
 0 -20 -5 39.5 2.12
 0 20 5 37.96 2.05
 0 20 5 40.99 2.18
 0 20 -5 42.47 2.09
 0 20 -5 40.55 1.87
 0 20 5 42.51 2.16
 0 20 5 39.71 2.05
 0 -20 5 39.94 2.12
 0 20 5 39.41 2.19
 0 20 5 41.83 2.12
 0 -20 -5 38.3 1.95
 0 -20 5 39.9 2.05
 0 -20 5 37.71 2.08
 0 20 -5 38.64 2.04
 0 -20 5 39.71 2.15
 0 -20 5 36.59 2.17
 0 -20 5 39.91 1.93
 0 -20 5 39.2 2.1
 0 20 -5 42.25 2.08
 0 20 -5 36.15 1.94
 0 20 -5 37.46 2.03
 0 -20 5 43.37 2.17
 0 20 5 40.95 2.12
 0 -20 -5 40.53 2.15
 0 20 -5 36.87 2.09
 0 20 5 41.34 2.1
 0 20 -5 39.76 2.1
 0 20 5 40.42 2.22
 0 20 -5 38.24 2.1
 0 -20 -5 41.45 2.13
 0 20 -5 37.85 1.93
 0 20 6 77.11 3.45
 0 -20 -6 83.8 3.66
 0 20 -6 77.87 3.61
 0 -20 -6 81.4 3.5
 0 -20 -6 73.01 3.59
 0 -20 -6 76.94 3.44
 0 20 6 77.06 3.54
 0 20 -6 76.46 3.54
 0 20 6 79.46 3.71
 0 -20 6 75.14 3.49
 0 20 6 74.88 3.58
 0 -20 6 75.67 3.59
 0 20 6 83.55 3.68
 0 -20 6 72.2 3.54
 0 -20 6 74.43 3.67
 0 20 6 82.91 3.62
 0 20 6 78.16 3.6
 0 20 -6 74.17 3.52
 0 -20 6 78.1 3.64
 0 20 6 75.51 3.39
 0 -20 6 70.61 3.6
 0 20 -6 74.97 3.54
 0 20 -6 68.73 3.43
 0 -20 6 77.79 3.59
 0 -20 -6 88.07 3.66
 0 20 6 80.36 3.61
 0 20 6 80.84 3.61
 0 20 -6 75.37 3.6
 0 20 -6 76.08 3.57
 0 20 6 79.4 3.71
 0 20 -6 74.09 3.42
 0 20 -6 77.37 3.61
 0 -20 -6 81.2 3.65
 0 20 -7 16.13 1.35
 0 -20 -7 18.01 1.37
 0 -20 -7 16.66 1.31
 0 -20 -7 15.97 1.1
 0 20 7 16.72 1.3
 0 20 7 17.64 1.21
 0 20 -7 16.29 1.22
 0 20 7 18.84 1.42
 0 -20 7 15.46 1.12
 0 20 7 16.75 1.36
 0 -20 7 16.61 1.32
 0 -20 7 15.38 1.21
 0 20 7 18.55 1.37
 0 20 7 18.73 1.37
 0 -20 7 18.96 1.45
 0 20 7 13.45 1.22
 0 20 -7 16.1 1.2
 0 20 7 15.94 1.04
 0 -20 -7 15.12 1.3
 0 -20 7 17.04 1.36
 0 -20 7 17.79 1.35
 0 -20 -7 12.64 1.23
 0 20 -7 15.91 1.37
 0 20 -7 13.25 1.13
 0 -20 7 16.37 1.29
 0 20 7 17.72 1.3
 0 -20 -7 18.22 1.33
 0 20 -7 16.61 1.27
 0 -20 7 15.58 1.22
 0 20 7 15.73 1.31
 0 20 7 18.64 1.41
 0 20 7 14.77 1.06
 0 20 8 100.33 4.62
 0 -20 8 96.47 4.56
 0 20 8 104.18 4.73
 0 -20 -8 96.48 4.6
 0 -20 8 105.52 4.54
 0 20 8 101.75 4.65
 0 20 8 99.78 4.59
 0 20 8 95.86 4.57
 0 -20 8 97.48 4.7
 0 -20 -8 101.58 4.64
 0 -20 8 98.31 4.66
 0 20 8 102.6 4.57
 0 -20 -8 104.66 4.66
 0 20 -8 107.23 4.66
 0 20 -8 106.35 4.63
 0 20 -8 101.09 4.63
 0 -20 -8 105.62 4.66
 0 -20 8 105.06 4.58
 0 20 -8 96.86 4.51
 0 20 -8 100.26 4.6
 0 20 8 97.44 4.61
 0 -20 8 95.01 4.54
 0 -20 -8 101.84 4.59
 0 20 8 100.68 4.6
 0 -20 8 97.76 4.61
 0 20 8 99.92 4.64
 0 20 8 97.96 4.51
 0 20 8 104.9 4.74
 0 -20 9 6.4 0.93
 0 20 9 4.67 0.98
 0 20 -9 7.14 0.99
 0 20 9 5.73 1.09
 0 -20 9 8 1.06
 0 20 9 7.37 0.87
 0 20 9 7.4 1.12
 0 20 9 6.7 1.02
 0 -20 9 6.8 1.12
 0 20 9 7.37 1.03
 0 20 9 8.06 1.1
 0 20 -9 6.63 1.02
 0 -20 -9 7.87 1.12
 0 20 -9 5.81 1.03
 0 -20 9 6.01 0.99
 0 -20 9 7.15 1.15
 0 20 9 6.57 0.91
 0 20 -9 10.11 1.09
 0 -20 -9 7.58 1.07
 0 20 9 7.66 1
 0 -20 -9 6.15 0.94
 0 20 -9 7.82 1.08
 0 20 -9 5.95 0.88
 0 20 9 7.16 1.12
 0 20 9 8.09 1.07
 0 -20 -9 9.57 1.05
 0 -20 -10 1.42 0.84
 0 -20 10 1.98 0.86
 0 20 10 1.2 0.91
 0 20 10 1.52 0.67
 0 20 10 2.33 0.99
 0 20 -10 2.82 0.87
 0 -20 10 1.77 0.81
 0 20 -10 2.89 0.94
 0 -20 -10 2.78 1.02
 0 20 10 2.42 0.85
 0 20 10 1.92 0.92
 0 -20 10 0.71 0.89
 0 20 10 1.31 1.01
 0 -20 10 1.43 0.96
 0 -20 10 2.23 1.01
 0 20 10 0.79 0.71
 0 -20 -10 1.38 0.81
 0 20 -10 1.85 0.95
 0 20 -10 2.55 0.95
 0 -20 -10 1.73 0.75
 0 20 10 2.37 0.87
 0 20 -10 1.41 0.9
 0 20 10 2.71 0.88
 0 20 10 2.12 0.92
 0 20 -10 2.74 0.76
 0 20 -10 1.48 0.93
 0 20 -11 1.07 0.88
 0 20 11 1.11 0.9
 0 20 11 0.08 0.9
 0 -20 11 1.15 1
 0 20 11 0.18 0.98
 0 -20 11 -0.1 0.9
 0 -20 -11 -0.64 0.99
 0 20 -11 -0.74 0.93
 0 -20 -11 -0.13 0.68
 0 -20 -11 0.52 0.68
 0 20 -11 1.01 0.97
 0 -20 -11 0.87 0.76
 0 -20 11 -0.17 0.75
 0 20 11 0.63 0.9
 0 20 11 1.12 0.98
 0 -20 11 0.84 0.8
 0 20 12 78.07 4.13
 0 20 12 83.93 4.22
 0 20 12 87.5 4.26
 0 20 -12 83.71 4.11
 0 -20 -12 85.29 4.18
 0 20 -12 85.16 4.04
 0 -20 12 89.72 4.28
 0 20 12 86.09 4.18
 0 20 12 85.51 4.14
 0 -20 -12 73.96 3.88
 0 -20 12 87.6 4.33
 0 -20 -12 81.66 3.95
 0 -20 -12 81.18 4.09
 0 20 -12 84.28 4.14
 0 20 12 78.04 4.08
 0 20 12 81.31 4.09
 0 20 12 85.95 4.23
 0 20 -12 84.86 4.14
 0 20 13 212.09 9.11
 0 20 13 202.03 9.1
 0 20 13 202.2 9.12
 0 -20 -13 210.14 9.1
 0 20 -13 194.96 8.89
 0 -20 13 200.32 9.13
 0 20 13 203.51 8.97
 0 20 13 200.94 8.99
 0 20 13 208.21 9.09
 0 -20 13 203.87 9.21
 0 -20 -13 203.88 8.84
 0 -20 13 196.79 8.95
 0 -20 13 197.02 9.05
 0 -20 13 212.28 9.26
 0 -20 -13 202.22 8.85
 0 20 -13 208.82 9.03
 0 -20 -13 214.1 9.03
 0 20 -13 199.65 9.02
 0 20 13 209.73 9.02
 0 20 13 210.5 9.03
 0 20 -13 201.1 9.02
 0 20 13 202.94 9.11
 0 -20 14 87.36 4.73
 0 -20 14 88.48 4.63
 0 20 14 96.54 4.7
 0 20 -14 90.7 4.48
 0 20 14 95.06 4.64
 0 -20 14 89.88 4.74
 0 20 14 86.3 4.44
 0 20 14 94.17 4.56
 0 -20 14 93.32 4.75
 0 -20 14 84.14 4.53
 0 20 -14 92.51 4.43
 0 -20 -14 93.99 4.58
 0 20 -14 90.73 4.6
 0 20 -14 91.74 4.55
 0 -20 -14 82.69 4.43
 0 20 -14 89.54 4.54
 0 20 14 90.14 4.49
 0 20 -14 93.69 4.56
 0 20 14 88.75 4.61
 0 20 14 92.22 4.5
 0 20 15 0.25 1.17
 0 20 -15 0.31 1.04
 0 20 15 -0.48 1.02
 0 20 15 0.72 1.04
 0 20 15 0.35 1.19
 0 20 15 1.2 1.09
 0 -20 15 2.95 1.38
 0 -20 15 0.38 1.16
 0 20 15 0.11 1.15
 0 -20 15 0.28 1.27
 0 -20 15 0.73 1.06
 0 -20 15 2.21 1.29
 0 20 -15 0.45 1.33
 0 20 -15 1.29 1.17
 0 20 15 0.54 1
 0 20 -15 -1.32 1.19
 0 20 15 0.54 1.07
 0 20 -15 1.32 1.22
 0 20 -15 0.79 1.16
 0 20 16 88.83 4.58
 0 -20 16 91.25 4.82
 0 -20 16 86.52 4.64
 0 20 16 94.19 4.74
 0 20 -16 90.55 4.52
 0 20 16 89.03 4.51
 0 20 16 96.35 4.61
 0 20 16 90.09 4.65
 0 -20 16 90.79 4.66
 0 -20 16 91.86 4.82
 0 20 -16 84.19 4.4
 0 -20 -16 99.8 4.7
 0 20 -16 98.61 4.73
 0 20 -16 94.87 4.61
 0 20 -16 92.53 4.62
 0 20 16 81.22 4.44
 0 20 -16 84.67 4.43
 0 20 16 92.86 4.55
 0 20 -16 86.75 4.47
 0 20 16 88.4 4.59
 0 20 -16 82.57 4.52
 0 20 -16 96.52 4.67
 0 -20 17 1.61 1.15
 0 20 17 1.33 1.17
 0 -20 17 2.84 1.42
 0 20 17 0.53 1.07
 0 20 17 2.19 1.31
 0 20 17 1.68 1.07
 0 20 17 1.45 1.25
 0 20 17 0.23 1.02
 0 -20 17 0.96 1.29
 0 -20 17 0.93 1.16
 0 -20 17 1.45 1.26
 0 20 -17 0.11 1.33
 0 20 -17 1.22 1.18
 0 20 -17 1.13 1.25
 0 20 -17 0.48 0.92
 0 20 17 -0.11 0.91
 0 20 -17 0.71 1.07
 0 20 17 2.66 1.07
 0 20 -17 0.79 1.18
 0 20 -17 0.81 1.24
 0 -20 -17 2.06 1.18
 0 -20 18 6.55 1.22
 0 20 18 7.36 1.28
 0 20 18 5.8 1.39
 0 20 18 6.29 1.38
 0 20 18 5.95 1.28
 0 20 -18 7.13 1.3
 0 20 -18 6.76 1.44
 0 20 -18 6.75 1.29
 0 20 -18 9.05 1.43
 0 -20 -18 9.67 1.42
 0 20 18 7.26 1.24
 0 20 -18 5.07 1.22
 0 -20 18 7.16 1.45
 0 -20 18 8.42 1.6
 0 20 18 6.98 1.28
 0 -20 18 8.92 1.52
 0 -20 18 5.94 1.33
 0 -20 18 6.6 1.45
 0 20 -18 6.12 1.37
 0 20 -18 5.48 1.33
 0 20 -19 9.55 1.5
 0 20 -19 12.28 1.43
 0 20 -19 11.04 1.4
 0 20 -19 10.2 1.42
 0 -20 -19 10.32 1.39
 0 20 -19 10.16 1.38
 0 20 19 14.06 1.45
 0 -20 19 9.97 1.58
 0 -20 19 12.13 1.63
 0 20 19 10.92 1.49
 0 20 19 10.77 1.4
 0 -20 19 10.78 1.47
 0 -20 19 10.38 1.5
 0 -20 19 13.97 1.7
 0 -20 -20 20.09 1.73
 0 20 -20 27.2 1.85
 0 20 20 22.92 1.72
 0 20 20 20.42 1.73
 0 20 20 22.52 1.76
 0 -20 20 24.61 2.02
 0 20 20 18.36 1.78
 0 -20 20 23.37 1.98
 0 20 -20 24.42 1.86
 0 20 -20 23.44 1.81
 0 -20 20 27.2 1.96
 0 -20 20 25.45 2.02
 0 -20 20 20.43 1.75
 0 -20 -21 7.35 1.04
 0 -20 -21 6.61 1.1
 0 -20 21 5.66 1.05
 0 -20 21 4.92 1.18
 0 -20 -21 5.29 1.1
 0 20 -21 5.26 1.1
 0 20 -21 8.44 1.19
 0 20 21 4.63 0.93
 0 20 -21 6.14 1.08
 0 -20 21 6.22 1.21
 0 -20 22 0.08 0.87
 0 -20 22 -0.91 0.86
 0 20 -22 -0.47 0.78
 0 20 -22 -0.25 0.8
 0 20 -22 0.37 0.86
 0 -20 -22 -0.25 0.78
 0 20 -23 1.28 0.61
 0 20 23 1.82 0.53
 0 20 -23 0.79 0.71
 0 20 -23 2.46 0.66
 0 -20 -23 1.86 0.72
 0 21 0 0.41 0.5
 0 -21 0 0.04 0.6
 0 -21 0 0.18 0.57
 0 21 0 0.8 0.73
 0 21 0 0.36 0.75
 0 -21 0 -0.4 0.71
 0 -21 0 0.89 0.75
 0 -21 0 0.81 0.75
 0 21 0 1.09 0.46
 0 -21 0 0.68 0.76
 0 21 0 0.37 0.69
 0 -21 0 1 0.67
 0 21 0 0.92 0.59
 0 -21 0 -0.25 0.55
 0 -21 0 0.4 0.47
 0 21 0 0.57 0.66
 0 21 0 -0.11 0.71
 0 -21 0 0.59 0.82
 0 21 0 0.51 0.44
 0 -21 0 0.39 0.71
 0 21 0 -0.05 0.79
 0 -21 0 0.03 0.55
 0 -21 0 0.16 0.67
 0 21 0 0.34 0.43
 0 -21 -1 33.46 1.76
 0 -21 1 31.17 1.71
 0 -21 1 31.67 1.77
 0 -21 -1 32.01 1.72
 0 -21 -1 29.67 1.66
 0 -21 1 31.5 1.6
 0 21 1 32.34 1.76
 0 21 1 33.78 1.83
 0 21 -1 31.6 1.78
 0 21 -1 30.96 1.79
 0 21 1 29.19 1.78
 0 -21 1 34.12 1.8
 0 21 -1 32.29 1.49
 0 -21 -1 32.09 1.76
 0 -21 -1 34.91 1.78
 0 -21 1 34.3 1.8
 0 21 -1 33.25 1.76
 0 -21 -1 30.25 1.66
 0 -21 -1 31.82 1.52
 0 -21 -1 31.89 1.58
 0 21 -1 33.85 1.64
 0 -21 1 35.22 1.78
 0 -21 -1 28.03 1.51
 0 21 1 33.4 1.71
 0 -21 1 34 1.65
 0 -21 1 32.78 1.65
 0 -21 1 33.45 1.66
 0 21 1 31.75 1.72
 0 21 -1 32.04 1.72
 0 21 1 33.92 1.72
 0 -21 1 30.6 1.55
 0 -21 1 32.58 1.83
 0 -21 -1 34.14 1.86
 0 21 -1 30.75 1.55
 0 21 -1 29.01 1.51
 0 -21 -1 31.48 1.76
 0 -21 1 33.33 1.72
 0 21 -1 28.54 1.62
 0 21 -1 33.34 1.85
 0 21 1 29.68 1.82
 0 21 -1 35.64 1.78
 0 21 1 30.98 1.74
 0 21 -1 32.09 1.53
 0 -21 -1 32.34 1.72
 0 -21 1 31.51 1.65
 0 -21 1 32.36 1.66
 0 21 1 30.99 1.55
 0 21 2 52.33 2.54
 0 -21 2 54.94 2.43
 0 21 2 52.32 2.35
 0 -21 2 50.12 2.41
 0 21 2 55.45 2.54
 0 -21 -2 52.92 2.52
 0 21 2 55.45 2.58
 0 21 -2 50.68 2.54
 0 21 2 53.49 2.51
 0 -21 2 49.91 2.56
 0 -21 -2 54.82 2.49
 0 -21 -2 55.85 2.58
 0 -21 2 51.85 2.49
 0 -21 -2 56.1 2.54
 0 -21 2 52.33 2.56
 0 -21 -2 56.39 2.54
 0 -21 2 54.16 2.57
 0 21 -2 49.75 2.54
 0 -21 2 53.96 2.57
 0 21 2 60.26 2.59
 0 -21 2 53.51 2.48
 0 21 2 48.82 2.26
 0 -21 -2 54.2 2.43
 0 -21 2 52.69 2.48
 0 -21 -2 53.16 2.28
 0 -21 -2 52.32 2.54
 0 -21 -2 56.07 2.67
 0 -21 2 52.64 2.63
 0 21 -2 43.55 2.34
 0 -21 -2 50.17 2.55
 0 -21 2 51.61 2.47
 0 21 -2 53.09 2.52
 0 21 2 54.56 2.56
 0 -21 2 47.91 2.29
 0 21 2 49.32 2.57
 0 21 -2 51.87 2.5
 0 21 2 51.83 2.49
 0 21 2 50.44 2.47
 0 21 -2 52.03 2.52
 0 21 2 55.2 2.64
 0 21 -2 50.7 2.58
 0 21 -2 49.16 2.44
 0 21 3 8.01 0.93
 0 21 3 7.25 0.97
 0 -21 -3 8.87 0.93
 0 21 3 6.71 1.02
 0 21 3 7.85 0.92
 0 -21 -3 8.36 0.82
 0 -21 3 9.29 1.02
 0 -21 3 8.91 0.84
 0 -21 -3 8.45 1
 0 -21 3 8.99 1.04
 0 -21 3 9.93 0.99
 0 -21 -3 8.2 0.88
 0 21 -3 8.23 0.97
 0 -21 3 9.63 1.03
 0 -21 3 9.53 0.93
 0 -21 -3 7.62 0.72
 0 -21 3 9.26 0.89
 0 21 3 9.17 0.99
 0 21 -3 9.75 0.99
 0 21 3 8.47 0.87
 0 -21 -3 9.27 0.98
 0 -21 -3 9.06 1.04
 0 21 3 7.42 0.97
 0 -21 3 8.65 0.82
 0 21 -3 7.75 0.8
 0 21 -3 9.42 0.93
 0 21 -3 10.39 1.01
 0 21 -3 8.07 1
 0 21 3 8.5 1.1
 0 21 -3 7.97 0.97
 0 21 3 8.41 0.95
 0 21 3 8.96 1
 0 -21 3 10.37 0.75
 0 21 -4 6.84 0.96
 0 21 4 7.92 0.83
 0 -21 4 6.52 0.62
 0 21 4 7.48 0.97
 0 -21 -4 8.62 0.95
 0 21 4 8.84 0.88
 0 21 -4 6.82 0.65
 0 21 4 7.83 0.95
 0 -21 -4 7.08 0.93
 0 21 4 6.47 1.01
 0 -21 4 6.66 1
 0 21 4 8.81 0.9
 0 -21 -4 8.54 0.8
 0 -21 4 5.68 0.77
 0 -21 4 7.54 0.97
 0 -21 4 7.98 0.93
 0 -21 -4 8.7 0.85
 0 21 -4 6.9 0.96
 0 -21 4 7.43 1.06
 0 -21 4 6.55 0.87
 0 -21 4 6.84 0.9
 0 -21 -4 7.71 0.65
 0 21 -4 7.97 0.76
 0 21 -4 7.08 0.9
 0 21 -4 6.56 0.71
 0 21 4 8.81 0.94
 0 21 -4 6.41 0.81
 0 -21 -4 7.41 1.03
 0 -21 4 6.99 0.74
 0 21 4 8.8 0.97
 0 21 -4 5.69 0.92
 0 21 -4 7.2 0.96
 0 21 -4 6.49 0.88
 0 21 4 8.02 1.08
 0 -21 -4 7.85 0.96
 0 21 5 33.39 1.76
 0 -21 -5 36.48 1.94
 0 21 -5 34.48 1.94
 0 -21 -5 36.36 1.93
 0 21 5 32.58 1.84
 0 21 5 36.67 1.97
 0 21 -5 32.89 1.85
 0 21 5 34.89 1.93
 0 -21 5 34.45 1.94
 0 -21 -5 30.5 1.68
 0 21 5 39.58 1.9
 0 -21 5 33.37 1.86
 0 -21 -5 33.88 1.77
 0 21 -5 32.29 1.82
 0 -21 5 34.78 1.97
 0 -21 5 34.35 1.9
 0 -21 5 32.34 1.88
 0 21 -5 32.22 1.84
 0 21 -5 35.42 1.74
 0 -21 5 32.58 1.93
 0 21 5 37.06 1.95
 0 -21 -5 36.31 1.94
 0 21 5 33.1 1.91
 0 21 -5 32.76 1.91
 0 21 -5 32.59 1.84
 0 21 -5 33.04 1.9
 0 21 5 35.54 2.06
 0 21 -5 31.45 1.71
 0 -21 -5 33.47 1.92
 0 21 6 213.21 9.31
 0 -21 -6 228.77 9.49
 0 21 -6 231.52 9.49
 0 -21 -6 228.98 9.47
 0 -21 -6 228.45 9.32
 0 21 6 204.89 9.38
 0 21 6 217.26 9.54
 0 21 -6 225.09 9.41
 0 -21 6 220.43 9.37
 0 21 6 222.84 9.47
 0 -21 6 219.16 9.46
 0 21 6 216.78 9.44
 0 21 6 218.63 9.38
 0 21 6 238.51 9.47
 0 -21 6 223.3 9.43
 0 -21 6 233.21 9.56
 0 21 -6 231.29 9.4
 0 -21 6 229.53 9.53
 0 -21 6 227.9 9.51
 0 21 -6 221.82 9.42
 0 21 -6 208.1 9.3
 0 21 6 231.55 9.49
 0 -21 6 227.83 9.48
 0 -21 -6 232.75 9.47
 0 21 -6 218.9 9.45
 0 21 6 227.79 9.47
 0 21 -6 221.07 9.45
 0 21 6 225.16 9.58
 0 21 -6 239.38 9.49
 0 21 -6 214.19 9.29
 0 -21 -6 224.38 9.5
 0 21 7 19.34 1.16
 0 -21 -7 18.32 1.35
 0 21 -7 15.99 1.34
 0 -21 -7 18.07 1.33
 0 21 7 16.46 1.22
 0 21 7 18.74 1.49
 0 -21 7 14.94 1.15
 0 21 7 17.46 1.39
 0 -21 7 16.83 1.34
 0 21 7 18.48 1.38
 0 21 7 21.74 1.52
 0 -21 7 16.17 1.28
 0 -21 7 19.75 1.53
 0 21 7 17.84 1.34
 0 21 -7 15.99 1.25
 0 -21 7 16.26 1.36
 0 21 7 21.25 1.33
 0 -21 -7 16.56 1.36
 0 21 -7 16.56 1.27
 0 -21 7 16.46 1.31
 0 21 -7 15.02 1.18
 0 21 -7 15.58 1.3
 0 21 7 18.24 1.34
 0 -21 -7 17.87 1.35
 0 -21 7 17.03 1.33
 0 21 7 16.63 1.33
 0 21 7 17.48 1.48
 0 21 -7 18.62 1.41
 0 -21 -7 19.69 1.42
 0 21 8 29.2 1.79
 0 -21 8 29.23 1.75
 0 21 8 25.26 1.81
 0 -21 8 28.91 1.68
 0 -21 -8 27.4 1.76
 0 -21 8 31.9 1.9
 0 -21 8 25.61 1.64
 0 21 8 29.13 1.75
 0 21 8 27.54 1.75
 0 21 8 28.08 1.8
 0 -21 8 27.8 1.86
 0 21 8 28.33 1.7
 0 -21 8 26.91 1.82
 0 -21 -8 26.38 1.77
 0 21 -8 28.25 1.75
 0 21 -8 26.55 1.77
 0 -21 -8 27.29 1.8
 0 -21 -8 26.61 1.8
 0 21 -8 26.49 1.77
 0 -21 8 26.77 1.68
 0 21 -8 27.32 1.63
 0 21 -8 28.88 1.75
 0 21 8 27.21 1.74
 0 -21 -8 28.1 1.75
 0 -21 8 26.6 1.69
 0 21 8 26.75 1.75
 0 21 8 28.26 1.84
 0 -21 8 24.78 1.76
 0 21 8 25.15 1.61
 0 21 8 28.29 1.83
 0 -21 9 0.96 0.77
 0 21 9 0.29 0.89
 0 21 9 1.33 0.9
 0 21 -9 2.18 0.86
 0 -21 -9 0.87 0.85
 0 21 9 1.31 0.99
 0 -21 9 0.94 0.92
 0 21 9 1.09 0.87
 0 21 9 1.67 0.88
 0 -21 9 0.9 0.87
 0 -21 9 0.87 0.89
 0 21 -9 1.34 0.84
 0 -21 -9 3.02 0.91
 0 21 -9 1.74 0.91
 0 21 9 1.25 0.71
 0 21 -9 -0.08 0.89
 0 -21 -9 0.78 0.82
 0 -21 -9 0.62 0.81
 0 21 -9 1.46 0.9
 0 21 9 0.91 0.8
 0 21 9 1.47 0.83
 0 21 9 0.64 0.91
 0 -21 9 1.46 0.85
 0 21 9 0.5 0.63
 0 21 -9 0.71 0.71
 0 21 9 1.59 0.95
 0 21 10 232.47 9.92
 0 -21 10 209.07 9.77
 0 21 -10 232.03 9.79
 0 21 10 235.01 10
 0 -21 -10 224.88 9.81
 0 21 10 232.12 9.84
 0 -21 10 223.1 9.76
 0 21 10 226.31 9.79
 0 -21 10 221.38 9.96
 0 21 10 231.25 9.86
 0 -21 10 231.26 9.95
 0 21 10 235.52 9.91
 0 -21 10 230.45 9.98
 0 21 10 231.03 9.75
 0 21 -10 228.96 9.84
 0 -21 -10 221.48 9.84
 0 21 10 232.55 9.86
 0 -21 -10 217.78 9.75
 0 21 -10 229.84 9.84
 0 21 10 229.65 9.84
 0 21 -10 242.84 9.87
 0 -21 -10 233.35 9.92
 0 21 10 233.17 9.98
 0 21 -10 230.05 9.86
 0 -21 -11 8.5 1.04
 0 -21 11 5.75 1.11
 0 21 11 7.41 1.17
 0 21 11 5.24 1.01
 0 21 -11 6.59 1.18
 0 21 11 7.17 1.2
 0 21 -11 7.91 1.1
 0 21 -11 7.54 1.14
 0 -21 -11 8.41 1.25
 0 -21 11 5.85 1.06
 0 21 11 6.8 1.21
 0 21 11 6.13 1.09
 0 21 12 89.76 4.47
 0 -21 12 92.99 4.65
 0 21 12 89.56 4.42
 0 21 12 96.62 4.6
 0 -21 -12 92.25 4.49
 0 21 -12 91.09 4.36
 0 21 -12 97.43 4.47
 0 21 12 86.01 4.5
 0 21 12 91.39 4.57
 0 -21 -12 90.94 4.43
 0 21 -12 92.95 4.48
 0 21 12 82.74 4.37
 0 21 -12 92.39 4.46
 0 21 -12 95.12 4.49
 0 21 12 91.98 4.43
 0 21 12 84.79 4.41
 0 -21 12 89.11 4.58
 0 -21 13 113.57 5.83
 0 21 13 125.12 5.71
 0 21 13 116.84 5.62
 0 -21 13 118.4 5.74
 0 -21 -13 125.17 5.77
 0 21 -13 118.09 5.58
 0 21 13 126.02 5.84
 0 -21 13 118.41 5.71
 0 -21 13 117.02 5.86
 0 -21 13 112.26 5.6
 0 21 13 123.58 5.8
 0 21 13 130.87 5.86
 0 21 -13 120.99 5.71
 0 -21 -13 124.54 5.71
 0 21 -13 121.52 5.73
 0 21 13 118.6 5.64
 0 21 -13 114.11 5.66
 0 -21 13 121.17 5.83
 0 21 13 128.16 5.73
 0 21 13 122.57 5.7
 0 -21 14 -0.13 1.23
 0 21 -14 2.62 1.06
 0 21 14 1.27 1.04
 0 21 14 1.2 1.02
 0 -21 14 1.83 1.3
 0 21 14 1.1 1.07
 0 21 14 2.32 1.19
 0 21 14 1.47 1.28
 0 -21 14 2.78 1.38
 0 -21 14 1.51 0.98
 0 21 -14 0.75 0.83
 0 -21 -14 2.77 1.14
 0 21 -14 -0.22 1.26
 0 -21 -14 1.89 0.96
 0 21 -14 0.87 1.2
 0 21 -14 0.85 1.09
 0 21 14 1.26 0.97
 0 21 -14 -0.32 1.17
 0 21 14 0.84 1.17
 0 21 14 3.15 1.07
 0 21 15 40.71 2.7
 0 21 -15 36.87 2.47
 0 21 15 41.5 2.62
 0 21 15 38.15 2.48
 0 21 15 39.67 2.57
 0 -21 15 39.7 2.76
 0 21 15 42.39 2.74
 0 -21 15 36.13 2.62
 0 21 15 38.05 2.57
 0 -21 15 37.49 2.74
 0 -21 15 39.56 2.74
 0 -21 15 35.72 2.55
 0 21 -15 41.43 2.7
 0 21 -15 38.1 2.58
 0 21 15 44.63 2.58
 0 21 -15 38.83 2.59
 0 21 -15 39.55 2.48
 0 21 15 39.88 2.54
 0 21 -15 36.85 2.61
 0 21 -15 41.86 2.64
 0 -21 16 -0.13 1.11
 0 21 16 -0.56 1.14
 0 -21 16 0.28 1.33
 0 21 16 0.8 1.15
 0 21 -16 0.32 1
 0 21 16 1.37 1.09
 0 21 16 -0.73 1.21
 0 21 16 0.45 1.09
 0 -21 16 0.28 1.32
 0 -21 16 1.86 1.31
 0 -21 16 0.25 0.99
 0 -21 -16 0.24 1.08
 0 21 -16 0.7 1.4
 0 21 -16 0.11 1.19
 0 21 -16 -0.44 1.17
 0 21 16 0.11 0.95
 0 21 -16 0.1 0.98
 0 21 16 0.33 1.01
 0 21 -16 0.2 1.05
 0 21 16 1.1 1.04
 0 21 -16 0.56 1.22
 0 21 -16 -1.16 1.26
 0 21 17 11.48 1.53
 0 -21 17 12.71 1.59
 0 -21 17 12.5 1.75
 0 21 17 10.14 1.55
 0 21 17 13.85 1.67
 0 -21 17 14.12 1.76
 0 -21 17 9.75 1.63
 0 -21 17 9.84 1.57
 0 21 -17 14.72 1.7
 0 21 -17 13.98 1.61
 0 21 -17 14.12 1.6
 0 21 -17 10.5 1.31
 0 21 17 11.7 1.36
 0 -21 -17 15.77 1.7
 0 21 -17 11.53 1.46
 0 21 17 12.34 1.45
 0 21 17 13.54 1.68
 0 21 17 12.15 1.5
 0 21 17 14.01 1.54
 0 21 -17 12.14 1.5
 0 21 -17 12.07 1.63
 0 21 18 5.75 1.37
 0 21 18 4.13 1.13
 0 21 18 4.28 1.12
 0 21 -18 4.96 1.21
 0 21 -18 4.19 1.37
 0 21 -18 5.39 1.26
 0 21 -18 3.62 1.15
 0 21 -18 3.72 1.28
 0 -21 -18 3.17 1.19
 0 21 -18 3.8 1.16
 0 21 18 5.27 1.1
 0 -21 18 5.48 1.29
 0 21 -18 3.6 1.28
 0 21 -18 3.8 1.22
 0 -21 18 4.11 1.47
 0 21 18 4.98 1.21
 0 -21 18 3.82 1.41
 0 -21 18 3.41 1.27
 0 -21 18 3.16 1.32
 0 21 -19 1.13 1.04
 0 -21 -19 1.09 1.04
 0 -21 19 1.04 1.23
 0 -21 19 0.12 1.04
 0 -21 19 -0.24 1.13
 0 -21 19 0.51 1.16
 0 -21 19 -2.39 1.29
 0 21 19 1.86 1.03
 0 21 19 0.11 1.13
 0 21 19 -0.69 1
 0 21 -19 -0.29 1.03
 0 21 -19 -0.91 1.23
 0 21 -20 69.84 3.56
 0 21 -20 63.47 3.49
 0 -21 -20 67.53 3.54
 0 21 -20 73.84 3.52
 0 21 20 68.84 3.46
 0 21 20 67.1 3.57
 0 21 20 65.63 3.46
 0 21 20 65.94 3.57
 0 -21 20 76.04 3.81
 0 -21 20 65.22 3.46
 0 -21 20 67.75 3.64
 0 -21 20 67.41 3.73
 0 -21 20 63.53 3.54
 0 -21 20 73.09 3.76
 0 -21 -21 8.84 1.12
 0 -21 -21 8.58 1.16
 0 -21 21 8.2 1.16
 0 -21 21 8.1 1.3
 0 21 -21 9.33 1.13
 0 21 21 7.93 1.03
 0 21 -21 10.7 1.22
 0 21 -21 10.88 1.26
 0 -21 -21 7.77 1.13
 0 -21 21 8.58 1.26
 0 -21 22 1.12 0.89
 0 -21 22 0.32 0.81
 0 21 -22 -0.11 0.77
 0 21 22 -0.24 0.65
 0 21 -22 0.36 0.81
 0 -21 -22 -0.18 0.82
 0 21 -22 -0.06 0.82
 0 21 -23 0.86 0.61
 0 21 -23 0.97 0.6
 0 -21 -23 -0.04 0.56
 0 21 -23 -0.18 0.64
 0 -22 0 1.6 0.75
 0 -22 0 1.66 0.78
 0 -22 0 0.81 0.77
 0 22 0 1.62 0.47
 0 -22 0 1.16 0.75
 0 -22 0 1.54 0.68
 0 22 0 2.39 0.66
 0 -22 0 1.45 0.58
 0 -22 0 1.21 0.51
 0 22 0 1.24 0.77
 0 22 0 0.32 0.71
 0 -22 0 2.15 0.56
 0 22 0 0.69 0.71
 0 22 0 0.66 0.47
 0 -22 0 2.21 0.86
 0 -22 0 1.14 0.68
 0 22 0 1 0.77
 0 22 0 1.28 0.57
 0 22 0 2.1 0.81
 0 22 0 1.1 0.79
 0 22 0 0.96 0.83
 0 22 0 0.93 0.46
 0 -22 0 1.65 0.71
 0 22 1 49.28 2.25
 0 -22 1 48.93 2.36
 0 22 1 42.68 2.44
 0 22 1 49.34 2.46
 0 22 -1 48.41 2.5
 0 22 1 49.67 2.47
 0 22 -1 49.13 2.49
 0 -22 1 50.11 2.49
 0 -22 1 48.35 2.44
 0 -22 -1 48.06 2.48
 0 -22 -1 50.34 2.45
 0 -22 -1 51.5 2.48
 0 -22 1 47.22 2.47
 0 -22 -1 48.73 2.45
 0 -22 1 51.95 2.52
 0 22 -1 52.09 2.49
 0 22 -1 52.66 2.35
 0 22 1 49.71 2.41
 0 -22 1 49.11 2.35
 0 -22 -1 47.39 2.23
 0 -22 -1 47.94 2.21
 0 -22 1 50.34 2.35
 0 -22 1 50.72 2.35
 0 -22 1 50.49 2.46
 0 -22 -1 49.63 2.38
 0 22 1 47.99 2.39
 0 -22 1 46.97 2.25
 0 22 1 45.18 2.4
 0 22 -1 50 2.41
 0 -22 -1 55.47 2.58
 0 -22 1 50.92 2.53
 0 -22 1 52.42 2.45
 0 -22 -1 49.12 2.46
 0 22 -1 53.58 2.48
 0 22 -1 51.8 2.55
 0 22 -1 53.02 2.36
 0 22 1 47.65 2.56
 0 22 -1 48.5 2.41
 0 -22 1 51.41 2.36
 0 22 1 49.49 2.47
 0 22 -1 50.51 2.23
 0 -22 2 35.23 1.85
 0 22 2 40.23 1.81
 0 22 2 41.79 2.06
 0 22 2 38.18 2.06
 0 22 -2 33.87 1.98
 0 22 2 45.75 2.12
 0 -22 2 37.92 2.06
 0 22 2 41.06 2
 0 -22 -2 39.44 2.06
 0 -22 -2 41.65 1.99
 0 -22 2 35.55 1.95
 0 -22 2 35.35 2.04
 0 -22 -2 39.94 2
 0 -22 2 37.97 2.02
 0 22 -2 33.48 2.01
 0 22 -2 34.11 1.97
 0 -22 -2 36.24 1.71
 0 22 2 40.11 2
 0 -22 2 39.96 2.05
 0 -22 2 37.5 1.92
 0 -22 -2 38.86 1.89
 0 -22 2 36.56 1.92
 0 22 -2 38.47 1.98
 0 22 2 41.17 1.97
 0 22 2 37.74 1.95
 0 -22 2 35.14 2.05
 0 -22 -2 38.84 2.15
 0 -22 -2 37.7 2.05
 0 -22 2 35.66 1.92
 0 22 -2 34.1 1.79
 0 22 -2 33.78 1.95
 0 22 -2 35.32 1.89
 0 22 -2 39.6 2.05
 0 22 2 38.26 2.13
 0 22 -2 34.99 1.96
 0 22 2 40.43 2.03
 0 22 2 39.8 2
 0 -22 2 35.49 1.85
 0 -22 -3 283.16 11.96
 0 22 3 286.93 11.93
 0 -22 3 287.54 11.81
 0 22 3 273.23 11.94
 0 22 3 292.33 12.02
 0 -22 -3 271.77 11.92
 0 -22 3 293.48 11.91
 0 -22 -3 295.43 11.89
 0 22 3 296.14 11.93
 0 -22 3 302.33 12.01
 0 -22 -3 293.02 11.98
 0 -22 3 292.97 11.99
 0 -22 -3 294.55 11.92
 0 -22 3 291.9 11.98
 0 22 -3 291.46 11.98
 0 22 -3 282.62 11.94
 0 -22 3 293.24 11.94
 0 -22 3 293.96 11.94
 0 -22 3 295.96 12.01
 0 -22 -3 279.25 11.81
 0 -22 -3 293.39 11.97
 0 -22 -3 294.74 12.06
 0 -22 3 283.9 11.87
 0 -22 -3 292.43 11.98
 0 22 -3 260.36 11.81
 0 22 3 293.54 11.99
 0 22 3 286.59 11.96
 0 22 -3 284.9 11.94
 0 22 3 271.24 11.88
 0 22 -3 293.51 11.93
 0 22 3 292.19 12
 0 22 3 277.78 12.07
 0 22 -3 298.29 11.96
 0 22 -3 296.98 12.02
 0 22 -3 276.23 11.9
 0 22 4 254.47 10.73
 0 -22 -4 263.62 10.83
 0 22 4 262.28 10.78
 0 22 4 256.27 10.81
 0 22 4 267.53 10.91
 0 -22 -4 257.02 10.82
 0 22 4 276.91 10.79
 0 -22 4 256.58 10.73
 0 -22 4 265.89 10.86
 0 22 4 272.32 10.84
 0 -22 -4 257.06 10.71
 0 -22 -4 268.13 10.76
 0 -22 4 265.92 10.83
 0 -22 4 257.44 10.83
 0 22 -4 249.92 10.83
 0 22 -4 267.12 10.81
 0 -22 -4 252.98 10.62
 0 -22 4 254.78 10.81
 0 -22 4 260.93 10.87
 0 -22 4 256.59 10.81
 0 22 -4 268.65 10.71
 0 22 -4 266.59 10.82
 0 22 -4 234.11 10.63
 0 -22 -4 274.64 10.88
 0 22 4 267.19 10.86
 0 -22 4 241.34 10.67
 0 22 -4 240.27 10.7
 0 22 -4 255.95 10.81
 0 22 4 263.26 10.83
 0 22 4 270.42 10.94
 0 22 -4 262.12 10.86
 0 22 -4 243.31 10.75
 0 -22 -4 263.29 10.86
 0 22 5 8.14 0.83
 0 -22 -5 10.08 1.03
 0 22 -5 8.2 1.05
 0 -22 5 8.2 0.95
 0 -22 -5 7.46 0.96
 0 22 5 9.02 0.9
 0 22 5 8.49 1.03
 0 22 -5 9 0.96
 0 -22 5 9.41 1.08
 0 22 5 9.55 1.09
 0 -22 -5 7.48 0.77
 0 22 5 8.77 1
 0 -22 5 8.93 1.12
 0 -22 -5 9.34 0.86
 0 -22 5 8.99 1.01
 0 22 -5 8.69 0.94
 0 -22 5 9.43 1.13
 0 22 -5 9 0.75
 0 -22 5 7.9 0.97
 0 -22 5 8.17 1.01
 0 22 -5 7.91 0.94
 0 22 -5 5.91 0.75
 0 -22 5 8.01 0.98
 0 -22 -5 8.88 1.05
 0 22 5 8.21 1.04
 0 22 -5 9.74 1.04
 0 22 5 9.03 1
 0 22 -5 8.03 0.99
 0 22 5 9.15 1.11
 0 22 -5 8.54 1.01
 0 22 -5 7.28 0.77
 0 -22 -5 9.29 1.07
 0 22 6 61.64 2.94
 0 -22 -6 62.67 3.1
 0 22 -6 69.66 3.17
 0 -22 -6 63.46 3.13
 0 -22 6 64.97 3.04
 0 -22 -6 62.07 2.95
 0 22 6 62.49 3.03
 0 22 6 63.87 3.19
 0 22 -6 64.26 3.04
 0 -22 6 58.64 2.99
 0 -22 6 65.95 3.13
 0 22 6 65.91 3.05
 0 22 6 71.87 3.22
 0 22 6 63.79 3.12
 0 -22 6 61.45 3.06
 0 -22 6 63.77 3.2
 0 22 6 67.37 3.12
 0 22 -6 66.12 3.03
 0 -22 6 65.13 3.16
 0 -22 6 66.28 3.2
 0 22 -6 65.57 3.07
 0 22 -6 55.02 2.9
 0 -22 -6 61.87 3.12
 0 -22 6 62.34 3.1
 0 22 6 61.31 3.1
 0 22 -6 62.94 3.12
 0 22 6 63.86 3.09
 0 22 6 63.45 3.23
 0 22 -6 60.52 3.06
 0 22 -6 65.82 3.13
 0 -22 -6 67.1 3.13
 0 -22 -7 210.98 8.85
 0 22 -7 218.23 8.85
 0 -22 7 198.1 8.68
 0 -22 7 194.62 8.73
 0 -22 -7 206.86 8.82
 0 -22 7 211.95 8.85
 0 22 7 200.51 8.72
 0 22 7 219.68 8.93
 0 -22 7 197.47 8.66
 0 -22 7 209.37 8.81
 0 22 7 212.24 8.84
 0 22 7 202.98 8.78
 0 22 7 210.38 8.73
 0 22 7 215.2 8.81
 0 -22 7 189.17 8.72
 0 22 7 197.63 8.79
 0 -22 7 201.44 8.89
 0 22 -7 200.36 8.71
 0 -22 -7 218.22 8.87
 0 -22 7 210.86 8.87
 0 22 7 207.96 8.79
 0 22 -7 203.9 8.74
 0 22 -7 179.92 8.62
 0 -22 7 205.03 8.8
 0 -22 -7 217.16 8.81
 0 22 7 218.84 8.86
 0 22 -7 197.64 8.76
 0 -22 7 212.59 8.81
 0 22 7 205.09 8.79
 0 22 7 218.3 8.95
 0 -22 -7 218.36 8.86
 0 22 -7 206.09 8.8
 0 22 8 15.51 1.31
 0 -22 8 16.78 1.36
 0 22 8 15.55 1.43
 0 22 -8 14.68 1.27
 0 -22 -8 16.87 1.39
 0 -22 8 15.64 1.23
 0 22 8 16.03 1.35
 0 22 8 18.2 1.45
 0 22 8 15.35 1.38
 0 -22 8 15.11 1.42
 0 -22 8 17.22 1.45
 0 22 8 14.59 1.25
 0 -22 8 14.1 1.41
 0 -22 -8 15.36 1.34
 0 22 -8 14.58 1.31
 0 22 -8 15.66 1.36
 0 -22 -8 15.48 1.37
 0 22 -8 16.04 1.41
 0 -22 -8 15.72 1.35
 0 -22 8 17.41 1.31
 0 22 -8 13.58 1.16
 0 -22 8 15.39 1.26
 0 22 -8 14.77 1.28
 0 22 8 17.45 1.36
 0 -22 -8 16.09 1.29
 0 22 8 19.83 1.38
 0 22 8 14.6 1.45
 0 -22 8 14.27 1.32
 0 22 8 16.47 1.22
 0 22 9 30.05 2.02
 0 22 9 32.1 1.95
 0 22 9 32 1.99
 0 -22 9 33.99 2.17
 0 22 -9 31.28 2.02
 0 -22 -9 32.71 2.07
 0 22 -9 36.93 2.08
 0 -22 9 32.43 1.88
 0 -22 -9 31.74 2
 0 22 9 32.31 1.91
 0 -22 9 33.7 2.18
 0 -22 9 30.13 1.95
 0 22 9 35.36 2.08
 0 22 -9 36.04 2
 0 22 9 35.35 2.14
 0 -22 -9 31.49 1.99
 0 22 -9 34.82 2.04
 0 -22 -9 33.91 1.99
 0 22 -9 33.5 2.03
 0 22 9 31.78 1.99
 0 22 9 30.81 1.97
 0 -22 9 30.19 1.98
 0 22 9 31.12 1.86
 0 22 9 33.39 2.04
 0 22 9 32.03 2.09
 0 -22 10 34.12 2.28
 0 22 10 33.08 2
 0 22 10 34.38 2.21
 0 -22 10 34.76 2.11
 0 22 -10 33.13 2.06
 0 22 10 36.28 2.26
 0 -22 -10 35.61 2.08
 0 22 10 31.33 2.06
 0 22 10 35.48 2.14
 0 -22 10 34.4 2.05
 0 22 10 36 2.17
 0 22 10 34.74 2.1
 0 -22 10 31.96 2.2
 0 22 10 33.14 2.09
 0 -22 10 35.52 2.27
 0 -22 -10 35.31 2.14
 0 22 -10 36.92 2.16
 0 -22 -10 35.96 2.23
 0 22 -10 35.4 2.17
 0 22 11 3.1 1.06
 0 22 11 4.21 1.02
 0 22 11 3.37 1.11
 0 -22 11 4.93 1.01
 0 22 11 4.61 1.12
 0 22 11 4.6 1.18
 0 22 -11 4.4 1.01
 0 22 -11 4.84 1.08
 0 22 -11 5.12 1.14
 0 -22 -11 3.54 0.94
 0 22 -11 5.76 1.16
 0 22 -11 4.27 1.17
 0 -22 -11 5.53 1.08
 0 22 -11 4.78 1.04
 0 22 11 4.26 1.02
 0 22 11 4.11 1.14
 0 22 12 15.52 1.53
 0 -22 12 10.65 1.59
 0 -22 12 11.64 1.51
 0 22 12 17.95 1.56
 0 22 12 15.36 1.55
 0 -22 -12 16.26 1.6
 0 22 -12 11.38 1.34
 0 22 -12 13.99 1.33
 0 22 12 17.08 1.59
 0 22 12 14.35 1.58
 0 22 -12 11.86 1.41
 0 -22 -12 16.57 1.52
 0 -22 -12 14.85 1.34
 0 22 -12 10.98 1.37
 0 22 12 15.34 1.4
 0 22 -12 13.96 1.52
 0 22 12 15.9 1.47
 0 -22 12 12.93 1.57
 0 22 12 12.51 1.48
 0 -22 13 123.68 6.07
 0 22 13 132.02 5.87
 0 22 13 119.13 5.85
 0 -22 13 116.18 5.92
 0 -22 -13 129.31 5.93
 0 22 -13 122.01 5.74
 0 22 13 127.76 6
 0 -22 13 129.67 5.94
 0 -22 13 127.78 6.08
 0 -22 13 110.62 5.75
 0 22 13 127.89 5.98
 0 22 13 131.31 6.03
 0 22 -13 130.37 5.91
 0 -22 -13 125.59 5.87
 0 22 -13 120.96 5.89
 0 22 13 128.98 5.85
 0 22 -13 130.05 5.91
 0 -22 13 118.74 5.97
 0 22 13 123.13 5.84
 0 22 13 125.99 5.86
 0 -22 14 23.52 2.18
 0 22 -14 29.38 2.04
 0 22 14 22.48 2.03
 0 22 14 25.98 2.03
 0 22 14 21.01 1.9
 0 22 14 23.34 2.09
 0 22 14 19.79 1.9
 0 -22 14 30.32 2.29
 0 -22 14 24.14 2.14
 0 -22 14 23.46 1.95
 0 -22 -14 26.56 2
 0 22 -14 21.19 1.74
 0 22 -14 30.84 2.2
 0 22 -14 26.92 2.09
 0 22 -14 27.05 2.05
 0 22 14 27.73 1.95
 0 22 -14 24.26 2.02
 0 22 14 25.82 2.09
 0 22 14 28.28 1.99
 0 22 15 50.24 3.05
 0 22 -15 45.69 2.84
 0 22 15 51.89 3.07
 0 22 15 49.98 3
 0 22 15 51.33 2.98
 0 -22 15 49.09 3.21
 0 -22 15 45.65 3
 0 22 15 53.88 2.97
 0 22 15 60.56 3.19
 0 22 15 51.44 2.99
 0 -22 15 47.36 3.12
 0 -22 15 44.52 2.92
 0 -22 15 43.18 3.1
 0 -22 -15 52.14 3.06
 0 22 -15 49.77 3.08
 0 22 -15 54.9 3.04
 0 22 15 46.91 2.84
 0 22 -15 46.16 2.91
 0 22 15 50.77 2.93
 0 22 -15 44.39 2.78
 0 22 -15 45.13 2.95
 0 22 -15 45.32 2.93
 0 22 16 7.18 1.44
 0 22 16 6.96 1.34
 0 22 -16 4.74 1.16
 0 -22 16 5.45 1.42
 0 -22 16 6.27 1.57
 0 22 16 6.33 1.27
 0 22 16 6.67 1.38
 0 22 16 6.65 1.26
 0 -22 -16 8.24 1.42
 0 22 16 6.22 1.36
 0 -22 16 5.7 1.36
 0 -22 16 7.44 1.63
 0 -22 16 7.04 1.51
 0 -22 16 5.82 1.21
 0 22 -16 7.09 1.55
 0 22 -16 7.35 1.44
 0 22 -16 6.9 1.37
 0 22 -16 6 1.16
 0 22 16 6.21 1.15
 0 22 16 3.33 1.19
 0 22 -16 7.1 1.29
 0 22 16 6.55 1.27
 0 22 -16 6.21 1.38
 0 22 -16 6.18 1.38
 0 -22 17 31.1 2.39
 0 -22 17 39.6 2.7
 0 22 17 32.86 2.36
 0 22 17 36.68 2.5
 0 -22 17 34.72 2.59
 0 22 17 30.07 2.25
 0 22 17 30.35 2.45
 0 22 17 32.99 2.37
 0 22 -17 35.23 2.48
 0 22 -17 39.05 2.48
 0 22 -17 37.75 2.45
 0 22 -17 36.59 2.28
 0 -22 -17 34.54 2.46
 0 22 -17 35.77 2.35
 0 22 17 31.47 2.3
 0 -22 17 30.65 2.52
 0 -22 17 35.87 2.58
 0 22 -17 36.87 2.46
 0 22 -17 38.42 2.46
 0 22 -18 3.46 1.1
 0 22 18 3.25 1.14
 0 -22 18 0.84 1.22
 0 22 18 1.67 1.19
 0 -22 18 2.86 1.29
 0 22 18 4.18 1.17
 0 22 18 0.12 1.2
 0 22 -18 0.98 1.23
 0 22 -18 1.3 1.12
 0 22 -18 2.06 1.17
 0 22 -18 2.53 1.15
 0 -22 -18 3.03 1.2
 0 22 18 0.73 1
 0 22 -18 3.53 1.1
 0 22 -18 0.67 1.21
 0 22 -18 1.39 1.15
 0 -22 18 1.83 1.25
 0 -22 18 1.26 1.16
 0 -22 -19 2.7 1.07
 0 -22 19 1.67 1.25
 0 -22 19 1.56 1.15
 0 -22 19 1.14 1.15
 0 22 19 1.03 0.95
 0 22 19 3.06 1.08
 0 -22 19 1.04 1.13
 0 -22 19 3.53 1.22
 0 22 19 2.05 1.19
 0 22 -19 1.4 1.18
 0 22 -19 0.28 1
 0 -22 -19 2.85 1.03
 0 -22 -20 1.42 0.83
 0 -22 20 3.08 1.16
 0 22 20 3.88 0.99
 0 -22 -20 2.38 0.97
 0 22 -20 2.52 1.06
 0 22 20 3.5 0.93
 0 -22 -20 1.7 1.02
 0 22 -20 2.65 1.05
 0 22 -20 2.99 1.15
 0 -22 20 0.94 1.04
 0 -22 20 2.06 1.16
 0 -22 20 3.24 1.01
 0 22 -20 1.97 1.09
 0 22 -20 2.96 1.07
 0 -22 20 4.2 0.93
 0 -22 20 2.58 1.1
 0 22 20 2.82 0.97
 0 22 21 3 0.83
 0 22 -21 2.8 0.93
 0 22 -21 4.12 1.02
 0 22 -21 4.36 1.02
 0 -22 -21 5.94 1.06
 0 22 -21 4.12 1.02
 0 -22 -21 3.63 0.98
 0 -22 21 2.15 0.99
 0 -22 21 4.49 1
 0 -22 21 3.12 1.06
 0 -22 22 0.23 0.84
 0 -22 22 -0.47 0.8
 0 22 22 -0.46 0.7
 0 22 -22 -0.16 0.68
 0 22 -22 -0.11 0.77
 0 -22 -22 -0.06 0.77
 0 22 -22 0.29 0.78
 0 22 -23 0.66 0.51
 0 -22 -23 -0.33 0.66
 0 -22 -23 0.26 0.52
 0 22 -23 -0.28 0.61
 0 22 -23 0.8 0.6
 0 -23 0 1.36 0.78
 0 -23 0 0.45 0.76
 0 -23 0 0.62 0.82
 0 -23 0 0.61 0.76
 0 -23 0 0.07 0.5
 0 -23 0 0.18 0.55
 0 -23 0 0.66 0.7
 0 23 0 0.86 0.59
 0 -23 0 0.6 0.52
 0 23 0 0.42 0.74
 0 23 0 0.38 0.73
 0 -23 0 0.74 0.56
 0 -23 0 -0.12 0.86
 0 -23 0 -0.24 0.71
 0 23 0 0.05 0.75
 0 23 0 -0.18 0.83
 0 23 0 0.11 0.56
 0 23 0 1.21 0.84
 0 23 0 0.46 0.81
 0 23 0 0.07 0.45
 0 -23 0 1.39 0.7
 0 -23 0 0.63 0.83
 0 23 1 64.71 3.12
 0 23 1 69.69 3.36
 0 23 -1 75.54 3.38
 0 23 1 73.45 3.37
 0 23 1 73.88 3.37
 0 -23 1 77.79 3.38
 0 -23 1 73.1 3.33
 0 -23 -1 71.07 3.31
 0 -23 -1 70.53 3.33
 0 -23 1 72.17 3.36
 0 -23 -1 73.89 3.35
 0 -23 1 70.81 3.34
 0 23 -1 75.99 3.38
 0 23 1 76.08 3.37
 0 23 1 71.9 3.29
[truncated: 7,943,893 more chars]
