# Supplementary material for: Leveraging Noncovalent Interactions for the Binding of CO by a Weakly Lewis Acidic Borane
Source: Angew Chem Int Ed Engl. 2025 Apr 14;64(22):e202501774. doi: 10.1002/anie.202501774 (PMC12105714; doi:10.1002/anie.202501774)
Supplement: Supplementary file 2 — Supporting Information [file ANIE-64-e202501774-s002.zip › 7_194aec23.cif]

data_194aec23
_audit_creation_date               2024-03-21
_audit_creation_method
;
Olex2 1.5
(compiled 2024.02.16 svn.r378c4104 for OlexSys, GUI svn.r6928)
;
_shelx_SHELXL_version_number       '2018/3'
_audit_contact_author_address      ?
_audit_contact_author_email        ?
_audit_contact_author_name         ''
_audit_contact_author_phone        ?
_publ_contact_author_id_orcid      ?
_publ_section_references
;
D. Kratzert, I. Krossing, (2018), J. Appl. Cryst. 51, 928-934.

Dolomanov, O.V., Bourhis, L.J., Gildea, R.J, Howard, J.A.K. & Puschmann, H.
 (2009), J. Appl. Cryst. 42, 339-341.

Kratzert, D., Holstein, J.J. & Krossing, I. (2015). J. Appl. Cryst. 48, 933-938.

Sheldrick, G.M. (2015). Acta Cryst. C71, 3-8.
;
_chemical_name_common              ?
_chemical_name_systematic          ?
_chemical_formula_moiety           'C63 H81 B N O3 P3, [+ solvents]0.5[C6H6]'
_chemical_formula_sum              'C66 H84 B N O3 P3'
_chemical_formula_weight           1043.06
_chemical_melting_point            ?
loop_
  _atom_type_symbol
  _atom_type_description
  _atom_type_scat_dispersion_real
  _atom_type_scat_dispersion_imag
  _atom_type_scat_source
 'C' 'C' 0.0181 0.0091 'International Tables Vol C Tables 4.2.6.8 and 6.1.1.4'
 'H' 'H' 0.0000 0.0000 'International Tables Vol C Tables 4.2.6.8 and 6.1.1.4'
 'B' 'B' 0.0090 0.0039 'International Tables Vol C Tables 4.2.6.8 and 6.1.1.4'
 'N' 'N' 0.0311 0.0180 'International Tables Vol C Tables 4.2.6.8 and 6.1.1.4'
 'O' 'O' 0.0492 0.0322 'International Tables Vol C Tables 4.2.6.8 and 6.1.1.4'
 'P' 'P' 0.2955 0.4335 'International Tables Vol C Tables 4.2.6.8 and 6.1.1.4'

_shelx_space_group_comment
;
The symmetry employed for this shelxl refinement is uniquely defined
by the following loop, which should always be used as a source of
symmetry information in preference to the above space-group names.
They are only intended as comments.
;
_space_group_crystal_system        'monoclinic'
_space_group_IT_number             15
_space_group_name_H-M_alt          'C 1 2/c 1'
_space_group_name_Hall             '-C 2yc'
loop_
  _space_group_symop_operation_xyz
 'x, y, z'
 '-x, y, -z+1/2'
 'x+1/2, y+1/2, z'
 '-x+1/2, y+1/2, -z+1/2'
 '-x, -y, -z'
 'x, -y, z-1/2'
 '-x+1/2, -y+1/2, -z'
 'x+1/2, -y+1/2, z-1/2'

_cell_length_a                     41.6461(8)
_cell_length_b                     11.7710(2)
_cell_length_c                     24.2165(5)
_cell_angle_alpha                  90
_cell_angle_beta                   90.411(2)
_cell_angle_gamma                  90
_cell_volume                       11871.0(4)
_cell_formula_units_Z              8
_cell_measurement_reflns_used      17235
_cell_measurement_temperature      150.01(10)
_cell_measurement_theta_max        76.3130
_cell_measurement_theta_min        3.8610
_shelx_estimated_absorpt_T_max     0.814
_shelx_estimated_absorpt_T_min     0.727
_exptl_absorpt_coefficient_mu      1.264
_exptl_absorpt_correction_T_max    1.00000
_exptl_absorpt_correction_T_min    0.80864
_exptl_absorpt_correction_type     multi-scan
_exptl_absorpt_process_details
;
CrysAlisPro 1.171.42.72a (Rigaku Oxford Diffraction, 2022)
Empirical absorption correction using spherical harmonics,
implemented in SCALE3 ABSPACK scaling algorithm.
;
_exptl_absorpt_special_details     ?
_exptl_crystal_colour              colourless
_exptl_crystal_colour_primary      colourless
_exptl_crystal_density_diffrn      1.167
_exptl_crystal_density_meas        ?
_exptl_crystal_density_method      ?
_exptl_crystal_description         block
_exptl_crystal_F_000               4488
_exptl_crystal_size_max            0.27
_exptl_crystal_size_mid            0.25
_exptl_crystal_size_min            0.17
_exptl_transmission_factor_max     ?
_exptl_transmission_factor_min     ?
_diffrn_reflns_av_R_equivalents    0.0331
_diffrn_reflns_av_unetI/netI       0.0300
_diffrn_reflns_Laue_measured_fraction_full  1.000
_diffrn_reflns_Laue_measured_fraction_max  0.986
_diffrn_reflns_limit_h_max         51
_diffrn_reflns_limit_h_min         -52
_diffrn_reflns_limit_k_max         14
_diffrn_reflns_limit_k_min         -14
_diffrn_reflns_limit_l_max         30
_diffrn_reflns_limit_l_min         -28
_diffrn_reflns_number              43339
_diffrn_reflns_point_group_measured_fraction_full  1.000
_diffrn_reflns_point_group_measured_fraction_max  0.986
_diffrn_reflns_theta_full          67.684
_diffrn_reflns_theta_max           76.487
_diffrn_reflns_theta_min           3.651
_diffrn_ambient_temperature        100.00
_diffrn_detector_area_resol_mean   10.5035
_diffrn_detector_type              Atlas
_diffrn_measured_fraction_theta_full  1.000
_diffrn_measured_fraction_theta_max  0.986
_diffrn_measurement_details
;
List of Runs (angles in degrees, time in seconds):

  # Type    Start    End  Width  t~exp~   \w     \q     \k     \f   Frames
--------------------------------------------------------------------------
  1  \w    -21.00  23.00   1.00    1.00    --  -41.52  37.00-150.00   44
  2  \w     -5.00  34.00   1.00    1.00    --  -41.52  19.00-120.00   39
  3  \w     -3.00  29.00   1.00    1.00    --  -41.52  19.00 -60.00   32
  4  \w     -3.00  37.00   1.00    1.00    --  -41.52  19.00  90.00   40
  5  \w    -19.00  25.00   1.00    1.00    --  -41.52  37.00   0.00   44
  6  \w    -16.00  18.00   1.00    1.00    --  -41.52  37.00 150.00   34
  7  \w    -20.00   6.00   1.00    1.00    --  -41.52  37.00-180.00   26
  8  \w     41.00  67.00   1.00    2.00    --  111.00 -45.00 -60.00   26
  9  \w     40.00  65.00   1.00    2.00    --  111.00 -45.00  90.00   25
 10  \w     41.00  77.00   1.00    2.00    --  111.00 -61.00-150.00   36
 11  \w    103.00 135.00   1.00    2.00    --  111.00  77.00-120.00   32
 12  \w    151.00 177.00   1.00    2.00    --  111.00  77.00-120.00   26
 13  \w    105.00 172.00   1.00    2.00    --  111.00 111.00 -30.00   67
 14  \w     61.00 103.00   1.00    2.00    --  111.00 178.00 -90.00   42
 15  \w     43.00  72.00   1.00    2.00    --  111.00 -45.00-120.00   29
 16  \w    135.00 163.00   1.00    2.00    --  111.00  77.00   0.00   28
 17  \w     40.00  69.00   1.00    2.00    --  111.00 -45.00  30.00   29
 18  \w    139.00 175.00   1.00    2.00    --  111.00 111.00 120.00   36
 19  \w     61.00  86.00   1.00    2.00    --  111.00-111.00  90.00   25
 20  \w     90.00 174.00   1.00    2.00    --  111.00  45.00  30.00   84
 21  \w    118.00 170.00   1.00    2.00    --  111.00  15.00 150.00   52
 22  \w     30.00  92.00   1.00    2.00    --  111.00 -94.00-180.00   62
 23  \w     57.00  88.00   1.00    2.00    --  111.00 -61.00 -90.00   31
 24  \w     73.00 103.00   1.00    2.00    --  111.00  15.00 150.00   30
 25  \w      4.00  30.00   1.00    1.00    --  -41.52  37.00 -60.00   26
 26  \w    -75.00 -42.00   1.00    1.00    --  -41.52 125.00 -60.00   33
 27  \w    -39.00  -9.00   1.00    1.00    --  -41.52 125.00 -60.00   30
 28  \w     29.00  76.00   1.00    1.00    --   41.52-125.00 120.00   47
 29  \w     32.00  92.00   1.00    1.00    --   41.52-125.00 -90.00   60
 30  \w     43.00  69.00   1.00    2.00    --  111.00-111.00-120.00   26
 31  \w     74.00 105.00   1.00    2.00    --  111.00-111.00 -30.00   31
 32  \w     84.00 109.00   1.00    2.00    --  111.00-111.00 150.00   25
 33  \w     40.00  65.00   1.00    2.00    --  111.00-111.00 -30.00   25
 34  \w    149.00 176.00   1.00    2.00    --  111.00  61.00 120.00   27
;
_diffrn_measurement_device         'four-circle diffractometer'
_diffrn_measurement_device_type    'SuperNova, Dual, Cu at home/near, Atlas'
_diffrn_measurement_method         '\w scans'
_diffrn_radiation_type             CuK\a
_diffrn_radiation_wavelength       1.54184
_diffrn_source                     ?
_reflns_Friedel_coverage           0.000
_reflns_Friedel_fraction_full      .
_reflns_Friedel_fraction_max       .
_reflns_number_gt                  10426
_reflns_number_total               12309
_reflns_special_details
;
 Reflections were merged by SHELXL according to the crystal
 class for the calculation of statistics and refinement.
 
 Structure factors included contributions from the .fab file.
 
 _reflns_Friedel_fraction is defined as the number of unique
 Friedel pairs measured divided by the number that would be
 possible theoretically, ignoring centric projections and
 systematic absences.
;
_reflns_threshold_expression       'I > 2\s(I)'
_computing_cell_refinement         'CrysAlisPro 1.171.42.72a (Rigaku OD, 2022)'
_computing_data_collection         'CrysAlisPro 1.171.42.72a (Rigaku OD, 2022)'
_computing_data_reduction          'CrysAlisPro 1.171.42.72a (Rigaku OD, 2022)'
_computing_molecular_graphics      'Olex2 1.5 (Dolomanov et al., 2009)'
_computing_publication_material    'Olex2 1.5 (Dolomanov et al., 2009)'
_computing_structure_refinement    'SHELXL 2018/3 (Sheldrick, 2015)'
_computing_structure_solution      'SHELXT 2018/2 (Sheldrick, 2018)'
_refine_diff_density_max           0.339
_refine_diff_density_min           -0.233
_refine_diff_density_rms           0.042
_refine_ls_extinction_coef         .
_refine_ls_extinction_method       none
_refine_ls_goodness_of_fit_ref     1.030
_refine_ls_hydrogen_treatment      constr
_refine_ls_matrix_type             full
_refine_ls_number_parameters       659
_refine_ls_number_reflns           12309
_refine_ls_number_restraints       0
_refine_ls_R_factor_all            0.0473
_refine_ls_R_factor_gt             0.0387
_refine_ls_restrained_S_all        1.030
_refine_ls_shift/su_max            0.001
_refine_ls_shift/su_mean           0.000
_refine_ls_structure_factor_coef   Fsqd
_refine_ls_weighting_details      
 'w=1/[\s^2^(Fo^2^)+(0.0476P)^2^+8.7395P] where P=(Fo^2^+2Fc^2^)/3'
_refine_ls_weighting_scheme        calc
_refine_ls_wR_factor_gt            0.0979
_refine_ls_wR_factor_ref           0.1043
_refine_special_details            ?
_olex2_refinement_description
;
1. Fixed Uiso
 At 1.2 times of:
  All C(H) groups, All N(H,H,H) groups
 At 1.5 times of:
  All C(H,H,H) groups
2.a Ternary CH refined with riding coordinates:
 C58(H58), C19(H19), C16(H16), C37(H37), C61(H61), C40(H40)
2.b Aromatic/amide H refined with riding coordinates:
 C44(H44), C52(H52), C25(H25), C2(H2), C54(H54), C23(H23), C53(H53), C12(H12),
 C4(H4), C33(H33), C46(H46), C45(H45), C10(H10), C24(H24), C11(H11), C32(H32),
 C3(H3), C31(H31)
2.c Idealised Me refined as rotating group:
 N1(H1A,H1B,H1C), C59(H59A,H59B,H59C), C21(H21A,H21B,H21C), C60(H60A,H60B,
 H60C), C18(H18A,H18B,H18C), C50(H50A,H50B,H50C), C20(H20A,H20B,H20C), C49(H49A,
 H49B,H49C), C28(H28A,H28B,H28C), C63(H63A,H63B,H63C), C17(H17A,H17B,H17C),
 C38(H38A,H38B,H38C), C29(H29A,H29B,H29C), C39(H39A,H39B,H39C), C41(H41A,H41B,
 H41C), C7(H7A,H7B,H7C), C8(H8A,H8B,H8C), C62(H62A,H62B,H62C), C42(H42A,H42B,
 H42C)
;
_atom_sites_solution_hydrogens     geom
_atom_sites_solution_primary       ?
_atom_sites_solution_secondary     ?
loop_
  _atom_site_label
  _atom_site_type_symbol
  _atom_site_fract_x
  _atom_site_fract_y
  _atom_site_fract_z
  _atom_site_U_iso_or_equiv
  _atom_site_adp_type
  _atom_site_occupancy
  _atom_site_site_symmetry_order
  _atom_site_calc_flag
  _atom_site_refinement_flags_posn
  _atom_site_refinement_flags_adp
  _atom_site_refinement_flags_occupancy
  _atom_site_disorder_assembly
  _atom_site_disorder_group
 P1 P 0.39081(2) 0.46361(3) 0.23599(2) 0.02385(8) Uani 1 1 d . . . . .
 P2 P 0.30423(2) 0.77742(3) 0.30016(2) 0.02447(9) Uani 1 1 d . . . . .
 P3 P 0.33580(2) 0.38645(3) 0.43861(2) 0.02544(9) Uani 1 1 d . . . . .
 O2 O 0.33002(2) 0.76996(9) 0.41240(4) 0.0259(2) Uani 1 1 d . . . . .
 O3 O 0.40292(2) 0.46418(8) 0.41837(4) 0.0242(2) Uani 1 1 d . . . . .
 O1 O 0.40416(3) 0.70059(9) 0.26365(4) 0.0266(2) Uani 1 1 d . . . . .
 N1 N 0.36744(3) 0.61671(10) 0.35346(5) 0.0203(2) Uani 1 1 d . . . . .
 H1A H 0.376125 0.579877 0.324097 0.024 Uiso 1 1 calc R U . . .
 H1B H 0.350457 0.659310 0.341845 0.024 Uiso 1 1 calc R U . . .
 H1C H 0.360679 0.564939 0.378745 0.024 Uiso 1 1 calc R U . . .
 C57 C 0.43171(3) 0.51765(12) 0.40327(6) 0.0225(3) Uani 1 1 d . . . . .
 C36 C 0.35249(4) 0.77789(12) 0.45542(6) 0.0227(3) Uani 1 1 d . . . . .
 C15 C 0.40499(3) 0.80925(12) 0.28668(6) 0.0239(3) Uani 1 1 d . . . . .
 C43 C 0.42819(3) 0.62972(12) 0.38395(6) 0.0220(3) Uani 1 1 d . . . . .
 C22 C 0.38285(3) 0.73443(12) 0.44345(6) 0.0223(3) Uani 1 1 d . . . . .
 C1 C 0.39780(3) 0.81296(12) 0.34326(6) 0.0225(3) Uani 1 1 d . . . . .
 C51 C 0.43190(4) 0.29356(13) 0.44450(6) 0.0260(3) Uani 1 1 d . . . . .
 C55 C 0.37320(4) 0.30523(13) 0.44948(6) 0.0257(3) Uani 1 1 d . . . . .
 C14 C 0.40879(3) 0.68621(13) 0.20793(6) 0.0241(3) Uani 1 1 d . . . . .
 C35 C 0.30460(4) 0.84426(12) 0.41115(6) 0.0253(3) Uani 1 1 d . . . . .
 C13 C 0.40344(4) 0.57559(13) 0.18800(6) 0.0256(3) Uani 1 1 d . . . . .
 C5 C 0.41335(4) 0.90361(13) 0.25530(6) 0.0275(3) Uani 1 1 d . . . . .
 C26 C 0.34359(4) 0.82498(13) 0.50584(6) 0.0271(3) Uani 1 1 d . . . . .
 C56 C 0.40330(4) 0.35363(12) 0.43736(6) 0.0232(3) Uani 1 1 d . . . . .
 C34 C 0.28961(4) 0.85939(13) 0.35964(6) 0.0266(3) Uani 1 1 d . . . . .
 C44 C 0.45671(4) 0.68428(14) 0.36916(6) 0.0273(3) Uani 1 1 d . . . . .
 H44 H 0.455629 0.760284 0.356080 0.033 Uiso 1 1 calc R U . . .
 C58 C 0.32456(4) 0.42351(13) 0.51081(6) 0.0287(3) Uani 1 1 d . . . . .
 H58 H 0.303075 0.461274 0.508784 0.034 Uiso 1 1 calc R U . . .
 C52 C 0.43006(4) 0.18348(14) 0.46570(6) 0.0315(3) Uani 1 1 d . . . . .
 H52 H 0.449316 0.141784 0.471513 0.038 Uiso 1 1 calc R U . . .
 C25 C 0.36683(4) 0.82549(15) 0.54778(6) 0.0339(4) Uani 1 1 d . . . . .
 H25 H 0.361854 0.857214 0.582758 0.041 Uiso 1 1 calc R U . . .
 C9 C 0.41841(4) 0.77497(14) 0.17363(6) 0.0273(3) Uani 1 1 d . . . . .
 C47 C 0.46113(4) 0.46234(13) 0.40783(6) 0.0258(3) Uani 1 1 d . . . . .
 C19 C 0.36094(4) 0.38488(13) 0.19351(6) 0.0291(3) Uani 1 1 d . . . . .
 H19 H 0.369807 0.372273 0.155743 0.035 Uiso 1 1 calc R U . . .
 C2 C 0.39780(4) 0.92133(13) 0.36669(6) 0.0294(3) Uani 1 1 d . . . . .
 H2 H 0.392534 0.929074 0.404611 0.035 Uiso 1 1 calc R U . . .
 C54 C 0.37289(4) 0.19421(13) 0.46982(7) 0.0319(3) Uani 1 1 d . . . . .
 H54 H 0.352899 0.159384 0.477959 0.038 Uiso 1 1 calc R U . . .
 C23 C 0.40473(4) 0.73554(14) 0.48756(6) 0.0290(3) Uani 1 1 d . . . . .
 H23 H 0.425569 0.704722 0.482305 0.035 Uiso 1 1 calc R U . . .
 C48 C 0.46443(4) 0.34099(14) 0.42879(6) 0.0287(3) Uani 1 1 d . . . . .
 C16 C 0.42694(4) 0.37082(15) 0.23822(7) 0.0323(3) Uani 1 1 d . . . . .
 H16 H 0.422983 0.312305 0.267322 0.039 Uiso 1 1 calc R U . . .
 C53 C 0.40107(4) 0.13344(13) 0.47846(7) 0.0343(4) Uani 1 1 d . . . . .
 H53 H 0.400397 0.058475 0.492938 0.041 Uiso 1 1 calc R U . . .
 C12 C 0.40863(4) 0.55563(15) 0.13192(6) 0.0330(3) Uani 1 1 d . . . . .
 H12 H 0.405206 0.481650 0.117350 0.040 Uiso 1 1 calc R U . . .
 C37 C 0.30043(4) 0.87954(14) 0.24220(7) 0.0342(4) Uani 1 1 d . . . . .
 H37 H 0.278153 0.911210 0.241144 0.041 Uiso 1 1 calc R U . . .
 C4 C 0.41324(4) 1.00949(14) 0.28171(7) 0.0336(3) Uani 1 1 d . . . . .
 H4 H 0.418764 1.075761 0.261508 0.040 Uiso 1 1 calc R U . . .
 C30 C 0.29430(4) 0.89798(13) 0.45949(7) 0.0289(3) Uani 1 1 d . . . . .
 C33 C 0.26412(4) 0.93671(14) 0.35705(7) 0.0342(3) Uani 1 1 d . . . . .
 H33 H 0.253639 0.950488 0.322728 0.041 Uiso 1 1 calc R U . . .
 C46 C 0.48848(4) 0.52206(15) 0.39197(7) 0.0313(3) Uani 1 1 d . . . . .
 H46 H 0.508857 0.486107 0.394445 0.038 Uiso 1 1 calc R U . . .
 C45 C 0.48658(4) 0.63179(15) 0.37284(7) 0.0326(3) Uani 1 1 d . . . . .
 H45 H 0.505447 0.671338 0.362251 0.039 Uiso 1 1 calc R U . . .
 C59 C 0.34831(4) 0.51258(15) 0.53194(7) 0.0360(4) Uani 1 1 d . . . . .
 H59A H 0.369766 0.478788 0.534824 0.054 Uiso 1 1 calc R U . . .
 H59B H 0.341568 0.539355 0.568372 0.054 Uiso 1 1 calc R U . . .
 H59C H 0.348847 0.576736 0.506170 0.054 Uiso 1 1 calc R U . . .
 C61 C 0.30644(4) 0.27264(15) 0.42074(7) 0.0341(4) Uani 1 1 d . . . . .
 H61 H 0.308876 0.208822 0.447706 0.041 Uiso 1 1 calc R U . . .
 C10 C 0.42336(4) 0.74988(15) 0.11808(6) 0.0346(4) Uani 1 1 d . . . . .
 H10 H 0.430139 0.808656 0.093935 0.041 Uiso 1 1 calc R U . . .
 C24 C 0.39690(4) 0.78041(16) 0.53887(7) 0.0367(4) Uani 1 1 d . . . . .
 H24 H 0.412351 0.779981 0.567924 0.044 Uiso 1 1 calc R U . . .
 C27 C 0.30920(4) 0.86405(14) 0.51497(6) 0.0320(3) Uani 1 1 d . . . . .
 C6 C 0.42399(4) 0.89395(14) 0.19540(7) 0.0329(3) Uani 1 1 d . . . . .
 C11 C 0.41869(4) 0.64194(16) 0.09717(6) 0.0380(4) Uani 1 1 d . . . . .
 H11 H 0.422347 0.626937 0.059191 0.046 Uiso 1 1 calc R U . . .
 C32 C 0.25397(4) 0.99349(15) 0.40401(8) 0.0405(4) Uani 1 1 d . . . . .
 H32 H 0.236724 1.046104 0.401599 0.049 Uiso 1 1 calc R U . . .
 C3 C 0.40524(5) 1.01868(14) 0.33652(7) 0.0356(4) Uani 1 1 d . . . . .
 H3 H 0.404773 1.091117 0.353793 0.043 Uiso 1 1 calc R U . . .
 C31 C 0.26890(4) 0.97371(14) 0.45432(8) 0.0375(4) Uani 1 1 d . . . . .
 H31 H 0.261579 1.012927 0.486126 0.045 Uiso 1 1 calc R U . . .
 B1 B 0.39408(4) 0.69806(13) 0.38121(6) 0.0200(3) Uani 1 1 d . . . . .
 C40 C 0.27089(4) 0.67450(15) 0.28781(7) 0.0362(4) Uani 1 1 d . . . . .
 H40 H 0.276556 0.631472 0.253632 0.043 Uiso 1 1 calc R U . . .
 C21 C 0.33063(4) 0.45757(16) 0.18916(8) 0.0406(4) Uani 1 1 d . . . . .
 H21A H 0.321581 0.468460 0.226022 0.061 Uiso 1 1 calc R U . . .
 H21B H 0.314843 0.419266 0.165432 0.061 Uiso 1 1 calc R U . . .
 H21C H 0.336038 0.531610 0.173221 0.061 Uiso 1 1 calc R U . . .
 C60 C 0.32150(5) 0.32571(15) 0.55170(7) 0.0369(4) Uani 1 1 d . . . . .
 H60A H 0.305568 0.271163 0.537933 0.055 Uiso 1 1 calc R U . . .
 H60B H 0.314636 0.355309 0.587553 0.055 Uiso 1 1 calc R U . . .
 H60C H 0.342321 0.287792 0.555906 0.055 Uiso 1 1 calc R U . . .
 C18 C 0.43584(5) 0.30649(17) 0.18570(8) 0.0429(4) Uani 1 1 d . . . . .
 H18A H 0.417260 0.262708 0.172663 0.064 Uiso 1 1 calc R U . . .
 H18B H 0.453719 0.254749 0.193633 0.064 Uiso 1 1 calc R U . . .
 H18C H 0.442235 0.360761 0.157134 0.064 Uiso 1 1 calc R U . . .
 C50 C 0.47844(5) 0.26577(16) 0.38284(8) 0.0422(4) Uani 1 1 d . . . . .
 H50A H 0.480744 0.187732 0.396405 0.063 Uiso 1 1 calc R U . . .
 H50B H 0.499524 0.295105 0.372137 0.063 Uiso 1 1 calc R U . . .
 H50C H 0.463981 0.266607 0.350742 0.063 Uiso 1 1 calc R U . . .
 C20 C 0.35338(5) 0.27033(15) 0.21989(8) 0.0411(4) Uani 1 1 d . . . . .
 H20A H 0.372677 0.222687 0.219823 0.062 Uiso 1 1 calc R U . . .
 H20B H 0.336267 0.232630 0.198802 0.062 Uiso 1 1 calc R U . . .
 H20C H 0.346339 0.282087 0.257996 0.062 Uiso 1 1 calc R U . . .
 C49 C 0.48687(5) 0.34060(17) 0.47993(8) 0.0441(4) Uani 1 1 d . . . . .
 H49A H 0.478152 0.391250 0.508222 0.066 Uiso 1 1 calc R U . . .
 H49B H 0.508262 0.367015 0.469258 0.066 Uiso 1 1 calc R U . . .
 H49C H 0.488422 0.263278 0.494713 0.066 Uiso 1 1 calc R U . . .
 C28 C 0.29000(5) 0.76213(17) 0.53784(8) 0.0425(4) Uani 1 1 d . . . . .
 H28A H 0.290371 0.699751 0.511052 0.064 Uiso 1 1 calc R U . . .
 H28B H 0.267734 0.785295 0.544281 0.064 Uiso 1 1 calc R U . . .
 H28C H 0.299719 0.736750 0.572692 0.064 Uiso 1 1 calc R U . . .
 C63 C 0.27228(4) 0.31897(17) 0.42397(8) 0.0425(4) Uani 1 1 d . . . . .
 H63A H 0.266864 0.333766 0.462628 0.064 Uiso 1 1 calc R U . . .
 H63B H 0.257255 0.263102 0.408525 0.064 Uiso 1 1 calc R U . . .
 H63C H 0.270772 0.389799 0.402842 0.064 Uiso 1 1 calc R U . . .
 C17 C 0.45540(4) 0.44274(19) 0.25834(8) 0.0447(4) Uani 1 1 d . . . . .
 H17A H 0.461623 0.496089 0.229255 0.067 Uiso 1 1 calc R U . . .
 H17B H 0.473566 0.392933 0.267234 0.067 Uiso 1 1 calc R U . . .
 H17C H 0.449186 0.485181 0.291404 0.067 Uiso 1 1 calc R U . . .
 C38 C 0.32440(5) 0.97528(16) 0.25147(9) 0.0448(4) Uani 1 1 d . . . . .
 H38A H 0.318664 1.017455 0.284864 0.067 Uiso 1 1 calc R U . . .
 H38B H 0.323980 1.026680 0.219635 0.067 Uiso 1 1 calc R U . . .
 H38C H 0.346006 0.943392 0.255871 0.067 Uiso 1 1 calc R U . . .
 C29 C 0.30754(6) 0.96211(18) 0.55679(8) 0.0497(5) Uani 1 1 d . . . . .
 H29A H 0.316860 0.937512 0.592091 0.075 Uiso 1 1 calc R U . . .
 H29B H 0.285081 0.984024 0.562214 0.075 Uiso 1 1 calc R U . . .
 H29C H 0.319621 1.027307 0.542734 0.075 Uiso 1 1 calc R U . . .
 C39 C 0.30725(6) 0.81663(19) 0.18806(8) 0.0543(5) Uani 1 1 d . . . . .
 H39A H 0.328594 0.781766 0.190055 0.081 Uiso 1 1 calc R U . . .
 H39B H 0.306482 0.870531 0.157232 0.081 Uiso 1 1 calc R U . . .
 H39C H 0.291026 0.757417 0.182296 0.081 Uiso 1 1 calc R U . . .
 C41 C 0.27080(5) 0.58818(18) 0.33481(9) 0.0512(5) Uani 1 1 d . . . . .
 H41A H 0.292089 0.553311 0.338145 0.077 Uiso 1 1 calc R U . . .
 H41B H 0.254783 0.529211 0.327006 0.077 Uiso 1 1 calc R U . . .
 H41C H 0.265454 0.626577 0.369452 0.077 Uiso 1 1 calc R U . . .
 C7 C 0.46005(5) 0.9202(2) 0.19269(9) 0.0568(6) Uani 1 1 d . . . . .
 H7A H 0.463854 0.998662 0.204641 0.085 Uiso 1 1 calc R U . . .
 H7B H 0.467493 0.910753 0.154665 0.085 Uiso 1 1 calc R U . . .
 H7C H 0.471823 0.868084 0.217021 0.085 Uiso 1 1 calc R U . . .
 C8 C 0.40480(7) 0.97870(18) 0.15898(8) 0.0563(6) Uani 1 1 d . . . . .
 H8A H 0.381855 0.960707 0.160871 0.084 Uiso 1 1 calc R U . . .
 H8B H 0.411981 0.972751 0.120638 0.084 Uiso 1 1 calc R U . . .
 H8C H 0.408413 1.056233 0.172390 0.084 Uiso 1 1 calc R U . . .
 C62 C 0.31361(5) 0.2287(2) 0.36296(9) 0.0581(6) Uani 1 1 d . . . . .
 H62A H 0.311508 0.291018 0.336336 0.087 Uiso 1 1 calc R U . . .
 H62B H 0.298391 0.168231 0.353383 0.087 Uiso 1 1 calc R U . . .
 H62C H 0.335542 0.198660 0.362000 0.087 Uiso 1 1 calc R U . . .
 C42 C 0.23753(5) 0.7224(2) 0.27813(11) 0.0599(6) Uani 1 1 d . . . . .
 H42A H 0.230140 0.760220 0.311776 0.090 Uiso 1 1 calc R U . . .
 H42B H 0.222755 0.660542 0.268576 0.090 Uiso 1 1 calc R U . . .
 H42C H 0.238133 0.777415 0.247778 0.090 Uiso 1 1 calc R U . . .

loop_
  _atom_site_aniso_label
  _atom_site_aniso_U_11
  _atom_site_aniso_U_22
  _atom_site_aniso_U_33
  _atom_site_aniso_U_23
  _atom_site_aniso_U_13
  _atom_site_aniso_U_12
 P1 0.02749(18) 0.02481(18) 0.01930(17) -0.00029(13) 0.00369(13) -0.00114(14)
 P2 0.02426(18) 0.02455(18) 0.02458(18) -0.00008(14) -0.00175(13) 0.00295(14)
 P3 0.02579(18) 0.02519(18) 0.02540(18) 0.00225(14) 0.00319(14) -0.00182(14)
 O2 0.0270(5) 0.0279(5) 0.0226(5) -0.0056(4) -0.0005(4) 0.0064(4)
 O3 0.0222(5) 0.0218(5) 0.0285(5) 0.0054(4) 0.0020(4) 0.0013(4)
 O1 0.0410(6) 0.0210(5) 0.0178(5) 0.0019(4) 0.0056(4) -0.0008(4)
 N1 0.0211(5) 0.0211(5) 0.0188(5) -0.0001(4) 0.0017(4) 0.0014(4)
 C57 0.0205(6) 0.0274(7) 0.0195(6) 0.0000(5) 0.0000(5) -0.0004(6)
 C36 0.0284(7) 0.0207(6) 0.0191(6) -0.0009(5) 0.0003(5) -0.0038(5)
 C15 0.0257(7) 0.0206(7) 0.0253(7) 0.0012(5) 0.0010(5) 0.0000(5)
 C43 0.0213(6) 0.0257(7) 0.0192(6) 0.0001(5) -0.0006(5) -0.0006(5)
 C22 0.0261(7) 0.0206(6) 0.0202(6) 0.0014(5) 0.0012(5) -0.0039(5)
 C1 0.0235(7) 0.0218(7) 0.0222(7) 0.0023(5) -0.0006(5) -0.0006(5)
 C51 0.0330(8) 0.0264(7) 0.0186(6) -0.0011(5) 0.0003(5) 0.0068(6)
 C55 0.0316(8) 0.0234(7) 0.0221(7) 0.0004(5) 0.0038(5) 0.0018(6)
 C14 0.0238(7) 0.0301(7) 0.0184(6) 0.0024(6) 0.0012(5) 0.0009(6)
 C35 0.0247(7) 0.0211(7) 0.0301(7) -0.0021(6) 0.0059(6) 0.0010(6)
 C13 0.0266(7) 0.0295(7) 0.0208(7) 0.0025(6) 0.0017(5) -0.0021(6)
 C5 0.0296(7) 0.0265(7) 0.0265(7) 0.0050(6) 0.0022(6) -0.0013(6)
 C26 0.0354(8) 0.0233(7) 0.0227(7) -0.0027(6) 0.0072(6) -0.0062(6)
 C56 0.0300(7) 0.0213(7) 0.0183(6) 0.0000(5) 0.0014(5) 0.0029(6)
 C34 0.0226(7) 0.0254(7) 0.0317(8) -0.0011(6) 0.0034(6) 0.0015(6)
 C44 0.0244(7) 0.0299(8) 0.0276(7) 0.0026(6) -0.0003(6) -0.0032(6)
 C58 0.0322(8) 0.0265(7) 0.0275(7) -0.0008(6) 0.0049(6) 0.0024(6)
 C52 0.0428(9) 0.0272(8) 0.0246(7) 0.0005(6) 0.0022(6) 0.0122(7)
 C25 0.0437(9) 0.0388(9) 0.0193(7) -0.0071(6) 0.0045(6) -0.0105(7)
 C9 0.0262(7) 0.0320(8) 0.0239(7) 0.0050(6) 0.0019(5) -0.0013(6)
 C47 0.0253(7) 0.0301(7) 0.0219(7) -0.0004(6) -0.0031(5) 0.0038(6)
 C19 0.0285(7) 0.0299(8) 0.0289(7) -0.0021(6) 0.0032(6) -0.0031(6)
 C2 0.0377(8) 0.0243(7) 0.0263(7) -0.0013(6) 0.0023(6) -0.0025(6)
 C54 0.0410(9) 0.0247(7) 0.0302(8) 0.0022(6) 0.0082(6) -0.0001(7)
 C23 0.0296(8) 0.0343(8) 0.0232(7) -0.0006(6) -0.0017(6) -0.0039(6)
 C48 0.0273(7) 0.0307(8) 0.0282(7) 0.0015(6) -0.0014(6) 0.0087(6)
 C16 0.0305(8) 0.0361(8) 0.0303(8) 0.0029(7) 0.0031(6) 0.0040(7)
 C53 0.0518(10) 0.0223(7) 0.0289(8) 0.0037(6) 0.0060(7) 0.0069(7)
 C12 0.0389(9) 0.0378(9) 0.0222(7) -0.0030(6) 0.0015(6) -0.0075(7)
 C37 0.0373(9) 0.0329(8) 0.0323(8) 0.0071(7) -0.0005(7) 0.0081(7)
 C4 0.0417(9) 0.0233(7) 0.0360(9) 0.0062(6) 0.0040(7) -0.0041(7)
 C30 0.0303(8) 0.0241(7) 0.0324(8) -0.0040(6) 0.0103(6) -0.0022(6)
 C33 0.0285(8) 0.0315(8) 0.0428(9) 0.0016(7) 0.0028(7) 0.0071(7)
 C46 0.0208(7) 0.0409(9) 0.0320(8) 0.0000(7) -0.0042(6) 0.0034(6)
 C45 0.0209(7) 0.0416(9) 0.0352(8) 0.0018(7) -0.0006(6) -0.0041(6)
 C59 0.0457(10) 0.0307(8) 0.0316(8) -0.0012(7) -0.0002(7) -0.0033(7)
 C61 0.0337(8) 0.0357(8) 0.0329(8) -0.0042(7) 0.0040(6) -0.0086(7)
 C10 0.0391(9) 0.0421(9) 0.0225(7) 0.0075(7) 0.0036(6) -0.0073(7)
 C24 0.0405(9) 0.0475(10) 0.0220(7) -0.0036(7) -0.0051(6) -0.0098(8)
 C27 0.0399(9) 0.0296(8) 0.0265(7) -0.0051(6) 0.0122(6) -0.0022(7)
 C6 0.0420(9) 0.0284(8) 0.0285(8) 0.0069(6) 0.0080(6) -0.0023(7)
 C11 0.0458(10) 0.0502(10) 0.0182(7) 0.0014(7) 0.0038(6) -0.0105(8)
 C32 0.0329(9) 0.0323(9) 0.0563(11) -0.0015(8) 0.0098(8) 0.0119(7)
 C3 0.0501(10) 0.0218(7) 0.0349(9) -0.0019(6) 0.0027(7) -0.0028(7)
 C31 0.0374(9) 0.0301(8) 0.0451(10) -0.0063(7) 0.0163(7) 0.0042(7)
 B1 0.0215(7) 0.0195(7) 0.0191(7) 0.0007(6) 0.0003(5) -0.0009(6)
 C40 0.0338(9) 0.0346(8) 0.0403(9) -0.0044(7) -0.0037(7) -0.0035(7)
 C21 0.0293(8) 0.0446(10) 0.0478(10) 0.0030(8) -0.0019(7) -0.0006(7)
 C60 0.0496(10) 0.0322(8) 0.0292(8) 0.0010(7) 0.0135(7) -0.0003(7)
 C18 0.0386(9) 0.0471(10) 0.0432(10) -0.0043(8) 0.0092(8) 0.0083(8)
 C50 0.0422(10) 0.0372(9) 0.0473(10) 0.0012(8) 0.0158(8) 0.0123(8)
 C20 0.0388(9) 0.0324(9) 0.0521(11) 0.0018(8) 0.0062(8) -0.0067(7)
 C49 0.0421(10) 0.0444(10) 0.0456(10) 0.0111(8) -0.0161(8) 0.0052(8)
 C28 0.0385(9) 0.0480(10) 0.0410(10) 0.0087(8) 0.0136(7) -0.0057(8)
 C63 0.0316(9) 0.0435(10) 0.0524(11) 0.0015(8) 0.0007(8) -0.0086(8)
 C17 0.0306(9) 0.0664(13) 0.0371(9) 0.0037(9) -0.0040(7) -0.0006(9)
 C38 0.0466(10) 0.0316(9) 0.0564(12) 0.0105(8) 0.0109(9) 0.0023(8)
 C29 0.0620(13) 0.0480(11) 0.0393(10) -0.0178(9) 0.0104(9) 0.0082(10)
 C39 0.0806(16) 0.0525(12) 0.0297(9) 0.0069(9) 0.0017(9) 0.0075(11)
 C41 0.0565(12) 0.0427(11) 0.0542(12) 0.0062(9) -0.0003(9) -0.0183(9)
 C7 0.0539(12) 0.0616(13) 0.0553(12) -0.0148(10) 0.0242(10) -0.0298(11)
 C8 0.0945(18) 0.0405(10) 0.0341(10) 0.0145(8) 0.0069(10) 0.0138(11)
 C62 0.0518(12) 0.0785(16) 0.0442(11) -0.0280(11) 0.0078(9) -0.0225(11)
 C42 0.0341(10) 0.0517(12) 0.0937(18) -0.0072(12) -0.0162(11) -0.0030(9)

_geom_special_details
;
 All esds (except the esd in the dihedral angle between two l.s. planes)
 are estimated using the full covariance matrix.  The cell esds are taken
 into account individually in the estimation of esds in distances, angles
 and torsion angles; correlations between esds in cell parameters are only
 used when they are defined by crystal symmetry.  An approximate (isotropic)
 treatment of cell esds is used for estimating esds involving l.s. planes.
;
loop_
  _geom_bond_atom_site_label_1
  _geom_bond_atom_site_label_2
  _geom_bond_distance
  _geom_bond_site_symmetry_2
  _geom_bond_publ_flag
 P1 C13 1.8367(15) . ?
 P1 C19 1.8565(16) . ?
 P1 C16 1.8599(17) . ?
 P2 C34 1.8408(16) . ?
 P2 C37 1.8538(16) . ?
 P2 C40 1.8654(17) . ?
 P3 C55 1.8449(16) . ?
 P3 C58 1.8650(16) . ?
 P3 C61 1.8626(17) . ?
 O2 C36 1.3986(17) . ?
 O2 C35 1.3734(17) . ?
 O3 C57 1.4049(17) . ?
 O3 C56 1.3803(17) . ?
 O1 C15 1.3957(17) . ?
 O1 C14 1.3748(17) . ?
 N1 H1A 0.9100 . ?
 N1 H1B 0.9100 . ?
 N1 H1C 0.9100 . ?
 N1 B1 1.6089(18) . ?
 C57 C43 1.407(2) . ?
 C57 C47 1.391(2) . ?
 C36 C22 1.396(2) . ?
 C36 C26 1.393(2) . ?
 C15 C1 1.405(2) . ?
 C15 C5 1.391(2) . ?
 C43 C44 1.399(2) . ?
 C43 B1 1.633(2) . ?
 C22 C23 1.399(2) . ?
 C22 B1 1.638(2) . ?
 C1 C2 1.396(2) . ?
 C1 B1 1.643(2) . ?
 C51 C56 1.395(2) . ?
 C51 C52 1.396(2) . ?
 C51 C48 1.516(2) . ?
 C55 C56 1.410(2) . ?
 C55 C54 1.397(2) . ?
 C14 C13 1.406(2) . ?
 C14 C9 1.395(2) . ?
 C35 C34 1.402(2) . ?
 C35 C30 1.400(2) . ?
 C13 C12 1.396(2) . ?
 C5 C4 1.401(2) . ?
 C5 C6 1.524(2) . ?
 C26 C25 1.398(2) . ?
 C26 C27 1.522(2) . ?
 C34 C33 1.399(2) . ?
 C44 H44 0.9500 . ?
 C44 C45 1.391(2) . ?
 C58 H58 1.0000 . ?
 C58 C59 1.527(2) . ?
 C58 C60 1.524(2) . ?
 C52 H52 0.9500 . ?
 C52 C53 1.380(3) . ?
 C25 H25 0.9500 . ?
 C25 C24 1.378(3) . ?
 C9 C10 1.394(2) . ?
 C9 C6 1.514(2) . ?
 C47 C48 1.522(2) . ?
 C47 C46 1.394(2) . ?
 C19 H19 1.0000 . ?
 C19 C21 1.528(2) . ?
 C19 C20 1.526(2) . ?
 C2 H2 0.9500 . ?
 C2 C3 1.395(2) . ?
 C54 H54 0.9500 . ?
 C54 C53 1.389(2) . ?
 C23 H23 0.9500 . ?
 C23 C24 1.391(2) . ?
 C48 C50 1.540(2) . ?
 C48 C49 1.546(2) . ?
 C16 H16 1.0000 . ?
 C16 C18 1.528(2) . ?
 C16 C17 1.533(2) . ?
 C53 H53 0.9500 . ?
 C12 H12 0.9500 . ?
 C12 C11 1.386(2) . ?
 C37 H37 1.0000 . ?
 C37 C38 1.521(3) . ?
 C37 C39 1.534(3) . ?
 C4 H4 0.9500 . ?
 C4 C3 1.375(2) . ?
 C30 C27 1.529(2) . ?
 C30 C31 1.389(2) . ?
 C33 H33 0.9500 . ?
 C33 C32 1.388(3) . ?
 C46 H46 0.9500 . ?
 C46 C45 1.374(2) . ?
 C45 H45 0.9500 . ?
 C59 H59A 0.9800 . ?
 C59 H59B 0.9800 . ?
 C59 H59C 0.9800 . ?
 C61 H61 1.0000 . ?
 C61 C63 1.526(2) . ?
 C61 C62 1.523(2) . ?
 C10 H10 0.9500 . ?
 C10 C11 1.381(3) . ?
 C24 H24 0.9500 . ?
 C27 C28 1.547(2) . ?
 C27 C29 1.538(2) . ?
 C6 C7 1.535(3) . ?
 C6 C8 1.550(3) . ?
 C11 H11 0.9500 . ?
 C32 H32 0.9500 . ?
 C32 C31 1.384(3) . ?
 C3 H3 0.9500 . ?
 C31 H31 0.9500 . ?
 C40 H40 1.0000 . ?
 C40 C41 1.526(3) . ?
 C40 C42 1.516(3) . ?
 C21 H21A 0.9800 . ?
 C21 H21B 0.9800 . ?
 C21 H21C 0.9800 . ?
 C60 H60A 0.9800 . ?
 C60 H60B 0.9800 . ?
 C60 H60C 0.9800 . ?
 C18 H18A 0.9800 . ?
 C18 H18B 0.9800 . ?
 C18 H18C 0.9800 . ?
 C50 H50A 0.9800 . ?
 C50 H50B 0.9800 . ?
 C50 H50C 0.9800 . ?
 C20 H20A 0.9800 . ?
 C20 H20B 0.9800 . ?
 C20 H20C 0.9800 . ?
 C49 H49A 0.9800 . ?
 C49 H49B 0.9800 . ?
 C49 H49C 0.9800 . ?
 C28 H28A 0.9800 . ?
 C28 H28B 0.9800 . ?
 C28 H28C 0.9800 . ?
 C63 H63A 0.9800 . ?
 C63 H63B 0.9800 . ?
 C63 H63C 0.9800 . ?
 C17 H17A 0.9800 . ?
 C17 H17B 0.9800 . ?
 C17 H17C 0.9800 . ?
 C38 H38A 0.9800 . ?
 C38 H38B 0.9800 . ?
 C38 H38C 0.9800 . ?
 C29 H29A 0.9800 . ?
 C29 H29B 0.9800 . ?
 C29 H29C 0.9800 . ?
 C39 H39A 0.9800 . ?
 C39 H39B 0.9800 . ?
 C39 H39C 0.9800 . ?
 C41 H41A 0.9800 . ?
 C41 H41B 0.9800 . ?
 C41 H41C 0.9800 . ?
 C7 H7A 0.9800 . ?
 C7 H7B 0.9800 . ?
 C7 H7C 0.9800 . ?
 C8 H8A 0.9800 . ?
 C8 H8B 0.9800 . ?
 C8 H8C 0.9800 . ?
 C62 H62A 0.9800 . ?
 C62 H62B 0.9800 . ?
 C62 H62C 0.9800 . ?
 C42 H42A 0.9800 . ?
 C42 H42B 0.9800 . ?
 C42 H42C 0.9800 . ?

loop_
  _geom_angle_atom_site_label_1
  _geom_angle_atom_site_label_2
  _geom_angle_atom_site_label_3
  _geom_angle
  _geom_angle_site_symmetry_1
  _geom_angle_site_symmetry_3
  _geom_angle_publ_flag
 C13 P1 C19 101.62(7) . . ?
 C13 P1 C16 101.80(7) . . ?
 C19 P1 C16 105.18(7) . . ?
 C34 P2 C37 103.03(7) . . ?
 C34 P2 C40 102.46(8) . . ?
 C37 P2 C40 103.90(8) . . ?
 C55 P3 C58 101.81(7) . . ?
 C55 P3 C61 102.27(8) . . ?
 C61 P3 C58 102.55(7) . . ?
 C35 O2 C36 119.04(11) . . ?
 C56 O3 C57 120.09(11) . . ?
 C14 O1 C15 120.12(11) . . ?
 H1A N1 H1B 109.5 . . ?
 H1A N1 H1C 109.5 . . ?
 H1B N1 H1C 109.5 . . ?
 B1 N1 H1A 109.5 . . ?
 B1 N1 H1B 109.5 . . ?
 B1 N1 H1C 109.5 . . ?
 O3 C57 C43 114.81(12) . . ?
 C47 C57 O3 121.50(13) . . ?
 C47 C57 C43 123.69(13) . . ?
 C22 C36 O2 115.01(12) . . ?
 C26 C36 O2 119.91(13) . . ?
 C26 C36 C22 125.07(13) . . ?
 O1 C15 C1 114.41(12) . . ?
 C5 C15 O1 121.25(13) . . ?
 C5 C15 C1 124.31(14) . . ?
 C57 C43 B1 124.31(12) . . ?
 C44 C43 C57 115.41(13) . . ?
 C44 C43 B1 120.20(13) . . ?
 C36 C22 C23 115.07(13) . . ?
 C36 C22 B1 123.48(12) . . ?
 C23 C22 B1 121.08(13) . . ?
 C15 C1 B1 122.78(12) . . ?
 C2 C1 C15 115.16(13) . . ?
 C2 C1 B1 121.64(12) . . ?
 C56 C51 C52 117.82(15) . . ?
 C56 C51 C48 123.09(13) . . ?
 C52 C51 C48 119.06(14) . . ?
 C56 C55 P3 120.79(11) . . ?
 C54 C55 P3 121.69(12) . . ?
 C54 C55 C56 117.51(14) . . ?
 O1 C14 C13 115.34(13) . . ?
 O1 C14 C9 122.34(14) . . ?
 C9 C14 C13 122.31(13) . . ?
 O2 C35 C34 116.01(13) . . ?
 O2 C35 C30 120.65(14) . . ?
 C30 C35 C34 123.32(14) . . ?
 C14 C13 P1 119.52(11) . . ?
 C12 C13 P1 122.80(12) . . ?
 C12 C13 C14 117.67(14) . . ?
 C15 C5 C4 117.32(14) . . ?
 C15 C5 C6 122.41(14) . . ?
 C4 C5 C6 120.19(14) . . ?
 C36 C26 C25 116.82(15) . . ?
 C36 C26 C27 120.26(14) . . ?
 C25 C26 C27 122.72(14) . . ?
 O3 C56 C51 121.80(13) . . ?
 O3 C56 C55 116.25(12) . . ?
 C51 C56 C55 121.95(13) . . ?
 C35 C34 P2 118.81(11) . . ?
 C33 C34 P2 124.12(12) . . ?
 C33 C34 C35 117.07(14) . . ?
 C43 C44 H44 118.7 . . ?
 C45 C44 C43 122.69(15) . . ?
 C45 C44 H44 118.7 . . ?
 P3 C58 H58 106.8 . . ?
 C59 C58 P3 107.96(11) . . ?
 C59 C58 H58 106.8 . . ?
 C60 C58 P3 117.07(11) . . ?
 C60 C58 H58 106.8 . . ?
 C60 C58 C59 110.96(14) . . ?
 C51 C52 H52 119.0 . . ?
 C53 C52 C51 121.94(15) . . ?
 C53 C52 H52 119.0 . . ?
 C26 C25 H25 119.7 . . ?
 C24 C25 C26 120.65(14) . . ?
 C24 C25 H25 119.7 . . ?
 C14 C9 C6 121.96(13) . . ?
 C10 C9 C14 117.45(15) . . ?
 C10 C9 C6 120.58(14) . . ?
 C57 C47 C48 122.89(14) . . ?
 C57 C47 C46 117.56(14) . . ?
 C46 C47 C48 119.55(13) . . ?
 P1 C19 H19 109.3 . . ?
 C21 C19 P1 107.98(11) . . ?
 C21 C19 H19 109.3 . . ?
 C20 C19 P1 110.40(12) . . ?
 C20 C19 H19 109.3 . . ?
 C20 C19 C21 110.55(14) . . ?
 C1 C2 H2 118.8 . . ?
 C3 C2 C1 122.48(14) . . ?
 C3 C2 H2 118.8 . . ?
 C55 C54 H54 119.2 . . ?
 C53 C54 C55 121.68(16) . . ?
 C53 C54 H54 119.2 . . ?
 C22 C23 H23 119.0 . . ?
 C24 C23 C22 122.00(15) . . ?
 C24 C23 H23 119.0 . . ?
 C51 C48 C47 110.53(12) . . ?
 C51 C48 C50 108.27(14) . . ?
 C51 C48 C49 109.51(14) . . ?
 C47 C48 C50 109.41(13) . . ?
 C47 C48 C49 108.82(14) . . ?
 C50 C48 C49 110.30(14) . . ?
 P1 C16 H16 106.7 . . ?
 C18 C16 P1 117.89(12) . . ?
 C18 C16 H16 106.7 . . ?
 C18 C16 C17 110.30(15) . . ?
 C17 C16 P1 107.96(12) . . ?
 C17 C16 H16 106.7 . . ?
 C52 C53 C54 119.07(15) . . ?
 C52 C53 H53 120.5 . . ?
 C54 C53 H53 120.5 . . ?
 C13 C12 H12 119.4 . . ?
 C11 C12 C13 121.11(16) . . ?
 C11 C12 H12 119.4 . . ?
 P2 C37 H37 109.6 . . ?
 C38 C37 P2 108.44(12) . . ?
 C38 C37 H37 109.6 . . ?
 C38 C37 C39 111.00(17) . . ?
 C39 C37 P2 108.59(12) . . ?
 C39 C37 H37 109.6 . . ?
 C5 C4 H4 119.6 . . ?
 C3 C4 C5 120.82(15) . . ?
 C3 C4 H4 119.6 . . ?
 C35 C30 C27 119.46(14) . . ?
 C31 C30 C35 116.89(15) . . ?
 C31 C30 C27 123.44(14) . . ?
 C34 C33 H33 119.6 . . ?
 C32 C33 C34 120.80(16) . . ?
 C32 C33 H33 119.6 . . ?
 C47 C46 H46 119.3 . . ?
 C45 C46 C47 121.45(14) . . ?
 C45 C46 H46 119.3 . . ?
 C44 C45 H45 120.4 . . ?
 C46 C45 C44 119.21(15) . . ?
 C46 C45 H45 120.4 . . ?
 C58 C59 H59A 109.5 . . ?
 C58 C59 H59B 109.5 . . ?
 C58 C59 H59C 109.5 . . ?
 H59A C59 H59B 109.5 . . ?
 H59A C59 H59C 109.5 . . ?
 H59B C59 H59C 109.5 . . ?
 P3 C61 H61 109.0 . . ?
 C63 C61 P3 109.98(12) . . ?
 C63 C61 H61 109.0 . . ?
 C62 C61 P3 108.95(12) . . ?
 C62 C61 H61 109.0 . . ?
 C62 C61 C63 110.94(16) . . ?
 C9 C10 H10 119.1 . . ?
 C11 C10 C9 121.82(15) . . ?
 C11 C10 H10 119.1 . . ?
 C25 C24 C23 120.33(15) . . ?
 C25 C24 H24 119.8 . . ?
 C23 C24 H24 119.8 . . ?
 C26 C27 C30 109.13(12) . . ?
 C26 C27 C28 107.89(14) . . ?
 C26 C27 C29 111.68(15) . . ?
 C30 C27 C28 108.04(14) . . ?
 C30 C27 C29 111.28(15) . . ?
 C29 C27 C28 108.70(15) . . ?
 C5 C6 C7 108.47(15) . . ?
 C5 C6 C8 109.96(15) . . ?
 C9 C6 C5 110.82(13) . . ?
 C9 C6 C7 108.63(15) . . ?
 C9 C6 C8 108.66(15) . . ?
 C7 C6 C8 110.29(17) . . ?
 C12 C11 H11 120.2 . . ?
 C10 C11 C12 119.62(15) . . ?
 C10 C11 H11 120.2 . . ?
 C33 C32 H32 119.9 . . ?
 C31 C32 C33 120.21(16) . . ?
 C31 C32 H32 119.9 . . ?
 C2 C3 H3 120.1 . . ?
 C4 C3 C2 119.81(15) . . ?
 C4 C3 H3 120.1 . . ?
 C30 C31 H31 119.2 . . ?
 C32 C31 C30 121.64(16) . . ?
 C32 C31 H31 119.2 . . ?
 N1 B1 C43 108.70(11) . . ?
 N1 B1 C22 109.84(11) . . ?
 N1 B1 C1 108.89(11) . . ?
 C43 B1 C22 110.20(11) . . ?
 C43 B1 C1 110.03(11) . . ?
 C22 B1 C1 109.16(11) . . ?
 P2 C40 H40 106.4 . . ?
 C41 C40 P2 108.59(12) . . ?
 C41 C40 H40 106.4 . . ?
 C42 C40 P2 117.62(13) . . ?
 C42 C40 H40 106.4 . . ?
 C42 C40 C41 110.84(18) . . ?
 C19 C21 H21A 109.5 . . ?
 C19 C21 H21B 109.5 . . ?
 C19 C21 H21C 109.5 . . ?
 H21A C21 H21B 109.5 . . ?
 H21A C21 H21C 109.5 . . ?
 H21B C21 H21C 109.5 . . ?
 C58 C60 H60A 109.5 . . ?
 C58 C60 H60B 109.5 . . ?
 C58 C60 H60C 109.5 . . ?
 H60A C60 H60B 109.5 . . ?
 H60A C60 H60C 109.5 . . ?
 H60B C60 H60C 109.5 . . ?
 C16 C18 H18A 109.5 . . ?
 C16 C18 H18B 109.5 . . ?
 C16 C18 H18C 109.5 . . ?
 H18A C18 H18B 109.5 . . ?
 H18A C18 H18C 109.5 . . ?
 H18B C18 H18C 109.5 . . ?
 C48 C50 H50A 109.5 . . ?
 C48 C50 H50B 109.5 . . ?
 C48 C50 H50C 109.5 . . ?
 H50A C50 H50B 109.5 . . ?
 H50A C50 H50C 109.5 . . ?
 H50B C50 H50C 109.5 . . ?
 C19 C20 H20A 109.5 . . ?
 C19 C20 H20B 109.5 . . ?
 C19 C20 H20C 109.5 . . ?
 H20A C20 H20B 109.5 . . ?
 H20A C20 H20C 109.5 . . ?
 H20B C20 H20C 109.5 . . ?
 C48 C49 H49A 109.5 . . ?
 C48 C49 H49B 109.5 . . ?
 C48 C49 H49C 109.5 . . ?
 H49A C49 H49B 109.5 . . ?
 H49A C49 H49C 109.5 . . ?
 H49B C49 H49C 109.5 . . ?
 C27 C28 H28A 109.5 . . ?
 C27 C28 H28B 109.5 . . ?
 C27 C28 H28C 109.5 . . ?
 H28A C28 H28B 109.5 . . ?
 H28A C28 H28C 109.5 . . ?
 H28B C28 H28C 109.5 . . ?
 C61 C63 H63A 109.5 . . ?
 C61 C63 H63B 109.5 . . ?
 C61 C63 H63C 109.5 . . ?
 H63A C63 H63B 109.5 . . ?
 H63A C63 H63C 109.5 . . ?
 H63B C63 H63C 109.5 . . ?
 C16 C17 H17A 109.5 . . ?
 C16 C17 H17B 109.5 . . ?
 C16 C17 H17C 109.5 . . ?
 H17A C17 H17B 109.5 . . ?
 H17A C17 H17C 109.5 . . ?
 H17B C17 H17C 109.5 . . ?
 C37 C38 H38A 109.5 . . ?
 C37 C38 H38B 109.5 . . ?
 C37 C38 H38C 109.5 . . ?
 H38A C38 H38B 109.5 . . ?
 H38A C38 H38C 109.5 . . ?
 H38B C38 H38C 109.5 . . ?
 C27 C29 H29A 109.5 . . ?
 C27 C29 H29B 109.5 . . ?
 C27 C29 H29C 109.5 . . ?
 H29A C29 H29B 109.5 . . ?
 H29A C29 H29C 109.5 . . ?
 H29B C29 H29C 109.5 . . ?
 C37 C39 H39A 109.5 . . ?
 C37 C39 H39B 109.5 . . ?
 C37 C39 H39C 109.5 . . ?
 H39A C39 H39B 109.5 . . ?
 H39A C39 H39C 109.5 . . ?
 H39B C39 H39C 109.5 . . ?
 C40 C41 H41A 109.5 . . ?
 C40 C41 H41B 109.5 . . ?
 C40 C41 H41C 109.5 . . ?
 H41A C41 H41B 109.5 . . ?
 H41A C41 H41C 109.5 . . ?
 H41B C41 H41C 109.5 . . ?
 C6 C7 H7A 109.5 . . ?
 C6 C7 H7B 109.5 . . ?
 C6 C7 H7C 109.5 . . ?
 H7A C7 H7B 109.5 . . ?
 H7A C7 H7C 109.5 . . ?
 H7B C7 H7C 109.5 . . ?
 C6 C8 H8A 109.5 . . ?
 C6 C8 H8B 109.5 . . ?
 C6 C8 H8C 109.5 . . ?
 H8A C8 H8B 109.5 . . ?
 H8A C8 H8C 109.5 . . ?
 H8B C8 H8C 109.5 . . ?
 C61 C62 H62A 109.5 . . ?
 C61 C62 H62B 109.5 . . ?
 C61 C62 H62C 109.5 . . ?
 H62A C62 H62B 109.5 . . ?
 H62A C62 H62C 109.5 . . ?
 H62B C62 H62C 109.5 . . ?
 C40 C42 H42A 109.5 . . ?
 C40 C42 H42B 109.5 . . ?
 C40 C42 H42C 109.5 . . ?
 H42A C42 H42B 109.5 . . ?
 H42A C42 H42C 109.5 . . ?
 H42B C42 H42C 109.5 . . ?

loop_
  _geom_torsion_atom_site_label_1
  _geom_torsion_atom_site_label_2
  _geom_torsion_atom_site_label_3
  _geom_torsion_atom_site_label_4
  _geom_torsion
  _geom_torsion_site_symmetry_1
  _geom_torsion_site_symmetry_2
  _geom_torsion_site_symmetry_3
  _geom_torsion_site_symmetry_4
  _geom_torsion_publ_flag
 P1 C13 C12 C11 -178.88(14) . . . . ?
 P2 C34 C33 C32 178.49(14) . . . . ?
 P3 C55 C56 O3 1.30(18) . . . . ?
 P3 C55 C56 C51 -179.12(11) . . . . ?
 P3 C55 C54 C53 -179.43(12) . . . . ?
 O2 C36 C22 C23 -176.02(12) . . . . ?
 O2 C36 C22 B1 10.86(19) . . . . ?
 O2 C36 C26 C25 177.17(13) . . . . ?
 O2 C36 C26 C27 2.1(2) . . . . ?
 O2 C35 C34 P2 1.65(18) . . . . ?
 O2 C35 C34 C33 -178.55(14) . . . . ?
 O2 C35 C30 C27 -6.5(2) . . . . ?
 O2 C35 C30 C31 178.61(14) . . . . ?
 O3 C57 C43 C44 179.52(12) . . . . ?
 O3 C57 C43 B1 2.74(19) . . . . ?
 O3 C57 C47 C48 0.5(2) . . . . ?
 O3 C57 C47 C46 -179.88(13) . . . . ?
 O1 C15 C1 C2 -178.59(13) . . . . ?
 O1 C15 C1 B1 8.74(19) . . . . ?
 O1 C15 C5 C4 179.39(14) . . . . ?
 O1 C15 C5 C6 -3.7(2) . . . . ?
 O1 C14 C13 P1 0.55(18) . . . . ?
 O1 C14 C13 C12 -178.34(14) . . . . ?
 O1 C14 C9 C10 178.01(14) . . . . ?
 O1 C14 C9 C6 -0.8(2) . . . . ?
 C57 O3 C56 C51 2.88(19) . . . . ?
 C57 O3 C56 C55 -177.55(12) . . . . ?
 C57 C43 C44 C45 0.4(2) . . . . ?
 C57 C43 B1 N1 -47.35(17) . . . . ?
 C57 C43 B1 C22 73.07(16) . . . . ?
 C57 C43 B1 C1 -166.51(13) . . . . ?
 C57 C47 C48 C51 -1.3(2) . . . . ?
 C57 C47 C48 C50 117.79(16) . . . . ?
 C57 C47 C48 C49 -121.63(16) . . . . ?
 C57 C47 C46 C45 0.4(2) . . . . ?
 C36 O2 C35 C34 158.81(13) . . . . ?
 C36 O2 C35 C30 -22.9(2) . . . . ?
 C36 C22 C23 C24 -2.1(2) . . . . ?
 C36 C22 B1 N1 -49.92(17) . . . . ?
 C36 C22 B1 C43 -169.66(13) . . . . ?
 C36 C22 B1 C1 69.40(17) . . . . ?
 C36 C26 C25 C24 -0.4(2) . . . . ?
 C36 C26 C27 C30 -27.72(19) . . . . ?
 C36 C26 C27 C28 89.44(17) . . . . ?
 C36 C26 C27 C29 -151.17(15) . . . . ?
 C15 O1 C14 C13 -172.25(13) . . . . ?
 C15 O1 C14 C9 8.3(2) . . . . ?
 C15 C1 C2 C3 -1.7(2) . . . . ?
 C15 C1 B1 N1 -55.54(17) . . . . ?
 C15 C1 B1 C43 63.50(17) . . . . ?
 C15 C1 B1 C22 -175.45(13) . . . . ?
 C15 C5 C4 C3 0.2(2) . . . . ?
 C15 C5 C6 C9 10.0(2) . . . . ?
 C15 C5 C6 C7 -109.19(18) . . . . ?
 C15 C5 C6 C8 130.13(18) . . . . ?
 C43 C57 C47 C48 -179.95(13) . . . . ?
 C43 C57 C47 C46 -0.3(2) . . . . ?
 C43 C44 C45 C46 -0.3(2) . . . . ?
 C22 C36 C26 C25 -1.8(2) . . . . ?
 C22 C36 C26 C27 -176.81(14) . . . . ?
 C22 C23 C24 C25 0.1(3) . . . . ?
 C1 C15 C5 C4 -2.8(2) . . . . ?
 C1 C15 C5 C6 174.11(14) . . . . ?
 C1 C2 C3 C4 -0.6(3) . . . . ?
 C51 C52 C53 C54 0.2(2) . . . . ?
 C55 P3 C58 C59 71.25(12) . . . . ?
 C55 P3 C58 C60 -54.77(14) . . . . ?
 C55 P3 C61 C63 166.15(12) . . . . ?
 C55 P3 C61 C62 -72.06(16) . . . . ?
 C55 C54 C53 C52 -1.1(2) . . . . ?
 C14 O1 C15 C1 175.98(12) . . . . ?
 C14 O1 C15 C5 -6.0(2) . . . . ?
 C14 C13 C12 C11 0.0(2) . . . . ?
 C14 C9 C10 C11 0.6(3) . . . . ?
 C14 C9 C6 C5 -7.7(2) . . . . ?
 C14 C9 C6 C7 111.34(18) . . . . ?
 C14 C9 C6 C8 -128.66(17) . . . . ?
 C35 O2 C36 C22 -155.78(13) . . . . ?
 C35 O2 C36 C26 25.17(19) . . . . ?
 C35 C34 C33 C32 -1.3(2) . . . . ?
 C35 C30 C27 C26 29.89(19) . . . . ?
 C35 C30 C27 C28 -87.16(18) . . . . ?
 C35 C30 C27 C29 153.59(16) . . . . ?
 C35 C30 C31 C32 1.3(2) . . . . ?
 C13 P1 C19 C21 -73.31(12) . . . . ?
 C13 P1 C19 C20 165.73(12) . . . . ?
 C13 P1 C16 C18 -66.94(15) . . . . ?
 C13 P1 C16 C17 58.80(12) . . . . ?
 C13 C14 C9 C10 -1.4(2) . . . . ?
 C13 C14 C9 C6 179.76(14) . . . . ?
 C13 C12 C11 C10 -0.7(3) . . . . ?
 C5 C15 C1 C2 3.4(2) . . . . ?
 C5 C15 C1 B1 -169.24(14) . . . . ?
 C5 C4 C3 C2 1.4(3) . . . . ?
 C26 C36 C22 C23 3.0(2) . . . . ?
 C26 C36 C22 B1 -170.14(14) . . . . ?
 C26 C25 C24 C23 1.2(3) . . . . ?
 C56 O3 C57 C43 179.28(12) . . . . ?
 C56 O3 C57 C47 -1.14(19) . . . . ?
 C56 C51 C52 C53 1.2(2) . . . . ?
 C56 C51 C48 C47 3.05(19) . . . . ?
 C56 C51 C48 C50 -116.77(16) . . . . ?
 C56 C51 C48 C49 122.93(16) . . . . ?
 C56 C55 C54 C53 0.6(2) . . . . ?
 C34 P2 C37 C38 67.44(13) . . . . ?
 C34 P2 C37 C39 -171.86(14) . . . . ?
 C34 P2 C40 C41 -70.69(15) . . . . ?
 C34 P2 C40 C42 56.15(18) . . . . ?
 C34 C35 C30 C27 171.73(14) . . . . ?
 C34 C35 C30 C31 -3.2(2) . . . . ?
 C34 C33 C32 C31 -0.4(3) . . . . ?
 C44 C43 B1 N1 136.02(13) . . . . ?
 C44 C43 B1 C22 -103.56(15) . . . . ?
 C44 C43 B1 C1 16.86(17) . . . . ?
 C58 P3 C55 C56 -105.54(12) . . . . ?
 C58 P3 C55 C54 74.52(14) . . . . ?
 C58 P3 C61 C63 60.90(14) . . . . ?
 C58 P3 C61 C62 -177.31(15) . . . . ?
 C52 C51 C56 O3 177.85(13) . . . . ?
 C52 C51 C56 C55 -1.7(2) . . . . ?
 C52 C51 C48 C47 -178.83(13) . . . . ?
 C52 C51 C48 C50 61.34(18) . . . . ?
 C52 C51 C48 C49 -58.96(19) . . . . ?
 C25 C26 C27 C30 157.56(15) . . . . ?
 C25 C26 C27 C28 -85.29(18) . . . . ?
 C25 C26 C27 C29 34.1(2) . . . . ?
 C9 C14 C13 P1 179.98(12) . . . . ?
 C9 C14 C13 C12 1.1(2) . . . . ?
 C9 C10 C11 C12 0.4(3) . . . . ?
 C47 C57 C43 C44 0.0(2) . . . . ?
 C47 C57 C43 B1 -176.82(13) . . . . ?
 C47 C46 C45 C44 -0.1(2) . . . . ?
 C19 P1 C13 C14 140.45(12) . . . . ?
 C19 P1 C13 C12 -40.72(15) . . . . ?
 C19 P1 C16 C18 38.72(15) . . . . ?
 C19 P1 C16 C17 164.45(11) . . . . ?
 C2 C1 B1 N1 132.25(14) . . . . ?
 C2 C1 B1 C43 -108.70(15) . . . . ?
 C2 C1 B1 C22 12.35(18) . . . . ?
 C54 C55 C56 O3 -178.75(13) . . . . ?
 C54 C55 C56 C51 0.8(2) . . . . ?
 C23 C22 B1 N1 137.36(13) . . . . ?
 C23 C22 B1 C43 17.63(18) . . . . ?
 C23 C22 B1 C1 -103.32(15) . . . . ?
 C48 C51 C56 O3 -4.0(2) . . . . ?
 C48 C51 C56 C55 176.43(13) . . . . ?
 C48 C51 C52 C53 -177.02(14) . . . . ?
 C48 C47 C46 C45 -179.96(15) . . . . ?
 C16 P1 C13 C14 -111.13(13) . . . . ?
 C16 P1 C13 C12 67.70(15) . . . . ?
 C16 P1 C19 C21 -179.09(11) . . . . ?
 C16 P1 C19 C20 59.94(13) . . . . ?
 C37 P2 C34 C35 -143.06(13) . . . . ?
 C37 P2 C34 C33 37.16(16) . . . . ?
 C37 P2 C40 C41 -177.71(14) . . . . ?
 C37 P2 C40 C42 -50.87(18) . . . . ?
 C4 C5 C6 C9 -173.25(15) . . . . ?
 C4 C5 C6 C7 67.6(2) . . . . ?
 C4 C5 C6 C8 -53.1(2) . . . . ?
 C30 C35 C34 P2 -176.64(12) . . . . ?
 C30 C35 C34 C33 3.2(2) . . . . ?
 C33 C32 C31 C30 0.4(3) . . . . ?
 C46 C47 C48 C51 179.04(13) . . . . ?
 C46 C47 C48 C50 -61.82(19) . . . . ?
 C46 C47 C48 C49 58.76(19) . . . . ?
 C61 P3 C55 C56 148.64(12) . . . . ?
 C61 P3 C55 C54 -31.31(14) . . . . ?
 C61 P3 C58 C59 176.85(11) . . . . ?
 C61 P3 C58 C60 50.83(14) . . . . ?
 C10 C9 C6 C5 173.45(15) . . . . ?
 C10 C9 C6 C7 -67.5(2) . . . . ?
 C10 C9 C6 C8 52.5(2) . . . . ?
 C27 C26 C25 C24 174.48(16) . . . . ?
 C27 C30 C31 C32 -173.36(16) . . . . ?
 C6 C5 C4 C3 -176.74(16) . . . . ?
 C6 C9 C10 C11 179.51(16) . . . . ?
 C31 C30 C27 C26 -155.55(15) . . . . ?
 C31 C30 C27 C28 87.40(19) . . . . ?
 C31 C30 C27 C29 -31.9(2) . . . . ?
 B1 C43 C44 C45 177.30(14) . . . . ?
 B1 C22 C23 C24 171.21(15) . . . . ?
 B1 C1 C2 C3 171.10(15) . . . . ?
 C40 P2 C34 C35 109.26(13) . . . . ?
 C40 P2 C34 C33 -70.52(15) . . . . ?
 C40 P2 C37 C38 174.03(12) . . . . ?
 C40 P2 C37 C39 -65.27(15) . . . . ?

_smtbx_masks_special_details
;
A solvent mask was calculated and 160 electrons were 
found in a volume of 928\%A^3^ in 2 voids per unit cell. 
This is consistent with the presence of 
[+ solvents]0.5[C6H6] per Asymmetric Unit 
which account for 168 electrons 
per unit cell.
;
loop_
  _smtbx_masks_void_nr
  _smtbx_masks_void_average_x
  _smtbx_masks_void_average_y
  _smtbx_masks_void_average_z
  _smtbx_masks_void_volume
  _smtbx_masks_void_count_electrons
  _smtbx_masks_void_content
 1 0.000 0.208 0.250 25.5 0.0 '2 ?'
 2 0.000 0.500 -0.483 412.0 80.3 '2 benzene'
 3 0.000 0.792 0.750 25.5 0.0 '2 ?'
 4 0.500 0.000 -0.136 412.0 80.0 '2 benzene'
 5 0.500 0.292 0.750 25.5 0.0 '2 ?'
 6 0.500 0.708 0.250 25.5 0.0 '2 ?'

_shelx_fab_file
;
-52 0 2 0.6454 -0.0192
-52 0 4 0.2127 0.1045
-52 2 1 -1.5262 -0.0255
-51 1 1 1.1411 0.1224
-51 1 2 -1.2970 -0.1021
-51 1 3 0.5852 0.0411
-51 1 4 -0.8705 -0.0525
-51 1 5 0.7123 0.0451
-51 1 6 -0.4489 -0.1565
-51 1 7 -0.0119 0.1018
-51 3 1 2.8240 0.0089
-51 3 2 -1.7447 -0.0671
-51 3 3 2.1230 0.0995
-51 3 4 -0.8468 0.0401
-50 0 2 2.0191 -0.0080
-50 0 4 1.7873 0.0901
-50 0 6 0.9436 0.1146
-50 0 8 0.1030 0.0189
-50 2 1 -2.8579 -0.0432
-50 2 2 2.3840 0.0919
-50 2 3 -2.0304 -0.0918
-50 2 4 1.6945 0.0156
-50 2 5 -1.8093 -0.0031
-50 2 6 1.3572 0.0455
-50 2 7 -0.5868 -0.0758
-50 2 8 -0.1433 0.0776
-50 4 1 -3.6808 0.0554
-50 4 2 2.1019 0.0146
-50 4 3 -3.2378 -0.1137
-50 4 4 1.1935 -0.0819
-49 1 1 1.8153 0.1244
-49 1 2 -3.2061 -0.0901
-49 1 3 1.3029 0.0312
-49 1 4 -2.9998 -0.0330
-49 1 5 1.4389 0.0143
-49 1 6 -1.9960 -0.1285
-49 1 7 0.4602 0.0844
-49 1 8 -0.2577 -0.0572
-49 1 9 0.5194 -0.0154
-49 1 10 1.8275 0.0134
-49 1 11 0.0253 -0.0311
-49 3 1 4.5094 0.0005
-49 3 2 -3.2783 -0.0488
-49 3 3 3.8372 0.0820
-49 3 4 -2.2375 0.0405
-49 3 5 2.5919 0.0152
-49 3 6 -1.7747 0.0547
-49 3 7 1.5664 -0.0049
-49 3 8 0.2181 -0.0177
-49 3 9 1.0499 -0.0816
-49 5 1 3.5078 -0.1231
-49 5 2 -1.7293 0.1009
-49 5 3 3.1197 0.1049
-49 5 4 -1.0168 0.0230
-48 0 2 4.3398 0.0119
-48 0 4 4.5717 0.0616
-48 0 6 3.0725 0.0741
-48 0 8 0.7354 0.0108
-48 0 10 -2.3549 0.0354
-48 0 12 -1.5410 -0.1790
-48 2 1 -3.9806 -0.0407
-48 2 2 4.5875 0.0638
-48 2 3 -3.2256 -0.0684
-48 2 4 3.9979 0.0086
-48 2 5 -2.8966 0.0335
-48 2 6 3.0536 0.0201
-48 2 7 -1.3739 -0.0331
-48 2 8 0.3049 0.0513
-48 2 9 -1.2433 0.0536
-48 2 10 -1.6111 -0.0258
-48 2 11 -0.2594 0.0769
-48 4 1 -5.1843 0.0876
-48 4 2 3.1119 -0.0068
-48 4 3 -4.7920 -0.0951
-48 4 4 2.1619 -0.0785
-48 4 5 -2.7370 -0.0067
-48 4 6 1.0590 -0.0672
-48 4 7 -2.1612 0.0328
-48 4 8 -0.3312 -0.0438
-48 4 9 -1.3241 0.1190
-48 6 1 -2.3680 0.0817
-47 1 1 2.2801 0.0956
-47 1 2 -5.8356 -0.0756
-47 1 3 1.8343 0.0097
-47 1 4 -6.1133 -0.0096
-47 1 5 1.9586 -0.0216
-47 1 6 -4.4255 -0.0796
-47 1 7 0.9165 0.0535
-47 1 8 -1.1802 -0.0421
-47 1 9 0.8869 -0.0333
-47 1 10 2.3437 0.0268
-47 1 11 0.1197 0.0019
-47 1 12 2.3283 0.0636
-47 1 13 0.7762 -0.0276
-47 3 1 5.5833 -0.0119
-47 3 2 -5.1390 -0.0233
-47 3 3 4.9973 0.0550
-47 3 4 -4.1246 0.0282
-47 3 5 3.4927 -0.0063
-47 3 6 -3.0817 0.0567
-47 3 7 2.2396 -0.0384
-47 3 8 -0.0584 0.0183
-47 3 9 1.7311 -0.0867
-47 3 10 1.3878 -0.0072
-47 3 11 0.6571 -0.0580
-47 3 12 2.6147 -0.0193
-47 5 1 4.5260 -0.1481
-47 5 2 -2.0107 0.1145
-47 5 3 4.2204 0.0884
-47 5 4 -1.4349 0.0210
-47 5 5 2.5233 -0.0240
-47 5 6 0.2941 0.0546
-47 5 7 1.9056 0.0040
-47 5 8 0.7035 0.0203
-47 5 9 1.2168 -0.1075
-46 0 2 7.1756 0.0361
-46 0 4 8.1059 0.0314
-46 0 6 6.0283 0.0202
-46 0 8 2.0771 -0.0008
-46 0 10 -2.5745 0.0477
-46 0 12 -2.5667 -0.1535
-46 0 14 -1.9503 -0.0057
-46 2 1 -4.4859 -0.0212
-46 2 2 7.1042 0.0347
-46 2 3 -3.7863 -0.0419
-46 2 4 6.8806 0.0091
-46 2 5 -3.3782 0.0551
-46 2 6 5.2062 -0.0019
-46 2 7 -1.7999 0.0036
-46 2 8 1.2389 0.0255
-46 2 9 -1.7250 0.0553
-46 2 10 -1.9904 -0.0446
-46 2 11 -0.4715 0.0355
-46 2 12 -3.4642 0.0120
-46 2 13 -0.7243 -0.0730
-46 2 14 -2.3881 0.0702
-46 4 1 -5.7899 0.1009
-46 4 2 4.0867 -0.0189
-46 4 3 -5.5607 -0.0708
-46 4 4 3.2638 -0.0572
-46 4 5 -3.2098 -0.0022
-46 4 6 1.6600 -0.0508
-46 4 7 -2.4848 0.0371
-46 4 8 -0.5328 -0.0618
-46 4 9 -1.6909 0.1185
-46 4 10 -1.5970 0.0278
-46 4 11 -0.7506 -0.0116
-46 4 12 -2.6156 0.0694
-46 6 1 -2.9248 0.0792
-46 6 2 0.7624 -0.1547
-46 6 3 -2.7037 0.0003
-46 6 4 0.3149 0.0684
-46 6 5 -2.0750 0.0156
-46 6 6 -1.3428 -0.0372
-46 6 7 -1.1470 -0.0153
-46 6 8 -1.2318 0.0508
-45 1 1 2.3709 0.0463
-45 1 2 -8.6157 -0.0642
-45 1 3 1.9678 -0.0126
-45 1 4 -9.5878 0.0048
-45 1 5 1.9979 -0.0426
-45 1 6 -7.3077 -0.0318
-45 1 7 1.0864 0.0283
-45 1 8 -2.7130 -0.0297
-45 1 9 1.0523 -0.0485
-45 1 10 2.2968 0.0256
-45 1 11 0.1430 0.0304
-45 1 12 3.4441 0.0255
-45 1 13 0.6652 0.0282
-45 1 14 2.8609 0.0091
-45 1 15 0.3103 0.1656
-45 3 1 5.6464 -0.0187
-45 3 2 -6.9193 -0.0048
-45 3 3 5.1091 0.0328
-45 3 4 -6.1926 0.0028
-45 3 5 3.4987 -0.0103
-45 3 6 -4.5222 0.0421
-45 3 7 2.1372 -0.0535
-45 3 8 -0.5931 0.0416
-45 3 9 1.9188 -0.0769
-45 3 10 1.8544 0.0121
-45 3 11 0.8982 -0.0124
-45 3 12 4.1606 -0.0289
-45 3 13 0.0221 0.0774
-45 3 14 3.3526 -0.1380
-45 5 1 4.6581 -0.1414
-45 5 2 -2.0651 0.1014
-45 5 3 4.5947 0.0707
-45 5 4 -1.7901 0.0073
-45 5 5 2.7124 -0.0206
-45 5 6 0.3590 0.0355
-45 5 7 2.0094 0.0216
-45 5 8 1.3651 0.0139
-45 5 9 1.2136 -0.1013
-45 5 10 2.1634 -0.0148
-45 5 11 0.3146 0.0481
-45 5 12 2.4681 -0.1060
-45 7 1 1.1312 0.0057
-45 7 2 0.3800 0.0693
-45 7 3 1.0823 -0.0721
-45 7 4 0.8503 -0.0825
-45 7 5 1.2757 0.0121
-45 7 6 1.8791 -0.0286
-44 0 2 9.9128 0.0559
-44 0 4 11.6054 0.0105
-44 0 6 9.1894 -0.0246
-44 0 8 3.9515 -0.0055
-44 0 10 -2.0830 0.0635
-44 0 12 -3.4732 -0.1058
-44 0 14 -3.3328 0.0157
-44 0 16 -1.4659 0.0482
-44 2 1 -4.1966 0.0050
-44 2 2 9.3672 0.0162
-44 2 3 -3.4674 -0.0229
-44 2 4 9.7591 0.0210
-44 2 5 -2.9342 0.0491
-44 2 6 7.3867 -0.0102
-44 2 7 -1.4754 0.0179
-44 2 8 2.5588 0.0109
-44 2 9 -1.6464 0.0516
-44 2 10 -1.8970 -0.0510
-44 2 11 -0.4540 0.0038
-44 2 12 -4.6595 0.0317
-44 2 13 -0.4990 -0.1107
-44 2 14 -4.2043 0.0724
-44 2 15 0.0540 -0.0373
-44 2 16 -2.1515 0.0351
-44 4 1 -5.2670 0.0870
-44 4 2 4.7959 -0.0148
-44 4 3 -5.1986 -0.0527
-44 4 4 4.3081 -0.0251
-44 4 5 -2.7579 -0.0076
-44 4 6 2.3591 -0.0221
-44 4 7 -1.9038 0.0281
-44 4 8 -0.5741 -0.0655
-44 4 9 -1.3672 0.0984
-44 4 10 -2.3909 0.0135
-44 4 11 -0.8425 -0.0452
-44 4 12 -4.1300 0.0667
-44 4 13 0.4042 -0.0431
-44 4 14 -3.5312 0.0870
-44 6 1 -2.8024 0.0562
-44 6 2 0.1502 -0.1168
-44 6 3 -2.7598 0.0067
-44 6 4 0.0409 0.0716
-44 6 5 -2.1278 0.0161
-44 6 6 -1.9354 -0.0258
-44 6 7 -1.1957 -0.0363
-44 6 8 -2.0500 0.0607
-44 6 9 -0.6088 0.0348
-44 6 10 -2.5038 -0.0519
-44 6 11 0.0367 -0.0206
-44 8 1 0.1411 -0.0004
-44 8 2 -1.3109 -0.0139
-43 1 1 2.0501 -0.0063
-43 1 2 -10.9843 -0.0557
-43 1 3 1.6529 -0.0260
-43 1 4 -12.6767 0.0055
-43 1 5 1.4573 -0.0378
-43 1 6 -9.9981 -0.0015
-43 1 7 0.7926 0.0226
-43 1 8 -4.5553 -0.0275
-43 1 9 0.8173 -0.0563
-43 1 10 1.6005 0.0130
-43 1 11 0.0163 0.0383
-43 1 12 4.2599 -0.0144
-43 1 13 0.3169 0.0597
-43 1 14 4.4319 0.0084
-43 1 15 -0.0193 0.1609
-43 1 16 2.3526 -0.1263
-43 1 17 0.0023 0.0021
-43 3 1 4.6754 -0.0150
-43 3 2 -8.2309 -0.0015
-43 3 3 4.0520 0.0216
-43 3 4 -8.0515 -0.0283
-43 3 5 2.4276 0.0046
-43 3 6 -5.8553 0.0177
-43 3 7 0.9804 -0.0466
-43 3 8 -1.3609 0.0477
-43 3 9 1.2543 -0.0600
-43 3 10 1.9639 0.0287
-43 3 11 0.7078 0.0199
-43 3 12 5.2807 -0.0284
-43 3 13 -0.0501 0.0855
-43 3 14 5.1689 -0.1344
-43 3 15 -0.7924 0.0177
-43 3 16 2.8035 0.1028
-43 5 1 3.8370 -0.1042
-43 5 2 -1.8336 0.0684
-43 5 3 4.0306 0.0584
-43 5 4 -1.9654 -0.0085
-43 5 5 2.0753 -0.0126
-43 5 6 0.2594 0.0148
-43 5 7 1.3793 0.0401
-43 5 8 1.7632 0.0081
-43 5 9 0.6208 -0.0830
-43 5 10 3.2841 -0.0112
-43 5 11 0.2983 0.0523
-43 5 12 3.8675 -0.0869
-43 5 13 -0.1808 0.0228
-43 5 14 2.5704 -0.0132
-43 7 1 0.8674 0.0149
-43 7 2 1.4720 0.0343
-43 7 3 0.8238 -0.0753
-43 7 4 1.7547 -0.0829
-43 7 5 1.1883 0.0038
-43 7 6 2.8950 -0.0369
-43 7 7 0.3146 -0.0267
-43 7 8 2.1383 -0.0613
-43 7 9 0.2514 0.0379
-43 7 10 2.0926 0.1542
-42 0 2 12.1091 0.0601
-42 0 4 14.3607 -0.0001
-42 0 6 11.8483 -0.0459
-42 0 8 5.9000 0.0020
-42 0 10 -0.9701 0.0726
-42 0 12 -4.0866 -0.0565
-42 0 14 -4.8078 0.0247
-42 0 16 -2.6194 0.0438
-42 0 18 -0.7474 0.1328
-42 2 1 -3.1833 0.0276
-42 2 2 10.9780 0.0104
-42 2 3 -2.3250 -0.0139
-42 2 4 12.0936 0.0383
-42 2 5 -1.5657 0.0197
-42 2 6 9.1402 -0.0059
-42 2 7 -0.2717 0.0068
-42 2 8 3.9940 0.0081
-42 2 9 -0.7764 0.0456
-42 2 10 -1.3262 -0.0456
-42 2 11 -0.0731 -0.0042
-42 2 12 -5.2840 0.0421
-42 2 13 -0.0308 -0.1136
-42 2 14 -5.8608 0.0612
-42 2 15 0.5812 -0.0075
-42 2 16 -3.6663 0.0130
-42 2 17 0.6365 -0.0633
-42 2 18 -0.9060 -0.1389
-42 4 1 -3.7817 0.0521
-42 4 2 5.0892 0.0030
-42 4 3 -3.7130 -0.0425
-42 4 4 5.0923 0.0049
-42 4 5 -1.3202 -0.0186
-42 4 6 3.0989 0.0051
-42 4 7 -0.3224 0.0131
-42 4 8 -0.3173 -0.0569
-42 4 9 -0.1790 0.0698
-42 4 10 -2.7898 -0.0047
-42 4 11 -0.4305 -0.0610
-42 4 12 -5.1283 0.0517
-42 4 13 0.1741 -0.0334
-42 4 14 -4.8295 0.0758
-42 4 15 1.1348 -0.0575
-42 4 16 -2.6286 -0.0784
-42 6 1 -1.9876 0.0208
-42 6 2 -0.7554 -0.0693
-42 6 3 -2.1017 0.0081
-42 6 4 -0.5257 0.0666
-42 6 5 -1.4323 0.0112
-42 6 6 -2.4221 -0.0216
-42 6 7 -0.7200 -0.0553
-42 6 8 -2.4929 0.0540
-42 6 9 -0.2646 0.0402
-42 6 10 -3.6487 -0.0545
-42 6 11 -0.1850 0.0034
-42 6 12 -3.3753 0.0542
-42 6 13 -0.4541 0.0332
-42 8 1 0.5013 0.0226
-42 8 2 -2.6706 -0.0115
-42 8 3 0.6547 0.0574
-42 8 4 -3.1233 0.0269
-42 8 5 -0.2729 0.0096
-42 8 6 -3.1899 0.1575
-42 8 7 0.4366 0.0670
-42 8 8 -1.7138 -0.0021
-41 1 1 1.3761 -0.0467
-41 1 2 -12.6705 -0.0433
-41 1 3 0.9740 -0.0279
-41 1 4 -14.8632 -0.0001
-41 1 5 0.4247 -0.0120
-41 1 6 -11.9424 0.0081
-41 1 7 0.0325 0.0366
-41 1 8 -6.2341 -0.0338
-41 1 9 0.1117 -0.0546
-41 1 10 0.4764 -0.0022
-41 1 11 -0.2774 0.0220
-41 1 12 4.6486 -0.0417
-41 1 13 -0.1725 0.0607
-41 1 14 5.8975 0.0198
-41 1 15 -0.4710 0.1265
-41 1 16 3.7673 -0.1000
-41 1 17 -0.1554 -0.0627
-41 1 18 1.3953 0.0859
-41 1 19 -0.3151 -0.0693
-41 3 1 2.9257 -0.0038
-41 3 2 -8.9096 -0.0107
-41 3 3 2.0260 0.0169
-41 3 4 -9.4138 -0.0525
-41 3 5 0.4153 0.0264
-41 3 6 -6.8765 -0.0034
-41 3 7 -1.1683 -0.0251
-41 3 8 -2.2595 0.0413
-41 3 9 -0.3349 -0.0440
-41 3 10 1.6623 0.0394
-41 3 11 -0.0341 0.0308
-41 3 12 5.6328 -0.0209
-41 3 13 -0.2222 0.0662
-41 3 14 6.4433 -0.1176
-41 3 15 -1.1176 -0.0082
-41 3 16 4.2309 0.1090
-41 3 17 -1.4491 0.0004
-41 3 18 1.2170 0.0668
-41 5 1 2.2932 -0.0527
-41 5 2 -1.3291 0.0295
-41 5 3 2.5602 0.0501
-41 5 4 -1.8554 -0.0154
-41 5 5 0.5522 -0.0038
-41 5 6 -0.0069 0.0014
-41 5 7 -0.0157 0.0500
-41 5 8 1.6862 0.0051
-41 5 9 -0.5830 -0.0610
-41 5 10 3.8232 -0.0045
-41 5 11 -0.0383 0.0398
-41 5 12 4.6860 -0.0563
-41 5 13 0.2998 -0.0004
-41 5 14 3.1923 0.0039
-41 5 15 -0.4715 0.0451
-41 5 16 1.8702 -0.0198
-41 7 1 0.1374 0.0192
-41 7 2 2.8426 0.0055
-41 7 3 0.0629 -0.0752
-41 7 4 2.9933 -0.0705
-41 7 5 0.4763 0.0055
-41 7 6 3.9232 -0.0303
-41 7 7 -0.1133 -0.0043
-41 7 8 2.5649 -0.0415
-41 7 9 0.4618 0.0165
-41 7 10 2.9168 0.1573
-41 7 11 0.9508 -0.0875
-41 7 12 2.1222 -0.0154
-41 9 1 -1.0189 -0.0730
-41 9 2 2.7144 0.1103
-41 9 3 -1.0772 0.0023
-41 9 4 3.2852 0.0266
-40 0 2 13.6524 0.0403
-40 0 4 16.0311 -0.0095
-40 0 6 13.5368 -0.0433
-40 0 8 7.3906 0.0196
-40 0 10 0.3782 0.0674
-40 0 12 -4.4066 -0.0230
-40 0 14 -6.2141 0.0149
-40 0 16 -4.0457 0.0256
-40 0 18 -1.9283 0.1136
-40 2 1 -1.6387 0.0402
-40 2 2 11.8654 0.0095
-40 2 3 -0.5922 -0.0104
-40 2 4 13.6042 0.0484
-40 2 5 0.4816 -0.0152
-40 2 6 10.1809 0.0011
-40 2 7 1.6387 -0.0194
-40 2 8 5.2142 0.0098
-40 2 9 0.8348 0.0394
-40 2 10 -0.5103 -0.0333
-40 2 11 0.6506 0.0097
-40 2 12 -5.2594 0.0412
-40 2 13 0.5124 -0.0876
-40 2 14 -7.0134 0.0412
-40 2 15 1.0612 0.0246
-40 2 16 -5.1682 -0.0048
-40 2 17 0.9000 -0.0130
-40 2 18 -2.1449 -0.1220
-40 2 19 1.0069 0.1388
-40 4 1 -1.6931 0.0127
-40 4 2 4.9930 0.0249
-40 4 3 -1.3326 -0.0330
-40 4 4 5.5053 0.0214
-40 4 5 0.9607 -0.0256
-40 4 6 3.8074 0.0191
-40 4 7 2.0931 0.0020
-40 4 8 0.2790 -0.0411
-40 4 9 1.7538 0.0422
-40 4 10 -2.6144 -0.0210
-40 4 11 0.5196 -0.0592
-40 4 12 -5.2894 0.0336
-40 4 13 -0.0337 -0.0127
-40 4 14 -5.3802 0.0581
-40 4 15 0.9824 -0.0451
-40 4 16 -3.5238 -0.0697
-40 4 17 1.4236 0.0685
-40 4 18 -0.9146 -0.0327
-40 6 1 -0.6558 -0.0127
-40 6 2 -1.8370 -0.0296
-40 6 3 -0.7505 0.0065
-40 6 4 -1.3882 0.0495
-40 6 5 0.0937 0.0027
-40 6 6 -2.7714 -0.0250
-40 6 7 0.3477 -0.0665
-40 6 8 -2.4111 0.0344
-40 6 9 0.4005 0.0471
-40 6 10 -4.0966 -0.0500
-40 6 11 -0.3765 0.0312
-40 6 12 -3.7842 0.0250
-40 6 13 -1.2571 0.0621
-40 6 14 -1.2582 -0.0338
-40 6 15 -1.0648 -0.0183
-40 8 1 1.0948 0.0484
-40 8 2 -4.1960 -0.0152
-40 8 3 1.2884 0.0656
-40 8 4 -4.7131 0.0194
-40 8 5 0.2275 0.0084
-40 8 6 -4.4032 0.1515
-40 8 7 0.7757 0.0362
-40 8 8 -2.2164 -0.0178
-40 8 9 -0.8474 -0.0659
-40 8 10 -1.3745 -0.1662
-40 8 11 -1.7996 0.1044
-39 1 1 0.4369 -0.0665
-39 1 2 -13.7041 -0.0190
-39 1 3 0.0588 -0.0218
-39 1 4 -16.0042 0.0022
-39 1 5 -0.9116 0.0179
-39 1 6 -12.8978 0.0057
-39 1 7 -1.0424 0.0577
-39 1 8 -7.3187 -0.0415
-39 1 9 -0.9644 -0.0447
-39 1 10 -0.6466 -0.0125
-39 1 11 -0.6744 -0.0088
-39 1 12 4.6908 -0.0493
-39 1 13 -0.6236 0.0418
-39 1 14 7.0701 0.0399
-39 1 15 -0.8394 0.0818
-39 1 16 5.2624 -0.0664
-39 1 17 -0.3061 -0.1026
-39 1 18 2.7804 0.0704
-39 1 19 -0.5183 -0.0878
-39 1 20 0.9400 -0.0253
-39 3 1 0.7041 0.0084
-39 3 2 -9.0543 -0.0220
-39 3 3 -0.6538 0.0103
-39 3 4 -10.1867 -0.0591
-39 3 5 -2.2446 0.0389
-39 3 6 -7.4860 -0.0095
-39 3 7 -3.9744 -0.0017
-39 3 8 -3.1397 0.0312
-39 3 9 -2.5918 -0.0328
-39 3 10 1.0829 0.0427
-39 3 11 -1.2136 0.0260
-39 3 12 5.2085 -0.0129
-39 3 13 -0.3830 0.0335
-39 3 14 6.8880 -0.0952
-39 3 15 -1.1204 -0.0221
-39 3 16 5.2965 0.0955
-39 3 17 -1.4986 -0.0141
-39 3 18 2.3352 0.0505
-39 3 19 -1.6599 -0.0716
-39 5 1 0.3365 -0.0079
-39 5 2 -0.6821 -0.0021
-39 5 3 0.3310 0.0398
-39 5 4 -1.4647 -0.0097
-39 5 5 -1.7981 0.0008
-39 5 6 -0.4047 -0.0026
-39 5 7 -2.0772 0.0454
-39 5 8 1.0944 0.0036
-39 5 9 -2.2472 -0.0406
-39 5 10 3.5460 -0.0004
-39 5 11 -0.6812 0.0189
-39 5 12 4.6215 -0.0254
-39 5 13 0.7639 -0.0194
-39 5 14 3.1331 0.0175
-39 5 15 0.2268 0.0488
-39 5 16 2.1477 -0.0313
-39 5 17 -0.5276 -0.0323
-39 7 1 -0.9314 0.0181
-39 7 2 4.2520 -0.0078
-39 7 3 -1.1433 -0.0702
-39 7 4 4.3798 -0.0482
-39 7 5 -0.8976 0.0161
-39 7 6 4.8254 -0.0132
-39 7 7 -0.9992 0.0212
-39 7 8 2.6015 -0.0132
-39 7 9 0.4993 -0.0053
-39 7 10 3.1697 0.1370
-39 7 11 1.7670 -0.0975
-39 7 12 2.0268 -0.0194
-39 7 13 2.6074 -0.0772
-39 7 14 -0.1307 0.0270
-39 9 1 -1.3824 -0.0988
-39 9 2 4.0241 0.1275
-39 9 3 -1.2769 -0.0026
-39 9 4 4.7214 0.0234
-39 9 5 -0.1014 -0.0428
-39 9 6 3.4532 -0.2224
-39 9 7 -0.5929 0.0177
-39 9 8 1.6652 0.0254
-38 0 2 14.6119 -0.0026
-38 0 4 16.6369 -0.0289
-38 0 6 14.1638 -0.0271
-38 0 8 8.0562 0.0415
-38 0 10 1.4723 0.0487
-38 0 12 -4.5599 -0.0107
-38 0 14 -7.3950 -0.0086
-38 0 16 -5.5661 0.0017
-38 0 18 -3.4121 0.0784
-38 0 20 -1.4321 0.0167
-38 2 1 0.2557 0.0402
-38 2 2 12.1749 0.0030
-38 2 3 1.4907 -0.0072
-38 2 4 14.2739 0.0402
-38 2 5 2.9012 -0.0368
-38 2 6 10.4612 0.0007
-38 2 7 3.9035 -0.0444
-38 2 8 5.9580 0.0074
-38 2 9 2.8756 0.0338
-38 2 10 0.1995 -0.0188
-38 2 11 1.5415 0.0316
-38 2 12 -4.7777 0.0325
-38 2 13 0.8898 -0.0513
-38 2 14 -7.5214 0.0202
-38 2 15 1.1814 0.0417
-38 2 16 -6.3551 -0.0146
-38 2 17 0.9126 0.0139
-38 2 18 -3.5907 -0.0821
-38 2 19 1.2387 0.1208
-38 2 20 -1.3364 -0.0507
-38 4 1 0.7032 -0.0159
-38 4 2 4.6886 0.0401
-38 4 3 1.6899 -0.0174
-38 4 4 5.5754 0.0210
-38 4 5 3.8846 -0.0213
-38 4 6 4.4246 0.0169
-38 4 7 5.0384 0.0005
-38 4 8 1.1340 -0.0229
-38 4 9 4.0816 0.0196
-38 4 10 -1.9069 -0.0307
-38 4 11 1.8068 -0.0485
-38 4 12 -4.6380 0.0209
-38 4 13 -0.2291 0.0051
-38 4 14 -5.0709 0.0404
-38 4 15 0.4014 -0.0425
-38 4 16 -3.8878 -0.0461
-38 4 17 1.0231 0.0465
-38 4 18 -1.4252 -0.0189
-38 4 19 1.6842 -0.0166
-38 6 1 0.9788 -0.0320
-38 6 2 -2.8703 -0.0062
-38 6 3 1.1950 0.0048
-38 6 4 -2.3770 0.0251
-38 6 5 2.4192 -0.0057
-38 6 6 -2.9179 -0.0298
-38 6 7 2.0028 -0.0659
-38 6 8 -1.8263 0.0118
-38 6 9 1.3850 0.0531
-38 6 10 -3.6780 -0.0347
-38 6 11 -0.4670 0.0509
-38 6 12 -3.3004 0.0012
-38 6 13 -2.0983 0.0750
-38 6 14 -0.9511 -0.0400
-38 6 15 -2.2614 -0.0382
-38 6 16 -0.6249 0.1089
-38 6 17 -0.4883 -0.0516
-38 8 1 1.7874 0.0648
-38 8 2 -5.5369 -0.0218
-38 8 3 2.0614 0.0656
-38 8 4 -6.1660 0.0087
-38 8 5 1.0916 -0.0044
-38 8 6 -5.4071 0.1248
-38 8 7 1.3657 -0.0002
-38 8 8 -2.4942 -0.0364
-38 8 9 -1.3642 -0.0591
-38 8 10 -1.4828 -0.1225
-38 8 11 -2.9257 0.0728
-38 8 12 -0.1684 0.0551
-38 8 13 -3.5166 -0.0156
-38 10 1 1.1526 0.0540
-38 10 2 -2.6123 -0.2037
-38 10 3 0.4113 -0.0490
-38 10 4 -2.9732 -0.0245
-37 1 1 -0.6837 -0.0649
-37 1 2 -14.1661 0.0177
-37 1 3 -0.9927 -0.0123
-37 1 4 -16.1884 0.0217
-37 1 5 -2.3767 0.0358
-37 1 6 -12.9260 0.0020
-37 1 7 -2.2283 0.0698
-37 1 8 -7.5832 -0.0443
-37 1 9 -2.1905 -0.0314
-37 1 10 -1.3474 -0.0165
-37 1 11 -1.0633 -0.0377
-37 1 12 4.5788 -0.0410
-37 1 13 -0.8623 0.0208
-37 1 14 7.8244 0.0593
-37 1 15 -0.9073 0.0447
-37 1 16 6.5857 -0.0343
-37 1 17 -0.3151 -0.1034
-37 1 18 4.3121 0.0467
-37 1 19 -0.6286 -0.0768
-37 1 20 2.1251 -0.0191
-37 1 21 -1.0833 -0.0067
-37 3 1 -1.7852 0.0181
-37 3 2 -8.8620 -0.0248
-37 3 3 -3.7238 -0.0015
-37 3 4 -10.4146 -0.0457
-37 3 5 -5.2819 0.0333
-37 3 6 -7.6731 0.0010
-37 3 7 -7.0179 0.0146
-37 3 8 -3.8398 0.0239
-37 3 9 -5.0575 -0.0254
-37 3 10 0.4692 0.0392
-37 3 11 -2.5321 0.0180
-37 3 12 4.2962 -0.0101
-37 3 13 -0.3673 0.0048
-37 3 14 6.5459 -0.0739
-37 3 15 -0.5833 -0.0161
-37 3 16 5.7482 0.0685
-37 3 17 -0.9602 -0.0132
-37 3 18 3.4273 0.0210
-37 3 19 -1.7253 -0.0424
-37 3 20 1.0517 0.0899
-37 5 1 -1.8333 0.0164
-37 5 2 -0.1159 -0.0200
-37 5 3 -2.5134 0.0245
-37 5 4 -0.9521 0.0038
-37 5 5 -4.8654 -0.0009
-37 5 6 -0.9188 -0.0021
-37 5 7 -4.6588 0.0272
-37 5 8 0.1106 0.0002
-37 5 9 -4.1380 -0.0229
-37 5 10 2.5013 -0.0027
-37 5 11 -1.4636 0.0003
-37 5 12 3.6933 -0.0018
-37 5 13 1.1738 -0.0252
-37 5 14 2.3860 0.0257
-37 5 15 1.2714 0.0568
-37 5 16 1.9250 -0.0421
-37 5 17 0.2705 -0.0003
-37 5 18 -0.2153 -0.0062
-37 5 19 -0.7344 0.0469
-37 7 1 -2.1569 0.0129
-37 7 2 5.3606 -0.0075
-37 7 3 -2.6814 -0.0599
-37 7 4 5.5382 -0.0258
-37 7 5 -2.8688 0.0295
-37 7 6 5.3563 0.0047
-37 7 7 -2.3449 0.0413
-37 7 8 2.2326 0.0124
-37 7 9 0.1995 -0.0228
-37 7 10 2.7574 0.0965
-37 7 11 2.4840 -0.0866
-37 7 12 1.2061 -0.0306
-37 7 13 4.0419 -0.0663
-37 7 14 -0.4728 0.0220
-37 7 15 3.8295 0.0366
-37 7 16 -0.7127 -0.1508
-37 9 1 -1.5981 -0.1011
-37 9 2 5.0097 0.1229
-37 9 3 -1.3973 0.0024
-37 9 4 5.8732 0.0182
-37 9 5 -0.3317 -0.0342
-37 9 6 4.2451 -0.1820
-37 9 7 -0.6519 0.0375
-37 9 8 2.0612 0.0450
-37 9 9 1.5827 0.0791
-37 9 10 0.0788 0.0289
-37 9 11 2.9930 0.0445
-36 0 2 14.9414 -0.0535
-36 0 4 16.3021 -0.0600
-36 0 6 13.8818 -0.0088
-36 0 8 7.7959 0.0616
-36 0 10 1.9498 0.0256
-36 0 12 -4.6752 -0.0128
-36 0 14 -8.1780 -0.0330
-36 0 16 -6.8974 -0.0161
-36 0 18 -4.9461 0.0385
-36 0 20 -2.7564 0.0152
-36 0 22 -0.5670 0.0139
-36 2 1 2.3562 0.0278
-36 2 2 11.9934 -0.0131
-36 2 3 3.7501 -0.0045
-36 2 4 14.1630 0.0132
-36 2 5 5.4697 -0.0370
-36 2 6 10.0713 -0.0094
-36 2 7 6.1807 -0.0563
-36 2 8 6.0886 -0.0016
-36 2 9 4.9290 0.0289
-36 2 10 0.5063 -0.0049
-36 2 11 2.3637 0.0458
-36 2 12 -4.1540 0.0225
-36 2 13 0.9162 -0.0225
-36 2 14 -7.4293 0.0054
-36 2 15 0.7082 0.0375
-36 2 16 -6.9883 -0.0171
-36 2 17 0.4773 0.0146
-36 2 18 -4.9205 -0.0326
-36 2 19 1.1379 0.0809
-36 2 20 -2.4938 -0.0375
-36 2 21 1.8515 -0.0044
-36 2 22 -0.8799 -0.0608
-36 4 1 3.2714 -0.0289
-36 4 2 4.3672 0.0427
-36 4 3 5.1602 0.0035
-36 4 4 5.4165 0.0093
-36 4 5 7.2748 -0.0063
-36 4 6 4.9005 0.0049
-36 4 7 8.2115 0.0069
-36 4 8 2.0659 -0.0053
-36 4 9 6.3975 0.0011
-36 4 10 -0.8819 -0.0321
-36 4 11 3.0890 -0.0388
-36 4 12 -3.4715 0.0174
-36 4 13 -0.5135 0.0111
-36 4 14 -4.1029 0.0254
-36 4 15 -0.6594 -0.0491
-36 4 16 -3.6239 -0.0189
-36 4 17 -0.1266 0.0198
-36 4 18 -1.7303 -0.0058
-36 4 19 1.4415 -0.0333
-36 4 20 -0.3381 -0.0312
-36 6 1 2.7600 -0.0328
-36 6 2 -3.5578 0.0030
-36 6 3 3.6150 0.0038
-36 6 4 -3.1519 0.0035
-36 6 5 5.4217 -0.0108
-36 6 6 -2.7103 -0.0281
-36 6 7 4.1867 -0.0534
-36 6 8 -0.8566 -0.0040
-36 6 9 2.6620 0.0551
-36 6 10 -2.4870 -0.0101
-36 6 11 -0.4579 0.0556
-36 6 12 -1.9490 -0.0157
-36 6 13 -2.9034 0.0702
-36 6 14 -0.1159 -0.0399
-36 6 15 -3.7022 -0.0566
-36 6 16 -0.0179 0.1112
-36 6 17 -1.6100 -0.0683
-36 6 18 1.4192 0.0468
-36 8 1 2.4040 0.0645
-36 8 2 -6.3007 -0.0247
-36 8 3 2.9017 0.0565
-36 8 4 -7.0073 0.0037
-36 8 5 2.2897 -0.0198
-36 8 6 -5.8522 0.0882
-36 8 7 2.2152 -0.0279
-36 8 8 -2.3989 -0.0519
-36 8 9 -1.5350 -0.0490
-36 8 10 -1.1859 -0.0648
-36 8 11 -3.8893 0.0291
-36 8 12 0.5607 0.0975
-36 8 13 -5.3474 -0.0463
-36 8 14 1.3328 0.0292
-36 8 15 -3.7494 -0.0417
-36 10 1 1.0416 0.0292
-36 10 2 -3.3137 -0.1786
-36 10 3 0.1406 -0.0705
-36 10 4 -3.8010 -0.0119
-36 10 5 -0.3594 0.0409
-36 10 6 -2.5126 0.1039
-36 10 7 -0.3993 -0.0290
-36 10 8 -1.2163 -0.0341
-35 1 1 -1.8837 -0.0477
-35 1 2 -13.9278 0.0549
-35 1 3 -2.1115 -0.0011
-35 1 4 -15.4650 0.0534
-35 1 5 -3.8685 0.0357
-35 1 6 -12.1793 0.0015
-35 1 7 -3.3780 0.0632
-35 1 8 -7.0070 -0.0416
-35 1 9 -3.3354 -0.0203
-35 1 10 -1.3904 -0.0177
-35 1 11 -1.3497 -0.0518
-35 1 12 4.4744 -0.0262
-35 1 13 -0.8116 0.0105
-35 1 14 8.0655 0.0690
-35 1 15 -0.5589 0.0220
-35 1 16 7.4490 -0.0103
-35 1 17 -0.0669 -0.0718
-35 1 18 5.6610 0.0202
-35 1 19 -0.5550 -0.0446
-35 1 20 3.4875 -0.0130
-35 1 21 -1.2038 0.0231
-35 1 22 1.3251 0.0619
-35 3 1 -4.4099 0.0265
-35 3 2 -8.3954 -0.0158
-35 3 3 -6.9781 -0.0137
-35 3 4 -10.1283 -0.0202
-35 3 5 -8.5114 0.0132
-35 3 6 -7.4305 0.0198
-35 3 7 -9.9638 0.0217
-35 3 8 -4.1961 0.0204
-35 3 9 -7.2872 -0.0186
-35 3 10 0.0534 0.0306
-35 3 11 -3.6570 0.0161
-35 3 12 3.2829 -0.0147
-35 3 13 -0.0537 -0.0102
-35 3 14 5.6784 -0.0572
-35 3 15 0.5794 0.0046
-35 3 16 5.4975 0.0389
-35 3 17 0.2807 -0.0050
-35 3 18 4.1785 -0.0068
-35 3 19 -1.1647 -0.0097
-35 3 20 1.8382 0.0533
-35 3 21 -1.6258 -0.0162
-35 3 22 0.7582 -0.0255
-35 5 1 -4.1320 0.0206
-35 5 2 0.1591 -0.0251
-35 5 3 -5.8268 0.0073
-35 5 4 -0.5652 0.0162
-35 5 5 -8.4776 -0.0067
-35 5 6 -1.5666 -0.0039
-35 5 7 -7.6018 0.0027
-35 5 8 -1.0524 -0.0068
-35 5 9 -6.0467 -0.0067
-35 5 10 0.9480 -0.0103
-35 5 11 -2.1512 -0.0097
-35 5 12 2.1607 0.0129
-35 5 13 1.6281 -0.0177
-35 5 14 1.1356 0.0302
-35 5 15 2.6271 0.0626
-35 5 16 1.1976 -0.0429
-35 5 17 1.7575 0.0245
-35 5 18 -0.7422 -0.0121
-35 5 19 -0.0258 0.0575
-35 5 20 -0.1774 -0.0510
-35 7 1 -3.3563 0.0057
-35 7 2 5.8137 -0.0020
-35 7 3 -4.4220 -0.0458
-35 7 4 6.0032 -0.0135
-35 7 5 -5.3014 0.0384
-35 7 6 5.1934 0.0149
-35 7 7 -4.0916 0.0487
-35 7 8 1.4424 0.0266
-35 7 9 -0.5480 -0.0344
-35 7 10 1.7340 0.0464
-35 7 11 2.9398 -0.0588
-35 7 12 -0.3207 -0.0398
-35 7 13 5.4496 -0.0463
-35 7 14 -1.2451 0.0176
-35 7 15 5.5998 0.0551
-35 7 16 -1.4781 -0.1457
-35 7 17 2.6525 0.1139
-35 9 1 -1.5478 -0.0786
-35 9 2 5.3412 0.0963
-35 9 3 -1.4948 0.0128
-35 9 4 6.3361 0.0071
-35 9 5 -0.7878 -0.0262
-35 9 6 4.5240 -0.1251
-35 9 7 -0.8627 0.0411
-35 9 8 2.0946 0.0693
-35 9 9 2.0538 0.0679
-35 9 10 -0.1259 -0.0103
-35 9 11 4.0253 0.0793
-35 9 12 -1.0865 -0.1561
-35 9 13 4.5392 0.1268
-35 11 1 -0.5942 0.0646
-35 11 2 1.8629 0.1377
-34 0 2 14.3347 -0.0880
-34 0 4 14.9969 -0.0904
-34 0 6 12.8027 0.0069
-34 0 8 6.6776 0.0763
-34 0 10 1.6848 0.0086
-34 0 12 -4.7946 -0.0187
-34 0 14 -8.3844 -0.0467
-34 0 16 -7.6958 -0.0198
-34 0 18 -6.1805 0.0055
-34 0 20 -4.1282 0.0132
-34 0 22 -2.0610 0.0182
-34 2 1 4.4830 0.0066
-34 2 2 11.1652 -0.0318
-34 2 3 6.0315 -0.0063
-34 2 4 13.2170 -0.0207
-34 2 5 8.0616 -0.0217
-34 2 6 9.0585 -0.0218
-34 2 7 8.2693 -0.0522
-34 2 8 5.5460 -0.0129
-34 2 9 6.6615 0.0253
-34 2 10 0.2750 0.0080
-34 2 11 2.9425 0.0449
-34 2 12 -3.6428 0.0162
-34 2 13 0.5655 -0.0087
-34 2 14 -6.8575 -0.0003
-34 2 15 -0.3847 0.0193
-34 2 16 -6.9130 -0.0163
-34 2 17 -0.4933 0.0013
-34 2 18 -5.7642 0.0105
-34 2 19 0.5714 0.0355
-34 2 20 -3.6054 -0.0220
-34 2 21 1.7278 -0.0117
-34 2 22 -1.7153 -0.0481
-34 2 23 1.7650 0.0296
-34 4 1 5.9197 -0.0319
-34 4 2 4.0689 0.0332
-34 4 3 8.8607 0.0216
-34 4 4 5.1124 -0.0039
-34 4 5 10.9321 0.0113
-34 4 6 5.1629 -0.0066
-34 4 7 11.3685 0.0145
-34 4 8 2.8372 0.0100
-34 4 9 8.4019 -0.0154
-34 4 10 0.1868 -0.0275
-34 4 11 4.0479 -0.0341
-34 4 12 -2.1511 0.0214
-34 4 13 -1.0175 0.0064
-34 4 14 -2.8049 0.0140
-34 4 15 -2.1832 -0.0561
-34 4 16 -2.7789 0.0008
-34 4 17 -2.0022 0.0022
-34 4 18 -1.6539 -0.0028
-34 4 19 0.3886 -0.0402
-34 4 20 -0.6230 0.0006
-34 4 21 0.6280 0.0262
-34 6 1 4.5572 -0.0204
-34 6 2 -3.6344 0.0048
-34 6 3 6.3367 0.0019
-34 6 4 -3.3372 -0.0072
-34 6 5 8.8644 -0.0113
-34 6 6 -1.9633 -0.0172
-34 6 7 6.7738 -0.0332
-34 6 8 0.3692 -0.0095
-34 6 9 4.1954 0.0517
-34 6 10 -0.7770 0.0168
-34 6 11 -0.3964 0.0458
-34 6 12 0.0377 -0.0281
-34 6 13 -3.7137 0.0543
-34 6 14 1.2007 -0.0383
-34 6 15 -5.3203 -0.0632
-34 6 16 1.0062 0.0932
-34 6 17 -3.2976 -0.0678
-34 6 18 2.3696 0.0424
-34 6 19 -1.9194 -0.0553
-34 8 1 2.7776 0.0491
-34 8 2 -6.1878 -0.0197
-34 8 3 3.7704 0.0432
-34 8 4 -6.8177 0.0095
-34 8 5 3.7962 -0.0282
-34 8 6 -5.4020 0.0533
-34 8 7 3.3295 -0.0365
-34 8 8 -1.7650 -0.0589
-34 8 9 -1.1911 -0.0331
-34 8 10 -0.4140 -0.0097
-34 8 11 -4.4529 -0.0124
-34 8 12 1.7521 0.1197
-34 8 13 -7.1276 -0.0634
-34 8 14 2.0076 0.0223
-34 8 15 -5.6604 -0.0545
-34 8 16 1.9084 0.0787
-34 10 1 0.6167 -0.0038
-34 10 2 -3.5573 -0.1297
-34 10 3 -0.1224 -0.0863
-34 10 4 -4.2026 0.0038
-34 10 5 -0.2130 0.0483
-34 10 6 -2.9747 0.0414
-34 10 7 -0.5479 -0.0046
-34 10 8 -1.2679 -0.0827
-34 10 9 -1.9271 -0.0354
-34 10 10 0.4744 0.0032
-34 10 11 -3.2105 -0.0843
-33 1 1 -3.0098 -0.0247
-33 1 2 -12.6384 0.0734
-33 1 3 -3.2184 0.0120
-33 1 4 -13.6964 0.0794
-33 1 5 -5.3358 0.0237
-33 1 6 -10.6595 -0.0003
-33 1 7 -4.4466 0.0399
-33 1 8 -5.6299 -0.0371
-33 1 9 -4.2534 -0.0153
-33 1 10 -0.7519 -0.0201
-33 1 11 -1.5051 -0.0471
-33 1 12 4.4349 -0.0124
-33 1 13 -0.5260 0.0128
-33 1 14 7.7211 0.0660
-33 1 15 0.1576 0.0090
-33 1 16 7.5810 0.0040
-33 1 17 0.4812 -0.0294
-33 1 18 6.4517 -0.0026
-33 1 19 -0.2256 -0.0097
-33 1 20 4.6601 -0.0069
-33 1 21 -0.9926 0.0400
-33 1 22 2.7430 0.0483
-33 1 23 -1.2621 0.0616
-33 3 1 -6.9675 0.0353
-33 3 2 -7.4819 -0.0004
-33 3 3 -10.1595 -0.0183
-33 3 4 -9.2426 0.0042
-33 3 5 -11.7581 -0.0092
-33 3 6 -6.6784 0.0333
-33 3 7 -12.6110 0.0231
-33 3 8 -4.0362 0.0175
-33 3 9 -9.0141 -0.0113
-33 3 10 -0.0216 0.0196
-33 3 11 -4.3679 0.0209
-33 3 12 2.4449 -0.0239
-33 3 13 0.5630 -0.0133
-33 3 14 4.5563 -0.0454
-33 3 15 2.2688 0.0263
-33 3 16 4.5732 0.0164
-33 3 17 2.1561 -0.0014
-33 3 18 4.2940 -0.0208
-33 3 19 0.1056 0.0109
-33 3 20 2.4382 0.0200
-33 3 21 -1.0410 -0.0100
-33 3 22 1.1264 -0.0525
-33 3 23 -1.9077 -0.0649
-33 5 1 -6.4360 0.0148
-33 5 2 0.0637 -0.0213
-33 5 3 -9.3467 -0.0043
-33 5 4 -0.4995 0.0205
-33 5 5 -12.3238 -0.0119
-33 5 6 -2.3502 -0.0106
-33 5 7 -10.6993 -0.0188
-33 5 8 -2.1694 -0.0148
-33 5 9 -7.8451 0.0085
-33 5 10 -0.7845 -0.0186
-33 5 11 -2.5654 -0.0114
-33 5 12 0.3488 0.0202
-33 5 13 2.2915 -0.0050
-33 5 14 -0.3904 0.0319
-33 5 15 4.2758 0.0582
-33 5 16 0.0270 -0.0307
-33 5 17 3.8283 0.0300
-33 5 18 -1.5157 -0.0019
-33 5 19 1.4594 0.0551
-33 5 20 -0.3827 -0.0650
-33 5 21 0.1014 -0.0213
-33 7 1 -4.3407 -0.0014
-33 7 2 5.3739 0.0019
-33 7 3 -6.2020 -0.0303
-33 7 4 5.4290 -0.0144
-33 7 5 -7.9863 0.0383
-33 7 6 4.0878 0.0158
-33 7 7 -6.1260 0.0420
-33 7 8 0.2113 0.0278
-33 7 9 -1.7798 -0.0397
-33 7 10 0.2405 0.0006
-33 7 11 3.0458 -0.0236
-33 7 12 -2.3728 -0.0385
-33 7 13 6.6967 -0.0274
-33 7 14 -2.5050 0.0168
-33 7 15 7.4722 0.0555
-33 7 16 -2.5760 -0.1176
-33 7 17 4.5604 0.0842
-33 7 18 -2.4522 -0.0410
-33 7 19 2.7974 -0.0142
-33 9 1 -1.1664 -0.0425
-33 9 2 4.8493 0.0561
-33 9 3 -1.6877 0.0193
-33 9 4 5.8377 -0.0095
-33 9 5 -1.6055 -0.0258
-33 9 6 4.0439 -0.0697
-33 9 7 -1.3876 0.0263
-33 9 8 1.5635 0.0871
-33 9 9 2.0322 0.0407
-33 9 10 -0.7325 -0.0345
-33 9 11 4.6817 0.0868
-33 9 12 -1.7633 -0.1604
-33 9 13 6.2207 0.1150
-33 9 14 -2.1927 -0.0048
-33 9 15 4.0427 0.0658
-33 11 1 -0.1736 0.0893
-33 11 2 2.2802 0.1087
-33 11 3 0.3413 0.1058
-33 11 4 1.9050 -0.0098
-33 11 5 0.1890 -0.0321
-33 11 6 2.0497 0.0431
-33 11 7 0.4190 -0.0699
-32 0 2 12.3936 -0.0856
-32 0 4 12.5115 -0.1005
-32 0 6 10.7963 0.0222
-32 0 8 4.7354 0.0831
-32 0 10 0.7234 0.0019
-32 0 12 -4.8901 -0.0230
-32 0 14 -7.8973 -0.0467
-32 0 16 -7.6534 -0.0098
-32 0 18 -6.7358 -0.0135
-32 0 20 -5.1313 0.0108
-32 0 22 -3.7378 0.0191
-32 0 24 -1.6769 -0.0444
-32 2 1 6.3623 -0.0150
-32 2 2 9.3725 -0.0401
-32 2 3 8.1257 -0.0150
-32 2 4 11.2488 -0.0437
-32 2 5 10.5602 -0.0042
-32 2 6 7.3218 -0.0249
-32 2 7 10.1060 -0.0376
-32 2 8 4.2579 -0.0192
-32 2 9 7.9258 0.0241
-32 2 10 -0.4809 0.0186
-32 2 11 3.2255 0.0319
-32 2 12 -3.3447 0.0131
-32 2 13 -0.0287 -0.0061
-32 2 14 -5.9035 0.0004
-32 2 15 -1.8982 0.0010
-32 2 16 -6.0566 -0.0161
-32 2 17 -1.9345 -0.0095
-32 2 18 -5.7936 0.0352
-32 2 19 -0.5027 0.0022
-32 2 20 -4.2867 -0.0092
-32 2 21 0.9749 -0.0121
-32 2 22 -2.6249 -0.0296
-32 2 23 1.8592 -0.0214
-32 2 24 -0.9267 -0.0075
-32 4 1 8.4146 -0.0326
-32 4 2 3.6392 0.0171
-32 4 3 12.4208 0.0283
-32 4 4 4.6396 -0.0101
-32 4 5 14.5299 0.0232
-32 4 6 5.0988 -0.0099
-32 4 7 14.2785 0.0172
-32 4 8 3.2115 0.0212
-32 4 9 9.9580 -0.0294
-32 4 10 1.0646 -0.0213
-32 4 11 4.5138 -0.0317
-32 4 12 -0.9151 0.0281
-32 4 13 -1.8182 -0.0005
-32 4 14 -1.4189 0.0070
-32 4 15 -4.0789 -0.0539
-32 4 16 -1.4580 0.0083
-32 4 17 -4.4026 0.0021
-32 4 18 -1.0640 -0.0119
-32 4 19 -1.4404 -0.0302
-32 4 20 -0.7178 0.0199
-32 4 21 -0.2406 0.0222
-32 4 22 0.0938 0.1513
-32 6 1 6.1572 -0.0049
-32 6 2 -2.9863 0.0038
-32 6 3 9.0597 -0.0035
-32 6 4 -2.7184 -0.0061
-32 6 5 12.3619 -0.0082
-32 6 6 -0.5929 -0.0018
-32 6 7 9.5361 -0.0122
-32 6 8 1.7378 -0.0082
-32 6 9 5.9305 0.0427
-32 6 10 1.1624 0.0368
-32 6 11 -0.3107 0.0280
-32 6 12 2.3282 -0.0378
-32 6 13 -4.6062 0.0372
-32 6 14 2.8821 -0.0362
-32 6 15 -7.0581 -0.0526
-32 6 16 2.4188 0.0612
-32 6 17 -5.3988 -0.0466
-32 6 18 3.3879 0.0190
-32 6 19 -3.6140 -0.0482
-32 6 20 1.2465 0.1122
-32 8 1 2.7716 0.0275
-32 8 2 -5.1165 -0.0087
-32 8 3 4.6269 0.0326
-32 8 4 -5.4440 0.0233
-32 8 5 5.5639 -0.0253
-32 8 6 -3.9218 0.0266
-32 8 7 4.7209 -0.0259
-32 8 8 -0.5134 -0.0544
-32 8 9 -0.2331 -0.0139
-32 8 10 0.8106 0.0289
-32 8 11 -4.4453 -0.0414
-32 8 12 3.3322 0.1132
-32 8 13 -8.5230 -0.0597
-32 8 14 3.0429 0.0080
-32 8 15 -7.6340 -0.0495
-32 8 16 2.7719 0.0479
-32 8 17 -4.8524 -0.0608
-32 10 1 -0.0889 -0.0287
-32 10 2 -3.2628 -0.0737
-32 10 3 -0.1810 -0.0862
-32 10 4 -4.0125 0.0204
-32 10 5 0.3457 0.0607
-32 10 6 -2.9880 -0.0086
-32 10 7 -0.2754 0.0187
-32 10 8 -0.9111 -0.1146
-32 10 9 -2.1319 -0.0111
-32 10 10 0.9219 0.0003
-32 10 11 -3.9881 -0.0461
-32 10 12 1.1490 0.1451
-31 1 1 -3.8763 -0.0066
-31 1 2 -9.9911 0.0604
-31 1 3 -4.2044 0.0260
-31 1 4 -10.6648 0.0814
-31 1 5 -6.7149 0.0117
-31 1 6 -8.1477 -0.0098
-31 1 7 -5.4469 0.0109
-31 1 8 -3.3992 -0.0340
-31 1 9 -4.9069 -0.0171
-31 1 10 0.4870 -0.0225
-31 1 11 -1.5599 -0.0286
-31 1 12 4.4489 -0.0002
-31 1 13 -0.1418 0.0213
-31 1 14 6.7810 0.0553
-31 1 15 1.0606 -0.0023
-31 1 16 6.8054 0.0109
-31 1 17 1.2803 0.0026
-31 1 18 6.3502 -0.0171
-31 1 19 0.3887 0.0122
-31 1 20 5.2115 -0.0007
-31 1 21 -0.4028 0.0350
-31 1 22 4.0752 0.0299
-31 1 23 -1.1897 0.0624
-31 1 24 2.2240 0.1073
-31 3 1 -9.1090 0.0414
-31 3 2 -5.8449 0.0112
-31 3 3 -12.8929 -0.0126
-31 3 4 -7.6049 0.0162
-31 3 5 -14.7481 -0.0233
-31 3 6 -5.2789 0.0319
-31 3 7 -14.8182 0.0231
-31 3 8 -3.1951 0.0119
-31 3 9 -10.1669 -0.0047
-31 3 10 0.2924 0.0099
-31 3 11 -4.6006 0.0264
-31 3 12 1.8585 -0.0319
-31 3 13 1.3829 -0.0122
-31 3 14 3.3101 -0.0370
-31 3 15 4.2405 0.0368
-31 3 16 3.0565 0.0048
-31 3 17 4.4370 -0.0081
-31 3 18 3.5804 -0.0173
-31 3 19 1.9876 0.0120
-31 3 20 2.5540 -0.0021
-31 3 21 0.2589 -0.0083
-31 3 22 1.5005 -0.0670
-31 3 23 -1.6348 -0.0205
-31 3 24 0.4382 -0.1624
-31 5 1 -8.4281 0.0099
-31 5 2 -0.3122 -0.0127
-31 5 3 -12.6096 -0.0054
-31 5 4 -0.7853 0.0159
-31 5 5 -15.9104 -0.0138
-31 5 6 -3.1956 -0.0196
-31 5 7 -13.6387 -0.0311
-31 5 8 -3.0509 -0.0188
-31 5 9 -9.4528 0.0214
-31 5 10 -2.4061 -0.0218
-31 5 11 -2.6592 -0.0100
-31 5 12 -1.4826 0.0223
-31 5 13 3.2721 0.0030
-31 5 14 -2.0253 0.0292
-31 5 15 6.1820 0.0410
-31 5 16 -1.4938 -0.0109
-31 5 17 6.2362 0.0147
-31 5 18 -2.5129 0.0176
-31 5 19 3.5565 0.0407
-31 5 20 -0.6966 -0.0612
-31 5 21 0.9345 -0.0293
-31 5 22 -0.8943 -0.1462
-31 7 1 -4.8910 -0.0070
-31 7 2 4.0260 0.0034
-31 7 3 -7.7891 -0.0166
-31 7 4 3.7838 -0.0232
-31 7 5 -10.6282 0.0295
-31 7 6 2.0501 0.0127
-31 7 7 -8.2784 0.0270
-31 7 8 -1.4134 0.0204
-31 7 9 -3.4592 -0.0379
-31 7 10 -1.5288 -0.0293
-31 7 11 2.7565 0.0089
-31 7 12 -4.6323 -0.0244
-31 7 13 7.6446 -0.0163
-31 7 14 -4.1557 0.0174
-31 7 15 9.2232 0.0376
-31 7 16 -3.9671 -0.0804
-31 7 17 6.7089 0.0411
-31 7 18 -3.3078 -0.0103
-31 7 19 4.2889 -0.0310
-31 7 20 -1.8160 -0.1121
-31 9 1 -0.4469 -0.0096
-31 9 2 3.5993 0.0159
-31 9 3 -2.0731 0.0148
-31 9 4 4.3891 -0.0258
-31 9 5 -2.8878 -0.0326
-31 9 6 2.7863 -0.0291
-31 9 7 -2.4134 0.0008
-31 9 8 0.4452 0.0880
-31 9 9 1.2907 0.0082
-31 9 10 -1.7358 -0.0425
-31 9 11 4.6729 0.0707
-31 9 12 -2.7420 -0.1344
-31 9 13 7.4406 0.0747
-31 9 14 -2.8240 0.0334
-31 9 15 5.8085 0.0606
-31 9 16 -1.8420 0.0676
-31 11 1 0.4597 0.0839
-31 11 2 2.4838 0.0824
-31 11 3 0.4277 0.0982
-31 11 4 2.1731 -0.0294
-31 11 5 -0.1372 -0.0532
-31 11 6 2.5271 0.0655
-31 11 7 0.2261 -0.0610
-31 11 8 0.3687 0.1490
-31 11 9 1.8101 0.0299
-30 0 2 8.9698 -0.0448
-30 0 4 8.6704 -0.0787
-30 0 6 7.5292 0.0403
-30 0 8 1.8448 0.0792
-30 0 10 -0.8628 0.0004
-30 0 12 -4.9506 -0.0284
-30 0 14 -6.7463 -0.0391
-30 0 16 -6.6128 0.0057
-30 0 18 -6.2967 -0.0174
-30 0 20 -5.3297 0.0076
-30 0 22 -5.0574 0.0155
-30 0 24 -3.3010 -0.0339
-30 2 1 7.6820 -0.0263
-30 2 2 6.4237 -0.0294
-30 2 3 9.7785 -0.0262
-30 2 4 8.1157 -0.0444
-30 2 5 12.7676 0.0052
-30 2 6 4.6746 -0.0127
-30 2 7 11.6511 -0.0209
-30 2 8 2.1117 -0.0165
-30 2 9 8.7206 0.0258
-30 2 10 -1.6849 0.0239
-30 2 11 3.2422 0.0154
-30 2 12 -3.2368 0.0086
-30 2 13 -0.6826 -0.0070
-30 2 14 -4.6191 0.0016
-30 2 15 -3.5144 -0.0076
-30 2 16 -4.4343 -0.0185
-30 2 17 -3.6557 -0.0094
-30 2 18 -4.8127 0.0381
-30 2 19 -2.0159 -0.0117
-30 2 20 -4.1811 -0.0012
-30 2 21 -0.3679 -0.0010
-30 2 22 -3.2943 -0.0120
-30 2 23 1.3072 -0.0629
-30 2 24 -1.9531 -0.0027
-30 4 1 10.3194 -0.0323
-30 4 2 2.8568 0.0019
-30 4 3 15.3059 0.0226
-30 4 4 3.8992 -0.0067
-30 4 5 17.5818 0.0265
-30 4 6 4.5878 -0.0037
-30 4 7 16.6491 0.0137
-30 4 8 3.0186 0.0266
-30 4 9 11.0217 -0.0383
-30 4 10 1.5972 -0.0176
-30 4 11 4.4739 -0.0264
-30 4 12 0.1690 0.0326
-30 4 13 -2.8981 -0.0018
-30 4 14 -0.0108 0.0056
-30 4 15 -6.1928 -0.0399
-30 4 16 0.2260 0.0060
-30 4 17 -7.0151 0.0153
-30 4 18 0.0756 -0.0267
-30 4 19 -3.7833 -0.0075
-30 4 20 -0.4762 0.0231
-30 4 21 -1.7056 0.0241
-30 4 22 0.0228 0.1534
-30 4 23 1.1763 0.0700
-30 6 1 7.2074 0.0055
-30 6 2 -1.6978 0.0008
-30 6 3 11.3416 -0.0123
-30 6 4 -1.3645 0.0013
-30 6 5 15.4083 -0.0028
-30 6 6 1.2666 0.0094
-30 6 7 12.1388 0.0030
-30 6 8 3.1210 -0.0068
-30 6 9 7.7615 0.0292
-30 6 10 3.0698 0.0439
-30 6 11 -0.1688 0.0107
-30 6 12 4.5700 -0.0441
-30 6 13 -5.5757 0.0264
-30 6 14 4.7228 -0.0307
-30 6 15 -8.8101 -0.0287
-30 6 16 4.0999 0.0285
-30 6 17 -7.6276 -0.0117
-30 6 18 4.3671 -0.0108
-30 6 19 -5.6063 -0.0375
-30 6 20 1.8104 0.0926
-30 6 21 -0.9131 0.0132
-30 8 1 2.2922 0.0096
-30 8 2 -3.2652 0.0012
-30 8 3 5.3818 0.0290
-30 8 4 -3.1146 0.0363
-30 8 5 7.4702 -0.0143
-30 8 6 -1.6197 0.0081
-30 8 7 6.3844 -0.0065
-30 8 8 1.2361 -0.0398
-30 8 9 1.3731 0.0020
-30 8 10 2.3183 0.0453
-30 8 11 -3.7594 -0.0553
-30 8 12 5.0524 0.0808
-30 8 13 -9.1853 -0.0389
-30 8 14 4.3258 -0.0048
-30 8 15 -9.2485 -0.0312
-30 8 16 3.7400 0.0224
-30 8 17 -6.8303 -0.0166
-30 8 18 2.2874 -0.0052
-30 8 19 -2.8971 0.1442
-30 10 1 -0.9979 -0.0328
-30 10 2 -2.5014 -0.0271
-30 10 3 0.1089 -0.0687
-30 10 4 -3.2539 0.0332
-30 10 5 1.4631 0.0722
-30 10 6 -2.5235 -0.0330
-30 10 7 0.6824 0.0316
-30 10 8 -0.1860 -0.1164
-30 10 9 -1.5238 0.0057
-30 10 10 1.5975 0.0019
-30 10 11 -4.0645 0.0006
-30 10 12 1.6705 0.1155
-30 10 13 -4.4834 -0.0187
-30 10 14 1.7897 -0.1214
-30 12 1 -0.4403 -0.0902
-30 12 2 -1.8501 -0.1045
-30 12 3 0.2892 -0.0528
-30 12 4 -0.8695 0.0448
-29 1 1 -4.3442 -0.0004
-29 1 2 -6.0325 0.0210
-29 1 3 -4.9649 0.0369
-29 1 4 -6.3247 0.0544
-29 1 5 -7.8852 0.0079
-29 1 6 -4.3580 -0.0277
-29 1 7 -6.3563 -0.0112
-29 1 8 -0.1553 -0.0318
-29 1 9 -5.3082 -0.0223
-29 1 10 2.2590 -0.0195
-29 1 11 -1.5481 -0.0055
-29 1 12 4.5142 0.0144
-29 1 13 0.2265 0.0277
-29 1 14 5.3423 0.0453
-29 1 15 1.9382 -0.0152
-29 1 16 5.1096 0.0146
-29 1 17 2.2151 0.0149
-29 1 18 5.1559 -0.0222
-29 1 19 1.2580 0.0175
-29 1 20 4.7772 0.0050
-29 1 21 0.5043 0.0104
-29 1 22 4.8283 0.0108
-29 1 23 -0.7101 0.0451
-29 1 24 3.6603 0.0971
-29 1 25 -0.6199 0.1172
-29 3 1 -10.4251 0.0376
-29 3 2 -3.3684 0.0121
-29 3 3 -14.7654 -0.0025
-29 3 4 -5.1585 0.0128
-29 3 5 -17.0904 -0.0266
-29 3 6 -3.1439 0.0155
-29 3 7 -16.3935 0.0230
-29 3 8 -1.5804 0.0035
-29 3 9 -10.7564 -0.0013
-29 3 10 0.9818 0.0046
-29 3 11 -4.3743 0.0263
-29 3 12 1.4561 -0.0328
-29 3 13 2.2905 -0.0125
-29 3 14 1.9245 -0.0298
-29 3 15 6.2134 0.0334
-29 3 16 1.0539 0.0023
-29 3 17 6.8154 -0.0198
-29 3 18 2.0156 -0.0012
-29 3 19 4.2302 -0.0010
-29 3 20 1.9794 -0.0117
-29 3 21 2.0784 -0.0119
-29 3 22 1.7356 -0.0607
-29 3 23 -0.7181 0.0106
-29 3 24 1.1094 -0.1625
-29 5 1 -9.6050 0.0091
-29 5 2 -0.7933 -0.0023
-29 5 3 -15.0179 0.0024
-29 5 4 -1.2881 0.0061
-29 5 5 -18.6421 -0.0133
-29 5 6 -3.9424 -0.0256
-29 5 7 -16.0046 -0.0334
-29 5 8 -3.5634 -0.0154
-29 5 9 -10.7585 0.0294
-29 5 10 -3.7036 -0.0171
-29 5 11 -2.4965 -0.0108
-29 5 12 -3.1575 0.0201
-29 5 13 4.5294 0.0015
-29 5 14 -3.6551 0.0195
-29 5 15 8.2395 0.0173
-29 5 16 -3.2155 0.0075
-29 5 17 8.6595 -0.0107
-29 5 18 -3.6540 0.0341
-29 5 19 5.8991 0.0230
-29 5 20 -1.1118 -0.0438
-29 5 21 2.2069 -0.0383
-29 5 22 -0.9261 -0.1308
-29 5 23 -0.6673 -0.0897
-29 7 1 -4.7757 -0.0104
-29 7 2 1.9850 0.0062
-29 7 3 -8.8985 -0.0066
-29 7 4 1.3956 -0.0310
-29 7 5 -12.8765 0.0164
-29 7 6 -0.5691 0.0127
-29 7 7 -10.3370 0.0137
-29 7 8 -3.2406 0.0113
-29 7 9 -5.4796 -0.0281
-29 7 10 -3.3279 -0.0390
-29 7 11 2.0399 0.0314
-29 7 12 -6.6819 -0.0022
-29 7 13 8.1190 -0.0135
-29 7 14 -5.8817 0.0143
-29 7 15 10.5591 0.0106
-29 7 16 -5.4588 -0.0507
-29 7 17 8.7297 -0.0020
-29 7 18 -3.9866 0.0202
-29 7 19 5.8350 -0.0358
-29 7 20 -2.2765 -0.0756
-29 7 21 0.7492 0.0128
-29 9 1 0.5634 0.0084
-29 9 2 1.8642 -0.0119
-29 9 3 -2.6469 -0.0005
-29 9 4 2.3162 -0.0343
-29 9 5 -4.6023 -0.0389
-29 9 6 1.0210 -0.0067
-29 9 7 -4.0591 -0.0218
-29 9 8 -1.0364 0.0691
-29 9 9 -0.3221 -0.0164
-29 9 10 -2.9135 -0.0386
-29 9 11 3.7733 0.0449
-29 9 12 -3.8495 -0.0902
-29 9 13 7.7413 0.0228
-29 9 14 -3.4958 0.0578
-29 9 15 7.1190 0.0466
-29 9 16 -2.2618 0.0681
-29 9 17 4.9427 -0.0126
-29 11 1 1.2314 0.0487
-29 11 2 2.4544 0.0655
-29 11 3 0.2480 0.0747
-29 11 4 2.2145 -0.0491
-29 11 5 -0.8847 -0.0674
-29 11 6 2.7387 0.0640
-29 11 7 -0.5472 -0.0312
-29 11 8 0.0864 0.1383
-29 11 9 1.3281 0.0507
-29 11 10 -0.6725 -0.0102
-29 11 11 2.6058 -0.0638
-28 0 2 4.3621 0.0111
-28 0 4 3.5772 -0.0322
-28 0 6 2.7160 0.0587
-28 0 8 -2.2047 0.0623
-28 0 10 -3.0570 -0.0057
-28 0 12 -5.0346 -0.0402
-28 0 14 -5.1250 -0.0323
-28 0 16 -4.6282 0.0171
-28 0 18 -4.7006 -0.0107
-28 0 20 -4.4028 0.0027
-28 0 22 -5.4906 0.0071
-28 0 24 -4.7166 -0.0158
-28 2 1 8.2303 -0.0208
-28 2 2 2.4970 -0.0047
-28 2 3 10.7941 -0.0312
-28 2 4 3.9308 -0.0256
-28 2 5 14.4000 0.0046
-28 2 6 1.0257 0.0100
-28 2 7 12.7631 -0.0082
-28 2 8 -0.9648 -0.0075
-28 2 9 9.0582 0.0285
-28 2 10 -3.2571 0.0209
-28 2 11 3.0031 0.0030
-28 2 12 -3.2580 -0.0018
-28 2 13 -1.3050 -0.0062
-28 2 14 -3.0496 -0.0017
-28 2 15 -4.9614 -0.0064
-28 2 16 -2.1597 -0.0217
-28 2 17 -5.4150 -0.0014
-28 2 18 -2.8205 0.0246
-28 2 19 -3.7987 -0.0117
-28 2 20 -3.0925 0.0028
-28 2 21 -2.0739 0.0171
-28 2 22 -3.4168 -0.0007
-28 2 23 0.2123 -0.0808
-28 2 24 -2.9670 0.0018
-28 2 25 0.7468 -0.0828
-28 4 1 11.1231 -0.0262
-28 4 2 1.6446 -0.0074
-28 4 3 16.9784 0.0115
-28 4 4 2.8311 0.0032
-28 4 5 19.5549 0.0249
-28 4 6 3.5738 0.0073
-28 4 7 18.1177 0.0073
-28 4 8 2.2150 0.0253
-28 4 9 11.5246 -0.0390
-28 4 10 1.7064 -0.0184
-28 4 11 3.9808 -0.0158
-28 4 12 1.1191 0.0317
-28 4 13 -4.1642 0.0036
-28 4 14 1.4583 0.0102
-28 4 15 -8.3331 -0.0205
-28 4 16 2.1388 -0.0001
-28 4 17 -9.5083 0.0286
-28 4 18 1.6555 -0.0374
-28 4 19 -6.2435 0.0149
-28 4 20 0.1617 0.0149
-28 4 21 -3.4755 0.0265
-28 4 22 -0.1498 0.1209
-28 4 23 0.2874 0.0879
-28 4 24 -0.7513 0.1723
-28 6 1 7.2897 0.0082
-28 6 2 0.0079 -0.0055
-28 6 3 12.7093 -0.0219
-28 6 4 0.4072 0.0083
-28 6 5 17.5073 0.0036
-28 6 6 3.2621 0.0114
-28 6 7 14.2070 0.0086
-28 6 8 4.3399 -0.0095
-28 6 9 9.5071 0.0138
-28 6 10 4.7130 0.0375
-28 6 11 0.1025 0.0002
-28 6 12 6.4197 -0.0442
-28 6 13 -6.4727 0.0235
-28 6 14 6.3999 -0.0190
-28 6 15 -10.3853 -0.0034
-28 6 16 5.7730 0.0073
-28 6 17 -9.6358 0.0221
-28 6 18 5.1753 -0.0324
-28 6 19 -7.5284 -0.0306
-28 6 20 2.2176 0.0597
-28 6 21 -1.9492 0.0124
-28 6 22 0.7238 0.0149
-28 8 1 1.3154 -0.0001
-28 8 2 -0.9993 0.0034
-28 8 3 5.8996 0.0315
-28 8 4 -0.3685 0.0408
-28 8 5 9.3028 -0.0033
-28 8 6 0.9821 -0.0060
-28 8 7 8.2614 0.0078
-28 8 8 3.1433 -0.0203
-28 8 9 3.5827 0.0082
-28 8 10 3.7959 0.0415
-28 8 11 -2.3639 -0.0574
-28 8 12 6.5090 0.0344
-28 8 13 -8.8465 -0.0124
-28 8 14 5.5201 -0.0092
-28 8 15 -10.0625 -0.0095
-28 8 16 4.6052 0.0138
-28 8 17 -8.4669 0.0163
-28 8 18 2.6135 -0.0273
-28 8 19 -3.9162 0.1283
-28 8 20 1.5159 0.0127
-28 10 1 -2.0047 -0.0156
-28 10 2 -1.4550 0.0017
-28 10 3 0.7537 -0.0420
-28 10 4 -2.1391 0.0371
-28 10 5 3.1226 0.0737
-28 10 6 -1.7343 -0.0330
-28 10 7 2.4518 0.0303
-28 10 8 0.6899 -0.0896
-28 10 9 0.1084 0.0075
-28 10 10 2.2752 0.0119
-28 10 11 -3.1185 0.0336
-28 10 12 2.2544 0.0905
-28 10 13 -4.6217 0.0253
-28 10 14 1.9212 -0.1313
-28 10 15 -3.9744 -0.0247
-28 12 1 -0.9811 -0.0495
-28 12 2 -2.2679 -0.1207
-28 12 3 0.2800 -0.0264
-28 12 4 -1.3609 0.0828
-28 12 5 0.1924 0.0432
-28 12 6 -1.8699 -0.0279
-28 12 7 0.8904 -0.0116
-27 1 1 -4.3896 -0.0049
-27 1 2 -1.2239 -0.0202
-27 1 3 -5.4533 0.0405
-27 1 4 -0.9624 0.0125
-27 1 5 -8.6784 0.0126
-27 1 6 0.8054 -0.0459
-27 1 7 -7.0455 -0.0197
-27 1 8 4.2168 -0.0266
-27 1 9 -5.4312 -0.0265
-27 1 10 4.5276 -0.0063
-27 1 11 -1.4465 0.0140
-27 1 12 4.6657 0.0339
-27 1 13 0.5696 0.0270
-27 1 14 3.5962 0.0410
-27 1 15 2.6592 -0.0266
-27 1 16 2.6529 0.0171
-27 1 17 3.1502 0.0117
-27 1 18 2.8584 -0.0199
-27 1 19 2.2888 0.0140
-27 1 20 3.1863 0.0095
-27 1 21 1.5681 -0.0202
-27 1 22 4.6233 -0.0046
-27 1 23 0.0502 0.0145
-27 1 24 4.6978 0.0688
-27 1 25 -0.2213 0.1109
-27 1 26 2.9077 -0.0254
-27 3 1 -10.6130 0.0195
-27 3 2 -0.2879 0.0037
-27 3 3 -15.4994 0.0027
-27 3 4 -2.0786 0.0011
-27 3 5 -18.3829 -0.0239
-27 3 6 -0.3481 -0.0067
-27 3 7 -17.0553 0.0220
-27 3 8 0.7450 -0.0046
-27 3 9 -10.7390 -0.0015
-27 3 10 1.9906 0.0048
-27 3 11 -3.6824 0.0191
-27 3 12 1.1471 -0.0244
-27 3 13 3.2485 -0.0142
-27 3 14 0.3465 -0.0229
-27 3 15 7.9800 0.0227
-27 3 16 -1.2900 0.0035
-27 3 17 8.9971 -0.0251
-27 3 18 -0.2267 0.0175
-27 3 19 6.5028 -0.0147
-27 3 20 0.6963 -0.0131
-27 3 21 4.0364 -0.0150
-27 3 22 1.6987 -0.0356
-27 3 23 0.5966 0.0199
-27 3 24 1.8962 -0.1236
-27 3 25 -0.4211 0.0298
-27 5 1 -9.4496 0.0087
-27 5 2 -1.2669 0.0075
-27 5 3 -16.0481 0.0123
-27 5 4 -1.8108 -0.0045
-27 5 5 -20.0211 -0.0137
-27 5 6 -4.3948 -0.0258
-27 5 7 -17.3849 -0.0288
-27 5 8 -3.6345 -0.0053
-27 5 9 -11.5740 0.0307
-27 5 10 -4.5222 -0.0057
-27 5 11 -2.1644 -0.0151
-27 5 12 -4.5212 0.0148
-27 5 13 5.8693 -0.0074
-27 5 14 -5.1392 0.0032
-27 5 15 10.2404 -0.0018
-27 5 16 -4.8894 0.0180
-27 5 17 10.7819 -0.0300
-27 5 18 -4.7633 0.0381
-27 5 19 8.0546 0.0134
-27 5 20 -1.5923 -0.0223
-27 5 21 3.6415 -0.0399
-27 5 22 -0.6793 -0.0883
-27 5 23 0.0390 -0.1309
-27 5 24 0.8987 -0.0472
-27 7 1 -3.8291 -0.0101
-27 7 2 -0.4010 0.0128
-27 7 3 -9.2910 -0.0008
-27 7 4 -1.1910 -0.0318
-27 7 5 -14.4249 0.0039
-27 7 6 -3.1830 0.0186
-27 7 7 -12.0952 0.0095
-27 7 8 -4.9348 0.0054
-27 7 9 -7.6683 -0.0117
-27 7 10 -4.8681 -0.0319
-27 7 11 0.8908 0.0408
-27 7 12 -8.0802 0.0192
-27 7 13 7.9413 -0.0150
-27 7 14 -7.1826 0.0057
-27 7 15 11.1923 -0.0122
-27 7 16 -6.6737 -0.0375
-27 7 17 10.2308 -0.0316
-27 7 18 -4.3544 0.0380
-27 7 19 7.1591 -0.0264
-27 7 20 -2.3790 -0.0211
-27 7 21 1.5613 0.0292
-27 9 1 1.7539 0.0107
-27 9 2 0.0100 -0.0226
-27 9 3 -3.2974 -0.0188
-27 9 4 0.1332 -0.0314
-27 9 5 -6.5468 -0.0355
-27 9 6 -0.7922 0.0024
-27 9 7 -6.2873 -0.0312
-27 9 8 -2.4918 0.0370
-27 9 9 -2.7982 -0.0256
-27 9 10 -3.9036 -0.0287
-27 9 11 1.9225 0.0247
-27 9 12 -4.7582 -0.0428
-27 9 13 6.8479 -0.0196
-27 9 14 -3.9944 0.0619
-27 9 15 7.5298 0.0311
-27 9 16 -2.4654 0.0497
-27 9 17 6.0178 -0.0213
-27 9 18 -1.4127 0.0424
-27 11 1 2.0343 -0.0020
-27 11 2 2.2085 0.0570
-27 11 3 -0.2300 0.0496
-27 11 4 2.0768 -0.0627
-27 11 5 -2.0900 -0.0690
-27 11 6 2.7140 0.0481
-27 11 7 -2.0086 0.0049
-27 11 8 -0.2134 0.1089
-27 11 9 -0.0944 0.0749
-27 11 10 -0.7880 -0.0459
-27 11 11 1.7184 -0.0628
-27 11 12 -0.7053 -0.0907
-27 11 13 2.0094 -0.0199
-26 0 2 -0.8294 0.0465
-26 0 4 -2.3440 0.0148
-26 0 6 -3.6112 0.0691
-26 0 8 -7.4808 0.0335
-26 0 10 -5.8415 -0.0216
-26 0 12 -5.2242 -0.0585
-26 0 14 -3.2996 -0.0289
-26 0 16 -1.9273 0.0202
-26 0 18 -1.9803 0.0005
-26 0 20 -2.2597 -0.0049
-26 0 22 -4.7324 -0.0052
-26 0 24 -5.4265 0.0043
-26 0 26 -3.7550 -0.0111
-26 2 1 7.9671 -0.0034
-26 2 2 -1.8711 0.0173
-26 2 3 11.1197 -0.0247
-26 2 4 -0.8892 -0.0026
-26 2 5 15.1658 -0.0008
-26 2 6 -3.4762 0.0302
-26 2 7 13.1644 -0.0015
-26 2 8 -4.8750 0.0015
-26 2 9 8.8502 0.0289
-26 2 10 -5.1010 0.0098
-26 2 11 2.4285 -0.0028
-26 2 12 -3.3630 -0.0171
-26 2 13 -1.9664 -0.0036
-26 2 14 -1.2726 -0.0093
-26 2 15 -6.1280 -0.0021
-26 2 16 0.5677 -0.0220
-26 2 17 -6.9932 0.0055
-26 2 18 -0.0097 0.0048
-26 2 19 -5.6096 -0.0092
-26 2 20 -1.0645 0.0055
-26 2 21 -3.7941 0.0314
-26 2 22 -2.8323 0.0024
-26 2 23 -1.0982 -0.0747
-26 2 24 -3.6625 0.0044
-26 2 25 0.0121 -0.0919
-26 2 26 -2.5034 0.0675
-26 4 1 10.4341 -0.0101
-26 4 2 0.2089 -0.0100
-26 4 3 17.1160 0.0037
-26 4 4 1.5056 0.0138
-26 4 5 20.0697 0.0242
-26 4 6 2.1078 0.0165
-26 4 7 18.3497 0.0019
-26 4 8 0.9018 0.0183
-26 4 9 11.3227 -0.0320
-26 4 10 1.3701 -0.0223
-26 4 11 3.0579 -0.0026
-26 4 12 1.9141 0.0249
-26 4 13 -5.4945 0.0107
-26 4 14 2.9852 0.0186
-26 4 15 -10.2914 -0.0057
-26 4 16 4.0902 -0.0052
-26 4 17 -11.6015 0.0287
-26 4 18 3.4214 -0.0374
-26 4 19 -8.4218 0.0240
-26 4 20 1.1199 0.0039
-26 4 21 -5.1363 0.0212
-26 4 22 -0.3550 0.0689
-26 4 23 -0.8357 0.1042
-26 4 24 -1.5382 0.0923
-26 4 25 0.2678 0.1149
-26 6 1 6.0829 0.0049
-26 6 2 1.8911 -0.0136
-26 6 3 12.8430 -0.0282
-26 6 4 2.1917 0.0122
-26 6 5 18.3565 0.0103
-26 6 6 4.9440 0.0056
-26 6 7 15.4547 0.0057
-26 6 8 5.1692 -0.0151
-26 6 9 10.9276 -0.0007
-26 6 10 5.8684 0.0224
-26 6 11 0.5509 -0.0017
-26 6 12 7.5665 -0.0368
-26 6 13 -7.0422 0.0253
-26 6 14 7.5070 -0.0033
-26 6 15 -11.5260 0.0114
-26 6 16 7.0154 0.0007
-26 6 17 -11.1131 0.0410
-26 6 18 5.6268 -0.0373
-26 6 19 -9.0173 -0.0317
-26 6 20 2.3950 0.0258
-26 6 21 -3.1144 0.0013
-26 6 22 0.4581 -0.0230
-26 6 23 -0.3498 0.0792
-26 8 1 -0.0777 -0.0040
-26 8 2 1.2768 -0.0027
-26 8 3 6.0727 0.0352
-26 8 4 2.1739 0.0351
-26 8 5 10.8264 0.0008
-26 8 6 3.2533 -0.0181
-26 8 7 10.2290 0.0087
-26 8 8 4.7599 -0.0023
-26 8 9 6.2445 0.0040
-26 8 10 4.8833 0.0259
-26 8 11 -0.3423 -0.0524
-26 8 12 7.2716 -0.0107
-26 8 13 -7.4385 0.0077
-26 8 14 6.1552 -0.0050
-26 8 15 -9.8051 0.0052
-26 8 16 5.0448 0.0223
-26 8 17 -9.3908 0.0321
-26 8 18 2.5878 -0.0394
-26 8 19 -4.8063 0.0888
-26 8 20 1.2661 -0.0569
-26 10 1 -2.9661 0.0115
-26 10 2 -0.3423 0.0138
-26 10 3 1.6272 -0.0194
-26 10 4 -0.9736 0.0310
-26 10 5 5.1183 0.0588
-26 10 6 -0.8627 -0.0206
-26 10 7 4.9308 0.0192
-26 10 8 1.4531 -0.0489
-26 10 9 2.7057 -0.0016
-26 10 10 2.6959 0.0260
-26 10 11 -1.1013 0.0401
-26 10 12 2.7135 0.0758
-26 10 13 -3.7009 0.0432
-26 10 14 1.9173 -0.1095
-26 10 15 -4.1525 -0.0151
-26 10 16 0.8356 -0.0787
-26 12 1 -1.5671 -0.0064
-26 12 2 -2.5414 -0.1281
-26 12 3 0.4353 -0.0067
-26 12 4 -1.8644 0.1135
-26 12 5 0.7373 0.0433
-26 12 6 -2.2346 -0.0252
-26 12 7 1.6687 -0.0489
-26 12 8 -0.1871 -0.1210
-26 12 9 0.1239 -0.1142
-25 1 1 -4.0708 -0.0101
-25 1 2 3.8081 -0.0347
-25 1 3 -5.6757 0.0360
-25 1 4 4.8902 -0.0199
-25 1 5 -8.9233 0.0199
-25 1 6 7.0878 -0.0521
-25 1 7 -7.2845 -0.0160
-25 1 8 9.5853 -0.0159
-25 1 9 -5.1647 -0.0257
-25 1 10 7.2037 0.0154
-25 1 11 -1.1588 0.0256
-25 1 12 4.9225 0.0535
-25 1 13 0.9873 0.0192
-25 1 14 1.7400 0.0396
-25 1 15 3.2179 -0.0312
-25 1 16 -0.3052 0.0166
-25 1 17 3.9690 0.0033
-25 1 18 -0.3687 -0.0143
-25 1 19 3.3321 0.0128
-25 1 20 0.5242 0.0128
-25 1 21 2.5707 -0.0402
-25 1 22 3.3560 -0.0132
-25 1 23 0.8595 -0.0147
-25 1 24 4.9839 0.0317
-25 1 25 0.3078 0.0781
-25 1 26 3.6930 -0.0560
-25 3 1 -9.5385 -0.0064
-25 3 2 2.8441 -0.0053
-25 3 3 -15.0479 -0.0011
-25 3 4 1.2494 -0.0075
-25 3 5 -18.3600 -0.0212
-25 3 6 2.8651 -0.0224
-25 3 7 -16.5089 0.0193
-25 3 8 3.5429 -0.0083
-25 3 9 -9.9744 -0.0031
-25 3 10 3.2215 0.0081
-25 3 11 -2.4518 0.0089
-25 3 12 0.9065 -0.0099
-25 3 13 4.3111 -0.0132
-25 3 14 -1.3955 -0.0168
-25 3 15 9.4457 0.0133
-25 3 16 -3.7816 0.0031
-25 3 17 10.7541 -0.0171
-25 3 18 -2.8305 0.0296
-25 3 19 8.4742 -0.0184
-25 3 20 -1.1095 -0.0129
-25 3 21 5.7025 -0.0100
-25 3 22 1.3366 -0.0026
-25 3 23 1.8873 0.0124
-25 3 24 2.6200 -0.0603
-25 3 25 0.3082 0.0189
-25 3 26 1.9037 -0.0795
-25 5 1 -7.6282 0.0045
-25 5 2 -1.7833 0.0141
-25 5 3 -15.4552 0.0176
-25 5 4 -2.2043 -0.0134
-25 5 5 -19.8453 -0.0167
-25 5 6 -4.3858 -0.0212
-25 5 7 -17.5342 -0.0214
-25 5 8 -3.2379 0.0060
-25 5 9 -11.6803 0.0259
-25 5 10 -4.7355 0.0079
-25 5 11 -1.6985 -0.0204
-25 5 12 -5.3863 0.0080
-25 5 13 7.0150 -0.0175
-25 5 14 -6.2614 -0.0147
-25 5 15 11.8893 -0.0077
-25 5 16 -6.1864 0.0204
-25 5 17 12.3503 -0.0325
-25 5 18 -5.5862 0.0275
-25 5 19 9.6733 0.0173
-25 5 20 -2.0536 -0.0065
-25 5 21 4.8923 -0.0288
-25 5 22 -0.2168 -0.0405
-25 5 23 0.9242 -0.1440
-25 5 24 1.5051 0.0098
-25 7 1 -2.0358 -0.0050
-25 7 2 -2.7862 0.0213
-25 7 3 -8.8919 0.0021
-25 7 4 -3.4504 -0.0265
-25 7 5 -15.1361 -0.0048
-25 7 6 -5.1998 0.0267
-25 7 7 -13.4186 0.0149
-25 7 8 -6.1092 0.0033
-25 7 9 -9.8000 0.0066
-25 7 10 -5.8635 -0.0169
-25 7 11 -0.6231 0.0372
-25 7 12 -8.4876 0.0320
-25 7 13 7.0126 -0.0161
-25 7 14 -7.5448 -0.0047
-25 7 15 10.9527 -0.0214
-25 7 16 -7.1443 -0.0384
-25 7 17 10.9406 -0.0410
-25 7 18 -4.2563 0.0374
-25 7 19 8.0119 -0.0083
-25 7 20 -2.0596 0.0351
-25 7 21 2.4977 0.0515
-25 7 22 0.1944 0.1173
-25 9 1 2.9413 0.0060
-25 9 2 -1.6416 -0.0200
-25 9 3 -3.8876 -0.0303
-25 9 4 -1.6757 -0.0202
-25 9 5 -8.4261 -0.0182
-25 9 6 -2.2142 0.0062
-25 9 7 -8.8844 -0.0255
-25 9 8 -3.5534 0.0042
-25 9 9 -5.9122 -0.0225
-25 9 10 -4.3907 -0.0174
-25 9 11 -0.6963 0.0170
-25 9 12 -5.1394 -0.0050
-25 9 13 4.8275 -0.0373
-25 9 14 -4.0506 0.0493
-25 9 15 6.8703 0.0205
-25 9 16 -2.2904 0.0202
-25 9 17 6.4632 -0.0209
-25 9 18 -1.1136 0.0653
-25 9 19 2.1346 -0.0917
-25 11 1 2.7083 -0.0472
-25 11 2 1.8008 0.0506
-25 11 3 -0.9476 0.0362
-25 11 4 1.8407 -0.0659
-25 11 5 -3.6419 -0.0562
-25 11 6 2.5052 0.0326
-25 11 7 -4.0592 0.0289
-25 11 8 -0.4534 0.0801
-25 11 9 -2.3250 0.0847
-25 11 10 -0.7538 -0.0709
-25 11 11 -0.0637 -0.0389
-25 11 12 -0.7325 -0.1101
-25 11 13 1.3562 -0.0026
-25 11 14 -0.2834 0.0410
-25 13 1 0.7311 0.0544
-25 13 2 1.6444 0.1197
-24 0 2 -6.0599 0.0366
-24 0 4 -8.5426 0.0369
-24 0 6 -11.0051 0.0631
-24 0 8 -13.6981 -0.0002
-24 0 10 -9.0741 -0.0436
-24 0 12 -5.5231 -0.0749
-24 0 14 -1.4569 -0.0240
-24 0 16 1.2102 0.0178
-24 0 18 1.6589 0.0101
-24 0 20 0.9279 -0.0157
-24 0 22 -2.8222 -0.0187
-24 0 24 -5.1864 0.0194
-24 0 26 -4.3045 0.0366
-24 2 1 6.9092 0.0102
-24 2 2 -6.0355 0.0197
-24 2 3 10.7906 -0.0101
-24 2 4 -5.7915 0.0070
-24 2 5 14.8543 -0.0051
-24 2 6 -8.4563 0.0356
-24 2 7 12.5294 0.0007
-24 2 8 -9.2980 0.0050
-24 2 9 7.9047 0.0236
-24 2 10 -7.0608 -0.0041
-24 2 11 1.3744 -0.0040
-24 2 12 -3.5183 -0.0302
-24 2 13 -2.8351 -0.0017
-24 2 14 0.6032 -0.0157
-24 2 15 -7.0576 -0.0008
-24 2 16 3.5110 -0.0158
-24 2 17 -8.2265 0.0062
-24 2 18 3.3063 -0.0118
-24 2 19 -7.1737 -0.0116
-24 2 20 1.6405 0.0092
-24 2 21 -5.1665 0.0329
-24 2 22 -1.5999 -0.0010
-24 2 23 -2.2134 -0.0561
-24 2 24 -3.8467 0.0057
-24 2 25 -0.7742 -0.0795
-24 2 26 -3.0648 0.0578
-24 4 1 8.0577 0.0114
-24 4 2 -0.9990 -0.0089
-24 4 3 15.7000 0.0023
-24 4 4 0.1058 0.0197
-24 4 5 19.0436 0.0261
-24 4 6 0.3051 0.0191
-24 4 7 17.1878 -0.0015
-24 4 8 -0.7394 0.0088
-24 4 9 10.2632 -0.0208
-24 4 10 0.5969 -0.0260
-24 4 11 1.6884 0.0073
-24 4 12 2.4315 0.0139
-24 4 13 -6.7641 0.0135
-24 4 14 4.4277 0.0271
-24 4 15 -11.8516 -0.0011
-24 4 16 5.8418 -0.0075
-24 4 17 -13.0841 0.0130
-24 4 18 5.0575 -0.0257
-24 4 19 -10.0183 0.0167
-24 4 20 2.2076 -0.0022
-24 4 21 -6.3141 0.0038
-24 4 22 -0.5062 0.0198
-24 4 23 -1.8355 0.1064
-24 4 24 -2.4103 0.0000
-24 4 25 -0.1802 0.1552
-24 6 1 3.4921 -0.0011
-24 6 2 3.7851 -0.0197
-24 6 3 11.7039 -0.0289
-24 6 4 3.6580 0.0140
-24 6 5 17.9643 0.0161
-24 6 6 5.9240 -0.0012
-24 6 7 15.8020 -0.0013
-24 6 8 5.3794 -0.0189
-24 6 9 11.7942 -0.0113
-24 6 10 6.3204 0.0060
-24 6 11 1.1431 0.0027
-24 6 12 7.7825 -0.0232
-24 6 13 -7.0370 0.0275
-24 6 14 7.6868 0.0100
-24 6 15 -11.9776 0.0105
-24 6 16 7.3979 0.0032
-24 6 17 -11.8667 0.0393
-24 6 18 5.5157 -0.0264
-24 6 19 -9.8387 -0.0380
-24 6 20 2.2966 0.0021
-24 6 21 -4.1450 -0.0147
-24 6 22 -0.0995 -0.0521
-24 6 23 -1.0239 0.0659
-24 6 24 -0.7980 -0.0563
-24 8 1 -1.6944 -0.0081
-24 8 2 3.2510 -0.0122
-24 8 3 5.9077 0.0345
-24 8 4 4.0585 0.0245
-24 8 5 11.8932 -0.0028
-24 8 6 4.7174 -0.0275
-24 8 7 12.1275 -0.0023
-24 8 8 5.7091 0.0093
-24 8 9 9.0864 -0.0042
-24 8 10 5.3181 0.0081
-24 8 11 2.0753 -0.0425
-24 8 12 7.0737 -0.0415
-24 8 13 -5.1653 0.0149
-24 8 14 5.8404 0.0021
-24 8 15 -8.5192 0.0083
-24 8 16 4.7396 0.0381
-24 8 17 -9.4310 0.0329
-24 8 18 2.1019 -0.0378
-24 8 19 -5.3999 0.0408
-24 8 20 0.5648 -0.1285
-24 8 21 -1.5020 -0.0263
-24 10 1 -3.6895 0.0325
-24 10 2 0.6484 0.0170
-24 10 3 2.5626 -0.0106
-24 10 4 -0.0197 0.0187
-24 10 5 7.1424 0.0284
-24 10 6 -0.1007 -0.0095
-24 10 7 7.8070 0.0078
-24 10 8 1.9573 -0.0135
-24 10 9 5.9158 -0.0088
-24 10 10 2.7453 0.0359
-24 10 11 1.6933 0.0233
-24 10 12 2.9048 0.0688
-24 10 13 -1.8377 0.0277
-24 10 14 1.7186 -0.0667
-24 10 15 -3.5409 -0.0113
-24 10 16 0.4121 -0.0493
-24 10 17 -2.8204 -0.0072
-24 12 1 -2.0087 0.0215
-24 12 2 -2.6327 -0.1222
-24 12 3 0.7976 -0.0029
-24 12 4 -2.2960 0.1276
-24 12 5 1.6197 0.0364
-24 12 6 -2.4859 -0.0329
-24 12 7 2.8612 -0.0556
-24 12 8 -0.2344 -0.1247
-24 12 9 1.4999 -0.0959
-24 12 10 -0.3876 0.0673
-24 12 11 0.7953 -0.0249
-23 1 1 -3.3811 -0.0042
-23 1 2 8.5888 -0.0103
-23 1 3 -5.5978 0.0279
-23 1 4 10.6997 -0.0251
-23 1 5 -8.4858 0.0233
-23 1 6 13.9257 -0.0392
-23 1 7 -6.8305 -0.0075
-23 1 8 15.4850 -0.0018
-23 1 9 -4.3471 -0.0194
-23 1 10 10.0648 0.0373
-23 1 11 -0.5641 0.0289
-23 1 12 5.2225 0.0629
-23 1 13 1.6051 0.0074
-23 1 14 -0.1228 0.0329
-23 1 15 3.6899 -0.0269
-23 1 16 -3.5143 0.0103
-23 1 17 4.5852 -0.0033
-23 1 18 -4.2340 -0.0086
-23 1 19 4.2069 0.0181
-23 1 20 -2.9018 0.0156
-23 1 21 3.2979 -0.0401
-23 1 22 1.2289 -0.0145
-23 1 23 1.4783 -0.0272
-23 1 24 4.4403 -0.0037
-23 1 25 0.7640 0.0369
-23 1 26 3.9706 -0.0767
-23 1 27 0.3888 0.0112
-23 3 1 -7.0964 -0.0243
-23 3 2 5.3769 -0.0059
-23 3 3 -13.4948 -0.0086
-23 3 4 4.4015 -0.0049
-23 3 5 -16.9639 -0.0205
-23 3 6 6.2089 -0.0243
-23 3 7 -14.5910 0.0159
-23 3 8 6.4959 -0.0062
-23 3 9 -8.3131 -0.0024
-23 3 10 4.5559 0.0101
-23 3 11 -0.6149 0.0010
-23 3 12 0.7916 0.0036
-23 3 13 5.5369 -0.0072
-23 3 14 -3.1431 -0.0134
-23 3 15 10.5789 0.0090
-23 3 16 -6.2000 -0.0014
-23 3 17 11.9216 0.0003
-23 3 18 -5.4571 0.0309
-23 3 19 9.8660 -0.0120
-23 3 20 -3.1357 -0.0157
-23 3 21 6.7417 0.0053
-23 3 22 0.6954 0.0248
-23 3 23 2.7445 0.0004
-23 3 24 3.1234 0.0040
-23 3 25 0.9516 0.0081
-23 3 26 2.5060 -0.0291
-23 5 1 -4.0613 -0.0029
-23 5 2 -2.5276 0.0163
-23 5 3 -13.3204 0.0166
-23 5 4 -2.3999 -0.0199
-23 5 5 -18.2644 -0.0200
-23 5 6 -3.7949 -0.0151
-23 5 7 -16.4906 -0.0135
-23 5 8 -2.3503 0.0126
-23 5 9 -10.9447 0.0177
-23 5 10 -4.2267 0.0188
-23 5 11 -1.0809 -0.0221
-23 5 12 -5.5431 0.0025
-23 5 13 7.7071 -0.0230
-23 5 14 -6.7732 -0.0267
-23 5 15 12.8635 -0.0004
-23 5 16 -6.8102 0.0191
-23 5 17 13.1903 -0.0189
-23 5 18 -5.8904 0.0078
-23 5 19 10.5732 0.0300
-23 5 20 -2.3809 -0.0014
-23 5 21 5.6769 -0.0082
-23 5 22 0.3292 -0.0094
-23 5 23 1.7402 -0.1224
-23 5 24 2.1911 0.0496
-23 5 25 -0.3602 -0.2773
-23 7 1 0.4500 0.0051
-23 7 2 -4.9083 0.0259
-23 7 3 -7.8339 0.0035
-23 7 4 -5.0500 -0.0199
-23 7 5 -15.0965 -0.0099
-23 7 6 -6.2345 0.0300
-23 7 7 -14.2871 0.0234
-23 7 8 -6.4519 0.0035
-23 7 9 -11.6276 0.0198
-23 7 10 -6.0991 -0.0028
-23 7 11 -2.3276 0.0241
-23 7 12 -7.7931 0.0326
-23 7 13 5.3913 -0.0146
-23 7 14 -6.6905 -0.0103
-23 7 15 9.8635 -0.0160
-23 7 16 -6.5300 -0.0422
-23 7 17 10.8002 -0.0323
-23 7 18 -3.5651 0.0210
-23 7 19 8.2534 0.0077
-23 7 20 -1.3217 0.0747
-23 7 21 3.3560 0.0664
-23 7 22 0.7483 0.1496
-23 7 23 0.5810 0.0468
-23 9 1 3.8892 0.0045
-23 9 2 -2.8952 -0.0124
-23 9 3 -4.3567 -0.0297
-23 9 4 -2.8379 -0.0086
-23 9 5 -9.9919 0.0087
-23 9 6 -3.0131 0.0099
-23 9 7 -11.5230 -0.0114
-23 9 8 -4.0433 -0.0183
-23 9 9 -9.2403 -0.0173
-23 9 10 -4.2762 -0.0080
-23 9 11 -3.6666 0.0184
-23 9 12 -4.8469 0.0156
-23 9 13 2.1069 -0.0283
-23 9 14 -3.4881 0.0294
-23 9 15 5.3443 0.0172
-23 9 16 -1.6203 -0.0080
-23 9 17 6.2129 -0.0177
-23 9 18 -0.3607 0.0798
-23 9 19 2.6711 -0.0285
-23 9 20 0.6276 0.1543
-23 11 1 3.0434 -0.0704
-23 11 2 1.3253 0.0399
-23 11 3 -1.8164 0.0392
-23 11 4 1.5687 -0.0586
-23 11 5 -5.3373 -0.0330
-23 11 6 2.1192 0.0275
-23 11 7 -6.4346 0.0287
-23 11 8 -0.6865 0.0650
-23 11 9 -4.9796 0.0671
-23 11 10 -0.6819 -0.0713
-23 11 11 -2.4034 -0.0057
-23 11 12 -0.7785 -0.1166
-23 11 13 0.0355 0.0353
-23 11 14 -0.0600 -0.0214
-23 11 15 0.9858 -0.0064
-23 13 1 0.9412 0.0568
-23 13 2 1.9588 0.1056
-23 13 3 -0.4824 -0.0464
-23 13 4 2.2132 -0.1457
-23 13 5 -0.2720 0.0003
-23 13 6 1.4353 0.0143
-22 0 2 -11.0365 -0.0138
-22 0 4 -14.5655 0.0249
-22 0 6 -18.7172 0.0402
-22 0 8 -20.1896 -0.0279
-22 0 10 -12.4286 -0.0617
-22 0 12 -5.8081 -0.0784
-22 0 14 0.3868 -0.0101
-22 0 16 4.5708 0.0164
-22 0 18 5.9064 0.0138
-22 0 20 4.7852 -0.0292
-22 0 22 -0.1045 -0.0293
-22 0 24 -4.0862 0.0252
-22 0 26 -4.2377 0.0684
-22 2 1 4.8791 0.0040
-22 2 2 -9.4874 -0.0009
-22 2 3 9.7367 0.0019
-22 2 4 -10.3193 -0.0032
-22 2 5 13.3644 -0.0058
-22 2 6 -13.4709 0.0231
-22 2 7 10.6462 0.0016
-22 2 8 -13.7781 0.0026
-22 2 9 6.0430 0.0122
-22 2 10 -8.9354 -0.0134
-22 2 11 -0.2565 -0.0035
-22 2 12 -3.6883 -0.0323
-22 2 13 -4.0198 -0.0018
-22 2 14 2.4611 -0.0144
-22 2 15 -7.8331 -0.0029
-22 2 16 6.4531 -0.0026
-22 2 17 -8.9940 0.0037
-22 2 18 6.8008 -0.0200
-22 2 19 -8.2239 -0.0171
-22 2 20 4.6563 0.0138
-22 2 21 -5.9181 0.0213
-22 2 22 0.0466 -0.0068
-22 2 23 -2.8108 -0.0388
-22 2 24 -3.5067 0.0074
-22 2 25 -1.3005 -0.0608
-22 2 26 -3.3449 0.0353
-22 2 27 -0.7357 -0.0141
-22 4 1 3.8965 0.0264
-22 4 2 -1.4739 -0.0086
-22 4 3 12.8974 0.0033
-22 4 4 -1.1872 0.0189
-22 4 5 16.6715 0.0276
-22 4 6 -1.7649 0.0145
-22 4 7 14.7505 -0.0047
-22 4 8 -2.5794 0.0005
-22 4 9 8.3206 -0.0105
-22 4 10 -0.6138 -0.0256
-22 4 11 -0.1023 0.0099
-22 4 12 2.4710 0.0024
-22 4 13 -7.8354 0.0101
-22 4 14 5.5195 0.0317
-22 4 15 -12.7960 -0.0041
-22 4 16 7.1721 -0.0076
-22 4 17 -13.7957 -0.0090
-22 4 18 6.3255 -0.0067
-22 4 19 -10.8633 0.0016
-22 4 20 3.2149 0.0000
-22 4 21 -6.7977 -0.0212
-22 4 22 -0.5276 -0.0084
-22 4 23 -2.4144 0.0878
-22 4 24 -3.1715 -0.0711
-22 4 25 -0.5466 0.1574
-22 4 26 -2.0179 0.0109
-22 6 1 -0.3435 -0.0079
-22 6 2 5.5903 -0.0197
-22 6 3 9.5078 -0.0245
-22 6 4 4.6072 0.0157
-22 6 5 16.6103 0.0190
-22 6 6 5.9662 -0.0030
-22 6 7 15.3965 -0.0067
-22 6 8 4.7798 -0.0172
-22 6 9 11.9745 -0.0160
-22 6 10 5.8856 -0.0061
-22 6 11 1.7629 0.0088
-22 6 12 6.9843 -0.0074
-22 6 13 -6.3364 0.0269
-22 6 14 6.8031 0.0138
-22 6 15 -11.5723 -0.0017
-22 6 16 6.7051 0.0054
-22 6 17 -11.8404 0.0224
-22 6 18 4.7264 -0.0074
-22 6 19 -9.9375 -0.0418
-22 6 20 1.9055 -0.0060
-22 6 21 -4.8014 -0.0251
-22 6 22 -0.8474 -0.0562
-22 6 23 -1.6624 0.0314
-22 6 24 -1.1300 -0.0326
-22 8 1 -3.2852 -0.0159
-22 8 2 4.7424 -0.0182
-22 8 3 5.5417 0.0277
-22 8 4 5.1149 0.0163
-22 8 5 12.5086 -0.0094
-22 8 6 5.2065 -0.0305
-22 8 7 13.8011 -0.0166
-22 8 8 5.8154 0.0127
-22 8 9 11.7427 -0.0077
-22 8 10 5.0331 -0.0040
-22 8 11 4.5323 -0.0286
-22 8 12 5.9549 -0.0514
-22 8 13 -2.4623 0.0105
-22 8 14 4.4939 0.0049
-22 8 15 -6.5562 0.0019
-22 8 16 3.5587 0.0475
-22 8 17 -8.6790 0.0261
-22 8 18 1.1140 -0.0227
-22 8 19 -5.5768 0.0023
-22 8 20 -0.5768 -0.1734
-22 8 21 -2.0999 -0.0523
-22 8 22 -1.0139 -0.2194
-22 10 1 -3.9576 0.0371
-22 10 2 1.3873 0.0189
-22 10 3 3.4578 -0.0159
-22 10 4 0.5993 0.0070
-22 10 5 8.9243 -0.0090
-22 10 6 0.4933 -0.0073
-22 10 7 10.6683 0.0042
-22 10 8 2.2442 0.0051
-22 10 9 9.1974 -0.0027
-22 10 10 2.5394 0.0361
-22 10 11 4.7187 -0.0015
-22 10 12 2.8279 0.0640
-22 10 13 0.5207 -0.0119
-22 10 14 1.3085 -0.0189
-22 10 15 -2.3398 -0.0151
-22 10 16 -0.2717 -0.0215
-22 10 17 -2.6293 -0.0119
-22 10 18 -0.4497 -0.1424
-22 12 1 -2.0788 0.0270
-22 12 2 -2.5762 -0.1032
-22 12 3 1.3818 -0.0141
-22 12 4 -2.5513 0.1217
-22 12 5 2.7413 0.0247
-22 12 6 -2.4722 -0.0476
-22 12 7 4.3248 -0.0307
-22 12 8 -0.1468 -0.1325
-22 12 9 3.0850 -0.0446
-22 12 10 -0.4125 0.0231
-22 12 11 2.1176 -0.0317
-22 12 12 -0.7305 0.0837
-21 1 1 -2.0918 0.0168
-21 1 2 12.8339 0.0374
-21 1 3 -5.0228 0.0222
-21 1 4 16.0806 -0.0047
-21 1 5 -7.2820 0.0198
-21 1 6 20.6279 -0.0120
-21 1 7 -5.5507 -0.0026
-21 1 8 21.2215 0.0093
-21 1 9 -2.8672 -0.0103
-21 1 10 12.7801 0.0494
-21 1 11 0.4004 0.0260
-21 1 12 5.4319 0.0546
-21 1 13 2.4620 -0.0037
-21 1 14 -2.0032 0.0155
-21 1 15 4.1324 -0.0168
-21 1 16 -6.8014 -0.0020
-21 1 17 4.9300 -0.0075
-21 1 18 -8.4082 -0.0033
-21 1 19 4.7366 0.0255
-21 1 20 -6.6745 0.0196
-21 1 21 3.5958 -0.0231
-21 1 22 -1.3612 -0.0107
-21 1 23 1.7487 -0.0175
-21 1 24 3.2542 -0.0296
-21 1 25 0.9769 0.0073
-21 1 26 3.7749 -0.0777
-21 1 27 0.5306 -0.0268
-21 1 28 2.2576 -0.1243
-21 3 1 -2.9886 -0.0193
-21 3 2 6.7853 0.0037
-21 3 3 -10.8233 -0.0102
-21 3 4 7.0915 0.0079
-21 3 5 -14.2914 -0.0199
-21 3 6 9.5146 -0.0139
-21 3 7 -11.3865 0.0131
-21 3 8 9.3827 -0.0004
-21 3 9 -5.7480 0.0018
-21 3 10 5.9245 0.0066
-21 3 11 1.7617 -0.0020
-21 3 12 0.9177 0.0095
-21 3 13 6.8646 0.0017
-21 3 14 -4.6402 -0.0138
-21 3 15 11.3199 0.0068
-21 3 16 -8.3375 -0.0091
-21 3 17 12.3659 0.0151
-21 3 18 -7.8669 0.0225
-21 3 19 10.4726 -0.0047
-21 3 20 -5.1081 -0.0225
-21 3 21 6.9978 0.0243
-21 3 22 -0.1282 0.0373
-21 3 23 2.9384 -0.0059
-21 3 24 3.3111 0.0488
-21 3 25 1.2516 0.0100
-21 3 26 3.0620 0.0247
-21 3 27 0.5858 -0.0556
-21 5 1 1.1475 -0.0076
-21 5 2 -3.6797 0.0152
-21 5 3 -9.9197 0.0121
-21 5 4 -2.3532 -0.0238
-21 5 5 -15.6539 -0.0194
-21 5 6 -2.5175 -0.0100
-21 5 7 -14.5575 -0.0059
-21 5 8 -0.8949 0.0116
-21 5 9 -9.4287 0.0097
-21 5 10 -2.8841 0.0237
-21 5 11 -0.3058 -0.0175
-21 5 12 -4.8219 -0.0003
-21 5 13 7.7848 -0.0225
-21 5 14 -6.4989 -0.0277
-21 5 15 12.9035 0.0121
-21 5 16 -6.6437 0.0182
-21 5 17 13.1924 -0.0002
-21 5 18 -5.6047 -0.0126
-21 5 19 10.7287 0.0400
-21 5 20 -2.4932 -0.0056
-21 5 21 5.8545 0.0125
-21 5 22 0.8092 -0.0054
-21 5 23 2.2628 -0.0753
-21 5 24 2.7996 0.0550
-21 5 25 -0.0785 -0.2454
-21 5 26 1.4480 -0.0067
-21 7 1 3.3726 0.0172
-21 7 2 -6.5753 0.0227
-21 7 3 -6.3745 0.0041
-21 7 4 -5.8662 -0.0155
-21 7 5 -14.5463 -0.0129
-21 7 6 -6.1781 0.0241
-21 7 7 -14.7706 0.0268
-21 7 8 -5.8048 0.0043
-21 7 9 -12.9263 0.0229
-21 7 10 -5.4760 0.0048
-21 7 11 -3.9612 0.0068
-21 7 12 -6.1636 0.0223
-21 7 13 3.3064 -0.0105
-21 7 14 -4.7572 -0.0060
-21 7 15 8.1294 -0.0030
-21 7 16 -4.8395 -0.0383
-21 7 17 9.9483 -0.0144
-21 7 18 -2.2802 -0.0031
-21 7 19 7.8812 0.0122
-21 7 20 -0.2386 0.0848
-21 7 21 3.9129 0.0617
-21 7 22 1.5937 0.1495
-21 7 23 0.9460 0.0780
-21 7 24 0.1262 0.0509
-21 9 1 4.3792 0.0101
-21 9 2 -3.6711 -0.0063
-21 9 3 -4.7532 -0.0193
-21 9 4 -3.3353 -0.0040
-21 9 5 -11.1420 0.0346
-21 9 6 -3.2096 0.0135
-21 9 7 -13.8628 0.0022
-21 9 8 -4.0049 -0.0265
-21 9 9 -12.2579 -0.0192
-21 9 10 -3.7110 -0.0029
-21 9 11 -6.4557 0.0198
-21 9 12 -4.0062 0.0176
-21 9 13 -0.6852 -0.0029
-21 9 14 -2.3542 0.0120
-21 9 15 3.4358 0.0192
-21 9 16 -0.4823 -0.0247
-21 9 17 5.4168 -0.0185
-21 9 18 0.8192 0.0774
-21 9 19 2.9899 0.0208
-21 9 20 1.6980 0.1932
-21 9 21 0.7115 0.0172
-21 11 1 2.8333 -0.0677
-21 11 2 0.9038 0.0229
-21 11 3 -2.7773 0.0516
-21 11 4 1.2776 -0.0451
-21 11 5 -6.9720 -0.0063
-21 11 6 1.5096 0.0330
-21 11 7 -8.8092 0.0058
-21 11 8 -1.0736 0.0629
-21 11 9 -7.5814 0.0229
-21 11 10 -0.8072 -0.0471
-21 11 11 -4.8041 0.0193
-21 11 12 -0.9668 -0.0990
-21 11 13 -1.6363 0.0773
-21 11 14 0.1202 -0.0728
-21 11 15 0.2724 0.0177
-21 11 16 0.7199 0.0214
-21 13 1 0.8481 0.0653
-21 13 2 2.1843 0.0844
-21 13 3 -0.7567 -0.0327
-21 13 4 2.7378 -0.1303
-21 13 5 -0.8269 0.0061
-21 13 6 1.7402 0.0287
-21 13 7 -1.8486 -0.0048
-21 13 8 0.5108 0.1425
-20 0 2 -15.4835 -0.0709
-20 0 4 -20.0498 -0.0072
-20 0 6 -25.9004 0.0095
-20 0 8 -26.0870 -0.0402
-20 0 10 -15.4719 -0.0678
-20 0 12 -5.8970 -0.0642
-20 0 14 2.3347 0.0138
-20 0 16 8.0336 0.0198
-20 0 18 10.4091 0.0095
-20 0 20 8.8519 -0.0430
-20 0 22 2.9389 -0.0328
-20 0 24 -2.4481 0.0227
-20 0 26 -3.7103 0.0696
-20 0 28 -2.4850 0.1835
-20 2 1 1.3459 -0.0244
-20 2 2 -11.8536 -0.0297
-20 2 3 7.6110 0.0028
-20 2 4 -14.1884 -0.0244
-20 2 5 10.6746 -0.0040
-20 2 6 -18.1662 0.0015
-20 2 7 7.5588 0.0046
-20 2 8 -17.9088 -0.0014
-20 2 9 3.2600 -0.0016
-20 2 10 -10.5735 -0.0129
-20 2 11 -2.3940 -0.0029
-20 2 12 -3.8613 -0.0199
-20 2 13 -5.4290 -0.0032
-20 2 14 4.1799 -0.0033
-20 2 15 -8.4413 -0.0046
-20 2 16 9.2188 0.0134
-20 2 17 -9.1883 0.0047
-20 2 18 10.2122 -0.0208
-20 2 19 -8.5443 -0.0181
-20 2 20 7.6527 0.0172
-20 2 21 -5.9231 0.0055
-20 2 22 1.8316 -0.0112
-20 2 23 -2.7661 -0.0291
-20 2 24 -2.7649 0.0107
-20 2 25 -1.3757 -0.0491
-20 2 26 -3.3953 0.0077
-20 2 27 -0.8930 0.0167
-20 2 28 -2.4004 -0.0017
-20 4 1 -2.1823 0.0243
-20 4 2 -0.8700 -0.0117
-20 4 3 8.8491 0.0012
-20 4 4 -2.3038 0.0137
-20 4 5 13.2683 0.0249
-20 4 6 -4.1597 0.0060
-20 4 7 11.4066 -0.0098
-20 4 8 -4.6649 -0.0037
-20 4 9 5.6963 -0.0044
-20 4 10 -2.3218 -0.0196
-20 4 11 -2.1487 0.0055
-20 4 12 1.8265 -0.0062
-20 4 13 -8.5435 0.0036
-20 4 14 5.9666 0.0306
-20 4 15 -12.9309 -0.0072
-20 4 16 7.9506 -0.0068
-20 4 17 -13.6077 -0.0231
-20 4 18 7.1735 0.0127
-20 4 19 -10.8840 -0.0074
-20 4 20 4.0282 0.0080
-20 4 21 -6.5634 -0.0429
-20 4 22 -0.3557 -0.0107
-20 4 23 -2.4426 0.0533
-20 4 24 -3.6389 -0.1013
-20 4 25 -0.6916 0.1195
-20 4 26 -2.8008 -0.0355
-20 4 27 -0.2004 0.1121
-20 6 1 -5.1360 -0.0144
-20 6 2 7.1904 -0.0137
-20 6 3 6.5752 -0.0168
-20 6 4 4.9210 0.0168
-20 6 5 14.6664 0.0172
-20 6 6 4.9794 0.0010
-20 6 7 14.5146 -0.0068
-20 6 8 3.2403 -0.0106
-20 6 9 11.4814 -0.0147
-20 6 10 4.4443 -0.0115
-20 6 11 2.2632 0.0117
-20 6 12 5.2558 0.0065
-20 6 13 -5.0106 0.0229
-20 6 14 5.0314 0.0058
-20 6 15 -10.2922 -0.0151
-20 6 16 5.0918 0.0019
-20 6 17 -11.0771 0.0020
-20 6 18 3.3504 0.0106
-20 6 19 -9.3957 -0.0359
-20 6 20 1.2641 -0.0007
-20 6 21 -4.9268 -0.0217
-20 6 22 -1.6476 -0.0320
-20 6 23 -2.0619 -0.0040
-20 6 24 -1.5522 0.0148
-20 6 25 0.1650 0.1278
-20 8 1 -4.6421 -0.0246
-20 8 2 5.6446 -0.0174
-20 8 3 5.1536 0.0175
-20 8 4 5.3940 0.0142
-20 8 5 12.7910 -0.0124
-20 8 6 4.8277 -0.0247
-20 8 7 15.1152 -0.0252
-20 8 8 5.1069 0.0094
-20 8 9 13.8230 -0.0020
-20 8 10 4.1416 -0.0068
-20 8 11 6.6296 -0.0119
-20 8 12 4.2493 -0.0416
-20 8 13 0.1542 0.0008
-20 8 14 2.4369 -0.0001
-20 8 15 -4.4131 -0.0069
-20 8 16 1.6945 0.0419
-20 8 17 -7.4165 0.0199
-20 8 18 -0.2771 0.0012
-20 8 19 -5.2956 -0.0140
-20 8 20 -2.0368 -0.1712
-20 8 21 -2.4879 -0.0607
-20 8 22 -1.8645 -0.2352
-20 8 23 0.0397 -0.1361
-20 10 1 -3.6054 0.0260
-20 10 2 1.7899 0.0223
-20 10 3 4.3073 -0.0266
-20 10 4 0.9011 0.0017
-20 10 5 10.3196 -0.0414
-20 10 6 0.9692 -0.0131
-20 10 7 13.1291 0.0094
-20 10 8 2.4674 0.0072
-20 10 9 11.9916 0.0179
-20 10 10 2.3450 0.0280
-20 10 11 7.3809 -0.0172
-20 10 12 2.6262 0.0572
-20 10 13 2.7935 -0.0552
-20 10 14 0.7547 0.0196
-20 10 15 -0.9348 -0.0238
-20 10 16 -1.1351 0.0005
-20 10 17 -2.1727 -0.0086
-20 10 18 -1.6253 -0.1427
-20 10 19 -1.0367 -0.0337
-20 12 1 -1.6078 0.0157
-20 12 2 -2.4571 -0.0759
-20 12 3 2.1784 -0.0295
-20 12 4 -2.5311 0.0998
-20 12 5 3.9627 0.0106
-20 12 6 -2.0194 -0.0579
-20 12 7 5.8728 0.0104
-20 12 8 0.2872 -0.1277
-20 12 9 4.6166 0.0204
-20 12 10 0.0001 -0.0341
-20 12 11 3.4100 -0.0269
-20 12 12 -0.3489 0.0330
-20 12 13 1.3249 -0.0725
-19 1 1 0.2541 0.0428
-19 1 2 16.0999 0.0744
-19 1 3 -3.5657 0.0213
-19 1 4 20.6678 0.0219
-19 1 5 -5.2793 0.0112
-19 1 6 26.5314 0.0155
-19 1 7 -3.5152 -0.0059
-19 1 8 26.0973 0.0117
-19 1 9 -0.7721 -0.0024
-19 1 10 15.0377 0.0478
-19 1 11 1.6741 0.0202
-19 1 12 5.4437 0.0306
-19 1 13 3.4440 -0.0097
-19 1 14 -3.9363 -0.0097
-19 1 15 4.5009 -0.0062
-19 1 16 -10.0455 -0.0157
-19 1 17 4.9366 -0.0122
-19 1 18 -12.5674 0.0033
-19 1 19 4.7892 0.0269
-19 1 20 -10.3869 0.0257
-19 1 21 3.4033 -0.0024
-19 1 22 -4.0072 -0.0059
-19 1 23 1.6339 0.0054
-19 1 24 1.7323 -0.0430
-19 1 25 0.8778 -0.0014
-19 1 26 3.2941 -0.0584
-19 1 27 0.5430 -0.0597
-19 1 28 2.8381 -0.1129
-19 3 1 3.3153 0.0078
-19 3 2 6.7379 0.0162
-19 3 3 -6.7753 -0.0017
-19 3 4 9.2008 0.0216
-19 3 5 -10.4874 -0.0174
-19 3 6 12.7851 -0.0005
-19 3 7 -7.2486 0.0109
-19 3 8 12.2090 0.0045
-19 3 9 -2.5180 0.0074
-19 3 10 7.3949 -0.0028
-19 3 11 4.3967 -0.0018
-19 3 12 1.4325 0.0060
-19 3 13 8.0507 0.0085
-19 3 14 -5.6045 -0.0172
-19 3 15 11.5295 0.0021
-19 3 16 -10.0256 -0.0164
-19 3 17 11.9683 0.0169
-19 3 18 -9.9676 0.0103
-19 3 19 10.1656 -0.0059
-19 3 20 -6.8922 -0.0299
-19 3 21 6.4873 0.0360
-19 3 22 -1.0658 0.0335
-19 3 23 2.4760 -0.0054
-19 3 24 3.1423 0.0647
-19 3 25 1.1109 0.0259
-19 3 26 3.5258 0.0643
-19 3 27 0.7103 -0.0393
-19 5 1 7.7954 -0.0051
-19 5 2 -5.2561 0.0140
-19 5 3 -5.5448 0.0073
-19 5 4 -1.9759 -0.0244
-19 5 5 -12.4017 -0.0126
-19 5 6 -0.4426 -0.0061
-19 5 7 -12.1566 0.0009
-19 5 8 1.2804 0.0048
-19 5 9 -7.4004 0.0037
-19 5 10 -0.6099 0.0220
-19 5 11 0.5544 -0.0072
-19 5 12 -3.1522 -0.0007
-19 5 13 7.2294 -0.0182
-19 5 14 -5.4129 -0.0182
-19 5 15 11.9087 0.0197
-19 5 16 -5.8170 0.0187
-19 5 17 12.3016 0.0112
-19 5 18 -4.8945 -0.0266
-19 5 19 10.1897 0.0372
-19 5 20 -2.4101 -0.0126
-19 5 21 5.4179 0.0237
-19 5 22 1.0923 -0.0227
-19 5 23 2.3565 -0.0225
-19 5 24 3.1795 0.0279
-19 5 25 0.1651 -0.1731
-19 5 26 2.1939 -0.0042
-19 7 1 6.4697 0.0262
-19 7 2 -7.5957 0.0125
-19 7 3 -4.7443 0.0034
-19 7 4 -5.8769 -0.0124
-19 7 5 -13.7189 -0.0151
-19 7 6 -5.1175 0.0104
-19 7 7 -14.9451 0.0206
-19 7 8 -4.1626 0.0058
-19 7 9 -13.5324 0.0159
-19 7 10 -4.0080 0.0051
-19 7 11 -5.2416 -0.0079
-19 7 12 -3.9608 0.0062
-19 7 13 1.1007 -0.0055
-19 7 14 -2.2693 0.0072
-19 7 15 6.0525 0.0076
-19 7 16 -2.4994 -0.0227
-19 7 17 8.6183 0.0019
-19 7 18 -0.6013 -0.0251
-19 7 19 6.9940 0.0024
-19 7 20 1.0306 0.0651
-19 7 21 3.9933 0.0347
-19 7 22 2.6136 0.1107
-19 7 23 1.1177 0.0841
-19 7 24 0.6670 0.0092
-19 9 1 4.3065 0.0179
-19 9 2 -3.9298 -0.0034
-19 9 3 -5.1645 -0.0072
-19 9 4 -3.3022 -0.0084
-19 9 5 -11.9040 0.0490
-19 9 6 -2.9693 0.0144
-19 9 7 -15.6216 0.0105
-19 9 8 -3.5931 -0.0237
-19 9 9 -14.4731 -0.0286
-19 9 10 -2.9665 -0.0035
-19 9 11 -8.5845 0.0143
-19 9 12 -2.9403 0.0051
-19 9 13 -2.9728 0.0228
-19 9 14 -0.9359 0.0023
-19 9 15 1.6719 0.0216
-19 9 16 0.9026 -0.0258
-19 9 17 4.3449 -0.0260
-19 9 18 2.2457 0.0559
-19 9 19 3.0037 0.0415
-19 9 20 3.0732 0.1788
-19 9 21 1.0008 0.0707
-19 11 1 1.9723 -0.0478
-19 11 2 0.6592 0.0031
-19 11 3 -3.8029 0.0604
-19 11 4 0.9505 -0.0313
-19 11 5 -8.3914 0.0162
-19 11 6 0.6333 0.0411
-19 11 7 -10.8817 -0.0253
-19 11 8 -1.7633 0.0629
-19 11 9 -9.7197 -0.0308
-19 11 10 -1.3501 -0.0115
-19 11 11 -6.8123 0.0250
-19 11 12 -1.4117 -0.0589
-19 11 13 -3.2640 0.1029
-19 11 14 0.1913 -0.0984
-19 11 15 -0.6007 0.0415
-19 11 16 1.3536 -0.0079
-19 11 17 0.1180 0.0429
-19 13 1 0.3691 0.0703
-19 13 2 2.3301 0.0622
-19 13 3 -1.2068 -0.0155
-19 13 4 2.8827 -0.0962
-19 13 5 -1.4502 0.0150
-19 13 6 1.5258 0.0229
-19 13 7 -2.5863 -0.0295
-19 13 8 0.2936 0.1047
-19 13 9 -1.7967 -0.0560
-18 0 2 -18.5930 -0.0955
-18 0 4 -24.4347 -0.0336
-18 0 6 -31.7383 -0.0146
-18 0 8 -30.5878 -0.0349
-18 0 10 -17.8228 -0.0621
-18 0 12 -5.6874 -0.0384
-18 0 14 4.4436 0.0392
-18 0 16 11.4882 0.0257
-18 0 18 14.7933 -0.0030
-18 0 20 12.6894 -0.0539
-18 0 22 5.8789 -0.0262
-18 0 24 -0.6289 0.0178
-18 0 26 -2.9792 0.0416
-18 0 28 -3.1107 0.1392
-18 2 1 -4.4104 -0.0577
-18 2 2 -12.6463 -0.0435
-18 2 3 3.8489 -0.0063
-18 2 4 -17.1241 -0.0386
-18 2 5 6.8257 -0.0014
-18 2 6 -22.2971 -0.0148
-18 2 7 3.6164 0.0113
-18 2 8 -21.4735 -0.0021
-18 2 9 -0.1705 -0.0116
-18 2 10 -11.9787 -0.0042
-18 2 11 -4.7547 -0.0016
-18 2 12 -4.1032 0.0011
-18 2 13 -6.7464 -0.0045
-18 2 14 5.6091 0.0123
-18 2 15 -8.7120 -0.0027
-18 2 16 11.6459 0.0246
-18 2 17 -8.7062 0.0129
-18 2 18 13.3450 -0.0191
-18 2 19 -8.0118 -0.0101
-18 2 20 10.4151 0.0164
-18 2 21 -5.2018 -0.0032
-18 2 22 3.5674 -0.0116
-18 2 23 -2.1524 -0.0230
-18 2 24 -1.7699 0.0152
-18 2 25 -0.9908 -0.0467
-18 2 26 -3.2999 -0.0149
-18 2 27 -0.8159 0.0381
-18 2 28 -3.0624 -0.0328
-18 4 1 -10.2986 0.0065
-18 4 2 0.8822 -0.0173
-18 4 3 3.5778 -0.0045
-18 4 4 -3.2939 0.0088
-18 4 5 9.1123 0.0177
-18 4 6 -7.0254 -0.0012
-18 4 7 7.6449 -0.0155
-18 4 8 -7.2290 -0.0032
-18 4 9 2.7982 -0.0018
-18 4 10 -4.6665 -0.0090
-18 4 11 -4.1240 -0.0015
-18 4 12 0.3540 -0.0096
-18 4 13 -8.7150 -0.0005
-18 4 14 5.5542 0.0245
-18 4 15 -12.1452 -0.0049
-18 4 16 8.1600 -0.0055
-18 4 17 -12.4395 -0.0213
-18 4 18 7.7350 0.0260
-18 4 19 -10.0560 -0.0022
-18 4 20 4.6860 0.0159
-18 4 21 -5.7053 -0.0506
-18 4 22 0.0692 0.0041
-18 4 23 -1.9600 0.0163
-18 4 24 -3.6825 -0.0913
-18 4 25 -0.5779 0.0587
-18 4 26 -3.5029 -0.0624
-18 4 27 -0.3894 0.0428
-18 6 1 -10.5191 -0.0191
-18 6 2 8.3702 -0.0056
-18 6 3 3.1867 -0.0078
-18 6 4 4.4875 0.0146
-18 6 5 12.4040 0.0105
-18 6 6 2.9668 0.0063
-18 6 7 13.3996 -0.0009
-18 6 8 0.7029 -0.0036
-18 6 9 10.4506 -0.0091
-18 6 10 1.9674 -0.0113
-18 6 11 2.5290 0.0091
-18 6 12 2.8004 0.0161
-18 6 13 -3.3158 0.0167
-18 6 14 2.7817 -0.0097
-18 6 15 -8.2974 -0.0203
-18 6 16 3.0460 -0.0064
-18 6 17 -9.6679 -0.0116
-18 6 18 1.7092 0.0209
-18 6 19 -8.3393 -0.0193
-18 6 20 0.5028 0.0095
-18 6 21 -4.4610 -0.0055
-18 6 22 -2.3486 0.0083
-18 6 23 -2.0576 -0.0223
-18 6 24 -1.9860 0.0688
-18 6 25 -0.1937 0.0761
-18 8 1 -5.6761 -0.0276
-18 8 2 5.8396 -0.0118
-18 8 3 4.8317 0.0093
-18 8 4 5.0053 0.0157
-18 8 5 12.8475 -0.0082
-18 8 6 3.7999 -0.0111
-18 8 7 15.9394 -0.0252
-18 8 8 3.7220 0.0030
-18 8 9 14.9972 0.0099
-18 8 10 2.8267 -0.0017
-18 8 11 8.0327 0.0036
-18 8 12 2.4090 -0.0200
-18 8 13 2.2617 -0.0070
-18 8 14 0.2642 -0.0110
-18 8 15 -2.5157 -0.0111
-18 8 16 -0.3666 0.0213
-18 8 17 -5.9629 0.0187
-18 8 18 -1.8106 0.0254
-18 8 19 -4.5907 -0.0071
-18 8 20 -3.5688 -0.1218
-18 8 21 -2.5227 -0.0473
-18 8 22 -2.9213 -0.1926
-18 8 23 -0.0763 -0.1405
-18 10 1 -2.6149 0.0094
-18 10 2 1.7870 0.0250
-18 10 3 5.1391 -0.0311
-18 10 4 0.9681 0.0046
-18 10 5 11.2905 -0.0588
-18 10 6 1.3830 -0.0202
-18 10 7 14.8934 0.0170
-18 10 8 2.7367 0.0018
-18 10 9 13.8642 0.0422
-18 10 10 2.3905 0.0177
-18 10 11 9.2391 -0.0147
-18 10 12 2.4861 0.0476
-18 10 13 4.5096 -0.0810
-18 10 14 0.2008 0.0412
-18 10 15 0.2949 -0.0316
-18 10 16 -2.0028 0.0143
-18 10 17 -1.6068 0.0034
-18 10 18 -2.9547 -0.1099
-18 10 19 -1.1814 -0.0571
-18 10 20 -2.3581 -0.1299
-18 12 1 -0.5798 0.0001
-18 12 2 -2.3598 -0.0471
-18 12 3 3.1337 -0.0361
-18 12 4 -2.1748 0.0702
-18 12 5 5.1332 -0.0040
-18 12 6 -1.0219 -0.0537
-18 12 7 7.3075 0.0443
-18 12 8 1.2152 -0.0976
-18 12 9 5.9067 0.0714
-18 12 10 0.9722 -0.0795
-18 12 11 4.4890 -0.0138
-18 12 12 0.4748 -0.0368
-18 12 13 2.2701 -0.0639
-18 12 14 -0.5082 0.1088
-17 1 1 4.1087 0.0548
-17 1 2 17.3170 0.0730
-17 1 3 -0.8132 0.0220
-17 1 4 23.7957 0.0325
-17 1 5 -2.5247 0.0022
-17 1 6 31.0236 0.0287
-17 1 7 -1.0180 -0.0160
-17 1 8 29.6048 0.0044
-17 1 9 1.6774 0.0005
-17 1 10 16.6708 0.0375
-17 1 11 3.0588 0.0141
-17 1 12 5.2831 0.0033
-17 1 13 4.3069 -0.0079
-17 1 14 -5.8477 -0.0316
-17 1 15 4.6378 0.0010
-17 1 16 -13.0848 -0.0227
-17 1 17 4.5398 -0.0183
-17 1 18 -16.3832 0.0134
-17 1 19 4.3122 0.0186
-17 1 20 -13.7075 0.0334
-17 1 21 2.7545 0.0091
-17 1 22 -6.4281 -0.0042
-17 1 23 1.1956 0.0238
-17 1 24 0.1330 -0.0460
-17 1 25 0.5062 0.0059
-17 1 26 2.7207 -0.0285
-17 1 27 0.4090 -0.0789
-17 1 28 3.4812 -0.0812
-17 3 1 12.2571 0.0383
-17 3 2 5.0129 0.0201
-17 3 3 -0.9982 0.0108
-17 3 4 10.6412 0.0247
-17 3 5 -5.7095 -0.0140
-17 3 6 16.0763 0.0055
-17 3 7 -2.7223 0.0074
-17 3 8 15.1767 0.0050
-17 3 9 0.9034 0.0103
-17 3 10 9.1893 -0.0144
-17 3 11 6.8285 -0.0020
-17 3 12 2.4908 -0.0029
-17 3 13 8.7276 0.0096
-17 3 14 -5.8021 -0.0202
-17 3 15 11.0185 -0.0057
-17 3 16 -11.1310 -0.0191
-17 3 17 10.6506 0.0053
-17 3 18 -11.7581 0.0012
-17 3 19 8.9020 -0.0170
-17 3 20 -8.4976 -0.0326
-17 3 21 5.3272 0.0323
-17 3 22 -2.1194 0.0196
-17 3 23 1.5304 -0.0043
-17 3 24 2.6030 0.0553
-17 3 25 0.5973 0.0456
-17 3 26 3.8147 0.0787
-17 3 27 0.6307 -0.0142
-17 3 28 3.0142 0.2023
-17 5 1 15.5379 0.0031
-17 5 2 -7.0340 0.0152
-17 5 3 -0.4453 0.0023
-17 5 4 -1.1338 -0.0218
-17 5 5 -8.7705 -0.0018
-17 5 6 2.5030 -0.0024
-17 5 7 -9.6466 0.0052
-17 5 8 4.3455 -0.0028
-17 5 9 -5.2345 -0.0001
-17 5 10 2.6461 0.0156
-17 5 11 1.3433 0.0047
-17 5 12 -0.5857 -0.0011
-17 5 13 6.1697 -0.0137
-17 5 14 -3.6345 -0.0038
-17 5 15 10.0029 0.0179
-17 5 16 -4.6342 0.0182
-17 5 17 10.5360 0.0106
-17 5 18 -4.0992 -0.0306
-17 5 19 9.0025 0.0205
-17 5 20 -2.2663 -0.0149
-17 5 21 4.4256 0.0226
-17 5 22 1.0839 -0.0435
-17 5 23 1.9806 0.0164
-17 5 24 3.2219 -0.0132
-17 5 25 0.2904 -0.0898
-17 5 26 2.8797 -0.0057
-17 5 27 0.4542 -0.0079
-17 7 1 9.5120 0.0273
-17 7 2 -7.7363 0.0007
-17 7 3 -3.0447 0.0002
-17 7 4 -5.0508 -0.0066
-17 7 5 -12.7010 -0.0158
-17 7 6 -3.2075 -0.0047
-17 7 7 -14.8037 0.0072
-17 7 8 -1.6319 0.0090
-17 7 9 -13.3629 0.0040
-17 7 10 -1.7881 0.0013
-17 7 11 -5.9428 -0.0151
-17 7 12 -1.5620 -0.0093
-17 7 13 -0.8557 -0.0014
-17 7 14 0.1113 0.0231
-17 7 15 3.9388 0.0088
-17 7 16 -0.1875 -0.0003
-17 7 17 7.0237 0.0102
-17 7 18 1.1042 -0.0372
-17 7 19 5.7243 -0.0149
-17 7 20 2.2453 0.0286
-17 7 21 3.5214 -0.0028
-17 7 22 3.6030 0.0456
-17 7 23 0.9735 0.0600
-17 7 24 1.4270 -0.0352
-17 7 25 0.3252 0.0147
-17 9 1 3.7408 0.0196
-17 9 2 -3.6005 -0.0006
-17 9 3 -5.5995 -0.0015
-17 9 4 -2.8721 -0.0176
-17 9 5 -12.3250 0.0469
-17 9 6 -2.4435 0.0102
-17 9 7 -16.5888 0.0147
-17 9 8 -2.9282 -0.0175
-17 9 9 -15.5355 -0.0376
-17 9 10 -2.2459 -0.0087
-17 9 11 -9.7575 0.0020
-17 9 12 -1.9765 -0.0134
-17 9 13 -4.4312 0.0356
-17 9 14 0.3689 0.0003
-17 9 15 0.3936 0.0205
-17 9 16 2.1790 -0.0138
-17 9 17 3.2523 -0.0376
-17 9 18 3.6089 0.0225
-17 9 19 2.6874 0.0315
-17 9 20 4.4621 0.1152
-17 9 21 1.1180 0.0985
-17 9 22 2.1902 0.1985
-17 11 1 0.5406 -0.0246
-17 11 2 0.6858 -0.0133
-17 11 3 -4.8435 0.0545
-17 11 4 0.5778 -0.0215
-17 11 5 -9.4720 0.0296
-17 11 6 -0.4738 0.0429
-17 11 7 -12.3914 -0.0463
-17 11 8 -2.7642 0.0536
-17 11 9 -11.1161 -0.0697
-17 11 10 -2.3682 0.0181
-17 11 11 -8.1448 0.0113
-17 11 12 -2.1404 -0.0095
-17 11 13 -4.5256 0.0984
-17 11 14 0.0969 -0.0945
-17 11 15 -1.4137 0.0557
-17 11 16 1.9011 -0.0333
-17 11 17 -0.0594 0.0352
-17 11 18 2.2061 0.0938
-17 13 1 -0.4289 0.0638
-17 13 2 2.3801 0.0425
-17 13 3 -1.7827 -0.0050
-17 13 4 2.5488 -0.0537
-17 13 5 -2.0609 0.0265
-17 13 6 0.6411 -0.0052
-17 13 7 -3.3021 -0.0376
-17 13 8 -0.4527 0.0292
-17 13 9 -2.3235 -0.0594
-17 13 10 -0.7334 0.1282
-17 13 11 -1.4614 -0.0170
-16 0 2 -18.6427 -0.0733
-16 0 4 -26.6373 -0.0360
-16 0 6 -35.4570 -0.0219
-16 0 8 -33.1554 -0.0188
-16 0 10 -19.2732 -0.0526
-16 0 12 -5.2465 -0.0148
-16 0 14 6.5722 0.0531
-16 0 16 14.7152 0.0276
-16 0 18 18.6547 -0.0215
-16 0 20 15.9324 -0.0581
-16 0 22 8.4374 -0.0103
-16 0 24 1.1291 0.0172
-16 0 26 -2.2423 0.0007
-16 0 28 -3.7941 0.0597
-16 2 1 -12.7855 -0.0688
-16 2 2 -11.0227 -0.0289
-16 2 3 -1.9724 -0.0155
-16 2 4 -18.6070 -0.0327
-16 2 5 1.9843 0.0009
-16 2 6 -25.5998 -0.0153
-16 2 7 -0.5799 0.0205
-16 2 8 -24.4343 0.0024
-16 2 9 -3.7027 -0.0133
-16 2 10 -13.3190 0.0053
-16 2 11 -6.8932 0.0010
-16 2 12 -4.5722 0.0185
-16 2 13 -7.5403 -0.0057
-16 2 14 6.5536 0.0232
-16 2 15 -8.3743 0.0022
-16 2 16 13.5397 0.0246
-16 2 17 -7.4738 0.0243
-16 2 18 16.0123 -0.0197
-16 2 19 -6.6282 0.0033
-16 2 20 12.8236 0.0096
-16 2 21 -3.8794 0.0008
-16 2 22 5.1941 -0.0075
-16 2 23 -1.1500 -0.0124
-16 2 24 -0.6168 0.0189
-16 2 25 -0.2753 -0.0463
-16 2 26 -3.0879 -0.0240
-16 2 27 -0.5188 0.0494
-16 2 28 -3.6750 -0.0437
-16 4 1 -20.2547 -0.0134
-16 4 2 3.5882 -0.0212
-16 4 3 -2.8545 -0.0076
-16 4 4 -4.2285 0.0088
-16 4 5 4.4257 0.0105
-16 4 6 -10.4379 -0.0029
-16 4 7 3.9295 -0.0181
-16 4 8 -10.5456 0.0006
-16 4 9 0.1119 -0.0003
-16 4 10 -7.8091 0.0026
-16 4 11 -5.6254 -0.0063
-16 4 12 -1.9781 -0.0078
-16 4 13 -8.2262 0.0005
-16 4 14 4.2169 0.0162
-16 4 15 -10.4716 0.0014
-16 4 16 7.8567 -0.0038
-16 4 17 -10.3103 -0.0080
-16 4 18 8.2094 0.0291
-16 4 19 -8.3846 0.0137
-16 4 20 5.3288 0.0175
-16 4 21 -4.3346 -0.0413
-16 4 22 0.7941 0.0201
-16 4 23 -1.0910 -0.0091
-16 4 24 -3.2479 -0.0576
-16 4 25 -0.2433 0.0007
-16 4 26 -3.9336 -0.0663
-16 4 27 -0.5159 -0.0270
-16 6 1 -16.0269 -0.0201
-16 6 2 8.8125 -0.0006
-16 6 3 -0.4366 0.0020
-16 6 4 3.1933 0.0070
-16 6 5 9.9234 0.0007
-16 6 6 0.0058 0.0076
-16 6 7 12.1438 0.0080
-16 6 8 -2.7869 -0.0013
-16 6 9 9.0642 -0.0022
-16 6 10 -1.4575 -0.0085
-16 6 11 2.5093 0.0019
-16 6 12 -0.1467 0.0213
-16 6 13 -1.6302 0.0103
-16 6 14 0.4902 -0.0243
-16 6 15 -5.9145 -0.0146
-16 6 16 1.1567 -0.0139
-16 6 17 -7.7302 -0.0152
-16 6 18 0.2372 0.0210
-16 6 19 -6.8609 0.0008
-16 6 20 -0.1747 0.0140
-16 6 21 -3.4214 0.0120
-16 6 22 -2.8006 0.0435
-16 6 23 -1.5646 -0.0180
-16 6 24 -2.3125 0.1060
-16 6 25 -0.4511 0.0390
-16 6 26 -1.8788 0.0934
-16 8 1 -6.4151 -0.0198
-16 8 2 5.1674 -0.0066
-16 8 3 4.5032 0.0067
-16 8 4 3.9912 0.0148
-16 8 5 12.6614 0.0017
-16 8 6 2.3013 0.0052
-16 8 7 16.1245 -0.0201
-16 8 8 1.8164 -0.0031
-16 8 9 15.0651 0.0195
-16 8 10 1.2326 0.0066
-16 8 11 8.5457 0.0132
-16 8 12 0.7686 0.0023
-16 8 13 3.6276 -0.0088
-16 8 14 -1.4501 -0.0224
-16 8 15 -1.0831 -0.0075
-16 8 16 -2.0524 -0.0060
-16 8 17 -4.5451 0.0216
-16 8 18 -3.1407 0.0406
-16 8 19 -3.5503 0.0125
-16 8 20 -4.8467 -0.0472
-16 8 21 -2.1611 -0.0210
-16 8 22 -3.9179 -0.1070
-16 8 23 -0.0843 -0.1123
-16 8 24 -1.3346 -0.0481
-16 10 1 -1.1664 -0.0020
-16 10 2 1.3065 0.0227
-16 10 3 5.9136 -0.0229
-16 10 4 0.8546 0.0128
-16 10 5 11.8095 -0.0579
-16 10 6 1.7113 -0.0227
-16 10 7 15.7459 0.0184
-16 10 8 3.0144 -0.0014
-16 10 9 14.5602 0.0544
-16 10 10 2.7094 0.0112
-16 10 11 10.0922 0.0031
-16 10 12 2.5096 0.0366
-16 10 13 5.4490 -0.0784
-16 10 14 -0.1987 0.0459
-16 10 15 1.1270 -0.0346
-16 10 16 -2.6540 0.0190
-16 10 17 -1.0638 0.0203
-16 10 18 -4.1005 -0.0557
-16 10 19 -1.1635 -0.0498
-16 10 20 -3.4281 -0.0790
-16 12 1 0.8273 -0.0088
-16 12 2 -2.3267 -0.0225
-16 12 3 4.1226 -0.0261
-16 12 4 -1.4923 0.0417
-16 12 5 6.0875 -0.0170
-16 12 6 0.4815 -0.0323
-16 12 7 8.4064 0.0533
-16 12 8 2.6296 -0.0441
-16 12 9 6.8154 0.0866
-16 12 10 2.4569 -0.0959
-16 12 11 5.2490 0.0001
-16 12 12 1.6764 -0.1004
-16 12 13 3.0772 -0.0349
-16 12 14 -0.1500 0.0595
-16 12 15 1.2906 -0.0642
-16 14 1 0.9254 -0.0445
-16 14 2 -1.4899 -0.0020
-16 14 3 0.2505 -0.0176
-16 14 4 -1.6198 -0.0002
-15 1 1 9.5320 0.0381
-15 1 2 14.6803 0.0349
-15 1 3 3.3683 0.0196
-15 1 4 24.2973 0.0198
-15 1 5 0.7852 -0.0022
-15 1 6 33.4819 0.0219
-15 1 7 1.4781 -0.0264
-15 1 8 31.4903 -0.0070
-15 1 9 4.0322 -0.0021
-15 1 10 17.6858 0.0282
-15 1 11 4.2571 0.0091
-15 1 12 5.1188 -0.0126
-15 1 13 4.7709 0.0010
-15 1 14 -7.4906 -0.0388
-15 1 15 4.3392 0.0034
-15 1 16 -15.6403 -0.0177
-15 1 17 3.6969 -0.0229
-15 1 18 -19.4977 0.0264
-15 1 19 3.3465 0.0050
-15 1 20 -16.3765 0.0400
-15 1 21 1.7591 0.0070
-15 1 22 -8.4854 -0.0076
-15 1 23 0.5383 0.0237
-15 1 24 -1.4057 -0.0424
-15 1 25 -0.0365 0.0164
-15 1 26 2.1491 -0.0022
-15 1 27 0.1611 -0.0820
-15 1 28 4.0728 -0.0498
-15 1 29 -0.4861 -0.0855
-15 3 1 23.6105 0.0473
-15 3 2 1.4081 0.0095
-15 3 3 6.5333 0.0159
-15 3 4 11.1876 0.0124
-15 3 5 -0.2286 -0.0124
-15 3 6 19.2907 -0.0004
-15 3 7 1.5673 0.0013
-15 3 8 18.4868 0.0005
-15 3 9 3.9199 0.0077
-15 3 10 11.5744 -0.0219
-15 3 11 8.5446 -0.0045
-15 3 12 4.2014 -0.0099
-15 3 13 8.5461 0.0057
-15 3 14 -5.1160 -0.0194
-15 3 15 9.6426 -0.0120
-15 3 16 -11.5481 -0.0152
-15 3 17 8.4280 -0.0099
-15 3 18 -13.2179 -0.0004
-15 3 19 6.7445 -0.0291
-15 3 20 -9.9773 -0.0272
-15 3 21 3.6576 0.0140
-15 3 22 -3.3265 0.0042
-15 3 23 0.3068 -0.0089
-15 3 24 1.7043 0.0328
-15 3 25 -0.1430 0.0546
-15 3 26 3.8098 0.0667
-15 3 27 0.3755 0.0042
-15 3 28 3.5873 0.2024
-15 5 1 23.7184 0.0101
-15 5 2 -8.5944 0.0191
-15 5 3 5.0530 -0.0052
-15 5 4 0.2766 -0.0172
-15 5 5 -4.9300 0.0074
-15 5 6 6.2517 0.0014
-15 5 7 -7.2239 0.0054
-15 5 8 8.3556 -0.0064
-15 5 9 -3.2649 -0.0028
-15 5 10 6.8187 0.0077
-15 5 11 1.8809 0.0136
-15 5 12 2.7063 -0.0033
-15 5 13 4.8471 -0.0110
-15 5 14 -1.3628 0.0080
-15 5 15 7.5299 0.0100
-15 5 16 -3.4057 0.0140
-15 5 17 8.0249 0.0031
-15 5 18 -3.5577 -0.0247
-15 5 19 7.1879 -0.0013
-15 5 20 -2.2470 -0.0081
-15 5 21 2.9360 0.0149
-15 5 22 0.7380 -0.0495
-15 5 23 1.1554 0.0320
-15 5 24 2.8816 -0.0447
-15 5 25 0.2214 -0.0230
-15 5 26 3.3025 -0.0064
-15 5 27 0.8021 0.0686
-15 7 1 12.2592 0.0196
-15 7 2 -6.7623 -0.0069
-15 7 3 -1.2769 -0.0055
-15 7 4 -3.3359 0.0045
-15 7 5 -11.4164 -0.0136
-15 7 6 -0.6042 -0.0141
-15 7 7 -14.2301 -0.0064
-15 7 8 1.5914 0.0143
-15 7 9 -12.4149 -0.0056
-15 7 10 1.0267 -0.0024
-15 7 11 -5.9421 -0.0135
-15 7 12 0.8038 -0.0187
-15 7 13 -2.2346 0.0005
-15 7 14 1.9157 0.0340
-15 7 15 2.0518 0.0004
-15 7 16 1.4908 0.0196
-15 7 17 5.3073 0.0108
-15 7 18 2.4466 -0.0357
-15 7 19 4.1884 -0.0279
-15 7 20 3.1365 -0.0046
-15 7 21 2.5364 -0.0303
-15 7 22 4.3051 -0.0197
-15 7 23 0.4685 0.0187
-15 7 24 2.1926 -0.0638
-15 7 25 0.5014 -0.0242
-15 9 1 2.9031 0.0107
-15 9 2 -2.5730 0.0052
-15 9 3 -5.9259 -0.0049
-15 9 4 -2.0838 -0.0245
-15 9 5 -12.3629 0.0309
-15 9 6 -1.6821 0.0023
-15 9 7 -16.6065 0.0190
-15 9 8 -2.0394 -0.0134
-15 9 9 -15.2855 -0.0362
-15 9 10 -1.5801 -0.0152
-15 9 11 -9.8881 -0.0110
-15 9 12 -1.2660 -0.0280
-15 9 13 -5.0209 0.0317
-15 9 14 1.2540 0.0024
-15 9 15 -0.3256 0.0154
-15 9 16 3.0148 0.0039
-15 9 17 2.2951 -0.0463
-15 9 18 4.5852 -0.0091
-15 9 19 2.0834 0.0024
-15 9 20 5.5034 0.0313
-15 9 21 1.0474 0.0966
-15 9 22 2.9445 0.1110
-15 11 1 -1.1811 -0.0083
-15 11 2 1.0326 -0.0214
-15 11 3 -5.7681 0.0323
-15 11 4 0.1962 -0.0174
-15 11 5 -10.0712 0.0324
-15 11 6 -1.6684 0.0346
-15 11 7 -13.0918 -0.0458
-15 11 8 -3.9134 0.0327
-15 11 9 -11.5941 -0.0763
-15 11 10 -3.7062 0.0304
-15 11 11 -8.6844 -0.0121
-15 11 12 -3.0619 0.0322
-15 11 13 -5.2332 0.0646
-15 11 14 -0.1896 -0.0687
-15 11 15 -2.0005 0.0560
-15 11 16 2.1902 -0.0473
-15 11 17 -0.2050 0.0137
-15 11 18 2.9666 0.0333
-15 13 1 -1.3529 0.0449
-15 13 2 2.2903 0.0248
-15 13 3 -2.3754 -0.0069
-15 13 4 1.7399 -0.0137
-15 13 5 -2.5735 0.0375
-15 13 6 -0.8777 -0.0448
-15 13 7 -3.8683 -0.0238
-15 13 8 -1.7718 -0.0582
-15 13 9 -2.7672 -0.0339
-15 13 10 -1.9607 0.1006
-15 13 11 -1.8517 -0.0050
-14 0 2 -13.2543 -0.0291
-14 0 4 -25.0676 -0.0178
-14 0 6 -36.3242 -0.0117
-14 0 8 -33.5902 -0.0028
-14 0 10 -19.8076 -0.0484
-14 0 12 -4.7776 -0.0039
-14 0 14 8.3632 0.0481
-14 0 16 17.3349 0.0212
-14 0 18 21.5628 -0.0410
-14 0 20 18.2913 -0.0530
-14 0 22 10.4638 0.0103
-14 0 24 2.7104 0.0231
-14 0 26 -1.5787 -0.0314
-14 0 28 -4.3712 -0.0183
-14 2 1 -23.2480 -0.0410
-14 2 2 -5.8629 0.0060
-14 2 3 -9.6320 -0.0157
-14 2 4 -17.7963 -0.0090
-14 2 5 -3.4189 0.0015
-14 2 6 -27.6605 -0.0007
-14 2 7 -4.2971 0.0278
-14 2 8 -26.7932 0.0090
-14 2 9 -6.6272 -0.0064
-14 2 10 -14.8063 0.0078
-14 2 11 -8.3126 0.0044
-14 2 12 -5.4487 0.0222
-14 2 13 -7.4359 -0.0078
-14 2 14 6.8148 0.0228
-14 2 15 -7.1919 0.0062
-14 2 16 14.6717 0.0129
-14 2 17 -5.4950 0.0306
-14 2 18 17.9836 -0.0237
-14 2 19 -4.5304 0.0122
-14 2 20 14.7686 -0.0018
-14 2 21 -2.1363 0.0137
-14 2 22 6.7102 0.0002
-14 2 23 0.0623 0.0065
-14 2 24 0.6427 0.0195
-14 2 25 0.6023 -0.0396
-14 2 26 -2.7209 -0.0172
-14 2 27 -0.0710 0.0540
-14 2 28 -4.0537 -0.0251
-14 2 29 0.8843 -0.0281
-14 4 1 -31.1471 -0.0188
-14 4 2 6.8772 -0.0199
-14 4 3 -10.0264 -0.0016
-14 4 4 -5.0877 0.0147
-14 4 5 -0.4916 0.0079
-14 4 6 -14.2333 0.0017
-14 4 7 0.6305 -0.0146
-14 4 8 -14.6968 0.0052
-14 4 9 -1.9493 0.0019
-14 4 10 -11.7949 0.0108
-14 4 11 -6.3102 -0.0063
-14 4 12 -5.0464 -0.0032
-14 4 13 -7.0586 0.0049
-14 4 14 2.0725 0.0086
-14 4 15 -8.1072 0.0052
-14 4 16 7.1198 -0.0013
-14 4 17 -7.3853 0.0047
-14 4 18 8.7073 0.0217
-14 4 19 -5.9327 0.0281
-14 4 20 6.0756 0.0108
-14 4 21 -2.5205 -0.0207
-14 4 22 1.8133 0.0245
-14 4 23 0.0555 -0.0161
-14 4 24 -2.3724 -0.0214
-14 4 25 0.2687 -0.0338
-14 4 26 -3.9195 -0.0525
-14 4 27 -0.5563 -0.0707
-14 4 28 -3.1450 -0.2776
-14 6 1 -21.0223 -0.0167
-14 6 2 8.1892 -0.0014
-14 6 3 -4.0291 0.0115
-14 6 4 0.9996 -0.0043
-14 6 5 7.2432 -0.0092
-14 6 6 -3.7154 0.0029
-14 6 7 10.6880 0.0156
-14 6 8 -7.0266 -0.0055
-14 6 9 7.4707 0.0034
-14 6 10 -5.5895 -0.0059
-14 6 11 2.2104 -0.0061
-14 6 12 -3.3733 0.0229
-14 6 13 -0.3517 0.0057
-14 6 14 -1.5789 -0.0304
-14 6 15 -3.5757 -0.0029
-14 6 16 -0.1732 -0.0151
-14 6 17 -5.4222 -0.0130
-14 6 18 -0.7157 0.0124
-14 6 19 -5.0068 0.0145
-14 6 20 -0.5592 0.0068
-14 6 21 -1.8803 0.0159
-14 6 22 -2.8803 0.0555
-14 6 23 -0.5925 -0.0000
-14 6 24 -2.3956 0.1084
-14 6 25 -0.4692 0.0230
-14 6 26 -2.3058 0.0864
-14 8 1 -6.9214 -0.0030
-14 8 2 3.4848 -0.0052
-14 8 3 3.9893 0.0095
-14 8 4 2.3261 0.0073
-14 8 5 12.0825 0.0118
-14 8 6 0.4309 0.0180
-14 8 7 15.5102 -0.0164
-14 8 8 -0.4482 -0.0066
-14 8 9 13.9877 0.0190
-14 8 10 -0.5557 0.0128
-14 8 11 8.1199 0.0140
-14 8 12 -0.5968 0.0149
-14 8 13 4.1865 -0.0044
-14 8 14 -2.4381 -0.0292
-14 8 15 -0.1458 0.0018
-14 8 16 -2.9815 -0.0286
-14 8 17 -3.2660 0.0235
-14 8 18 -3.9851 0.0406
-14 8 19 -2.2942 0.0291
-14 8 20 -5.5721 0.0194
-14 8 21 -1.4700 0.0009
-14 8 22 -4.5315 -0.0148
-14 8 23 0.0292 -0.0674
-14 8 24 -2.1326 -0.0080
-14 10 1 0.4017 -0.0038
-14 10 2 0.2867 0.0137
-14 10 3 6.4750 -0.0048
-14 10 4 0.5430 0.0209
-14 10 5 11.7819 -0.0422
-14 10 6 1.8513 -0.0197
-14 10 7 15.5227 0.0100
-14 10 8 3.1513 0.0011
-14 10 9 13.9838 0.0451
-14 10 10 3.1330 0.0096
-14 10 11 9.9290 0.0248
-14 10 12 2.6537 0.0256
-14 10 13 5.6127 -0.0515
-14 10 14 -0.3580 0.0394
-14 10 15 1.5144 -0.0326
-14 10 16 -2.9234 0.0156
-14 10 17 -0.6245 0.0344
-14 10 18 -4.7658 -0.0017
-14 10 19 -0.9845 -0.0210
-14 10 20 -4.1768 -0.0194
-14 10 21 -0.7032 -0.1431
-14 12 1 2.2872 -0.0088
-14 12 2 -2.3607 -0.0049
-14 12 3 4.9430 -0.0019
-14 12 4 -0.5819 0.0203
-14 12 5 6.6385 -0.0259
-14 12 6 2.2944 -0.0011
-14 12 7 8.9087 0.0341
-14 12 8 4.3615 0.0148
-14 12 9 7.1834 0.0617
-14 12 10 4.2576 -0.0821
-14 12 11 5.5966 0.0075
-14 12 12 3.0934 -0.1359
-14 12 13 3.5779 0.0040
-14 12 14 0.4757 0.0012
-14 12 15 1.6581 -0.0435
-14 12 16 -1.1186 0.0681
-14 14 1 1.2100 -0.0165
-14 14 2 -1.4523 0.0012
-14 14 3 0.3539 -0.0262
-14 14 4 -1.0549 -0.0325
-14 14 5 0.3631 -0.0297
-14 14 6 0.6883 0.1068
-13 1 1 15.8739 -0.0037
-13 1 2 6.1842 -0.0066
-13 1 3 8.5413 0.0136
-13 1 4 20.7207 -0.0032
-13 1 5 4.2262 0.0011
-13 1 6 33.2892 0.0013
-13 1 7 3.4454 -0.0299
-13 1 8 31.7194 -0.0145
-13 1 9 5.7531 -0.0084
-13 1 10 18.1944 0.0272
-13 1 11 4.9381 0.0051
-13 1 12 5.1698 -0.0107
-13 1 13 4.6274 0.0125
-13 1 14 -8.5108 -0.0287
-13 1 15 3.4607 0.0011
-13 1 16 -17.3350 -0.0024
-13 1 17 2.4195 -0.0228
-13 1 18 -21.5378 0.0380
-13 1 19 2.0169 -0.0050
-13 1 20 -18.1738 0.0415
-13 1 21 0.5702 -0.0024
-13 1 22 -10.1014 -0.0158
-13 1 23 -0.2403 0.0045
-13 1 24 -2.8110 -0.0353
-13 1 25 -0.6444 0.0209
-13 1 26 1.5891 0.0097
-13 1 27 -0.1517 -0.0713
-13 1 28 4.4201 -0.0362
-13 1 29 -0.6506 -0.0665
-13 3 1 36.0048 0.0227
-13 3 2 -4.2184 -0.0109
-13 3 3 15.0710 0.0074
-13 3 4 10.4519 -0.0094
-13 3 5 5.3960 -0.0128
-13 3 6 22.0570 -0.0138
-13 3 7 5.0034 -0.0059
-13 3 8 22.1015 -0.0060
-13 3 9 5.9536 0.0008
-13 3 10 14.6633 -0.0206
-13 3 11 9.1244 -0.0082
-13 3 12 6.5434 -0.0097
-13 3 13 7.3167 0.0010
-13 3 14 -3.6044 -0.0139
-13 3 15 7.3960 -0.0113
-13 3 16 -11.2232 -0.0072
-13 3 17 5.4520 -0.0166
-13 3 18 -14.2342 0.0048
-13 3 19 3.8810 -0.0305
-13 3 20 -11.3022 -0.0140
-13 3 21 1.6046 -0.0101
-13 3 22 -4.6720 -0.0059
-13 3 23 -1.0587 -0.0201
-13 3 24 0.5173 0.0108
-13 3 25 -0.9890 0.0460
-13 3 26 3.4140 0.0373
-13 3 27 -0.0112 0.0058
-13 3 28 3.7575 0.1566
-13 5 1 31.2337 0.0095
-13 5 2 -9.4581 0.0233
-13 5 3 10.3705 -0.0157
-13 5 4 2.2370 -0.0126
-13 5 5 -1.1127 0.0107
-13 5 6 10.5083 0.0041
-13 5 7 -4.9562 0.0018
-13 5 8 13.1112 -0.0043
-13 5 9 -1.6815 -0.0047
-13 5 10 11.6444 0.0013
-13 5 11 2.0415 0.0165
-13 5 12 6.4282 -0.0075
-13 5 13 3.5363 -0.0099
-13 5 14 1.1722 0.0121
-13 5 15 4.9554 0.0039
-13 5 16 -2.3122 0.0053
-13 5 17 5.0264 -0.0012
-13 5 18 -3.4343 -0.0119
-13 5 19 4.7853 -0.0164
-13 5 20 -2.4857 0.0057
-13 5 21 0.9931 0.0098
-13 5 22 0.0741 -0.0333
-13 5 23 -0.0679 0.0270
-13 5 24 2.1874 -0.0518
-13 5 25 -0.1180 0.0142
-13 5 26 3.2944 -0.0027
-13 5 27 1.1072 0.1120
-13 7 1 14.3936 0.0079
-13 7 2 -4.5472 -0.0078
-13 7 3 0.5299 -0.0111
-13 7 4 -0.7482 0.0190
-13 7 5 -9.7374 -0.0073
-13 7 6 2.5074 -0.0146
-13 7 7 -13.0557 -0.0132
-13 7 8 5.2084 0.0201
-13 7 9 -10.7526 -0.0080
-13 7 10 4.1907 -0.0030
-13 7 11 -5.2241 -0.0065
-13 7 12 3.0906 -0.0190
-13 7 13 -2.7934 -0.0007
-13 7 14 3.0671 0.0354
-13 7 15 0.6120 -0.0120
-13 7 16 2.2849 0.0288
-13 7 17 3.5669 0.0083
-13 7 18 3.1858 -0.0226
-13 7 19 2.4774 -0.0271
-13 7 20 3.4955 -0.0184
-13 7 21 1.1739 -0.0308
-13 7 22 4.4902 -0.0592
-13 7 23 -0.3532 -0.0177
-13 7 24 2.6837 -0.0624
-13 7 25 0.5078 -0.0677
-13 9 1 2.0631 -0.0055
-13 9 2 -0.7617 0.0138
-13 9 3 -5.9207 -0.0133
-13 9 4 -0.8990 -0.0239
-13 9 5 -11.8706 0.0090
-13 9 6 -0.6673 -0.0051
-13 9 7 -15.5667 0.0250
-13 9 8 -0.9366 -0.0128
-13 9 9 -13.7492 -0.0207
-13 9 10 -0.8801 -0.0189
-13 9 11 -9.0314 -0.0179
-13 9 12 -0.7368 -0.0315
-13 9 13 -4.8605 0.0166
-13 9 14 1.6533 0.0044
-13 9 15 -0.5839 0.0095
-13 9 16 3.2661 0.0188
-13 9 17 1.5387 -0.0452
-13 9 18 4.9848 -0.0264
-13 9 19 1.2961 -0.0270
-13 9 20 5.9226 -0.0352
-13 9 21 0.8263 0.0752
-13 9 22 3.3317 0.0236
-13 9 23 0.3413 0.1038
-13 11 1 -2.7897 -0.0001
-13 11 2 1.7043 -0.0201
-13 11 3 -6.3611 0.0026
-13 11 4 -0.1009 -0.0175
-13 11 5 -10.0129 0.0266
-13 11 6 -2.7429 0.0195
-13 11 7 -12.7526 -0.0259
-13 11 8 -4.9658 0.0081
-13 11 9 -11.0274 -0.0495
-13 11 10 -5.0793 0.0259
-13 11 11 -8.3922 -0.0320
-13 11 12 -4.0064 0.0541
-13 11 13 -5.2970 0.0167
-13 11 14 -0.6472 -0.0354
-13 11 15 -2.2557 0.0461
-13 11 16 2.1259 -0.0462
-13 11 17 -0.2902 -0.0134
-13 11 18 3.2934 -0.0177
-13 11 19 0.4709 0.0492
-13 13 1 -2.1613 0.0210
-13 13 2 2.0349 0.0076
-13 13 3 -2.8307 -0.0192
-13 13 4 0.5753 0.0156
-13 13 5 -2.8850 0.0436
-13 13 6 -2.8075 -0.0787
-13 13 7 -4.1164 0.0047
-13 13 8 -3.5490 -0.1222
-13 13 9 -2.9881 0.0082
-13 13 10 -3.5264 0.0593
-13 13 11 -2.1587 0.0163
-13 13 12 -2.3538 0.1571
-12 0 2 -0.3587 -0.0109
-12 0 4 -18.1625 -0.0002
-12 0 6 -33.7849 0.0082
-12 0 8 -32.0256 0.0039
-12 0 10 -19.5684 -0.0520
-12 0 12 -4.5120 -0.0058
-12 0 14 9.3722 0.0286
-12 0 16 18.8814 0.0076
-12 0 18 23.1198 -0.0552
-12 0 20 19.5492 -0.0381
-12 0 22 11.8479 0.0288
-12 0 24 4.0307 0.0321
-12 0 26 -1.0118 -0.0405
-12 0 28 -4.6385 -0.0615
-12 2 1 -34.0442 0.0158
-12 2 2 3.7576 0.0352
-12 2 3 -17.9344 -0.0071
-12 2 4 -13.7925 0.0164
-12 2 5 -8.5736 -0.0016
-12 2 6 -27.9496 0.0184
-12 2 7 -6.8090 0.0275
-12 2 8 -28.4617 0.0130
-12 2 9 -8.2375 0.0044
-12 2 10 -16.5336 0.0003
-12 2 11 -8.5802 0.0067
-12 2 12 -6.8197 0.0108
-12 2 13 -6.2547 -0.0107
-12 2 14 6.2763 0.0126
-12 2 15 -5.0985 0.0071
-12 2 16 14.8440 -0.0037
-12 2 17 -2.8918 0.0264
-12 2 18 19.0026 -0.0273
-12 2 19 -1.9708 0.0089
-12 2 20 16.0872 -0.0137
-12 2 21 -0.1730 0.0255
-12 2 22 8.0633 0.0093
-12 2 23 1.3649 0.0285
-12 2 24 1.9235 0.0147
-12 2 25 1.5147 -0.0252
-12 2 26 -2.1667 -0.0001
-12 2 27 0.4572 0.0543
-12 2 28 -4.0320 0.0145
-12 2 29 1.0150 -0.0327
-12 4 1 -41.2109 -0.0040
-12 4 2 10.3062 -0.0129
-12 4 3 -16.9235 0.0134
-12 4 4 -5.7292 0.0228
-12 4 5 -5.0954 0.0102
-12 4 6 -17.9604 0.0094
-12 4 7 -1.9512 -0.0063
-12 4 8 -19.3959 0.0077
-12 4 9 -3.1284 0.0037
-12 4 10 -16.4034 0.0127
-12 4 11 -5.9998 -0.0027
-12 4 12 -8.5382 0.0008
-12 4 13 -5.3083 0.0085
-12 4 14 -0.5706 0.0039
-12 4 15 -5.3611 0.0006
-12 4 16 6.0453 0.0026
-12 4 17 -3.9747 0.0063
-12 4 18 9.1731 0.0077
-12 4 19 -2.8683 0.0294
-12 4 20 6.9165 -0.0008
-12 4 21 -0.3082 0.0010
-12 4 22 3.0280 0.0144
-12 4 23 1.4258 -0.0078
-12 4 24 -1.1929 0.0028
-12 4 25 0.9522 -0.0393
-12 4 26 -3.3858 -0.0306
-12 4 27 -0.4578 -0.0777
-12 4 28 -3.1463 -0.2249
-12 6 1 -24.6939 -0.0115
-12 6 2 6.2999 -0.0067
-12 6 3 -7.1708 0.0180
-12 6 4 -1.9655 -0.0145
-12 6 5 4.4601 -0.0162
-12 6 6 -7.8527 -0.0050
-12 6 7 8.9245 0.0178
-12 6 8 -11.6178 -0.0135
-12 6 9 5.7481 0.0058
-12 6 10 -10.0068 -0.0051
-12 6 11 1.6702 -0.0104
-12 6 12 -6.6650 0.0213
-12 6 13 0.2216 0.0044
-12 6 14 -3.3787 -0.0258
-12 6 15 -1.7048 0.0066
-12 6 16 -0.8777 -0.0087
-12 6 17 -2.9610 -0.0117
-12 6 18 -1.0314 0.0001
-12 6 19 -2.8224 0.0154
-12 6 20 -0.5184 -0.0097
-12 6 21 0.0432 -0.0010
-12 6 22 -2.5273 0.0400
-12 6 23 0.7586 0.0173
-12 6 24 -2.1300 0.0743
-12 6 25 -0.1443 0.0208
-12 6 26 -2.4264 0.0589
-12 6 27 -1.1886 -0.0878
-12 8 1 -7.1935 0.0142
-12 8 2 0.7768 -0.0071
-12 8 3 3.1498 0.0137
-12 8 4 0.0178 -0.0054
-12 8 5 10.9271 0.0171
-12 8 6 -1.7210 0.0224
-12 8 7 13.9752 -0.0169
-12 8 8 -2.8482 -0.0070
-12 8 9 11.8782 0.0075
-12 8 10 -2.4348 0.0137
-12 8 11 6.8117 0.0076
-12 8 12 -1.8282 0.0133
-12 8 13 3.9480 0.0029
-12 8 14 -2.8317 -0.0286
-12 8 15 0.3336 0.0111
-12 8 16 -3.1336 -0.0379
-12 8 17 -2.1616 0.0200
-12 8 18 -4.2478 0.0263
-12 8 19 -0.9604 0.0311
-12 8 20 -5.5914 0.0522
-12 8 21 -0.5888 0.0049
-12 8 22 -4.5192 0.0461
-12 8 23 0.2622 -0.0279
-12 8 24 -2.5969 0.0134
-12 10 1 1.7113 -0.0001
-12 10 2 -1.2849 0.0005
-12 10 3 6.6007 0.0133
-12 10 4 -0.0302 0.0245
-12 10 5 11.0579 -0.0198
-12 10 6 1.7003 -0.0143
-12 10 7 14.1243 -0.0039
-12 10 8 3.0297 0.0058
-12 10 9 12.1635 0.0179
-12 10 10 3.4306 0.0099
-12 10 11 8.8167 0.0385
-12 10 12 2.7768 0.0156
-12 10 13 5.0815 -0.0166
-12 10 14 -0.3028 0.0295
-12 10 15 1.4913 -0.0295
-12 10 16 -2.7916 0.0072
-12 10 17 -0.3444 0.0383
-12 10 18 -4.8417 0.0330
-12 10 19 -0.6884 0.0106
-12 10 20 -4.4050 0.0187
-12 10 21 -0.8226 -0.1049
-12 12 1 3.4352 -0.0054
-12 12 2 -2.4621 0.0056
-12 12 3 5.3544 0.0258
-12 12 4 0.3759 0.0083
-12 12 5 6.6010 -0.0286
-12 12 6 4.1174 0.0277
-12 12 7 8.5612 -0.0011
-12 12 8 6.1519 0.0555
-12 12 9 6.8210 0.0117
-12 12 10 6.1142 -0.0520
-12 12 11 5.4012 0.0051
-12 12 12 4.5294 -0.1337
-12 12 13 3.6151 0.0370
-12 12 14 1.2992 -0.0455
-12 12 15 1.7992 -0.0170
-12 12 16 -0.8397 0.0537
-12 14 1 1.3778 0.0084
-12 14 2 -1.1443 0.0114
-12 14 3 0.4394 -0.0241
-12 14 4 -0.1893 -0.0533
-12 14 5 0.4914 -0.0284
-12 14 6 2.0655 0.1149
-12 14 7 0.6219 -0.0256
-11 1 1 21.7543 -0.0474
-11 1 2 -9.3753 -0.0095
-11 1 3 13.6204 0.0097
-11 1 4 11.9752 -0.0142
-11 1 5 7.1306 0.0116
-11 1 6 30.0345 -0.0208
-11 1 7 4.4093 -0.0228
-11 1 8 30.4510 -0.0129
-11 1 9 6.3518 -0.0146
-11 1 10 18.3523 0.0338
-11 1 11 4.8124 0.0014
-11 1 12 5.5993 0.0033
-11 1 13 3.8075 0.0201
-11 1 14 -8.5915 -0.0100
-11 1 15 2.0038 -0.0060
-11 1 16 -17.8088 0.0147
-11 1 17 0.7991 -0.0171
-11 1 18 -22.1947 0.0426
-11 1 19 0.5012 -0.0050
-11 1 20 -18.9196 0.0347
-11 1 21 -0.6480 -0.0086
-11 1 22 -11.1713 -0.0257
-11 1 23 -1.0656 -0.0216
-11 1 24 -3.9727 -0.0254
-11 1 25 -1.2374 0.0191
-11 1 26 1.0644 0.0067
-11 1 27 -0.4904 -0.0511
-11 1 28 4.3784 -0.0427
-11 1 29 -0.6992 -0.0193
-11 3 1 46.9308 -0.0225
-11 3 2 -11.7860 -0.0283
-11 3 3 22.9512 -0.0087
-11 3 4 8.0511 -0.0274
-11 3 5 10.2206 -0.0117
-11 3 6 23.8116 -0.0244
-11 3 7 7.0338 -0.0098
-11 3 8 25.6386 -0.0103
-11 3 9 6.5610 -0.0054
-11 3 10 18.2570 -0.0107
-11 3 11 8.3352 -0.0101
-11 3 12 9.3024 -0.0023
-11 3 13 5.0755 -0.0008
-11 3 14 -1.5206 -0.0066
-11 3 15 4.4503 -0.0026
-11 3 16 -10.2081 -0.0005
-11 3 17 2.0117 -0.0104
-11 3 18 -14.6302 0.0117
-11 3 19 0.6204 -0.0162
-11 3 20 -12.3106 0.0022
-11 3 21 -0.7030 -0.0293
-11 3 22 -6.0205 -0.0087
-11 3 23 -2.5102 -0.0317
-11 3 24 -0.7895 -0.0017
-11 3 25 -1.8875 0.0247
-11 3 26 2.6364 0.0049
-11 3 27 -0.5030 -0.0077
-11 3 28 3.4209 0.0870
-11 3 29 -0.7013 0.0528
-11 5 1 36.6243 0.0015
-11 5 2 -9.2579 0.0250
-11 5 3 14.6230 -0.0254
-11 5 4 4.5643 -0.0093
-11 5 5 2.2585 0.0079
-11 5 6 14.7571 0.0040
-11 5 7 -2.8978 -0.0027
-11 5 8 18.1037 0.0018
-11 5 9 -0.5233 -0.0045
-11 5 10 16.6154 -0.0018
-11 5 11 1.7970 0.0133
-11 5 12 10.1491 -0.0111
-11 5 13 2.4442 -0.0093
-11 5 14 3.6993 0.0081
-11 5 15 2.7014 0.0055
-11 5 16 -1.3954 -0.0057
-11 5 17 1.8915 0.0038
-11 5 18 -3.6635 0.0025
-11 5 19 1.9216 -0.0182
-11 5 20 -2.9932 0.0184
-11 5 21 -1.3318 0.0124
-11 5 22 -0.8164 -0.0026
-11 5 23 -1.6073 0.0109
-11 5 24 1.2404 -0.0355
-11 5 25 -0.7793 0.0247
-11 5 26 2.7986 0.0053
-11 5 27 1.2264 0.1168
-11 5 28 1.9263 0.1534
-11 7 1 15.5221 0.0004
-11 7 2 -1.1813 -0.0041
-11 7 3 2.2049 -0.0133
-11 7 4 2.5251 0.0304
-11 7 5 -7.6355 0.0019
-11 7 6 5.8515 -0.0080
-11 7 7 -11.1616 -0.0106
-11 7 8 8.8034 0.0233
-11 7 9 -8.4898 -0.0030
-11 7 10 7.3328 -0.0002
-11 7 11 -3.8589 0.0001
-11 7 12 5.3205 -0.0111
-11 7 13 -2.4121 -0.0050
-11 7 14 3.8215 0.0277
-11 7 15 -0.2070 -0.0208
-11 7 16 2.3588 0.0247
-11 7 17 1.9078 0.0072
-11 7 18 3.3112 -0.0050
-11 7 19 0.6793 -0.0123
-11 7 20 3.2457 -0.0099
-11 7 21 -0.3772 -0.0030
-11 7 22 4.0473 -0.0618
-11 7 23 -1.3783 -0.0328
-11 7 24 2.6683 -0.0296
-11 7 25 0.2703 -0.0943
-11 7 26 1.4909 -0.0623
-11 9 1 1.4175 -0.0196
-11 9 2 1.7998 0.0214
-11 9 3 -5.4011 -0.0195
-11 9 4 0.7046 -0.0159
-11 9 5 -10.6852 -0.0101
-11 9 6 0.5862 -0.0074
-11 9 7 -13.4459 0.0295
-11 9 8 0.2719 -0.0131
-11 9 9 -11.1070 0.0026
-11 9 10 -0.0888 -0.0169
-11 9 11 -7.2937 -0.0158
-11 9 12 -0.2024 -0.0224
-11 9 13 -4.0578 0.0012
-11 9 14 1.7400 0.0034
-11 9 15 -0.4818 0.0071
-11 9 16 3.0375 0.0246
-11 9 17 1.0185 -0.0319
-11 9 18 4.8339 -0.0257
-11 9 19 0.4700 -0.0415
-11 9 20 5.6567 -0.0596
-11 9 21 0.5096 0.0502
-11 9 22 3.1999 -0.0255
-11 9 23 0.5905 0.0611
-11 11 1 -3.8966 0.0058
-11 11 2 2.6692 -0.0121
-11 11 3 -6.3912 -0.0207
-11 11 4 -0.1912 -0.0188
-11 11 5 -9.1426 0.0164
-11 11 6 -3.5093 0.0044
-11 11 7 -11.2307 0.0007
-11 11 8 -5.7333 -0.0083
-11 11 9 -9.3482 -0.0058
-11 11 10 -6.2248 0.0130
-11 11 11 -7.2388 -0.0395
-11 11 12 -4.8065 0.0531
-11 11 13 -4.6597 -0.0240
-11 11 14 -1.2045 -0.0088
-11 11 15 -2.1042 0.0338
-11 11 16 1.7554 -0.0321
-11 11 17 -0.2773 -0.0351
-11 11 18 3.1646 -0.0417
-11 11 19 0.5232 0.0220
-11 13 1 -2.6470 0.0027
-11 13 2 1.6658 -0.0089
-11 13 3 -2.9825 -0.0339
-11 13 4 -0.7231 0.0303
-11 13 5 -2.8823 0.0415
-11 13 6 -4.8016 -0.0927
-11 13 7 -3.8831 0.0336
-11 13 8 -5.5433 -0.1363
-11 13 9 -2.8139 0.0467
-11 13 10 -5.2583 0.0274
-11 13 11 -2.2061 0.0373
-11 13 12 -3.5918 0.1258
-11 13 13 -1.2852 -0.0312
-10 0 2 20.5948 -0.0539
-10 0 4 -5.2478 -0.0043
-10 0 6 -27.7562 0.0280
-10 0 8 -28.9333 -0.0006
-10 0 10 -18.8565 -0.0583
-10 0 12 -4.6440 -0.0108
-10 0 14 9.2410 0.0085
-10 0 16 18.9609 -0.0067
-10 0 18 23.0656 -0.0588
-10 0 20 19.5889 -0.0155
-10 0 22 12.4687 0.0398
-10 0 24 4.9483 0.0371
-10 0 26 -0.6114 -0.0268
-10 0 28 -4.4983 -0.0587
-10 0 30 -1.5161 -0.1718
-10 2 1 -42.4806 0.0676
-10 2 2 17.9469 0.0335
-10 2 3 -24.8154 -0.0009
-10 2 4 -6.1342 0.0256
-10 2 5 -12.3287 -0.0098
-10 2 6 -26.0595 0.0294
-10 2 7 -7.5325 0.0168
-10 2 8 -29.2684 0.0111
-10 2 9 -8.0130 0.0132
-10 2 10 -18.4057 -0.0129
-10 2 11 -7.4263 0.0064
-10 2 12 -8.6171 -0.0068
-10 2 13 -4.0673 -0.0130
-10 2 14 4.9677 0.0009
-10 2 15 -2.2688 0.0061
-10 2 16 13.9823 -0.0150
-10 2 17 0.0834 0.0140
-10 2 18 18.8780 -0.0254
-10 2 19 0.7298 -0.0059
-10 2 20 16.5837 -0.0208
-10 2 21 1.8082 0.0284
-10 2 22 9.0972 0.0174
-10 2 23 2.6838 0.0432
-10 2 24 3.0466 0.0042
-10 2 25 2.3867 -0.0105
-10 2 26 -1.4887 0.0168
-10 2 27 1.0148 0.0503
-10 2 28 -3.5853 0.0527
-10 2 29 1.0077 -0.0370
-10 4 1 -48.1091 0.0211
-10 4 2 13.4706 -0.0038
-10 4 3 -22.0117 0.0287
-10 4 4 -5.9446 0.0261
-10 4 5 -8.5603 0.0126
-10 4 6 -20.9970 0.0147
-10 4 7 -3.5312 0.0016
-10 4 8 -23.9853 0.0068
-10 4 9 -3.3265 0.0020
-10 4 10 -21.0903 0.0085
-10 4 11 -4.7112 0.0015
-10 4 12 -11.9640 0.0019
-10 4 13 -3.1485 0.0082
-10 4 14 -3.2476 0.0031
-10 4 15 -2.5543 -0.0116
-10 4 16 4.7841 0.0083
-10 4 17 -0.4725 -0.0040
-10 4 18 9.4370 -0.0063
-10 4 19 0.5120 0.0160
-10 4 20 7.6999 -0.0104
-10 4 21 2.2129 0.0162
-10 4 22 4.2457 -0.0034
-10 4 23 2.9836 0.0062
-10 4 24 0.0749 0.0116
-10 4 25 1.8204 -0.0256
-10 4 26 -2.4135 -0.0103
-10 4 27 -0.1579 -0.0561
-10 4 28 -2.6640 -0.1469
-10 6 1 -26.2083 -0.0089
-10 6 2 3.1933 -0.0128
-10 6 3 -9.3026 0.0176
-10 6 4 -5.3696 -0.0187
-10 6 5 1.8402 -0.0190
-10 6 6 -11.9139 -0.0110
-10 6 7 6.8230 0.0128
-10 6 8 -15.9890 -0.0202
-10 6 9 3.9200 0.0042
-10 6 10 -14.1239 -0.0062
-10 6 11 0.9400 -0.0087
-10 6 12 -9.7286 0.0161
-10 6 13 -0.0035 0.0067
-10 6 14 -4.9512 -0.0137
-10 6 15 -0.5743 0.0078
-10 6 16 -1.1521 0.0022
-10 6 17 -0.6009 -0.0146
-10 6 18 -0.8241 -0.0100
-10 6 19 -0.4107 0.0065
-10 6 20 -0.0387 -0.0253
-10 6 21 2.1819 -0.0321
-10 6 22 -1.7710 0.0090
-10 6 23 2.3166 0.0253
-10 6 24 -1.4889 0.0194
-10 6 25 0.5459 0.0204
-10 6 26 -2.1540 0.0214
-10 6 27 -1.3298 -0.0868
-10 8 1 -7.1306 0.0221
-10 8 2 -2.7561 -0.0088
-10 8 3 2.0080 0.0148
-10 8 4 -2.7868 -0.0176
-10 8 5 9.1144 0.0158
-10 8 6 -3.9866 0.0178
-10 8 7 11.5027 -0.0191
-10 8 8 -5.0608 -0.0049
-10 8 9 8.9640 -0.0089
-10 8 10 -4.1937 0.0097
-10 8 11 4.7374 -0.0007
-10 8 12 -3.0923 0.0006
-10 8 13 2.9322 0.0094
-10 8 14 -3.0087 -0.0217
-10 8 15 0.3549 0.0150
-10 8 16 -2.8014 -0.0315
-10 8 17 -1.2714 0.0106
-10 8 18 -4.0277 0.0058
-10 8 19 0.3138 0.0183
-10 8 20 -4.9468 0.0461
-10 8 21 0.3337 -0.0098
-10 8 22 -3.8312 0.0577
-10 8 23 0.6159 -0.0078
-10 8 24 -2.5204 0.0053
-10 8 25 -0.2751 0.1282
-10 10 1 2.4809 0.0014
-10 10 2 -3.3265 -0.0118
-10 10 3 6.1162 0.0213
-10 10 4 -0.9089 0.0224
-10 10 5 9.5279 0.0006
-10 10 6 1.2389 -0.0108
-10 10 7 11.5782 -0.0137
-10 10 8 2.6870 0.0070
-10 10 9 9.2491 -0.0123
-10 10 10 3.4773 0.0085
-10 10 11 6.8293 0.0389
-10 10 12 2.7489 0.0075
-10 10 13 3.8926 0.0086
-10 10 14 -0.1448 0.0226
-10 10 15 1.0681 -0.0292
-10 10 16 -2.3963 -0.0017
-10 10 17 -0.2845 0.0300
-10 10 18 -4.4552 0.0413
-10 10 19 -0.3555 0.0286
-10 10 20 -4.1374 0.0214
-10 10 21 -0.8459 -0.0555
-10 12 1 3.9885 -0.0067
-10 12 2 -2.6611 0.0095
-10 12 3 5.1529 0.0436
-10 12 4 1.1581 0.0040
-10 12 5 5.8524 -0.0249
-10 12 6 5.6383 0.0443
-10 12 7 7.2259 -0.0336
-10 12 8 7.7428 0.0627
-10 12 9 5.5931 -0.0372
-10 12 10 7.7878 -0.0233
-10 12 11 4.5294 -0.0044
-10 12 12 5.8091 -0.1005
-10 12 13 3.0691 0.0511
-10 12 14 2.1860 -0.0670
-10 12 15 1.6245 0.0030
-10 12 16 -0.3628 0.0296
-10 12 17 0.2622 0.0368
-10 14 1 1.4033 0.0221
-10 14 2 -0.6433 0.0263
-10 14 3 0.4548 -0.0148
-10 14 4 0.8257 -0.0584
-10 14 5 0.5887 -0.0210
-10 14 6 3.4871 0.0971
-10 14 7 0.5861 -0.0238
-10 14 8 3.3446 0.1267
-9 1 1 25.4159 -0.0637
-9 1 2 -31.4828 0.0434
-9 1 3 17.1116 0.0148
-9 1 4 -1.9170 -0.0000
-9 1 5 8.6939 0.0240
-9 1 6 23.8314 -0.0349
-9 1 7 4.0611 -0.0083
-9 1 8 28.0756 -0.0027
-9 1 9 5.5437 -0.0175
-9 1 10 18.3822 0.0406
-9 1 11 3.7160 -0.0015
-9 1 12 6.5013 0.0157
-9 1 13 2.3968 0.0187
-9 1 14 -7.5672 0.0033
-9 1 15 0.1454 -0.0169
-9 1 16 -16.8572 0.0240
-9 1 17 -0.9866 -0.0091
-9 1 18 -21.3311 0.0368
-9 1 19 -1.0087 0.0041
-9 1 20 -18.5215 0.0191
-9 1 21 -1.7481 -0.0054
-9 1 22 -11.5543 -0.0338
-9 1 23 -1.8732 -0.0381
-9 1 24 -4.7056 -0.0127
-9 1 25 -1.7546 0.0172
-9 1 26 0.6847 -0.0035
-9 1 27 -0.8256 -0.0277
-9 1 28 3.9709 -0.0559
-9 1 29 -0.6245 0.0385
-9 1 30 1.2309 -0.0261
-9 3 1 53.3508 -0.0581
-9 3 2 -20.8574 -0.0311
-9 3 3 27.9294 -0.0186
-9 3 4 3.8492 -0.0305
-9 3 5 13.0348 -0.0052
-9 3 6 24.0412 -0.0234
-9 3 7 7.2348 -0.0067
-9 3 8 28.4802 -0.0102
-9 3 9 5.5224 -0.0065
-9 3 10 21.8461 0.0031
-9 3 11 6.1792 -0.0085
-9 3 12 12.0960 0.0070
-9 3 13 2.0741 0.0009
-9 3 14 0.7454 -0.0021
-9 3 15 1.1336 0.0087
-9 3 16 -8.6902 -0.0004
-9 3 17 -1.5079 0.0027
-9 3 18 -14.2716 0.0142
-9 3 19 -2.6476 0.0074
-9 3 20 -12.7718 0.0150
-9 3 21 -3.0985 -0.0379
-9 3 22 -7.1341 -0.0065
-9 3 23 -4.0074 -0.0356
-9 3 24 -1.9655 -0.0025
-9 3 25 -2.8172 0.0039
-9 3 26 1.6339 -0.0175
-9 3 27 -1.0757 -0.0245
-9 3 28 2.6714 0.0250
-9 3 29 -0.6408 0.0053
-9 5 1 38.4299 -0.0078
-9 5 2 -7.9026 0.0234
-9 5 3 16.7928 -0.0277
-9 5 4 6.9288 -0.0061
-9 5 5 4.5933 0.0027
-9 5 6 18.3696 0.0008
-9 5 7 -1.1817 -0.0035
-9 5 8 22.5932 0.0085
-9 5 9 0.2584 -0.0006
-9 5 10 21.0266 -0.0013
-9 5 11 1.2149 0.0064
-9 5 12 13.3269 -0.0107
-9 5 13 1.6359 -0.0082
-9 5 14 5.8745 -0.0005
-9 5 15 0.9928 0.0146
-9 5 16 -0.6592 -0.0154
-9 5 17 -1.0223 0.0155
-9 5 18 -4.0413 0.0131
-9 5 19 -1.1543 -0.0101
-9 5 20 -3.6680 0.0205
-9 5 21 -3.8854 0.0197
-9 5 22 -1.7901 0.0259
-9 5 23 -3.3282 -0.0066
-9 5 24 0.1894 -0.0101
-9 5 25 -1.7438 0.0207
-9 5 26 1.9052 0.0142
-9 5 27 1.0439 0.0944
-9 5 28 1.5458 0.0970
-9 7 1 15.2839 0.0031
-9 7 2 2.9828 0.0007
-9 7 3 3.4394 -0.0093
-9 7 4 6.0967 0.0323
-9 7 5 -5.2583 0.0109
-9 7 6 9.0443 0.0011
-9 7 7 -8.5625 -0.0019
-9 7 8 11.8857 0.0209
-9 7 9 -5.7727 0.0055
-9 7 10 9.9719 0.0043
-9 7 11 -1.9770 0.0018
-9 7 12 7.4114 0.0011
-9 7 13 -1.1355 -0.0118
-9 7 14 4.4979 0.0155
-9 7 15 -0.3227 -0.0210
-9 7 16 2.1018 0.0112
-9 7 17 0.4576 0.0083
-9 7 18 2.9780 0.0083
-9 7 19 -1.1036 0.0068
-9 7 20 2.4500 0.0095
-9 7 21 -1.9278 0.0365
-9 7 22 3.0334 -0.0366
-9 7 23 -2.4636 -0.0265
-9 7 24 2.0670 0.0200
-9 7 25 -0.2185 -0.0928
-9 7 26 1.4265 -0.0204
-9 9 1 1.0215 -0.0235
-9 9 2 4.8987 0.0234
-9 9 3 -4.3429 -0.0185
-9 9 4 2.6468 -0.0051
-9 9 5 -8.7534 -0.0213
-9 9 6 1.9663 -0.0032
-9 9 7 -10.3544 0.0266
-9 9 8 1.3410 -0.0111
-9 9 9 -7.6569 0.0213
-9 9 10 0.7034 -0.0106
-9 9 11 -4.7926 -0.0079
-9 9 12 0.4627 -0.0060
-9 9 13 -2.6325 -0.0056
-9 9 14 1.7808 -0.0012
-9 9 15 -0.0198 0.0098
-9 9 16 2.5930 0.0197
-9 9 17 0.7764 -0.0113
-9 9 18 4.3285 -0.0132
-9 9 19 -0.2539 -0.0377
-9 9 20 4.8631 -0.0427
-9 9 21 0.1328 0.0318
-9 9 22 2.5934 -0.0240
-9 9 23 0.6614 0.0266
-9 11 1 -4.2561 0.0149
-9 11 2 3.8594 -0.0014
-9 11 3 -5.7137 -0.0271
-9 11 4 0.0257 -0.0187
-9 11 5 -7.4180 0.0065
-9 11 6 -3.8638 -0.0052
-9 11 7 -8.5762 0.0187
-9 11 8 -6.1637 -0.0094
-9 11 9 -6.6240 0.0310
-9 11 10 -7.0052 0.0011
-9 11 11 -5.2230 -0.0341
-9 11 12 -5.3575 0.0355
-9 11 13 -3.2839 -0.0417
-9 11 14 -1.7548 0.0035
-9 11 15 -1.4913 0.0253
-9 11 16 1.2568 -0.0120
-9 11 17 -0.1111 -0.0442
-9 11 18 2.7695 -0.0370
-9 11 19 0.4805 0.0057
-9 13 1 -2.6895 -0.0028
-9 13 2 1.3274 -0.0213
-9 13 3 -2.6974 -0.0422
-9 13 4 -1.8747 0.0311
-9 13 5 -2.4768 0.0309
-9 13 6 -6.4871 -0.0828
-9 13 7 -3.0942 0.0497
-9 13 8 -7.4457 -0.0981
-9 13 9 -2.1511 0.0639
-9 13 10 -6.9342 0.0195
-9 13 11 -1.8578 0.0487
-9 13 12 -4.7457 0.0782
-9 13 13 -1.0169 -0.0138
-8 0 2 47.8729 -0.1488
-8 0 4 12.7509 -0.0326
-8 0 6 -18.9215 0.0421
-8 0 8 -25.1264 -0.0123
-8 0 10 -18.1777 -0.0598
-8 0 12 -5.3707 -0.0087
-8 0 14 7.8014 0.0009
-8 0 16 17.3992 -0.0157
-8 0 18 21.3719 -0.0507
-8 0 20 18.4356 0.0100
-8 0 22 12.2264 0.0415
-8 0 24 5.2805 0.0328
-8 0 26 -0.5182 -0.0024
-8 0 28 -4.0458 -0.0241
-8 0 30 -1.2879 -0.1206
-8 2 1 -45.7316 0.0778
-8 2 2 35.6243 -0.0026
-8 2 3 -27.9224 -0.0084
-8 2 4 4.7734 0.0133
-8 2 5 -13.4482 -0.0203
-8 2 6 -22.0020 0.0266
-8 2 7 -6.1616 -0.0006
-8 2 8 -29.1034 0.0041
-8 2 9 -5.7949 0.0160
-8 2 10 -20.2228 -0.0237
-8 2 11 -4.8421 0.0030
-8 2 12 -10.6728 -0.0185
-8 2 13 -1.1753 -0.0119
-8 2 14 3.0426 -0.0035
-8 2 15 0.8962 0.0067
-8 2 16 12.1810 -0.0146
-8 2 17 3.0719 0.0013
-8 2 18 17.5849 -0.0159
-8 2 19 3.2406 -0.0227
-8 2 20 16.1221 -0.0205
-8 2 21 3.6150 0.0221
-8 2 22 9.6031 0.0226
-8 2 23 3.9407 0.0429
-8 2 24 3.7718 -0.0100
-8 2 25 3.1557 -0.0045
-8 2 26 -0.8629 0.0237
-8 2 27 1.5500 0.0410
-8 2 28 -2.8861 0.0661
-8 2 29 0.8894 -0.0372
-8 4 1 -49.6036 0.0384
-8 4 2 16.1347 0.0027
-8 4 3 -23.6453 0.0339
-8 4 4 -5.5278 0.0195
-8 4 5 -9.9534 0.0101
-8 4 6 -22.7505 0.0137
-8 4 7 -3.8464 0.0039
-8 4 8 -27.6177 0.0033
-8 4 9 -2.5771 -0.0051
-8 4 10 -25.0867 0.0013
-8 4 11 -2.6441 0.0041
-8 4 12 -14.7557 -0.0003
-8 4 13 -0.7929 0.0041
-8 4 14 -5.4433 0.0055
-8 4 15 0.0607 -0.0242
-8 4 16 3.5632 0.0153
-8 4 17 2.7305 -0.0168
-8 4 18 9.3454 -0.0147
-8 4 19 3.8127 -0.0038
-8 4 20 8.2188 -0.0119
-8 4 21 4.8521 0.0230
-8 4 22 5.2400 -0.0179
-8 4 23 4.6403 0.0161
-8 4 24 1.1964 0.0108
-8 4 25 2.8435 -0.0087
-8 4 26 -1.2285 0.0028
-8 4 27 0.3563 -0.0258
-8 4 28 -1.8553 -0.0723
-8 4 29 -0.1134 0.0451
-8 6 1 -24.9675 -0.0117
-8 6 2 -0.7700 -0.0170
-8 6 3 -9.8835 0.0083
-8 6 4 -8.7170 -0.0151
-8 6 5 -0.2286 -0.0172
-8 6 6 -15.3335 -0.0116
-8 6 7 4.4951 0.0019
-8 6 8 -19.4954 -0.0211
-8 6 9 1.9978 -0.0005
-8 6 10 -17.2865 -0.0083
-8 6 11 0.0720 -0.0022
-8 6 12 -12.1545 0.0077
-8 6 13 -0.8750 0.0116
-8 6 14 -6.2406 -0.0006
-8 6 15 -0.1979 0.0000
-8 6 16 -1.2284 0.0119
-8 6 17 1.4285 -0.0194
-8 6 18 -0.3077 -0.0130
-8 6 19 2.0458 -0.0025
-8 6 20 0.7974 -0.0285
-8 6 21 4.3289 -0.0595
-8 6 22 -0.7242 -0.0174
-8 6 23 3.8714 0.0262
-8 6 24 -0.5426 -0.0306
-8 6 25 1.5129 0.0147
-8 6 26 -1.5262 -0.0122
-8 6 27 -1.1844 -0.0726
-8 8 1 -6.5859 0.0164
-8 8 2 -6.6925 -0.0071
-8 8 3 0.7675 0.0115
-8 8 4 -5.7752 -0.0224
-8 8 5 6.7454 0.0104
-8 8 6 -6.1069 0.0075
-8 8 7 8.2234 -0.0171
-8 8 8 -6.7171 -0.0014
-8 8 9 5.5353 -0.0207
-8 8 10 -5.5101 0.0040
-8 8 11 2.0568 -0.0051
-8 8 12 -4.3874 -0.0147
-8 8 13 1.1887 0.0121
-8 8 14 -3.2997 -0.0117
-8 8 15 -0.1188 0.0121
-8 8 16 -2.3627 -0.0145
-8 8 17 -0.6503 0.0001
-8 8 18 -3.5059 -0.0099
-8 8 19 1.4230 0.0008
-8 8 20 -3.8277 0.0171
-8 8 21 1.1980 -0.0297
-8 8 22 -2.6325 0.0297
-8 8 23 1.0996 -0.0053
-8 8 24 -1.8899 -0.0242
-8 8 25 -0.1730 0.1118
-8 10 1 2.6091 -0.0036
-8 10 2 -5.6400 -0.0182
-8 10 3 4.9949 0.0153
-8 10 4 -2.0609 0.0164
-8 10 5 7.2266 0.0132
-8 10 6 0.5491 -0.0111
-8 10 7 8.1002 -0.0119
-8 10 8 2.3089 0.0020
-8 10 9 5.5317 -0.0286
-8 10 10 3.3186 0.0050
-8 10 11 4.0659 0.0292
-8 10 12 2.5377 0.0021
-8 10 13 2.0344 0.0138
-8 10 14 -0.0098 0.0206
-8 10 15 0.2117 -0.0316
-8 10 16 -1.9479 -0.0074
-8 10 17 -0.4970 0.0146
-8 10 18 -3.8779 0.0300
-8 10 19 -0.0699 0.0278
-8 10 20 -3.5769 -0.0021
-8 10 21 -0.7317 -0.0159
-8 10 22 -1.1833 -0.0039
-8 12 1 3.8244 -0.0159
-8 12 2 -3.0084 0.0072
-8 12 3 4.2493 0.0434
-8 12 4 1.5611 0.0039
-8 12 5 4.3948 -0.0168
-8 12 6 6.6109 0.0453
-8 12 7 4.9828 -0.0487
-8 12 8 8.9280 0.0383
-8 12 9 3.5429 -0.0614
-8 12 10 9.0882 -0.0072
-8 12 11 2.9461 -0.0141
-8 12 12 6.7906 -0.0534
-8 12 13 1.9176 0.0439
-8 12 14 2.9618 -0.0625
-8 12 15 1.1007 0.0114
-8 12 16 0.0961 0.0048
-8 12 17 0.1304 0.0539
-8 14 1 1.2722 0.0223
-8 14 2 -0.1441 0.0385
-8 14 3 0.3274 -0.0035
-8 14 4 1.7697 -0.0483
-8 14 5 0.5600 -0.0101
-8 14 6 4.6836 0.0606
-8 14 7 0.4226 -0.0153
-8 14 8 4.7833 0.0497
-8 14 9 0.2240 -0.0168
-7 1 1 25.3166 -0.0373
-7 1 2 -57.6158 0.1268
-7 1 3 17.6022 0.0303
-7 1 4 -19.4158 0.0307
-7 1 5 8.2056 0.0294
-7 1 6 15.5352 -0.0397
-7 1 7 2.3505 0.0048
-7 1 8 25.2482 0.0108
-7 1 9 3.3776 -0.0160
-7 1 10 18.6415 0.0403
-7 1 11 1.7000 -0.0020
-7 1 12 7.9804 0.0160
-7 1 13 0.6174 0.0088
-7 1 14 -5.4390 0.0025
-7 1 15 -1.7961 -0.0285
-7 1 16 -14.5078 0.0220
-7 1 17 -2.6936 -0.0027
-7 1 18 -19.0473 0.0232
-7 1 19 -2.3391 0.0153
-7 1 20 -17.0318 -0.0013
-7 1 21 -2.6204 0.0043
-7 1 22 -11.1472 -0.0373
-7 1 23 -2.5918 -0.0365
-7 1 24 -4.8242 0.0011
-7 1 25 -2.1345 0.0202
-7 1 26 0.6118 -0.0110
-7 1 27 -1.1218 -0.0086
-7 1 28 3.4029 -0.0577
-7 1 29 -0.4535 0.0830
-7 1 30 0.8652 -0.0681
-7 3 1 52.6764 -0.0580
-7 3 2 -30.6706 -0.0187
-7 3 3 27.8911 -0.0130
-7 3 4 -1.9092 -0.0175
-7 3 5 12.7038 0.0060
-7 3 6 22.5188 -0.0100
-7 3 7 5.4183 0.0023
-7 3 8 30.0229 -0.0068
-7 3 9 2.9300 -0.0014
-7 3 10 24.7879 0.0138
-7 3 11 2.9318 -0.0041
-7 3 12 14.5064 0.0120
-7 3 13 -1.2625 0.0034
-7 3 14 2.8127 -0.0028
-7 3 15 -2.1231 0.0141
-7 3 16 -6.9465 -0.0076
-7 3 17 -4.6872 0.0113
-7 3 18 -13.1652 0.0099
-7 3 19 -5.5195 0.0270
-7 3 20 -12.5152 0.0203
-7 3 21 -5.3626 -0.0373
-7 3 22 -7.7705 -0.0029
-7 3 23 -5.4540 -0.0279
-7 3 24 -2.7612 0.0044
-7 3 25 -3.7215 -0.0044
-7 3 26 0.6638 -0.0244
-7 3 27 -1.6631 -0.0322
-7 3 28 1.7812 -0.0062
-7 3 29 -0.5958 -0.0379
-7 5 1 35.6523 -0.0122
-7 5 2 -5.6941 0.0195
-7 5 3 16.0456 -0.0195
-7 5 4 8.8907 -0.0010
-7 5 5 5.3115 -0.0012
-7 5 6 20.7431 -0.0044
-7 5 7 -0.0165 0.0017
-7 5 8 25.7848 0.0120
-7 5 9 0.7366 0.0073
-7 5 10 24.1271 0.0009
-7 5 11 0.4436 -0.0009
-7 5 12 15.4120 -0.0047
-7 5 13 1.0458 -0.0063
-7 5 14 7.3115 -0.0088
-7 5 15 -0.1928 0.0252
-7 5 16 -0.1707 -0.0205
-7 5 17 -3.4383 0.0252
-7 5 18 -4.3803 0.0165
-7 5 19 -4.0982 -0.0013
-7 5 20 -4.3686 0.0082
-7 5 21 -6.4160 0.0241
-7 5 22 -2.6992 0.0374
-7 5 23 -5.0347 -0.0202
-7 5 24 -0.8177 0.0073
-7 5 25 -2.8881 0.0139
-7 5 26 0.8198 0.0187
-7 5 27 0.5477 0.0625
-7 5 28 0.9975 0.0425
-7 7 1 13.5008 0.0149
-7 7 2 7.3707 0.0040
-7 7 3 3.9043 -0.0003
-7 7 4 9.4451 0.0226
-7 7 5 -2.8948 0.0150
-7 7 6 11.6525 0.0080
-7 7 7 -5.4321 0.0061
-7 7 8 13.9948 0.0125
-7 7 9 -2.7677 0.0124
-7 7 10 11.6191 0.0079
-7 7 11 0.2515 -0.0020
-7 7 12 9.0876 0.0115
-7 7 13 0.8020 -0.0186
-7 7 14 5.1962 0.0044
-7 7 15 0.1912 -0.0128
-7 7 16 1.8333 -0.0037
-7 7 17 -0.6742 0.0085
-7 7 18 2.3557 0.0111
-7 7 19 -2.7613 0.0171
-7 7 20 1.2533 0.0233
-7 7 21 -3.3343 0.0631
-7 7 22 1.6498 -0.0056
-7 7 23 -3.4800 -0.0135
-7 7 24 0.9879 0.0623
-7 7 25 -0.8837 -0.0690
-7 7 26 1.0545 0.0139
-7 9 1 0.8038 -0.0163
-7 9 2 8.1536 0.0177
-7 9 3 -2.9059 -0.0113
-7 9 4 4.7259 0.0025
-7 9 5 -6.2044 -0.0241
-7 9 6 3.2891 0.0050
-7 9 7 -6.5590 0.0128
-7 9 8 1.9864 -0.0062
-7 9 9 -3.7771 0.0250
-7 9 10 1.2826 -0.0038
-7 9 11 -1.6843 -0.0005
-7 9 12 1.2095 0.0089
-7 9 13 -0.5796 -0.0014
-7 9 14 1.9464 -0.0075
-7 9 15 0.8619 0.0152
-7 9 16 2.1757 0.0080
-7 9 17 0.8314 0.0070
-7 9 18 3.6880 -0.0002
-7 9 19 -0.7963 -0.0235
-7 9 20 3.8068 -0.0076
-7 9 21 -0.3056 0.0201
-7 9 22 1.7151 0.0102
-7 9 23 0.4399 0.0065
-7 11 1 -3.8269 0.0271
-7 11 2 5.1611 0.0081
-7 11 3 -4.3442 -0.0155
-7 11 4 0.5814 -0.0157
-7 11 5 -4.9709 0.0003
-7 11 6 -3.7938 -0.0077
-7 11 7 -5.0882 0.0202
-7 11 8 -6.3056 0.0023
-7 11 9 -3.1321 0.0428
-7 11 10 -7.3975 -0.0060
-7 11 11 -2.4562 -0.0222
-7 11 12 -5.6193 0.0121
-7 11 13 -1.2102 -0.0339
-7 11 14 -2.1841 0.0027
-7 11 15 -0.4210 0.0207
-7 11 16 0.8474 0.0065
-7 11 17 0.2487 -0.0414
-7 11 18 2.3849 -0.0156
-7 11 19 0.3783 0.0050
-7 11 20 1.9561 0.0161
-7 13 1 -2.2661 0.0038
-7 13 2 1.2022 -0.0252
-7 13 3 -1.9219 -0.0388
-7 13 4 -2.6115 0.0221
-7 13 5 -1.6451 0.0158
-7 13 6 -7.5564 -0.0555
-7 13 7 -1.8238 0.0476
-7 13 8 -8.9369 -0.0294
-7 13 9 -1.0737 0.0529
-7 13 10 -8.2932 0.0338
-7 13 11 -1.1171 0.0455
-7 13 12 -5.6506 0.0335
-7 13 13 -0.4766 0.0057
-7 13 14 -2.6009 0.0706
-6 0 2 77.5941 -0.2406
-6 0 4 33.1939 -0.0642
-6 0 6 -8.7793 0.0507
-6 0 8 -21.6588 -0.0254
-6 0 10 -18.2228 -0.0531
-6 0 12 -6.9612 0.0032
-6 0 14 5.0744 0.0090
-6 0 16 14.3018 -0.0182
-6 0 18 18.2663 -0.0344
-6 0 20 16.2725 0.0320
-6 0 22 11.1227 0.0364
-6 0 24 4.9189 0.0197
-6 0 26 -0.8535 0.0181
-6 0 28 -3.5213 0.0141
-6 0 30 -0.9372 -0.0579
-6 2 1 -41.8278 0.0336
-6 2 2 54.6332 -0.0500
-6 2 3 -25.4433 -0.0303
-6 2 4 17.5776 -0.0091
-6 2 5 -11.0288 -0.0253
-6 2 6 -16.3477 0.0150
-6 2 7 -2.7907 -0.0152
-6 2 8 -28.0652 -0.0039
-6 2 9 -1.9204 0.0134
-6 2 10 -21.8348 -0.0256
-6 2 11 -1.1747 -0.0026
-6 2 12 -12.8455 -0.0171
-6 2 13 1.9380 -0.0062
-6 2 14 0.6816 0.0018
-6 2 15 3.8537 0.0111
-6 2 16 9.6642 -0.0048
-6 2 17 5.6620 -0.0044
-6 2 18 15.2996 -0.0031
-6 2 19 5.2744 -0.0301
-6 2 20 14.7164 -0.0139
-6 2 21 5.0821 0.0133
-6 2 22 9.4328 0.0237
-6 2 23 5.0211 0.0287
-6 2 24 3.9109 -0.0227
-6 2 25 3.7338 -0.0104
-6 2 26 -0.4910 0.0186
-6 2 27 1.9822 0.0275
-6 2 28 -2.2320 0.0461
-6 2 29 0.7044 -0.0300
-6 2 30 -0.2421 0.1473
-6 4 1 -44.2954 0.0370
-6 4 2 18.3548 0.0048
-6 4 3 -20.6177 0.0261
-6 4 4 -4.2842 0.0035
-6 4 5 -8.5515 0.0023
-6 4 6 -22.8110 0.0069
-6 4 7 -2.7505 -0.0009
-6 4 8 -29.5190 0.0002
-6 4 9 -1.0539 -0.0161
-6 4 10 -27.6254 -0.0044
-6 4 11 -0.1716 0.0055
-6 4 12 -16.4399 -0.0043
-6 4 13 1.4968 -0.0012
-6 4 14 -6.7658 0.0087
-6 4 15 2.3068 -0.0284
-6 4 16 2.6258 0.0211
-6 4 17 5.3121 -0.0205
-6 4 18 8.8636 -0.0154
-6 4 19 6.6162 -0.0178
-6 4 20 8.3285 -0.0047
-6 4 21 7.3209 0.0243
-6 4 22 5.8399 -0.0222
-6 4 23 6.2193 0.0169
-6 4 24 2.0017 0.0083
-6 4 25 3.9019 -0.0010
-6 4 26 -0.1140 0.0089
-6 4 27 0.9965 -0.0045
-6 4 28 -0.9982 -0.0212
-6 4 29 -0.0659 0.0796
-6 6 1 -20.8208 -0.0180
-6 6 2 -4.9286 -0.0187
-6 6 3 -8.5854 -0.0072
-6 6 4 -11.4290 -0.0062
-6 6 5 -1.3746 -0.0109
-6 6 6 -17.5752 -0.0067
-6 6 7 2.1771 -0.0103
-6 6 8 -21.5604 -0.0149
-6 6 9 0.0178 -0.0061
-6 6 10 -18.9318 -0.0096
-6 6 11 -0.8962 0.0050
-6 6 12 -13.4903 -0.0021
-6 6 13 -2.0610 0.0164
-6 6 14 -7.0154 0.0082
-6 6 15 -0.3325 -0.0125
-6 6 16 -1.1828 0.0155
-6 6 17 2.9865 -0.0206
-6 6 18 0.3581 -0.0081
-6 6 19 4.3118 -0.0022
-6 6 20 1.8693 -0.0151
-6 6 21 6.2667 -0.0663
-6 6 22 0.4558 -0.0244
-6 6 23 5.2238 0.0279
-6 6 24 0.5701 -0.0546
-6 6 25 2.5714 0.0059
-6 6 26 -0.6834 -0.0302
-6 6 27 -0.7741 -0.0530
-6 8 1 -5.4613 0.0019
-6 8 2 -10.4686 -0.0021
-6 8 3 -0.2772 0.0068
-6 8 4 -8.5353 -0.0166
-6 8 5 4.0904 0.0059
-6 8 6 -7.7990 -0.0033
-6 8 7 4.4167 -0.0065
-6 8 8 -7.5360 0.0030
-6 8 9 1.9026 -0.0219
-6 8 10 -6.0670 0.0007
-6 8 11 -1.0177 -0.0032
-6 8 12 -5.4831 -0.0231
-6 8 13 -1.1284 0.0108
-6 8 14 -3.7546 -0.0027
-6 8 15 -1.0705 0.0053
-6 8 16 -2.0326 0.0039
-6 8 17 -0.3184 -0.0048
-6 8 18 -2.8006 -0.0134
-6 8 19 2.3286 -0.0084
-6 8 20 -2.4572 -0.0098
-6 8 21 1.9820 -0.0373
-6 8 22 -1.2182 -0.0094
-6 8 23 1.7210 -0.0071
-6 8 24 -0.8861 -0.0526
-6 8 25 0.0771 0.0744
-6 10 1 2.1720 -0.0125
-6 10 2 -7.9302 -0.0167
-6 10 3 3.3807 0.0007
-6 10 4 -3.3655 0.0100
-6 10 5 4.3704 0.0164
-6 10 6 -0.2409 -0.0133
-6 10 7 4.0919 0.0016
-6 10 8 2.0954 -0.0068
-6 10 9 1.4407 -0.0232
-6 10 10 3.0898 0.0019
-6 10 11 0.7241 0.0173
-6 10 12 2.2111 0.0001
-6 10 13 -0.4493 0.0014
-6 10 14 0.0334 0.0212
-6 10 15 -1.0766 -0.0325
-6 10 16 -1.6032 -0.0095
-6 10 17 -0.9659 0.0007
-6 10 18 -3.3542 0.0129
-6 10 19 0.1314 0.0150
-6 10 20 -2.9565 -0.0277
-6 10 21 -0.4529 0.0059
-6 10 22 -0.9255 -0.0377
-6 12 1 2.9945 -0.0284
-6 12 2 -3.5301 -0.0002
-6 12 3 2.7149 0.0265
-6 12 4 1.4642 0.0045
-6 12 5 2.3782 -0.0077
-6 12 6 6.8954 0.0343
-6 12 7 2.1458 -0.0429
-6 12 8 9.5508 -0.0008
-6 12 9 0.9483 -0.0511
-6 12 10 9.8495 -0.0036
-6 12 11 0.7994 -0.0174
-6 12 12 7.3446 -0.0118
-6 12 13 0.2886 0.0238
-6 12 14 3.4542 -0.0423
-6 12 15 0.2838 0.0122
-6 12 16 0.3242 -0.0130
-6 12 17 -0.0827 0.0537
-6 14 1 0.9632 0.0131
-6 14 2 0.1263 0.0406
-6 14 3 -0.0071 0.0050
-6 14 4 2.4075 -0.0276
-6 14 5 0.3220 -0.0007
-6 14 6 5.4310 0.0194
-6 14 7 0.1412 -0.0038
-6 14 8 5.9121 -0.0333
-6 14 9 0.0004 0.0061
-5 1 1 20.7020 0.0209
-5 1 2 -83.7638 0.1853
-5 1 3 14.2970 0.0478
-5 1 4 -37.6792 0.0530
-5 1 5 5.3305 0.0201
-5 1 6 6.6527 -0.0404
-5 1 7 -0.4616 0.0073
-5 1 8 22.7849 0.0223
-5 1 9 0.2937 -0.0110
-5 1 10 19.5927 0.0316
-5 1 11 -0.9011 0.0019
-5 1 12 10.2072 0.0039
-5 1 13 -1.2048 -0.0044
-5 1 14 -2.3237 -0.0098
-5 1 15 -3.4423 -0.0355
-5 1 16 -11.0049 0.0136
-5 1 17 -4.0566 0.0004
-5 1 18 -15.6606 0.0096
-5 1 19 -3.3546 0.0206
-5 1 20 -14.6568 -0.0196
-5 1 21 -3.2038 0.0115
-5 1 22 -9.9715 -0.0356
-5 1 23 -3.1431 -0.0205
-5 1 24 -4.2727 0.0114
-5 1 25 -2.3126 0.0264
-5 1 26 0.9356 -0.0114
-5 1 27 -1.3280 -0.0005
-5 1 28 2.9450 -0.0391
-5 1 29 -0.2258 0.0953
-5 1 30 0.5146 -0.0804
-5 3 1 43.6771 -0.0207
-5 3 2 -40.3238 -0.0022
-5 3 3 21.6248 0.0042
-5 3 4 -8.6600 0.0019
-5 3 5 8.6050 0.0144
-5 3 6 19.3780 0.0075
-5 3 7 1.7628 0.0114
-5 3 8 29.9102 -0.0041
-5 3 9 -0.7363 0.0061
-5 3 10 26.5500 0.0165
-5 3 11 -0.8236 -0.0001
-5 3 12 16.2455 0.0098
-5 3 13 -4.3762 0.0032
-5 3 14 4.4714 -0.0065
-5 3 15 -4.8443 0.0090
-5 3 16 -5.2248 -0.0165
-5 3 17 -7.1316 0.0078
-5 3 18 -11.4705 0.0021
-5 3 19 -7.6527 0.0317
-5 3 20 -11.5286 0.0186
-5 3 21 -7.2526 -0.0330
-5 3 22 -7.7963 -0.0005
-5 3 23 -6.6798 -0.0117
-5 3 24 -3.0374 0.0121
-5 3 25 -4.4778 0.0028
-5 3 26 -0.0343 -0.0192
-5 3 27 -2.1348 -0.0252
-5 3 28 1.0725 -0.0043
-5 3 29 -0.5805 -0.0623
-5 5 1 28.0813 -0.0112
-5 5 2 -3.3428 0.0151
-5 5 3 12.0081 -0.0043
-5 5 4 9.9277 0.0068
-5 5 5 4.0579 -0.0031
-5 5 6 21.3995 -0.0095
-5 5 7 0.4015 0.0113
-5 5 8 27.0272 0.0106
-5 5 9 0.9911 0.0165
-5 5 10 25.3283 0.0020
-5 5 11 -0.2897 -0.0067
-5 5 12 16.0190 0.0051
-5 5 13 0.5843 -0.0038
-5 5 14 7.7096 -0.0134
-5 5 15 -1.0320 0.0306
-5 5 16 -0.0533 -0.0191
-5 5 17 -5.1978 0.0251
-5 5 18 -4.6067 0.0134
-5 5 19 -6.5482 0.0004
-5 5 20 -4.9864 -0.0130
-5 5 21 -8.6178 0.0200
-5 5 22 -3.4405 0.0288
-5 5 23 -6.5021 -0.0281
-5 5 24 -1.6852 0.0080
-5 5 25 -3.9999 0.0095
-5 5 26 -0.2235 0.0150
-5 5 27 -0.1385 0.0343
-5 5 28 0.4715 0.0030
-5 7 1 10.2597 0.0280
-5 7 2 11.2842 0.0058
-5 7 3 3.3819 0.0090
-5 7 4 12.0272 0.0047
-5 7 5 -0.8824 0.0113
-5 7 6 13.2858 0.0106
-5 7 7 -2.0848 0.0072
-5 7 8 14.8240 -0.0001
-5 7 9 0.3391 0.0141
-5 7 10 11.9384 0.0086
-5 7 11 2.6378 -0.0078
-5 7 12 9.9542 0.0150
-5 7 13 3.0160 -0.0226
-5 7 14 5.6989 -0.0015
-5 7 15 1.0885 -0.0004
-5 7 16 1.6108 -0.0125
-5 7 17 -1.4497 0.0040
-5 7 18 1.5134 0.0035
-5 7 19 -4.1992 0.0108
-5 7 20 -0.1885 0.0210
-5 7 21 -4.5211 0.0600
-5 7 22 0.1572 0.0117
-5 7 23 -4.3466 -0.0098
-5 7 24 -0.3289 0.0766
-5 7 25 -1.5913 -0.0395
-5 7 26 0.4776 0.0288
-5 9 1 0.6372 -0.0047
-5 9 2 11.0947 0.0064
-5 9 3 -1.3657 -0.0041
-5 9 4 6.6667 0.0033
-5 9 5 -3.3361 -0.0217
-5 9 6 4.3804 0.0121
-5 9 7 -2.4561 -0.0089
-5 9 8 2.0504 -0.0006
-5 9 9 0.1198 0.0128
-5 9 10 1.4552 -0.0011
-5 9 11 1.7842 0.0016
-5 9 12 1.8373 0.0154
-5 9 13 1.9966 0.0092
-5 9 14 2.2044 -0.0122
-5 9 15 2.1565 0.0175
-5 9 16 1.8622 -0.0033
-5 9 17 1.1159 0.0144
-5 9 18 3.0166 0.0044
-5 9 19 -1.1814 -0.0109
-5 9 20 2.7074 0.0178
-5 9 21 -0.8388 0.0096
-5 9 22 0.8072 0.0440
-5 9 23 -0.1161 -0.0030
-5 9 24 0.3839 0.0513
-5 11 1 -2.7512 0.0362
-5 11 2 6.4141 0.0138
-5 11 3 -2.4656 0.0053
-5 11 4 1.4183 -0.0103
-5 11 5 -2.0921 -0.0010
-5 11 6 -3.3421 -0.0054
-5 11 7 -1.2607 0.0083
-5 11 8 -6.2046 0.0176
-5 11 9 0.6551 0.0265
-5 11 10 -7.4029 -0.0099
-5 11 11 0.7743 -0.0120
-5 11 12 -5.5725 -0.0063
-5 11 13 1.3678 -0.0110
-5 11 14 -2.3999 -0.0037
-5 11 15 0.9861 0.0151
-5 11 16 0.6682 0.0188
-5 11 17 0.7705 -0.0320
-5 11 18 2.2030 0.0055
-5 11 19 0.2547 0.0133
-5 11 20 1.8247 0.0292
-5 13 1 -1.4448 0.0144
-5 13 2 1.4147 -0.0187
-5 13 3 -0.7186 -0.0250
-5 13 4 -2.7542 0.0087
-5 13 5 -0.4522 0.0019
-5 13 6 -7.8274 -0.0222
-5 13 7 -0.2766 0.0318
-5 13 8 -9.7403 0.0360
-5 13 9 0.1926 0.0198
-5 13 10 -9.0602 0.0553
-5 13 11 -0.1378 0.0294
-5 13 12 -6.1331 0.0053
-5 13 13 0.1963 0.0162
-5 13 14 -2.8252 0.0429
-4 0 2 104.7036 -0.2628
-4 0 4 52.3334 -0.0702
-4 0 6 0.6839 0.0550
-4 0 8 -19.5325 -0.0371
-4 0 10 -19.6519 -0.0417
-4 0 12 -9.7065 0.0178
-4 0 14 1.2343 0.0245
-4 0 16 10.0218 -0.0180
-4 0 18 14.1696 -0.0166
-4 0 20 13.3935 0.0448
-4 0 22 9.3052 0.0287
-4 0 24 3.9404 0.0040
-4 0 26 -1.5870 0.0272
-4 0 28 -3.1565 0.0326
-4 0 30 -0.6641 -0.0112
-4 2 1 -30.3931 -0.0431
-4 2 2 72.2605 -0.0733
-4 2 3 -16.8287 -0.0533
-4 2 4 30.2977 -0.0216
-4 2 5 -4.9132 -0.0163
-4 2 6 -10.0885 0.0054
-4 2 7 2.0210 -0.0173
-4 2 8 -26.4617 -0.0086
-4 2 9 2.7539 0.0091
-4 2 10 -23.2138 -0.0184
-4 2 11 2.8344 -0.0086
-4 2 12 -15.0912 -0.0050
-4 2 13 4.6717 0.0027
-4 2 14 -1.9908 0.0106
-4 2 15 6.0431 0.0177
-4 2 16 6.6950 0.0051
-4 2 17 7.4650 -0.0020
-4 2 18 12.3404 0.0050
-4 2 19 6.6235 -0.0230
-4 2 20 12.5481 -0.0056
-4 2 21 6.0919 0.0099
-4 2 22 8.5849 0.0207
-4 2 23 5.7889 0.0101
-4 2 24 3.4413 -0.0278
-4 2 25 4.0178 -0.0224
-4 2 26 -0.4711 0.0072
-4 2 27 2.2050 0.0140
-4 2 28 -1.8848 0.0047
-4 2 29 0.4826 -0.0157
-4 2 30 0.0148 0.1032
-4 4 1 -32.1023 0.0217
-4 4 2 20.4945 0.0043
-4 4 3 -12.5955 0.0131
-4 4 4 -2.0044 -0.0148
-4 4 5 -4.1397 -0.0050
-4 4 6 -20.9926 -0.0008
-4 4 7 -0.3430 -0.0092
-4 4 8 -29.2077 0.0008
-4 4 9 0.8925 -0.0257
-4 4 10 -28.1885 -0.0050
-4 4 11 2.1667 0.0080
-4 4 12 -16.8066 -0.0076
-4 4 13 3.3728 -0.0045
-4 4 14 -7.1131 0.0100
-4 4 15 4.0221 -0.0202
-4 4 16 2.1059 0.0225
-4 4 17 7.0398 -0.0105
-4 4 18 8.0748 -0.0111
-4 4 19 8.5744 -0.0194
-4 4 20 8.0086 0.0059
-4 4 21 9.3009 0.0227
-4 4 22 5.9899 -0.0166
-4 4 23 7.4899 0.0086
-4 4 24 2.4452 0.0082
-4 4 25 4.8013 -0.0051
-4 4 26 0.7064 0.0116
-4 4 27 1.5772 0.0011
-4 4 28 -0.3544 0.0036
-4 4 29 0.0784 0.0838
-4 6 1 -14.0983 -0.0218
-4 6 2 -8.4125 -0.0186
-4 6 3 -5.3861 -0.0224
-4 6 4 -12.9253 0.0032
-4 6 5 -1.3574 -0.0005
-4 6 6 -18.2157 0.0004
-4 6 7 0.1701 -0.0187
-4 6 8 -21.8023 -0.0040
-4 6 9 -1.9425 -0.0097
-4 6 10 -18.7556 -0.0087
-4 6 11 -1.9649 0.0088
-4 6 12 -13.4135 -0.0100
-4 6 13 -3.2076 0.0180
-4 6 14 -6.9732 0.0108
-4 6 15 -0.6146 -0.0237
-4 6 16 -0.9165 0.0112
-4 6 17 4.0347 -0.0147
-4 6 18 1.1263 0.0009
-4 6 19 6.1546 0.0086
-4 6 20 3.0587 0.0078
-4 6 21 7.8093 -0.0480
-4 6 22 1.6170 -0.0120
-4 6 23 6.2361 0.0351
-4 6 24 1.6973 -0.0472
-4 6 25 3.4997 0.0009
-4 6 26 0.2000 -0.0281
-4 6 27 -0.2327 -0.0309
-4 8 1 -3.7677 -0.0115
-4 8 2 -13.5005 0.0036
-4 8 3 -0.8568 0.0052
-4 8 4 -10.6570 -0.0030
-4 8 5 1.5205 0.0059
-4 8 6 -8.8398 -0.0098
-4 8 7 0.4846 0.0115
-4 8 8 -7.4438 0.0078
-4 8 9 -1.6276 -0.0135
-4 8 10 -5.7145 0.0018
-4 8 11 -4.2140 0.0030
-4 8 12 -6.0336 -0.0195
-4 8 13 -3.7158 0.0067
-4 8 14 -4.1157 0.0019
-4 8 15 -2.3465 0.0001
-4 8 16 -1.7611 0.0146
-4 8 17 -0.2108 -0.0001
-4 8 18 -1.9040 -0.0051
-4 8 19 3.0663 -0.0032
-4 8 20 -0.9986 -0.0175
-4 8 21 2.7249 -0.0247
-4 8 22 0.1219 -0.0325
-4 8 23 2.4692 -0.0023
-4 8 24 0.2114 -0.0573
-4 8 25 0.4301 0.0367
-4 10 1 1.3575 -0.0183
-4 10 2 -9.8663 -0.0090
-4 10 3 1.5344 -0.0125
-4 10 4 -4.6424 0.0059
-4 10 5 1.3101 0.0125
-4 10 6 -1.0265 -0.0144
-4 10 7 0.0568 0.0188
-4 10 8 2.1088 -0.0141
-4 10 9 -2.5225 -0.0016
-4 10 10 2.8747 0.0023
-4 10 11 -2.8555 0.0096
-4 10 12 1.8700 0.0007
-4 10 13 -3.3463 -0.0169
-4 10 14 -0.0037 0.0196
-4 10 15 -2.6652 -0.0265
-4 10 16 -1.3826 -0.0096
-4 10 17 -1.5569 -0.0055
-4 10 18 -2.9660 0.0018
-4 10 19 0.2935 0.0014
-4 10 20 -2.3961 -0.0343
-4 10 21 -0.0058 0.0131
-4 10 22 -0.6713 -0.0540
-4 12 1 1.6851 -0.0349
-4 12 2 -4.1843 -0.0098
-4 12 3 0.7749 0.0023
-4 12 4 0.8659 0.0041
-4 12 5 0.0652 -0.0003
-4 12 6 6.4644 0.0178
-4 12 7 -0.8351 -0.0242
-4 12 8 9.4886 -0.0329
-4 12 9 -1.7527 -0.0141
-4 12 10 9.9103 -0.0045
-4 12 11 -1.5915 -0.0123
-4 12 12 7.3454 0.0115
-4 12 13 -1.5471 0.0040
-4 12 14 3.5399 -0.0205
-4 12 15 -0.6730 0.0133
-4 12 16 0.2240 -0.0211
-4 12 17 -0.3766 0.0423
-4 14 1 0.4717 0.0022
-4 14 2 0.0207 0.0303
-4 14 3 -0.5552 0.0088
-4 14 4 2.5613 -0.0038
-4 14 5 -0.1501 0.0021
-4 14 6 5.5941 -0.0137
-4 14 7 -0.2139 0.0054
-4 14 8 6.5019 -0.0870
-4 14 9 -0.1569 0.0210
-3 1 1 11.9173 0.0795
-3 1 2 -105.4743 0.1703
-3 1 3 7.3731 0.0545
-3 1 4 -53.3206 0.0441
-3 1 5 0.3196 -0.0048
-3 1 6 -1.0804 -0.0415
-3 1 7 -3.8199 -0.0045
-3 1 8 21.3738 0.0300
-3 1 9 -2.9389 -0.0043
-3 1 10 21.5820 0.0194
-3 1 11 -3.4836 0.0102
-3 1 12 13.3206 -0.0114
-3 1 13 -2.6889 -0.0143
-3 1 14 1.5696 -0.0226
-3 1 15 -4.4566 -0.0332
-3 1 16 -6.7424 0.0081
-3 1 17 -4.8512 0.0017
-3 1 18 -11.6122 0.0040
-3 1 19 -3.9660 0.0173
-3 1 20 -11.6964 -0.0295
-3 1 21 -3.4847 0.0089
-3 1 22 -8.1918 -0.0293
-3 1 23 -3.4617 -0.0016
-3 1 24 -3.1961 0.0133
-3 1 25 -2.2468 0.0284
-3 1 26 1.5672 -0.0079
-3 1 27 -1.3927 -0.0054
-3 1 28 2.7658 -0.0070
-3 1 29 0.0250 0.0721
-3 1 30 0.3518 -0.0670
-3 3 1 26.9475 0.0286
-3 3 2 -48.9544 0.0043
-3 3 3 9.3271 0.0176
-3 3 4 -15.6910 0.0138
-3 3 5 0.9586 0.0113
-3 3 6 15.0136 0.0175
-3 3 7 -3.1181 0.0138
-3 3 8 28.1190 -0.0059
-3 3 9 -4.6190 0.0106
-3 3 10 26.8737 0.0109
-3 3 11 -4.2253 0.0005
-3 3 12 17.2396 0.0023
-3 3 13 -6.6334 -0.0009
-3 3 14 5.7561 -0.0081
-3 3 15 -6.5767 -0.0047
-3 3 16 -3.6315 -0.0192
-3 3 17 -8.5251 -0.0056
-3 3 18 -9.4203 -0.0030
-3 3 19 -8.8226 0.0205
-3 3 20 -9.9598 0.0138
-3 3 21 -8.5576 -0.0289
-3 3 22 -7.2347 -0.0001
-3 3 23 -7.4924 0.0050
-3 3 24 -2.8246 0.0149
-3 3 25 -4.9359 0.0186
-3 3 26 -0.3524 -0.0105
-3 3 27 -2.3300 -0.0081
-3 3 28 0.7547 0.0139
-3 3 29 -0.5574 -0.0622
-3 5 1 16.3433 -0.0101
-3 5 2 -1.8191 0.0109
-3 5 3 4.8681 0.0090
-3 5 4 9.4909 0.0149
-3 5 5 0.8237 -0.0053
-3 5 6 20.0337 -0.0133
-3 5 7 -0.0155 0.0207
-3 5 8 25.9660 0.0048
-3 5 9 1.1247 0.0222
-3 5 10 24.3843 -0.0000
-3 5 11 -0.6824 -0.0104
-3 5 12 15.0845 0.0143
-3 5 13 0.2756 -0.0007
-3 5 14 7.0189 -0.0140
-3 5 15 -1.6736 0.0275
-3 5 16 -0.3726 -0.0120
-3 5 17 -6.2313 0.0142
-3 5 18 -4.7388 0.0077
-3 5 19 -8.2100 -0.0047
-3 5 20 -5.4632 -0.0310
-3 5 21 -10.2130 0.0090
-3 5 22 -3.9714 0.0098
-3 5 23 -7.5396 -0.0287
-3 5 24 -2.3914 -0.0033
-3 5 25 -4.8461 0.0072
-3 5 26 -1.0530 0.0039
-3 5 27 -0.7974 0.0134
-3 5 28 0.1052 -0.0196
-3 7 1 5.8656 0.0333
-3 7 2 14.0256 0.0076
-3 7 3 1.8132 0.0136
-3 7 4 13.3764 -0.0138
-3 7 5 0.4589 0.0002
-3 7 6 13.6688 0.0096
-3 7 7 1.0578 -0.0000
-3 7 8 14.2914 -0.0128
-3 7 9 3.3295 0.0109
-3 7 10 10.8792 0.0062
-3 7 11 4.9995 -0.0104
-3 7 12 9.6957 0.0097
-3 7 13 5.0892 -0.0216
-3 7 14 5.6160 -0.0015
-3 7 15 2.0335 0.0101
-3 7 16 1.2595 -0.0113
-3 7 17 -1.9113 -0.0059
-3 7 18 0.4296 -0.0082
-3 7 19 -5.3499 -0.0080
-3 7 20 -1.7388 0.0051
-3 7 21 -5.4720 0.0300
-3 7 22 -1.2169 0.0100
-3 7 23 -5.0422 -0.0192
-3 7 24 -1.6159 0.0578
-3 7 25 -2.2031 -0.0195
-3 7 26 -0.1612 0.0209
-3 9 1 0.4092 0.0028
-3 9 2 13.2758 -0.0055
-3 9 3 -0.0140 -0.0027
-3 9 4 8.1911 -0.0017
-3 9 5 -0.5415 -0.0174
-3 9 6 5.1321 0.0141
-3 9 7 1.4930 -0.0294
-3 9 8 1.6008 0.0024
-3 9 9 3.6420 -0.0062
-3 9 10 1.1909 -0.0038
-3 9 11 5.2645 -0.0018
-3 9 12 2.1193 0.0116
-3 9 13 4.8022 0.0177
-3 9 14 2.3571 -0.0122
-3 9 15 3.6967 0.0122
-3 9 16 1.5473 -0.0080
-3 9 17 1.4544 0.0087
-3 9 18 2.2721 -0.0011
-3 9 19 -1.5249 -0.0066
-3 9 20 1.6518 0.0185
-3 9 21 -1.5030 -0.0025
-3 9 22 0.0316 0.0523
-3 9 23 -0.9465 -0.0079
-3 9 24 -0.0649 0.0453
-3 11 1 -1.2801 0.0350
-3 11 2 7.4391 0.0141
-3 11 3 -0.3730 0.0229
-3 11 4 2.4045 -0.0043
-3 11 5 0.8464 0.0011
-3 11 6 -2.5738 -0.0011
-3 11 7 2.3642 -0.0062
-3 11 8 -5.8323 0.0271
-3 11 9 4.1935 -0.0051
-3 11 10 -6.9786 -0.0136
-3 11 11 4.0366 -0.0074
-3 11 12 -5.1866 -0.0132
-3 11 13 4.0936 0.0118
-3 11 14 -2.3521 -0.0070
-3 11 15 2.4821 0.0046
-3 11 16 0.7176 0.0237
-3 11 17 1.3246 -0.0199
-3 11 18 2.2268 0.0145
-3 11 19 0.1074 0.0205
-3 11 20 1.7312 0.0239
-3 13 1 -0.3690 0.0195
-3 13 2 1.9631 -0.0049
-3 13 3 0.7269 -0.0072
-3 13 4 -2.2602 -0.0049
-3 13 5 0.9550 -0.0059
-3 13 6 -7.2654 0.0062
-3 13 7 1.2973 0.0124
-3 13 8 -9.6735 0.0690
-3 13 9 1.3880 -0.0203
-3 13 10 -9.0094 0.0661
-3 13 11 0.8680 0.0080
-3 13 12 -6.0510 -0.0036
-3 13 13 0.8233 0.0124
-3 13 14 -2.6318 0.0243
-2 0 2 124.3128 -0.1822
-2 0 4 66.3790 -0.0356
-2 0 6 7.5982 0.0534
-2 0 8 -19.2799 -0.0483
-2 0 10 -22.7036 -0.0323
-2 0 12 -13.6899 0.0255
-2 0 14 -3.3821 0.0346
-2 0 16 5.0840 -0.0200
-2 0 18 9.5887 -0.0024
-2 0 20 10.1158 0.0455
-2 0 22 7.0291 0.0220
-2 0 24 2.6078 -0.0066
-2 0 26 -2.4877 0.0273
-2 0 28 -3.0279 0.0263
-2 0 30 -0.5998 0.0093
-2 2 1 -12.8565 -0.1079
-2 2 2 85.8622 -0.0507
-2 2 3 -3.1067 -0.0589
-2 2 4 40.8559 -0.0114
-2 2 5 4.0961 0.0085
-2 2 6 -4.2999 0.0059
-2 2 7 7.3093 -0.0041
-2 2 8 -24.6411 -0.0085
-2 2 9 7.0133 0.0064
-2 2 10 -24.3657 -0.0069
-2 2 11 6.1574 -0.0131
-2 2 12 -17.3911 0.0085
-2 2 13 6.4100 0.0114
-2 2 14 -4.8898 0.0140
-2 2 15 7.0263 0.0221
-2 2 16 3.5117 0.0056
-2 2 17 8.2037 0.0035
-2 2 18 9.0619 0.0023
-2 2 19 7.1787 -0.0057
-2 2 20 9.8990 -0.0001
-2 2 21 6.5861 0.0144
-2 2 22 7.2006 0.0153
-2 2 23 6.1353 -0.0019
-2 2 24 2.5270 -0.0210
-2 2 25 3.9432 -0.0301
-2 2 26 -0.7273 -0.0016
-2 2 27 2.1331 0.0045
-2 2 28 -1.9255 -0.0333
-2 2 29 0.2306 0.0008
-2 2 30 0.0022 0.0523
-2 4 1 -14.3167 0.0085
-2 4 2 23.0419 0.0049
-2 4 3 -0.2720 0.0068
-2 4 4 1.4928 -0.0264
-2 4 5 2.8530 -0.0054
-2 4 6 -17.3178 -0.0032
-2 4 7 2.9719 -0.0156
-2 4 8 -26.6040 0.0064
-2 4 9 2.7405 -0.0286
-2 4 10 -26.6629 -0.0001
-2 4 11 3.7226 0.0131
-2 4 12 -15.9745 -0.0084
-2 4 13 4.4001 -0.0048
-2 4 14 -6.7210 0.0080
-2 4 15 5.0020 -0.0035
-2 4 16 1.9271 0.0177
-2 4 17 7.7623 0.0076
-2 4 18 7.0937 -0.0066
-2 4 19 9.4792 -0.0111
-2 4 20 7.3367 0.0121
-2 4 21 10.5355 0.0186
-2 4 22 5.7426 -0.0072
-2 4 23 8.2481 -0.0049
-2 4 24 2.5999 0.0091
-2 4 25 5.3476 -0.0156
-2 4 26 1.1468 0.0137
-2 4 27 1.8865 -0.0037
-2 4 28 -0.0459 0.0120
-2 4 29 0.2117 0.0603
-2 6 1 -5.4679 -0.0179
-2 6 2 -10.3232 -0.0173
-2 6 3 -0.5177 -0.0305
-2 6 4 -12.7113 0.0093
-2 6 5 -0.0851 0.0118
-2 6 6 -17.0032 0.0057
-2 6 7 -1.2115 -0.0198
-2 6 8 -20.1114 0.0067
-2 6 9 -3.7590 -0.0091
-2 6 10 -16.8114 -0.0054
-2 6 11 -3.1814 0.0070
-2 6 12 -11.9041 -0.0128
-2 6 13 -4.1162 0.0146
-2 6 14 -5.9541 0.0092
-2 6 15 -0.7709 -0.0295
-2 6 16 -0.3016 0.0012
-2 6 17 4.5890 -0.0038
-2 6 18 1.9980 0.0081
-2 6 19 7.3917 0.0220
-2 6 20 4.2435 0.0258
-2 6 21 8.8359 -0.0156
-2 6 22 2.6401 0.0063
-2 6 23 6.8623 0.0427
-2 6 24 2.7203 -0.0207
-2 6 25 4.1214 0.0042
-2 6 26 0.9849 -0.0116
-2 6 27 0.2595 -0.0063
-2 8 1 -1.6108 -0.0152
-2 8 2 -15.2989 0.0059
-2 8 3 -0.7862 0.0091
-2 8 4 -11.8098 0.0113
-2 8 5 -0.5594 0.0104
-2 8 6 -9.0981 -0.0103
-2 8 7 -3.0872 0.0297
-2 8 8 -6.5868 0.0127
-2 8 9 -4.7606 -0.0026
-2 8 10 -4.5610 0.0065
-2 8 11 -7.2259 0.0085
-2 8 12 -5.7770 -0.0059
-2 8 13 -6.1727 0.0028
-2 8 14 -3.9994 0.0013
-2 8 15 -3.6735 0.0006
-2 8 16 -1.3309 0.0138
-2 8 17 -0.1900 0.0121
-2 8 18 -0.7489 0.0086
-2 8 19 3.7097 0.0117
-2 8 20 0.4582 -0.0057
-2 8 21 3.4790 0.0001
-2 8 22 1.2073 -0.0305
-2 8 23 3.3020 0.0083
-2 8 24 1.1516 -0.0313
-2 8 25 0.8141 0.0122
-2 10 1 0.3841 -0.0158
-2 10 2 -11.1649 0.0015
-2 10 3 -0.2491 -0.0164
-2 10 4 -5.6966 0.0044
-2 10 5 -1.5602 0.0050
-2 10 6 -1.7443 -0.0131
-2 10 7 -3.5242 0.0283
-2 10 8 2.2349 -0.0164
-2 10 9 -5.8989 0.0208
-2 10 10 2.6305 0.0060
-2 10 11 -6.2336 0.0076
-2 10 12 1.5773 0.0017
-2 10 13 -6.2619 -0.0279
-2 10 14 -0.0587 0.0128
-2 10 15 -4.2777 -0.0124
-2 10 16 -1.1868 -0.0096
-2 10 17 -2.0416 -0.0052
-2 10 18 -2.6251 0.0006
-2 10 19 0.5276 -0.0064
-2 10 20 -1.8636 -0.0175
-2 10 21 0.5875 0.0125
-2 10 22 -0.4121 -0.0415
-2 12 1 0.1512 -0.0291
-2 12 2 -4.8655 -0.0171
-2 12 3 -1.2461 -0.0176
-2 12 4 -0.1225 0.0034
-2 12 5 -2.2357 0.0040
-2 12 6 5.3936 0.0022
-2 12 7 -3.5299 -0.0058
-2 12 8 8.6720 -0.0440
-2 12 9 -4.1310 0.0302
-2 12 10 9.1528 -0.0024
-2 12 11 -3.8499 -0.0033
-2 12 12 6.7080 0.0137
-2 12 13 -3.2599 -0.0064
-2 12 14 3.1854 -0.0071
-2 12 15 -1.5624 0.0183
-2 12 16 -0.1427 -0.0207
-2 12 17 -0.6902 0.0248
-2 14 1 -0.1455 -0.0038
-2 14 2 -0.4600 0.0128
-2 14 3 -1.2299 0.0090
-2 14 4 2.1674 0.0166
-2 14 5 -0.7977 -0.0040
-2 14 6 5.1452 -0.0317
-2 14 7 -0.5991 0.0081
-2 14 8 6.4272 -0.0913
-2 14 9 -0.2143 0.0205
-2 14 10 5.3354 -0.1060
-1 1 1 0.3591 0.1064
-1 1 2 -118.9469 0.0752
-1 1 3 -1.9951 0.0424
-1 1 4 -63.3600 0.0018
-1 1 5 -5.9602 -0.0361
-1 1 6 -6.2588 -0.0417
-1 1 7 -6.9888 -0.0252
-1 1 8 21.2285 0.0356
-1 1 9 -5.4276 0.0024
-1 1 10 24.5139 0.0108
-1 1 11 -5.3170 0.0198
-1 1 12 17.1933 -0.0197
-1 1 13 -3.4789 -0.0175
-1 1 14 5.8927 -0.0254
-1 1 15 -4.6391 -0.0215
-1 1 16 -2.2007 0.0109
-1 1 17 -4.9580 0.0034
-1 1 18 -7.3632 0.0085
-1 1 19 -4.1333 0.0086
-1 1 20 -8.4558 -0.0285
-1 1 21 -3.4840 -0.0031
-1 1 22 -6.0523 -0.0205
-1 1 23 -3.5176 0.0104
-1 1 24 -1.8828 0.0045
-1 1 25 -1.9514 0.0208
-1 1 26 2.2513 -0.0065
-1 1 27 -1.2951 -0.0181
-1 1 28 2.8361 0.0209
-1 1 29 0.2761 0.0281
-1 1 30 0.4194 -0.0488
-1 3 1 4.8135 0.0554
-1 3 2 -55.7689 -0.0052
-1 3 3 -7.3379 0.0131
-1 3 4 -22.2620 0.0112
-1 3 5 -9.1069 -0.0051
-1 3 6 9.9312 0.0126
-1 3 7 -8.2586 0.0078
-1 3 8 24.9048 -0.0127
-1 3 9 -7.6607 0.0087
-1 3 10 25.7879 0.0011
-1 3 11 -6.3067 -0.0028
-1 3 12 17.5742 -0.0052
-1 3 13 -7.4478 -0.0070
-1 3 14 6.8610 -0.0038
-1 3 15 -6.9826 -0.0191
-1 3 16 -2.1170 -0.0120
-1 3 17 -8.6870 -0.0197
-1 3 18 -7.2217 -0.0013
-1 3 19 -8.9533 0.0021
-1 3 20 -8.0365 0.0098
-1 3 21 -9.1479 -0.0251
-1 3 22 -6.2240 -0.0017
-1 3 23 -7.7542 0.0145
-1 3 24 -2.2879 0.0105
-1 3 25 -4.9962 0.0314
-1 3 26 -0.3455 -0.0051
-1 3 27 -2.1355 0.0092
-1 3 28 0.8293 0.0264
-1 3 29 -0.4664 -0.0420
-1 5 1 1.7201 -0.0146
-1 5 2 -2.0294 0.0062
-1 5 3 -4.6973 0.0135
-1 5 4 7.1522 0.0196
-1 5 5 -4.0716 -0.0089
-1 5 6 16.5682 -0.0149
-1 5 7 -1.2124 0.0253
-1 5 8 22.6314 -0.0022
-1 5 9 1.2654 0.0206
-1 5 10 21.4690 -0.0049
-1 5 11 -0.4066 -0.0128
-1 5 12 12.9121 0.0185
-1 5 13 0.3214 0.0035
-1 5 14 5.5152 -0.0125
-1 5 15 -2.0868 0.0181
-1 5 16 -1.0187 -0.0028
-1 5 17 -6.5030 -0.0004
-1 5 18 -4.7918 0.0036
-1 5 19 -8.9163 -0.0100
-1 5 20 -5.7557 -0.0339
-1 5 21 -11.0253 -0.0013
-1 5 22 -4.2861 -0.0048
-1 5 23 -8.0471 -0.0203
-1 5 24 -2.9638 -0.0131
-1 5 25 -5.2597 0.0044
-1 5 26 -1.6009 -0.0084
-1 5 27 -1.2123 -0.0032
-1 5 28 -0.0790 -0.0297
-1 7 1 0.7115 0.0267
-1 7 2 15.0267 0.0107
-1 7 3 -0.7534 0.0115
-1 7 4 13.1684 -0.0250
-1 7 5 0.8407 -0.0134
-1 7 6 12.6686 0.0070
-1 7 7 3.5065 -0.0117
-1 7 8 12.5272 -0.0215
-1 7 9 5.9419 0.0056
-1 7 10 8.6998 0.0022
-1 7 11 7.1842 -0.0068
-1 7 12 8.2651 -0.0018
-1 7 13 6.7245 -0.0156
-1 7 14 4.6584 0.0022
-1 7 15 2.7586 0.0147
-1 7 16 0.5710 -0.0025
-1 7 17 -2.1276 -0.0169
-1 7 18 -0.8962 -0.0163
-1 7 19 -6.1631 -0.0262
-1 7 20 -3.2570 -0.0121
-1 7 21 -6.1949 -0.0072
-1 7 22 -2.3289 -0.0007
-1 7 23 -5.5892 -0.0305
-1 7 24 -2.6724 0.0190
-1 7 25 -2.6310 -0.0128
-1 7 26 -0.7422 -0.0017
-1 9 1 0.0495 0.0023
-1 9 2 14.3715 -0.0129
-1 9 3 0.9052 -0.0076
-1 9 4 9.0668 -0.0079
-1 9 5 1.7722 -0.0127
-1 9 6 5.4831 0.0109
-1 9 7 4.8354 -0.0382
-1 9 8 0.8753 0.0014
-1 9 9 6.4742 -0.0187
-1 9 10 0.6470 -0.0095
-1 9 11 8.3655 -0.0068
-1 9 12 1.9345 0.0021
-1 9 13 7.4043 0.0172
-1 9 14 2.1826 -0.0069
-1 9 15 5.1841 -0.0005
-1 9 16 1.0615 -0.0052
-1 9 17 1.6270 -0.0038
-1 9 18 1.3603 -0.0119
-1 9 19 -1.9622 -0.0085
-1 9 20 0.6230 -0.0002
-1 9 21 -2.3014 -0.0118
-1 9 22 -0.5744 0.0337
-1 9 23 -1.9044 -0.0087
-1 9 24 -0.4006 0.0089
-1 11 1 0.3106 0.0221
-1 11 2 8.0917 0.0090
-1 11 3 1.6056 0.0285
-1 11 4 3.3709 0.0003
-1 11 5 3.4810 0.0048
-1 11 6 -1.5791 0.0034
-1 11 7 5.3515 -0.0120
-1 11 8 -5.1171 0.0281
-1 11 9 7.0387 -0.0324
-1 11 10 -6.0648 -0.0170
-1 11 11 6.8770 -0.0063
-1 11 12 -4.4397 -0.0079
-1 11 13 6.5352 0.0238
-1 11 14 -2.0437 -0.0033
-1 11 15 3.7619 -0.0089
-1 11 16 0.8769 0.0224
-1 11 17 1.7267 -0.0038
-1 11 18 2.2992 0.0103
-1 11 19 -0.1109 0.0221
-1 11 20 1.5635 0.0052
-1 13 1 0.7667 0.0147
-1 13 2 2.7272 0.0090
-1 13 3 2.1421 0.0068
-1 13 4 -1.2236 -0.0166
-1 13 5 2.3770 -0.0066
-1 13 6 -5.9740 0.0233
-1 13 7 2.6959 -0.0006
-1 13 8 -8.6997 0.0586
-1 13 9 2.3511 -0.0500
-1 13 10 -8.0572 0.0564
-1 13 11 1.7522 -0.0080
-1 13 12 -5.3598 0.0007
-1 13 13 1.2816 -0.0013
-1 13 14 -2.0711 0.0176
0 0 2 132.8723 -0.0258
0 0 4 72.5721 0.0281
0 0 6 10.8079 0.0406
0 0 8 -20.6523 -0.0603
0 0 10 -26.8552 -0.0285
0 0 12 -18.5054 0.0226
0 0 14 -8.2282 0.0325
0 0 16 0.1076 -0.0242
0 0 18 5.0262 0.0069
0 0 20 6.7117 0.0361
0 0 22 4.5655 0.0176
0 0 24 1.2442 -0.0080
0 0 26 -3.2243 0.0255
0 0 28 -3.0287 0.0070
0 0 30 -0.7294 0.0129
0 2 0 113.8864 0.0363
0 2 1 7.8830 -0.1231
0 2 2 93.3372 0.0087
0 2 3 13.3219 -0.0379
0 2 4 47.5582 0.0164
0 2 5 14.3480 0.0394
0 2 6 0.1888 0.0155
0 2 7 11.9301 0.0175
0 2 8 -22.7848 -0.0060
0 2 9 9.6434 0.0058
0 2 10 -25.1615 0.0022
0 2 11 7.7741 -0.0150
0 2 12 -19.5833 0.0150
0 2 13 6.6792 0.0168
0 2 14 -7.8552 0.0080
0 2 15 6.6128 0.0209
0 2 16 0.3383 -0.0046
0 2 17 7.7918 0.0056
0 2 18 5.7761 -0.0096
0 2 19 6.9362 0.0113
0 2 20 7.0584 0.0013
0 2 21 6.5634 0.0218
0 2 22 5.4847 0.0098
0 2 23 6.0213 -0.0023
0 2 24 1.4264 -0.0032
0 2 25 3.5379 -0.0258
0 2 26 -1.0587 -0.0031
0 2 27 1.7595 0.0005
0 2 28 -2.2249 -0.0470
0 2 29 -0.0515 0.0121
0 2 30 -0.2016 0.0266
0 4 0 33.5998 0.0062
0 4 1 6.6816 0.0110
0 4 2 26.2547 0.0082
0 4 3 14.7605 0.0125
0 4 4 6.1845 -0.0264
0 4 5 11.4303 0.0015
0 4 6 -12.0425 0.0022
0 4 7 6.5657 -0.0175
0 4 8 -22.0428 0.0148
0 4 9 3.9154 -0.0223
0 4 10 -23.3536 0.0068
0 4 11 3.9028 0.0201
0 4 12 -14.3082 -0.0062
0 4 13 4.1592 -0.0039
0 4 14 -6.0367 0.0033
0 4 15 5.0182 0.0128
0 4 16 1.8256 0.0089
0 4 17 7.4128 0.0225
0 4 18 5.9836 -0.0048
0 4 19 9.2942 -0.0014
0 4 20 6.4126 0.0094
0 4 21 10.8956 0.0105
0 4 22 5.1964 0.0000
0 4 23 8.3890 -0.0183
0 4 24 2.5885 0.0067
0 4 25 5.4310 -0.0242
0 4 26 1.2547 0.0143
0 4 27 1.7841 -0.0087
0 4 28 -0.0202 0.0154
0 4 29 0.2290 0.0235
0 6 0 -10.0703 0.0254
0 6 1 4.2551 -0.0070
0 6 2 -9.9872 -0.0151
0 6 3 5.6472 -0.0294
0 6 4 -10.5000 0.0103
0 6 5 2.4313 0.0216
0 6 6 -13.9166 0.0061
0 6 7 -1.6767 -0.0142
0 6 8 -16.6750 0.0121
0 6 9 -5.2662 -0.0041
0 6 10 -13.4953 -0.0009
0 6 11 -4.6121 0.0009
0 6 12 -9.2971 -0.0095
0 6 13 -4.8350 0.0064
0 6 14 -4.0984 0.0069
0 6 15 -0.7802 -0.0290
0 6 16 0.6465 -0.0089
0 6 17 4.6514 0.0058
0 6 18 2.9117 0.0092
0 6 19 7.9159 0.0262
0 6 20 5.2697 0.0271
0 6 21 9.2989 0.0118
0 6 22 3.4365 0.0146
0 6 23 7.1371 0.0393
0 6 24 3.5627 0.0042
0 6 25 4.3617 0.0129
0 6 26 1.5941 0.0066
0 6 27 0.5626 0.0190
0 8 0 -17.8268 -0.0016
0 8 1 0.8698 -0.0087
0 8 2 -15.5521 0.0030
0 8 3 0.0444 0.0154
0 8 4 -11.7763 0.0185
0 8 5 -1.7600 0.0155
0 8 6 -8.5062 -0.0060
0 8 7 -5.7899 0.0390
0 8 8 -5.2209 0.0169
0 8 9 -7.2253 0.0025
0 8 10 -2.9216 0.0117
0 8 11 -9.7698 0.0090
0 8 12 -4.6865 0.0102
0 8 13 -8.1342 0.0014
0 8 14 -3.1507 -0.0032
0 8 15 -4.7775 0.0071
0 8 16 -0.5637 0.0044
0 8 17 -0.1281 0.0240
0 8 18 0.6555 0.0197
0 8 19 4.3026 0.0242
0 8 20 1.8379 0.0123
0 8 21 4.2529 0.0190
0 8 22 1.9886 -0.0143
0 8 23 4.1427 0.0128
0 8 24 1.7974 0.0121
0 8 25 1.1681 0.0005
0 10 0 -13.4297 -0.0078
0 10 1 -0.5519 -0.0067
0 10 2 -11.6595 0.0104
0 10 3 -1.7015 -0.0104
0 10 4 -6.3526 0.0041
0 10 5 -3.8811 -0.0036
0 10 6 -2.3255 -0.0111
0 10 7 -6.2903 0.0227
0 10 8 2.2906 -0.0143
0 10 9 -8.3817 0.0286
0 10 10 2.2447 0.0090
0 10 11 -8.9915 0.0075
0 10 12 1.3395 0.0009
0 10 13 -8.7298 -0.0252
0 10 14 -0.0723 0.0014
0 10 15 -5.5874 0.0044
0 10 16 -0.8956 -0.0087
0 10 17 -2.2019 -0.0059
0 10 18 -2.1864 0.0059
0 10 19 0.9401 -0.0095
0 10 20 -1.2561 0.0084
0 10 21 1.2782 0.0075
0 10 22 -0.0950 -0.0125
0 12 0 -6.9518 0.0012
0 12 1 -1.3503 -0.0125
0 12 2 -5.4571 -0.0182
0 12 3 -3.0060 -0.0254
0 12 4 -1.3204 0.0047
0 12 5 -4.2332 0.0060
0 12 6 3.8509 -0.0088
0 12 7 -5.6451 0.0022
0 12 8 7.1416 -0.0334
0 12 9 -5.9174 0.0611
0 12 10 7.5936 0.0039
0 12 11 -5.6810 0.0012
0 12 12 5.4602 0.0011
0 12 13 -4.5802 -0.0076
0 12 14 2.4629 -0.0041
0 12 15 -2.2046 0.0230
0 12 16 -0.6033 -0.0156
0 12 17 -0.9262 0.0010
0 14 0 -2.2490 0.0264
0 14 1 -0.7549 -0.0031
0 14 2 -1.1858 -0.0033
0 14 3 -1.8626 0.0081
0 14 4 1.2909 0.0294
0 14 5 -1.4916 -0.0165
0 14 6 4.1595 -0.0343
0 14 7 -0.9903 0.0039
0 14 8 5.6951 -0.0480
0 14 9 -0.2509 0.0040
0 14 10 4.6245 -0.0680
1 1 0 -138.2785 -0.1240
1 1 1 -11.8840 0.0887
1 1 2 -121.8246 -0.0562
1 1 3 -11.9473 0.0147
1 1 4 -65.9914 -0.0524
1 1 5 -12.2227 -0.0588
1 1 6 -8.2225 -0.0342
1 1 7 -9.2558 -0.0433
1 1 8 21.9248 0.0419
1 1 9 -6.4586 0.0085
1 1 10 27.6677 0.0088
1 1 11 -5.7965 0.0252
1 1 12 21.2378 -0.0180
1 1 13 -3.3506 -0.0155
1 1 14 10.0980 -0.0170
1 1 15 -3.9847 -0.0057
1 1 16 2.0925 0.0184
1 1 17 -4.4024 0.0060
1 1 18 -3.3347 0.0174
1 1 19 -3.8695 0.0009
1 1 20 -5.1945 -0.0201
1 1 21 -3.2394 -0.0159
1 1 22 -3.7863 -0.0114
1 1 23 -3.3236 0.0137
1 1 24 -0.6152 -0.0117
1 1 25 -1.5077 0.0046
1 1 26 2.7087 -0.0095
1 1 27 -1.0684 -0.0286
1 1 28 2.9726 0.0303
1 1 29 0.5089 -0.0123
1 1 30 0.6110 -0.0474
1 3 0 -73.8837 -0.0313
1 3 1 -19.2041 0.0410
1 3 2 -59.9497 -0.0227
1 3 3 -25.6139 -0.0096
1 3 4 -27.6040 -0.0016
1 3 5 -19.8012 -0.0257
1 3 6 4.6794 -0.0049
1 3 7 -12.5981 -0.0011
1 3 8 20.7007 -0.0210
1 3 9 -8.9468 0.0018
1 3 10 23.5179 -0.0069
1 3 11 -6.3161 -0.0077
1 3 12 17.3502 -0.0084
1 3 13 -6.4692 -0.0115
1 3 14 7.9431 0.0054
1 3 15 -5.9491 -0.0260
1 3 16 -0.5836 0.0015
1 3 17 -7.6254 -0.0249
1 3 18 -5.0164 0.0050
1 3 19 -8.1209 -0.0122
1 3 20 -5.9760 0.0073
1 3 21 -8.9950 -0.0187
1 3 22 -4.9303 -0.0053
1 3 23 -7.4327 0.0133
1 3 24 -1.6229 0.0004
1 3 25 -4.6665 0.0326
1 3 26 -0.1661 -0.0031
1 3 27 -1.5551 0.0185
1 3 28 1.1193 0.0216
1 3 29 -0.2718 -0.0115
1 5 0 -4.9345 -0.0129
1 5 1 -14.1012 -0.0232
1 5 2 -4.4132 0.0009
1 5 3 -15.6586 0.0097
1 5 4 2.8407 0.0187
1 5 5 -10.0785 -0.0117
1 5 6 11.2536 -0.0135
1 5 7 -3.0262 0.0239
1 5 8 17.4652 -0.0060
1 5 9 1.5227 0.0115
1 5 10 17.1297 -0.0093
1 5 11 0.7744 -0.0147
1 5 12 10.0615 0.0160
1 5 13 1.0257 0.0091
1 5 14 3.7044 -0.0114
1 5 15 -2.0474 0.0081
1 5 16 -1.7049 0.0039
1 5 17 -5.9852 -0.0094
1 5 18 -4.7079 0.0027
1 5 19 -8.6487 -0.0079
1 5 20 -5.7946 -0.0186
1 5 21 -11.0111 -0.0034
1 5 22 -4.3749 -0.0064
1 5 23 -8.0283 -0.0026
1 5 24 -3.4222 -0.0097
1 5 25 -5.1933 0.0007
1 5 26 -1.8802 -0.0135
1 5 27 -1.2599 -0.0172
1 5 28 -0.1569 -0.0314
1 7 0 15.8146 -0.0222
1 7 1 -4.8280 0.0125
1 7 2 13.9759 0.0146
1 7 3 -4.2281 0.0054
1 7 4 11.2735 -0.0245
1 7 5 0.0163 -0.0229
1 7 6 10.3034 0.0048
1 7 7 4.7821 -0.0208
1 7 8 9.7999 -0.0240
1 7 9 7.8935 0.0023
1 7 10 5.8652 -0.0018
1 7 11 9.0803 0.0023
1 7 12 5.9396 -0.0139
1 7 13 7.8477 -0.0069
1 7 14 2.8475 0.0066
1 7 15 3.2013 0.0126
1 7 16 -0.4932 0.0078
1 7 17 -2.1206 -0.0225
1 7 18 -2.3308 -0.0164
1 7 19 -6.5864 -0.0305
1 7 20 -4.5638 -0.0187
1 7 21 -6.6827 -0.0286
1 7 22 -3.1141 -0.0059
1 7 23 -6.0152 -0.0267
1 7 24 -3.3987 -0.0182
1 7 25 -2.8593 -0.0119
1 7 26 -1.1943 -0.0229
1 9 0 16.3706 0.0119
1 9 1 -0.4800 -0.0028
1 9 2 14.2296 -0.0131
1 9 3 1.2088 -0.0134
1 9 4 9.1239 -0.0100
1 9 5 3.2461 -0.0071
1 9 6 5.3529 0.0056
1 9 7 7.1936 -0.0296
1 9 8 0.1070 -0.0027
1 9 9 8.4199 -0.0159
1 9 10 0.0536 -0.0134
1 9 11 10.7572 -0.0083
1 9 12 1.3174 -0.0063
1 9 13 9.3859 0.0065
1 9 14 1.5820 0.0013
1 9 15 6.3221 -0.0144
1 9 16 0.3264 0.0009
1 9 17 1.4890 -0.0126
1 9 18 0.2743 -0.0217
1 9 19 -2.5543 -0.0090
1 9 20 -0.3951 -0.0194
1 9 21 -3.1752 -0.0105
1 9 22 -1.0553 0.0080
1 9 23 -2.8066 -0.0017
1 9 24 -0.6060 -0.0374
1 11 0 9.8495 0.0047
1 11 1 1.7777 0.0038
1 11 2 8.3111 0.0006
1 11 3 3.1777 0.0218
1 11 4 4.1515 0.0024
1 11 5 5.5139 0.0082
1 11 6 -0.5007 0.0085
1 11 7 7.4521 -0.0046
1 11 8 -4.0502 0.0245
1 11 9 8.9607 -0.0402
1 11 10 -4.6868 -0.0162
1 11 11 8.9620 -0.0030
1 11 12 -3.3768 0.0048
1 11 13 8.3284 0.0237
1 11 14 -1.5281 0.0051
1 11 15 4.5858 -0.0177
1 11 16 1.0029 0.0162
1 11 17 1.8349 0.0204
1 11 18 2.2357 0.0005
1 11 19 -0.4489 0.0202
1 11 20 1.2144 -0.0105
1 13 0 4.5840 -0.0124
1 13 1 1.7613 0.0034
1 13 2 3.5431 0.0163
1 13 3 3.2456 0.0115
1 13 4 0.1673 -0.0264
1 13 5 3.6007 -0.0031
1 13 6 -4.1628 0.0273
1 13 7 3.8019 -0.0028
1 13 8 -6.9568 0.0131
1 13 9 3.0656 -0.0583
1 13 10 -6.3339 0.0296
1 13 11 2.4878 -0.0099
1 13 12 -4.1680 0.0084
1 13 13 1.5579 -0.0137
1 13 14 -1.2943 0.0184
2 0 0 141.8486 0.2392
2 0 2 128.8887 0.1334
2 0 4 69.8879 0.0895
2 0 6 10.1765 0.0127
2 0 8 -22.6600 -0.0723
2 0 10 -30.8284 -0.0279
2 0 12 -23.1731 0.0150
2 0 14 -12.5554 0.0218
2 0 16 -4.2716 -0.0256
2 0 18 0.9350 0.0139
2 0 20 3.4074 0.0225
2 0 22 2.1316 0.0153
2 0 24 0.0702 -0.0014
2 0 26 -3.5569 0.0266
2 0 28 -2.9744 -0.0085
2 0 30 -0.9158 0.0169
2 2 0 109.8218 0.1182
2 2 1 28.1725 -0.0815
2 2 2 93.4058 0.0692
2 2 3 29.3211 0.0016
2 2 4 49.3806 0.0421
2 2 5 23.7735 0.0596
2 2 6 2.9421 0.0257
2 2 7 14.9028 0.0341
2 2 8 -20.8410 -0.0049
2 2 9 9.8779 0.0051
2 2 10 -25.2641 0.0056
2 2 11 7.0680 -0.0135
2 2 12 -21.2598 0.0122
2 2 13 5.3225 0.0175
2 2 14 -10.5473 -0.0033
2 2 15 4.9255 0.0140
2 2 16 -2.5593 -0.0174
2 2 17 6.3716 0.0015
2 2 18 2.7424 -0.0216
2 2 19 5.9959 0.0190
2 2 20 4.2732 0.0011
2 2 21 6.0658 0.0237
2 2 22 3.6244 0.0063
2 2 23 5.4851 0.0058
2 2 24 0.3575 0.0192
2 2 25 2.9243 -0.0095
2 2 26 -1.2755 -0.0012
2 2 27 1.1786 -0.0002
2 2 28 -2.5429 -0.0332
2 2 29 -0.3479 0.0122
2 2 30 -0.4078 0.0380
2 4 0 33.6908 0.0064
2 4 1 27.8909 0.0280
2 4 2 29.8254 0.0113
2 4 3 30.3220 0.0234
2 4 4 11.6122 -0.0170
2 4 5 20.2640 0.0084
2 4 6 -5.7417 0.0121
2 4 7 9.7794 -0.0169
2 4 8 -16.2270 0.0210
2 4 9 4.0026 -0.0092
2 4 10 -18.8784 0.0103
2 4 11 2.4053 0.0257
2 4 12 -12.2384 -0.0027
2 4 13 2.4311 -0.0046
2 4 14 -5.4729 -0.0019
2 4 15 3.9248 0.0205
2 4 16 1.5080 0.0013
2 4 17 6.0395 0.0258
2 4 18 4.7505 -0.0045
2 4 19 8.1503 0.0031
2 4 20 5.3048 -0.0004
2 4 21 10.3941 -0.0013
2 4 22 4.4296 0.0034
2 4 23 7.9283 -0.0264
2 4 24 2.4951 -0.0014
2 4 25 5.0649 -0.0255
2 4 26 1.1399 0.0101
2 4 27 1.2677 -0.0082
2 4 28 -0.1168 0.0178
2 4 29 0.0891 -0.0111
2 6 0 -8.7031 0.0325
2 6 1 14.2097 0.0039
2 6 2 -7.2107 -0.0120
2 6 3 12.6494 -0.0226
2 6 4 -6.3597 0.0064
2 6 5 6.0934 0.0241
2 6 6 -9.2345 0.0014
2 6 7 -1.0173 -0.0060
2 6 8 -11.9589 0.0097
2 6 9 -6.2839 0.0028
2 6 10 -9.4252 0.0025
2 6 11 -6.2793 -0.0061
2 6 12 -6.1722 -0.0024
2 6 13 -5.6034 -0.0039
2 6 14 -1.8264 0.0061
2 6 15 -0.8835 -0.0237
2 6 16 1.7149 -0.0138
2 6 17 4.1833 0.0080
2 6 18 3.6949 0.0042
2 6 19 7.7032 0.0146
2 6 20 5.9474 0.0105
2 6 21 9.2088 0.0207
2 6 22 3.9323 0.0071
2 6 23 7.1298 0.0177
2 6 24 4.1685 0.0125
2 6 25 4.2515 0.0199
2 6 26 1.9912 0.0137
2 6 27 0.6316 0.0380
2 8 0 -16.9162 -0.0022
2 8 1 3.5471 0.0015
2 8 2 -14.1705 -0.0040
2 8 3 1.6936 0.0178
2 8 4 -10.4630 0.0149
2 8 5 -1.7664 0.0168
2 8 6 -7.0223 0.0004
2 8 7 -7.1901 0.0338
2 8 8 -3.5581 0.0199
2 8 9 -8.8088 -0.0022
2 8 10 -1.1574 0.0149
2 8 11 -11.6451 0.0035
2 8 12 -2.9835 0.0200
2 8 13 -9.4039 0.0033
2 8 14 -1.6066 -0.0086
2 8 15 -5.5171 0.0156
2 8 16 0.5197 -0.0058
2 8 17 0.0058 0.0271
2 8 18 2.1321 0.0238
2 8 19 4.8087 0.0249
2 8 20 3.0168 0.0212
2 8 21 4.9800 0.0178
2 8 22 2.4964 -0.0023
2 8 23 4.8876 0.0005
2 8 24 2.1330 0.0486
2 8 25 1.4608 -0.0077
2 10 0 -12.9741 -0.0066
2 10 1 -1.2909 0.0018
2 10 2 -11.3228 0.0145
2 10 3 -2.6057 -0.0014
2 10 4 -6.4718 0.0027
2 10 5 -5.3720 -0.0122
2 10 6 -2.6394 -0.0122
2 10 7 -8.0361 0.0031
2 10 8 2.1892 -0.0120
2 10 9 -9.8635 0.0165
2 10 10 1.6688 0.0063
2 10 11 -10.8537 0.0047
2 10 12 1.1445 -0.0019
2 10 13 -10.3807 -0.0106
2 10 14 -0.0273 -0.0100
2 10 15 -6.3611 0.0141
2 10 16 -0.4730 -0.0044
2 10 17 -1.9516 -0.0150
2 10 18 -1.5902 0.0106
2 10 19 1.5498 -0.0125
2 10 20 -0.5258 0.0219
2 10 21 1.9897 -0.0017
2 10 22 0.3057 0.0076
2 12 0 -6.8363 -0.0017
2 12 1 -2.6111 0.0059
2 12 2 -5.8914 -0.0126
2 12 3 -4.2283 -0.0204
2 12 4 -2.5297 0.0089
2 12 5 -5.6884 0.0073
2 12 6 2.0779 -0.0136
2 12 7 -7.0439 -0.0025
2 12 8 5.0938 -0.0108
2 12 9 -7.0422 0.0670
2 12 10 5.4540 0.0097
2 12 11 -6.9470 -0.0051
2 12 12 3.7919 -0.0158
2 12 13 -5.3814 -0.0064
2 12 14 1.5297 -0.0072
2 12 15 -2.5236 0.0194
2 12 16 -0.9800 -0.0103
2 12 17 -1.0129 -0.0304
2 14 0 -2.2467 0.0253
2 14 1 -1.1940 0.0009
2 14 2 -1.9797 -0.0111
2 14 3 -2.2748 0.0088
2 14 4 0.0948 0.0335
2 14 5 -2.0765 -0.0287
2 14 6 2.7920 -0.0248
2 14 7 -1.3687 -0.0038
2 14 8 4.4422 0.0236
2 14 9 -0.3964 -0.0233
2 14 10 3.4545 -0.0110
3 1 0 -127.0441 -0.2787
3 1 1 -22.5639 0.0394
3 1 2 -113.5982 -0.1565
3 1 3 -20.4719 -0.0161
3 1 4 -60.9560 -0.0875
3 1 5 -17.1354 -0.0608
3 1 6 -7.1429 -0.0132
3 1 7 -10.1618 -0.0488
3 1 8 22.5840 0.0494
3 1 9 -5.7766 0.0133
3 1 10 29.8730 0.0108
3 1 11 -4.7018 0.0220
3 1 12 24.4667 -0.0122
3 1 13 -2.3040 -0.0123
3 1 14 13.4809 -0.0058
3 1 15 -2.6797 0.0068
3 1 16 5.6116 0.0208
3 1 17 -3.3494 0.0077
3 1 18 0.1061 0.0208
3 1 19 -3.2416 -0.0017
3 1 20 -2.1418 -0.0109
3 1 21 -2.7945 -0.0195
3 1 22 -1.5749 -0.0042
3 1 23 -2.9230 0.0140
3 1 24 0.4607 -0.0272
3 1 25 -1.0354 -0.0124
3 1 26 2.8095 -0.0119
3 1 27 -0.7908 -0.0281
3 1 28 2.9833 0.0204
3 1 29 0.7021 -0.0306
3 1 30 0.7523 -0.0682
3 3 0 -70.1790 -0.0388
3 3 1 -41.1659 -0.0048
3 3 2 -60.6287 -0.0319
3 3 3 -42.3159 -0.0354
3 3 4 -30.8879 -0.0120
3 3 5 -29.1476 -0.0351
3 3 6 -0.1212 -0.0250
3 3 7 -15.3223 -0.0043
3 3 8 16.0536 -0.0253
3 3 9 -8.0803 -0.0063
3 3 10 20.3907 -0.0089
3 3 11 -4.0550 -0.0109
3 3 12 16.5750 -0.0057
3 3 13 -3.7599 -0.0115
3 3 14 8.9513 0.0142
3 3 15 -3.6605 -0.0221
3 3 16 0.9622 0.0121
3 3 17 -5.5624 -0.0188
3 3 18 -2.9178 0.0090
3 3 19 -6.5361 -0.0166
3 3 20 -3.9492 0.0048
3 3 21 -8.1641 -0.0081
3 3 22 -3.4860 -0.0105
3 3 23 -6.5976 0.0030
3 3 24 -0.9551 -0.0108
3 3 25 -4.0551 0.0213
3 3 26 0.0466 0.0010
3 3 27 -0.7208 0.0182
3 3 28 1.3931 0.0038
3 3 29 0.0076 0.0191
3 5 0 -7.1389 -0.0222
3 5 1 -29.2391 -0.0277
3 5 2 -8.6575 -0.0036
3 5 3 -26.7449 0.0051
3 5 4 -2.9482 0.0133
3 5 5 -16.5070 -0.0088
3 5 6 4.7598 -0.0083
3 5 7 -5.2367 0.0188
3 5 8 11.2776 -0.0032
3 5 9 1.9289 -0.0016
3 5 10 12.1380 -0.0093
3 5 11 2.8701 -0.0155
3 5 12 7.1361 0.0091
3 5 13 2.6105 0.0158
3 5 14 2.0931 -0.0113
3 5 15 -1.2728 0.0018
3 5 16 -2.1072 0.0043
3 5 17 -4.6904 -0.0080
3 5 18 -4.3803 0.0034
3 5 19 -7.5314 0.0023
3 5 20 -5.4901 0.0072
3 5 21 -10.2457 0.0033
3 5 22 -4.2040 0.0017
3 5 23 -7.5581 0.0197
3 5 24 -3.7333 0.0088
3 5 25 -4.7147 -0.0029
3 5 26 -1.9262 -0.0071
3 5 27 -0.9519 -0.0252
3 5 28 -0.2258 -0.0251
3 7 0 13.5417 -0.0188
3 7 1 -10.4036 -0.0004
3 7 2 10.9177 0.0176
3 7 3 -8.4706 0.0007
3 7 4 7.8093 -0.0130
3 7 5 -2.1453 -0.0234
3 7 6 6.7561 0.0032
3 7 7 4.5553 -0.0216
3 7 8 6.4364 -0.0207
3 7 9 8.9507 0.0035
3 7 10 2.8757 -0.0045
3 7 11 10.6110 0.0125
3 7 12 3.2132 -0.0200
3 7 13 8.5937 0.0012
3 7 14 0.5341 0.0098
3 7 15 3.5226 0.0059
3 7 16 -1.7390 0.0130
3 7 17 -1.8406 -0.0179
3 7 18 -3.6001 -0.0093
3 7 19 -6.5656 -0.0169
3 7 20 -5.4481 -0.0119
3 7 21 -6.8954 -0.0241
3 7 22 -3.5529 0.0003
3 7 23 -6.3149 -0.0012
3 7 24 -3.7745 -0.0377
3 7 25 -2.9234 -0.0069
3 7 26 -1.4784 -0.0280
3 9 0 15.0298 0.0067
3 9 1 -1.2069 -0.0054
3 9 2 12.8718 -0.0070
3 9 3 0.7697 -0.0125
3 9 4 8.2587 -0.0058
3 9 5 3.6253 -0.0001
3 9 6 4.6062 0.0027
3 9 7 8.3236 -0.0070
3 9 8 -0.6345 -0.0073
3 9 9 9.4190 0.0005
3 9 10 -0.4474 -0.0123
3 9 11 12.2565 -0.0041
3 9 12 0.4164 -0.0083
3 9 13 10.5022 -0.0105
3 9 14 0.6405 0.0080
3 9 15 6.9515 -0.0207
3 9 16 -0.5626 0.0038
3 9 17 1.0579 -0.0100
3 9 18 -0.8347 -0.0262
3 9 19 -3.2320 -0.0039
3 9 20 -1.3331 -0.0209
3 9 21 -4.0026 0.0030
3 9 22 -1.4569 -0.0014
3 9 23 -3.4900 0.0145
3 9 24 -0.7146 -0.0647
3 11 0 9.3523 0.0070
3 11 1 2.9302 -0.0098
3 11 2 8.1263 -0.0075
3 11 3 4.1268 0.0091
3 11 4 4.6089 0.0026
3 11 5 6.7287 0.0110
3 11 6 0.4568 0.0145
3 11 7 8.5818 0.0117
3 11 8 -2.7685 0.0227
3 11 9 9.9439 -0.0265
3 11 10 -3.0343 -0.0077
3 11 11 10.1534 0.0054
3 11 12 -2.1496 0.0170
3 11 13 9.2883 0.0174
3 11 14 -0.8945 0.0130
3 11 15 4.8768 -0.0139
3 11 16 1.0234 0.0070
3 11 17 1.6355 0.0527
3 11 18 1.9596 -0.0039
3 11 19 -0.8983 0.0184
3 11 20 0.6827 -0.0063
3 13 0 4.5177 -0.0088
3 13 1 2.4642 -0.0053
3 13 2 4.2851 0.0155
3 13 3 3.8391 0.0064
3 13 4 1.6853 -0.0338
3 13 5 4.4391 -0.0008
3 13 6 -2.1050 0.0195
3 13 7 4.5527 0.0031
3 13 8 -4.7376 -0.0468
3 13 9 3.5934 -0.0446
3 13 10 -4.1770 -0.0017
3 13 11 3.1196 0.0042
3 13 12 -2.7294 0.0119
3 13 13 1.7224 -0.0141
3 13 14 -0.4964 0.0204
4 0 0 123.8919 0.3735
4 0 2 113.1607 0.2209
4 0 4 59.2060 0.1189
4 0 6 6.4848 -0.0270
4 0 8 -24.0188 -0.0800
4 0 10 -33.0615 -0.0245
4 0 12 -26.4126 0.0130
4 0 14 -15.5650 0.0124
4 0 16 -7.5019 -0.0181
4 0 18 -2.3025 0.0217
4 0 20 0.4331 0.0119
4 0 22 -0.1048 0.0148
4 0 24 -0.8747 0.0078
4 0 26 -3.4825 0.0287
4 0 28 -2.7569 -0.0109
4 0 30 -1.0000 0.0314
4 2 0 98.1224 0.1566
4 2 1 44.4770 -0.0090
4 2 2 85.8051 0.0929
4 2 3 41.8748 0.0395
4 2 4 46.0860 0.0461
4 2 5 30.4955 0.0555
4 2 6 3.8665 0.0273
4 2 7 15.7405 0.0352
4 2 8 -18.6602 -0.0079
4 2 9 7.7283 0.0020
4 2 10 -24.2647 0.0043
4 2 11 4.1299 -0.0089
4 2 12 -21.8606 0.0046
4 2 13 2.5990 0.0142
4 2 14 -12.4722 -0.0107
4 2 15 2.3666 0.0052
4 2 16 -4.8523 -0.0213
4 2 17 4.2802 -0.0058
4 2 18 0.1966 -0.0234
4 2 19 4.5498 0.0157
4 2 20 1.7590 0.0025
4 2 21 5.1713 0.0152
4 2 22 1.7670 0.0053
4 2 23 4.6176 0.0148
4 2 24 -0.5856 0.0365
4 2 25 2.2627 0.0117
4 2 26 -1.3191 -0.0049
4 2 27 0.5488 -0.0012
4 2 28 -2.6824 -0.0057
4 2 29 -0.6193 0.0011
4 2 30 -0.4440 0.0717
4 4 0 33.6371 0.0086
4 4 1 46.2143 0.0443
4 4 2 32.8198 0.0092
4 4 3 44.0506 0.0258
4 4 4 16.7978 -0.0060
4 4 5 27.9893 0.0059
4 4 6 0.6471 0.0196
4 4 7 12.1292 -0.0174
4 4 8 -10.1206 0.0199
4 4 9 2.9414 0.0056
4 4 10 -14.0010 0.0063
4 4 11 -0.5937 0.0264
4 4 12 -10.0954 -0.0003
4 4 13 -0.6386 -0.0083
4 4 14 -5.1915 -0.0056
4 4 15 1.7810 0.0168
4 4 16 0.8444 0.0001
4 4 17 3.8410 0.0176
4 4 18 3.4119 -0.0024
4 4 19 6.3145 0.0027
4 4 20 4.0564 -0.0112
4 4 21 9.1629 -0.0129
4 4 22 3.4822 0.0053
4 4 23 6.9716 -0.0253
4 4 24 2.3200 -0.0135
4 4 25 4.3614 -0.0194
4 4 26 0.8949 -0.0007
4 4 27 0.4708 -0.0047
4 4 28 -0.1821 0.0161
4 4 29 -0.1666 -0.0356
4 6 0 -4.9623 0.0328
4 6 1 23.4866 0.0063
4 6 2 -2.4170 -0.0087
4 6 3 19.8955 -0.0160
4 6 4 -0.8099 -0.0010
4 6 5 10.6463 0.0167
4 6 6 -3.5655 -0.0061
4 6 7 0.7897 -0.0000
4 6 8 -6.6402 0.0010
4 6 9 -6.6794 0.0078
4 6 10 -5.2657 0.0030
4 6 11 -8.1017 -0.0106
4 6 12 -3.1391 0.0038
4 6 13 -6.6807 -0.0126
4 6 14 0.3431 0.0060
4 6 15 -1.4302 -0.0156
4 6 16 2.5946 -0.0112
4 6 17 3.1491 0.0013
4 6 18 4.1265 -0.0033
4 6 19 6.8191 -0.0086
4 6 20 6.1011 -0.0132
4 6 21 8.6166 0.0111
4 6 22 4.0671 -0.0075
4 6 23 6.8912 -0.0175
4 6 24 4.4793 0.0043
4 6 25 3.8829 0.0200
4 6 26 2.1459 0.0053
4 6 27 0.5145 0.0403
4 8 0 -14.3171 -0.0016
4 8 1 6.3008 0.0076
4 8 2 -11.2969 -0.0112
4 8 3 4.1462 0.0117
4 8 4 -7.9157 0.0025
4 8 5 -0.4334 0.0130
4 8 6 -4.6406 0.0063
4 8 7 -7.0637 0.0158
4 8 8 -1.6795 0.0214
4 8 9 -9.4138 -0.0138
4 8 10 0.4860 0.0153
4 8 11 -12.7676 -0.0051
4 8 12 -1.0290 0.0177
4 8 13 -9.9977 0.0075
4 8 14 0.3129 -0.0118
4 8 15 -5.9313 0.0201
4 8 16 1.6862 -0.0100
4 8 17 0.1253 0.0173
4 8 18 3.3711 0.0214
4 8 19 5.1152 0.0143
4 8 20 3.8223 0.0145
4 8 21 5.5310 -0.0016
4 8 22 2.7729 -0.0049
4 8 23 5.4229 -0.0252
4 8 24 2.2135 0.0599
4 8 25 1.6810 -0.0197
4 10 0 -11.6687 -0.0032
4 10 1 -1.6986 0.0030
4 10 2 -10.2349 0.0127
4 10 3 -2.8024 0.0030
4 10 4 -5.9586 -0.0009
4 10 5 -5.8513 -0.0198
4 10 6 -2.4961 -0.0184
4 10 7 -8.6916 -0.0203
4 10 8 2.0263 -0.0128
4 10 9 -10.4013 -0.0074
4 10 10 1.0081 -0.0038
4 10 11 -11.7416 -0.0019
4 10 12 1.0038 -0.0041
4 10 13 -11.0620 0.0078
4 10 14 0.0461 -0.0165
4 10 15 -6.5502 0.0086
4 10 16 -0.0052 0.0046
4 10 17 -1.3882 -0.0332
4 10 18 -0.9263 0.0085
4 10 19 2.2514 -0.0166
4 10 20 0.2502 0.0087
4 10 21 2.6210 -0.0128
4 10 22 0.7429 -0.0004
4 12 0 -6.5371 -0.0053
4 12 1 -3.4924 0.0153
4 12 2 -6.1629 -0.0042
4 12 3 -4.7581 -0.0077
4 12 4 -3.5698 0.0146
4 12 5 -6.4286 0.0095
4 12 6 0.3528 -0.0117
4 12 7 -7.6859 -0.0140
4 12 8 2.8602 0.0115
4 12 9 -7.5587 0.0505
4 12 10 3.1324 0.0095
4 12 11 -7.6412 -0.0211
4 12 12 2.0241 -0.0272
4 12 13 -5.6807 -0.0097
4 12 14 0.5745 -0.0111
4 12 15 -2.5664 0.0032
4 12 16 -1.1837 -0.0093
4 12 17 -0.9541 -0.0663
4 14 0 -2.2807 0.0187
4 14 1 -1.3587 0.0025
4 14 2 -2.7003 -0.0103
4 14 3 -2.3697 0.0122
4 14 4 -1.2108 0.0292
4 14 5 -2.4280 -0.0320
4 14 6 1.2467 -0.0079
4 14 7 -1.6895 -0.0085
4 14 8 2.8965 0.0973
4 14 9 -0.7145 -0.0514
5 1 0 -106.3308 -0.3204
5 1 1 -29.8277 -0.0131
5 1 2 -95.6879 -0.1770
5 1 3 -25.9820 -0.0377
5 1 4 -49.5086 -0.0850
5 1 5 -19.7341 -0.0420
5 1 6 -3.7982 0.0188
5 1 7 -9.6591 -0.0399
5 1 8 22.3395 0.0552
5 1 9 -3.6998 0.0162
5 1 10 30.0283 0.0114
5 1 11 -2.3227 0.0098
5 1 12 25.8577 -0.0114
5 1 13 -0.5839 -0.0111
5 1 14 15.3731 -0.0020
5 1 15 -1.0320 0.0107
5 1 16 7.9228 0.0105
5 1 17 -2.0471 0.0060
5 1 18 2.6545 0.0126
5 1 19 -2.3655 0.0003
5 1 20 0.4604 -0.0069
5 1 21 -2.2005 -0.0101
5 1 22 0.4266 -0.0004
5 1 23 -2.3723 0.0171
5 1 24 1.3542 -0.0334
5 1 25 -0.6385 -0.0216
5 1 26 2.6488 -0.0056
5 1 27 -0.5447 -0.0158
5 1 28 2.8016 0.0033
5 1 29 0.8324 -0.0247
5 1 30 0.7173 -0.0970
5 3 0 -62.8522 -0.0306
5 3 1 -57.5567 -0.0514
5 3 2 -57.1049 -0.0209
5 3 3 -54.6010 -0.0449
5 3 4 -31.3292 -0.0101
5 3 5 -35.5222 -0.0231
5 3 6 -3.7687 -0.0369
5 3 7 -16.1258 0.0030
5 3 8 11.5900 -0.0215
5 3 9 -5.3794 -0.0118
5 3 10 16.7918 -0.0044
5 3 11 -0.0361 -0.0101
5 3 12 15.1763 0.0011
5 3 13 0.1608 -0.0069
5 3 14 9.6084 0.0173
5 3 15 -0.5718 -0.0098
5 3 16 2.3338 0.0124
5 3 17 -2.8977 -0.0071
5 3 18 -1.0706 0.0055
5 3 19 -4.5082 -0.0132
5 3 20 -2.1007 0.0010
5 3 21 -6.7969 0.0045
5 3 22 -1.9897 -0.0156
5 3 23 -5.3838 -0.0120
5 3 24 -0.3095 -0.0184
5 3 25 -3.3076 0.0031
5 3 26 0.2403 0.0118
5 3 27 0.1647 0.0131
5 3 28 1.4951 -0.0141
5 3 29 0.3058 0.0437
5 5 0 -10.7188 -0.0288
5 5 1 -41.8125 -0.0196
5 5 2 -13.7176 -0.0046
5 5 3 -36.5466 0.0075
5 5 4 -9.1506 0.0074
5 5 5 -22.5733 0.0024
5 5 6 -1.8618 0.0005
5 5 7 -7.5827 0.0134
5 5 8 5.0989 0.0059
5 5 9 2.4204 -0.0130
5 5 10 7.2914 -0.0030
5 5 11 5.5968 -0.0144
5 5 12 4.5816 0.0025
5 5 13 5.0407 0.0216
5 5 14 0.9681 -0.0100
5 5 15 0.3819 -0.0002
5 5 16 -2.0466 -0.0016
5 5 17 -2.7345 0.0008
5 5 18 -3.7449 0.0031
5 5 19 -5.8066 0.0138
5 5 20 -4.7848 0.0300
5 5 21 -8.8889 0.0124
5 5 22 -3.7367 0.0082
5 5 23 -6.7336 0.0380
5 5 24 -3.8125 0.0325
5 5 25 -3.9563 -0.0046
5 5 26 -1.7562 0.0070
5 5 27 -0.4117 -0.0191
5 5 28 -0.3277 -0.0102
5 7 0 9.4344 -0.0108
5 7 1 -15.6253 -0.0051
5 7 2 6.2806 0.0177
5 7 3 -13.2012 0.0006
5 7 4 3.1663 0.0041
5 7 5 -5.5264 -0.0154
5 7 6 2.3859 0.0006
5 7 7 2.8128 -0.0132
5 7 8 2.7717 -0.0147
5 7 9 9.0309 0.0091
5 7 10 0.1166 -0.0060
5 7 11 11.7218 0.0186
5 7 12 0.6029 -0.0160
5 7 13 9.1847 0.0056
5 7 14 -1.7591 0.0113
5 7 15 3.9860 -0.0021
5 7 16 -2.8399 0.0103
5 7 17 -1.2156 -0.0037
5 7 18 -4.3977 0.0007
5 7 19 -6.0743 0.0064
5 7 20 -5.7334 0.0006
5 7 21 -6.7756 -0.0023
5 7 22 -3.6443 0.0104
5 7 23 -6.4350 0.0339
5 7 24 -3.8177 -0.0390
5 7 25 -2.8648 0.0041
5 7 26 -1.5634 -0.0126
5 9 0 12.5175 -0.0010
5 9 1 -2.1551 -0.0014
5 9 2 10.4570 0.0016
5 9 3 -0.4679 -0.0019
5 9 4 6.4480 0.0024
5 9 5 2.8162 0.0062
5 9 6 3.1039 0.0047
5 9 7 8.1620 0.0181
5 9 8 -1.4661 -0.0101
5 9 9 9.5352 0.0193
5 9 10 -0.8815 -0.0063
5 9 11 12.8480 0.0037
5 9 12 -0.5874 -0.0033
5 9 13 10.7418 -0.0267
5 9 14 -0.4141 0.0097
5 9 15 7.0943 -0.0128
5 9 16 -1.3761 0.0000
5 9 17 0.5019 0.0037
5 9 18 -1.7098 -0.0241
5 9 19 -3.8203 0.0029
5 9 20 -2.0406 0.0007
5 9 21 -4.6285 0.0187
5 9 22 -1.7745 0.0138
5 9 23 -3.8507 0.0312
5 9 24 -0.7639 -0.0556
5 11 0 8.4464 0.0085
5 11 1 3.6191 -0.0120
5 11 2 7.6074 -0.0116
5 11 3 4.3265 -0.0020
5 11 4 4.6413 0.0025
5 11 5 6.9910 0.0129
5 11 6 1.0691 0.0200
5 11 7 8.7464 0.0264
5 11 8 -1.5331 0.0258
5 11 9 10.0926 -0.0024
5 11 10 -1.4316 0.0076
5 11 11 10.4853 0.0158
5 11 12 -0.9836 0.0204
5 11 13 9.4304 0.0115
5 11 14 -0.2418 0.0168
5 11 15 4.7273 0.0041
5 11 16 0.9695 -0.0016
5 11 17 1.2514 0.0854
5 11 18 1.5458 0.0053
5 11 19 -1.3698 0.0165
5 11 20 0.0886 0.0226
5 13 0 4.4724 0.0004
5 13 1 2.8152 -0.0033
5 13 2 4.8924 0.0104
5 13 3 3.8702 -0.0057
5 13 4 3.1029 -0.0366
5 13 5 4.7659 -0.0050
5 13 6 -0.0905 0.0029
5 13 7 4.8909 0.0092
5 13 8 -2.4148 -0.1002
5 13 9 3.9612 -0.0189
5 13 10 -2.0261 -0.0248
5 13 11 3.6603 0.0272
5 13 12 -1.3593 0.0090
5 13 13 1.8487 -0.0003
5 13 14 0.1577 0.0213
6 0 0 97.2964 0.3578
6 0 2 88.5995 0.2057
6 0 4 42.9887 0.1069
6 0 6 1.0300 -0.0673
6 0 8 -23.7822 -0.0788
6 0 10 -32.4414 -0.0142
6 0 12 -27.1803 0.0230
6 0 14 -16.6747 0.0121
6 0 16 -9.2360 -0.0010
6 0 18 -4.4083 0.0296
6 0 20 -1.9433 0.0091
6 0 22 -1.9768 0.0164
6 0 24 -1.6759 0.0141
6 0 26 -3.2250 0.0252
6 0 28 -2.4259 -0.0036
6 0 30 -0.9005 0.0519
6 2 0 80.2963 0.1290
6 2 1 54.2064 0.0539
6 2 2 71.4643 0.0655
6 2 3 48.8954 0.0577
6 2 4 38.2533 0.0241
6 2 5 33.3892 0.0271
6 2 6 3.0830 0.0178
6 2 7 14.6031 0.0204
6 2 8 -16.2225 -0.0141
6 2 9 4.0015 -0.0035
6 2 10 -21.9581 0.0020
6 2 11 -0.2213 -0.0019
6 2 12 -20.9432 -0.0013
6 2 13 -0.8744 0.0091
6 2 14 -13.1614 -0.0077
6 2 15 -0.5195 -0.0012
6 2 16 -6.2169 -0.0111
6 2 17 1.9452 -0.0109
6 2 18 -1.6427 -0.0114
6 2 19 2.8537 0.0066
6 2 20 -0.2733 0.0064
6 2 21 3.9963 -0.0012
6 2 22 0.0509 0.0056
6 2 23 3.5339 0.0189
6 2 24 -1.4133 0.0410
6 2 25 1.6729 0.0289
6 2 26 -1.2817 -0.0200
6 2 27 0.0153 -0.0046
6 2 28 -2.5886 0.0169
6 2 29 -0.8183 -0.0140
6 2 30 -0.2586 0.0992
6 4 0 32.6637 0.0096
6 4 1 59.0215 0.0431
6 4 2 34.0072 -0.0006
6 4 3 53.8593 0.0105
6 4 4 20.4702 -0.0001
6 4 5 33.4809 -0.0096
6 4 6 5.9675 0.0193
6 4 7 13.4103 -0.0200
6 4 8 -4.7525 0.0106
6 4 9 1.0632 0.0176
6 4 10 -9.4515 -0.0046
6 4 11 -4.4408 0.0208
6 4 12 -8.0411 -0.0009
6 4 13 -4.5210 -0.0139
6 4 14 -5.0527 -0.0083
6 4 15 -1.1042 0.0054
6 4 16 -0.0385 0.0058
6 4 17 1.1622 0.0058
6 4 18 2.0654 0.0023
6 4 19 4.1403 0.0033
6 4 20 2.7296 -0.0174
6 4 21 7.4163 -0.0188
6 4 22 2.3866 0.0087
6 4 23 5.6671 -0.0140
6 4 24 2.0021 -0.0245
6 4 25 3.4677 -0.0104
6 4 26 0.5620 -0.0137
6 4 27 -0.4018 -0.0059
6 4 28 -0.1520 0.0084
6 4 29 -0.4431 -0.0527
6 6 0 0.1977 0.0260
6 6 1 31.1245 -0.0020
6 6 2 3.4312 -0.0063
6 6 3 26.5992 -0.0127
6 6 4 5.2366 -0.0098
6 6 5 15.5796 0.0021
6 6 6 2.2360 -0.0124
6 6 7 3.4750 0.0012
6 6 8 -1.4777 -0.0093
6 6 9 -6.4468 0.0077
6 6 10 -1.5654 0.0009
6 6 11 -9.8844 -0.0106
6 6 12 -0.6404 0.0048
6 6 13 -8.1644 -0.0163
6 6 14 2.0072 0.0040
6 6 15 -2.6545 -0.0060
6 6 16 3.0491 -0.0032
6 6 17 1.5972 -0.0098
6 6 18 4.0588 -0.0096
6 6 19 5.4201 -0.0312
6 6 20 5.6487 -0.0288
6 6 21 7.6054 -0.0048
6 6 22 3.8129 -0.0131
6 6 23 6.4304 -0.0506
6 6 24 4.4406 -0.0072
6 6 25 3.3538 0.0147
6 6 26 2.0256 -0.0116
6 6 27 0.3064 0.0186
6 8 0 -10.4041 -0.0011
6 8 1 8.9812 0.0065
6 8 2 -7.2809 -0.0141
6 8 3 7.2512 -0.0018
6 8 4 -4.3376 -0.0118
6 8 5 2.1155 0.0077
6 8 6 -1.4541 0.0108
6 8 7 -5.5048 -0.0060
6 8 8 0.4290 0.0216
6 8 9 -9.1031 -0.0242
6 8 10 1.9369 0.0142
6 8 11 -13.1595 -0.0116
6 8 12 0.8202 0.0037
6 8 13 -10.0789 0.0120
6 8 14 2.1509 -0.0110
6 8 15 -6.1686 0.0169
6 8 16 2.6129 -0.0059
6 8 17 0.0935 -0.0019
6 8 18 4.0684 0.0152
6 8 19 5.0953 0.0029
6 8 20 4.1042 -0.0028
6 8 21 5.7651 -0.0212
6 8 22 2.8368 -0.0162
6 8 23 5.6486 -0.0436
6 8 24 2.1059 0.0455
6 8 25 1.8147 -0.0315
6 10 0 -9.6797 0.0008
6 10 1 -1.6540 -0.0037
6 10 2 -8.5195 0.0067
6 10 3 -2.1990 0.0005
6 10 4 -4.7713 -0.0056
6 10 5 -5.2537 -0.0245
6 10 6 -1.7299 -0.0281
6 10 7 -8.2829 -0.0342
6 10 8 2.0151 -0.0168
6 10 9 -10.1306 -0.0272
6 10 10 0.4836 -0.0177
6 10 11 -11.7376 -0.0086
6 10 12 0.9517 -0.0017
6 10 13 -10.8464 0.0221
6 10 14 0.0928 -0.0166
6 10 15 -6.2738 -0.0129
6 10 16 0.3507 0.0156
6 10 17 -0.7347 -0.0521
6 10 18 -0.3791 -0.0033
6 10 19 2.8565 -0.0168
6 10 20 0.9064 -0.0288
6 10 21 3.0643 -0.0187
6 10 22 1.1145 -0.0346
6 12 0 -6.1563 -0.0098
6 12 1 -3.9145 0.0104
6 12 2 -6.2818 0.0012
6 12 3 -4.5740 0.0063
6 12 4 -4.2845 0.0187
6 12 5 -6.3575 0.0136
6 12 6 -1.0636 -0.0030
6 12 7 -7.5605 -0.0229
6 12 8 0.8095 0.0264
6 12 9 -7.5309 0.0255
6 12 10 1.0691 0.0035
6 12 11 -7.8081 -0.0370
6 12 12 0.4944 -0.0266
6 12 13 -5.5738 -0.0179
6 12 14 -0.2467 -0.0146
6 12 15 -2.4543 -0.0200
6 12 16 -1.2402 -0.0171
6 12 17 -0.8260 -0.0962
6 14 0 -2.4316 0.0004
6 14 1 -1.2651 -0.0026
6 14 2 -3.2708 -0.0059
6 14 3 -2.1825 0.0172
6 14 4 -2.4116 0.0170
6 14 5 -2.4959 -0.0204
6 14 6 -0.2547 0.0120
6 14 7 -1.8735 -0.0032
6 14 8 1.3186 0.1511
6 14 9 -1.1287 -0.0693
7 1 0 -79.4571 -0.2444
7 1 1 -32.6625 -0.0444
7 1 2 -71.2197 -0.1179
7 1 3 -27.7461 -0.0460
7 1 4 -34.0543 -0.0512
7 1 5 -19.7158 -0.0152
7 1 6 0.7867 0.0507
7 1 7 -8.1141 -0.0240
7 1 8 20.8086 0.0550
7 1 9 -0.9919 0.0167
7 1 10 27.6746 0.0066
7 1 11 0.6375 -0.0066
7 1 12 24.8315 -0.0199
7 1 13 1.3997 -0.0112
7 1 14 15.4008 -0.0095
7 1 15 0.6390 0.0060
7 1 16 8.7985 -0.0111
7 1 17 -0.7415 0.0008
7 1 18 4.1093 -0.0046
7 1 19 -1.3869 0.0022
7 1 20 2.3561 -0.0095
7 1 21 -1.5266 0.0061
7 1 22 2.0470 -0.0009
7 1 23 -1.7322 0.0225
7 1 24 2.1380 -0.0263
7 1 25 -0.3605 -0.0195
7 1 26 2.4676 0.0134
7 1 27 -0.3705 0.0006
7 1 28 2.5124 -0.0066
7 1 29 0.8838 -0.0090
7 1 30 0.4972 -0.1117
7 3 0 -52.3148 -0.0055
7 3 1 -66.0575 -0.0698
7 3 2 -49.2664 0.0079
7 3 3 -60.6556 -0.0292
7 3 4 -28.4839 0.0037
7 3 5 -38.0698 0.0069
7 3 6 -5.6128 -0.0361
7 3 7 -15.2581 0.0171
7 3 8 7.9337 -0.0104
7 3 9 -1.7556 -0.0141
7 3 10 13.1448 0.0033
7 3 11 4.6716 -0.0064
7 3 12 13.1177 0.0089
7 3 13 4.4685 -0.0005
7 3 14 9.5633 0.0136
7 3 15 2.7306 0.0043
7 3 16 3.2313 0.0026
7 3 17 -0.1045 0.0015
7 3 18 0.3439 -0.0043
7 3 19 -2.3897 -0.0090
7 3 20 -0.5748 -0.0024
7 3 21 -5.0990 0.0143
7 3 22 -0.5448 -0.0173
7 3 23 -3.9540 -0.0268
7 3 24 0.3429 -0.0193
7 3 25 -2.5362 -0.0133
7 3 26 0.4441 0.0270
7 3 27 0.9175 0.0101
7 3 28 1.4012 -0.0249
7 3 29 0.5455 0.0607
7 5 0 -14.3758 -0.0304
7 5 1 -50.2122 0.0018
7 5 2 -18.1841 -0.0008
7 5 3 -43.6982 0.0173
7 5 4 -14.4292 0.0047
7 5 5 -27.4523 0.0185
7 5 6 -7.4283 0.0108
7 5 7 -9.7413 0.0089
7 5 8 -0.0774 0.0169
7 5 9 2.8912 -0.0189
7 5 10 3.2204 0.0073
7 5 11 8.4463 -0.0113
7 5 12 2.5936 -0.0003
7 5 13 7.9747 0.0243
7 5 14 0.3207 -0.0045
7 5 15 2.7943 -0.0003
7 5 16 -1.5826 -0.0094
7 5 17 -0.3704 0.0092
7 5 18 -2.8563 0.0018
7 5 19 -3.7921 0.0175
7 5 20 -3.7129 0.0392
7 5 21 -7.1515 0.0165
7 5 22 -2.9746 0.0034
7 5 23 -5.6459 0.0443
7 5 24 -3.5739 0.0477
7 5 25 -3.0574 -0.0038
7 5 26 -1.3774 0.0174
7 5 27 0.1906 0.0063
7 5 28 -0.4276 0.0091
7 7 0 4.2512 0.0004
7 7 1 -20.0251 -0.0022
7 7 2 0.7957 0.0132
7 7 3 -17.9246 0.0038
7 7 4 -2.0377 0.0194
7 7 5 -9.6643 -0.0049
7 7 6 -2.2997 -0.0048
7 7 7 -0.0500 -0.0000
7 7 8 -0.8696 -0.0097
7 7 9 8.2689 0.0162
7 7 10 -2.2029 -0.0077
7 7 11 12.3722 0.0171
7 7 12 -1.5121 -0.0028
7 7 13 9.7760 0.0051
7 7 14 -3.5486 0.0115
7 7 15 4.7758 -0.0089
7 7 16 -3.5052 0.0016
7 7 17 -0.2388 0.0139
7 7 18 -4.5344 0.0098
7 7 19 -5.1544 0.0241
7 7 20 -5.3622 0.0074
7 7 21 -6.2891 0.0160
7 7 22 -3.4062 0.0106
7 7 23 -6.2965 0.0538
7 7 24 -3.5610 -0.0348
7 7 25 -2.6990 0.0119
7 7 26 -1.4261 0.0147
7 9 0 9.1444 -0.0083
7 9 1 -3.3365 0.0064
7 9 2 7.2323 0.0076
7 9 3 -2.4559 0.0131
7 9 4 3.7741 0.0093
7 9 5 0.9273 0.0075
7 9 6 0.8193 0.0106
7 9 7 6.8385 0.0323
7 9 8 -2.5610 -0.0105
7 9 9 8.9125 0.0268
7 9 10 -1.3826 0.0007
7 9 11 12.6343 0.0104
7 9 12 -1.5344 0.0048
7 9 13 10.2746 -0.0363
7 9 14 -1.3139 0.0055
7 9 15 6.8894 0.0087
7 9 16 -1.8725 -0.0081
7 9 17 0.0370 0.0200
7 9 18 -2.1245 -0.0162
7 9 19 -4.1282 0.0016
7 9 20 -2.3709 0.0359
7 9 21 -4.9158 0.0196
7 9 22 -1.9609 0.0407
7 9 23 -3.8556 0.0312
7 11 0 7.2613 0.0088
7 11 1 3.7196 -0.0044
7 11 2 6.7947 -0.0101
7 11 3 3.7365 -0.0082
7 11 4 4.1818 0.0030
7 11 5 6.2558 0.0133
7 11 6 1.1720 0.0216
7 11 7 7.9840 0.0298
7 11 8 -0.6076 0.0306
7 11 9 9.5232 0.0157
7 11 10 -0.1998 0.0223
7 11 11 10.0822 0.0200
7 11 12 -0.0818 0.0101
7 11 13 8.9076 0.0082
7 11 14 0.3493 0.0179
7 11 15 4.3194 0.0287
7 11 16 0.9341 -0.0039
7 11 17 0.8656 0.1046
7 11 18 1.1534 0.0302
7 11 19 -1.7304 0.0091
7 11 20 -0.3996 0.0657
7 13 0 4.5391 0.0170
7 13 1 2.8375 0.0114
7 13 2 5.3300 0.0072
7 13 3 3.4270 -0.0198
7 13 4 4.2070 -0.0324
7 13 5 4.5397 -0.0176
7 13 6 1.6155 -0.0186
7 13 7 4.7522 0.0073
7 13 8 -0.3387 -0.1342
7 13 9 4.1044 0.0033
7 13 10 -0.2644 -0.0349
7 13 11 4.0296 0.0453
7 13 12 -0.3107 0.0004
7 13 13 1.9449 0.0191
7 13 14 0.5899 0.0234
8 0 0 66.5325 0.2283
8 0 2 59.6351 0.1165
8 0 4 24.5906 0.0694
8 0 6 -4.8509 -0.0937
8 0 8 -21.7925 -0.0668
8 0 10 -28.8678 0.0021
8 0 12 -25.1551 0.0423
8 0 14 -15.7462 0.0206
8 0 16 -9.4153 0.0192
8 0 18 -5.2669 0.0330
8 0 20 -3.4625 0.0138
8 0 22 -3.2970 0.0197
8 0 24 -2.4088 0.0150
8 0 26 -3.0700 0.0115
8 0 28 -2.1390 0.0040
8 0 30 -0.6451 0.0645
8 2 0 58.8191 0.0539
8 2 1 56.3156 0.0784
8 2 2 52.5352 0.0058
8 2 3 49.7399 0.0519
8 2 4 27.2276 -0.0092
8 2 5 32.3762 -0.0103
8 2 6 0.8566 0.0031
8 2 7 12.1840 -0.0005
8 2 8 -13.7592 -0.0199
8 2 9 -0.0422 -0.0091
8 2 10 -18.5503 0.0018
8 2 11 -4.7510 0.0061
8 2 12 -18.4481 -0.0021
8 2 13 -4.3378 0.0043
8 2 14 -12.3952 0.0040
8 2 15 -3.2300 -0.0023
8 2 16 -6.4620 0.0075
8 2 17 -0.2483 -0.0102
8 2 18 -2.6233 0.0076
8 2 19 1.1794 -0.0006
8 2 20 -1.6334 0.0098
8 2 21 2.7013 -0.0168
8 2 22 -1.3665 0.0057
8 2 23 2.3608 0.0177
8 2 24 -2.1540 0.0310
8 2 25 1.1877 0.0364
8 2 26 -1.3166 -0.0430
8 2 27 -0.3576 -0.0097
8 2 28 -2.3369 0.0265
8 2 29 -0.9133 -0.0235
8 4 0 30.0324 0.0075
8 4 1 64.7047 0.0196
8 4 2 32.4457 -0.0149
8 4 3 58.3906 -0.0180
8 4 4 21.5640 -0.0010
8 4 5 36.0568 -0.0308
8 4 6 9.2009 0.0108
8 4 7 13.6591 -0.0210
8 4 8 -0.9362 -0.0031
8 4 9 -1.0711 0.0250
8 4 10 -5.7625 -0.0175
8 4 11 -8.2331 0.0110
8 4 12 -6.1078 -0.0043
8 4 13 -8.4684 -0.0181
8 4 14 -4.7501 -0.0119
8 4 15 -4.2492 -0.0070
8 4 16 -0.8337 0.0135
8 4 17 -1.5749 -0.0004
8 4 18 0.8863 0.0063
8 4 19 1.9989 0.0100
8 4 20 1.4331 -0.0185
8 4 21 5.4200 -0.0168
8 4 22 1.2095 0.0122
8 4 23 4.1764 0.0042
8 4 24 1.4858 -0.0298
8 4 25 2.5109 -0.0042
8 4 26 0.1553 -0.0192
8 4 27 -1.1564 -0.0180
8 4 28 -0.0568 0.0009
8 4 29 -0.6455 -0.0693
8 6 0 5.5558 0.0141
8 6 1 36.2278 -0.0150
8 6 2 9.1277 -0.0045
8 6 3 31.8419 -0.0106
8 6 4 10.7180 -0.0174
8 6 5 20.1222 -0.0123
8 6 6 7.2834 -0.0135
8 6 7 6.4587 -0.0010
8 6 8 2.8645 -0.0151
8 6 9 -5.7546 0.0020
8 6 10 1.3448 -0.0011
8 6 11 -11.3746 -0.0059
8 6 12 1.1301 0.0003
8 6 13 -9.9071 -0.0134
8 6 14 2.9918 -0.0016
8 6 15 -4.5177 0.0044
8 6 16 3.0187 0.0048
8 6 17 -0.2895 -0.0182
8 6 18 3.5046 -0.0136
8 6 19 3.7367 -0.0409
8 6 20 4.6554 -0.0272
8 6 21 6.2936 -0.0139
8 6 22 3.1993 0.0003
8 6 23 5.7337 -0.0649
8 6 24 4.0331 -0.0072
8 6 25 2.7357 0.0106
8 6 26 1.6268 -0.0235
8 6 27 0.0967 -0.0245
8 8 0 -5.7250 -0.0008
8 8 1 11.3956 0.0022
8 8 2 -2.6170 -0.0097
8 8 3 10.6821 -0.0156
8 8 4 -0.0863 -0.0201
8 8 5 5.4611 0.0073
8 8 6 2.2788 0.0141
8 8 7 -2.9302 -0.0206
8 8 8 2.7555 0.0203
8 8 9 -8.0880 -0.0254
8 8 10 3.2306 0.0137
8 8 11 -12.9051 -0.0120
8 8 12 2.3037 -0.0160
8 8 13 -9.8389 0.0147
8 8 14 3.4925 -0.0056
8 8 15 -6.3622 0.0063
8 8 16 3.0444 0.0033
8 8 17 -0.1750 -0.0213
8 8 18 4.0733 0.0077
8 8 19 4.6863 0.0037
8 8 20 3.8233 -0.0195
8 8 21 5.5910 -0.0197
8 8 22 2.6929 -0.0206
8 8 23 5.5069 -0.0291
8 8 24 1.8619 0.0213
8 8 25 1.8325 -0.0301
8 10 0 -7.2382 0.0044
8 10 1 -1.0526 -0.0114
8 10 2 -6.2936 0.0002
8 10 3 -0.7839 -0.0042
8 10 4 -2.9398 -0.0084
8 10 5 -3.6441 -0.0236
8 10 6 -0.3134 -0.0363
8 10 7 -6.9029 -0.0301
8 10 8 2.3230 -0.0204
8 10 9 -9.1815 -0.0295
8 10 10 0.2923 -0.0278
8 10 11 -10.9961 -0.0104
8 10 12 1.0007 0.0082
8 10 13 -9.9493 0.0285
8 10 14 0.0612 -0.0131
8 10 15 -5.7208 -0.0419
8 10 16 0.4625 0.0224
8 10 17 -0.2130 -0.0587
8 10 18 -0.1061 -0.0241
8 10 19 3.1875 -0.0062
8 10 20 1.2915 -0.0730
8 10 21 3.2345 -0.0100
8 10 22 1.3253 -0.0718
8 12 0 -5.7677 -0.0142
8 12 1 -3.8285 -0.0052
8 12 2 -6.2094 0.0006
8 12 3 -3.7545 0.0174
8 12 4 -4.5392 0.0186
8 12 5 -5.4710 0.0195
8 12 6 -1.9825 0.0118
8 12 7 -6.6749 -0.0219
8 12 8 -0.7738 0.0344
8 12 9 -6.9797 0.0086
8 12 10 -0.4234 -0.0012
8 12 11 -7.4855 -0.0399
8 12 12 -0.5783 -0.0125
8 12 13 -5.1613 -0.0239
8 12 14 -0.8549 -0.0206
8 12 15 -2.3005 -0.0375
8 12 16 -1.2423 -0.0363
8 12 17 -0.7211 -0.1072
8 14 0 -2.7290 -0.0325
8 14 1 -1.0325 -0.0140
8 14 2 -3.6491 -0.0037
8 14 3 -1.8507 0.0216
8 14 4 -3.3137 -0.0013
8 14 5 -2.3118 0.0056
8 14 6 -1.5002 0.0312
8 14 7 -1.8411 0.0156
8 14 8 -0.0573 0.1746
8 14 9 -1.4574 -0.0682
9 1 0 -50.7604 -0.1083
9 1 1 -31.1171 -0.0476
9 1 2 -44.4177 -0.0251
9 1 3 -26.0303 -0.0461
9 1 4 -17.5440 -0.0113
9 1 5 -17.4867 0.0022
9 1 6 5.6527 0.0687
9 1 7 -6.1368 -0.0119
9 1 8 18.2708 0.0462
9 1 9 1.4666 0.0146
9 1 10 23.2547 -0.0030
9 1 11 3.3473 -0.0196
9 1 12 21.5354 -0.0345
9 1 13 3.2211 -0.0100
9 1 14 13.6391 -0.0223
9 1 15 2.0998 -0.0029
9 1 16 8.2838 -0.0330
9 1 17 0.3970 -0.0058
9 1 18 4.4347 -0.0206
9 1 19 -0.4525 -0.0001
9 1 20 3.3501 -0.0156
9 1 21 -0.8629 0.0178
9 1 22 3.1085 -0.0059
9 1 23 -1.0724 0.0241
9 1 24 2.8306 -0.0086
9 1 25 -0.1785 -0.0088
9 1 26 2.4760 0.0396
9 1 27 -0.2465 0.0106
9 1 28 2.2620 -0.0047
9 1 29 0.8566 -0.0027
9 3 0 -39.5532 0.0243
9 3 1 -66.0785 -0.0517
9 3 2 -37.9427 0.0382
9 3 3 -60.1107 0.0030
9 3 4 -22.5853 0.0189
9 3 5 -36.8578 0.0387
9 3 6 -5.3176 -0.0258
9 3 7 -13.3285 0.0280
9 3 8 5.5375 0.0033
9 3 9 1.6942 -0.0151
9 3 10 9.8493 0.0096
9 3 11 8.8620 -0.0024
9 3 12 10.5056 0.0149
9 3 13 8.3228 0.0040
9 3 14 8.6049 0.0070
9 3 15 5.7191 0.0142
9 3 16 3.4059 -0.0088
9 3 17 2.4027 0.0018
9 3 18 1.1730 -0.0127
9 3 19 -0.5062 -0.0086
9 3 20 0.5011 -0.0011
9 3 21 -3.3225 0.0175
9 3 22 0.7205 -0.0122
9 3 23 -2.4832 -0.0378
9 3 24 1.0145 -0.0139
9 3 25 -1.7898 -0.0216
9 3 26 0.7044 0.0374
9 3 27 1.4384 0.0135
9 3 28 1.1830 -0.0343
9 3 29 0.6770 0.0709
9 5 0 -16.8728 -0.0260
9 5 1 -53.4604 0.0264
9 5 2 -20.8377 0.0057
9 5 3 -47.1727 0.0268
9 5 4 -17.6651 0.0057
9 5 5 -30.3957 0.0311
9 5 6 -11.0188 0.0184
9 5 7 -11.3244 0.0039
9 5 8 -3.5881 0.0236
9 5 9 3.2828 -0.0182
9 5 10 0.2554 0.0156
9 5 11 10.8684 -0.0069
9 5 12 1.1547 0.0007
9 5 13 10.8748 0.0221
9 5 14 -0.0520 0.0062
9 5 15 5.5863 -0.0016
9 5 16 -0.9516 -0.0131
9 5 17 2.0501 0.0103
9 5 18 -1.8809 0.0018
9 5 19 -1.8171 0.0091
9 5 20 -2.4140 0.0335
9 5 21 -5.2704 0.0137
9 5 22 -1.9854 -0.0120
9 5 23 -4.3849 0.0372
9 5 24 -2.9905 0.0468
9 5 25 -2.1316 -0.0003
9 5 26 -0.8249 0.0121
9 5 27 0.7031 0.0480
9 5 28 -0.4565 0.0230
9 7 0 -1.1226 0.0108
9 7 1 -23.1257 0.0018
9 7 2 -4.6838 0.0038
9 7 3 -21.9761 0.0058
9 7 4 -7.0897 0.0268
9 7 5 -13.8038 0.0005
9 7 6 -6.7297 -0.0132
9 7 7 -3.3057 0.0110
9 7 8 -4.1818 -0.0081
9 7 9 6.9888 0.0211
9 7 10 -4.0156 -0.0107
9 7 11 12.5372 0.0074
9 7 12 -2.9474 0.0138
9 7 13 10.3668 -0.0000
9 7 14 -4.5351 0.0100
9 7 15 5.8721 -0.0133
9 7 16 -3.5969 -0.0082
9 7 17 0.9763 0.0269
9 7 18 -4.0224 0.0165
9 7 19 -3.9317 0.0247
9 7 20 -4.4396 0.0024
9 7 21 -5.4606 0.0147
9 7 22 -2.8874 -0.0066
9 7 23 -5.8423 0.0383
9 7 24 -3.0556 -0.0384
9 7 25 -2.4174 0.0036
9 7 26 -1.0807 0.0387
9 9 0 5.3163 -0.0135
9 9 1 -4.7393 0.0106
9 9 2 3.4966 0.0078
9 9 3 -5.0241 0.0227
9 9 4 0.4465 0.0099
9 9 5 -1.7456 0.0001
9 9 6 -2.0601 0.0170
9 9 7 4.6331 0.0278
9 9 8 -3.9684 -0.0088
9 9 9 7.7135 0.0161
9 9 10 -2.0488 0.0044
9 9 11 11.7567 0.0127
9 9 12 -2.2947 0.0111
9 9 13 9.3394 -0.0367
9 9 14 -1.8500 -0.0026
9 9 15 6.4880 0.0355
9 9 16 -1.9149 -0.0153
9 9 17 -0.1918 0.0269
9 9 18 -2.0031 -0.0047
9 9 19 -4.0457 -0.0148
9 9 20 -2.2754 0.0671
9 9 21 -4.7935 -0.0066
9 9 22 -1.9726 0.0543
9 9 23 -3.5358 -0.0006
9 11 0 5.9132 0.0066
9 11 1 3.1304 0.0047
9 11 2 5.6636 -0.0055
9 11 3 2.3892 -0.0110
9 11 4 3.2042 0.0036
9 11 5 4.5838 0.0117
9 11 6 0.7305 0.0157
9 11 7 6.3615 0.0192
9 11 8 -0.1293 0.0313
9 11 9 8.3148 0.0168
9 11 10 0.4911 0.0267
9 11 11 9.0842 0.0118
9 11 12 0.4722 -0.0131
9 11 13 7.9186 0.0050
9 11 14 0.8337 0.0218
9 11 15 3.8180 0.0463
9 11 16 0.9938 0.0044
9 11 17 0.6139 0.0983
9 11 18 0.9108 0.0656
9 11 19 -1.8754 -0.0083
9 13 0 4.7147 0.0388
9 13 1 2.5876 0.0336
9 13 2 5.5331 0.0089
9 13 3 2.6703 -0.0317
9 13 4 4.8084 -0.0210
9 13 5 3.8101 -0.0360
9 13 6 2.8058 -0.0397
9 13 7 4.1101 -0.0062
9 13 8 1.2435 -0.1460
9 13 9 3.9150 0.0086
9 13 10 0.9053 -0.0377
9 13 11 4.0939 0.0457
9 13 12 0.3176 -0.0125
9 13 13 1.9515 0.0307
10 0 0 36.6242 0.0727
10 0 2 31.2040 0.0180
10 0 4 7.3685 0.0331
10 0 6 -10.1332 -0.0977
10 0 8 -18.6822 -0.0466
10 0 10 -23.2901 0.0200
10 0 12 -20.8621 0.0614
10 0 14 -13.1178 0.0304
10 0 16 -8.2571 0.0318
10 0 18 -4.9706 0.0271
10 0 20 -3.9863 0.0216
10 0 22 -3.9134 0.0232
10 0 24 -3.0387 0.0111
10 0 26 -3.1648 -0.0101
10 0 28 -2.0270 0.0059
10 2 0 36.7867 -0.0236
10 2 1 51.5053 0.0629
10 2 2 32.0659 -0.0476
10 2 3 45.2653 0.0325
10 2 4 14.9042 -0.0313
10 2 5 28.3346 -0.0364
10 2 6 -2.3932 -0.0075
10 2 7 9.3728 -0.0147
10 2 8 -11.6556 -0.0215
10 2 9 -3.2346 -0.0121
10 2 10 -14.6197 0.0044
10 2 11 -8.3090 0.0130
10 2 12 -14.7645 0.0008
10 2 13 -7.1545 0.0014
10 2 14 -10.3126 0.0162
10 2 15 -5.4416 0.0016
10 2 16 -5.6248 0.0222
10 2 17 -2.0575 -0.0051
10 2 18 -2.7329 0.0215
10 2 19 -0.2424 -0.0025
10 2 20 -2.2224 0.0087
10 2 21 1.4769 -0.0236
10 2 22 -2.3333 0.0052
10 2 23 1.2397 0.0150
10 2 24 -2.7819 0.0117
10 2 25 0.7700 0.0337
10 2 26 -1.5148 -0.0612
10 2 27 -0.5999 -0.0145
10 2 28 -2.0404 0.0309
10 2 29 -0.9034 -0.0210
10 4 0 25.4984 0.0037
10 4 1 63.0819 -0.0142
10 4 2 27.9906 -0.0262
10 4 3 57.3497 -0.0440
10 4 4 19.7262 -0.0044
10 4 5 35.5791 -0.0448
10 4 6 9.8774 -0.0009
10 4 7 13.0231 -0.0154
10 4 8 0.9960 -0.0147
10 4 9 -2.9460 0.0285
10 4 10 -3.1558 -0.0249
10 4 11 -11.1639 0.0010
10 4 12 -4.2829 -0.0079
10 4 13 -11.7762 -0.0180
10 4 14 -4.0307 -0.0175
10 4 15 -7.1543 -0.0149
10 4 16 -1.2392 0.0160
10 4 17 -3.9830 0.0027
10 4 18 0.0480 0.0042
10 4 19 0.2008 0.0214
10 4 20 0.3002 -0.0181
10 4 21 3.4571 -0.0104
10 4 22 0.0604 0.0109
10 4 23 2.6674 0.0224
10 4 24 0.7767 -0.0289
10 4 25 1.5797 -0.0051
10 4 26 -0.2974 -0.0082
10 4 27 -1.6685 -0.0397
10 4 28 0.0351 0.0064
10 6 0 10.0060 0.0011
10 6 1 38.2058 -0.0221
10 6 2 13.6121 -0.0021
10 6 3 34.7990 -0.0054
10 6 4 14.7575 -0.0212
10 6 5 23.4076 -0.0187
10 6 6 10.9210 -0.0076
10 6 7 8.9863 -0.0037
10 6 8 5.9768 -0.0126
10 6 9 -4.9066 -0.0068
10 6 10 3.3671 0.0001
10 6 11 -12.3499 0.0020
10 6 12 2.1845 -0.0059
10 6 13 -11.5735 -0.0048
10 6 14 3.3233 -0.0088
10 6 15 -6.7017 0.0140
10 6 16 2.6033 0.0083
10 6 17 -2.2192 -0.0189
10 6 18 2.6260 -0.0161
10 6 19 2.0265 -0.0335
10 6 20 3.3217 -0.0101
10 6 21 4.8324 -0.0116
10 6 22 2.3182 0.0276
10 6 23 4.8104 -0.0541
10 6 24 3.3030 0.0079
10 6 25 2.0780 0.0135
10 6 26 1.0146 -0.0197
10 6 27 -0.0613 -0.0759
10 8 0 -0.9038 0.0002
10 8 1 13.3427 0.0011
10 8 2 2.1402 0.0008
10 8 3 13.9832 -0.0214
10 8 4 4.3673 -0.0183
10 8 5 8.9910 0.0154
10 8 6 6.1256 0.0159
10 8 7 0.0589 -0.0214
10 8 8 5.1511 0.0169
10 8 9 -6.6451 -0.0151
10 8 10 4.3848 0.0149
10 8 11 -12.1021 -0.0054
10 8 12 3.2733 -0.0331
10 8 13 -9.4055 0.0148
10 8 14 4.0863 0.0039
10 8 15 -6.5441 -0.0064
10 8 16 2.8869 0.0130
10 8 17 -0.6541 -0.0310
10 8 18 3.4460 0.0004
10 8 19 3.9319 0.0221
10 8 20 3.0879 -0.0262
10 8 21 5.0076 0.0114
10 8 22 2.3602 -0.0062
10 8 23 5.0052 0.0300
10 8 24 1.5241 0.0063
10 8 25 1.7046 -0.0033
10 10 0 -4.6006 0.0070
10 10 1 0.1681 -0.0119
10 10 2 -3.6660 -0.0023
10 10 3 1.3643 -0.0037
10 10 4 -0.5862 -0.0068
10 10 5 -1.2101 -0.0165
10 10 6 1.5808 -0.0375
10 10 7 -4.6980 -0.0096
10 10 8 2.9406 -0.0200
10 10 9 -7.6416 -0.0127
10 10 10 0.4774 -0.0277
10 10 11 -9.6681 -0.0063
10 10 12 1.0988 0.0242
10 10 13 -8.6231 0.0277
10 10 14 -0.0774 -0.0115
10 10 15 -5.0517 -0.0646
10 10 16 0.2955 0.0203
10 10 17 0.0623 -0.0431
10 10 18 -0.1424 -0.0482
10 10 19 3.1627 0.0163
10 10 20 1.3550 -0.1011
10 10 21 3.0988 0.0166
10 12 0 -5.3607 -0.0152
10 12 1 -3.1979 -0.0227
10 12 2 -5.8377 -0.0045
10 12 3 -2.4250 0.0237
10 12 4 -4.2319 0.0145
10 12 5 -3.8692 0.0253
10 12 6 -2.3169 0.0297
10 12 7 -5.0985 -0.0112
10 12 8 -1.7593 0.0389
10 12 9 -5.9175 0.0087
10 12 10 -1.2565 0.0046
10 12 11 -6.7118 -0.0224
10 12 12 -1.1654 0.0119
10 12 13 -4.5176 -0.0194
10 12 14 -1.2508 -0.0332
10 12 15 -2.1527 -0.0366
10 12 16 -1.2707 -0.0645
10 14 0 -3.0907 -0.0748
10 14 1 -0.7974 -0.0277
10 14 2 -3.7854 -0.0048
10 14 3 -1.5201 0.0226
10 14 4 -3.7618 -0.0221
10 14 5 -1.9594 0.0385
10 14 6 -2.3158 0.0459
10 14 7 -1.5686 0.0450
10 14 8 -1.0642 0.1691
11 1 0 -24.6247 0.0081
11 1 1 -26.2214 -0.0330
11 1 2 -19.6102 0.0426
11 1 3 -21.9058 -0.0456
11 1 4 -2.7317 0.0094
11 1 5 -13.9457 -0.0001
11 1 6 10.0785 0.0659
11 1 7 -4.3135 -0.0097
11 1 8 15.4506 0.0299
11 1 9 3.0455 0.0115
11 1 10 17.8806 -0.0140
11 1 11 5.1774 -0.0230
11 1 12 16.7457 -0.0469
11 1 13 4.5803 -0.0063
11 1 14 10.5508 -0.0301
11 1 15 3.2397 -0.0114
11 1 16 6.6593 -0.0428
11 1 17 1.2999 -0.0101
11 1 18 3.7918 -0.0254
11 1 19 0.3224 -0.0070
11 1 20 3.4148 -0.0207
11 1 21 -0.3058 0.0170
11 1 22 3.5039 -0.0152
11 1 23 -0.4763 0.0161
11 1 24 3.3493 0.0117
11 1 25 -0.0401 0.0045
11 1 26 2.7064 0.0597
11 1 27 -0.1110 0.0081
11 1 28 2.1305 0.0002
11 1 29 0.7674 -0.0160
11 3 0 -26.0986 0.0417
11 3 1 -58.8552 -0.0131
11 3 2 -24.8782 0.0517
11 3 3 -54.0349 0.0323
11 3 4 -14.6575 0.0230
11 3 5 -32.7239 0.0547
11 3 6 -3.0881 -0.0131
11 3 7 -10.9814 0.0267
11 3 8 4.4960 0.0141
11 3 9 4.1646 -0.0167
11 3 10 7.1678 0.0108
11 3 11 11.6595 -0.0008
11 3 12 7.5928 0.0176
11 3 13 11.1403 0.0039
11 3 14 6.7872 0.0023
11 3 15 8.0600 0.0174
11 3 16 2.8029 -0.0126
11 3 17 4.3661 -0.0041
11 3 18 1.3796 -0.0115
11 3 19 0.9151 -0.0100
11 3 20 1.0710 0.0078
11 3 21 -1.7282 0.0145
11 3 22 1.6807 0.0005
11 3 23 -1.1535 -0.0427
11 3 24 1.6627 -0.0049
11 3 25 -1.0786 -0.0196
11 3 26 1.0243 0.0326
11 3 27 1.7212 0.0223
11 3 28 0.9276 -0.0557
11 3 29 0.6934 0.0748
11 5 0 -17.4762 -0.0171
11 5 1 -51.5149 0.0403
11 5 2 -21.1043 0.0107
11 5 3 -46.5928 0.0262
11 5 4 -18.3829 0.0082
11 5 5 -30.9174 0.0320
11 5 6 -12.3037 0.0195
11 5 7 -11.9471 -0.0034
11 5 8 -5.2903 0.0216
11 5 9 3.6360 -0.0131
11 5 10 -1.6024 0.0159
11 5 11 12.4650 -0.0026
11 5 12 0.1453 0.0016
11 5 13 13.2052 0.0154
11 5 14 -0.3627 0.0183
11 5 15 8.2555 -0.0045
11 5 16 -0.4096 -0.0096
11 5 17 4.1738 0.0036
11 5 18 -1.0129 0.0055
11 5 19 -0.1477 -0.0066
11 5 20 -1.0877 0.0190
11 5 21 -3.4790 0.0099
11 5 22 -0.8900 -0.0274
11 5 23 -3.0612 0.0232
11 5 24 -2.1226 0.0339
11 5 25 -1.2648 0.0062
11 5 26 -0.1891 -0.0127
11 5 27 1.0308 0.0930
11 7 0 -5.8794 0.0157
11 7 1 -24.5913 0.0002
11 7 2 -9.3942 -0.0084
11 7 3 -24.7061 0.0032
11 7 4 -11.3487 0.0245
11 7 5 -17.1216 -0.0029
11 7 6 -10.3859 -0.0224
11 7 7 -6.1460 0.0152
11 7 8 -6.8893 -0.0094
11 7 9 5.5720 0.0213
11 7 10 -5.3125 -0.0146
11 7 11 12.2122 -0.0079
11 7 12 -3.6742 0.0259
11 7 13 10.8182 -0.0078
11 7 14 -4.6369 0.0052
11 7 15 7.0562 -0.0151
11 7 16 -3.1415 -0.0155
11 7 17 2.2186 0.0298
11 7 18 -3.0472 0.0211
11 7 19 -2.5887 0.0080
11 7 20 -3.1983 -0.0118
11 7 21 -4.3837 -0.0068
11 7 22 -2.1721 -0.0343
11 7 23 -5.0820 -0.0135
11 7 24 -2.3816 -0.0517
11 7 25 -2.0185 -0.0262
11 7 26 -0.6051 0.0481
11 9 0 1.4754 -0.0156
11 9 1 -6.3191 0.0063
11 9 2 -0.4146 0.0022
11 9 3 -7.9057 0.0194
11 9 4 -3.2004 0.0031
11 9 5 -4.8022 -0.0144
11 9 6 -5.1283 0.0208
11 9 7 1.8843 0.0077
11 9 8 -5.5174 -0.0051
11 9 9 6.0665 -0.0077
11 9 10 -2.8288 0.0025
11 9 11 10.3377 0.0114
11 9 12 -2.7558 0.0124
11 9 13 8.1534 -0.0292
11 9 14 -1.9246 -0.0109
11 9 15 5.9886 0.0550
11 9 16 -1.5151 -0.0179
11 9 17 -0.1642 0.0164
11 9 18 -1.4460 0.0061
11 9 19 -3.5899 -0.0435
11 9 20 -1.8333 0.0780
11 9 21 -4.2799 -0.0557
11 9 22 -1.8081 0.0352
11 9 23 -2.9711 -0.0641
11 11 0 4.4865 0.0005
11 11 1 1.8041 0.0073
11 11 2 4.1600 -0.0028
11 11 3 0.3795 -0.0129
11 11 4 1.7443 0.0026
11 11 5 2.1481 0.0087
11 11 6 -0.1519 0.0016
11 11 7 4.0117 0.0016
11 11 8 -0.0678 0.0243
11 11 9 6.5360 0.0028
11 11 10 0.6744 0.0155
11 11 11 7.6232 -0.0072
11 11 12 0.7400 -0.0413
11 11 13 6.6478 -0.0013
11 11 14 1.2014 0.0334
11 11 15 3.3101 0.0451
11 11 16 1.1538 0.0219
11 11 17 0.5227 0.0645
11 11 18 0.8392 0.1001
11 11 19 -1.7829 -0.0330
11 13 0 4.8760 0.0594
11 13 1 2.1040 0.0548
11 13 2 5.3951 0.0137
11 13 3 1.7467 -0.0384
11 13 4 4.7705 -0.0050
11 13 5 2.7019 -0.0534
11 13 6 3.3546 -0.0543
11 13 7 3.0352 -0.0274
11 13 8 2.2136 -0.1394
11 13 9 3.3502 -0.0069
11 13 10 1.4861 -0.0431
11 13 11 3.7740 0.0240
11 13 12 0.5873 -0.0289
11 13 13 1.8023 0.0245
12 0 0 11.8789 -0.0270
12 0 2 7.4955 -0.0322
12 0 4 -6.1893 0.0165
12 0 6 -14.2522 -0.0819
12 0 8 -15.4498 -0.0236
12 0 10 -17.1952 0.0362
12 0 12 -15.3623 0.0720
12 0 14 -9.4120 0.0336
12 0 16 -6.1370 0.0298
12 0 18 -3.8000 0.0119
12 0 20 -3.5955 0.0277
12 0 22 -3.8080 0.0238
12 0 24 -3.4287 0.0050
12 0 26 -3.4193 -0.0304
12 0 28 -2.0822 0.0059
12 2 0 17.2102 -0.0618
12 2 1 41.9137 0.0287
12 2 2 13.2580 -0.0631
12 2 3 37.3983 0.0142
12 2 4 3.2919 -0.0279
12 2 5 22.6740 -0.0390
12 2 6 -6.0850 -0.0090
12 2 7 6.8657 -0.0155
12 2 8 -10.2054 -0.0178
12 2 9 -4.9676 -0.0121
12 2 10 -10.8412 0.0081
12 2 11 -10.2556 0.0169
12 2 12 -10.5461 0.0036
12 2 13 -8.9893 0.0014
12 2 14 -7.3335 0.0205
12 2 15 -7.0361 0.0084
12 2 16 -3.9572 0.0234
12 2 17 -3.4010 -0.0009
12 2 18 -2.1278 0.0218
12 2 19 -1.2712 -0.0020
12 2 20 -2.1037 0.0020
12 2 21 0.5008 -0.0191
12 2 22 -2.7728 0.0060
12 2 23 0.3216 0.0142
12 2 24 -3.2131 -0.0079
12 2 25 0.3757 0.0240
12 2 26 -1.8376 -0.0615
12 2 27 -0.7874 -0.0175
12 2 28 -1.7578 0.0451
12 2 29 -0.8141 -0.0074
12 4 0 19.4784 0.0001
12 4 1 55.4359 -0.0392
12 4 2 21.4151 -0.0278
12 4 3 51.5563 -0.0518
12 4 4 15.5097 -0.0052
12 4 5 32.4271 -0.0423
12 4 6 8.2840 -0.0100
12 4 7 11.6400 -0.0011
12 4 8 1.2912 -0.0198
12 4 9 -4.3089 0.0290
12 4 10 -1.5267 -0.0219
12 4 11 -12.7990 -0.0058
12 4 12 -2.5695 -0.0078
12 4 13 -13.9955 -0.0134
12 4 14 -2.8465 -0.0228
12 4 15 -9.4380 -0.0175
12 4 16 -1.1204 0.0103
12 4 17 -5.8056 0.0108
12 4 18 -0.3682 -0.0060
12 4 19 -1.0744 0.0296
12 4 20 -0.5645 -0.0195
12 4 21 1.7835 -0.0066
12 4 22 -0.9414 0.0003
12 4 23 1.3126 0.0331
12 4 24 -0.0493 -0.0248
12 4 25 0.7379 -0.0141
12 4 26 -0.7357 0.0208
12 4 27 -1.8964 -0.0616
12 4 28 0.0796 0.0340
12 6 0 12.8422 -0.0076
12 6 1 36.9986 -0.0168
12 6 2 16.2700 0.0026
12 6 3 35.0286 0.0047
12 6 4 16.9144 -0.0201
12 6 5 24.7627 -0.0141
12 6 6 12.8903 0.0038
12 6 7 10.3927 -0.0049
12 6 8 7.7637 -0.0025
12 6 9 -4.2136 -0.0149
12 6 10 4.5741 0.0055
12 6 11 -12.6858 0.0107
12 6 12 2.6348 -0.0083
12 6 13 -12.7873 0.0062
12 6 14 3.1249 -0.0129
12 6 15 -8.7401 0.0199
12 6 16 1.9625 0.0062
12 6 17 -3.8838 -0.0126
12 6 18 1.6444 -0.0178
12 6 19 0.5094 -0.0158
12 6 20 1.9084 0.0121
12 6 21 3.3864 -0.0048
12 6 22 1.3002 0.0513
12 6 23 3.7278 -0.0267
12 6 24 2.3616 0.0269
12 6 25 1.4280 0.0228
12 6 26 0.3279 -0.0009
12 6 27 -0.1512 -0.1170
12 8 0 3.4662 0.0029
12 8 1 14.6741 0.0059
12 8 2 6.4602 0.0124
12 8 3 16.6952 -0.0165
12 8 4 8.5091 -0.0084
12 8 5 12.0988 0.0292
12 8 6 9.5519 0.0147
12 8 7 2.8987 -0.0099
12 8 8 7.3090 0.0103
12 8 9 -5.0030 0.0017
12 8 10 5.3106 0.0168
12 8 11 -10.8342 0.0052
12 8 12 3.6667 -0.0406
12 8 13 -8.8277 0.0127
12 8 14 3.8819 0.0157
12 8 15 -6.6526 -0.0149
12 8 16 2.2074 0.0201
12 8 17 -1.2263 -0.0261
12 8 18 2.4027 -0.0049
12 8 19 2.9646 0.0507
12 8 20 2.1088 -0.0194
12 8 21 4.1044 0.0599
12 8 22 1.8867 0.0253
12 8 23 4.2233 0.1200
12 8 24 1.1413 0.0084
12 10 0 -2.0239 0.0080
12 10 1 1.9856 -0.0027
12 10 2 -0.7817 0.0017
12 10 3 4.0776 0.0045
12 10 4 2.0657 -0.0008
12 10 5 1.7713 -0.0066
12 10 6 3.6232 -0.0293
12 10 7 -1.8650 0.0150
12 10 8 3.6823 -0.0154
12 10 9 -5.5763 0.0111
12 10 10 0.9062 -0.0163
12 10 11 -7.8789 -0.0013
12 10 12 1.1357 0.0398
12 10 13 -7.0897 0.0218
12 10 14 -0.3226 -0.0161
12 10 15 -4.3604 -0.0682
12 10 16 -0.0814 0.0110
12 10 17 0.1047 -0.0053
12 10 18 -0.3944 -0.0656
12 10 19 2.8200 0.0428
12 10 20 1.1584 -0.0966
12 10 21 2.6894 0.0529
12 12 0 -4.8610 -0.0102
12 12 1 -2.0174 -0.0344
12 12 2 -5.0451 -0.0098
12 12 3 -0.7195 0.0243
12 12 4 -3.3292 0.0090
12 12 5 -1.7517 0.0284
12 12 6 -2.0788 0.0450
12 12 7 -3.0107 0.0019
12 12 8 -2.1519 0.0416
12 12 9 -4.4220 0.0228
12 12 10 -1.5321 0.0245
12 12 11 -5.5728 0.0102
12 12 12 -1.3924 0.0384
12 12 13 -3.7087 -0.0020
12 12 14 -1.4794 -0.0531
12 12 15 -1.9929 -0.0134
12 12 16 -1.3389 -0.0932
12 14 0 -3.3461 -0.1147
12 14 1 -0.6258 -0.0386
12 14 2 -3.6177 -0.0056
12 14 3 -1.2553 0.0191
12 14 4 -3.6686 -0.0405
12 14 5 -1.5267 0.0663
12 14 6 -2.5987 0.0527
12 14 7 -1.1193 0.0761
13 1 0 -4.3314 0.0529
13 1 1 -19.6050 -0.0172
13 1 2 -0.0929 0.0507
13 1 3 -16.7966 -0.0465
13 1 4 8.5192 0.0031
13 1 5 -10.1030 -0.0175
13 1 6 13.6271 0.0468
13 1 7 -2.9745 -0.0151
13 1 8 13.0656 0.0106
13 1 9 3.5879 0.0100
13 1 10 12.7603 -0.0234
13 1 11 5.9085 -0.0155
13 1 12 11.4637 -0.0506
13 1 13 5.3661 -0.0017
13 1 14 6.7514 -0.0256
13 1 15 4.0383 -0.0168
13 1 16 4.3111 -0.0356
13 1 17 1.9731 -0.0090
13 1 18 2.4910 -0.0172
13 1 19 0.8746 -0.0135
13 1 20 2.7390 -0.0229
13 1 21 0.0744 0.0058
13 1 22 3.2789 -0.0276
13 1 23 -0.0332 0.0003
13 1 24 3.5619 0.0259
13 1 25 0.0861 0.0164
13 1 26 2.9955 0.0606
13 1 27 0.0856 -0.0047
13 1 28 2.0683 -0.0060
13 1 29 0.6402 -0.0438
13 3 0 -13.6546 0.0376
13 3 1 -46.9905 0.0199
13 3 2 -12.2349 0.0407
13 3 3 -44.4759 0.0432
13 3 4 -6.2445 0.0119
13 3 5 -26.8927 0.0479
13 3 6 0.3327 -0.0026
13 3 7 -8.6232 0.0122
13 3 8 4.4838 0.0193
13 3 9 5.4278 -0.0179
13 3 10 5.1348 0.0065
13 3 11 12.7880 -0.0021
13 3 12 4.6800 0.0161
13 3 13 12.7112 -0.0005
13 3 14 4.3950 0.0010
13 3 15 9.6296 0.0154
13 3 16 1.5830 -0.0057
13 3 17 5.7022 -0.0085
13 3 18 1.0695 0.0008
13 3 19 1.7913 -0.0064
13 3 20 1.1912 0.0221
13 3 21 -0.5261 0.0089
13 3 22 2.2662 0.0172
13 3 23 -0.1373 -0.0412
13 3 24 2.2074 0.0037
13 3 25 -0.4235 -0.0099
13 3 26 1.3503 0.0093
13 3 27 1.8105 0.0307
13 3 28 0.6821 -0.0966
13 5 0 -16.1274 -0.0071
13 5 1 -45.3120 0.0356
13 5 2 -19.1843 0.0102
13 5 3 -42.3747 0.0127
13 5 4 -16.8655 0.0096
13 5 5 -28.9584 0.0200
13 5 6 -11.6055 0.0129
13 5 7 -11.3607 -0.0119
13 5 8 -5.5266 0.0117
13 5 9 4.0521 -0.0065
13 5 10 -2.5916 0.0064
13 5 11 13.0915 0.0007
13 5 12 -0.5522 -0.0017
13 5 13 14.6011 0.0074
13 5 14 -0.7024 0.0252
13 5 15 10.3390 -0.0061
13 5 16 -0.0969 -0.0006
13 5 17 5.7464 -0.0054
13 5 18 -0.3828 0.0116
13 5 19 1.0727 -0.0191
13 5 20 0.0775 0.0038
13 5 21 -1.9697 0.0134
13 5 22 0.1788 -0.0302
13 5 23 -1.8115 0.0118
13 5 24 -1.0981 0.0208
13 5 25 -0.5248 0.0165
13 5 26 0.4015 -0.0491
13 5 27 1.1439 0.1244
13 7 0 -9.4409 0.0122
13 7 1 -24.3589 -0.0077
13 7 2 -12.8123 -0.0193
13 7 3 -25.7054 -0.0026
13 7 4 -14.3681 0.0153
13 7 5 -19.0156 -0.0127
13 7 6 -12.8916 -0.0282
13 7 7 -7.9867 0.0129
13 7 8 -8.7609 -0.0110
13 7 9 4.2907 0.0175
13 7 10 -6.0685 -0.0171
13 7 11 11.4189 -0.0237
13 7 12 -3.7496 0.0279
13 7 13 10.9515 -0.0159
13 7 14 -3.9523 -0.0037
13 7 15 8.0259 -0.0137
13 7 16 -2.2708 -0.0188
13 7 17 3.2620 0.0230
13 7 18 -1.8623 0.0229
13 7 19 -1.3095 -0.0148
13 7 20 -1.9057 -0.0272
13 7 21 -3.1983 -0.0338
13 7 22 -1.3625 -0.0548
13 7 23 -4.1060 -0.0801
13 7 24 -1.6417 -0.0630
13 7 25 -1.5367 -0.0684
13 9 0 -1.9600 -0.0133
13 9 1 -7.9871 -0.0038
13 9 2 -4.1328 -0.0051
13 9 3 -10.7922 0.0045
13 9 4 -6.7418 -0.0071
13 9 5 -7.8497 -0.0286
13 9 6 -7.8680 0.0209
13 9 7 -1.1021 -0.0158
13 9 8 -6.8729 0.0011
13 9 9 4.0530 -0.0299
13 9 10 -3.5224 -0.0042
13 9 11 8.4774 0.0108
13 9 12 -2.8287 0.0091
13 9 13 6.8776 -0.0168
13 9 14 -1.5573 -0.0158
13 9 15 5.4401 0.0568
13 9 16 -0.7976 -0.0169
13 9 17 0.0467 -0.0106
13 9 18 -0.6576 0.0096
13 9 19 -2.8794 -0.0716
13 9 20 -1.2028 0.0610
13 9 21 -3.4732 -0.1066
13 9 22 -1.5095 -0.0172
13 9 23 -2.2736 -0.1395
13 11 0 3.0575 -0.0083
13 11 1 -0.1955 0.0026
13 11 2 2.2876 -0.0056
13 11 3 -2.1307 -0.0128
13 11 4 -0.0766 -0.0010
13 11 5 -0.7781 0.0066
13 11 6 -1.2890 -0.0167
13 11 7 1.1662 -0.0106
13 11 8 -0.2971 0.0128
13 11 9 4.3051 -0.0134
13 11 10 0.5127 -0.0078
13 11 11 5.8409 -0.0259
13 11 12 0.8639 -0.0617
13 11 13 5.2516 -0.0099
13 11 14 1.4609 0.0534
13 11 15 2.8140 0.0220
13 11 16 1.3503 0.0394
13 11 17 0.5267 0.0129
13 11 18 0.8612 0.1191
13 11 19 -1.5138 -0.0551
13 13 0 4.8481 0.0717
13 13 1 1.3995 0.0693
13 13 2 4.8236 0.0180
13 13 3 0.7419 -0.0384
13 13 4 4.0588 0.0109
13 13 5 1.3829 -0.0621
13 13 6 3.2364 -0.0561
13 13 7 1.7108 -0.0467
13 13 8 2.5594 -0.1189
13 13 9 2.5024 -0.0352
13 13 10 1.6139 -0.0573
13 13 11 3.1280 -0.0115
13 13 12 0.6445 -0.0465
14 0 0 -5.2537 -0.0410
14 0 2 -9.1138 -0.0171
14 0 4 -15.0299 0.0184
14 0 6 -17.0688 -0.0578
14 0 8 -12.8960 -0.0031
14 0 10 -11.8758 0.0505
14 0 12 -9.7333 0.0715
14 0 14 -5.2577 0.0275
14 0 16 -3.4363 0.0144
14 0 18 -2.1288 -0.0054
14 0 20 -2.5802 0.0302
14 0 22 -3.1506 0.0195
14 0 24 -3.4392 -0.0008
14 0 26 -3.5728 -0.0378
14 0 28 -2.1560 0.0139
14 2 0 2.2100 -0.0486
14 2 1 30.3572 0.0020
14 2 2 -1.4455 -0.0359
14 2 3 28.3810 0.0048
14 2 4 -6.0382 -0.0034
14 2 5 16.7725 -0.0218
14 2 6 -9.5631 -0.0047
14 2 7 4.9210 -0.0066
14 2 8 -9.4109 -0.0110
14 2 9 -5.3449 -0.0115
14 2 10 -7.6670 0.0108
14 2 11 -10.6041 0.0165
14 2 12 -6.4123 0.0038
14 2 13 -9.8207 0.0043
14 2 14 -3.9576 0.0147
14 2 15 -8.0201 0.0151
14 2 16 -1.8113 0.0118
14 2 17 -4.3035 -0.0034
14 2 18 -1.0752 0.0099
14 2 19 -1.8769 -0.0053
14 2 20 -1.5016 -0.0074
14 2 21 -0.1205 -0.0085
14 2 22 -2.7340 0.0107
14 2 23 -0.2594 0.0147
14 2 24 -3.3615 -0.0198
14 2 25 0.0153 0.0114
14 2 26 -2.1455 -0.0391
14 2 27 -0.9681 -0.0179
14 2 28 -1.4708 0.0771
14 2 29 -0.6775 0.0112
14 4 0 12.8734 -0.0017
14 4 1 44.0774 -0.0426
14 4 2 14.0745 -0.0191
14 4 3 42.6375 -0.0377
14 4 4 10.1156 -0.0022
14 4 5 27.3456 -0.0247
14 4 6 5.3104 -0.0138
14 4 7 9.6044 0.0178
14 4 8 0.6165 -0.0187
14 4 9 -5.2027 0.0262
14 4 10 -0.5520 -0.0093
14 4 11 -13.1444 -0.0088
14 4 12 -1.0018 -0.0017
14 4 13 -14.9938 -0.0073
14 4 14 -1.3594 -0.0234
14 4 15 -10.8872 -0.0176
14 4 16 -0.5474 -0.0002
14 4 17 -6.9484 0.0154
14 4 18 -0.4023 -0.0200
14 4 19 -1.8075 0.0254
14 4 20 -1.1240 -0.0221
14 4 21 0.5738 -0.0105
14 4 22 -1.7123 -0.0185
14 4 23 0.2694 0.0334
14 4 24 -0.8776 -0.0213
14 4 25 0.0446 -0.0282
14 4 26 -1.0871 0.0587
14 4 27 -1.8613 -0.0722
14 4 28 0.0788 0.0795
14 6 0 13.8577 -0.0084
14 6 1 33.1224 -0.0016
14 6 2 17.0110 0.0097
14 6 3 32.6447 0.0151
14 6 4 17.2198 -0.0149
14 6 5 23.9591 -0.0019
14 6 6 13.3045 0.0165
14 6 7 10.3610 -0.0053
14 6 8 8.3668 0.0102
14 6 9 -3.8439 -0.0196
14 6 10 5.1034 0.0123
14 6 11 -12.3719 0.0171
14 6 12 2.6051 -0.0045
14 6 13 -13.2793 0.0155
14 6 14 2.5362 -0.0097
14 6 15 -10.1980 0.0182
14 6 16 1.2289 0.0007
14 6 17 -5.0567 -0.0042
14 6 18 0.7407 -0.0168
14 6 19 -0.6812 0.0002
14 6 20 0.6462 0.0289
14 6 21 2.0998 -0.0038
14 6 22 0.2761 0.0540
14 6 23 2.6093 0.0008
14 6 24 1.3511 0.0328
14 6 25 0.8427 0.0311
14 6 26 -0.2664 0.0217
14 8 0 6.9142 0.0067
14 8 1 15.3282 0.0122
14 8 2 9.8965 0.0180
14 8 3 18.4871 -0.0054
14 8 4 11.8557 0.0032
14 8 5 14.3716 0.0403
14 8 6 12.0462 0.0094
14 8 7 5.2438 0.0052
14 8 8 8.8495 0.0001
14 8 9 -3.2751 0.0151
14 8 10 5.8221 0.0175
14 8 11 -9.1805 0.0145
14 8 12 3.4856 -0.0362
14 8 13 -8.1178 0.0094
14 8 14 3.0047 0.0258
14 8 15 -6.6026 -0.0152
14 8 16 1.1730 0.0240
14 8 17 -1.7547 -0.0096
14 8 18 1.2004 -0.0057
14 8 19 1.9506 0.0733
14 8 20 1.1063 -0.0016
14 8 21 3.0303 0.0997
14 8 22 1.3377 0.0591
14 8 23 3.2961 0.2058
14 8 24 0.7688 0.0199
14 10 0 0.2491 0.0053
14 10 1 4.2468 0.0091
14 10 2 2.1294 0.0110
14 10 3 7.1021 0.0151
14 10 4 4.7066 0.0069
14 10 5 4.9762 -0.0005
14 10 6 5.4503 -0.0139
14 10 7 1.3439 0.0283
14 10 8 4.3093 -0.0104
14 10 9 -3.0895 0.0247
14 10 10 1.3660 0.0016
14 10 11 -5.7564 -0.0039
14 10 12 1.0021 0.0456
14 10 13 -5.5230 0.0126
14 10 14 -0.6486 -0.0275
14 10 15 -3.6942 -0.0483
14 10 16 -0.5487 0.0024
14 10 17 -0.0008 0.0442
14 10 18 -0.7127 -0.0645
14 10 19 2.2754 0.0595
14 10 20 0.8175 -0.0563
14 12 0 -4.2076 -0.0000
14 12 1 -0.3662 -0.0393
14 12 2 -3.7955 -0.0129
14 12 3 1.2172 0.0181
14 12 4 -1.9110 0.0047
14 12 5 0.6099 0.0264
14 12 6 -1.3560 0.0500
14 12 7 -0.6993 0.0077
14 12 8 -2.0186 0.0390
14 12 9 -2.6722 0.0379
14 12 10 -1.4212 0.0517
14 12 11 -4.2269 0.0416
14 12 12 -1.4277 0.0548
14 12 13 -2.8207 0.0219
14 12 14 -1.5835 -0.0765
14 12 15 -1.7826 0.0245
14 14 0 -3.3326 -0.1407
14 14 1 -0.4935 -0.0443
14 14 2 -3.1148 -0.0025
14 14 3 -1.0194 0.0119
14 14 4 -3.0532 -0.0530
14 14 5 -1.0712 0.0779
14 14 6 -2.3504 0.0482
15 1 0 8.7536 0.0273
15 1 1 -12.9380 -0.0107
15 1 2 12.6792 0.0067
15 1 3 -11.9543 -0.0437
15 1 4 15.6252 -0.0171
15 1 5 -6.7131 -0.0352
15 1 6 16.1202 0.0244
15 1 7 -2.1106 -0.0197
15 1 8 11.4469 -0.0061
15 1 9 3.3829 0.0120
15 1 10 8.6555 -0.0306
15 1 11 5.7250 -0.0012
15 1 12 6.4858 -0.0445
15 1 13 5.6230 0.0000
15 1 14 2.7710 -0.0101
15 1 15 4.4993 -0.0191
15 1 16 1.5931 -0.0176
15 1 17 2.4434 -0.0020
15 1 18 0.8781 -0.0035
15 1 19 1.1953 -0.0136
15 1 20 1.6587 -0.0235
15 1 21 0.2634 -0.0055
15 1 22 2.6394 -0.0411
15 1 23 0.1876 -0.0135
15 1 24 3.3857 0.0295
15 1 25 0.1788 0.0260
15 1 26 3.0977 0.0374
15 1 27 0.3353 -0.0206
15 1 28 1.9402 -0.0307
15 1 29 0.4937 -0.0706
15 3 0 -3.5878 0.0169
15 3 1 -33.5573 0.0292
15 3 2 -1.8596 0.0135
15 3 3 -33.7143 0.0341
15 3 4 1.1444 -0.0065
15 3 5 -20.5341 0.0259
15 3 6 3.9463 0.0059
15 3 7 -6.3401 -0.0075
15 3 8 4.9043 0.0205
15 3 9 5.7866 -0.0162
15 3 10 3.5784 -0.0004
15 3 11 12.5271 -0.0041
15 3 12 2.0024 0.0106
15 3 13 13.1294 -0.0061
15 3 14 1.8010 0.0006
15 3 15 10.4288 0.0116
15 3 16 0.0253 0.0062
15 3 17 6.4462 -0.0047
15 3 18 0.4340 0.0171
15 3 19 2.1824 0.0078
15 3 20 1.0105 0.0354
15 3 21 0.1835 0.0047
15 3 22 2.4931 0.0313
15 3 23 0.4393 -0.0349
15 3 24 2.5722 0.0087
15 3 25 0.1121 0.0023
15 3 26 1.6056 -0.0245
15 3 27 1.7473 0.0323
15 3 28 0.4526 -0.1484
15 5 0 -13.3249 0.0004
15 5 1 -36.4576 0.0169
15 5 2 -15.8223 0.0037
15 5 3 -35.5856 -0.0065
15 5 4 -13.9041 0.0093
15 5 5 -24.9270 0.0020
15 5 6 -9.6472 0.0012
15 5 7 -9.5829 -0.0178
15 5 8 -4.8730 -0.0004
15 5 9 4.5900 -0.0002
15 5 10 -3.0182 -0.0083
15 5 11 12.8297 0.0035
15 5 12 -1.0024 -0.0094
15 5 13 14.9343 0.0024
15 5 14 -1.0325 0.0220
15 5 15 11.5254 -0.0031
15 5 16 -0.0108 0.0084
15 5 17 6.6586 -0.0094
15 5 18 -0.0181 0.0146
15 5 19 1.8365 -0.0198
15 5 20 0.9566 -0.0086
15 5 21 -0.8569 0.0267
15 5 22 1.1152 -0.0165
15 5 23 -0.7764 0.0076
15 5 24 -0.0661 0.0169
15 5 25 0.0366 0.0304
15 5 26 0.8308 -0.0817
15 5 27 1.0667 0.1304
15 7 0 -11.5221 0.0010
15 7 1 -22.6491 -0.0162
15 7 2 -14.6970 -0.0240
15 7 3 -24.9332 -0.0059
15 7 4 -15.9237 0.0044
15 7 5 -19.2939 -0.0216
15 7 6 -14.0406 -0.0274
15 7 7 -8.6558 0.0083
15 7 8 -9.6238 -0.0102
15 7 9 3.2150 0.0127
15 7 10 -6.2203 -0.0150
15 7 11 10.2121 -0.0346
15 7 12 -3.2718 0.0197
15 7 13 10.6533 -0.0222
15 7 14 -2.7039 -0.0140
15 7 15 8.5352 -0.0077
15 7 16 -1.1574 -0.0182
15 7 17 3.9481 0.0113
15 7 18 -0.6844 0.0208
15 7 19 -0.2337 -0.0285
15 7 20 -0.7703 -0.0366
15 7 21 -2.0509 -0.0483
15 7 22 -0.5548 -0.0522
15 7 23 -3.0579 -0.1309
15 7 24 -0.9358 -0.0564
15 7 25 -1.0435 -0.1028
15 9 0 -4.6520 -0.0055
15 9 1 -9.5926 -0.0103
15 9 2 -7.2723 -0.0087
15 9 3 -13.3804 -0.0124
15 9 4 -9.7253 -0.0145
15 9 5 -10.5772 -0.0325
15 9 6 -9.8171 0.0180
15 9 7 -4.0852 -0.0289
15 9 8 -7.6985 0.0098
15 9 9 1.7535 -0.0359
15 9 10 -3.8869 -0.0130
15 9 11 6.2939 0.0154
15 9 12 -2.4778 0.0045
15 9 13 5.6268 -0.0026
15 9 14 -0.8574 -0.0143
15 9 15 4.8757 0.0382
15 9 16 0.0721 -0.0159
15 9 17 0.3461 -0.0438
15 9 18 0.1598 0.0005
15 9 19 -2.0693 -0.0828
15 9 20 -0.5387 0.0186
15 9 21 -2.5184 -0.1322
15 9 22 -1.1359 -0.0846
15 11 0 1.7279 -0.0155
15 11 1 -2.6431 -0.0028
15 11 2 0.1817 -0.0129
15 11 3 -4.8940 -0.0069
15 11 4 -2.0446 -0.0060
15 11 5 -3.8522 0.0074
15 11 6 -2.4915 -0.0316
15 11 7 -1.8495 -0.0070
15 11 8 -0.7077 0.0050
15 11 9 1.8293 -0.0172
15 11 10 0.1660 -0.0316
15 11 11 3.9090 -0.0301
15 11 12 0.9639 -0.0607
15 11 13 3.8652 -0.0159
15 11 14 1.6218 0.0775
15 11 15 2.3274 -0.0162
15 11 16 1.4997 0.0438
15 11 17 0.5399 -0.0395
15 11 18 0.8720 0.1108
15 13 0 4.5172 0.0740
15 13 1 0.5092 0.0770
15 13 2 3.8247 0.0218
15 13 3 -0.2993 -0.0324
15 13 4 2.7877 0.0237
15 13 5 0.0295 -0.0579
15 13 6 2.5388 -0.0405
15 13 7 0.3802 -0.0543
15 13 8 2.3384 -0.0874
15 13 9 1.5677 -0.0610
15 13 10 1.4494 -0.0767
15 13 11 2.3365 -0.0429
16 0 0 -14.6230 0.0019
16 0 2 -18.4493 0.0372
16 0 4 -19.5658 0.0236
16 0 6 -18.7229 -0.0387
16 0 8 -11.2678 0.0119
16 0 10 -7.9257 0.0647
16 0 12 -4.6770 0.0633
16 0 14 -1.1107 0.0156
16 0 16 -0.4519 -0.0055
16 0 18 -0.2954 -0.0137
16 0 20 -1.3095 0.0307
16 0 22 -2.2423 0.0109
16 0 24 -3.0330 -0.0044
16 0 26 -3.3701 -0.0254
16 0 28 -2.0630 0.0373
16 2 0 -7.4647 -0.0044
16 2 1 19.3949 -0.0034
16 2 2 -10.9955 0.0114
16 2 3 20.0066 0.0015
16 2 4 -12.3644 0.0231
16 2 5 11.5341 0.0001
16 2 6 -12.2727 -0.0028
16 2 7 3.3764 0.0023
16 2 8 -8.9836 -0.0049
16 2 9 -4.9676 -0.0128
16 2 10 -5.1839 0.0114
16 2 11 -9.8469 0.0117
16 2 12 -2.7444 0.0013
16 2 13 -9.8178 0.0089
16 2 14 -0.5924 0.0033
16 2 15 -8.4183 0.0197
16 2 16 0.4922 -0.0027
16 2 17 -4.8141 -0.0143
16 2 18 0.1620 -0.0041
16 2 19 -2.1209 -0.0159
16 2 20 -0.7063 -0.0144
16 2 21 -0.3874 0.0008
16 2 22 -2.3725 0.0191
16 2 23 -0.4296 0.0129
16 2 24 -3.1985 -0.0214
16 2 25 -0.2320 0.0000
16 2 26 -2.2896 -0.0016
16 2 27 -1.1156 -0.0152
16 2 28 -1.1323 0.1184
16 4 0 6.7018 -0.0022
16 4 1 31.5688 -0.0268
16 4 2 7.3261 -0.0058
16 4 3 32.4641 -0.0124
16 4 4 4.8374 0.0006
16 4 5 21.2194 -0.0037
16 4 6 2.0094 -0.0137
16 4 7 7.0246 0.0327
16 4 8 -0.2968 -0.0158
16 4 9 -5.8185 0.0194
16 4 10 0.1104 0.0068
16 4 11 -12.5089 -0.0097
16 4 12 0.3645 0.0090
16 4 13 -14.8743 -0.0042
16 4 14 0.1704 -0.0159
16 4 15 -11.4272 -0.0180
16 4 16 0.2892 -0.0084
16 4 17 -7.4395 0.0113
16 4 18 -0.1697 -0.0295
16 4 19 -2.1115 0.0066
16 4 20 -1.4018 -0.0208
16 4 21 -0.1158 -0.0202
16 4 22 -2.2236 -0.0378
16 4 23 -0.3554 0.0273
16 4 24 -1.5935 -0.0187
16 4 25 -0.4414 -0.0421
16 4 26 -1.2997 0.0905
16 4 27 -1.6190 -0.0642
16 6 0 13.2645 -0.0011
16 6 1 27.4826 0.0140
16 6 2 16.1297 0.0166
16 6 3 28.2583 0.0184
16 6 4 16.0099 -0.0081
16 6 5 21.2797 0.0101
16 6 6 12.4686 0.0263
16 6 7 9.0297 -0.0074
16 6 8 8.0053 0.0195
16 6 9 -3.7481 -0.0198
16 6 10 5.0611 0.0151
16 6 11 -11.4885 0.0187
16 6 12 2.2006 0.0023
16 6 13 -12.9656 0.0196
16 6 14 1.6982 0.0000
16 6 15 -10.8057 0.0075
16 6 16 0.4869 -0.0054
16 6 17 -5.6402 0.0012
16 6 18 0.0060 -0.0097
16 6 19 -1.5038 0.0054
16 6 20 -0.3232 0.0359
16 6 21 1.0666 -0.0118
16 6 22 -0.6492 0.0317
16 6 23 1.5963 0.0168
16 6 24 0.4015 0.0161
16 6 25 0.3764 0.0296
16 6 26 -0.6450 0.0344
16 8 0 9.1491 0.0090
16 8 1 15.3093 0.0126
16 8 2 12.1218 0.0124
16 8 3 19.2134 0.0031
16 8 4 14.0162 0.0102
16 8 5 15.6571 0.0401
16 8 6 13.2458 0.0007
16 8 7 6.9984 0.0152
16 8 8 9.4602 -0.0115
16 8 9 -1.4897 0.0167
16 8 10 5.7266 0.0157
16 8 11 -7.2505 0.0183
16 8 12 2.7951 -0.0224
16 8 13 -7.2992 0.0056
16 8 14 1.7009 0.0286
16 8 15 -6.3490 -0.0081
16 8 16 -0.0143 0.0246
16 8 17 -2.1450 0.0094
16 8 18 0.0428 -0.0015
16 8 19 1.0356 0.0744
16 8 20 0.2318 0.0227
16 8 21 1.9499 0.1081
16 8 22 0.7763 0.0779
16 8 23 2.3746 0.2500
16 10 0 2.0123 -0.0034
16 10 1 6.6505 0.0126
16 10 2 4.7498 0.0211
16 10 3 10.1002 0.0189
16 10 4 6.9897 0.0119
16 10 5 8.0624 -0.0031
16 10 6 6.7951 0.0030
16 10 7 4.6144 0.0213
16 10 8 4.6757 -0.0103
16 10 9 -0.3817 0.0169
16 10 10 1.6937 0.0183
16 10 11 -3.4726 -0.0186
16 10 12 0.6561 0.0342
16 10 13 -4.0540 0.0008
16 10 14 -1.0137 -0.0430
16 10 15 -3.0862 -0.0105
16 10 16 -1.0024 0.0034
16 10 17 -0.1724 0.0884
16 10 18 -0.9779 -0.0385
16 10 19 1.6551 0.0558
16 10 20 0.4341 0.0094
16 12 0 -3.4200 0.0096
16 12 1 1.5417 -0.0421
16 12 2 -2.2075 -0.0167
16 12 3 3.1970 0.0055
16 12 4 -0.1869 0.0019
16 12 5 2.9133 0.0206
16 12 6 -0.2898 0.0386
16 12 7 1.5042 0.0008
16 12 8 -1.4326 0.0255
16 12 9 -0.9088 0.0411
16 12 10 -1.0531 0.0724
16 12 11 -2.8700 0.0533
16 12 12 -1.3792 0.0490
16 12 13 -1.9590 0.0403
16 12 14 -1.5781 -0.0973
16 12 15 -1.5093 0.0625
16 14 0 -2.9952 -0.1488
16 14 1 -0.3442 -0.0464
16 14 2 -2.3322 0.0030
16 14 3 -0.7330 0.0048
16 14 4 -2.0642 -0.0597
17 1 0 15.2149 -0.0254
17 1 1 -7.4142 -0.0126
17 1 2 19.1640 -0.0514
17 1 3 -8.0825 -0.0307
17 1 4 19.1740 -0.0292
17 1 5 -4.0825 -0.0395
17 1 6 17.5709 0.0106
17 1 7 -1.4705 -0.0164
17 1 8 10.4508 -0.0164
17 1 9 2.9298 0.0176
17 1 10 5.6866 -0.0367
17 1 11 5.0325 0.0134
17 1 12 2.2089 -0.0324
17 1 13 5.4661 -0.0037
17 1 14 -1.0400 0.0091
17 1 15 4.6078 -0.0191
17 1 16 -1.2318 -0.0015
17 1 17 2.7181 0.0090
17 1 18 -0.7820 0.0041
17 1 19 1.3132 -0.0053
17 1 20 0.5028 -0.0242
17 1 21 0.3073 -0.0064
17 1 22 1.8602 -0.0516
17 1 23 0.1647 -0.0141
17 1 24 2.8516 0.0238
17 1 25 0.1761 0.0330
17 1 26 2.8442 -0.0035
17 1 27 0.5648 -0.0340
17 1 28 1.6351 -0.0676
17 3 0 3.4130 -0.0063
17 3 1 -21.1245 0.0158
17 3 2 5.2802 -0.0120
17 3 3 -23.5477 0.0166
17 3 4 6.5631 -0.0185
17 3 5 -14.4543 0.0049
17 3 6 6.9094 0.0158
17 3 7 -4.0246 -0.0217
17 3 8 5.1909 0.0208
17 3 9 5.7652 -0.0095
17 3 10 2.2693 -0.0059
17 3 11 11.4337 -0.0040
17 3 12 -0.3050 0.0029
17 3 13 12.6257 -0.0088
17 3 14 -0.6712 -0.0023
17 3 15 10.4864 0.0083
17 3 16 -1.6035 0.0140
17 3 17 6.6691 0.0078
17 3 18 -0.3519 0.0272
17 3 19 2.2381 0.0306
17 3 20 0.6935 0.0412
17 3 21 0.4291 0.0022
17 3 22 2.4400 0.0373
17 3 23 0.5372 -0.0271
17 3 24 2.7123 0.0084
17 3 25 0.4355 0.0114
17 3 26 1.7309 -0.0545
17 3 27 1.5432 0.0239
17 3 28 0.2376 -0.1892
17 5 0 -9.8333 0.0034
17 5 1 -26.6929 -0.0027
17 5 2 -11.8943 -0.0055
17 5 3 -27.5666 -0.0188
17 5 4 -10.3635 0.0090
17 5 5 -19.5737 -0.0120
17 5 6 -7.1564 -0.0114
17 5 7 -6.9342 -0.0171
17 5 8 -3.8203 -0.0080
17 5 9 5.1815 0.0043
17 5 10 -3.0887 -0.0202
17 5 11 11.8858 0.0066
17 5 12 -1.2211 -0.0165
17 5 13 14.2818 0.0035
17 5 14 -1.2697 0.0097
17 5 15 11.6914 0.0047
17 5 16 -0.0699 0.0127
17 5 17 6.9224 -0.0059
17 5 18 0.1307 0.0089
17 5 19 2.2283 -0.0089
17 5 20 1.4989 -0.0196
17 5 21 -0.1611 0.0422
17 5 22 1.8514 0.0049
17 5 23 -0.0602 0.0063
17 5 24 0.8397 0.0214
17 5 25 0.3917 0.0452
17 5 26 1.0425 -0.0973
17 7 0 -12.1085 -0.0132
17 7 1 -19.8544 -0.0185
17 7 2 -15.0359 -0.0191
17 7 3 -22.6764 -0.0018
17 7 4 -15.9709 -0.0038
17 7 5 -18.1604 -0.0235
17 7 6 -13.7813 -0.0205
17 7 7 -8.3609 0.0051
17 7 8 -9.3866 -0.0067
17 7 9 2.2547 0.0098
17 7 10 -5.7009 -0.0063
17 7 11 8.6933 -0.0367
17 7 12 -2.3726 0.0070
17 7 13 9.9263 -0.0250
17 7 14 -1.1894 -0.0192
17 7 15 8.4743 0.0034
17 7 16 0.0184 -0.0131
17 7 17 4.2182 0.0005
17 7 18 0.3551 0.0143
17 7 19 0.5568 -0.0237
17 7 20 0.1055 -0.0385
17 7 21 -1.0617 -0.0434
17 7 22 0.1752 -0.0242
17 7 23 -2.0837 -0.1452
17 7 24 -0.3347 -0.0260
17 9 0 -6.3876 0.0080
17 9 1 -10.9141 -0.0043
17 9 2 -9.4788 -0.0053
17 9 3 -15.3874 -0.0202
17 9 4 -11.7537 -0.0149
17 9 5 -12.7555 -0.0213
17 9 6 -10.7088 0.0129
17 9 7 -6.8470 -0.0255
17 9 8 -7.8151 0.0197
17 9 9 -0.6734 -0.0206
17 9 10 -3.7658 -0.0221
17 9 11 3.9707 0.0248
17 9 12 -1.7492 0.0023
17 9 13 4.4821 0.0111
17 9 14 0.0167 -0.0046
17 9 15 4.3268 0.0059
17 9 16 0.9458 -0.0169
17 9 17 0.6645 -0.0680
17 9 18 0.8733 -0.0203
17 9 19 -1.2927 -0.0682
17 9 20 0.0604 -0.0384
17 9 21 -1.5680 -0.1164
17 9 22 -0.7392 -0.1409
17 11 0 0.6230 -0.0159
17 11 1 -5.1518 -0.0009
17 11 2 -1.8899 -0.0193
17 11 3 -7.5673 0.0068
17 11 4 -3.8835 -0.0095
17 11 5 -6.7009 0.0092
17 11 6 -3.6186 -0.0355
17 11 7 -4.6622 0.0124
17 11 8 -1.2641 0.0088
17 11 9 -0.6089 -0.0037
17 11 10 -0.2881 -0.0433
17 11 11 2.0224 -0.0131
17 11 12 1.0728 -0.0301
17 11 13 2.6011 -0.0150
17 11 14 1.6886 0.0990
17 11 15 1.8629 -0.0553
17 11 16 1.5536 0.0260
17 11 17 0.5179 -0.0766
17 13 0 3.9004 0.0714
17 13 1 -0.4531 0.0819
17 13 2 2.5457 0.0302
17 13 3 -1.3140 -0.0244
17 13 4 1.2202 0.0337
17 13 5 -1.1953 -0.0433
17 13 6 1.4595 -0.0069
17 13 7 -0.7435 -0.0466
17 13 8 1.6626 -0.0472
17 13 9 0.7381 -0.0702
17 13 10 1.1108 -0.0901
18 0 0 -17.8719 0.0454
18 0 2 -22.0460 0.0860
18 0 4 -21.1373 0.0174
18 0 6 -19.4450 -0.0304
18 0 8 -10.2784 0.0212
18 0 10 -5.2124 0.0781
18 0 12 -0.4545 0.0518
18 0 14 2.7393 0.0029
18 0 16 2.5863 -0.0198
18 0 18 1.4818 -0.0057
18 0 20 -0.0617 0.0316
18 0 22 -1.3757 0.0015
18 0 24 -2.3116 -0.0041
18 0 26 -2.7270 0.0053
18 0 28 -1.7116 0.0734
18 2 0 -12.3263 0.0355
18 2 1 10.6117 0.0085
18 2 2 -15.7609 0.0469
18 2 3 13.1711 -0.0034
18 2 4 -15.8552 0.0320
18 2 5 7.2490 0.0120
18 2 6 -13.9184 -0.0089
18 2 7 1.8864 0.0034
18 2 8 -8.5420 -0.0021
18 2 9 -4.5125 -0.0167
18 2 10 -3.2226 0.0103
18 2 11 -8.6120 0.0040
18 2 12 0.3163 -0.0021
18 2 13 -9.1922 0.0132
18 2 14 2.4922 -0.0069
18 2 15 -8.2254 0.0212
18 2 16 2.7257 -0.0092
18 2 17 -4.9560 -0.0296
18 2 18 1.4189 -0.0099
18 2 19 -2.1051 -0.0299
18 2 20 0.0569 -0.0174
18 2 21 -0.3939 0.0050
18 2 22 -1.8666 0.0271
18 2 23 -0.2094 0.0064
18 2 24 -2.7697 -0.0163
18 2 25 -0.2633 -0.0066
18 2 26 -2.1940 0.0357
18 2 27 -1.1437 -0.0084
18 2 28 -0.7331 0.1488
18 4 0 1.7628 -0.0025
18 4 1 19.9608 -0.0059
18 4 2 2.0421 0.0041
18 4 3 22.5911 0.0074
18 4 4 0.5438 -0.0019
18 4 5 14.8637 0.0079
18 4 6 -0.8583 -0.0124
18 4 7 4.1078 0.0372
18 4 8 -0.9988 -0.0157
18 4 9 -6.2944 0.0095
18 4 10 0.6352 0.0186
18 4 11 -11.2851 -0.0100
18 4 12 1.4590 0.0188
18 4 13 -13.8508 -0.0067
18 4 14 1.5120 -0.0023
18 4 15 -11.0734 -0.0188
18 4 16 1.1950 -0.0094
18 4 17 -7.3564 0.0007
18 4 18 0.2133 -0.0279
18 4 19 -2.1520 -0.0196
18 4 20 -1.4424 -0.0114
18 4 21 -0.3431 -0.0269
18 4 22 -2.4828 -0.0470
18 4 23 -0.5384 0.0230
18 4 24 -2.0996 -0.0127
18 4 25 -0.6786 -0.0505
18 4 26 -1.3572 0.1043
18 4 27 -1.2415 -0.0403
18 6 0 11.5083 0.0105
18 6 1 21.0632 0.0206
18 6 2 14.0702 0.0195
18 6 3 22.7311 0.0100
18 6 4 13.6959 -0.0018
18 6 5 17.3684 0.0163
18 6 6 10.6856 0.0311
18 6 7 6.8861 -0.0118
18 6 8 6.8496 0.0218
18 6 9 -3.7171 -0.0159
18 6 10 4.4861 0.0094
18 6 11 -10.1773 0.0145
18 6 12 1.5207 0.0048
18 6 13 -11.9412 0.0177
18 6 14 0.7720 0.0101
18 6 15 -10.5009 -0.0094
18 6 16 -0.1995 -0.0113
18 6 17 -5.6475 0.0028
18 6 18 -0.5487 0.0056
18 6 19 -1.9723 0.0001
18 6 20 -0.9564 0.0355
18 6 21 0.3216 -0.0201
18 6 22 -1.3986 -0.0024
18 6 23 0.7986 0.0223
18 6 24 -0.3916 -0.0154
18 6 25 0.0591 0.0153
18 8 0 10.0735 0.0078
18 8 1 14.6367 0.0035
18 8 2 12.9519 -0.0040
18 8 3 18.8808 0.0034
18 8 4 14.7446 0.0106
18 8 5 15.9915 0.0264
18 8 6 13.0211 -0.0073
18 8 7 8.1988 0.0172
18 8 8 9.0169 -0.0205
18 8 9 0.3015 0.0055
18 8 10 4.9342 0.0125
18 8 11 -5.2169 0.0154
18 8 12 1.7268 -0.0045
18 8 13 -6.4186 0.0012
18 8 14 0.2678 0.0185
18 8 15 -5.8953 0.0011
18 8 16 -1.1604 0.0198
18 8 17 -2.3577 0.0210
18 8 18 -0.9492 0.0037
18 8 19 0.3200 0.0489
18 8 20 -0.4534 0.0487
18 8 21 1.0055 0.0807
18 8 22 0.2534 0.0732
18 8 23 1.5816 0.2348
18 10 0 3.1306 -0.0175
18 10 1 8.7849 0.0016
18 10 2 6.7419 0.0275
18 10 3 12.6649 0.0106
18 10 4 8.6032 0.0112
18 10 5 10.6805 -0.0123
18 10 6 7.5521 0.0157
18 10 7 7.5735 -0.0020
18 10 8 4.7857 -0.0176
18 10 9 2.2310 -0.0078
18 10 10 1.8398 0.0286
18 10 11 -1.2586 -0.0401
18 10 12 0.1452 0.0040
18 10 13 -2.7713 -0.0115
18 10 14 -1.3735 -0.0581
18 10 15 -2.5585 0.0314
18 10 16 -1.3907 0.0161
18 10 17 -0.3654 0.1112
18 10 18 -1.1412 0.0082
18 10 19 1.0495 0.0320
18 12 0 -2.5984 0.0115
18 12 1 3.3661 -0.0469
18 12 2 -0.5376 -0.0270
18 12 3 4.9687 -0.0084
18 12 4 1.5397 -0.0015
18 12 5 4.8686 0.0169
18 12 6 0.9365 0.0093
18 12 7 3.3135 -0.0148
18 12 8 -0.4801 -0.0005
18 12 9 0.6493 0.0285
18 12 10 -0.4939 0.0735
18 12 11 -1.6640 0.0366
18 12 12 -1.2651 0.0144
18 12 13 -1.2150 0.0444
18 12 14 -1.4579 -0.1106
19 1 0 16.8391 -0.0563
19 1 1 -3.4967 -0.0151
19 1 2 21.0423 -0.0843
19 1 3 -5.2610 -0.0074
19 1 4 20.3603 -0.0195
19 1 5 -2.1201 -0.0281
19 1 6 18.0861 0.0089
19 1 7 -0.7685 -0.0057
19 1 8 9.6645 -0.0202
19 1 9 2.6429 0.0246
19 1 10 3.5314 -0.0423
19 1 11 4.2251 0.0227
19 1 12 -1.2781 -0.0189
19 1 13 5.0083 -0.0122
19 1 14 -4.4457 0.0246
19 1 15 4.3409 -0.0169
19 1 16 -3.9544 0.0031
19 1 17 2.7831 0.0201
19 1 18 -2.3527 -0.0007
19 1 19 1.2673 0.0061
19 1 20 -0.5436 -0.0234
19 1 21 0.2838 0.0044
19 1 22 1.1537 -0.0538
19 1 23 -0.0613 0.0016
19 1 24 2.0967 0.0140
19 1 25 0.0226 0.0349
19 1 26 2.2432 -0.0484
19 1 27 0.6737 -0.0452
19 1 28 1.1537 -0.0998
19 3 0 7.3473 -0.0191
19 3 1 -11.1368 -0.0055
19 3 2 9.2063 -0.0208
19 3 3 -14.9180 0.0048
19 3 4 9.8321 -0.0147
19 3 5 -9.0324 -0.0032
19 3 6 8.8219 0.0278
19 3 7 -1.5996 -0.0245
19 3 8 5.0768 0.0224
19 3 9 5.7527 0.0007
19 3 10 1.0988 -0.0073
19 3 11 10.0273 -0.0010
19 3 12 -2.1613 -0.0041
19 3 13 11.4346 -0.0069
19 3 14 -2.7972 -0.0078
19 3 15 9.8291 0.0054
19 3 16 -3.1177 0.0132
19 3 17 6.4244 0.0216
19 3 18 -1.1929 0.0256
19 3 19 2.1126 0.0520
19 3 20 0.3427 0.0383
19 3 21 0.3323 -0.0025
19 3 22 2.1923 0.0341
19 3 23 0.2223 -0.0216
19 3 24 2.6129 0.0036
19 3 25 0.4754 0.0139
19 3 26 1.7009 -0.0684
19 3 27 1.1987 0.0076
19 5 0 -6.3814 0.0020
19 5 1 -17.4120 -0.0115
19 5 2 -8.0594 -0.0122
19 5 3 -19.5242 -0.0155
19 5 4 -6.8387 0.0104
19 5 5 -13.7625 -0.0157
19 5 6 -4.5800 -0.0217
19 5 7 -3.9455 -0.0093
19 5 8 -2.5851 -0.0077
19 5 9 5.6381 0.0052
19 5 10 -2.8403 -0.0227
19 5 11 10.4964 0.0089
19 5 12 -1.2051 -0.0158
19 5 13 12.8528 0.0097
19 5 14 -1.3717 -0.0047
19 5 15 10.8848 0.0129
19 5 16 -0.1955 0.0120
19 5 17 6.6093 0.0007
19 5 18 0.1418 -0.0072
19 5 19 2.3471 0.0044
19 5 20 1.7099 -0.0323
19 5 21 0.1731 0.0458
19 5 22 2.3421 0.0174
19 5 23 0.3014 -0.0026
19 5 24 1.5108 0.0225
19 5 25 0.5464 0.0563
19 5 26 1.0483 -0.0932
19 7 0 -11.3775 -0.0243
19 7 1 -16.3896 -0.0132
19 7 2 -13.9656 -0.0053
19 7 3 -19.3934 0.0088
19 7 4 -14.5969 -0.0087
19 7 5 -16.0358 -0.0179
19 7 6 -12.2055 -0.0120
19 7 7 -7.4793 0.0030
19 7 8 -8.0796 -0.0028
19 7 9 1.3049 0.0092
19 7 10 -4.5067 0.0076
19 7 11 7.0216 -0.0289
19 7 12 -1.2178 -0.0029
19 7 13 8.8706 -0.0236
19 7 14 0.2760 -0.0134
19 7 15 7.8659 0.0181
19 7 16 1.0831 -0.0025
19 7 17 4.0910 -0.0074
19 7 18 1.1982 0.0055
19 7 19 1.0232 -0.0021
19 7 20 0.7122 -0.0358
19 7 21 -0.3069 -0.0293
19 7 22 0.7684 0.0151
19 7 23 -1.2840 -0.1244
19 7 24 0.1262 0.0176
19 9 0 -7.0977 0.0237
19 9 1 -11.6855 0.0142
19 9 2 -10.5065 0.0040
19 9 3 -16.5513 -0.0151
19 9 4 -12.5691 -0.0088
19 9 5 -14.1904 0.0002
19 9 6 -10.5258 0.0055
19 9 7 -9.1267 -0.0110
19 9 8 -7.2609 0.0278
19 9 9 -2.9399 0.0071
19 9 10 -3.1568 -0.0310
19 9 11 1.7666 0.0328
19 9 12 -0.7653 0.0037
19 9 13 3.4880 0.0220
19 9 14 0.9031 0.0126
19 9 15 3.8010 -0.0277
19 9 16 1.7161 -0.0170
19 9 17 0.9561 -0.0701
19 9 18 1.4208 -0.0427
19 9 19 -0.6367 -0.0317
19 9 20 0.5490 -0.0946
19 9 21 -0.7481 -0.0642
19 11 0 -0.1523 -0.0080
19 11 1 -7.2518 0.0094
19 11 2 -3.6113 -0.0192
19 11 3 -9.7417 0.0235
19 11 4 -5.3199 -0.0089
19 11 5 -8.9644 0.0055
19 11 6 -4.5780 -0.0246
19 11 7 -6.9181 0.0365
19 11 8 -1.9637 0.0250
19 11 9 -2.7091 0.0180
19 11 10 -0.8283 -0.0372
19 11 11 0.3656 0.0176
19 11 12 1.1501 0.0275
19 11 13 1.5345 -0.0082
19 11 14 1.6665 0.1118
19 11 15 1.4461 -0.0811
19 11 16 1.5195 -0.0112
19 11 17 0.4693 -0.0892
19 13 0 3.1259 0.0720
19 13 1 -1.2906 0.0874
19 13 2 1.2367 0.0492
19 13 3 -2.1826 -0.0208
19 13 4 -0.2975 0.0428
19 13 5 -2.1550 -0.0271
19 13 6 0.2740 0.0387
19 13 7 -1.5442 -0.0292
19 13 8 0.7047 -0.0041
19 13 9 0.1049 -0.0586
20 0 0 -17.2966 0.0490
20 0 2 -22.0604 0.0989
20 0 4 -21.1797 -0.0021
20 0 6 -19.3929 -0.0294
20 0 8 -9.4144 0.0264
20 0 10 -3.2349 0.0866
20 0 12 2.9190 0.0387
20 0 14 6.0556 -0.0074
20 0 16 5.4411 -0.0230
20 0 18 3.1007 0.0163
20 0 20 1.0644 0.0313
20 0 22 -0.7094 -0.0049
20 0 24 -1.4696 0.0008
20 0 26 -1.7839 0.0455
20 0 28 -1.1661 0.1093
20 2 0 -13.5623 0.0465
20 2 1 4.4163 0.0228
20 2 2 -16.9746 0.0507
20 2 3 7.9051 -0.0134
20 2 4 -17.2210 0.0172
20 2 5 3.7714 0.0108
20 2 6 -14.4950 -0.0214
20 2 7 0.2215 -0.0035
20 2 8 -7.8495 -0.0022
20 2 9 -4.3635 -0.0211
20 2 10 -1.5956 0.0088
20 2 11 -7.3633 -0.0041
20 2 12 2.7314 -0.0051
20 2 13 -8.1157 0.0156
20 2 14 5.1023 -0.0125
20 2 15 -7.4427 0.0206
20 2 16 4.7277 -0.0043
20 2 17 -4.7304 -0.0412
20 2 18 2.6385 -0.0050
20 2 19 -1.9139 -0.0372
20 2 20 0.7035 -0.0200
20 2 21 -0.2654 0.0068
20 2 22 -1.3345 0.0275
20 2 23 0.2869 -0.0033
20 2 24 -2.1691 -0.0110
20 2 25 -0.0275 -0.0055
20 2 26 -1.8819 0.0597
20 2 27 -0.9722 0.0036
20 4 0 -1.5352 -0.0030
20 4 1 10.3927 0.0054
20 4 2 -1.5496 0.0059
20 4 3 13.9593 0.0107
20 4 4 -2.5149 -0.0114
20 4 5 8.9088 0.0051
20 4 6 -3.0294 -0.0107
20 4 7 1.1899 0.0307
20 4 8 -1.4519 -0.0193
20 4 9 -6.6031 0.0006
20 4 10 0.9717 0.0214
20 4 11 -9.7891 -0.0091
20 4 12 2.2025 0.0218
20 4 13 -12.1660 -0.0129
20 4 14 2.5270 0.0103
20 4 15 -9.9134 -0.0164
20 4 16 2.0334 -0.0052
20 4 17 -6.7689 -0.0079
20 4 18 0.6681 -0.0163
20 4 19 -2.0544 -0.0397
20 4 20 -1.2796 0.0055
20 4 21 -0.2333 -0.0213
20 4 22 -2.5025 -0.0389
20 4 23 -0.3469 0.0272
20 4 24 -2.3165 0.0024
20 4 25 -0.6665 -0.0508
20 4 26 -1.2671 0.0981
20 6 0 9.0753 0.0205
20 6 1 14.6752 0.0169
20 6 2 11.2429 0.0161
20 6 3 16.8959 -0.0073
20 6 4 10.6272 0.0033
20 6 5 12.9688 0.0163
20 6 6 8.1844 0.0318
20 6 7 4.5208 -0.0158
20 6 8 5.0150 0.0182
20 6 9 -3.5336 -0.0078
20 6 10 3.3920 -0.0045
20 6 11 -8.6250 0.0063
20 6 12 0.6767 -0.0027
20 6 13 -10.4178 0.0116
20 6 14 -0.0666 0.0134
20 6 15 -9.3976 -0.0256
20 6 16 -0.7627 -0.0176
20 6 17 -5.1519 0.0052
20 6 18 -0.9536 0.0278
20 6 19 -2.1088 -0.0070
20 6 20 -1.2806 0.0326
20 6 21 -0.1479 -0.0130
20 6 22 -1.9096 -0.0257
20 6 23 0.2633 0.0297
20 6 24 -0.9633 -0.0413
20 6 25 -0.1166 -0.0058
20 8 0 9.7572 0.0029
20 8 1 13.3196 -0.0105
20 8 2 12.3701 -0.0250
20 8 3 17.5784 -0.0033
20 8 4 13.9891 0.0073
20 8 5 15.4720 0.0063
20 8 6 11.5014 -0.0094
20 8 7 8.8559 0.0156
20 8 8 7.6326 -0.0233
20 8 9 1.9275 -0.0117
20 8 10 3.5208 0.0102
20 8 11 -3.3146 0.0081
20 8 12 0.4612 0.0124
20 8 13 -5.5229 -0.0039
20 8 14 -1.0235 -0.0045
20 8 15 -5.2580 0.0074
20 8 16 -2.1031 0.0086
20 8 17 -2.3827 0.0203
20 8 18 -1.7112 0.0022
20 8 19 -0.1431 0.0053
20 8 20 -0.9454 0.0717
20 8 21 0.2930 0.0345
20 8 22 -0.1869 0.0494
20 10 0 3.5699 -0.0317
20 10 1 10.2274 -0.0189
20 10 2 7.8534 0.0282
20 10 3 14.3743 -0.0050
20 10 4 9.3476 0.0056
20 10 5 12.4947 -0.0192
20 10 6 7.7569 0.0209
20 10 7 9.8266 -0.0268
20 10 8 4.7359 -0.0298
20 10 9 4.3656 -0.0324
20 10 10 1.8349 0.0320
20 10 11 0.6259 -0.0542
20 10 12 -0.4293 -0.0385
20 10 13 -1.7155 -0.0188
20 10 14 -1.6918 -0.0683
20 10 15 -2.1033 0.0627
20 10 16 -1.7044 0.0330
20 10 17 -0.5551 0.1028
20 10 18 -1.2052 0.0589
20 10 19 0.5084 -0.0007
20 12 0 -1.8585 0.0027
20 12 1 4.7310 -0.0522
20 12 2 0.9180 -0.0468
20 12 3 6.2497 -0.0140
20 12 4 2.9568 -0.0067
20 12 5 6.2407 0.0234
20 12 6 2.1100 -0.0321
20 12 7 4.5501 -0.0275
20 12 8 0.6898 -0.0326
20 12 9 1.8670 0.0082
20 12 10 0.1919 0.0526
20 12 11 -0.6849 -0.0012
20 12 12 -1.0626 -0.0446
20 12 13 -0.6314 0.0351
21 1 0 15.5576 -0.0437
21 1 1 -1.0090 -0.0114
21 1 2 20.1861 -0.0765
21 1 3 -3.1635 0.0165
21 1 4 20.2722 0.0081
21 1 5 -0.5608 -0.0116
21 1 6 17.7655 0.0128
21 1 7 0.1240 0.0056
21 1 8 8.7164 -0.0199
21 1 9 2.6620 0.0300
21 1 10 1.7991 -0.0466
21 1 11 3.5294 0.0245
21 1 12 -3.9786 -0.0065
21 1 13 4.3337 -0.0220
21 1 14 -7.2237 0.0330
21 1 15 3.7152 -0.0123
21 1 16 -6.3551 -0.0049
21 1 17 2.6291 0.0268
21 1 18 -3.7827 -0.0143
21 1 19 1.0843 0.0097
21 1 20 -1.4605 -0.0161
21 1 21 0.2556 0.0174
21 1 22 0.5978 -0.0428
21 1 23 -0.3995 0.0250
21 1 24 1.3027 0.0064
21 1 25 -0.2792 0.0266
21 1 26 1.4673 -0.0842
21 1 27 0.5977 -0.0584
21 3 0 8.6639 -0.0177
21 3 1 -3.8881 -0.0179
21 3 2 10.6066 -0.0104
21 3 3 -8.0005 0.0045
21 3 4 11.3466 0.0030
21 3 5 -4.3742 0.0021
21 3 6 9.7403 0.0379
21 3 7 0.8168 -0.0179
21 3 8 4.6613 0.0239
21 3 9 5.8153 0.0095
21 3 10 0.1508 -0.0044
21 3 11 8.6108 0.0030
21 3 12 -3.4840 -0.0076
21 3 13 9.7543 -0.0018
21 3 14 -4.4306 -0.0121
21 3 15 8.5226 0.0006
21 3 16 -4.3962 0.0077
21 3 17 5.7438 0.0269
21 3 18 -2.0578 0.0158
21 3 19 1.8907 0.0598
21 3 20 -0.0227 0.0317
21 3 21 0.0353 -0.0130
21 3 22 1.8053 0.0252
21 3 23 -0.3512 -0.0195
21 3 24 2.2795 -0.0038
21 3 25 0.2369 0.0103
21 3 26 1.5167 -0.0637
21 3 27 0.7431 -0.0096
21 5 0 -3.4608 -0.0015
21 5 1 -9.4541 -0.0069
21 5 2 -4.6332 -0.0133
21 5 3 -12.2929 0.0016
21 5 4 -3.5757 0.0131
21 5 5 -8.2559 -0.0106
21 5 6 -2.0589 -0.0285
21 5 7 -1.1766 0.0014
21 5 8 -1.1547 -0.0019
21 5 9 5.7521 0.0002
21 5 10 -2.2067 -0.0153
21 5 11 8.8861 0.0076
21 5 12 -0.9633 -0.0039
21 5 13 10.9226 0.0167
21 5 14 -1.3588 -0.0121
21 5 15 9.2889 0.0147
21 5 16 -0.3424 0.0099
21 5 17 5.7996 0.0030
21 5 18 0.0893 -0.0291
21 5 19 2.2432 0.0084
21 5 20 1.6297 -0.0464
21 5 21 0.2375 0.0272
21 5 22 2.5495 0.0080
21 5 23 0.3477 -0.0271
21 5 24 1.8615 0.0066
21 5 25 0.5398 0.0591
21 7 0 -9.6086 -0.0278
21 7 1 -12.6050 -0.0061
21 7 2 -11.7242 0.0123
21 7 3 -15.5564 0.0193
21 7 4 -12.0158 -0.0122
21 7 5 -13.3516 -0.0100
21 7 6 -9.5613 -0.0071
21 7 7 -6.3263 -0.0017
21 7 8 -5.8993 -0.0009
21 7 9 0.3822 0.0089
21 7 10 -2.7562 0.0216
21 7 11 5.4031 -0.0134
21 7 12 0.0080 -0.0063
21 7 13 7.6245 -0.0183
21 7 14 1.4359 0.0033
21 7 15 6.8141 0.0320
21 7 16 1.8907 0.0113
21 7 17 3.6247 -0.0160
21 7 18 1.8229 -0.0025
21 7 19 1.1557 0.0245
21 7 20 1.0884 -0.0318
21 7 21 0.1841 -0.0257
21 7 22 1.1731 0.0446
21 7 23 -0.6943 -0.0890
21 9 0 -6.8454 0.0349
21 9 1 -11.6695 0.0346
21 9 2 -10.2917 0.0143
21 9 3 -16.6575 -0.0026
21 9 4 -12.1190 -0.0011
21 9 5 -14.7015 0.0192
21 9 6 -9.4642 -0.0039
21 9 7 -10.6129 0.0024
21 9 8 -6.2363 0.0313
21 9 9 -4.6645 0.0305
21 9 10 -2.1899 -0.0401
21 9 11 -0.0302 0.0304
21 9 12 0.3135 0.0073
21 9 13 2.6442 0.0275
21 9 14 1.6741 0.0323
21 9 15 3.2590 -0.0517
21 9 16 2.3112 -0.0118
21 9 17 1.1732 -0.0455
21 9 18 1.7734 -0.0513
21 9 19 -0.1454 0.0116
21 9 20 0.8999 -0.1349
21 11 0 -0.5670 0.0034
21 11 1 -8.5318 0.0198
21 11 2 -4.7366 -0.0115
21 11 3 -11.0317 0.0315
21 11 4 -6.1587 -0.0047
21 11 5 -10.3507 -0.0108
21 11 6 -5.2958 -0.0015
21 11 7 -8.3493 0.0496
21 11 8 -2.7461 0.0462
21 11 9 -4.2212 0.0307
21 11 10 -1.4016 -0.0182
21 11 11 -0.9213 0.0434
21 11 12 1.1486 0.0979
21 11 13 0.6941 -0.0043
21 11 14 1.5687 0.1129
21 11 15 1.0938 -0.0857
21 11 16 1.4376 -0.0535
21 13 0 2.3449 0.0796
21 13 1 -1.7961 0.0923
21 13 2 0.1477 0.0779
21 13 3 -2.7536 -0.0283
21 13 4 -1.4481 0.0507
21 13 5 -2.7498 -0.0195
21 13 6 -0.7314 0.0843
21 13 7 -2.0061 -0.0138
21 13 8 -0.3057 0.0318
22 0 0 -14.7591 0.0124
22 0 2 -20.2202 0.0757
22 0 4 -20.5404 -0.0237
22 0 6 -18.5788 -0.0269
22 0 8 -8.2857 0.0295
22 0 10 -1.5543 0.0852
22 0 12 5.4499 0.0235
22 0 14 8.5876 -0.0154
22 0 16 7.8329 -0.0162
22 0 18 4.5067 0.0406
22 0 20 2.0988 0.0247
22 0 22 -0.2476 -0.0068
22 0 24 -0.7123 0.0099
22 0 26 -0.8254 0.0827
22 2 0 -12.3824 0.0281
22 2 1 0.3731 0.0265
22 2 2 -15.9867 0.0256
22 2 3 3.7865 -0.0237
22 2 4 -17.2116 -0.0113
22 2 5 0.8558 0.0042
22 2 6 -14.1814 -0.0312
22 2 7 -1.5560 -0.0122
22 2 8 -6.9231 -0.0023
22 2 9 -4.4861 -0.0223
22 2 10 -0.2630 0.0080
22 2 11 -6.2813 -0.0102
22 2 12 4.4498 -0.0075
22 2 13 -6.7208 0.0156
22 2 14 7.0612 -0.0141
22 2 15 -6.1482 0.0197
22 2 16 6.3471 0.0061
22 2 17 -4.1529 -0.0421
22 2 18 3.8031 0.0049
22 2 19 -1.5793 -0.0280
22 2 20 1.2606 -0.0278
22 2 21 -0.0900 0.0117
22 2 22 -0.8156 0.0153
22 2 23 0.8861 -0.0113
22 2 24 -1.5040 -0.0108
22 2 25 0.4172 0.0045
22 2 26 -1.4441 0.0664
22 2 27 -0.5998 0.0194
22 4 0 -3.1809 -0.0029
22 4 1 3.1736 0.0023
22 4 2 -3.7041 0.0011
22 4 3 6.9441 -0.0005
22 4 4 -4.5422 -0.0238
22 4 5 3.7926 -0.0068
22 4 6 -4.6214 -0.0067
22 4 7 -1.3255 0.0189
22 4 8 -1.8902 -0.0232
22 4 9 -6.5928 -0.0023
22 4 10 0.9486 0.0162
22 4 11 -8.2170 -0.0042
22 4 12 2.5332 0.0159
22 4 13 -10.0690 -0.0179
22 4 14 3.1631 0.0137
22 4 15 -8.1183 -0.0079
22 4 16 2.7144 -0.0026
22 4 17 -5.7270 -0.0068
22 4 18 1.1392 -0.0027
22 4 19 -1.8472 -0.0434
22 4 20 -0.9378 0.0239
22 4 21 0.0817 -0.0014
22 4 22 -2.2908 -0.0138
22 4 23 0.0809 0.0387
22 4 24 -2.1918 0.0287
22 4 25 -0.4593 -0.0448
22 4 26 -1.0437 0.0793
22 6 0 6.3644 0.0241
22 6 1 8.8750 0.0094
22 6 2 7.9716 0.0069
22 6 3 11.3943 -0.0241
22 6 4 7.0980 0.0079
22 6 5 8.7040 0.0141
22 6 6 5.1825 0.0302
22 6 7 2.3901 -0.0149
22 6 8 2.6579 0.0127
22 6 9 -3.1145 0.0043
22 6 10 1.8536 -0.0200
22 6 11 -7.0456 -0.0020
22 6 12 -0.2083 -0.0187
22 6 13 -8.6451 0.0047
22 6 14 -0.6767 0.0084
22 6 15 -7.7221 -0.0329
22 6 16 -1.1425 -0.0232
22 6 17 -4.2509 0.0147
22 6 18 -1.2447 0.0528
22 6 19 -1.9243 -0.0058
22 6 20 -1.3569 0.0292
22 6 21 -0.3814 0.0202
22 6 22 -2.1298 -0.0217
22 6 23 -0.0268 0.0514
22 6 24 -1.2666 -0.0419
22 8 0 8.3908 -0.0031
22 8 1 11.3881 -0.0189
22 8 2 10.5470 -0.0412
22 8 3 15.4422 -0.0101
22 8 4 11.9260 0.0051
22 8 5 14.1824 -0.0089
22 8 6 9.0403 -0.0031
22 8 7 8.8883 0.0171
22 8 8 5.6198 -0.0198
22 8 9 3.1036 -0.0249
22 8 10 1.7194 0.0112
22 8 11 -1.7885 -0.0002
22 8 12 -0.8094 0.0264
22 8 13 -4.6328 -0.0099
22 8 14 -1.9941 -0.0322
22 8 15 -4.4405 0.0092
22 8 16 -2.7312 -0.0053
22 8 17 -2.2190 0.0112
22 8 18 -2.2003 -0.0126
22 8 19 -0.3453 -0.0388
22 8 20 -1.2524 0.0869
22 8 21 -0.1500 -0.0027
22 8 22 -0.5013 0.0194
22 10 0 3.3992 -0.0371
22 10 1 10.6759 -0.0344
22 10 2 8.0023 0.0248
22 10 3 14.8943 -0.0164
22 10 4 9.1866 -0.0010
22 10 5 13.2388 -0.0136
22 10 6 7.5173 0.0171
22 10 7 11.0407 -0.0382
22 10 8 4.6047 -0.0410
22 10 9 5.6781 -0.0384
22 10 10 1.7087 0.0316
22 10 11 1.9553 -0.0459
22 10 12 -0.9709 -0.0817
22 10 13 -0.8843 -0.0133
22 10 14 -1.9419 -0.0692
22 10 15 -1.6759 0.0754
22 10 16 -1.9417 0.0424
22 10 17 -0.7064 0.0639
22 10 18 -1.1814 0.0923
22 12 0 -1.2586 -0.0114
22 12 1 5.3646 -0.0507
22 12 2 1.9401 -0.0697
22 12 3 6.8131 -0.0019
22 12 4 3.8401 -0.0108
22 12 5 6.8866 0.0442
22 12 6 3.0195 -0.0738
22 12 7 5.1532 -0.0260
22 12 8 1.8389 -0.0577
22 12 9 2.6949 -0.0063
22 12 10 0.8753 0.0195
22 12 11 0.0674 -0.0401
22 12 12 -0.7770 -0.1114
23 1 0 12.7089 -0.0028
23 1 1 0.5269 -0.0010
23 1 2 17.8875 -0.0408
23 1 3 -1.4091 0.0281
23 1 4 19.4285 0.0368
23 1 5 0.7890 -0.0038
23 1 6 16.6497 0.0117
23 1 7 1.1091 0.0105
23 1 8 7.4784 -0.0190
23 1 9 2.8502 0.0321
23 1 10 0.2977 -0.0482
23 1 11 2.9801 0.0198
23 1 12 -5.8579 0.0038
23 1 13 3.5085 -0.0294
23 1 14 -9.1534 0.0351
23 1 15 2.8211 -0.0063
23 1 16 -8.1945 -0.0191
23 1 17 2.2785 0.0269
23 1 18 -5.0232 -0.0265
23 1 19 0.7735 -0.0021
23 1 20 -2.2957 0.0017
23 1 21 0.2373 0.0203
23 1 22 0.1688 -0.0187
23 1 23 -0.7397 0.0408
23 1 24 0.6329 0.0047
23 1 25 -0.6463 0.0042
23 1 26 0.7529 -0.1040
23 1 27 0.3548 -0.0758
23 3 0 7.9955 -0.0084
23 3 1 1.0254 -0.0140
23 3 2 10.3554 0.0095
23 3 3 -2.6028 0.0105
23 3 4 11.6797 0.0231
23 3 5 -0.5357 0.0116
23 3 6 9.9591 0.0392
23 3 7 2.9098 -0.0092
23 3 8 4.2485 0.0220
23 3 9 5.7529 0.0120
23 3 10 -0.3895 0.0003
23 3 11 7.2680 0.0048
23 3 12 -4.1993 -0.0065
23 3 13 7.7699 0.0027
23 3 14 -5.4778 -0.0107
23 3 15 6.7214 -0.0074
23 3 16 -5.3348 0.0063
23 3 17 4.6653 0.0181
23 3 18 -2.9103 0.0069
23 3 19 1.5627 0.0482
23 3 20 -0.4202 0.0275
23 3 21 -0.3602 -0.0281
23 3 22 1.3125 0.0146
23 3 23 -0.9857 -0.0177
23 3 24 1.7446 -0.0111
23 3 25 -0.1746 0.0040
23 3 26 1.1958 -0.0473
23 5 0 -1.2623 -0.0042
23 5 1 -3.1892 0.0031
23 5 2 -1.6744 -0.0092
23 5 3 -6.3304 0.0224
23 5 4 -0.6215 0.0148
23 5 5 -3.5955 -0.0038
23 5 6 0.3907 -0.0324
23 5 7 0.9610 0.0085
23 5 8 0.5102 0.0041
23 5 9 5.4199 -0.0117
23 5 10 -1.1635 -0.0043
23 5 11 7.2580 -0.0002
23 5 12 -0.5395 0.0147
23 5 13 8.7769 0.0192
23 5 14 -1.2776 -0.0088
23 5 15 7.1809 0.0066
23 5 16 -0.4823 0.0099
23 5 17 4.5726 -0.0027
23 5 18 0.0345 -0.0485
23 5 19 1.9057 -0.0028
23 5 20 1.3222 -0.0570
23 5 21 0.1236 -0.0122
23 5 22 2.4497 -0.0242
23 5 23 0.1761 -0.0641
23 5 24 1.8395 -0.0303
23 5 25 0.4321 0.0519
23 7 0 -7.1189 -0.0226
23 7 1 -8.7934 -0.0055
23 7 2 -8.6439 0.0263
23 7 3 -11.5797 0.0221
23 7 4 -8.5882 -0.0164
23 7 5 -10.4416 -0.0056
23 7 6 -6.2594 -0.0082
23 7 7 -5.0473 -0.0121
23 7 8 -3.2162 -0.0011
23 7 9 -0.3509 0.0065
23 7 10 -0.7054 0.0290
23 7 11 4.0429 0.0059
23 7 12 1.1339 -0.0059
23 7 13 6.3083 -0.0097
23 7 14 2.1605 0.0212
23 7 15 5.4573 0.0391
23 7 16 2.3517 0.0204
23 7 17 2.9008 -0.0320
23 7 18 2.2121 -0.0083
23 7 19 0.9799 0.0421
23 7 20 1.2757 -0.0275
23 7 21 0.4250 -0.0486
23 7 22 1.3468 0.0494
23 7 23 -0.2971 -0.0634
23 9 0 -5.7893 0.0348
23 9 1 -10.7556 0.0423
23 9 2 -8.9805 0.0199
23 9 3 -15.6086 0.0078
23 9 4 -10.5757 0.0034
23 9 5 -14.1678 0.0236
23 9 6 -7.8416 -0.0124
23 9 7 -11.0320 0.0059
23 9 8 -4.9905 0.0301
23 9 9 -5.5022 0.0361
23 9 10 -1.0562 -0.0480
23 9 11 -1.1888 0.0131
23 9 12 1.3336 0.0106
23 9 13 1.9169 0.0243
23 9 14 2.2524 0.0455
23 9 15 2.6319 -0.0627
23 9 16 2.6836 -0.0014
23 9 17 1.2608 -0.0015
23 9 18 1.9044 -0.0350
23 9 19 0.1708 0.0436
23 9 20 1.0814 -0.1493
23 11 0 -0.6792 0.0081
23 11 1 -8.7791 0.0183
23 11 2 -5.1698 -0.0018
23 11 3 -11.1969 0.0207
23 11 4 -6.3344 -0.0016
23 11 5 -10.6983 -0.0405
23 11 6 -5.6985 0.0276
23 11 7 -8.8232 0.0427
23 11 8 -3.4454 0.0606
23 11 9 -4.9992 0.0224
23 11 10 -1.8688 0.0025
23 11 11 -1.7598 0.0458
23 11 12 1.0696 0.1602
23 11 13 0.0748 -0.0153
23 11 14 1.4129 0.1018
23 11 15 0.8022 -0.0705
23 13 0 1.6497 0.0887
23 13 1 -1.8616 0.0912
23 13 2 -0.5707 0.1042
23 13 3 -2.9192 -0.0491
23 13 4 -2.0495 0.0520
23 13 5 -2.9321 -0.0247
23 13 6 -1.3435 0.1155
24 0 0 -11.2334 -0.0320
24 0 2 -17.3667 0.0396
24 0 4 -19.3017 -0.0330
24 0 6 -16.9260 -0.0163
24 0 8 -6.8087 0.0326
24 0 10 -0.0165 0.0729
24 0 12 7.0933 0.0068
24 0 14 10.1323 -0.0218
24 0 16 9.4965 -0.0038
24 0 18 5.6223 0.0534
24 0 20 3.0614 0.0067
24 0 22 0.0731 -0.0058
24 0 24 -0.1897 0.0204
24 0 26 -0.1298 0.1067
24 2 0 -9.6810 -0.0002
24 2 1 -2.2101 0.0165
24 2 2 -13.7693 -0.0089
24 2 3 0.4373 -0.0258
24 2 4 -16.2777 -0.0352
24 2 5 -1.5716 0.0032
24 2 6 -13.1917 -0.0297
24 2 7 -3.1261 -0.0163
24 2 8 -5.9592 0.0005
24 2 9 -4.5656 -0.0186
24 2 10 0.6823 0.0086
24 2 11 -5.3232 -0.0124
24 2 12 5.4140 -0.0092
24 2 13 -5.1306 0.0143
24 2 14 8.2306 -0.0138
24 2 15 -4.5224 0.0201
24 2 16 7.4323 0.0133
24 2 17 -3.2816 -0.0308
24 2 18 4.8502 0.0113
24 2 19 -1.0876 -0.0015
24 2 20 1.7654 -0.0419
24 2 21 0.1129 0.0210
24 2 22 -0.3209 -0.0066
24 2 23 1.4085 -0.0135
24 2 24 -0.8786 -0.0170
24 2 25 0.9040 0.0215
24 2 26 -0.9868 0.0608
24 4 0 -3.4761 -0.0015
24 4 1 -1.8398 -0.0094
24 4 2 -4.8598 -0.0045
24 4 3 1.6140 -0.0153
24 4 4 -5.8656 -0.0322
24 4 5 -0.1923 -0.0173
24 4 6 -5.8465 0.0020
24 4 7 -3.0966 0.0092
24 4 8 -2.5376 -0.0230
24 4 9 -6.1254 0.0034
24 4 10 0.4645 0.0086
24 4 11 -6.6783 0.0061
24 4 12 2.4532 0.0047
24 4 13 -7.8064 -0.0172
24 4 14 3.4260 0.0055
24 4 15 -5.9388 0.0053
24 4 16 3.1618 -0.0077
24 4 17 -4.2858 0.0039
24 4 18 1.5613 0.0030
24 4 19 -1.4742 -0.0304
24 4 20 -0.4584 0.0362
24 4 21 0.5002 0.0248
24 4 22 -1.8709 0.0208
24 4 23 0.5725 0.0476
24 4 24 -1.7305 0.0612
24 4 25 -0.1591 -0.0375
24 6 0 3.6489 0.0197
24 6 1 4.0200 0.0074
24 6 2 4.5370 -0.0041
24 6 3 6.6585 -0.0315
24 6 4 3.4262 0.0131
24 6 5 4.9873 0.0134
24 6 6 1.9817 0.0270
24 6 7 0.7103 -0.0061
24 6 8 0.0685 0.0084
24 6 9 -2.5488 0.0184
24 6 10 0.0699 -0.0280
24 6 11 -5.6373 -0.0068
24 6 12 -1.0164 -0.0336
24 6 13 -6.8383 -0.0010
24 6 14 -1.0057 0.0013
24 6 15 -5.7499 -0.0279
24 6 16 -1.3104 -0.0240
24 6 17 -3.0628 0.0330
24 6 18 -1.4396 0.0763
24 6 19 -1.4397 0.0082
24 6 20 -1.2517 0.0230
24 6 21 -0.4320 0.0762
24 6 22 -2.0337 0.0101
24 6 23 -0.1319 0.0891
24 6 24 -1.2784 -0.0130
24 8 0 6.2398 -0.0072
24 8 1 8.9579 -0.0126
24 8 2 7.8293 -0.0454
24 8 3 12.6747 -0.0113
24 8 4 8.9480 0.0061
24 8 5 12.2188 -0.0113
24 8 6 6.1262 0.0085
24 8 7 8.1941 0.0232
24 8 8 3.3884 -0.0151
24 8 9 3.5558 -0.0277
24 8 10 -0.1474 0.0152
24 8 11 -0.8109 -0.0075
24 8 12 -1.9178 0.0370
24 8 13 -3.7429 -0.0160
24 8 14 -2.5841 -0.0494
24 8 15 -3.4480 0.0101
24 8 16 -2.9971 -0.0105
24 8 17 -1.8832 0.0048
24 8 18 -2.3806 -0.0389
24 8 19 -0.3283 -0.0659
24 8 20 -1.3723 0.0914
24 8 21 -0.3442 -0.0101
24 10 0 2.7564 -0.0259
24 10 1 10.0546 -0.0319
24 10 2 7.2925 0.0205
24 10 3 14.0964 -0.0145
24 10 4 8.2505 -0.0036
24 10 5 12.8007 0.0068
24 10 6 6.9501 0.0040
24 10 7 11.0487 -0.0322
24 10 8 4.3848 -0.0456
24 10 9 5.9860 -0.0201
24 10 10 1.4456 0.0297
24 10 11 2.6054 -0.0108
24 10 12 -1.4198 -0.1141
24 10 13 -0.2564 0.0114
24 10 14 -2.0972 -0.0576
24 10 15 -1.2254 0.0717
24 10 16 -2.0790 0.0370
24 10 17 -0.7711 0.0057
24 12 0 -0.7781 -0.0186
24 12 1 5.2089 -0.0353
24 12 2 2.4515 -0.0813
24 12 3 6.5833 0.0294
24 12 4 4.1144 -0.0073
24 12 5 6.7844 0.0729
24 12 6 3.5079 -0.1033
24 12 7 5.1530 -0.0084
24 12 8 2.6887 -0.0641
24 12 9 3.1257 -0.0068
24 12 10 1.3680 -0.0092
24 12 11 0.6139 -0.0602
25 1 0 8.9488 0.0321
25 1 1 1.5288 0.0105
25 1 2 14.7096 -0.0044
25 1 3 0.1661 0.0197
25 1 4 17.7953 0.0501
25 1 5 1.9261 -0.0105
25 1 6 14.7612 0.0001
25 1 7 1.9375 0.0082
25 1 8 6.0706 -0.0199
25 1 9 2.9408 0.0312
25 1 10 -0.9409 -0.0465
25 1 11 2.4962 0.0112
25 1 12 -6.8729 0.0113
25 1 13 2.5944 -0.0325
25 1 14 -10.1109 0.0325
25 1 15 1.8064 -0.0004
25 1 16 -9.2840 -0.0324
25 1 17 1.7883 0.0225
25 1 18 -5.9761 -0.0291
25 1 19 0.3420 -0.0263
25 1 20 -3.0344 0.0267
25 1 21 0.1991 0.0094
25 1 22 -0.1617 0.0114
25 1 23 -0.9859 0.0378
25 1 24 0.1954 0.0088
25 1 25 -0.9417 -0.0300
25 1 26 0.2810 -0.1079
25 3 0 6.0205 -0.0006
25 3 1 4.1362 0.0016
25 3 2 9.1753 0.0248
25 3 3 1.4349 0.0131
25 3 4 11.2653 0.0333
25 3 5 2.3485 0.0156
25 3 6 9.7540 0.0280
25 3 7 4.3190 -0.0043
25 3 8 4.0915 0.0151
25 3 9 5.3129 0.0070
25 3 10 -0.4139 0.0040
25 3 11 5.9658 0.0028
25 3 12 -4.3131 -0.0029
25 3 13 5.6664 0.0037
25 3 14 -5.9131 -0.0038
25 3 15 4.6613 -0.0161
25 3 16 -5.8332 0.0142
25 3 17 3.2608 -0.0010
25 3 18 -3.6564 0.0058
25 3 19 1.0629 0.0225
25 3 20 -0.8376 0.0275
25 3 21 -0.8037 -0.0397
25 3 22 0.7644 0.0029
25 3 23 -1.4902 -0.0098
25 3 24 1.0890 -0.0163
25 3 25 -0.5826 -0.0001
25 3 26 0.7791 -0.0299
25 5 0 0.2724 -0.0048
25 5 1 1.2754 0.0080
25 5 2 0.8458 -0.0032
25 5 3 -1.8453 0.0357
25 5 4 1.9775 0.0130
25 5 5 -0.0844 -0.0018
25 5 6 2.6847 -0.0331
25 5 7 2.2972 0.0084
25 5 8 2.2948 0.0054
25 5 9 4.7006 -0.0280
25 5 10 0.1573 0.0016
25 5 11 5.7739 -0.0137
25 5 12 -0.0206 0.0288
25 5 13 6.6534 0.0160
25 5 14 -1.1627 0.0014
25 5 15 4.8778 -0.0075
25 5 16 -0.5861 0.0125
25 5 17 3.0305 -0.0114
25 5 18 0.0183 -0.0579
25 5 19 1.3076 -0.0241
25 5 20 0.8686 -0.0576
25 5 21 -0.0907 -0.0576
25 5 22 2.0606 -0.0669
25 5 23 -0.0871 -0.0998
25 5 24 1.4583 -0.0777
25 7 0 -4.2342 -0.0107
25 7 1 -5.2364 -0.0155
25 7 2 -5.1465 0.0305
25 7 3 -7.8229 0.0149
25 7 4 -4.8060 -0.0207
25 7 5 -7.5511 -0.0057
25 7 6 -2.8196 -0.0127
25 7 7 -3.6698 -0.0263
25 7 8 -0.5059 0.0007
25 7 9 -0.6911 0.0022
25 7 10 1.3003 0.0252
25 7 11 3.0725 0.0246
25 7 12 2.0307 -0.0076
25 7 13 4.9971 0.0016
25 7 14 2.4652 0.0255
25 7 15 3.9490 0.0357
25 7 16 2.4482 0.0133
25 7 17 2.0316 -0.0602
25 7 18 2.3424 -0.0152
25 7 19 0.5758 0.0424
25 7 20 1.2992 -0.0213
25 7 21 0.4674 -0.0975
25 7 22 1.2767 0.0299
25 9 0 -4.1400 0.0213
25 9 1 -9.0306 0.0287
25 9 2 -6.8908 0.0191
25 9 3 -13.5027 0.0110
25 9 4 -8.2938 0.0027
25 9 5 -12.6165 0.0105
25 9 6 -5.9970 -0.0139
25 9 7 -10.2862 0.0024
25 9 8 -3.7263 0.0273
25 9 9 -5.3055 0.0231
25 9 10 0.0573 -0.0502
25 9 11 -1.6221 -0.0144
25 9 12 2.1691 0.0137
25 9 13 1.2720 0.0107
25 9 14 2.6012 0.0428
25 9 15 1.8807 -0.0665
25 9 16 2.8043 0.0059
25 9 17 1.1842 0.0446
25 9 18 1.7938 0.0036
25 9 19 0.3315 0.0518
25 11 0 -0.5982 -0.0031
25 11 1 -8.0471 -0.0005
25 11 2 -4.9676 0.0009
25 11 3 -10.2375 -0.0086
25 11 4 -5.9154 -0.0056
25 11 5 -10.0248 -0.0719
25 11 6 -5.7285 0.0556
25 11 7 -8.3667 0.0210
25 11 8 -3.8411 0.0596
25 11 9 -5.0265 -0.0033
25 11 10 -2.0466 0.0151
25 11 11 -2.1322 0.0195
25 11 12 0.9620 0.1959
25 11 13 -0.3336 -0.0481
25 11 14 1.2100 0.0794
25 13 0 1.0532 0.0872
25 13 1 -1.5443 0.0794
25 13 2 -0.9052 0.1095
26 0 0 -7.0659 -0.0475
26 0 2 -13.6990 0.0172
26 0 4 -17.1302 -0.0246
26 0 6 -14.4241 0.0014
26 0 8 -5.1693 0.0369
26 0 10 1.2910 0.0548
26 0 12 7.8279 -0.0075
26 0 14 10.6559 -0.0256
26 0 16 10.2911 0.0108
26 0 18 6.3375 0.0479
26 0 20 3.8554 -0.0207
26 0 22 0.2756 -0.0037
26 0 24 0.0332 0.0284
26 0 26 0.1631 0.1121
26 2 0 -6.0957 -0.0160
26 2 1 -3.8114 -0.0008
26 2 2 -10.8655 -0.0317
26 2 3 -2.1956 -0.0148
26 2 4 -14.5663 -0.0409
26 2 5 -3.3580 0.0110
26 2 6 -11.6990 -0.0149
26 2 7 -4.1098 -0.0148
26 2 8 -5.1638 0.0064
26 2 9 -4.2739 -0.0106
26 2 10 1.1535 0.0098
26 2 11 -4.3662 -0.0108
26 2 12 5.6495 -0.0092
26 2 13 -3.4665 0.0125
26 2 14 8.5895 -0.0111
26 2 15 -2.7974 0.0211
26 2 16 7.8789 0.0133
26 2 17 -2.2133 -0.0135
26 2 18 5.6474 0.0110
26 2 19 -0.4240 0.0315
26 2 20 2.1814 -0.0550
26 2 21 0.3651 0.0274
26 2 22 0.1065 -0.0262
26 2 23 1.7153 -0.0108
26 2 24 -0.3899 -0.0263
26 2 25 1.2248 0.0405
26 2 26 -0.5934 0.0509
26 4 0 -2.9126 0.0007
26 4 1 -4.8887 -0.0189
26 4 2 -5.4027 -0.0053
26 4 3 -2.0386 -0.0230
26 4 4 -6.6938 -0.0318
26 4 5 -2.8734 -0.0185
26 4 6 -6.7945 0.0143
26 4 7 -3.9677 0.0054
26 4 8 -3.4023 -0.0170
26 4 9 -5.2003 0.0148
26 4 10 -0.3803 0.0041
26 4 11 -5.2330 0.0187
26 4 12 2.0649 -0.0040
26 4 13 -5.5847 -0.0109
26 4 14 3.3693 -0.0092
26 4 15 -3.6585 0.0153
26 4 16 3.3142 -0.0203
26 4 17 -2.5414 0.0144
26 4 18 1.8549 -0.0044
26 4 19 -0.8669 -0.0108
26 4 20 0.0824 0.0384
26 4 21 0.9471 0.0431
26 4 22 -1.3095 0.0552
26 4 23 0.9598 0.0414
26 4 24 -1.0265 0.0894
26 4 25 0.1132 -0.0341
26 6 0 1.1086 0.0101
26 6 1 0.3419 0.0143
26 6 2 1.2334 -0.0119
26 6 3 2.9614 -0.0271
26 6 4 -0.0144 0.0189
26 6 5 2.0420 0.0134
26 6 6 -1.0290 0.0209
26 6 7 -0.5022 0.0085
26 6 8 -2.3483 0.0056
26 6 9 -2.0160 0.0299
26 6 10 -1.6537 -0.0219
26 6 11 -4.5176 -0.0068
26 6 12 -1.6515 -0.0354
26 6 13 -5.1302 -0.0067
26 6 14 -1.0967 0.0021
26 6 15 -3.7534 -0.0143
26 6 16 -1.2732 -0.0155
26 6 17 -1.7405 0.0538
26 6 18 -1.5233 0.0952
26 6 19 -0.7252 0.0296
26 6 20 -1.0198 0.0103
26 6 21 -0.3626 0.1367
26 6 22 -1.6515 0.0540
26 6 23 -0.1278 0.1299
26 8 0 3.6138 -0.0094
26 8 1 6.2686 0.0091
26 8 2 4.6823 -0.0364
26 8 3 9.5744 -0.0081
26 8 4 5.5845 0.0076
26 8 5 9.7597 -0.0017
26 8 6 3.2583 0.0180
26 8 7 6.7869 0.0269
26 8 8 1.3205 -0.0167
26 8 9 3.1834 -0.0216
26 8 10 -1.7587 0.0193
26 8 11 -0.4090 -0.0147
26 8 12 -2.7371 0.0428
26 8 13 -2.8482 -0.0210
26 8 14 -2.8266 -0.0434
26 8 15 -2.3313 0.0163
26 8 16 -2.9146 0.0064
26 8 17 -1.4337 0.0136
26 8 18 -2.2373 -0.0650
26 8 19 -0.1819 -0.0667
26 8 20 -1.3031 0.0858
26 10 0 1.7994 0.0021
26 10 1 8.5384 -0.0099
26 10 2 5.9579 0.0174
26 10 3 12.1291 -0.0013
26 10 4 6.7894 0.0013
26 10 5 11.2861 0.0315
26 10 6 6.1562 -0.0191
26 10 7 9.9244 -0.0195
26 10 8 4.0070 -0.0413
26 10 9 5.3468 0.0103
26 10 10 1.0144 0.0243
26 10 11 2.5949 0.0393
26 10 12 -1.7418 -0.1309
26 10 13 0.1796 0.0544
26 10 14 -2.1203 -0.0331
26 10 15 -0.7433 0.0628
26 10 16 -2.0705 0.0201
26 12 0 -0.3608 -0.0078
26 12 1 4.4338 -0.0073
26 12 2 2.5037 -0.0669
26 12 3 5.6766 0.0695
26 12 4 3.8528 0.0095
26 12 5 6.0402 0.0929
26 12 6 3.5236 -0.1131
26 12 7 4.6384 0.0155
26 12 8 3.0308 -0.0493
26 12 9 3.1584 0.0028
27 1 0 4.6406 0.0341
27 1 1 2.1691 0.0161
27 1 2 10.8570 0.0110
27 1 3 1.4541 -0.0054
27 1 4 15.1825 0.0424
27 1 5 2.6944 -0.0249
27 1 6 12.2144 -0.0189
27 1 7 2.3655 0.0048
27 1 8 4.7276 -0.0222
27 1 9 2.7228 0.0278
27 1 10 -1.7997 -0.0427
27 1 11 1.9825 0.0013
27 1 12 -7.0694 0.0143
27 1 13 1.6477 -0.0309
27 1 14 -10.1621 0.0250
27 1 15 0.8202 0.0046
27 1 16 -9.5734 -0.0423
27 1 17 1.2275 0.0194
27 1 18 -6.5145 -0.0226
27 1 19 -0.1814 -0.0477
27 1 20 -3.5494 0.0468
27 1 21 0.1031 -0.0036
27 1 22 -0.3607 0.0344
27 1 23 -1.0809 0.0175
27 1 24 0.0309 0.0159
27 1 25 -1.0373 -0.0668
27 1 26 0.1035 -0.0990
27 3 0 3.4331 -0.0000
27 3 1 5.7775 0.0186
27 3 2 7.5546 0.0270
27 3 3 4.0870 0.0064
27 3 4 10.3256 0.0283
27 3 5 4.1032 0.0114
27 3 6 9.2626 0.0077
27 3 7 4.8349 -0.0042
27 3 8 4.2281 0.0050
27 3 9 4.3962 -0.0019
27 3 10 -0.0082 0.0057
27 3 11 4.6564 -0.0011
27 3 12 -3.9634 -0.0007
27 3 13 3.6018 0.0023
27 3 14 -5.8118 0.0024
27 3 15 2.5905 -0.0191
27 3 16 -5.8338 0.0278
27 3 17 1.6480 -0.0194
27 3 18 -4.1577 0.0123
27 3 19 0.3503 -0.0036
27 3 20 -1.2046 0.0273
27 3 21 -1.2600 -0.0376
27 3 22 0.2498 -0.0139
27 3 23 -1.7230 0.0095
27 3 24 0.4459 -0.0185
27 3 25 -0.8120 0.0012
27 5 0 1.3278 -0.0036
27 5 1 3.9630 0.0022
27 5 2 2.9209 0.0003
27 5 3 1.0995 0.0374
27 5 4 4.0921 0.0066
27 5 5 2.1845 -0.0056
27 5 6 4.6280 -0.0293
27 5 7 2.8903 0.0022
27 5 8 3.9182 0.0016
27 5 9 3.7772 -0.0416
27 5 10 1.4750 -0.0024
27 5 11 4.5143 -0.0275
27 5 12 0.4754 0.0279
27 5 13 4.6896 0.0108
27 5 14 -1.0316 0.0107
27 5 15 2.6725 -0.0173
27 5 16 -0.6368 0.0158
27 5 17 1.3273 -0.0104
27 5 18 0.0430 -0.0530
27 5 19 0.4756 -0.0425
27 5 20 0.3554 -0.0443
27 5 21 -0.3332 -0.0892
27 5 22 1.4655 -0.1021
27 5 23 -0.3169 -0.1165
27 7 0 -1.2859 0.0042
27 7 1 -2.2135 -0.0318
27 7 2 -1.7028 0.0229
27 7 3 -4.6004 0.0027
27 7 4 -1.2053 -0.0215
27 7 5 -4.8906 -0.0060
27 7 6 0.2570 -0.0161
27 7 7 -2.2263 -0.0369
27 7 8 1.7896 0.0096
27 7 9 -0.5432 -0.0006
27 7 10 2.9235 0.0105
27 7 11 2.4934 0.0390
27 7 12 2.6185 -0.0148
27 7 13 3.7270 0.0156
27 7 14 2.4607 0.0072
27 7 15 2.4543 0.0229
27 7 16 2.2194 -0.0158
27 7 17 1.1640 -0.0976
27 7 18 2.1915 -0.0279
27 7 19 0.0791 0.0272
27 7 20 1.1719 -0.0120
27 7 21 0.3882 -0.1553
27 9 0 -2.1327 -0.0001
27 9 1 -6.7760 -0.0018
27 9 2 -4.4247 0.0146
27 9 3 -10.6564 0.0114
27 9 4 -5.7154 -0.0017
27 9 5 -10.2751 -0.0123
27 9 6 -4.2149 -0.0021
27 9 7 -8.5423 0.0049
27 9 8 -2.5640 0.0266
27 9 9 -4.2164 0.0033
27 9 10 0.9970 -0.0405
27 9 11 -1.4236 -0.0389
27 9 12 2.7191 0.0210
27 9 13 0.7084 -0.0117
27 9 14 2.7010 0.0213
27 9 15 1.0519 -0.0732
27 9 16 2.6668 -0.0022
27 9 17 0.9628 0.0729
27 9 18 1.4557 0.0471
27 11 0 -0.4215 -0.0313
27 11 1 -6.6148 -0.0280
27 11 2 -4.2813 -0.0096
27 11 3 -8.4055 -0.0424
27 11 4 -5.0651 -0.0206
27 11 5 -8.5333 -0.0848
27 11 6 -5.3809 0.0786
27 11 7 -7.1586 0.0008
27 11 8 -3.7768 0.0431
27 11 9 -4.4151 -0.0276
27 11 10 -1.8207 0.0185
27 11 11 -2.0787 -0.0225
27 11 12 0.8740 0.1971
27 11 13 -0.5323 -0.0976
28 0 0 -2.5329 -0.0193
28 0 2 -9.3512 0.0197
28 0 4 -13.8395 -0.0050
28 0 6 -11.2830 0.0186
28 0 8 -3.6614 0.0421
28 0 10 2.2110 0.0392
28 0 12 7.7397 -0.0149
28 0 14 10.3377 -0.0247
28 0 16 10.2641 0.0264
28 0 18 6.5619 0.0287
28 0 20 4.2854 -0.0458
28 0 22 0.3106 0.0011
28 0 24 -0.0200 0.0306
28 2 0 -2.2231 -0.0092
28 2 1 -4.5719 -0.0150
28 2 2 -7.6295 -0.0328
28 2 3 -3.8950 0.0060
28 2 4 -12.1602 -0.0273
28 2 5 -4.2732 0.0212
28 2 6 -9.8644 0.0057
28 2 7 -4.2925 -0.0123
28 2 8 -4.6253 0.0125
28 2 9 -3.4845 -0.0010
28 2 10 1.1816 0.0102
28 2 11 -3.3280 -0.0064
28 2 12 5.3139 -0.0062
28 2 13 -1.8299 0.0096
28 2 14 8.2733 -0.0026
28 2 15 -1.1714 0.0195
28 2 16 7.6901 0.0104
28 2 17 -1.0601 -0.0001
28 2 18 6.0422 0.0083
28 2 19 0.3740 0.0539
28 2 20 2.3996 -0.0550
28 2 21 0.6712 0.0187
28 2 22 0.3838 -0.0287
28 2 23 1.7375 -0.0083
28 2 24 -0.1131 -0.0336
28 2 25 1.2305 0.0548
28 4 0 -2.0231 0.0026
28 4 1 -6.1899 -0.0198
28 4 2 -5.5749 0.0009
28 4 3 -4.0430 -0.0202
28 4 4 -7.0799 -0.0235
28 4 5 -4.2245 -0.0107
28 4 6 -7.4129 0.0255
28 4 7 -4.0182 0.0062
28 4 8 -4.2753 -0.0082
28 4 9 -3.9806 0.0241
28 4 10 -1.3077 0.0049
28 4 11 -3.9017 0.0262
28 4 12 1.5500 -0.0040
28 4 13 -3.5243 -0.0039
28 4 14 3.0940 -0.0209
28 4 15 -1.5261 0.0124
28 4 16 3.1615 -0.0343
28 4 17 -0.6570 0.0121
28 4 18 1.9601 -0.0233
28 4 19 -0.0331 0.0019
28 4 20 0.5861 0.0313
28 4 21 1.3475 0.0428
28 4 22 -0.7187 0.0817
28 4 23 1.1159 0.0138
28 4 24 -0.2579 0.1029
28 6 0 -1.1107 0.0005
28 6 1 -2.0486 0.0258
28 6 2 -1.6291 -0.0128
28 6 3 0.4394 -0.0160
28 6 4 -2.8572 0.0241
28 6 5 -0.0488 0.0096
28 6 6 -3.4862 0.0110
28 6 7 -1.3194 0.0229
28 6 8 -4.2117 0.0024
28 6 9 -1.6569 0.0325
28 6 10 -3.0060 -0.0031
28 6 11 -3.6784 -0.0036
28 6 12 -2.0498 -0.0194
28 6 13 -3.5612 -0.0155
28 6 14 -1.0393 0.0146
28 6 15 -1.9608 -0.0019
28 6 16 -1.0497 0.0010
28 6 17 -0.4708 0.0639
28 6 18 -1.4467 0.1059
28 6 19 0.0797 0.0465
28 6 20 -0.7014 -0.0110
28 6 21 -0.2441 0.1782
28 6 22 -1.0852 0.0891
28 8 0 0.8504 -0.0125
28 8 1 3.6522 0.0371
28 8 2 1.5929 -0.0188
28 8 3 6.5133 -0.0077
28 8 4 2.3724 0.0047
28 8 5 7.0896 0.0129
28 8 6 0.8231 0.0188
28 8 7 4.8741 0.0168
28 8 8 -0.3297 -0.0295
28 8 9 2.1449 -0.0135
28 8 10 -2.8764 0.0189
28 8 11 -0.4515 -0.0241
28 8 12 -3.1806 0.0382
28 8 13 -1.9741 -0.0236
28 8 14 -2.7884 -0.0133
28 8 15 -1.2117 0.0309
28 8 16 -2.5409 0.0502
28 8 17 -0.9724 0.0426
28 8 18 -1.8006 -0.0754
28 8 19 -0.0197 -0.0440
28 10 0 0.6760 0.0379
28 10 1 6.4849 0.0184
28 10 2 4.2808 0.0150
28 10 3 9.3904 0.0102
28 10 4 5.0978 0.0150
28 10 5 9.0104 0.0434
28 10 6 5.2260 -0.0518
28 10 7 7.9734 -0.0173
28 10 8 3.4233 -0.0294
28 10 9 4.0466 0.0305
28 10 10 0.4371 0.0102
28 10 11 2.0818 0.0807
28 10 12 -1.9003 -0.1355
28 10 13 0.4180 0.1053
28 10 14 -1.9699 -0.0005
28 10 15 -0.2866 0.0610
28 12 0 0.0198 0.0224
28 12 1 3.3438 0.0214
28 12 2 2.2146 -0.0224
28 12 3 4.3576 0.0993
28 12 4 3.2242 0.0387
28 12 5 4.8632 0.0851
28 12 6 3.1365 -0.1043
28 12 7 3.7435 0.0302
29 1 0 0.2558 0.0007
29 1 1 2.4185 0.0117
29 1 2 6.6347 0.0008
29 1 3 2.2208 -0.0349
29 1 4 11.6777 0.0212
29 1 5 2.9346 -0.0325
29 1 6 9.3055 -0.0351
29 1 7 2.2918 0.0082
29 1 8 3.6529 -0.0236
29 1 9 2.1539 0.0214
29 1 10 -2.2114 -0.0378
29 1 11 1.3997 -0.0086
29 1 12 -6.6078 0.0124
29 1 13 0.7149 -0.0252
29 1 14 -9.5413 0.0124
29 1 15 -0.0400 0.0097
29 1 16 -9.1725 -0.0507
29 1 17 0.6533 0.0238
29 1 18 -6.5539 -0.0141
29 1 19 -0.7297 -0.0475
29 1 20 -3.6709 0.0467
29 1 21 -0.0559 0.0013
29 1 22 -0.3580 0.0371
29 1 23 -1.0150 -0.0074
29 1 24 0.1070 0.0222
29 1 25 -0.8821 -0.0938
29 3 0 0.8908 -0.0053
29 3 1 6.1035 0.0282
29 3 2 5.8176 0.0163
29 3 3 5.2668 -0.0077
29 3 4 8.9886 0.0132
29 3 5 4.6571 0.0045
29 3 6 8.5307 -0.0117
29 3 7 4.5113 -0.0057
29 3 8 4.4987 -0.0035
29 3 9 3.1315 -0.0087
29 3 10 0.5844 0.0059
29 3 11 3.3305 -0.0026
29 3 12 -3.3788 -0.0024
29 3 13 1.6766 0.0023
29 3 14 -5.3402 -0.0000
29 3 15 0.6989 -0.0108
29 3 16 -5.3695 0.0373
29 3 17 -0.0121 -0.0265
29 3 18 -4.2973 0.0206
29 3 19 -0.5207 -0.0177
29 3 20 -1.4245 0.0209
29 3 21 -1.6661 -0.0171
29 3 22 -0.1301 -0.0396
29 3 23 -1.6223 0.0397
29 3 24 -0.0375 -0.0178
29 5 0 2.0761 -0.0031
29 5 1 5.0299 -0.0105
29 5 2 4.4804 -0.0011
29 5 3 2.5774 0.0319
29 5 4 5.5679 -0.0029
29 5 5 3.2965 -0.0111
29 5 6 6.0236 -0.0197
29 5 7 2.9380 -0.0054
29 5 8 5.0814 -0.0046
29 5 9 2.8567 -0.0442
29 5 10 2.4856 -0.0137
29 5 11 3.4562 -0.0327
29 5 12 0.8360 0.0097
29 5 13 2.9112 0.0096
29 5 14 -0.9058 0.0144
29 5 15 0.7838 -0.0126
29 5 16 -0.6568 0.0192
29 5 17 -0.3255 0.0115
29 5 18 0.0614 -0.0324
29 5 19 -0.4659 -0.0456
29 5 20 -0.1405 -0.0183
29 5 21 -0.5300 -0.0940
29 5 22 0.8067 -0.1161
29 5 23 -0.4203 -0.1042
29 7 0 1.3952 0.0190
29 7 1 0.0481 -0.0446
29 7 2 1.2499 0.0059
29 7 3 -2.1467 -0.0058
29 7 4 1.7634 -0.0157
29 7 5 -2.6463 -0.0012
29 7 6 2.6301 -0.0167
29 7 7 -0.8280 -0.0362
29 7 8 3.4027 0.0275
29 7 9 -0.0008 0.0026
29 7 10 3.9396 -0.0092
29 7 11 2.1796 0.0465
29 7 12 2.8608 -0.0224
29 7 13 2.5216 0.0311
29 7 14 2.2697 -0.0280
29 7 15 1.1379 0.0071
29 7 16 1.7306 -0.0590
29 7 17 0.4521 -0.1325
29 7 18 1.7584 -0.0475
29 7 19 -0.3519 0.0072
29 7 20 0.9127 -0.0006
29 9 0 -0.0224 -0.0182
29 9 1 -4.3850 -0.0343
29 9 2 -1.9735 0.0117
29 9 3 -7.5361 0.0191
29 9 4 -3.2585 -0.0082
29 9 5 -7.5298 -0.0327
29 9 6 -2.6843 0.0245
29 9 7 -6.1967 0.0267
29 9 8 -1.5582 0.0287
29 9 9 -2.6240 -0.0082
29 9 10 1.6477 -0.0156
29 9 11 -0.8338 -0.0459
29 9 12 2.9068 0.0397
29 9 13 0.2613 -0.0372
29 9 14 2.5387 -0.0108
29 9 15 0.2772 -0.0894
29 9 16 2.2965 -0.0315
29 9 17 0.6715 0.0708
29 11 0 -0.2000 -0.0669
29 11 1 -4.8648 -0.0454
29 11 2 -3.2922 -0.0316
29 11 3 -6.1195 -0.0602
29 11 4 -3.9825 -0.0454
29 11 5 -6.5603 -0.0615
29 11 6 -4.7249 0.0955
29 11 7 -5.4891 -0.0027
29 11 8 -3.2582 0.0182
29 11 9 -3.3808 -0.0290
29 11 10 -1.2387 0.0198
29 11 11 -1.6980 -0.0560
30 0 0 1.8346 0.0378
30 0 2 -4.7831 0.0400
30 0 4 -9.7496 0.0128
30 0 6 -7.9658 0.0266
30 0 8 -2.5276 0.0458
30 0 10 2.6441 0.0307
30 0 12 7.0014 -0.0151
30 0 14 9.4678 -0.0197
30 0 16 9.6081 0.0416
30 0 18 6.2904 0.0074
30 0 20 4.1871 -0.0518
30 0 22 0.1242 0.0131
30 0 24 -0.2468 0.0269
30 2 0 1.3084 0.0138
30 2 1 -4.4735 -0.0183
30 2 2 -4.4389 -0.0165
30 2 3 -4.4437 0.0277
30 2 4 -9.3095 -0.0044
30 2 5 -4.2233 0.0231
30 2 6 -7.9010 0.0203
30 2 7 -3.7341 -0.0137
30 2 8 -4.3014 0.0153
30 2 9 -2.3282 0.0082
30 2 10 0.9045 0.0080
30 2 11 -2.2201 -0.0012
30 2 12 4.6319 -0.0005
30 2 13 -0.2964 0.0040
30 2 14 7.5106 0.0138
30 2 15 0.2394 0.0122
30 2 16 6.9836 0.0121
30 2 17 0.0684 0.0034
30 2 18 5.9451 0.0094
30 2 19 1.1916 0.0546
30 2 20 2.3199 -0.0344
30 2 21 0.9790 -0.0128
30 2 22 0.4455 -0.0064
30 2 23 1.4875 -0.0117
30 2 24 -0.0674 -0.0358
30 4 0 -1.2141 0.0027
30 4 1 -6.0140 -0.0131
30 4 2 -5.4844 0.0122
30 4 3 -4.5416 -0.0119
30 4 4 -7.0233 -0.0134
30 4 5 -4.4030 0.0004
30 4 6 -7.6289 0.0290
30 4 7 -3.5099 0.0079
30 4 8 -4.8939 -0.0017
30 4 9 -2.7211 0.0239
30 4 10 -2.0204 0.0090
30 4 11 -2.6717 0.0207
30 4 12 1.0874 0.0049
30 4 13 -1.6582 -0.0021
30 4 14 2.7283 -0.0228
30 4 15 0.2846 -0.0074
30 4 16 2.7719 -0.0422
30 4 17 1.1374 -0.0082
30 4 18 1.8746 -0.0483
30 4 19 0.8962 0.0012
30 4 20 0.9635 0.0187
30 4 21 1.6154 0.0248
30 4 22 -0.2230 0.0965
30 4 23 0.9892 -0.0292
30 6 0 -2.8576 -0.0041
30 6 1 -3.2059 0.0327
30 6 2 -3.7774 -0.0061
30 6 3 -0.9310 -0.0064
30 6 4 -4.8515 0.0279
30 6 5 -1.3179 -0.0018
30 6 6 -5.1903 -0.0000
30 6 7 -1.8149 0.0313
30 6 8 -5.3256 -0.0023
30 6 9 -1.4939 0.0215
30 6 10 -3.7938 0.0191
30 6 11 -3.0042 0.0001
30 6 12 -2.1862 0.0066
30 6 13 -2.1162 -0.0290
30 6 14 -0.9067 0.0314
30 6 15 -0.5313 0.0007
30 6 16 -0.6534 0.0145
30 6 17 0.5573 0.0508
30 6 18 -1.1554 0.1028
30 6 19 0.7908 0.0474
30 6 20 -0.3312 -0.0383
30 6 21 -0.1437 0.1843
30 8 0 -1.7020 -0.0214
30 8 1 1.4410 0.0587
30 8 2 -1.0283 0.0006
30 8 3 3.8499 -0.0176
30 8 4 -0.2703 -0.0047
30 8 5 4.5341 0.0267
30 8 6 -0.9773 0.0109
30 8 7 2.8049 -0.0133
30 8 8 -1.4742 -0.0508
30 8 9 0.8015 -0.0096
30 8 10 -3.3958 0.0115
30 8 11 -0.7063 -0.0359
30 8 12 -3.2055 0.0157
30 8 13 -1.1825 -0.0231
30 8 14 -2.5247 0.0255
30 8 15 -0.2532 0.0505
30 8 16 -1.9591 0.1088
30 8 17 -0.6073 0.0851
30 8 18 -1.1608 -0.0615
30 10 0 -0.4720 0.0666
30 10 1 4.3087 0.0335
30 10 2 2.5308 0.0106
30 10 3 6.4060 0.0054
30 10 4 3.4436 0.0375
30 10 5 6.4091 0.0302
30 10 6 4.2496 -0.0901
30 10 7 5.6382 -0.0355
30 10 8 2.6720 -0.0116
30 10 9 2.4992 0.0234
30 10 10 -0.1746 -0.0162
30 10 11 1.3172 0.0909
30 10 12 -1.8517 -0.1362
30 10 13 0.4593 0.1468
30 10 14 -1.6292 0.0294
30 12 0 0.3332 0.0611
30 12 1 2.2406 0.0344
30 12 2 1.7125 0.0397
30 12 3 2.9345 0.1026
30 12 4 2.4222 0.0705
31 1 0 -3.5750 -0.0477
31 1 1 2.2172 -0.0019
31 1 2 2.6022 -0.0241
31 1 3 2.3163 -0.0561
31 1 4 7.7970 -0.0006
31 1 5 2.6226 -0.0232
31 1 6 6.4896 -0.0391
31 1 7 1.7980 0.0210
31 1 8 2.9431 -0.0210
31 1 9 1.3599 0.0104
31 1 10 -2.1884 -0.0312
31 1 11 0.7833 -0.0172
31 1 12 -5.6799 0.0088
31 1 13 -0.1577 -0.0157
31 1 14 -8.5122 -0.0023
31 1 15 -0.7356 0.0166
31 1 16 -8.2816 -0.0582
31 1 17 0.1048 0.0354
31 1 18 -6.1126 -0.0102
31 1 19 -1.2058 -0.0181
31 1 20 -3.3202 0.0186
31 1 21 -0.2359 0.0373
31 1 22 -0.1340 0.0145
31 1 23 -0.8226 -0.0216
31 1 24 0.3197 0.0259
31 3 0 -1.1257 -0.0108
31 3 1 5.2923 0.0281
31 3 2 4.1852 -0.0001
31 3 3 5.0507 -0.0225
31 3 4 7.4204 -0.0012
31 3 5 4.1599 0.0021
31 3 6 7.6190 -0.0195
31 3 7 3.6309 -0.0062
31 3 8 4.6888 -0.0060
31 3 9 1.8026 -0.0094
31 3 10 1.1173 0.0058
31 3 11 2.0317 0.0013
31 3 12 -2.7586 -0.0074
31 3 13 -0.0490 0.0069
31 3 14 -4.6839 -0.0140
31 3 15 -0.8936 0.0086
31 3 16 -4.5650 0.0340
31 3 17 -1.5235 -0.0212
31 3 18 -4.0435 0.0250
31 3 19 -1.3865 -0.0187
31 3 20 -1.4347 0.0078
31 3 21 -1.9262 0.0149
31 3 22 -0.3166 -0.0723
31 3 23 -1.2242 0.0724
31 5 0 2.5771 -0.0056
31 5 1 4.8067 -0.0214
31 5 2 5.4261 -0.0074
31 5 3 2.8326 0.0269
31 5 4 6.3246 -0.0128
31 5 5 3.4844 -0.0135
31 5 6 6.8012 -0.0059
31 5 7 2.6708 -0.0097
31 5 8 5.6405 -0.0099
31 5 9 2.0826 -0.0312
31 5 10 3.0148 -0.0234
31 5 11 2.5088 -0.0236
31 5 12 1.0032 -0.0165
31 5 13 1.2873 0.0147
31 5 14 -0.8173 0.0154
31 5 15 -0.6557 0.0074
31 5 16 -0.7022 0.0255
31 5 17 -1.6880 0.0547
31 5 18 0.0020 0.0025
31 5 19 -1.3105 -0.0301
31 5 20 -0.5577 0.0146
31 5 21 -0.6152 -0.0730
31 5 22 0.2447 -0.1057
31 7 0 3.5072 0.0321
31 7 1 1.4436 -0.0454
31 7 2 3.3949 -0.0155
31 7 3 -0.5539 -0.0058
31 7 4 3.8356 -0.0027
31 7 5 -0.9352 0.0088
31 7 6 4.1881 -0.0185
31 7 7 0.3645 -0.0225
31 7 8 4.3001 0.0501
31 7 9 0.6979 0.0130
31 7 10 4.2981 -0.0253
31 7 11 1.9486 0.0443
31 7 12 2.7630 -0.0184
31 7 13 1.4198 0.0450
31 7 14 1.9704 -0.0600
31 7 15 0.1337 -0.0036
31 7 16 1.0599 -0.0940
31 7 17 0.0047 -0.1489
31 7 18 1.0946 -0.0672
31 7 19 -0.5941 -0.0048
31 9 0 1.9138 -0.0225
31 9 1 -2.2397 -0.0534
31 9 2 0.1448 0.0138
31 9 3 -4.6204 0.0410
31 9 4 -1.2314 -0.0176
31 9 5 -4.8044 -0.0448
31 9 6 -1.4940 0.0599
31 9 7 -3.7316 0.0687
31 9 8 -0.7328 0.0285
31 9 9 -1.0063 -0.0048
31 9 10 1.9411 0.0210
31 9 11 -0.1501 -0.0283
31 9 12 2.7028 0.0739
31 9 13 -0.0269 -0.0579
31 9 14 2.1252 -0.0359
31 9 15 -0.2910 -0.1114
31 9 16 1.7614 -0.0739
31 11 0 0.0475 -0.0938
31 11 1 -3.1493 -0.0352
31 11 2 -2.1809 -0.0556
31 11 3 -3.8270 -0.0497
31 11 4 -2.8537 -0.0738
31 11 5 -4.4844 -0.0006
31 11 6 -3.8871 0.1056
31 11 7 -3.6950 0.0124
31 11 8 -2.4550 -0.0066
31 11 9 -2.1964 0.0008
32 0 0 5.3813 0.0928
32 0 2 -0.7172 0.0609
32 0 4 -5.6220 0.0193
32 0 6 -5.0547 0.0220
32 0 8 -1.8771 0.0437
32 0 10 2.5693 0.0267
32 0 12 5.7754 -0.0142
32 0 14 8.2756 -0.0147
32 0 16 8.5414 0.0516
32 0 18 5.6278 -0.0062
32 0 20 3.5636 -0.0271
32 0 22 -0.2472 0.0365
32 0 24 -0.4941 0.0202
32 2 0 3.9987 0.0370
32 2 1 -3.5851 -0.0094
32 2 2 -1.6880 0.0054
32 2 3 -3.8728 0.0427
32 2 4 -6.4587 0.0150
32 2 5 -3.3655 0.0116
32 2 6 -6.0779 0.0196
32 2 7 -2.7180 -0.0193
32 2 8 -4.0885 0.0129
32 2 9 -1.0964 0.0169
32 2 10 0.4652 0.0026
32 2 11 -1.1429 0.0035
32 2 12 3.7694 0.0050
32 2 13 1.0518 -0.0050
32 2 14 6.4982 0.0337
32 2 15 1.3753 -0.0004
32 2 16 5.9367 0.0211
32 2 17 1.0645 0.0005
32 2 18 5.3830 0.0149
32 2 19 1.8628 0.0375
32 2 20 1.9398 0.0014
32 2 21 1.1934 -0.0608
32 2 22 0.3118 0.0346
32 2 23 1.0525 -0.0212
32 4 0 -0.6366 0.0007
32 4 1 -4.7713 -0.0052
32 4 2 -5.1404 0.0245
32 4 3 -3.8727 -0.0054
32 4 4 -6.5655 -0.0081
32 4 5 -3.7364 0.0088
32 4 6 -7.4596 0.0216
32 4 7 -2.7616 0.0081
32 4 8 -5.1133 -0.0010
32 4 9 -1.6571 0.0121
32 4 10 -2.3677 0.0123
32 4 11 -1.5306 0.0005
32 4 12 0.7587 0.0163
32 4 13 0.0009 -0.0057
32 4 14 2.3750 -0.0159
32 4 15 1.6605 -0.0362
32 4 16 2.2659 -0.0411
32 4 17 2.5762 -0.0377
32 4 18 1.6525 -0.0736
32 4 19 1.6961 -0.0075
32 4 20 1.1614 0.0030
32 4 21 1.6756 0.0021
32 4 22 0.0908 0.0985
32 6 0 -3.9816 -0.0017
32 6 1 -3.3557 0.0279
32 6 2 -5.0392 0.0053
32 6 3 -1.3473 -0.0028
32 6 4 -5.9215 0.0297
32 6 5 -1.9053 -0.0192
32 6 6 -6.1465 -0.0059
32 6 7 -2.0387 0.0324
32 6 8 -5.7351 -0.0066
32 6 9 -1.4440 -0.0026
32 6 10 -4.0083 0.0312
32 6 11 -2.3560 0.0036
32 6 12 -2.0824 0.0255
32 6 13 -0.7916 -0.0436
32 6 14 -0.7310 0.0364
32 6 15 0.4510 -0.0074
32 6 16 -0.1116 0.0103
32 6 17 1.2028 0.0115
32 6 18 -0.6452 0.0804
32 6 19 1.2391 0.0281
32 6 20 0.0440 -0.0660
32 8 0 -3.7176 -0.0383
32 8 1 -0.1323 0.0659
32 8 2 -2.9119 0.0165
32 8 3 1.8238 -0.0382
32 8 4 -2.1116 -0.0186
32 8 5 2.3519 0.0414
32 8 6 -2.1176 0.0018
32 8 7 0.9295 -0.0572
32 8 8 -2.1581 -0.0709
32 8 9 -0.4445 -0.0092
32 8 10 -3.3550 -0.0015
32 8 11 -0.9418 -0.0466
32 8 12 -2.8342 -0.0293
32 8 13 -0.5489 -0.0186
32 8 14 -2.0780 0.0491
32 8 15 0.4058 0.0656
32 8 16 -1.2731 0.1554
32 8 17 -0.3978 0.1237
32 10 0 -1.4870 0.0757
32 10 1 2.3607 0.0222
32 10 2 0.9445 0.0024
32 10 3 3.6722 -0.0195
32 10 4 2.0242 0.0679
32 10 5 3.9108 -0.0049
32 10 6 3.3103 -0.1255
32 10 7 3.3622 -0.0669
32 10 8 1.8750 0.0124
32 10 9 1.1029 -0.0098
32 10 10 -0.6571 -0.0517
32 10 11 0.5684 0.0620
32 10 12 -1.5781 -0.1389
33 1 0 -6.3386 -0.0835
33 1 1 1.6143 -0.0200
33 1 2 -0.6364 -0.0477
33 1 3 1.7980 -0.0632
33 1 4 4.2814 -0.0134
33 1 5 1.9065 0.0019
33 1 6 4.2304 -0.0284
33 1 7 1.0882 0.0375
33 1 8 2.5856 -0.0136
33 1 9 0.5485 -0.0059
33 1 10 -1.7780 -0.0213
33 1 11 0.2230 -0.0220
33 1 12 -4.4099 0.0089
33 1 13 -0.9006 -0.0035
33 1 14 -7.2291 -0.0118
33 1 15 -1.2498 0.0240
33 1 16 -7.0862 -0.0603
33 1 17 -0.3848 0.0442
33 1 18 -5.3159 -0.0092
33 1 19 -1.5138 0.0285
33 1 20 -2.5928 -0.0297
33 1 21 -0.3714 0.0976
33 1 22 0.2178 -0.0256
33 1 23 -0.5686 -0.0193
33 3 0 -2.4628 -0.0112
33 3 1 3.6782 0.0213
33 3 2 2.7615 -0.0146
33 3 3 3.7861 -0.0329
33 3 4 5.8407 -0.0056
33 3 5 2.9703 0.0064
33 3 6 6.6446 -0.0108
33 3 7 2.5580 -0.0071
33 3 8 4.6627 -0.0020
33 3 9 0.7020 -0.0046
33 3 10 1.4794 0.0051
33 3 11 0.8572 0.0091
33 3 12 -2.1683 -0.0119
33 3 13 -1.4903 0.0145
33 3 14 -3.9587 -0.0339
33 3 15 -2.0927 0.0296
33 3 16 -3.5858 0.0178
33 3 17 -2.6753 -0.0143
33 3 18 -3.4650 0.0252
33 3 19 -2.0318 -0.0178
33 3 20 -1.2446 -0.0046
33 3 21 -1.9561 0.0417
33 3 22 -0.3313 -0.1015
33 5 0 2.7622 -0.0114
33 5 1 3.7534 -0.0231
33 5 2 5.6808 -0.0154
33 5 3 2.2579 0.0274
33 5 4 6.3925 -0.0203
33 5 5 3.0701 -0.0111
33 5 6 7.0353 0.0078
33 5 7 2.2710 -0.0091
33 5 8 5.6588 -0.0134
33 5 9 1.5052 -0.0059
33 5 10 3.0872 -0.0218
33 5 11 1.5984 -0.0021
33 5 12 1.0033 -0.0351
33 5 13 -0.1748 0.0205
33 5 14 -0.7844 0.0218
33 5 15 -1.5788 0.0304
33 5 16 -0.8133 0.0381
33 5 17 -2.5489 0.1041
33 5 18 -0.1729 0.0473
33 5 19 -1.8416 -0.0038
33 5 20 -0.8455 0.0468
33 5 21 -0.5569 -0.0393
33 7 0 4.8278 0.0430
33 7 1 2.0160 -0.0324
33 7 2 4.5865 -0.0354
33 7 3 0.2560 0.0006
33 7 4 4.9478 0.0156
33 7 5 0.2382 0.0164
33 7 6 4.9977 -0.0291
33 7 7 1.2245 -0.0027
33 7 8 4.6208 0.0684
33 7 9 1.2958 0.0269
33 7 10 4.1117 -0.0304
33 7 11 1.6598 0.0302
33 7 12 2.3809 0.0085
33 7 13 0.4886 0.0520
33 7 14 1.5994 -0.0660
33 7 15 -0.4882 -0.0048
33 7 16 0.3125 -0.0959
33 7 17 -0.1580 -0.1349
33 7 18 0.3273 -0.0750
33 9 0 3.3960 -0.0095
33 9 1 -0.6058 -0.0524
33 9 2 1.7094 0.0203
33 9 3 -2.2652 0.0734
33 9 4 0.2007 -0.0333
33 9 5 -2.4365 -0.0538
33 9 6 -0.6513 0.0922
33 9 7 -1.5531 0.1162
33 9 8 -0.1031 0.0179
33 9 9 0.2525 0.0068
33 9 10 1.8759 0.0586
33 9 11 0.3782 0.0084
33 9 12 2.1604 0.1191
33 9 13 -0.1478 -0.0672
33 9 14 1.5258 -0.0373
33 11 0 0.2909 -0.0983
33 11 1 -1.7088 0.0056
33 11 2 -1.1261 -0.0704
33 11 3 -1.8834 -0.0162
33 11 4 -1.8262 -0.0981
33 11 5 -2.6342 0.0786
33 11 6 -3.0037 0.1070
33 11 7 -2.0868 0.0315
34 0 0 7.6991 0.1191
34 0 2 2.2325 0.0675
34 0 4 -2.2776 0.0140
34 0 6 -3.0182 0.0083
34 0 8 -1.6787 0.0329
34 0 10 2.0183 0.0203
34 0 12 4.1610 -0.0201
34 0 14 6.8411 -0.0152
34 0 16 7.2118 0.0483
34 0 18 4.7500 -0.0117
34 0 20 2.6171 0.0246
34 0 22 -0.6497 0.0690
34 2 0 5.6934 0.0462
34 2 1 -2.1610 0.0077
34 2 2 0.3743 0.0220
34 2 3 -2.5131 0.0492
34 2 4 -4.0721 0.0225
34 2 5 -2.0592 -0.0080
34 2 6 -4.6364 0.0032
34 2 7 -1.5944 -0.0234
34 2 8 -3.8914 0.0078
34 2 9 -0.0832 0.0250
34 2 10 -0.0674 -0.0043
34 2 11 -0.2484 0.0069
34 2 12 2.7688 0.0065
34 2 13 2.0864 -0.0148
34 2 14 5.3217 0.0470
34 2 15 2.1715 -0.0122
34 2 16 4.7145 0.0315
34 2 17 1.8173 0.0034
34 2 18 4.4889 0.0176
34 2 19 2.2379 0.0210
34 2 20 1.3762 0.0353
34 2 21 1.2343 -0.1049
34 2 22 0.0988 0.0752
34 4 0 -0.1760 -0.0035
34 4 1 -2.9587 -0.0024
34 4 2 -4.4896 0.0340
34 4 3 -2.5254 -0.0047
34 4 4 -5.7958 -0.0116
34 4 5 -2.6303 0.0125
34 4 6 -7.0048 0.0053
34 4 7 -2.0204 0.0074
34 4 8 -4.9537 -0.0056
34 4 9 -0.9234 -0.0056
34 4 10 -2.3995 0.0125
34 4 11 -0.5157 -0.0265
34 4 12 0.5174 0.0211
34 4 13 1.3733 -0.0071
34 4 14 2.0624 -0.0073
34 4 15 2.5129 -0.0553
34 4 16 1.7514 -0.0329
34 4 17 3.4213 -0.0563
34 4 18 1.3636 -0.0942
34 4 19 2.1415 -0.0105
34 4 20 1.1657 -0.0143
34 4 21 1.5069 -0.0088
34 6 0 -4.3810 0.0053
34 6 1 -2.8167 0.0112
34 6 2 -5.3766 0.0152
34 6 3 -1.1255 -0.0031
34 6 4 -6.1350 0.0285
34 6 5 -2.0236 -0.0362
34 6 6 -6.4759 -0.0004
34 6 7 -2.0315 0.0292
34 6 8 -5.6369 -0.0062
34 6 9 -1.3947 -0.0328
34 6 10 -3.7941 0.0230
34 6 11 -1.6685 0.0094
34 6 12 -1.8090 0.0214
34 6 13 0.3501 -0.0502
34 6 14 -0.5289 0.0169
34 6 15 0.9690 -0.0163
34 6 16 0.4912 -0.0198
34 6 17 1.4166 -0.0434
34 6 18 -0.0111 0.0383
34 6 19 1.3344 -0.0052
34 8 0 -4.9482 -0.0614
34 8 1 -0.9920 0.0590
34 8 2 -3.9459 0.0269
34 8 3 0.5017 -0.0625
34 8 4 -3.1004 -0.0319
34 8 5 0.6699 0.0649
34 8 6 -2.6789 0.0014
34 8 7 -0.5232 -0.0982
34 8 8 -2.4803 -0.0780
34 8 9 -1.3116 -0.0057
34 8 10 -2.9031 -0.0145
34 8 11 -1.0147 -0.0507
34 8 12 -2.1738 -0.0915
34 8 13 -0.1271 -0.0095
34 8 14 -1.5110 0.0404
34 8 15 0.7159 0.0661
34 8 16 -0.6094 0.1631
34 10 0 -2.1962 0.0618
34 10 1 0.8584 -0.0124
34 10 2 -0.2799 -0.0090
34 10 3 1.5340 -0.0529
34 10 4 0.9538 0.1045
34 10 5 1.8374 -0.0440
34 10 6 2.4673 -0.1480
34 10 7 1.4812 -0.0908
34 10 8 1.1726 0.0442
34 10 9 0.1230 -0.0504
34 10 10 -0.8819 -0.0859
35 1 0 -7.9225 -0.0885
35 1 1 0.7819 -0.0356
35 1 2 -2.7510 -0.0585
35 1 3 0.9067 -0.0586
35 1 4 1.7330 -0.0147
35 1 5 1.0362 0.0308
35 1 6 2.8116 -0.0091
35 1 7 0.3809 0.0475
35 1 8 2.4887 -0.0039
35 1 9 -0.0953 -0.0234
35 1 10 -1.0378 -0.0084
35 1 11 -0.1769 -0.0192
35 1 12 -2.8578 0.0173
35 1 13 -1.4132 0.0079
35 1 14 -5.7242 -0.0085
35 1 15 -1.5486 0.0265
35 1 16 -5.7054 -0.0483
35 1 17 -0.7747 0.0343
35 1 18 -4.3444 -0.0017
35 1 19 -1.5997 0.0646
35 1 20 -1.7263 -0.0772
35 1 21 -0.4159 0.1552
35 1 22 0.5196 -0.0645
35 3 0 -3.3043 -0.0045
35 3 1 1.6926 0.0132
35 3 2 1.5143 -0.0229
35 3 3 2.0008 -0.0380
35 3 4 4.4374 0.0029
35 3 5 1.5269 0.0127
35 3 6 5.7260 0.0109
35 3 7 1.5771 -0.0122
35 3 8 4.3970 0.0049
35 3 9 0.0076 0.0013
35 3 10 1.7111 0.0018
35 3 11 -0.0565 0.0143
35 3 12 -1.5471 -0.0115
35 3 13 -2.4953 0.0176
35 3 14 -3.1819 -0.0477
35 3 15 -2.7907 0.0378
35 3 16 -2.5751 -0.0033
35 3 17 -3.2882 -0.0211
35 3 18 -2.6930 0.0249
35 3 19 -2.2900 -0.0302
35 3 20 -0.9245 -0.0063
35 3 21 -1.7407 0.0462
35 5 0 2.5098 -0.0169
35 5 1 2.3118 -0.0139
35 5 2 5.2281 -0.0198
35 5 3 1.2842 0.0328
35 5 4 5.8690 -0.0229
35 5 5 2.3768 -0.0054
35 5 6 6.8447 0.0165
35 5 7 1.8359 -0.0043
35 5 8 5.3110 -0.0169
35 5 9 1.1055 0.0217
35 5 10 2.8706 -0.0044
35 5 11 0.7424 0.0211
35 5 12 0.9305 -0.0341
35 5 13 -1.3679 0.0150
35 5 14 -0.7809 0.0388
35 5 15 -1.9629 0.0363
35 5 16 -0.9573 0.0553
35 5 17 -2.7933 0.1357
35 5 18 -0.4171 0.0923
35 5 19 -1.9253 0.0190
35 5 20 -0.9586 0.0699
35 7 0 5.2656 0.0525
35 7 1 1.9203 -0.0104
35 7 2 4.8477 -0.0482
35 7 3 0.4835 0.0061
35 7 4 5.1798 0.0370
35 7 5 0.9641 0.0121
35 7 6 5.1838 -0.0529
35 7 7 1.7140 0.0121
35 7 8 4.5427 0.0737
35 7 9 1.6306 0.0377
35 7 10 3.5812 -0.0223
35 7 11 1.2774 0.0040
35 7 12 1.8263 0.0595
35 7 13 -0.1909 0.0466
35 7 14 1.1948 -0.0370
35 7 15 -0.7377 0.0009
35 7 16 -0.3648 -0.0547
35 7 17 -0.1077 -0.0905
35 9 0 4.1973 0.0158
35 9 1 0.4169 -0.0363
35 9 2 2.6015 0.0281
35 9 3 -0.6363 0.1040
35 9 4 1.0068 -0.0571
35 9 5 -0.6203 -0.0708
35 9 6 -0.1139 0.1102
35 9 7 0.0962 0.1470
35 9 8 0.3197 -0.0088
35 9 9 0.9725 0.0119
35 9 10 1.5292 0.0841
35 9 11 0.6216 0.0491
35 9 12 1.4282 0.1607
35 9 13 -0.1443 -0.0635
35 11 0 0.4652 -0.0773
35 11 1 -0.6604 0.0616
35 11 2 -0.2986 -0.0692
36 0 0 8.8445 0.1086
36 0 2 3.8722 0.0546
36 0 4 -0.2054 0.0034
36 0 6 -2.0231 -0.0067
36 0 8 -1.7942 0.0153
36 0 10 1.0790 0.0083
36 0 12 2.2604 -0.0347
36 0 14 5.1698 -0.0222
36 0 16 5.6975 0.0253
36 0 18 3.8317 -0.0180
36 0 20 1.6489 0.0835
36 0 22 -0.8881 0.1000
36 2 0 6.6113 0.0361
36 2 1 -0.5512 0.0255
36 2 2 1.7521 0.0285
36 2 3 -0.8517 0.0501
36 2 4 -2.4247 0.0169
36 2 5 -0.7076 -0.0239
36 2 6 -3.6821 -0.0207
36 2 7 -0.6269 -0.0193
36 2 8 -3.6455 0.0050
36 2 9 0.5392 0.0306
36 2 10 -0.6781 -0.0092
36 2 11 0.3174 0.0087
36 2 12 1.6175 0.0013
36 2 13 2.6418 -0.0193
36 2 14 3.9943 0.0424
36 2 15 2.5354 -0.0143
36 2 16 3.4411 0.0329
36 2 17 2.2292 0.0243
36 2 18 3.4454 0.0081
36 2 19 2.2543 0.0250
36 2 20 0.8040 0.0486
36 2 21 1.0913 -0.1218
36 4 0 0.4097 -0.0105
36 4 1 -0.9962 -0.0070
36 4 2 -3.4746 0.0379
36 4 3 -0.9857 -0.0092
36 4 4 -4.8016 -0.0233
36 4 5 -1.4454 0.0133
36 4 6 -6.3558 -0.0134
36 4 7 -1.3941 0.0073
36 4 8 -4.5206 -0.0123
36 4 9 -0.5326 -0.0190
36 4 10 -2.2791 0.0103
36 4 11 0.2711 -0.0453
36 4 12 0.2496 0.0141
36 4 13 2.2939 0.0055
36 4 14 1.7438 -0.0043
36 4 15 2.7760 -0.0466
36 4 16 1.2717 -0.0212
36 4 17 3.5459 -0.0453
36 4 18 1.0507 -0.1043
36 4 19 2.1152 0.0031
36 4 20 0.9918 -0.0310
36 6 0 -4.0588 0.0106
36 6 1 -1.8802 -0.0125
36 6 2 -4.8836 0.0165
36 6 3 -0.5871 -0.0017
36 6 4 -5.6262 0.0217
36 6 5 -1.8848 -0.0464
36 6 6 -6.2807 0.0169
36 6 7 -1.8363 0.0256
36 6 8 -5.2208 0.0017
36 6 9 -1.2729 -0.0599
36 6 10 -3.3467 -0.0068
36 6 11 -0.9882 0.0213
36 6 12 -1.4686 -0.0094
36 6 13 1.1850 -0.0395
36 6 14 -0.3378 -0.0248
36 6 15 1.0641 -0.0116
36 6 16 0.9991 -0.0666
36 6 17 1.2552 -0.0932
36 6 18 0.5595 -0.0136
36 8 0 -5.2820 -0.0851
36 8 1 -1.2161 0.0442
36 8 2 -4.1605 0.0312
36 8 3 -0.1981 -0.0810
36 8 4 -3.3183 -0.0420
36 8 5 -0.4964 0.1031
36 8 6 -2.7693 0.0140
36 8 7 -1.4715 -0.1192
36 8 8 -2.5203 -0.0659
36 8 9 -1.7074 0.0079
36 8 10 -2.2394 -0.0216
36 8 11 -0.9020 -0.0444
36 8 12 -1.4056 -0.1546
36 8 13 0.0769 0.0041
36 8 14 -0.9279 0.0016
36 10 0 -2.4577 0.0319
36 10 1 -0.1229 -0.0536
36 10 2 -1.0040 -0.0209
36 10 3 0.1404 -0.0748
36 10 4 0.2676 0.1422
36 10 5 0.3651 -0.0659
36 10 6 1.7450 -0.1508
36 10 7 0.1792 -0.0872
36 10 8 0.6530 0.0829
37 1 0 -8.6091 -0.0615
37 1 1 -0.0714 -0.0422
37 1 2 -3.8077 -0.0536
37 1 3 -0.0575 -0.0486
37 1 4 0.3669 -0.0070
37 1 5 0.2497 0.0502
37 1 6 2.2304 0.0085
37 1 7 -0.1783 0.0439
37 1 8 2.5153 0.0022
37 1 9 -0.4774 -0.0329
37 1 10 -0.0696 0.0034
37 1 11 -0.3444 -0.0051
37 1 12 -1.1316 0.0321
37 1 13 -1.5964 0.0124
37 1 14 -4.0301 0.0098
37 1 15 -1.5828 0.0164
37 1 16 -4.2253 -0.0171
37 1 17 -1.0197 -0.0059
37 1 18 -3.3643 0.0216
37 1 19 -1.4755 0.0646
37 1 20 -0.9730 -0.1010
37 1 21 -0.3702 0.1788
37 3 0 -3.9779 0.0076
37 3 1 -0.3005 0.0083
37 3 2 0.3387 -0.0247
37 3 3 0.2041 -0.0395
37 3 4 3.2905 0.0205
37 3 5 0.1942 0.0142
37 3 6 4.9066 0.0352
37 3 7 0.8113 -0.0240
37 3 8 3.9281 0.0098
37 3 9 -0.2644 0.0038
37 3 10 1.9013 -0.0061
37 3 11 -0.5808 0.0084
37 3 12 -0.8240 -0.0042
37 3 13 -2.8901 0.0074
37 3 14 -2.3313 -0.0452
37 3 15 -2.8965 0.0223
37 3 16 -1.6294 -0.0188
37 3 17 -3.2813 -0.0494
37 3 18 -1.8700 0.0263
37 3 19 -2.1256 -0.0617
37 3 20 -0.5624 0.0069
37 5 0 1.7663 -0.0163
37 5 1 0.7653 0.0028
37 5 2 4.1475 -0.0149
37 5 3 0.2466 0.0386
37 5 4 4.8641 -0.0185
37 5 5 1.6443 0.0009
37 5 6 6.2853 0.0181
37 5 7 1.3867 0.0042
37 5 8 4.7404 -0.0217
37 5 9 0.8345 0.0397
37 5 10 2.5478 0.0254
37 5 11 0.0470 0.0321
37 5 12 0.8862 -0.0130
37 5 13 -2.1202 -0.0119
37 5 14 -0.7398 0.0618
37 5 15 -1.8405 0.0107
37 5 16 -1.0267 0.0674
37 5 17 -2.4542 0.1298
37 5 18 -0.6108 0.1223
37 7 0 4.8843 0.0623
37 7 1 1.3626 0.0139
37 7 2 4.3346 -0.0492
37 7 3 0.3586 0.0047
37 7 4 4.6862 0.0624
37 7 5 1.3505 -0.0074
37 7 6 4.8385 -0.0856
37 7 7 1.8665 0.0145
37 7 8 4.1729 0.0639
37 7 9 1.6679 0.0411
37 7 10 2.9035 -0.0040
37 7 11 0.8621 -0.0293
37 7 12 1.2453 0.1212
37 7 13 -0.5601 0.0273
37 7 14 0.8233 0.0139
37 7 15 -0.6955 0.0051
37 7 16 -0.8089 0.0150
37 9 0 4.2209 0.0431
37 9 1 0.8827 -0.0166
37 9 2 2.8145 0.0347
37 9 3 0.2789 0.1207
37 9 4 1.2605 -0.0852
37 9 5 0.5750 -0.1011
37 9 6 0.1824 0.1100
37 9 7 1.1285 0.1460
37 9 8 0.5374 -0.0491
37 9 9 1.1754 -0.0004
37 9 10 1.0396 0.0891
37 9 11 0.5847 0.0778
38 0 0 9.1979 0.0727
38 0 2 4.4292 0.0266
38 0 4 0.5852 -0.0051
38 0 6 -1.9005 -0.0156
38 0 8 -2.0317 -0.0012
38 0 10 -0.0703 -0.0036
38 0 12 0.2987 -0.0492
38 0 14 3.3547 -0.0285
38 0 16 4.0855 -0.0162
38 0 18 2.9881 -0.0351
38 0 20 0.9010 0.1235
38 2 0 7.1124 0.0114
38 2 1 0.9542 0.0365
38 2 2 2.6220 0.0261
38 2 3 0.6725 0.0487
38 2 4 -1.5252 0.0021
38 2 5 0.3899 -0.0264
38 2 6 -3.1456 -0.0401
38 2 7 0.0743 -0.0046
38 2 8 -3.3061 0.0089
38 2 9 0.7598 0.0291
38 2 10 -1.3197 -0.0087
38 2 11 0.4810 0.0089
38 2 12 0.3856 -0.0097
38 2 13 2.6011 -0.0118
38 2 14 2.5736 0.0159
38 2 15 2.4001 -0.0006
38 2 16 2.2238 0.0186
38 2 17 2.2554 0.0645
38 2 18 2.4239 -0.0159
38 2 19 1.9648 0.0550
38 2 20 0.3629 0.0342
38 4 0 1.2726 -0.0209
38 4 1 0.8887 -0.0173
38 4 2 -2.1237 0.0345
38 4 3 0.4051 -0.0158
38 4 4 -3.6454 -0.0391
38 4 5 -0.4165 0.0134
38 4 6 -5.5313 -0.0268
38 4 7 -0.8726 0.0068
38 4 8 -3.9012 -0.0179
38 4 9 -0.4029 -0.0191
38 4 10 -2.1421 0.0084
38 4 11 0.7158 -0.0416
38 4 12 -0.1123 -0.0027
38 4 13 2.6019 0.0388
38 4 14 1.3579 -0.0082
38 4 15 2.4606 -0.0049
38 4 16 0.8146 -0.0079
38 4 17 3.0029 -0.0017
38 4 18 0.7242 -0.0977
38 4 19 1.6671 0.0317
38 6 0 -3.1496 0.0075
38 6 1 -0.7459 -0.0378
38 6 2 -3.7642 0.0034
38 6 3 0.0367 0.0053
38 6 4 -4.5522 0.0054
38 6 5 -1.6295 -0.0482
38 6 6 -5.5907 0.0387
38 6 7 -1.4941 0.0219
38 6 8 -4.5706 0.0159
38 6 9 -1.0636 -0.0767
38 6 10 -2.8136 -0.0501
38 6 11 -0.4278 0.0404
38 6 12 -1.1578 -0.0544
38 6 13 1.5974 -0.0090
38 6 14 -0.2159 -0.0702
38 6 15 0.8354 0.0156
38 6 16 1.2384 -0.1058
38 8 0 -4.7822 -0.1038
38 8 1 -0.9933 0.0280
38 8 2 -3.7035 0.0286
38 8 3 -0.4332 -0.0895
38 8 4 -2.9333 -0.0512
38 8 5 -1.1730 0.1508
38 8 6 -2.4874 0.0349
38 8 7 -1.9260 -0.1142
38 8 8 -2.3133 -0.0386
38 8 9 -1.6917 0.0316
38 8 10 -1.5479 -0.0196
38 8 11 -0.6697 -0.0302
38 8 12 -0.7278 -0.1970
38 8 13 0.1060 0.0204
38 10 0 -2.2333 -0.0012
38 10 1 -0.6222 -0.0819
38 10 2 -1.1949 -0.0311
38 10 3 -0.5354 -0.0708
38 10 4 -0.0685 0.1723
39 1 0 -8.7812 -0.0165
39 1 1 -0.7935 -0.0359
39 1 2 -4.1110 -0.0377
39 1 3 -0.8573 -0.0379
39 1 4 0.0144 0.0064
39 1 5 -0.3074 0.0540
39 1 6 2.2385 0.0154
39 1 7 -0.5412 0.0271
39 1 8 2.5226 -0.0015
39 1 9 -0.6053 -0.0235
39 1 10 0.9382 0.0065
39 1 11 -0.2780 0.0212
39 1 12 0.5102 0.0453
39 1 13 -1.4176 0.0043
39 1 14 -2.3123 0.0360
39 1 15 -1.3348 -0.0106
39 1 16 -2.7672 0.0290
39 1 17 -1.0920 -0.0728
39 1 18 -2.4830 0.0598
39 1 19 -1.2114 0.0230
39 1 20 -0.4745 -0.0906
39 3 0 -4.6727 0.0209
39 3 1 -2.0999 0.0086
39 3 2 -0.8037 -0.0222
39 3 3 -1.2604 -0.0379
39 3 4 2.3841 0.0400
39 3 5 -0.8151 0.0074
39 3 6 4.1419 0.0502
39 3 7 0.2503 -0.0399
39 3 8 3.2978 0.0103
39 3 9 -0.2290 0.0013
39 3 10 2.0706 -0.0178
39 3 11 -0.6706 -0.0131
39 3 12 -0.0451 0.0086
39 3 13 -2.6051 -0.0195
39 3 14 -1.4379 -0.0241
39 3 15 -2.4248 -0.0148
39 3 16 -0.8166 -0.0227
39 3 17 -2.7268 -0.0899
39 3 18 -1.1168 0.0269
39 3 19 -1.6501 -0.1008
39 5 0 0.6348 -0.0054
39 5 1 -0.7683 0.0219
39 5 2 2.6408 0.0029
39 5 3 -0.6706 0.0414
39 5 4 3.5030 -0.0067
39 5 5 0.9995 0.0076
39 5 6 5.3477 0.0147
39 5 7 0.9112 0.0185
39 5 8 3.9951 -0.0275
39 5 9 0.6402 0.0411
39 5 10 2.2164 0.0583
39 5 11 -0.3744 0.0222
39 5 12 0.9109 0.0162
39 5 13 -2.3126 -0.0596
39 5 14 -0.6022 0.0778
39 5 15 -1.3326 -0.0434
39 5 16 -0.9091 0.0612
39 5 17 -1.7182 0.0843
39 7 0 3.8860 0.0734
39 7 1 0.5634 0.0373
39 7 2 3.2934 -0.0367
39 7 3 0.0657 -0.0029
39 7 4 3.6707 0.0938
39 7 5 1.4569 -0.0347
39 7 6 4.0293 -0.1147
39 7 7 1.7355 0.0066
39 7 8 3.5378 0.0447
39 7 9 1.4607 0.0382
39 7 10 2.2108 0.0171
39 7 11 0.5054 -0.0599
39 7 12 0.7685 0.1711
39 7 13 -0.6224 -0.0004
39 7 14 0.5566 0.0588
39 9 0 3.5572 0.0627
39 9 1 0.9497 -0.0026
39 9 2 2.4664 0.0409
39 9 3 0.6129 0.1199
39 9 4 1.1100 -0.1078
39 9 5 1.1629 -0.1366
39 9 6 0.3062 0.0969
39 9 7 1.5578 0.1160
39 9 8 0.5710 -0.0916
40 0 0 9.1073 0.0326
40 0 2 4.2932 -0.0069
40 0 4 0.4381 -0.0080
40 0 6 -2.2700 -0.0158
40 0 8 -2.2111 -0.0049
40 0 10 -1.1622 -0.0018
40 0 12 -1.3458 -0.0475
40 0 14 1.6599 -0.0227
40 0 16 2.5377 -0.0652
40 0 18 2.2607 -0.0646
40 2 0 7.3847 -0.0165
40 2 1 2.1961 0.0371
40 2 2 3.1357 0.0200
40 2 3 1.7888 0.0441
40 2 4 -1.1978 -0.0172
40 2 5 1.0947 -0.0146
40 2 6 -2.8444 -0.0449
40 2 7 0.5208 0.0161
40 2 8 -2.8486 0.0201
40 2 9 0.6918 0.0160
40 2 10 -1.8618 -0.0018
40 2 11 0.2937 0.0076
40 2 12 -0.7036 -0.0223
40 2 13 2.0054 0.0101
40 2 14 1.2369 -0.0262
40 2 15 1.8143 0.0264
40 2 16 1.1828 -0.0077
40 2 17 1.9405 0.1098
40 2 18 1.5476 -0.0454
40 2 19 1.5075 0.0955
40 4 0 2.3250 -0.0336
40 4 1 2.6131 -0.0292
40 4 2 -0.6227 0.0240
40 4 3 1.4745 -0.0229
40 4 4 -2.4047 -0.0532
40 4 5 0.3440 0.0129
40 4 6 -4.5122 -0.0292
40 4 7 -0.4082 0.0020
40 4 8 -3.1349 -0.0214
40 4 9 -0.4094 -0.0036
40 4 10 -2.0131 0.0087
40 4 11 0.7846 -0.0105
40 4 12 -0.5145 -0.0218
40 4 13 2.2819 0.0876
40 4 14 0.9027 -0.0139
40 4 15 1.7189 0.0549
40 4 16 0.3678 0.0074
40 4 17 2.0317 0.0570
40 6 0 -1.8953 -0.0064
40 6 1 0.4395 -0.0619
40 6 2 -2.3053 -0.0248
40 6 3 0.6193 0.0171
40 6 4 -3.1124 -0.0219
40 6 5 -1.3097 -0.0464
40 6 6 -4.4349 0.0532
40 6 7 -1.0421 0.0140
40 6 8 -3.6936 0.0307
40 6 9 -0.7892 -0.0822
40 6 10 -2.2581 -0.0923
40 6 11 -0.0747 0.0622
40 6 12 -0.9246 -0.0917
40 6 13 1.5692 0.0322
40 6 14 -0.1989 -0.0948
40 6 15 0.4345 0.0602
40 8 0 -3.6799 -0.1140
40 8 1 -0.5646 0.0122
40 8 2 -2.8148 0.0187
40 8 3 -0.3739 -0.0916
40 8 4 -2.1733 -0.0642
40 8 5 -1.3871 0.1913
40 8 6 -1.9397 0.0526
40 8 7 -1.9302 -0.0915
40 8 8 -1.8806 -0.0077
40 8 9 -1.3925 0.0572
40 8 10 -0.9515 -0.0103
41 1 0 -8.6070 0.0264
41 1 1 -1.3151 -0.0179
41 1 2 -3.9413 -0.0197
41 1 3 -1.3699 -0.0277
41 1 4 0.3063 0.0238
41 1 5 -0.5966 0.0467
41 1 6 2.4879 0.0082
41 1 7 -0.7286 0.0045
41 1 8 2.4088 -0.0180
41 1 9 -0.5556 0.0105
41 1 10 1.7380 -0.0056
41 1 11 -0.0577 0.0551
41 1 12 1.6975 0.0470
41 1 13 -0.9611 -0.0189
41 1 14 -0.8702 0.0572
41 1 15 -0.8690 -0.0505
41 1 16 -1.5066 0.0752
41 1 17 -1.0021 -0.1450
41 1 18 -1.7449 0.0989
41 3 0 -5.2778 0.0295
41 3 1 -3.6081 0.0127
41 3 2 -1.7845 -0.0185
41 3 3 -2.2291 -0.0310
41 3 4 1.6830 0.0540
41 3 5 -1.4220 -0.0048
41 3 6 3.3659 0.0474
41 3 7 -0.1600 -0.0530
41 3 8 2.5506 0.0078
41 3 9 -0.0589 -0.0046
41 3 10 2.1424 -0.0288
41 3 11 -0.4201 -0.0479
41 3 12 0.6054 0.0232
41 3 13 -1.7855 -0.0566
41 3 14 -0.6256 0.0079
41 3 15 -1.5646 -0.0577
41 3 16 -0.2012 -0.0170
41 3 17 -1.8470 -0.1197
41 5 0 -0.6278 0.0140
41 5 1 -2.2054 0.0393
41 5 2 1.0229 0.0321
41 5 3 -1.3824 0.0402
41 5 4 1.9755 0.0101
41 5 5 0.4914 0.0156
41 5 6 4.0620 0.0105
41 5 7 0.4177 0.0411
41 5 8 3.0847 -0.0316
41 5 9 0.4813 0.0269
41 5 10 1.8772 0.0831
41 5 11 -0.4970 -0.0064
41 5 12 0.9575 0.0368
41 5 13 -1.9909 -0.1136
41 5 14 -0.3746 0.0739
41 5 15 -0.6572 -0.1038
41 7 0 2.5591 0.0852
41 7 1 -0.2480 0.0608
41 7 2 2.0217 -0.0133
41 7 3 -0.2676 -0.0110
41 7 4 2.3936 0.1305
41 7 5 1.2962 -0.0553
41 7 6 2.8793 -0.1266
41 7 7 1.3704 -0.0018
41 7 8 2.6621 0.0263
41 7 9 1.0928 0.0347
41 7 10 1.5650 0.0333
41 7 11 0.2629 -0.0765
41 7 12 0.4582 0.1898
41 9 0 2.4750 0.0700
41 9 1 0.8145 0.0039
41 9 2 1.7893 0.0493
41 9 3 0.5584 0.1085
41 9 4 0.7470 -0.1145
42 0 0 8.6454 0.0083
42 0 2 3.7581 -0.0348
42 0 4 -0.1861 -0.0061
42 0 6 -2.7248 -0.0098
42 0 8 -2.2232 0.0130
42 0 10 -1.9232 0.0252
42 0 12 -2.2820 -0.0174
42 0 14 0.4234 0.0034
42 0 16 1.2655 -0.1053
42 0 18 1.6418 -0.0967
42 2 0 7.3156 -0.0350
42 2 1 3.0986 0.0286
42 2 2 3.2937 0.0164
42 2 3 2.3931 0.0329
42 2 4 -1.2197 -0.0369
42 2 5 1.3961 0.0038
42 2 6 -2.5933 -0.0313
42 2 7 0.7688 0.0343
42 2 8 -2.2906 0.0348
42 2 9 0.4963 -0.0091
42 2 10 -2.1377 0.0081
42 2 11 -0.0705 0.0060
42 2 12 -1.3600 -0.0326
42 2 13 1.0959 0.0421
42 2 14 0.2285 -0.0691
42 2 15 0.9824 0.0560
42 2 16 0.4371 -0.0337
42 2 17 1.4167 0.1364
42 4 0 3.2603 -0.0438
42 4 1 4.0750 -0.0380
42 4 2 0.7055 0.0086
42 4 3 2.1421 -0.0306
42 4 4 -1.2208 -0.0600
42 4 5 0.7901 0.0108
42 4 6 -3.3377 -0.0180
42 4 7 0.0058 -0.0108
42 4 8 -2.2681 -0.0241
42 4 9 -0.4358 0.0224
42 4 10 -1.8321 0.0104
42 4 11 0.5780 0.0393
42 4 12 -0.8058 -0.0348
42 4 13 1.5374 0.1347
42 4 14 0.4600 -0.0137
42 4 15 0.8404 0.1043
42 4 16 -0.0336 0.0233
42 6 0 -0.5831 -0.0267
42 6 1 1.4965 -0.0850
42 6 2 -0.8366 -0.0619
42 6 3 1.0799 0.0296
42 6 4 -1.5842 -0.0559
42 6 5 -0.9373 -0.0474
42 6 6 -2.9619 0.0516
42 6 7 -0.5323 -0.0026
42 6 8 -2.6312 0.0395
42 6 9 -0.4866 -0.0807
42 6 10 -1.6919 -0.1195
42 6 11 0.0717 0.0779
42 6 12 -0.7519 -0.1022
42 6 13 1.2187 0.0670
42 8 0 -2.3164 -0.1152
42 8 1 -0.1622 -0.0045
42 8 2 -1.7871 0.0030
42 8 3 -0.1764 -0.0945
42 8 4 -1.3009 -0.0826
42 8 5 -1.1922 0.2052
42 8 6 -1.2695 0.0573
42 8 7 -1.5581 -0.0677
43 1 0 -7.9819 0.0499
43 1 1 -1.6151 0.0058
43 1 2 -3.4271 -0.0100
43 1 3 -1.5698 -0.0175
43 1 4 0.8603 0.0441
43 1 5 -0.6531 0.0383
43 1 6 2.6796 -0.0101
43 1 7 -0.7847 -0.0152
43 1 8 2.1512 -0.0446
43 1 9 -0.4257 0.0639
43 1 10 2.1288 -0.0331
43 1 11 0.1836 0.0867
43 1 12 2.1374 0.0325
43 1 13 -0.4147 -0.0530
43 1 14 0.0201 0.0618
43 1 15 -0.3338 -0.0911
43 1 16 -0.6090 0.1037
43 1 17 -0.7996 -0.1930
43 3 0 -5.4706 0.0269
43 3 1 -4.7005 0.0160
43 3 2 -2.3559 -0.0165
43 3 3 -2.6462 -0.0163
43 3 4 1.1856 0.0581
43 3 5 -1.6219 -0.0164
43 3 6 2.5692 0.0242
43 3 7 -0.4423 -0.0563
43 3 8 1.7672 0.0057
43 3 9 0.0927 -0.0108
43 3 10 2.0176 -0.0324
43 3 11 -0.0436 -0.0868
43 3 12 0.9141 0.0367
43 3 13 -0.7786 -0.0896
43 3 14 -0.0524 0.0382
43 3 15 -0.6427 -0.0849
43 3 16 0.1644 -0.0075
43 5 0 -1.7063 0.0333
43 5 1 -3.3581 0.0525
43 5 2 -0.3485 0.0661
43 5 3 -1.8136 0.0362
43 5 4 0.5565 0.0260
43 5 5 0.1488 0.0247
43 5 6 2.6014 0.0079
43 5 7 -0.0327 0.0712
43 5 8 2.0820 -0.0317
43 5 9 0.3375 0.0049
43 5 10 1.4989 0.0923
43 5 11 -0.4135 -0.0412
43 5 12 0.9274 0.0371
43 5 13 -1.3781 -0.1521
43 5 14 -0.1393 0.0473
43 7 0 1.2121 0.0941
43 7 1 -0.8471 0.0857
43 7 2 0.8238 0.0129
43 7 3 -0.5408 -0.0133
43 7 4 1.1612 0.1653
43 7 5 0.9022 -0.0569
43 7 6 1.6231 -0.1156
43 7 7 0.8440 -0.0013
43 7 8 1.6529 0.0169
43 7 9 0.6528 0.0359
44 0 0 7.6795 0.0100
44 0 2 2.9656 -0.0477
44 0 4 -0.8804 -0.0018
44 0 6 -2.9679 -0.0030
44 0 8 -2.0577 0.0521
44 0 10 -2.1995 0.0763
44 0 12 -2.3346 0.0386
44 0 14 -0.1560 0.0462
44 0 16 0.4258 -0.1231
44 2 0 6.6522 -0.0348
44 2 1 3.5865 0.0179
44 2 2 3.0083 0.0210
44 2 3 2.4884 0.0132
44 2 4 -1.3968 -0.0543
44 2 5 1.3540 0.0186
44 2 6 -2.2815 -0.0019
44 2 7 0.8620 0.0435
44 2 8 -1.7066 0.0462
44 2 9 0.3100 -0.0395
44 2 10 -2.0530 0.0149
44 2 11 -0.3873 0.0062
44 2 12 -1.4125 -0.0389
44 2 13 0.2279 0.0743
44 2 14 -0.2894 -0.0980
44 2 15 0.1995 0.0742
44 4 0 3.7346 -0.0435
44 4 1 5.0437 -0.0393
44 4 2 1.5333 -0.0073
44 4 3 2.3445 -0.0385
44 4 4 -0.2835 -0.0555
44 4 5 0.9024 0.0072
44 4 6 -2.1575 0.0059
44 4 7 0.3125 -0.0318
44 4 8 -1.4106 -0.0268
44 4 9 -0.4144 0.0498
44 4 10 -1.5453 0.0114
44 4 11 0.2916 0.0899
44 4 12 -0.8430 -0.0376
44 4 13 0.7189 0.1594
44 4 14 0.1449 -0.0041
44 6 0 0.5261 -0.0434
44 6 1 2.1864 -0.1067
44 6 2 0.3344 -0.0963
44 6 3 1.3300 0.0388
44 6 4 -0.2965 -0.0857
44 6 5 -0.5496 -0.0538
44 6 6 -1.4774 0.0339
44 6 7 -0.0536 -0.0269
44 6 8 -1.5359 0.0389
44 6 9 -0.2041 -0.0770
44 6 10 -1.1321 -0.1236
44 6 11 0.0888 0.0793
44 8 0 -1.0495 -0.1082
44 8 1 0.0505 -0.0225
44 8 2 -0.9009 -0.0129
45 1 0 -6.7533 0.0459
45 1 1 -1.6826 0.0269
45 1 2 -2.6249 -0.0165
45 1 3 -1.4920 -0.0087
45 1 4 1.3668 0.0652
45 1 5 -0.5464 0.0365
45 1 6 2.6368 -0.0328
45 1 7 -0.7479 -0.0280
45 1 8 1.8036 -0.0723
45 1 9 -0.2928 0.1208
45 1 10 2.0645 -0.0671
45 1 11 0.3224 0.1038
45 1 12 1.8130 0.0070
45 1 13 0.0146 -0.0883
45 1 14 0.2953 0.0471
45 1 15 0.0983 -0.1178
45 3 0 -4.9848 0.0085
45 3 1 -5.1796 0.0125
45 3 2 -2.3297 -0.0183
45 3 3 -2.5135 0.0052
45 3 4 0.8982 0.0512
45 3 5 -1.4553 -0.0229
45 3 6 1.8137 -0.0151
45 3 7 -0.5767 -0.0474
45 3 8 1.0712 0.0069
45 3 9 0.1432 -0.0156
45 3 10 1.6732 -0.0239
45 3 11 0.2274 -0.1180
45 3 12 0.7945 0.0477
45 3 13 0.0225 -0.1036
45 3 14 0.1991 0.0558
45 5 0 -2.3549 0.0402
45 5 1 -3.9373 0.0595
45 5 2 -1.1930 0.0948
45 5 3 -1.8732 0.0301
45 5 4 -0.4641 0.0334
45 5 5 0.0025 0.0312
45 5 6 1.2679 0.0059
45 5 7 -0.3400 0.1018
45 5 8 1.1567 -0.0281
45 5 9 0.2188 -0.0159
45 5 10 1.0859 0.0844
45 5 11 -0.2724 -0.0663
45 7 0 0.1135 0.0953
45 7 1 -1.0665 0.1096
45 7 2 -0.0511 0.0314
45 7 3 -0.6636 -0.0091
45 7 4 0.2548 0.1855
45 7 5 0.3883 -0.0376
45 7 6 0.5616 -0.0875
46 0 0 6.1533 0.0361
46 0 2 2.0286 -0.0407
46 0 4 -1.3454 0.0040
46 0 6 -2.8546 -0.0009
46 0 8 -1.7777 0.1010
46 0 10 -2.0282 0.1346
46 0 12 -1.6795 0.1015
46 0 14 -0.1684 0.0900
46 2 0 5.3048 -0.0135
46 2 1 3.5779 0.0136
46 2 2 2.2838 0.0360
46 2 3 2.1476 -0.0117
46 2 4 -1.5590 -0.0672
46 2 5 1.0671 0.0243
46 2 6 -1.8767 0.0356
46 2 7 0.8240 0.0424
46 2 8 -1.2003 0.0485
46 2 9 0.2023 -0.0641
46 2 10 -1.6581 0.0134
46 2 11 -0.4931 0.0105
46 2 12 -0.9456 -0.0428
46 2 13 -0.3026 0.0950
46 4 0 3.5757 -0.0260
46 4 1 5.2337 -0.0300
46 4 2 1.7016 -0.0191
46 4 3 2.0506 -0.0447
46 4 4 0.2612 -0.0392
46 4 5 0.7028 0.0052
46 4 6 -1.1776 0.0385
46 4 7 0.4368 -0.0549
46 4 8 -0.7191 -0.0286
46 4 9 -0.3398 0.0702
46 4 10 -1.1706 0.0098
46 4 11 0.1032 0.1227
46 4 12 -0.5979 -0.0322
46 6 0 1.2496 -0.0460
46 6 1 2.3026 -0.1239
46 6 2 1.0037 -0.1166
46 6 3 1.2879 0.0439
46 6 4 0.4807 -0.0990
46 6 5 -0.2262 -0.0617
46 6 6 -0.3378 0.0086
46 6 7 0.2778 -0.0506
47 1 0 -5.0028 0.0183
47 1 1 -1.5200 0.0385
47 1 2 -1.6731 -0.0410
47 1 3 -1.2116 -0.0051
47 1 4 1.5979 0.0836
47 1 5 -0.3586 0.0415
47 1 6 2.3026 -0.0523
47 1 7 -0.6480 -0.0360
47 1 8 1.4492 -0.0900
47 1 9 -0.1940 0.1613
47 1 10 1.6707 -0.0939
47 1 11 0.3050 0.0975
47 1 12 1.0229 -0.0175
47 1 13 0.2037 -0.1129
47 3 0 -3.8470 -0.0253
47 3 1 -4.8826 -0.0023
47 3 2 -1.7490 -0.0240
47 3 3 -1.9125 0.0279
47 3 4 0.7721 0.0360
47 3 5 -1.0227 -0.0241
47 3 6 1.1777 -0.0612
47 3 7 -0.5459 -0.0297
47 3 8 0.5794 0.0111
47 3 9 0.0926 -0.0194
47 3 10 1.1937 -0.0043
47 3 11 0.2686 -0.1321
47 5 0 -2.4824 0.0267
47 5 1 -3.7220 0.0581
47 5 2 -1.4163 0.1101
47 5 3 -1.5244 0.0222
47 5 4 -0.9139 0.0273
47 5 5 0.0534 0.0298
47 5 6 0.3491 0.0019
47 5 7 -0.4233 0.1214
47 5 8 0.4996 -0.0231
48 0 0 4.2942 0.0742
48 0 2 1.1442 -0.0162
48 0 4 -1.3965 0.0109
48 0 6 -2.3743 -0.0066
48 0 8 -1.4604 0.1416
48 0 10 -1.5912 0.1744
48 0 12 -0.7590 0.1456
48 2 0 3.5244 0.0216
48 2 1 3.0652 0.0213
48 2 2 1.3294 0.0584
48 2 3 1.5184 -0.0339
48 2 4 -1.5467 -0.0747
48 2 5 0.6676 0.0220
48 2 6 -1.3894 0.0714
48 2 7 0.6835 0.0345
48 2 8 -0.8444 0.0395
48 2 9 0.1724 -0.0726
48 2 10 -1.1175 0.0025
48 2 11 -0.3657 0.0196
48 4 0 2.8769 0.0082
48 4 1 4.5201 -0.0101
48 4 2 1.3122 -0.0242
48 4 3 1.3455 -0.0460
48 4 4 0.4077 -0.0149
48 4 5 0.2970 0.0084
48 4 6 -0.5395 0.0725
48 4 7 0.3569 -0.0712
48 4 8 -0.3092 -0.0273
48 4 9 -0.2521 0.0795
48 6 0 1.5077 -0.0306
48 6 1 1.8163 -0.1312
49 1 0 -3.1146 -0.0182
49 1 1 -1.1777 0.0387
49 1 2 -0.8279 -0.0762
49 1 3 -0.8371 -0.0103
49 1 4 1.4247 0.0962
49 1 5 -0.1735 0.0472
49 1 6 1.7134 -0.0633
49 1 7 -0.5137 -0.0437
49 1 8 1.1409 -0.0892
49 1 9 -0.1305 0.1715
49 1 10 1.1525 -0.1017
49 3 0 -2.3983 -0.0657
49 3 1 -3.8558 -0.0278
49 3 2 -0.9037 -0.0302
49 3 3 -1.0480 0.0440
49 3 4 0.6865 0.0180
49 3 5 -0.4962 -0.0229
49 3 6 0.6923 -0.1017
49 3 7 -0.3833 -0.0096
49 3 8 0.3303 0.0159
49 5 0 -2.1567 -0.0048
49 5 1 -2.7606 0.0474
49 5 2 -1.1399 0.1095
49 5 3 -0.8753 0.0129
50 0 0 2.5482 0.1067
50 0 2 0.5485 0.0162
50 0 4 -0.9984 0.0175
50 0 6 -1.6250 -0.0194
50 0 8 -1.1468 0.1581
50 2 0 1.8038 0.0561
50 2 1 2.1969 0.0399
50 2 2 0.4833 0.0793
50 2 3 0.8180 -0.0461
50 2 4 -1.2554 -0.0775
50 2 5 0.3055 0.0170
50 2 6 -0.8515 0.0964
50 2 7 0.4909 0.0240
50 2 8 -0.6353 0.0217
50 4 0 1.9235 0.0488
50 4 1 3.1102 0.0162
50 4 2 0.6682 -0.0239
50 4 3 0.4753 -0.0406
50 4 4 0.3018 0.0099
51 1 0 -1.5689 -0.0449
51 1 1 -0.7680 0.0310
51 1 2 -0.3282 -0.1084
51 1 3 -0.4904 -0.0241
51 1 4 0.8736 0.1021
51 1 5 -0.0592 0.0467
51 1 6 0.9840 -0.0640
51 3 0 -1.0936 -0.0983
51 3 1 -2.4246 -0.0568
51 3 2 -0.1670 -0.0315
51 3 3 -0.2222 0.0489
52 0 0 1.3020 0.1176
52 0 2 0.3537 0.0425
52 0 4 -0.3053 0.0211
52 2 0 0.5844 0.0743
52 2 1 1.2584 0.0615
0 0 0 0.0 0.0
;
loop_
  _diffrn_refln_index_h
  _diffrn_refln_index_k
  _diffrn_refln_index_l
  _diffrn_refln_intensity_net
  _diffrn_refln_intensity_u
 0 0 2 501.03 6
 0 0 2 494.05 4.45
 0 0 3 -0.37 0.4
 0 0 3 0.03 0.25
 0 0 3 0.51 0.29
 0 0 4 1730.59 15.91
 0 0 4 1740.65 11.93
 0 0 5 0.02 0.81
 0 0 5 0.58 0.47
 0 0 5 0.51 0.49
 0 0 6 1366.5 12.94
 0 0 6 1348.67 17.42
 0 0 6 1328.92 17.41
 0 0 -7 0.62 0.56
 0 0 7 1.36 0.62
 0 0 7 0.96 0.65
 0 0 7 -1.31 1.28
 0 0 7 1.35 0.93
 0 0 8 362.19 10.58
 0 0 -8 371.36 8.4
 0 0 8 361.19 8.53
 0 0 8 374.22 7.83
 0 0 9 0.41 1.43
 0 0 9 0.64 0.66
 0 0 9 0.33 0.75
 0 0 -10 853.51 13.99
 0 0 10 861.78 18.55
 0 0 10 873.85 13.27
 0 0 10 854.63 14.81
 0 0 -11 0.69 0.76
 0 0 11 0.42 1.73
 0 0 11 -0.08 1.68
 0 0 11 0.83 0.95
 0 0 11 1.38 0.77
 0 0 12 285.34 8.23
 0 0 12 292.7 9.58
 0 0 -12 281.53 8.57
 0 0 12 275.99 11.89
 0 0 12 282.16 11.6
 0 0 13 -0.82 1.24
 0 0 13 -1.27 1.68
 0 0 13 0.74 1.57
 0 0 14 48.55 4.27
 0 0 14 45.4 5.41
 0 0 14 47.34 5.4
 0 0 15 -0.47 1.35
 0 0 15 3.79 1.81
 0 0 15 0.85 2
 0 0 16 188.05 12.05
 0 0 16 202.03 12.02
 0 0 17 -1.07 1.59
 0 0 17 -0.39 1.59
 0 0 18 129.83 7.13
 0 0 18 113.89 9.82
 0 0 19 -1.37 1.37
 0 0 19 0.8 2.07
 0 0 19 -0.57 1.6
 0 0 20 256.28 11.07
 0 0 20 261.79 15.83
 0 0 20 256 10.62
 0 0 21 -2.08 2.13
 0 0 21 2.63 2.08
 0 0 21 0.96 1.69
 0 0 22 13.35 2.76
 0 0 22 11.06 2.27
 0 0 23 0.33 1.45
 0 0 23 1.08 1.74
 0 0 24 -0.05 1.64
 0 0 24 -0.4 1.47
 0 0 24 1.61 1.68
 0 0 25 -3.15 2.11
 0 0 25 -0.74 1.89
 0 0 26 2.15 1.53
 0 0 26 1.51 1.62
 0 0 27 -0.04 1.46
 0 0 27 -0.81 1.57
 0 0 28 243.71 7.55
 0 0 28 263.26 8.67
 0 0 29 0.33 1.01
 0 2 0 1488.31 11.83
 0 -2 0 1502.66 11.46
 0 2 -1 3025.93 14.28
 0 2 1 2918.41 18.95
 0 -2 1 3041.17 18.71
 0 2 2 595.17 9.78
 0 -2 2 615.49 9.57
 0 2 -2 617.1 4.8
 0 2 2 583.49 9.31
 0 2 2 622.7 8.8
 0 2 3 433.85 5.79
 0 2 3 439.3 7.35
 0 2 3 424.67 8.6
 0 -2 3 448.78 8.23
 0 2 4 67.05 2.92
 0 -2 -4 64.28 1.68
 0 2 4 63.95 1.57
 0 2 4 60.41 3.5
 0 -2 4 62.78 3.46
 0 2 5 1944.84 16.05
 0 -2 5 2018.28 21.29
 0 2 5 1988.69 20.52
 0 2 6 178.24 5.11
 0 2 6 186.73 6.51
 0 -2 6 178.66 6.96
 0 2 6 172.62 6.42
 0 -2 7 2.56 1.03
 0 2 7 2.34 1.06
 0 2 7 1.81 1.15
 0 2 7 1.49 0.99
 0 2 8 779.54 15.54
 0 2 8 771.49 15.03
 0 2 8 754.06 14.41
 0 2 9 1136.66 19.7
 0 -2 9 1117.47 11.48
 0 2 9 1099.55 19.13
 0 -2 9 1104.51 21.16
 0 2 9 1133.67 18.46
 0 2 10 142.82 7.41
 0 -2 10 152.45 4.27
 0 2 10 148.42 7.51
 0 2 -10 137.56 7.84
 0 -2 10 144.18 8.15
 0 2 10 149 6.99
 0 2 11 1803.72 27.17
 0 2 11 1854.39 27.79
 0 2 -11 1762.23 28.88
 0 -2 11 1824.51 30.52
 0 2 11 1869.05 25.66
 0 2 12 1238.01 24
 0 2 -12 1242.48 24.92
 0 2 12 1245.67 23.54
 0 2 12 1296.07 22.03
 0 2 13 25.8 3.74
 0 -2 13 23.51 4.03
 0 2 13 22.81 3.55
 0 2 -13 27.74 3.92
 0 2 14 155.71 8.98
 0 2 14 166.16 9.76
 0 -2 14 152.62 10.33
 0 2 -14 148.25 9.12
 0 2 15 81.31 6.78
 0 2 15 86.15 7.37
 0 -2 15 82.08 8.14
 0 2 -15 83.3 7.01
 0 2 16 13.94 3.14
 0 -2 16 13.71 3.75
 0 2 16 17.3 3.14
 0 -2 17 224.41 14.39
 0 -2 17 239.68 14.64
 0 2 17 233.07 13.09
 0 2 17 234.41 12.44
 0 2 18 1.34 1.75
 0 -2 18 -1.47 1.25
 0 -2 18 0.07 1.76
 0 -2 18 -2.33 2.78
 0 2 18 -0.78 1.68
 0 -2 19 85.05 5.85
 0 2 19 87.65 6.17
 0 -2 19 94.51 6.71
 0 -2 19 85 9.67
 0 -2 19 84.89 9.49
 0 2 19 81.04 5.85
 0 2 20 -2.22 2.16
 0 -2 20 -0.31 1.98
 0 -2 20 -0.58 1.09
 0 -2 20 -1.5 1.53
 0 -2 20 0.83 1.85
 0 2 20 -1.31 1.89
 0 2 21 49.51 4.61
 0 -2 21 46.23 4.9
 0 -2 21 47.03 4.53
 0 2 21 45.65 4.72
 0 -2 22 20.68 3.49
 0 2 22 27.67 3.56
 0 -2 22 19.03 2.94
 0 2 22 16.04 3.06
 0 -2 22 20.75 3.21
 0 2 -22 19.77 2.98
 0 2 23 3.68 1.82
 0 -2 23 5.01 1.74
 0 -2 23 5.88 2.21
 0 2 23 4.94 1.96
 0 -2 23 6.89 1.95
 0 2 23 9.51 2.15
 0 2 24 88.88 6.37
 0 2 24 88.41 6.07
 0 -2 24 78 6.26
 0 2 24 85.46 5.67
 0 -2 24 85.99 6.11
 0 2 25 48.55 4.45
 0 -2 25 45.13 4.7
 0 -2 26 4.04 1.76
 0 2 26 0.29 1.3
 0 -2 26 0.36 1.71
 0 -2 27 0.98 1.51
 0 2 27 1.32 1.21
 0 -2 27 -3.05 1.64
 0 -2 28 1.41 1.13
 0 -2 28 -0.76 1.47
 0 2 28 0.29 0.87
 0 -2 29 48.37 3.13
 0 -4 0 1891.1 18.6
 0 4 0 1880.27 24.69
 0 4 0 1869.06 18.9
 0 -4 -1 405.87 7.96
 0 -4 1 393.68 9.22
 0 4 1 410.36 11.56
 0 4 -1 389.91 11.52
 0 4 1 399.42 9.43
 0 4 -1 400.14 8
 0 -4 -2 72.08 3.08
 0 4 -2 76.19 3.05
 0 4 2 68.78 4.21
 0 4 2 64.34 4.66
 0 -4 -3 156.86 4.29
 0 -4 3 146 5.82
 0 4 3 162.84 6.7
 0 4 -3 146.29 3.5
 0 4 3 161.34 6.21
 0 4 4 5.48 1.62
 0 4 4 4.42 1.31
 0 -4 -4 3.8 0.77
 0 -4 4 5.29 1.34
 0 4 4 5.91 1.26
 0 4 5 1535.56 23.62
 0 4 5 1573.64 22.87
 0 -4 5 1566.23 21.86
 0 4 5 1608.66 16.16
 0 4 6 405.23 12.39
 0 4 6 421.14 12.48
 0 4 6 411.1 6.24
 0 -4 7 490.78 13.79
 0 4 7 476.9 13.94
 0 4 7 479.69 13.94
 0 -4 8 194.05 9.25
 0 4 8 174.6 8.79
 0 4 8 175.28 8.77
 0 4 -9 2016.25 35.57
 0 4 9 2064.54 31.16
 0 -4 9 2020.5 31.32
 0 4 -10 119.91 9.08
 0 4 10 133.79 8.37
 0 -4 10 115.22 7.97
 0 4 -11 12.47 3.46
 0 4 11 11.82 2.84
 0 -4 11 10.94 2.8
 0 4 -12 39.69 5.41
 0 4 12 39.12 4.97
 0 -4 12 45.55 5.56
 0 4 -13 5.07 2.46
 0 4 13 6.05 2.32
 0 -4 13 5.52 2.87
 0 4 -14 171.62 11.99
 0 4 14 192.64 11.48
 0 4 15 45.24 5.74
 0 4 -15 53.99 6.9
 0 -4 15 49.67 6.9
 0 4 16 374.11 17.07
 0 -4 16 373 19.16
 0 4 -16 371.11 18.34
 0 4 17 1.87 1.61
 0 -4 17 1.63 1.28
 0 -4 17 5.31 1.85
 0 -4 17 3.74 2.29
 0 4 17 -0.32 2.39
 0 4 17 1.01 1.05
 0 4 17 0.52 1.16
 0 4 18 30.84 3.65
 0 4 18 27.62 3.79
 0 -4 18 26.28 3.45
 0 -4 18 26.68 3.71
 0 -4 18 31.21 6.17
 0 4 -18 29.18 3.96
 0 4 18 25.04 4.8
 0 4 18 30.2 3.42
 0 4 19 34.35 3.88
 0 4 19 33.74 3.96
 0 -4 19 33.97 4.15
 0 -4 19 31.19 4.14
 0 -4 19 29.4 6.24
 0 4 -19 37.2 4.39
 0 4 19 27.26 4.68
 0 4 19 37.89 3.92
 0 4 -20 -1.41 2.16
 0 -4 20 -0.36 1.55
 0 4 20 -0.39 1.29
 0 4 20 -3.48 1.74
 0 -4 20 -0.08 1.91
 0 4 -21 20.83 3.56
 0 -4 21 16.3 3.22
 0 4 21 18.63 3.05
 0 4 21 20.76 3.24
 0 4 21 24.31 3.04
 0 -4 21 20.98 3.27
 0 4 22 72.33 5.82
 0 -4 22 65.61 5.73
 0 4 22 69.17 5.09
 0 -4 22 69.36 5.79
 0 4 -22 64.13 5.57
 0 4 23 2.41 1.41
 0 4 -23 0.74 1.22
 0 4 23 -0.72 1.15
 0 -4 23 -0.89 1.65
 0 -4 23 -0.04 1.39
 0 -4 24 165.49 8.37
 0 -4 24 171.72 8.27
 0 4 -24 144.12 7.27
 0 -4 25 -0.51 1.7
 0 4 -25 -1.84 1.3
 0 -4 25 1.3 1.35
 0 4 -26 56.82 3.84
 0 -4 26 51.56 4.11
 0 -4 27 1.35 1.32
 0 -4 28 15.25 2.14
 0 -4 29 4.09 1.08
 0 6 0 98.14 7.27
 0 6 0 100.12 7.56
 0 6 0 104 5.51
 0 6 -1 381.77 9.76
 0 6 1 383.57 11.16
 0 6 -1 362.34 14.29
 0 -6 1 366.79 10.22
 0 6 1 362.94 13.65
 0 6 -1 362.51 14.01
 0 6 1 350.18 13.78
 0 6 2 193.81 8.4
 0 6 -2 200.62 10.96
 0 6 2 197.39 9.6
 0 6 -2 211.91 10.86
 0 6 2 184.99 10.07
 0 -6 2 204.36 7.95
 0 6 3 5.55 1.73
 0 6 -3 4.84 1.96
 0 6 3 3.24 1.04
 0 6 -3 5.89 2.38
 0 -6 3 6.2 1.52
 0 6 4 11.78 2.52
 0 -6 4 10.64 2.21
 0 6 -4 7.71 2.3
 0 6 4 17.9 2.8
 0 6 4 11.39 2.81
 0 6 -4 9.93 2.83
 0 -6 5 133.47 7.4
 0 6 -5 129.05 9.57
 0 6 5 131.96 8.74
 0 6 5 140.33 8.05
 0 -6 6 254.86 10.7
 0 6 -6 225.22 12.92
 0 6 6 232.88 11.7
 0 6 6 245.27 11.15
 0 -6 7 49.79 5.01
 0 6 -7 48.96 6.48
 0 6 7 45.35 5.07
 0 6 7 52.11 5.7
 0 -6 8 2.43 1.59
 0 6 8 1.73 1.21
 0 6 8 1.92 1.77
 0 6 -8 0.24 2.92
 0 -6 9 164.08 10.02
 0 6 9 162.81 10.39
 0 6 -9 171.96 12.32
 0 6 9 169.98 10.32
 0 6 -10 0.65 2.3
 0 -6 10 3.73 1.75
 0 6 10 0.31 2.04
 0 6 -11 1.95 1.83
 0 -6 11 0.4 1.79
 0 6 11 1.13 1.76
 0 -6 12 3.53 1.67
 0 6 12 1.65 1.68
 0 6 -13 208.56 9.51
 0 6 -13 189.78 14.31
 0 6 13 189.31 12.37
 0 6 13 188.68 8.66
 0 6 -14 3.24 1.88
 0 6 -14 1.71 2.41
 0 6 14 1.49 2
 0 6 14 2.83 1.52
 0 6 15 89.25 9.05
 0 6 15 87.43 6.41
 0 6 -15 78.37 6.21
 0 6 -15 79.49 9.75
 0 6 -16 274.05 18.01
 0 6 16 284.84 10.14
 0 -6 16 291.3 17.99
 0 6 16 298.22 16.71
 0 6 16 284.47 11.42
 0 6 -16 311.19 12.34
 0 6 -17 4.02 2
 0 6 17 1.38 1.02
 0 6 17 3.96 1.98
 0 -6 18 66.53 5.95
 0 6 -18 60.81 5.76
 0 6 18 62.62 5.59
 0 6 18 64.37 5.11
 0 -6 18 63.11 5.22
 0 -6 19 104.45 7.35
 0 6 -19 94.56 6.99
 0 6 19 92.94 6.27
 0 -6 19 98.73 6.45
 0 6 19 91.25 6.55
 0 -6 20 3.91 1.54
 0 6 20 1.77 1.75
 0 -6 20 3.28 1.48
 0 6 -20 4.45 2
 0 -6 21 8.57 2.18
 0 6 21 10.95 2.43
 0 -6 21 7.33 2.04
 0 6 -21 10.33 2.72
 0 -6 22 -0.01 1.55
 0 6 22 -0.76 1.62
 0 -6 22 -1.6 1.73
 0 6 -22 1.51 1.86
 0 6 -23 0.08 1.65
 0 -6 23 1.02 1.41
 0 6 -24 0.39 1.38
 0 -6 24 -5.92 1.51
 0 6 -25 2.86 1.48
 0 6 -26 3 0.98
 0 -6 27 123.64 5.15
 0 8 0 12.01 2.92
 0 8 0 12.16 3.28
 0 8 -1 20.24 4.23
 0 8 1 20.19 3.67
 0 8 -1 17.64 4.3
 0 8 1 15.31 3.82
 0 8 -2 39.02 5.91
 0 8 2 44.73 5.48
 0 8 -2 42.93 6.18
 0 8 -3 17.55 3.79
 0 8 3 28.95 4.21
 0 8 -3 24.11 4.57
 0 8 3 25.83 4.91
 0 8 -4 78.32 8.68
 0 8 4 85.53 6.97
 0 8 -4 87.75 9
 0 8 4 87.23 8.6
 0 8 -5 39.91 6.55
 0 8 5 36.75 4.77
 0 8 -5 53.2 7.02
 0 8 5 37.08 5.72
 0 8 -6 87.85 9.59
 0 8 6 103.61 8.31
 0 8 -6 94.03 9.22
 0 8 6 97.8 9.18
 0 8 -7 187.14 14.16
 0 8 7 166.95 12.19
 0 8 -7 191.48 13.57
 0 8 7 166.65 10.81
 0 8 8 -1.87 1.95
 0 8 -8 5.07 3.52
 0 8 8 1.1 1.88
 0 8 -8 1.97 1.58
 0 8 -8 -0.79 2.86
 0 8 8 3.27 1.69
 0 8 8 3.78 2.34
 0 8 9 221.1 10.32
 0 8 9 226.23 14.34
 0 8 -9 247.75 15.82
 0 8 -9 220.21 16.43
 0 8 -9 234.23 10.07
 0 8 9 237.91 9.58
 0 8 9 237.22 13.7
 0 8 10 0.2 1.77
 0 8 -10 0.01 2.13
 0 8 -10 -0.04 1.11
 0 8 -10 3.66 2.38
 0 8 10 0.33 1.03
 0 8 10 -1.22 3.18
 0 8 11 265.43 11.74
 0 8 -11 319.03 18.41
 0 8 -11 327.45 20.53
 0 8 -11 298.95 11.76
 0 8 11 288.14 11.02
 0 8 11 274.54 15.34
 0 8 12 3.24 2
 0 8 -12 2.86 2.36
 0 8 12 4.46 2.37
 0 8 -12 2.36 1.87
 0 8 -12 2.31 2.97
 0 8 12 0.42 1.18
 0 8 -13 138.35 8.38
 0 8 13 139.62 11.43
 0 8 13 131.42 7.62
 0 8 13 121.08 8.17
 0 8 14 0.17 1.33
 0 8 -14 -0.11 1.92
 0 8 14 1.64 1.89
 0 8 -15 46.88 5.01
 0 8 15 51.84 5.11
 0 8 16 0.79 1.49
 0 8 -16 3.41 1.91
 0 8 17 5.38 2.23
 0 8 -17 4.34 2.21
 0 -8 18 12.98 2.7
 0 8 18 14.73 2.71
 0 8 -18 11.93 2.86
 0 -8 19 18.02 3.1
 0 8 19 18.96 3.17
 0 8 -19 16.8 3.01
 0 -8 20 2.84 1.53
 0 8 -20 3.18 2.09
 0 8 20 1.88 1.78
 0 8 -21 89.99 6.04
 0 -8 21 83.27 5.41
 0 8 21 83.18 5.42
 0 8 -22 62.04 4.71
 0 -8 22 63.54 4.22
 0 8 -23 5.61 1.65
 0 8 23 8.65 1.45
 0 8 -24 31.99 2.9
 0 8 24 27.36 2.11
 0 8 -25 68.16 3.49
 0 10 0 14.68 3.53
 0 10 0 18.57 3.27
 0 10 0 19.65 3.32
 0 10 0 20.24 3.29
 0 10 1 334.42 19.2
 0 10 -1 336.25 12.99
 0 10 1 334.63 12.84
 0 10 1 334.76 12.79
 0 10 -1 338.81 12.71
 0 10 1 345.73 12.93
 0 10 -1 348.77 13.24
 0 10 2 59.04 5.51
 0 10 -2 56.38 5.46
 0 10 2 44.44 7.01
 0 10 2 51.8 5.15
 0 10 -2 49.66 5.1
 0 10 -2 48.75 7.18
 0 10 -2 53.02 5.19
 0 10 2 57.12 5.4
 0 10 -3 48.56 4.94
 0 10 3 34.06 4.15
 0 10 -3 45.25 4.71
 0 10 3 37.41 4.47
 0 10 -3 47.69 5.14
 0 10 3 47.59 7.53
 0 10 -3 33.01 6.06
 0 10 3 41.18 4.83
 0 10 -3 33.39 6.18
 0 10 -4 22.26 5.04
 0 10 4 27.34 3.6
 0 10 4 23.84 3.08
 0 10 4 20.04 3.64
 0 10 -4 24.89 3.46
 0 10 -4 23.73 3.81
 0 10 4 24.17 3.53
 0 10 -4 23.89 3.45
 0 10 4 25.83 5.77
 0 10 5 329.55 13.29
 0 10 -5 331.67 12.72
 0 10 5 310.89 10.64
 0 10 -5 330.35 11.77
 0 10 5 305.61 12.13
 0 10 -5 334.8 12.57
 0 10 5 305.53 11.94
 0 10 6 15.26 3.35
 0 10 -6 12.3 2.77
 0 10 6 16.65 2.67
 0 10 -6 15.24 2.66
 0 10 6 14.82 2.62
 0 10 6 18.42 2.86
 0 10 -6 12.88 3.06
 0 10 -7 8.86 2.37
 0 10 7 6.65 1.72
 0 10 -7 8.39 2.03
 0 10 -7 7.65 2.51
 0 10 7 7.18 2.37
 0 10 -8 138.84 8.24
 0 10 -8 119.03 7.39
 0 10 8 122.87 7
 0 10 8 111.57 7.87
 0 10 -8 110.18 7.31
 0 10 9 79.18 6.49
 0 10 -9 80.18 6.32
 0 10 9 66.99 5.41
 0 10 -9 71.72 6
 0 10 -9 77.9 5.83
 0 10 9 72.52 5.48
 0 10 10 9.81 3.15
 0 10 10 15.06 2.76
 0 10 10 14.32 2.81
 0 10 -10 5.1 1.62
 0 10 -10 10.65 2.77
 0 10 -11 23.95 3.76
 0 10 11 21.07 3.34
 0 10 11 27.07 3.49
 0 10 11 19.66 3.6
 0 10 12 83.85 6.71
 0 10 12 85.53 6.03
 0 10 -12 97.17 6.81
 0 10 13 10.12 2.33
 0 10 -13 11.35 2.78
 0 10 14 16.22 2.83
 0 10 -14 16.39 3.18
 0 10 15 54.59 4.79
 0 10 -15 56.64 5.21
 0 10 -16 2.43 1.31
 0 10 -16 4.21 2.19
 0 10 16 0.53 1.55
 0 10 -17 24.09 2.74
 0 10 17 18.37 2.88
 0 10 -17 19.13 3.09
 0 10 -18 17.63 2.57
 0 -10 18 17.42 2.65
 0 10 18 14.78 2.58
 0 10 -18 16.21 2.78
 0 -10 19 28.12 2.86
 0 10 19 24.83 2.9
 0 10 -19 29.39 3.18
 0 10 -19 28.37 2.81
 0 10 -20 35.92 3.3
 0 10 -20 33.08 2.83
 0 10 -21 3.19 0.96
 0 10 -21 2.56 1.23
 0 10 -22 12.39 1.7
 0 12 0 221.35 10.38
 0 12 0 209.37 9.82
 0 12 1 12.12 2.74
 0 12 -1 6.13 1.98
 0 12 -1 7.53 2.24
 0 12 1 14.31 2.75
 0 12 -2 43.25 4.48
 0 12 -2 45.74 4.88
 0 12 2 50.95 5.19
 0 12 -2 48.26 4.82
 0 12 2 41.62 4.41
 0 12 -3 0.15 1.46
 0 12 3 -0.61 1.82
 0 12 3 1.12 1.29
 0 12 -3 -0.28 1.66
 0 12 -4 26.72 3.66
 0 12 4 21.52 3.39
 0 12 -4 28.78 3.96
 0 12 -5 84.89 6.17
 0 12 5 80.31 6.26
 0 12 -5 84.28 6.36
 0 12 -6 117.16 7.06
 0 12 6 105.19 6.97
 0 12 -6 115.79 7.27
 0 12 -7 10.65 2.63
 0 12 7 8.52 1.91
 0 12 -7 9.75 2.65
 0 12 -8 1.37 1.72
 0 12 -8 0.03 1.73
 0 12 8 1.83 1.53
 0 12 -9 13.43 2.7
 0 12 9 15.83 2.87
 0 12 -9 10.55 2.38
 0 12 9 11.17 1.93
 0 12 -10 56.96 4.15
 0 12 -10 64.1 5.08
 0 12 -10 69.88 5.2
 0 12 10 73.79 4.45
 0 12 10 60.22 4.91
 0 12 -11 50.88 3.81
 0 12 -11 57.07 4.59
 0 12 -11 56.37 4.53
 0 12 11 51.62 3.77
 0 12 -12 -0.69 1.82
 0 12 -12 0.99 1.04
 0 12 -12 0.06 1.31
 0 12 12 3.16 1.16
 0 12 -13 3.24 1.3
 0 12 -13 1.86 1.02
 0 12 -13 5.44 1.62
 0 12 13 6.64 1.45
 0 12 -14 1.64 1.16
 0 12 -14 5.34 1.43
 0 12 -14 5.84 1.56
 0 12 14 5.24 1.38
 0 12 -15 39.81 2.92
 0 12 -15 40.99 3.02
 0 -12 15 45.34 3.26
 0 12 -15 47.51 3.45
 0 12 -16 22.37 1.85
 0 -12 16 27.54 2.29
 0 12 -16 23.34 2.2
 0 12 -17 5.14 1.03
 0 -14 0 48.88 3.62
 0 14 0 56.36 3.87
 0 -14 -1 8.91 1.65
 0 14 1 11.96 2
 0 14 -1 8.66 1.68
 0 14 2 0.19 0.96
 0 14 -2 -1.8 1.32
 0 14 3 5.14 1.38
 0 14 -3 5.19 1.45
 0 14 -4 17.74 2.23
 0 14 4 15.21 2.09
 0 14 -5 1.07 1.09
 0 14 5 -0.25 0.84
 0 14 -6 57.94 3.66
 0 14 -7 19.92 2.17
 0 14 -8 9.27 1.5
 0 -14 9 9.42 1.84
 0 14 -9 9.31 1.39
 0 -14 10 71.64 3.75
 0 14 -10 80.6 3.43
 -1 -1 29 1.59 0.85
 -1 1 29 1.48 1.03
 -1 -1 29 0.39 1.1
 -1 -1 28 7.14 1.43
 -1 -1 28 11.55 2.11
 -1 1 28 8.19 1.83
 -1 -1 27 31.17 3.4
 -1 -1 27 40.35 3.99
 -1 1 27 34.29 3.46
 -1 -1 26 3.99 1.87
 -1 1 26 3.99 1.65
 -1 1 26 2.9 1.67
 -1 -1 26 5.06 2.06
 -1 1 25 13.98 2.97
 -1 1 25 8.4 2.09
 -1 -1 25 11.98 2.56
 -1 -1 25 12.82 3.03
 -1 1 25 9.68 2.74
 -1 -1 24 63.29 5.28
 -1 1 24 58.85 5.31
 -1 1 24 72.23 5.54
 -1 -1 24 63.8 5.6
 -1 1 24 62.94 5.52
 -1 1 23 33.76 3.92
 -1 -1 23 34.56 3.92
 -1 -1 23 34.09 4.06
 -1 1 23 35.97 4.21
 -1 -1 23 38.06 4.42
 -1 -1 22 5.68 1.97
 -1 1 22 11.97 2.33
 -1 -1 22 9.17 2.48
 -1 1 22 9.79 2.14
 -1 1 21 35.89 4.35
 -1 -1 21 40.06 4.35
 -1 -1 21 48.85 4.92
 -1 1 20 203.72 9.64
 -1 -1 20 187.17 9.05
 -1 1 20 194.6 13.4
 -1 -1 20 184.16 13.67
 -1 -1 20 212 10.07
 -1 1 19 93.06 6.48
 -1 -1 19 85.53 5.96
 -1 -1 19 96.01 9.69
 -1 -1 19 78.8 9.16
 -1 1 19 82.95 8.56
 -1 -1 19 94.25 6.64
 -1 1 19 92.29 6.39
 -1 -1 18 4.62 1.65
 -1 1 18 5.05 1.79
 -1 -1 18 14.34 4.19
 -1 -1 18 6.94 3.33
 -1 1 18 7.52 2.77
 -1 1 17 245.26 11.66
 -1 -1 17 224.86 14.03
 -1 -1 17 250.01 14.35
 -1 1 17 229.99 13.19
 -1 1 16 130.64 8.31
 -1 -1 16 119.06 9.94
 -1 -1 16 121.56 9.69
 -1 1 16 116.97 9.08
 -1 1 15 20.2 3.16
 -1 -1 15 18.87 3.98
 -1 1 15 24.59 4.11
 -1 -1 15 25.86 4.46
 -1 1 14 59.68 5.25
 -1 -1 14 64.7 6.63
 -1 1 14 68.31 6.45
 -1 1 13 4.44 1.73
 -1 -1 13 6.66 1.45
 1 1 -13 5.35 1.69
 -1 -1 13 5.34 2.14
 -1 1 13 2.84 1.43
 -1 1 13 5.66 2.58
 -1 -1 12 5.55 1.12
 -1 1 12 5.47 1.76
 -1 1 12 10.72 1.8
 1 1 -12 6.36 1.81
 -1 1 12 11.21 2.67
 -1 1 12 7.59 2.22
 -1 -1 12 5.56 2.62
 1 1 -11 570.61 14.45
 -1 -1 11 549.94 16.32
 -1 1 11 570.27 15.55
 -1 1 11 561 15.89
 -1 1 11 550.93 13.93
 -1 -1 11 600.63 11.49
 -1 -1 11 563.75 8.81
 -1 1 11 580.96 12.5
 1 1 -10 321.49 10.56
 -1 1 10 313.55 10.91
 -1 -1 10 315.95 11.69
 -1 1 10 313.94 11.27
 -1 -1 10 329.82 8.04
 -1 1 10 306.49 9.9
 -1 -1 10 344.66 6.53
 -1 1 10 324.27 8.98
 -1 1 9 1189.93 16.39
 1 1 -9 1144.36 18.92
 -1 -1 9 1182.11 11.66
 -1 1 9 1182.11 18.37
 -1 -1 9 1153.85 14.09
 -1 1 9 1154.63 19.75
 -1 1 9 1213.08 20.57
 -1 -1 9 1137.1 20.7
 -1 1 8 114.3 6.03
 -1 1 8 110.13 5.69
 1 1 -8 106.02 5.55
 -1 -1 8 105.22 3.99
 -1 1 8 118.53 5.55
 -1 -1 8 111.8 3.37
 -1 1 8 113.18 4.88
 -1 -1 8 109.05 6.08
 -1 1 7 706.61 13.76
 1 1 -7 722.9 13.67
 -1 1 7 686.59 13.31
 -1 -1 7 753.89 8.04
 -1 -1 7 697.73 9.45
 -1 1 7 729.13 12.95
 -1 1 7 752.1 11.84
 -1 -1 7 763.6 14.82
 -1 1 6 2820.09 25.45
 -1 1 6 2797.72 24.75
 -1 -1 6 2779.87 16.76
 -1 1 6 2817.53 24.01
 -1 1 6 2824.79 22.1
 -1 -1 6 2843.09 26.33
 -1 1 5 9413.6 42.27
 -1 1 5 9312.55 37.7
 -1 -1 5 9318.88 43.36
 -1 1 4 65.96 3.18
 -1 -1 4 68.36 3.37
 -1 -1 4 64.09 1.83
 -1 1 4 67.66 3.03
 -1 1 3 101.04 3.29
 -1 1 3 95.89 3.26
 -1 1 3 100.62 3.49
 -1 1 2 205.55 4.15
 -1 1 2 212.56 4.45
 -1 -1 2 216.47 4.33
 -1 1 2 212.55 4.22
 -1 1 1 214.3 4.1
 -1 -1 1 219.05 3.35
 -1 1 1 226.17 3.96
 -1 1 0 1299.28 10.24
 1 1 0 1378.31 10.33
 1 1 0 1309.89 8
 1 1 0 1366.66 9.35
 1 -1 1 2847.37 14.9
 1 1 1 2820.55 14.37
 1 1 1 2846.88 12.79
 1 1 2 3.11 0.4
 1 1 2 2.88 0.33
 1 -1 2 3.09 0.64
 1 1 2 2.47 0.61
 1 1 3 1904.61 13.58
 1 1 3 1898.75 13.81
 1 -1 3 1900.24 15.42
 1 1 3 1911.18 15.38
 1 1 4 2426.55 18.17
 1 1 4 2454.9 17.61
 1 -1 4 2431.6 19.81
 1 1 4 2408.24 18.53
 1 -1 4 2423.26 11.17
 1 1 5 224.03 6.02
 1 1 5 229.07 6.32
 1 -1 5 243.12 7.03
 1 -1 5 230.26 4.12
 1 1 5 218.39 6.14
 1 1 5 228.44 6.39
 1 1 6 1765.8 18.56
 -1 -1 -6 1747 8.68
 1 1 6 1746.48 19.27
 1 -1 6 1813.53 20.9
 1 -1 6 1793.73 13.3
 1 1 6 1749.8 18.79
 1 1 6 1765.43 18.14
 -1 -1 -7 756.33 6.6
 1 1 7 777.14 13.45
 1 1 7 740.95 13.73
 1 -1 7 787.92 15.01
 1 -1 7 764.9 9.92
 1 1 7 769.91 12.6
 1 1 7 755.5 13.03
 1 -1 7 771.14 9.82
 -1 -1 -8 415.73 5.39
 1 1 8 408.87 10.97
 1 1 8 427.35 10.78
 1 -1 8 400.63 11.52
 1 1 8 412.66 10.21
 1 -1 8 405.95 7.76
 1 1 8 430.55 9.85
 1 -1 8 422.99 7.81
 -1 -1 -9 433.89 5.8
 1 1 9 451.93 12.32
 1 1 9 453.01 11.9
 1 -1 9 445.94 12.98
 1 1 9 448.75 11.24
 1 -1 9 444.07 8.73
 1 1 9 457.73 10.69
 1 -1 9 458.23 8.6
 1 1 10 1682.22 24.43
 1 1 10 1739.2 25.67
 1 -1 10 1696.35 26.97
 1 -1 10 1742.04 17.63
 1 -1 10 1774.44 18.57
 1 1 10 1746.58 23.3
 1 1 10 1728.48 21.75
 -1 1 -11 11.59 2.35
 1 -1 11 12.28 1.77
 1 1 11 11.53 2.16
 1 1 11 11.07 1.98
 1 -1 11 13.59 1.65
 1 1 11 9.74 2.53
 1 1 11 10.75 2.41
 1 -1 11 9.82 2.96
 1 1 12 473.42 13.36
 1 -1 12 498.54 11.14
 1 1 12 456.45 14.29
 1 1 12 453.21 14.86
 1 -1 12 460.58 15.78
 -1 1 -12 456.31 13.31
 1 1 12 459.26 12.06
 1 1 13 11.82 2.98
 1 -1 13 11.94 3.03
 1 1 13 10.93 2.63
 -1 1 -13 11.42 2.05
 1 -1 13 8.87 1.54
 1 1 13 8.09 1.98
 1 1 13 11.03 2.03
 1 -1 14 35.07 4.85
 1 1 14 31.57 4.4
 1 1 14 31.01 4.45
 1 1 14 30.81 3.88
 1 1 14 31.32 3.4
 1 -1 15 20.29 4.05
 1 -1 15 16.64 3.67
 1 1 15 15.83 3.72
 1 1 15 21.63 3.75
 1 1 15 17.43 2.89
 1 -1 16 130.49 10.3
 1 1 16 124.12 9.22
 1 -1 16 130.8 9.94
 1 1 16 132.57 8.33
 1 1 17 119.63 9.39
 1 -1 17 131.54 10.44
 1 -1 17 118.14 10.23
 1 1 17 136.49 8.76
 1 1 18 13.96 2.35
 1 -1 18 12.15 1.86
 1 1 18 14.34 3.64
 1 -1 18 15.2 3.81
 1 -1 18 14.43 3.44
 1 1 19 1.77 1.81
 1 1 19 -1.4 2.19
 1 -1 19 -1.82 2.2
 1 -1 19 1.26 1.44
 1 1 19 -0.79 1.41
 1 -1 19 1.91 1.7
 1 -1 19 2.83 2.43
 1 -1 20 448.02 13.9
 1 1 20 455.71 14.48
 1 1 20 459.98 14.9
 1 -1 20 449.59 14.89
 1 -1 20 432.92 21.59
 1 -1 20 440.91 20.92
 1 1 20 453.77 20.07
 1 -1 21 140.55 8.01
 1 1 21 146.65 8.38
 1 1 21 156.41 8.64
 1 -1 21 144.08 8.58
 1 -1 21 145.41 12.33
 1 1 22 12.3 2.61
 1 -1 22 11.2 2.34
 1 1 22 12.04 2.3
 1 -1 22 18.85 3.35
 1 -1 22 12.25 2.97
 1 1 23 1.54 1.63
 1 -1 23 0.81 1.52
 1 1 23 2.8 1.61
 1 -1 23 1.46 1.32
 1 1 23 1.78 1.84
 1 -1 23 3.88 1.75
 1 1 24 112.93 7.08
 1 -1 24 109.38 7.34
 1 1 24 100.53 6.8
 1 1 24 114.43 7.27
 1 -1 25 389.81 13.12
 1 1 25 382.99 12.58
 1 -1 25 380.01 13.16
 1 1 25 374.72 12.12
 1 1 26 8.06 2.39
 1 -1 26 7.39 2.6
 1 -1 26 13.01 2.63
 1 1 26 12.16 2.44
 1 1 27 5.07 1.7
 1 -1 27 7.06 2.13
 1 -1 27 8.56 2.13
 1 1 27 3.22 1
 1 -1 28 14.29 2.55
 1 1 28 18.12 2.39
 1 -1 28 15.64 2.16
 1 -1 29 -1.48 0.96
 -1 -3 29 6.32 1.16
 -1 3 28 0.3 0.66
 -1 -3 28 -1.08 1.13
 -1 -3 28 -1.72 1.35
 -1 3 27 59.04 3.79
 -1 -3 27 64.72 4.59
 -1 -3 27 55.14 4.42
 -1 -3 26 37.33 3.91
 -1 3 26 41.01 3.54
 -1 -3 25 1.28 1.98
 -1 3 25 -0.93 1.48
 1 3 -25 -0.72 1.31
 -1 3 24 7.71 2.15
 -1 -3 24 8.27 2.12
 -1 -3 24 7.89 2.38
 -1 3 24 7.38 1.94
 1 3 -24 8.66 2.13
 -1 -3 23 5.8 2.03
 -1 3 23 3.3 1.64
 -1 3 23 4.34 1.25
 -1 -3 23 3.14 1.72
 1 3 -23 6.21 1.92
 -1 -3 22 -0.47 1.03
 -1 -3 22 -0.15 1.09
 -1 3 22 -0.31 1.72
 -1 -3 22 -0.67 2
 1 3 -22 1.06 1.29
 -1 3 21 25.78 3.34
 -1 3 21 31.05 3.94
 -1 -3 21 33.14 3.8
 -1 -3 21 37.02 4.39
 -1 -3 21 31.21 4.19
 1 3 -21 28.23 3.9
 -1 -3 20 0.84 1.37
 -1 3 20 1.08 1.93
 -1 -3 20 2.89 1.85
 -1 -3 20 5.56 2.77
 -1 3 20 3.89 1.87
 -1 -3 19 -6.86 3.08
 -1 -3 19 -0.41 2.82
 -1 -3 19 -0.75 1.68
 -1 3 19 -2.33 2.36
 -1 -3 19 -0.54 1.35
 -1 3 19 1.01 1.74
 -1 3 19 0.84 1.12
 -1 3 19 1.24 1.3
 -1 -3 18 1168.14 23.31
 -1 3 18 1155.51 22.06
 -1 -3 18 1084.33 33.49
 -1 -3 18 1066.63 33.58
 -1 3 18 1184.53 21.03
 -1 3 18 1089.71 28.78
 -1 3 18 1110.57 20.54
 -1 -3 17 3.34 2
 -1 3 17 0.11 2.61
 -1 3 17 0.46 0.87
 1 3 -16 36.37 5.39
 -1 -3 16 37.58 5.99
 -1 3 16 31.43 4.55
 1 3 -15 32.18 4.88
 -1 -3 15 28.65 4.97
 -1 3 15 25.24 3.94
 1 3 -14 214.61 12.21
 -1 -3 14 208.38 12.52
 -1 3 14 212.12 11.4
 -1 3 13 79.7 6.82
 1 3 -13 67.56 6.67
 -1 3 12 476.89 15.76
 -1 -3 12 497.51 17.36
 1 3 -12 478.11 17.23
 -1 3 11 563.73 16.55
 1 3 -11 566.49 18.13
 -1 -3 11 585.23 17.92
 1 3 -10 109.78 7.82
 -1 3 10 133.77 7.84
 -1 3 10 137.87 5.81
 -1 -3 10 130.1 8.13
 1 3 -9 464.41 15.38
 -1 3 9 503.8 10.83
 -1 -3 9 465.92 14.29
 -1 3 9 481.41 14.05
 1 -3 -8 93.59 3.21
 -1 3 8 100.94 4.78
 -1 -3 8 87.73 5.9
 -1 3 8 84.22 5.69
 -1 -3 7 832.81 16.72
 1 -3 -7 801.72 8.04
 -1 3 7 807.43 13.21
 -1 3 7 814.35 16.68
 -1 3 7 796.97 15.94
 -1 -3 6 255.09 8.73
 -1 3 6 264.24 7.44
 -1 3 6 248.76 8.81
 -1 3 6 253.24 8.7
 -1 -3 5 77.82 4.49
 -1 3 5 92.09 4.42
 -1 3 5 95.02 2.8
 -1 3 5 88.01 5.01
 -1 3 5 85.49 4.91
 -1 -3 4 25.12 2.42
 -1 3 4 23.78 2.26
 -1 3 4 26.86 2.72
 -1 3 4 29.98 2.96
 -1 3 3 1082.11 14.93
 -1 3 3 1098.55 15.62
 -1 -3 3 1071.68 13.83
 -1 3 2 157.1 6.06
 -1 3 2 154.37 5.61
 1 3 -2 153.54 3.52
 -1 -3 2 161.87 4.95
 -1 3 1 67.38 4.05
 -1 3 1 66.26 3.39
 1 3 -1 66.8 2.75
 1 -3 -1 70.24 3.1
 1 3 0 461.64 10.63
 -1 3 0 489.9 10.82
 -1 3 0 466.38 8.32
 1 3 0 483.55 8.23
 1 -3 0 500.23 8.66
 -1 -3 0 494.13 7.75
 1 3 1 11.34 1.84
 -1 -3 -1 13.6 1.17
 1 -3 1 12.34 1.57
 1 3 1 12.26 1.55
 -1 3 -1 12 1.29
 1 3 2 240.89 6.69
 -1 -3 -2 245.87 4.23
 1 -3 2 242.85 7.07
 1 3 2 238.85 6.82
 -1 3 -2 243.66 4.65
 1 3 2 246.84 3.04
 1 3 2 223.52 7.45
 1 3 3 38.98 2.54
 1 -3 3 34.23 2.92
 1 3 3 35.86 2.86
 -1 3 -3 36.18 1.35
 1 -3 4 318.89 8.6
 1 3 4 312.49 9.3
 1 3 4 318.5 6.31
 1 3 4 312.09 8.77
 1 3 5 2404.07 26.02
 1 -3 5 2324.51 24.98
 1 3 5 2341.74 26.11
 1 3 5 2336.28 13.66
 1 3 5 2400.54 25.56
 1 3 6 394.03 11.04
 1 -3 6 388.95 10.97
 1 3 6 380.67 10.94
 1 3 6 391.52 7.84
 1 3 6 380.82 10.76
 1 3 7 1557.07 22.59
 1 -3 7 1499.62 22.91
 1 3 7 1520.74 22.83
 1 3 7 1521.47 15.43
 1 3 7 1538.01 22.66
 1 3 8 89.55 5.75
 1 -3 8 96.95 6.29
 1 3 8 84.78 3.68
 1 3 8 84.51 5.76
 1 -3 9 1.83 1.92
 1 3 9 3.78 0.87
 1 3 9 -1.89 2.34
 1 3 9 2.36 1.59
 1 -3 10 829.04 20.39
 1 3 10 852.49 18.65
 1 3 10 838.65 19.13
 1 -3 11 37.4 4.7
 -1 3 -11 36.7 4.78
 1 3 11 32.32 4.19
 1 3 11 28.86 3.69
 1 -3 12 11.03 2.66
 -1 3 -12 9.13 2.44
 1 3 12 12.52 2.59
 1 3 12 17.16 3.01
 1 -3 13 10.1 3.15
 1 3 13 9.53 2.3
 -1 3 -13 6.23 2.24
 1 3 14 159.06 9.77
 -1 3 -14 169.15 10.84
 1 3 15 232.5 12.29
 1 -3 15 218.83 13.61
 -1 3 -15 237.01 13.15
 1 3 16 810.9 23.42
 1 -3 16 829.24 27.55
 -1 3 -16 847.27 25.18
 1 3 17 11.13 2.1
 1 -3 17 10.21 3.5
 1 3 17 14.29 3.25
 1 3 18 10.89 2.1
 1 3 18 14.43 2.55
 1 3 18 7.87 2.33
 1 -3 18 8.21 3.3
 1 -3 18 11.41 2.64
 1 3 18 10.46 2.07
 -1 3 -19 250.87 10.52
 1 3 19 257.72 10.34
 1 -3 19 267.11 11.29
 1 3 19 285.24 15
 1 -3 19 266.61 10
 1 3 19 265.21 11.06
 1 -3 19 274.9 17.64
 1 -3 19 255.05 16.74
 1 -3 19 272.28 11.81
 1 3 20 25.29 3.37
 1 -3 20 16.97 3.28
 1 3 20 20.12 2.99
 1 -3 20 22.62 3.27
 1 -3 20 16.47 4.57
 1 -3 20 17.86 2.94
 -1 3 -20 12.55 2.57
 1 -3 21 0.66 1.4
 1 3 21 2.04 1.54
 -1 3 -21 0.8 1.44
 1 -3 21 -0.03 1.66
 1 -3 21 2.15 1.3
 1 3 22 177.41 9.05
 -1 3 -22 160.38 8.23
 1 -3 22 167.43 9.14
 1 3 22 169.73 8.39
 1 -3 22 164.05 9.11
 1 3 23 10.32 2.65
 -1 3 -23 17.11 2.9
 1 -3 23 15.64 3.04
 1 3 23 15.63 2.7
 1 -3 23 16.61 2.9
 1 3 24 4.5 1.52
 1 -3 24 1.76 1.81
 1 -3 24 4.74 1.66
 -1 3 -24 1.58 1.2
 1 -3 25 2.75 1.73
 1 3 25 3.26 1.58
 1 -3 25 0.9 1.79
 1 3 26 21.47 2.61
 1 -3 26 14.86 2.63
 1 3 27 7.43 1.46
 1 -3 27 3.42 1.34
 1 -3 27 7.27 2.2
 1 -3 28 11.83 1.9
 1 -3 29 68.75 3.62
 -1 -5 28 16.75 2
 -1 -5 27 7.26 1.77
 1 5 -27 6.04 1.06
 1 5 -26 0.51 0.86
 -1 -5 25 -0.59 1.27
 1 5 -25 -0.52 1.25
 -1 -5 24 4.33 1.73
 1 5 -24 2.64 1.2
 1 5 -23 148.35 7.76
 -1 -5 23 148.3 7.57
 -1 -5 23 139.55 7.41
 1 5 -22 2.99 1.95
 -1 -5 22 2.71 1.54
 -1 5 22 1.64 1.21
 -1 -5 22 3.81 2.15
 -1 5 22 2.05 1.68
 1 5 -21 8.3 2.61
 -1 -5 21 7.03 2.26
 -1 -5 21 11.57 2.85
 -1 5 21 9.25 2.16
 -1 5 21 11.48 2.55
 -1 5 20 52.21 4.89
 1 5 -20 58.21 5.53
 -1 -5 20 46.75 4.69
 -1 -5 20 49.29 5.01
 -1 5 20 46.44 4.57
 -1 5 19 52.81 4.75
 1 5 -19 52.93 5.45
 -1 5 19 51.67 4.89
 -1 -5 19 50.36 4.97
 -1 -5 19 53.46 5.26
 -1 5 19 55.28 4.61
 1 5 -18 5.35 1.77
 -1 5 18 4.04 1.51
 -1 -5 18 1.85 1.38
 -1 5 18 -1.07 3.11
 -1 -5 18 3.12 1.37
 -1 -5 18 7.91 3.93
 -1 5 18 -0.79 1.59
 -1 5 18 2.34 1.28
 -1 5 17 12.67 2.37
 1 5 -17 14.84 2.87
 -1 5 17 14.27 2.52
 -1 -5 17 11.59 2.63
 -1 5 17 14.63 3.53
 -1 -5 17 21.93 3.51
 -1 5 17 18.51 2.62
 1 5 -17 8.78 3.02
 -1 -5 17 25.09 5.82
 -1 -5 16 13.62 3.96
 -1 5 16 18.11 2.73
 -1 -5 16 16.74 2.73
 -1 5 16 13.38 3.25
 1 5 -16 10.87 3.65
 1 5 -16 18.28 3.14
 -1 5 16 16.98 2.68
 -1 5 16 15.68 2.32
 1 5 -15 0.69 1.8
 -1 -5 15 2.02 2.47
 -1 5 14 -2.17 3.06
 1 5 -14 6.72 3.3
 -1 5 13 52.41 6.24
 1 5 -13 50.53 6.69
 -1 5 12 22.79 4.22
 1 5 -12 21.28 4.56
 -1 -5 12 19.06 3.95
 -1 5 11 338.46 14.66
 1 5 -11 304.22 16.07
 -1 -5 11 300.59 13.96
 -1 5 10 87.29 7.26
 -1 -5 10 88.73 7.39
 1 5 -10 104.23 9.05
 -1 5 9 172.05 9.81
 -1 5 9 172.38 9.64
 -1 -5 9 159.96 9.29
 1 5 -9 172.24 11.44
 -1 -5 8 375.06 13.55
 -1 5 8 363.01 13.66
 1 5 -8 396.16 16.75
 -1 5 8 391.02 14.2
 -1 -5 7 3768.95 40.29
 1 5 -7 3828.02 50.02
 -1 5 7 3860.52 42.58
 -1 -5 6 864.85 18.19
 -1 5 6 822.01 19.53
 1 5 -6 890.89 23.38
 -1 5 6 868.56 19.4
 -1 5 5 40.17 4.16
 -1 5 5 32.01 4.03
 -1 -5 5 30.94 3.4
 1 5 -5 29.69 4.8
 -1 5 5 39.44 3.27
 -1 5 4 135.11 7.09
 -1 5 4 128.91 7.67
 -1 -5 4 135.65 6.48
 1 -5 -4 130.03 4.44
 1 5 -4 133.51 8.47
 -1 5 4 129.06 6.18
 -1 5 3 41.76 3.86
 -1 5 3 50.69 4.93
 -1 -5 3 30.24 2.95
 1 -5 -3 48.02 2.83
 -1 5 3 52.12 4.25
 1 5 -3 31.2 4.08
 -1 -5 2 169.95 6.36
 1 -5 -2 173.7 5.77
 1 5 -2 150.22 8.19
 -1 5 2 171.61 8.66
 1 5 -2 175.23 9.26
 1 5 -2 179.46 5.4
 -1 5 2 174.53 7.32
 -1 -5 1 736.2 12.52
 1 -5 -1 736.26 12.62
 -1 5 1 721.73 17.46
 1 5 -1 742.74 18
 1 5 -1 738.57 18.21
 -1 5 1 738.45 14.3
 1 5 -1 758.97 12.32
 1 5 0 18.18 2.05
 -1 5 0 19.49 2.24
 1 -5 0 19.52 2.28
 1 5 0 19.1 2.88
 -1 5 0 16.48 2.97
 1 5 0 18.71 2.97
 1 5 1 55.21 3.88
 -1 5 -1 50.76 3.29
 1 -5 1 52.91 3.9
 1 5 1 40.92 4.07
 1 5 1 52.78 5
 -1 5 -1 57.73 5.03
 1 5 2 26.86 2.97
 -1 5 -2 21.79 1.95
 -1 5 -2 26.93 3.79
 1 5 2 24.76 3.56
 1 5 2 23.81 3.13
 -1 5 -3 645.88 8.9
 1 5 3 638.91 14.39
 1 -5 3 606.63 13.52
 1 5 3 633.35 14.53
 1 5 4 18.45 2.86
 1 5 4 24.36 3.61
 1 5 4 19.64 2.53
 1 5 5 306.35 10.99
 1 -5 5 285.05 10.27
 1 5 5 299.43 11.93
 1 5 5 319.7 8.9
 1 5 6 151.52 8.66
 1 5 6 156.96 8.24
 1 -5 6 167.2 8.41
 1 5 7 31.35 4.41
 1 5 7 30.48 3.97
 1 5 8 165.77 9.48
 1 -5 8 172.37 9.45
 1 5 8 164.83 9.19
 1 -5 9 79.75 6.7
 1 5 9 95.39 7.48
 1 5 9 84.35 6.8
 -1 5 -9 86.37 8.24
 1 5 10 41.76 4.97
 -1 5 -10 44.87 6.17
 1 -5 10 34.45 4.73
 1 5 11 63.89 6.35
 -1 5 -11 55.51 6.91
 1 -5 11 65.46 6.64
 1 -5 12 -1.67 2.01
 -1 5 -12 -1.1 1.98
 1 5 12 0.78 2.13
 1 -5 13 63.76 7.19
 -1 5 -13 50.73 7.03
 1 5 13 48.79 6
 -1 5 -14 29.84 5.21
 1 5 14 34.35 5.23
 1 5 15 20.92 4.32
 1 5 15 19.72 2.93
 -1 5 -15 25.37 5.31
 -1 5 -15 19.53 2.93
 1 5 15 21.58 3.05
 1 5 16 85.81 6.16
 -1 5 -16 89.46 9.83
 1 5 16 82.53 8.59
 -1 5 -16 92.96 6.54
 1 5 16 85.01 5.66
 1 -5 16 95.16 6.27
 1 -5 16 89.44 9.83
 1 -5 17 196.6 14.79
 -1 5 -17 203.84 9.84
 1 5 17 192.78 9.19
 1 -5 17 187.87 9.16
 1 5 17 189.6 13.07
 1 5 17 193.35 8.87
 -1 5 -17 170.31 13.43
 1 5 17 184.11 8.03
 1 5 18 153.51 8.16
 1 5 18 163.21 8.6
 1 -5 18 144.1 8.06
 1 5 18 140.62 11.39
 1 -5 18 141.39 12.75
 1 -5 18 135.42 8.63
 1 5 18 144.4 7.14
 -1 5 -18 149.23 8.59
 1 5 19 61.55 5.33
 1 5 19 59.69 5.32
 -1 5 -19 54.91 5.41
 1 -5 19 52.54 5.34
 1 -5 19 58.69 5.3
 1 5 20 6.47 2.24
 1 5 20 8.18 2.33
 -1 5 -20 8.53 2.62
 1 -5 20 10.55 2.62
 1 -5 20 8.57 2.57
 -1 5 -21 251.6 10.82
 1 5 21 257.79 10.37
 1 5 21 255.71 10.47
 1 -5 21 245.9 11.2
 1 -5 21 237.7 10.2
 1 -5 22 23.9 3.57
 1 -5 22 25.05 3.6
 -1 5 -22 20.61 3.29
 1 -5 23 24.06 3.38
 -1 5 -23 23.96 3.4
 1 -5 23 18.44 3.02
 1 -5 24 77.99 5.41
 1 -5 24 76.03 5.34
 -1 5 -24 76.56 5.31
 -1 5 -25 6.74 1.68
 1 -5 25 7.07 1.68
 -1 5 -26 6 1.25
 1 -5 27 62.61 4.22
 1 -5 28 130.69 5.13
 1 7 -26 3.62 0.94
 -1 7 26 5.39 1.02
 1 7 -25 19.01 2.25
 1 7 -24 1.82 1.19
 1 7 -23 27.64 3.37
 -1 -7 22 7.66 1.89
 1 7 -22 5.99 2.1
 -1 7 22 5.07 1.96
 -1 -7 21 12.18 2.64
 1 7 -21 15.54 3.06
 -1 7 21 17.25 2.87
 -1 -7 20 23 3.38
 1 7 -20 13.98 3.02
 -1 7 20 14.45 2.76
 -1 -7 19 26.66 3.8
 1 7 -19 25.44 3.65
 -1 7 19 25.31 3.59
 -1 -7 18 28.73 3.88
 -1 7 18 27.11 3.86
 1 7 -18 28 3.97
 1 7 -17 395.23 14.18
 -1 7 17 373.81 13.21
 1 7 -16 104.13 7.37
 -1 7 16 90.19 6.73
 1 7 -15 4.95 2.07
 -1 -7 15 -3.44 2.62
 1 7 -15 -1.56 2.05
 -1 7 15 0.71 1.74
 1 7 -14 143.17 13.59
 1 7 -14 143.98 8.43
 -1 7 14 160.54 12.43
 -1 7 14 132.99 7.83
 -1 7 13 337.04 11.86
 -1 7 13 316.2 12.49
 1 7 -13 333.96 12.49
 1 7 -13 324.04 20.1
 -1 7 13 354.56 17.7
 -1 7 12 2.19 1.52
 -1 7 12 -2.78 4.16
 -1 7 12 3.69 1.85
 1 7 -12 3.84 1.61
 1 7 -12 3.63 2.36
 -1 7 11 41.81 4.42
 -1 7 11 45.02 6
 -1 7 11 49.97 4.43
 1 7 -11 42.67 7.04
 1 7 -11 48.53 4.68
 -1 7 10 22.93 4.27
 1 7 -10 25.78 5.24
 -1 7 9 78.67 7.8
 -1 7 9 90.5 8.03
 1 7 -9 86.1 9.46
 1 7 -8 9.66 3
 -1 7 8 12.34 3.14
 -1 7 8 10.28 2.31
 1 7 -8 15.37 3.95
 1 7 -7 -0.7 2.1
 -1 7 7 0.39 1.95
 -1 7 7 1.05 1.91
 1 7 -7 -2.49 3.2
 1 7 -6 -0.1 1.98
 -1 7 6 3.26 2.22
 -1 7 6 -2.27 2.48
 1 7 -6 1.26 2.15
 1 7 -5 203.14 12.26
 -1 7 5 173.82 11.05
 -1 7 5 168.33 9.58
 1 7 -5 183.69 12.3
 1 7 -4 363.02 16.1
 -1 7 4 371.33 15.91
 -1 7 4 370.91 13.67
 1 7 -4 363.24 16.92
 1 7 -3 8.2 2.91
 -1 7 3 10.88 2.38
 -1 7 3 11.02 2.51
 1 7 -3 9.35 2.85
 -1 7 2 145.7 9.99
 1 7 -2 147.66 10.13
 -1 7 2 158.87 8.27
 1 7 -2 156.12 10.59
 -1 7 2 164.29 9.68
 1 7 -1 39.97 5.31
 -1 7 1 40.98 5.1
 -1 7 1 49.56 4.42
 1 7 -1 44.61 5.57
 -1 7 1 42.97 5.13
 -1 7 0 95.04 7.94
 1 7 0 97.77 8.15
 1 7 0 103.28 6.02
 -1 7 0 104 5.99
 -1 7 0 88.16 7.63
 1 7 0 99.7 8.15
 -1 7 -1 152.97 10.16
 1 7 1 160.04 10.54
 1 7 1 170.8 8.05
 -1 7 -1 154.28 10.35
 1 7 1 157.75 9.9
 -1 7 -2 19.44 4.08
 1 7 2 19.42 2.93
 -1 7 -2 22.27 4.2
 1 7 2 15.38 3.24
 -1 7 -3 6.03 2.84
 1 7 3 8.5 2.94
 1 7 3 6.81 2.33
 -1 7 -3 3.21 1.91
 1 7 3 6.13 1.86
 -1 7 -4 0.84 1.98
 1 7 4 2.06 1.56
 -1 7 -4 2.06 2.62
 1 7 4 0.44 1.3
 1 7 5 277.68 14.15
 -1 7 -5 315.84 15.18
 -1 7 -5 307.77 16.21
 1 7 5 296.19 12.61
 1 -7 6 37.21 4.57
 -1 7 -6 34.46 5.51
 1 7 6 33.61 4.47
 1 7 6 32.64 4.97
 -1 7 -6 39.46 5.45
 1 -7 7 90.01 7.17
 -1 7 -7 90.13 9.4
 1 7 7 90.66 7.48
 1 7 7 91.27 8.42
 1 -7 8 23.01 3.87
 -1 7 -8 22.92 4.94
 1 7 8 16.6 3.1
 1 7 8 17.61 3.82
 1 -7 9 3.12 2.08
 -1 7 -9 -1.17 3.43
 1 7 9 -0.63 2.68
 1 7 9 1.27 1.7
 -1 7 -10 1.46 2.48
 1 7 10 1.79 1.64
 1 -7 10 -4.2 1.99
 1 -7 11 6.03 1.99
 1 7 11 19.19 4.29
 -1 7 -11 16.93 2.91
 -1 7 -11 11.72 3.72
 1 7 11 21.09 2.95
 1 7 11 15.39 2.89
 1 -7 12 32.85 5.48
 1 7 12 37.21 4.06
 1 7 12 35.76 5.44
 -1 7 -12 32.54 3.92
 1 7 12 31.63 3.98
 -1 7 -12 38.03 6.88
 1 7 13 12.25 2.36
 1 7 13 4.73 2.58
 -1 7 -13 11.8 2.39
 -1 7 -13 6.76 3.25
 1 7 13 10 2.49
 1 7 14 81.43 5.98
 1 7 14 81.34 8.85
 1 7 14 65.53 5.65
 -1 7 -14 71.38 9.76
 -1 7 -14 66.38 5.83
 1 7 15 1.46 1.64
 1 7 15 0.24 1.83
 -1 7 -15 0.83 1.67
 1 7 15 4.62 2.9
 1 7 16 218.94 10.26
 -1 7 -16 218.99 10.58
 1 7 17 123.1 7.91
 -1 7 -17 108.78 7.72
 -1 7 -18 33.03 4.43
 1 7 18 30.67 4.14
 1 -7 18 26.77 4.06
 -1 7 -19 20.44 3.67
 1 7 19 20.38 3.41
 1 -7 19 19.08 3.31
 -1 7 -20 2.08 2.11
 1 -7 20 4.2 1.52
 1 7 20 0.3 1.57
 1 -7 21 51.72 4.89
 -1 7 -21 57.3 5.13
 1 7 21 58.74 4.83
 -1 7 -22 59.19 4.96
 1 -7 22 56.17 4.58
 -1 7 -23 36.82 3.73
 1 -7 23 33.16 3.36
 1 -7 24 2.16 1.05
 -1 7 -24 4.52 1.4
 -1 7 -25 4.59 1.42
 1 -7 26 5.24 1.43
 -1 7 -26 4.14 0.98
 1 7 26 2.21 0.69
 1 9 -24 6.59 1.08
 1 9 -23 6.24 1.38
 1 9 -23 8.29 1.3
 1 9 -22 7.76 1.79
 1 9 -21 40.12 3.69
 -1 9 21 38.72 3.39
 -1 -9 20 21.78 2.66
 -1 9 20 22.74 3.02
 1 9 -20 27.8 3.47
 -1 -9 19 1.06 1.29
 -1 9 19 -0.11 1.46
 1 9 -19 3.13 2.04
 -1 -9 18 280.38 10.62
 -1 9 18 285.19 10.53
 1 9 -18 290.82 11.19
 -1 9 17 62.25 5.24
 1 9 -17 64.38 5.58
 -1 9 16 15.95 3.2
 1 9 -16 19.69 3.42
 -1 9 15 19.09 3.15
 1 9 -15 18.02 3.25
 -1 9 14 32.91 4.35
 1 9 -14 37.21 4.68
 -1 9 13 5.58 2.07
 1 9 -13 11.25 3
 -1 9 12 199.29 10.27
 -1 9 12 208.54 9.44
 1 9 -12 210.56 10.23
 -1 9 11 19.83 3.52
 1 9 -11 20.33 3.42
 -1 9 11 21.79 3.26
 -1 9 10 14.43 2.58
 -1 9 10 13.56 2.87
 -1 9 10 10.17 3.24
 1 9 -10 11.86 2.74
 1 9 -10 8.43 2.24
 1 9 -9 6.27 3.28
 -1 9 9 7.56 3.69
 -1 9 9 5.02 1.69
 -1 9 9 4.98 2.15
 -1 9 9 2.94 1.82
 1 9 -9 5.24 3.74
 1 9 -9 5.03 2.17
 1 9 -9 3.82 1.87
 -1 9 8 82.98 9.06
 1 9 -8 96.27 10.1
 -1 9 8 88.39 5.93
 -1 9 8 92.57 6.99
 -1 9 8 99.1 9.1
 1 9 -8 96.99 11.03
 1 9 -8 88.32 6.36
 1 9 -8 93.16 6.59
 1 9 -7 54.43 4.92
 -1 9 7 48.82 4.69
 1 9 -7 52.44 4.95
 -1 9 7 49.32 4.43
 -1 9 7 57.32 6.62
 -1 9 7 42.41 4.48
 -1 9 7 43.15 6.59
 1 9 -7 51.21 7.69
 1 9 -7 58.64 8.79
 -1 9 7 44.93 4.99
 1 9 -6 24.27 3.29
 -1 9 6 27.61 4
 -1 9 6 24.12 3.23
 -1 9 6 24.38 3.54
 -1 9 6 25.39 5.22
 1 9 -6 24.57 4.96
 -1 9 6 22.41 4.28
 1 9 -6 24.1 5.56
 -1 9 6 27.63 3.9
 1 9 -6 21.56 3.37
 -1 9 5 149.2 8.66
 -1 9 5 156.87 7.42
 -1 9 5 145.72 12.02
 1 9 -5 165.57 13.19
 -1 9 5 148.3 8.27
 1 9 -5 156.82 8.09
 1 9 -5 158.1 13.42
 1 9 -5 171.68 8.72
 -1 9 5 162.51 8.57
 1 9 -4 15.28 2.86
 -1 9 4 10.54 2.48
 -1 9 4 8.2 2.17
 1 9 -4 10.11 2.04
 -1 9 4 9.1 1.85
 -1 9 4 15.23 4.09
 1 9 -4 6.75 3.13
 1 9 -4 5.33 2.72
 1 9 -4 7.97 2.06
 -1 9 4 13.01 2.61
 -1 9 3 35.21 6.15
 1 9 -3 28.06 5.38
 -1 9 3 37.52 4.14
 -1 9 3 32.02 3.91
 1 9 -3 30.07 3.8
 1 9 -3 36.04 6.1
 -1 9 3 33.64 4.14
 1 9 -3 39.8 4.48
 -1 9 2 265.26 16.03
 1 9 -2 262.76 16.24
 -1 9 2 259 10.81
 1 9 -2 249.6 10.5
 -1 9 2 255.41 10.71
 1 9 -2 242.64 15.52
 -1 9 2 246.24 10.61
 1 9 -2 255.94 10.61
 1 9 -1 525 22.88
 -1 9 1 559.85 15.85
 1 9 -1 525.14 22.46
 -1 9 1 550.87 15.76
 1 9 -1 522.9 15.21
 -1 9 1 546.98 15.63
 1 9 -1 521.18 15.22
 -1 9 0 15.27 2.94
 -1 9 0 10.08 1.74
 1 9 0 9.14 1.97
 -1 9 0 13.76 3.56
 1 9 0 3.51 2.02
 1 9 0 11.95 2.39
 -1 9 0 11.18 2.38
 -1 9 -1 74.81 8.69
 1 9 1 60.97 7.76
 1 9 1 69.8 5.67
 1 9 1 66.94 5.4
 -1 9 -1 73.76 5.82
 -1 9 -1 70.27 8
 1 9 1 73.83 5.77
 -1 9 -1 75.76 5.8
 -1 9 -2 119.12 10.95
 1 9 2 92.09 9.75
 1 9 2 106.47 6.97
 1 9 2 101.53 6.78
 -1 9 -2 127.27 7.64
 -1 9 -2 126.37 11.18
 1 9 2 104.09 6.86
 -1 9 -2 132.48 7.76
 -1 9 -3 474.3 21.72
 1 9 3 444.92 20.96
 1 9 3 472.51 14.59
 1 9 3 461.1 14.32
 -1 9 -3 470.06 14.52
 -1 9 -3 470.23 22.13
 1 9 3 441.18 14.11
 -1 9 -3 484.46 14.62
 -1 9 -4 97.8 10.28
 1 9 4 95.42 6.69
 -1 9 -4 103.82 6.78
 1 9 4 85.9 5.55
 -1 9 -4 94.85 9.76
 1 9 4 85.06 9.27
 1 9 4 95.48 6.53
 -1 9 -4 88.36 5.99
 -1 9 -4 102.29 6.95
 1 9 4 99.68 6.62
 1 9 4 98.04 6.99
 -1 9 -5 6.94 3.45
 -1 9 -5 11.49 2.44
 -1 9 -5 11.15 2.52
 1 9 5 5.64 1.85
 -1 9 -5 8.32 2.43
 1 9 5 7.01 2.04
 1 9 5 3.5 3.3
 -1 9 -5 9.3 3.39
 1 9 5 5.9 1.57
 1 9 5 5.29 1.76
 -1 9 -6 40.02 6.88
 1 9 6 44.48 4.17
 1 9 6 48.05 4.68
 1 9 6 40.03 4.74
 -1 9 -6 43.84 4.55
 1 9 6 43.11 4.41
 1 9 6 41.58 6.29
 -1 9 -6 48.18 7.11
 1 9 6 47.36 6.4
 -1 9 -6 44.99 4.55
 -1 9 -7 12.59 2.56
 1 9 7 22.11 2.93
 1 9 7 18.16 2.86
 1 9 7 25.65 4.76
 -1 9 -7 12.09 4.18
 -1 9 -7 10.15 2.65
 1 9 7 23.74 3.41
 1 9 7 18.8 3.36
 1 9 7 14.61 3.85
 -1 9 -7 15.98 4.61
 1 9 8 22.69 3.21
 1 9 8 26.53 3.97
 1 9 8 21.4 4.86
 -1 9 -8 21.6 5.13
 -1 9 -8 20.31 3.13
 1 9 8 18.66 3
 -1 9 -8 21.74 5.34
 1 9 8 17.74 4.4
 -1 9 -8 22.42 3.34
 1 9 9 0.22 1.34
 1 9 9 1.35 1.87
 1 9 9 -0.08 1.55
 -1 9 -9 -0.76 2.35
 -1 9 -9 0.98 1.45
 -1 9 -9 0.71 1.28
 -1 9 -9 -0.91 2.52
 1 9 9 -2.48 2.14
 1 9 10 -1.64 1.97
 -1 9 -10 0.54 1.52
 1 9 10 -3.82 2.99
 1 9 10 1.55 1.47
 1 9 11 1.84 1.62
 1 9 11 -1.59 1.46
 -1 9 -11 -0.41 1.74
 -1 9 -12 120.54 7.95
 1 9 12 98.93 7.42
 1 9 12 103.97 7.12
 1 9 12 112.92 7.16
 -1 9 -13 39.04 4.72
 1 9 13 35.4 4.17
 1 9 13 35.54 4.16
 1 9 14 0.21 1.71
 -1 9 -14 0.75 1.45
 -1 9 -15 50.28 5.1
 1 9 15 53.85 5.09
 -1 9 -16 76.79 6.12
 1 9 16 80.38 6.02
 -1 9 -17 52.5 5.08
 1 9 17 49.38 4.69
 1 9 18 -0.84 1.07
 -1 9 -18 1.49 1.52
 1 -9 18 2.22 1.59
 1 9 19 35.29 3.91
 1 9 19 37.77 2.95
 -1 9 -19 33.94 3.87
 1 -9 19 34.24 3.9
 1 9 20 2.48 1.75
 1 9 20 -1.42 0.72
 -1 9 -20 2.2 1.75
 1 -9 20 -0.9 1.63
 1 -9 21 106.45 5.26
 -1 9 -21 120.15 6.25
 1 9 21 117.47 4.43
 -1 9 -22 28.86 2.88
 -1 9 -22 30.49 2.55
 -1 9 -23 0.99 0.93
 -1 9 -23 1.06 0.67
 -1 9 -24 64.05 3.17
 1 11 -20 19.9 1.94
 1 11 -19 3.91 1.37
 1 11 -19 3.85 1.06
 1 11 -18 2.19 1.04
 -1 -11 18 0.7 0.69
 -1 -11 17 7.19 1.62
 1 11 -17 7.09 1.64
 1 11 -17 4.72 1.24
 -1 11 17 5.84 1.5
 1 11 -17 3.91 1.35
 1 11 -16 7.69 1.93
 1 11 -16 3.06 1.02
 -1 11 16 4.68 1.52
 1 11 -16 5.72 1.9
 1 11 -15 29.4 3.3
 1 11 -15 27.8 3.05
 -1 11 15 28.79 3.08
 1 11 -15 31.98 3.5
 1 11 -14 17.88 2.78
 1 11 -14 17.43 2.67
 -1 11 14 19.88 2.8
 1 11 -14 16.11 2.73
 1 11 -13 39.95 4.04
 1 11 -13 38.65 3.97
 -1 11 13 44.8 4.12
 1 11 -13 43.66 4.29
 1 11 -12 12.97 2.49
 1 11 -12 16.07 2.81
 -1 11 12 11.88 2.31
 1 11 -12 15.23 2.94
 -1 11 11 8.01 2.48
 1 11 -11 10.14 2.49
 1 11 -11 8.53 2.37
 -1 11 11 5.58 1.51
 1 11 -11 6.65 2.02
 -1 11 10 8.23 2.44
 1 11 -10 10.48 2.75
 1 11 -10 8.99 2.42
 -1 11 10 9.56 2.08
 1 11 -10 11.51 2.47
 -1 11 9 38.52 4.61
 1 11 -9 52.54 5.23
 1 11 -9 51.72 5.1
 1 11 -9 40.58 4.26
 1 11 -9 45.01 4.44
 -1 11 9 34.4 3.64
 -1 11 8 195.28 8.55
 -1 11 8 194.62 10
 1 11 -8 208.32 10.24
 1 11 -8 207.31 9.81
 1 11 -8 187.71 8.95
 -1 11 8 203.47 8.33
 1 11 -8 202.16 9
 -1 11 7 55.93 4.56
 -1 11 7 58.95 5.66
 1 11 -7 59.09 5.53
 1 11 -7 62.91 5.56
 1 11 -7 48.89 4.85
 -1 11 7 58.45 4.54
 1 11 -7 56.13 4.83
 -1 11 6 92.04 7.11
 1 11 -6 89.76 6.86
 1 11 -6 88.92 6.57
 1 11 -6 79.62 6.2
 -1 11 6 92.04 5.61
 1 11 -6 80.56 5.69
 1 11 -5 109.49 7.47
 1 11 -5 112.13 7.34
 1 11 -5 117.41 7.4
 -1 11 5 100.56 6.84
 -1 11 5 102.15 7.38
 1 11 -4 154.63 8.58
 1 11 -4 149.56 8.47
 -1 11 4 137.31 8.07
 1 11 -4 140.46 8.51
 -1 11 4 146.99 8.92
 1 11 -3 0.01 1.5
 1 11 -3 1.02 1.46
 -1 11 3 0.83 1.69
 1 11 -3 0.23 1.58
 -1 11 3 1.59 1.92
 -1 11 2 69.97 6.05
 1 11 -2 73.25 6
 1 11 -2 74.92 6.03
 1 11 -2 72.54 6.02
 -1 11 2 72.28 5.98
 -1 11 2 76.55 6.52
 1 11 -1 1.29 1.74
 -1 11 1 1.61 1.61
 1 11 -1 -0.05 1.75
 -1 11 1 0.41 1.79
 -1 11 1 -0.67 1.97
 1 11 -1 0.39 1.9
 -1 11 1 2.34 2.34
 1 11 0 99.77 7.06
 -1 11 0 102.69 7.27
 1 11 0 96.73 6.84
 -1 11 0 107.8 7.32
 1 11 0 96.25 6.8
 -1 11 0 109.81 7.5
 -1 11 -1 14.19 2.9
 1 11 1 14.73 2.7
 1 11 1 16.19 3.11
 -1 11 -1 16.84 3.04
 1 11 1 9.29 2.02
 -1 11 -1 12.33 2.58
 1 11 1 15.51 3.22
 -1 11 -2 3.24 1.61
 1 11 2 6.83 2.34
 -1 11 -2 7.54 2.38
 -1 11 -2 4.01 1.76
 1 11 2 2.65 1.45
 1 11 2 5.36 2.31
 1 11 3 55.24 5.33
 -1 11 -3 51.81 5.1
 -1 11 -3 58.71 5.34
 1 11 3 50.14 4.96
 -1 11 -3 47.34 4.92
 1 11 3 55.88 5.6
 -1 11 -4 86.92 6.44
 1 11 4 85.36 6.56
 -1 11 -4 87.48 6.6
 1 11 4 94.32 6.64
 -1 11 -4 91.49 6.91
 1 11 4 91.84 7.11
 1 11 5 -0.31 1.84
 -1 11 -5 1.53 1.66
 1 11 5 -0.93 1.59
 -1 11 -5 -3.5 1.46
 -1 11 -5 -0.05 1.62
 1 11 5 -0.52 1.04
 -1 11 -5 0.69 1.6
 1 11 6 34.12 4.63
 -1 11 -6 41.42 4.72
 -1 11 -6 45.6 4.88
 -1 11 -6 42.02 4.72
 1 11 6 36.82 3.69
 -1 11 -6 38.51 4.05
 -1 11 -7 24.49 3.63
 -1 11 -7 23.77 3.36
 -1 11 -7 22.29 3.48
 1 11 7 21.21 2.96
 -1 11 -7 25.4 3.64
 1 11 7 29.14 3.36
 1 11 7 21.82 3.73
 1 11 8 1.95 1.32
 -1 11 -8 0.42 1.7
 -1 11 -8 2.98 1.71
 -1 11 -8 2.05 1.69
 1 11 8 1.27 1.41
 1 11 8 0.32 1.58
 1 11 9 79.04 5.33
 -1 11 -9 69.81 5.8
 -1 11 -9 68.96 5.46
 -1 11 -9 70.08 5.92
 1 11 9 69.64 5.1
 1 11 9 68.96 6.06
 1 11 10 0.5 1.11
 -1 11 -10 6.38 2.38
 -1 11 -10 7.75 2.15
 -1 11 -10 2.34 1.43
 1 11 10 3.91 1.66
 1 11 10 2.95 1.95
 1 11 11 1.19 1.51
 -1 11 -11 0.37 1.46
 -1 11 -11 -0.34 1.63
 1 11 11 1.49 1.12
 -1 11 -11 0.65 1.25
 -1 11 -12 23.22 3.26
 -1 11 -12 22.3 3.25
 1 11 12 22.26 3.02
 -1 11 -12 28.27 3.58
 -1 11 -13 16.78 2.77
 -1 11 -13 11.14 2.32
 1 11 13 17.9 2.67
 -1 11 -13 15.99 2.79
 -1 11 -14 5.2 1.53
 -1 11 -14 9.56 2.3
 1 11 14 6.42 1.87
 -1 11 -14 7.82 2.12
 -1 11 -15 9.27 1.84
 -1 11 -15 8.05 1.84
 1 11 15 9.88 2.12
 -1 11 -15 9.47 2.39
 -1 11 -16 9.53 1.68
 -1 11 -16 13.59 2.27
 1 11 16 11.75 2.01
 -1 11 -16 12.25 2.32
 -1 11 -17 4.37 1.52
 1 -11 17 5.07 1.71
 1 11 17 4.15 1.55
 -1 11 -17 3.86 1.62
 -1 11 -18 -1.51 1.52
 -1 11 -18 1.66 1
 1 -11 18 1.33 0.99
 -1 11 -19 18.22 2.17
 -1 11 -19 14.66 1.67
 -1 11 -20 34.57 2.4
 1 13 -14 14.85 1.61
 1 13 -13 0.75 0.81
 1 13 -13 0 0.71
 1 13 -12 1.2 0.86
 1 13 -12 -1.32 0.95
 1 13 -11 2.16 1.06
 1 13 -11 5.52 1.47
 1 13 -10 13.31 2
 1 13 -10 16.05 2.23
 1 13 -9 -0.54 1.2
 1 13 -9 -0.59 1.15
 1 13 -8 3.33 1.16
 -1 13 8 2.7 1.2
 1 13 -8 3.49 1.65
 1 13 -7 0.59 1.49
 -1 13 7 1.56 1.44
 1 13 -7 3 1.66
 1 13 -7 2.03 1.26
 1 13 -6 46.19 3.99
 1 13 -6 53.42 4.49
 -1 13 6 46.13 4.16
 1 13 -6 51.72 4.34
 1 13 -5 18.98 2.95
 -1 13 5 16.71 2.71
 1 13 -5 16.36 2.67
 1 13 -4 7.69 2.17
 -1 13 4 4.23 1.87
 1 13 -4 5.77 1.63
 -1 13 3 54.61 4.5
 1 13 -3 60.24 4.89
 1 13 -3 55.9 4.56
 -1 13 2 3.44 1.35
 1 13 -2 5.57 2.15
 1 13 -2 4.05 1.66
 -1 13 1 0.08 1.49
 1 13 -1 2.05 1.47
 1 13 -1 0.99 1.7
 -1 13 0 87.19 5.75
 -1 13 0 81.84 5.7
 1 13 0 71.06 5.35
 1 13 0 75.09 5.37
 1 13 1 -1.37 1.72
 -1 13 -1 -3.24 1.68
 -1 13 -1 1.07 1.55
 1 13 2 257.73 9.9
 -1 13 -2 276.09 10.22
 -1 13 -2 277.6 10.15
 -1 13 -3 32.59 3.63
 1 13 3 29.07 3.39
 -1 13 -3 30.77 3.63
 -1 13 -4 39.17 3.97
 1 13 4 33.48 3.64
 -1 13 -4 39.63 4
 -1 13 -5 -0.88 1.44
 1 13 5 -0.15 1.28
 -1 13 -5 0.41 1.43
 -1 13 -6 32.07 3.62
 1 13 6 25.31 3.11
 -1 13 -6 33.34 3.51
 -1 13 -7 -0.63 1.21
 1 13 7 0.34 1.18
 -1 13 -7 -0.42 1.39
 1 13 8 39.27 3.62
 -1 13 -8 39.35 3.51
 -1 13 -8 35.26 3.42
 -1 13 -9 -0.3 1.22
 -1 13 -9 -0.26 1.05
 -1 13 -10 1.81 1.12
 -1 13 -10 2.16 1.12
 -1 13 -11 3.91 1.3
 -1 13 -11 3.73 1.22
 -1 13 -12 3.7 1.13
 -1 13 -12 7.12 1.37
 1 -13 13 5.31 1.26
 -1 13 -13 4.71 1.04
 -1 13 -13 6.57 1.14
 -2 0 29 1.22 1.1
 -2 0 28 55.12 4.16
 -2 0 27 0.29 1.66
 -2 0 27 -2.9 1.74
 -2 0 26 0.23 1.52
 -2 0 26 3.04 1.52
 -2 0 25 0.34 1.98
 -2 0 25 -2.14 1.87
 -2 0 25 1.61 1.59
 -2 0 24 2.48 1.92
 -2 0 24 1.55 1.29
 -2 0 23 -0.8 1.49
 -2 0 22 65.31 5.45
 -2 0 21 0.25 1.24
 -2 0 21 0.31 1.02
 -2 0 20 4.87 3.12
 -2 0 20 -2.17 2.55
 -2 0 20 3.19 1.53
 -2 0 19 -0.68 1.9
 -2 0 19 -1.56 1.39
 -2 0 19 1.44 1.33
 -2 0 18 0.27 1.88
 -2 0 18 3.91 2.11
 -2 0 17 -0.78 1.9
 -2 0 16 558.28 20.29
 -2 0 16 568.35 21.01
 -2 0 15 0.06 0.83
 -2 0 15 0.11 1.9
 -2 0 15 -0.6 1.78
 -2 0 14 238.75 9.49
 -2 0 14 243.9 12.13
 -2 0 14 231.92 12.18
 -2 0 13 1 0.97
 -2 0 13 0.23 1.94
 -2 0 13 -1.22 2
 -2 0 12 1358.14 20.89
 -2 0 12 1330.51 26.23
 -2 0 12 1336.95 25.59
 2 0 -12 1346.23 18.83
 -2 0 11 0.94 1.25
 -2 0 11 1.35 1.67
 -2 0 11 0.56 1.98
 2 0 -11 0.68 0.84
 2 0 -10 78.47 4.26
 -2 0 10 79.52 4.67
 -2 0 10 83.61 3.78
 -2 0 10 82.34 5.84
 -2 0 10 80.53 5.92
 -2 0 9 -0.05 0.84
 -2 0 9 0.16 0.5
 -2 0 9 1.2 1.38
 2 0 -9 0.79 0.71
 2 0 -8 1779.78 18.63
 -2 0 8 1797.06 19.38
 -2 0 8 1843.8 15.67
 -2 0 8 1791.62 23.82
 -2 0 7 1.36 0.65
 -2 0 7 -0.61 0.76
 2 0 -7 -0.15 0.62
 -2 0 7 1.08 0.94
 2 0 -6 910.9 11.67
 -2 0 6 933.3 9.48
 -2 0 5 1.13 0.51
 2 0 -5 -0.08 0.48
 -2 0 5 1.42 0.96
 2 0 -4 3189.95 18.43
 -2 0 4 3175.62 22.26
 2 0 -3 1.03 0.44
 -2 0 3 -0.09 0.48
 2 0 -2 2996.47 14.22
 -2 0 2 3029.04 16
 2 0 2 3464.62 15.7
 2 0 2 3493.94 15.74
 2 0 3 0.66 0.39
 2 0 3 1.71 0.58
 2 0 4 9999 32.66
 2 0 4 9921.41 37.71
 2 0 5 0.48 0.61
 2 0 5 0.92 0.65
 2 0 5 0.09 0.74
 2 0 6 500.59 8.87
 2 0 6 501.64 8.76
 2 0 6 512.13 10.75
 2 0 7 0.86 0.64
 2 0 7 1.45 0.75
 2 0 7 -0.44 0.93
 2 0 8 1502.97 17.18
 2 0 8 1556.09 17.74
 2 0 8 1552.93 21.92
 2 0 9 0.44 0.72
 2 0 9 -0.58 0.7
 2 0 9 1.86 1.56
 2 0 10 106.04 6.57
 2 0 10 100.56 5.12
 2 0 10 106.29 5.02
 2 0 11 -0.61 1.81
 -2 0 -11 0.46 0.77
 2 0 11 1.14 0.75
 2 0 11 1.59 1.01
 2 0 12 807.35 19.21
 2 0 12 812.41 19.98
 -2 0 -12 793.48 14.68
 2 0 12 860.41 16.52
 2 0 12 833.31 15.21
 2 0 13 1.37 1.25
 2 0 13 1.4 0.92
 2 0 13 0.83 1.25
 2 0 13 0.55 1.38
 2 0 14 395.06 12.31
 2 0 14 370.73 15.12
 2 0 14 383.73 14.74
 2 0 15 0.27 1.01
 2 0 15 2.57 2.21
 2 0 15 -0.16 1.14
 2 0 16 219.97 12.87
 2 0 16 206.76 11.95
 2 0 17 -1.91 1.84
 2 0 17 -1.03 1.81
 2 0 18 306.98 15.85
 2 0 18 299.05 16.37
 2 0 18 303.03 10.91
 2 0 19 -0.74 1.44
 2 0 19 1.34 1.38
 2 0 19 1.37 1.59
 2 0 20 682.49 18.42
 2 0 20 641.28 24.24
 2 0 20 674.84 17.31
 2 0 21 1.22 1.66
 2 0 21 1.94 1.59
 2 0 22 0.3 1.69
 2 0 22 1.12 1.69
 2 0 22 -3.07 1.74
 2 0 23 -1.8 1.65
 2 0 23 -2.06 2.11
 2 0 23 -0.15 1.8
 2 0 24 28.36 3.89
 2 0 24 32.79 4.01
 2 0 25 -1.91 1.55
 2 0 25 -4.13 1.88
 2 0 26 2.61 1.61
 2 0 26 4.05 1.79
 2 0 27 0.7 1.22
 2 0 27 -2.13 1.82
 2 0 28 13.77 1.95
 2 0 28 13.82 2.29
 2 0 29 0.93 0.71
 -2 -2 29 3.56 1.11
 -2 2 29 4.61 1.11
 -2 -2 29 3.18 1.21
 -2 -2 28 2.58 1.48
 -2 2 28 1.15 1.11
 -2 -2 28 -1.68 1.35
 -2 -2 27 65.79 4.83
 -2 -2 27 61.27 4.61
 -2 2 27 61.16 4.28
 -2 -2 26 34.05 3.83
 -2 -2 26 35.09 3.96
 -2 2 26 34.51 3.59
 -2 -2 25 107.82 6.98
 -2 2 25 120.54 6.77
 -2 2 25 124.9 7.27
 -2 -2 24 185.2 9.36
 -2 2 24 170.82 8.51
 2 2 -24 185.06 8.05
 -2 2 24 176.39 8.8
 -2 -2 24 190.65 8.5
 -2 -2 23 39.27 4.11
 -2 2 23 39.49 4.48
 2 2 -23 48.94 4.44
 -2 -2 23 43.39 4.37
 -2 -2 22 101.03 6.49
 -2 2 22 103.47 7.09
 -2 -2 22 104.01 6.94
 -2 2 21 27.22 3.77
 -2 -2 21 24.89 3.27
 -2 -2 21 28.7 3.65
 -2 2 20 195.92 9.55
 -2 -2 20 186.04 8.83
 -2 -2 20 207.4 14.96
 -2 -2 20 184.63 14.4
 -2 -2 20 212.04 10.05
 -2 -2 19 69.97 5.27
 -2 2 19 79.78 5.93
 -2 -2 19 86.68 6.31
 -2 -2 19 80.82 9.2
 -2 -2 19 79.95 9.29
 -2 -2 18 377.35 19.44
 -2 -2 18 394.7 19.62
 -2 2 18 391.92 16.31
 -2 2 18 414.88 12.49
 -2 2 18 371.42 12.42
 -2 -2 18 380.61 11.91
 -2 2 17 0.36 1.64
 -2 -2 17 2.46 1.7
 -2 2 17 3.85 1.84
 -2 -2 17 3.27 2.2
 -2 2 16 92.57 7.43
 -2 -2 16 90.12 8.73
 -2 -2 16 85.82 8.7
 -2 2 16 101.69 8.51
 -2 2 15 142.68 9.05
 -2 -2 15 156.61 11.05
 -2 2 15 148.89 9.92
 2 2 -15 152.86 9.44
 -2 2 14 64.85 5.93
 -2 2 14 70.7 6.58
 -2 -2 14 56.93 6.38
 2 2 -14 57.37 5.74
 -2 2 13 4.12 2.04
 -2 -2 13 5.74 2.32
 -2 2 13 6.8 2.44
 2 2 -13 1.84 1.23
 -2 2 12 126.67 7.71
 -2 2 12 137.79 8.29
 -2 -2 12 124.14 8.5
 2 2 -12 126.03 8.03
 -2 2 11 22.6 3.18
 -2 2 11 22.47 3.46
 2 2 -11 15.86 2.8
 -2 2 10 3.29 1.46
 -2 -2 10 4.65 0.84
 -2 2 10 5.29 2.12
 2 2 -10 4.57 1.77
 -2 2 9 431.77 12.46
 -2 -2 9 432.22 13.18
 -2 2 9 425.75 12.28
 -2 -2 9 436.72 6.4
 2 2 -9 433.97 13.3
 -2 2 8 734.53 15.38
 -2 -2 8 763.45 7.51
 -2 2 8 728.8 15.34
 2 2 -8 755.9 16.98
 -2 -2 7 2013.63 10.32
 -2 -2 7 2070.68 9.49
 -2 2 7 2008.01 24.05
 -2 2 7 2010.7 23.94
 2 2 -7 2042.9 26.56
 -2 -2 7 2032.76 24.97
 -2 -2 6 1799.28 7.43
 -2 -2 6 1822.54 21.93
 -2 2 6 1834.91 21.61
 2 2 -6 1817.02 24.24
 -2 -2 5 1947.85 20.7
 -2 2 5 1969.19 19.78
 -2 2 5 1901.28 18.64
 2 -2 -4 0.72 0.4
 -2 -2 4 1.93 0.93
 2 -2 -4 1.83 0.37
 -2 2 4 1.9 0.83
 -2 -2 3 5646.22 28.62
 -2 2 3 5705.44 29.62
 2 -2 -3 5881.8 22.12
 -2 2 3 5813.4 30.56
 -2 2 2 1891.71 16.58
 -2 2 2 1912.45 17.43
 -2 2 1 2386.29 19.6
 -2 2 1 2420.69 18.53
 2 2 -1 2472.17 21.4
 2 2 -1 2391.76 13.11
 -2 -2 1 2518.56 13.62
 2 2 0 1094.33 13.29
 2 2 0 1086.87 10.21
 2 2 0 1103.53 11.86
 2 2 0 1075.87 13.08
 2 2 1 1969.41 16.51
 2 2 1 1960.06 17.85
 2 2 1 1920.12 16.79
 2 -2 1 1948 16.59
 2 2 2 116.35 4.21
 2 2 2 126.41 3.81
 2 -2 2 116.29 4.37
 2 2 3 391.45 5.94
 2 2 3 377.52 8.57
 2 -2 4 381.78 8.73
 2 -2 4 382.75 9.34
 2 2 4 376.84 9.06
 2 2 5 282.66 4.8
 2 2 5 277.39 8.23
 2 -2 5 259.2 7.86
 2 2 5 280.23 8.04
 2 2 6 0.36 0.35
 2 2 6 1.6 0.76
 2 -2 6 3.05 1.25
 2 2 6 2.77 1.28
 2 2 7 340.47 5.84
 2 2 7 339.9 8.85
 2 -2 7 322.31 10.14
 2 2 7 345.27 9.79
 2 2 7 330.47 9.55
 2 2 8 24.93 1.73
 2 -2 8 17.47 2.59
 2 2 8 24.55 2.84
 2 2 8 19.57 2.55
 2 2 8 24.35 2.64
 2 -2 9 554.47 15.15
 2 2 9 546.85 8.46
 2 2 9 563.09 13.8
 2 2 9 554.14 13.31
 2 2 9 541.78 12.84
 2 -2 10 1110.49 22.7
 2 2 10 1104.89 12.69
 2 -2 10 1151.51 14.55
 2 2 10 1124.3 20.39
 2 2 10 1147.36 19.82
 2 2 10 1132.11 19.86
 2 -2 11 26.46 4.18
 2 2 11 15.95 2.64
 2 -2 11 22.65 2.1
 2 2 11 13.87 2.57
 2 2 11 15.32 2.7
 2 -2 12 77.01 6.83
 2 2 12 91.7 6.38
 2 2 12 85.75 5.89
 2 2 12 88.56 6.32
 -2 2 -12 76.32 6.22
 2 -2 13 270.92 13.21
 2 2 13 272.88 10.85
 -2 2 -13 279.78 12.23
 2 2 13 278.77 11.61
 2 2 13 274.4 11.47
 -2 2 -14 22.18 3.42
 2 2 14 34.97 4.15
 2 2 14 30.48 4.27
 2 -2 14 27.01 4.49
 2 2 14 23.06 3.61
 2 2 15 796.95 21.18
 2 -2 15 768.62 24.47
 2 2 15 841.71 22.13
 -2 2 -15 801.3 21.63
 2 2 16 46.25 5.46
 2 -2 16 48.51 6.55
 2 2 16 54.79 5.82
 2 -2 17 -1.92 2.62
 2 2 17 0.7 1.32
 2 2 17 0.07 1.97
 2 2 18 1.28 1.64
 2 -2 18 3.82 3.05
 2 -2 18 3.71 2.34
 2 2 18 -0.74 1.94
 2 -2 18 -1.56 1.73
 2 2 18 3.24 1.49
 2 -2 18 2.13 1.64
 2 -2 19 701.31 27.47
 2 -2 19 712.3 26.62
 2 -2 19 735.35 19.14
 2 2 19 735.64 16.36
 2 2 19 684.9 17.48
 2 -2 19 699 16.6
 2 2 19 715.14 17.9
 -2 2 -20 -0.55 1.44
 2 -2 20 0.84 1.85
 2 -2 20 1.01 1.85
 2 -2 20 3.74 2.39
 2 -2 20 -0.85 1.84
 2 2 20 -0.18 1.63
 2 -2 20 0.49 1.33
 2 2 20 0.9 1.31
 2 2 21 39.11 4.34
 2 -2 21 36.31 4.42
 2 -2 21 31.75 4.29
 2 2 21 38.16 4.41
 2 -2 21 39.52 4.27
 2 -2 22 228.48 10.85
 2 -2 22 246.4 10.83
 2 2 22 225.66 10.03
 2 -2 22 241.94 9.96
 2 2 22 232.33 10.47
 2 2 22 226.68 10.02
 2 -2 23 123.39 7.84
 2 -2 23 122.21 7.88
 2 2 23 117.8 7.19
 2 2 23 133.79 7.8
 2 2 23 129.47 7.41
 2 2 24 59.23 4.93
 2 2 24 57.25 4.98
 2 -2 24 58.22 5.25
 2 -2 24 52.34 4.91
 2 2 25 35.8 3.6
 2 -2 25 29.16 3.53
 2 -2 25 37.04 4.6
 2 2 25 37.99 3.89
 2 -2 26 137.45 7.62
 2 2 26 142.09 6.52
 2 -2 26 137.52 7.54
 2 2 26 141.15 6.9
 2 2 27 20.62 2.57
 2 -2 27 17.53 2.57
 2 -2 27 19.21 2.73
 2 2 28 48.17 3.37
 2 -2 28 44.91 3.68
 2 -2 28 51.55 3.85
 2 -2 29 3.21 2.49
 -2 -4 29 29.5 2.21
 -2 -4 28 44.22 3.33
 -2 -4 27 8.26 1.71
 -2 -4 27 12.08 2.18
 -2 -4 26 62.33 4.45
 2 4 -26 66.01 4.31
 -2 -4 25 84.53 5.58
 2 4 -25 85.02 5.33
 2 4 -24 6.24 1.76
 -2 4 24 7.53 2.19
 -2 4 24 6.08 1.56
 -2 -4 24 7.16 2.27
 2 4 -23 29.65 3.64
 -2 4 23 33.81 3.5
 -2 -4 23 31.09 4.01
 -2 4 23 34.38 4.09
 2 4 -22 23.82 3.38
 -2 -4 22 24.08 3.45
 -2 4 22 23.54 3.28
 -2 4 22 31.38 3.66
 -2 -4 22 25.17 3.46
 -2 4 22 29.16 3.7
 -2 -4 21 45.33 4.8
 -2 4 21 50.18 4.67
 -2 4 21 45.5 4.6
 -2 -4 21 39.73 4.69
 2 4 -21 43.95 4.64
 2 4 -20 22.77 3.64
 -2 -4 20 25.72 3.8
 -2 -4 20 18.69 3.13
 -2 4 20 21.56 3.18
 -2 4 20 21.05 3.12
 -2 4 20 22.28 3.28
 -2 4 19 146.2 7.61
 -2 4 19 142.78 7.77
 -2 4 19 142.96 11.17
 -2 -4 19 145.28 13.04
 -2 -4 19 141.97 12.8
 -2 4 19 122.88 7.51
 -2 -4 19 137.48 8.3
 -2 -4 19 134.47 7.98
 -2 -4 18 8.92 3.98
 -2 -4 18 8.02 2.57
 -2 4 18 13.38 2.48
 -2 4 18 10.45 2.17
 -2 4 18 9.5 3.04
 -2 4 18 9.35 1.92
 -2 -4 17 28.14 5.33
 -2 -4 17 29.35 3.7
 -2 4 17 25.64 3.35
 -2 4 17 30.8 3.48
 -2 4 17 26.78 3.31
 -2 4 17 22.74 4.43
 -2 4 16 96.54 8.71
 2 4 -16 95.46 9.29
 -2 -4 16 108.52 10.3
 -2 4 15 0.64 2.14
 2 4 -15 1.61 1.7
 -2 -4 15 3.51 1.94
 -2 4 14 10.75 3.38
 2 4 -14 3.39 1.9
 -2 -4 14 6.58 2.7
 2 4 -13 218.89 13.24
 -2 4 13 221.95 12.12
 2 4 -12 730.21 23.21
 -2 4 12 743.54 21.25
 -2 4 11 2.6 1.45
 2 4 -11 1.63 1.78
 -2 -4 11 6.62 2.34
 -2 4 10 493.86 16.12
 2 4 -10 469.42 17.47
 -2 -4 10 434.46 15.14
 -2 4 9 388.99 13.78
 -2 -4 9 383.73 13.56
 2 4 -9 391.2 15.65
 -2 4 9 395.11 10.8
 -2 4 8 285.46 11.34
 -2 4 8 272.16 10.6
 -2 -4 8 283.23 10.98
 2 4 -8 263.98 12.51
 -2 4 8 301.56 9.36
 -2 4 7 1304.15 23.19
 -2 4 7 1314.2 22.38
 -2 -4 7 1269.12 21.78
 2 4 -7 1276.21 26.45
 -2 4 7 1330.99 19.63
 -2 4 6 44.32 4.24
 -2 4 6 49.12 4.29
 -2 -4 6 53.85 4.29
 2 4 -6 48.98 5.27
 -2 4 6 47.76 2.36
 -2 4 6 47.03 3.79
 -2 4 5 173.53 7.8
 -2 4 5 181.91 7.89
 -2 -4 5 159.51 6.74
 -2 4 5 184.37 5.7
 2 4 -5 156.06 8.84
 -2 4 5 182.68 7.27
 -2 -4 4 408.08 10
 -2 4 4 424.96 11.9
 -2 4 4 420.16 11.47
 2 4 -4 410.85 13.57
 -2 4 3 16.23 2.3
 -2 -4 3 15.36 1.89
 2 4 -3 16.55 2.69
 -2 4 3 19.86 2.6
 -2 4 2 6.65 1.42
 2 4 -2 7.64 1.03
 2 4 -2 9.18 2.02
 -2 4 2 6.12 1.75
 2 -4 -2 8.52 1.33
 -2 -4 2 11.43 1.46
 2 4 -2 8.29 2.09
 2 -4 -1 268.58 7.31
 -2 -4 1 244.41 6.05
 2 4 -1 236.3 9.02
 -2 4 1 264.66 9.16
 2 4 -1 251.41 6.27
 -2 4 1 252.47 7.6
 2 4 -1 235.1 9.13
 -2 4 0 7.03 1.86
 2 4 0 9.36 2.05
 -2 4 0 5.76 1.12
 2 4 0 9 1.4
 2 -4 0 7.77 1.49
 2 4 0 11.75 2.11
 2 4 1 13.54 2.38
 2 4 1 14.56 1.9
 -2 4 -1 12.25 1.52
 2 -4 1 17.21 2.17
 2 4 1 14.36 2.11
 2 4 2 127.68 6.63
 2 4 2 130.43 3.13
 -2 4 -2 124.99 4.14
 2 4 2 128.22 5.63
 2 4 2 130.61 6.02
 2 -4 2 116.66 5.66
 2 4 3 17.46 2.27
 -2 4 -3 15.54 1.26
 2 -4 3 17.53 2.47
 2 4 3 20.35 2.21
 2 4 4 22.73 3.19
 2 4 4 23.39 2.72
 -2 4 -4 21.05 0.93
 2 4 4 25.3 3.09
 2 -4 4 21.5 2.62
 2 4 4 23.32 2.25
 2 4 5 143.87 7.39
 2 4 5 152.75 7.68
 2 4 5 142.65 6.86
 2 4 5 148.6 5.04
 2 -4 6 11.08 2.34
 2 4 6 13.14 2.61
 2 4 6 10.43 2.17
 2 4 6 13.21 2.83
 2 4 7 161.82 8.11
 2 4 7 162.67 8.41
 2 -4 7 147.94 7.86
 2 4 7 176.55 8.76
 2 4 8 1157.76 22.35
 2 4 8 1177.93 22.94
 2 -4 8 1107.88 22.41
 2 4 8 1136.5 22.62
 2 -4 9 5.31 2.24
 2 4 9 5.3 2
 2 4 9 9.8 2.63
 2 -4 10 1.59 1.66
 2 4 10 4.14 1.57
 2 4 10 3.35 1.63
 2 -4 11 20.26 3.82
 2 4 11 21.3 3.56
 2 4 12 114.95 8.29
 2 -4 12 108.72 8.62
 -2 4 -12 124.4 9.61
 2 -4 13 13.55 3.24
 2 4 13 12.84 3.01
 -2 4 -13 15.71 3.68
 2 -4 14 22.96 4.47
 -2 4 -14 16.69 4.03
 2 4 14 17.35 3.66
 -2 4 -15 55.31 7.08
 2 4 15 56.9 6.62
 2 -4 16 135 11.75
 2 4 16 137.68 10.26
 -2 4 -16 136.16 11.02
 2 4 16 153.53 7.78
 2 4 17 183.81 8.71
 2 4 17 190.59 8.82
 2 -4 17 185.77 9.13
 2 4 17 181.95 12.25
 -2 4 -17 190.71 9.15
 2 -4 17 167.07 13.28
 2 -4 17 179.11 9.54
 2 4 17 187.18 7.95
 2 4 18 608.75 16.02
 2 4 18 566 15.42
 2 -4 18 561.55 15.71
 2 4 18 583.37 22.3
 -2 4 -18 552.29 15.7
 2 -4 18 558.45 25.04
 2 -4 18 580.69 17.45
 2 4 18 583.77 14.41
 -2 4 -19 583.55 16.3
 2 4 19 563.29 15.64
 2 -4 19 572.79 16.29
 2 4 19 561.01 22.2
 2 -4 19 583.55 17.7
 2 4 19 580.72 16.07
 2 -4 19 550.29 25.44
 2 -4 20 13.76 3.09
 2 -4 20 14.62 3.07
 2 4 20 17.1 2.93
 -2 4 -20 17.93 3.39
 2 4 20 16.16 3.15
 2 -4 21 57.32 5.33
 2 -4 21 51.74 5.36
 -2 4 -21 48.7 4.96
 2 4 21 53.62 4.74
 2 4 21 45.99 4.79
 2 -4 22 3.92 1.98
 2 -4 22 6.05 2.2
 -2 4 -22 3.69 1.76
 2 4 22 9.11 2.48
 2 -4 23 -0.17 1.4
 -2 4 -23 -1.2 1.83
 2 -4 23 -0.18 1.58
 -2 4 -24 62.42 4.65
 2 -4 24 64.18 5.18
 2 -4 24 73.27 5.53
 -2 4 -25 43.78 3.75
 2 -4 25 42.45 4.04
 2 -4 25 35.49 4.13
 2 -4 26 185.87 7.3
 2 -4 26 190.93 7.94
 2 -4 27 81.12 5.14
 2 -4 28 14.54 2.14
 2 -4 29 15.31 1.73
 -2 -6 27 30.11 2.67
 2 6 -26 30.96 2.65
 2 6 -25 19.2 2.58
 2 6 -24 9.5 2.11
 2 6 -23 8.3 2.17
 -2 -6 23 9.69 1.95
 -2 -6 22 142.35 7.43
 2 6 -22 133.99 7.72
 -2 -6 22 132.33 6.88
 -2 6 22 141.51 7.3
 -2 -6 21 6.76 1.86
 -2 6 21 7.96 2.29
 -2 -6 21 9.86 2.05
 2 6 -21 8.92 2.47
 -2 6 20 2.67 1.53
 -2 -6 20 4.31 1.7
 -2 6 20 2.26 1.42
 -2 -6 20 1.29 1.28
 2 6 -20 4.44 2.02
 -2 -6 19 2.67 1.87
 -2 6 19 0.09 1.16
 -2 -6 19 -1.58 1.3
 -2 6 19 -0.3 1.31
 -2 6 19 1.45 1.29
 2 6 -19 -2.8 2.23
 -2 -6 18 1.9 1.54
 -2 -6 18 2.37 1.3
 2 6 -18 2.69 2.12
 -2 6 18 1.17 2.09
 -2 6 18 4.05 1.68
 -2 6 18 0.62 1.03
 -2 6 17 282.07 10.32
 -2 6 17 263.87 11.36
 2 6 -17 276.9 12.01
 -2 6 17 267.97 9.91
 2 6 -17 268.6 18.1
 -2 -6 16 41.37 6.78
 2 6 -16 37.53 6.63
 -2 6 16 56.05 4.55
 -2 6 16 52.19 5.17
 -2 6 16 55.42 7.36
 2 6 -16 45.29 5.09
 -2 6 16 52.38 4.55
 2 6 -15 260.29 11.1
 2 6 -15 239.73 16.66
 -2 6 15 213.86 13.95
 -2 -6 15 233.77 15.69
 -2 6 15 231.58 9.11
 -2 6 14 43.55 6.1
 2 6 -14 39.63 4.28
 2 6 -14 37.82 6.71
 -2 6 13 45.59 4.33
 -2 6 13 49.94 6.21
 2 6 -13 43.05 4.39
 2 6 -12 4.98 3.07
 -2 6 12 6.86 2.63
 2 6 -11 206.55 14.2
 -2 6 11 227.6 12.97
 2 6 -10 4.99 2.86
 -2 -6 10 11.13 3.04
 -2 6 10 6.46 2.38
 2 6 -9 86.34 8.88
 -2 -6 9 78.23 6.65
 -2 6 9 83.66 7.5
 -2 6 9 80.43 7.14
 2 6 -8 145.82 11.13
 -2 -6 8 145.59 8.77
 -2 6 8 145.03 9.42
 -2 6 8 143.62 9.32
 2 6 -7 16.4 3.81
 -2 -6 7 14.81 2.82
 -2 6 7 15.49 3.28
 -2 6 7 18.14 3.35
 -2 -6 6 7.13 1.77
 -2 6 6 9.89 2.55
 -2 6 6 7.06 2.22
 2 6 -5 10.06 3.16
 -2 -6 5 11.98 2.3
 -2 6 5 9.86 2.52
 -2 6 5 9.02 2.41
 2 6 -5 9.38 2.36
 2 6 -4 298.11 14.22
 -2 6 4 294.62 10.7
 -2 6 4 272.23 12.19
 2 6 -4 290.65 13.06
 -2 -6 4 292.45 9.88
 -2 6 4 281 11.19
 2 6 -3 245.62 12.54
 -2 6 3 238.67 9.9
 2 6 -3 238.87 11.83
 -2 -6 3 238.13 8.38
 -2 6 3 260.77 10.56
 -2 6 2 24.54 3.68
 2 6 -2 26.95 4.24
 2 6 -2 25.43 4.03
 -2 6 2 22.98 3.41
 -2 6 2 22.88 3.08
 2 -6 -1 49.62 3.72
 -2 6 1 48.31 5.26
 2 6 -1 61.8 6.08
 2 6 -1 62.88 6.04
 -2 6 1 53.96 4.3
 2 6 -1 61.32 4.03
 2 -6 0 146.1 6.72
 2 6 0 151.12 9.28
 -2 6 0 146.37 8.88
 -2 6 0 165.93 7.08
 2 6 0 158.26 6.81
 2 6 0 157.66 9.19
 -2 6 -1 33.39 4.35
 2 6 1 37.58 4.67
 2 6 1 36.2 3.54
 -2 6 -1 36.67 3.09
 2 6 1 36.95 4.48
 2 6 2 0.69 1.66
 -2 6 -2 -0.84 1.8
 2 6 2 0.23 1.47
 2 6 2 1.74 0.97
 -2 6 -2 0.44 0.56
 2 -6 3 77.16 5.4
 -2 6 -3 70.62 6.38
 2 6 3 79.07 5.88
 2 6 3 63.54 5.05
 2 -6 4 74.5 5.55
 2 6 4 68.01 6.4
 2 6 4 78.17 5.46
 2 6 4 76.59 5.8
 2 6 5 -0.94 1.55
 2 -6 5 -0.95 1.96
 2 6 5 0.14 1.67
 2 6 6 -0.23 2.05
 2 -6 6 0.82 1.29
 2 6 6 1.76 1.48
 2 6 7 63.48 5.93
 2 -6 7 69.86 6.21
 2 6 7 66.04 6.56
 2 6 8 1.87 1.44
 2 -6 8 2.45 1.49
 2 6 8 -0.21 1.86
 2 -6 9 6.12 2.16
 2 6 9 2.39 1.48
 -2 6 -9 8.4 3.1
 2 6 9 0.83 2.18
 -2 6 -10 26.08 5.27
 2 -6 10 40.12 5.48
 2 6 10 25.25 4.05
 -2 6 -11 24 4.72
 2 -6 11 20.7 4.1
 2 6 11 15.13 3.3
 -2 6 -12 78.64 9.21
 2 -6 12 72.43 7.87
 2 6 12 100.17 8.87
 2 6 13 267.12 14.6
 2 6 13 267.25 10.2
 -2 6 -13 246.44 16.36
 -2 6 -13 257.93 10.59
 2 -6 13 238.36 14.59
 2 6 14 -0.31 1.44
 2 6 14 -3.36 3.01
 2 6 14 0.45 1.04
 -2 6 -14 -9.52 3.71
 -2 6 -14 -1.21 1.94
 2 -6 14 -9.65 3.41
 2 6 15 59.31 7.43
 -2 6 -15 48.12 7.53
 -2 6 -15 71.89 5.95
 2 6 15 62.66 5.29
 2 6 15 62.48 5.25
 2 6 16 33.77 4.19
 2 -6 16 39.21 4.19
 2 6 16 36.98 3.75
 -2 6 -16 44.74 4.91
 2 6 16 32.14 5.41
 -2 6 -16 40.18 7.13
 -2 6 -17 635.04 17.82
 2 6 17 666.12 16.14
 2 -6 17 659.13 16.35
 2 6 17 648.07 17.44
 -2 6 -18 -0.02 1.43
 2 6 18 0.32 1.4
 2 -6 18 1.84 1.92
 2 -6 18 2.14 1.52
 -2 6 -19 304.14 12.22
 2 -6 19 300.2 12.68
 2 -6 19 299.71 11.19
 2 6 19 306.28 11.8
 -2 6 -20 5.96 2.25
 2 -6 20 8.73 2.18
 2 -6 20 3.59 1.64
 2 6 20 6.09 2.05
 -2 6 -21 2.2 1.58
 2 -6 21 1.77 1.75
 2 6 21 1.51 1.4
 2 -6 21 3.31 1.87
 2 -6 22 33.12 3.85
 -2 6 -22 31.37 4
 -2 6 -23 185.74 8.39
 2 -6 23 176.68 8.28
 2 -6 24 5.77 1.83
 -2 6 -24 9.68 2.17
 -2 6 -25 79.94 4.74
 2 -6 25 90.37 4.72
 -2 6 -26 35.12 2.75
 2 -6 27 0.94 0.98
 2 8 -25 30.26 2.38
 -2 8 24 59.72 3.1
 2 8 -24 63.15 3.92
 2 8 -23 35.63 3.31
 -2 8 22 59.45 4.35
 2 8 -22 63.84 4.8
 -2 8 21 101.64 5.92
 2 8 -21 89.3 5.95
 -2 -8 20 15.77 2.35
 -2 8 20 17.28 2.82
 2 8 -20 12.66 2.69
 -2 -8 19 1.66 1.05
 -2 8 19 0.78 1.55
 -2 8 18 136.43 7.88
 2 8 -18 134.93 8.17
 -2 -8 18 130.99 7.72
 2 8 -17 43.29 4.83
 -2 8 17 44.65 4.75
 2 8 -16 40.67 4.71
 -2 8 16 33.18 4.07
 2 8 -15 4.91 2.17
 -2 8 15 2.78 2.04
 2 8 -14 49.44 5.07
 -2 8 13 58.29 7.5
 2 8 -13 63.44 5.8
 -2 8 13 59.86 5.33
 -2 8 13 59.89 5.71
 -2 8 12 16.32 3.04
 -2 8 12 11.1 3.71
 -2 8 12 11.99 2.52
 2 8 -12 7.5 3.84
 2 8 -12 14.37 2.78
 2 8 -12 19.68 5.42
 -2 8 11 136.64 8.28
 -2 8 11 137.23 10.96
 -2 8 11 149.23 7.87
 2 8 -11 143.46 8.21
 2 8 -11 130.84 13.09
 2 8 -11 157.11 12.93
 -2 8 10 14.55 2.93
 -2 8 10 10.72 3.31
 -2 8 10 13.83 2.54
 2 8 -10 19.16 4.83
 2 8 -10 17.48 3.2
 2 8 -10 17.48 4.98
 -2 8 9 46.61 4.79
 -2 8 9 39.97 5.55
 -2 8 9 52.94 4.48
 2 8 -9 55.59 4.85
 2 8 -9 59.3 8.53
 2 8 -9 58 7.93
 -2 8 9 42.37 6.16
 -2 8 8 15.04 2.71
 -2 8 8 7.93 2.31
 -2 8 8 8.68 2.5
 2 8 -8 10.55 3.79
 2 8 -8 12.81 2.42
 2 8 -8 11.73 3.63
 -2 8 8 7.5 2.92
 -2 8 7 -0.11 3
 -2 8 7 7.32 2.68
 2 8 -7 1.26 2.25
 2 8 -7 -0.89 3.02
 -2 8 6 72.02 7.02
 2 8 -6 73.89 8.44
 -2 8 6 67.58 7.76
 2 8 -6 70.81 8.84
 -2 8 5 544.81 18.36
 2 8 -5 502.99 21.18
 -2 8 5 525.19 20.91
 2 8 -5 504.36 22.5
 -2 8 4 2.85 2.2
 -2 8 4 2.5 1.39
 2 8 -4 4.69 2.08
 2 8 -4 0.19 1.86
 -2 8 3 16.96 3
 2 8 -3 21.24 4.59
 -2 8 3 18.47 4.16
 2 8 -3 8.43 2.66
 2 8 -2 10.42 3.55
 2 8 -2 11.05 2.51
 -2 8 2 14.99 3.28
 -2 8 1 5.14 2.12
 2 8 -1 6.22 2.66
 -2 8 1 11.37 2.8
 2 8 -1 6.45 2.85
 2 8 0 96 8.96
 -2 8 0 80.69 7.96
 -2 8 0 92.29 8.61
 2 8 0 91 8.37
 -2 8 -1 4.17 2.72
 -2 8 -1 1.68 1.45
 2 8 1 6.81 2.69
 -2 8 -2 66.71 7.35
 2 8 2 73.08 7.77
 -2 8 -2 58.44 7.28
 2 8 2 68.19 6.74
 2 8 3 3.85 1.96
 2 8 3 7.84 3.17
 -2 8 -3 5.97 2.65
 -2 8 -3 0.28 2.14
 2 8 4 166.96 9.76
 2 8 4 143.08 11.07
 -2 8 -4 166.21 11.96
 -2 8 -4 174.03 12.87
 2 8 5 31.04 4.36
 2 8 5 28.3 4.92
 -2 8 -5 37.08 6.1
 -2 8 -5 35.37 5.9
 2 8 6 -1.08 2.13
 -2 8 -6 2.51 2.54
 2 8 6 -0.52 1.94
 -2 8 -6 5.42 2.8
 -2 8 -7 112.47 11.3
 2 8 7 112.05 7.3
 2 8 7 107.61 10.05
 -2 8 -7 109.36 10.24
 2 8 7 115.58 8.92
 2 8 8 9.56 2.21
 2 8 8 8.72 2.2
 2 8 8 11.58 2.89
 -2 8 -8 7.97 3
 -2 8 -8 7.27 2.95
 2 8 8 4.12 1.57
 -2 8 -8 11.44 2.19
 2 8 9 137.1 7.42
 2 8 9 146.47 8.56
 2 8 9 134.79 10.45
 -2 8 -9 110.96 7.07
 2 8 9 130.05 7.08
 -2 8 -9 124.69 12.13
 2 8 9 124.2 10.89
 -2 8 -9 111.06 10.62
 2 8 10 239.86 11.03
 -2 8 -10 264.71 16.5
 -2 8 -10 243.26 17.46
 -2 8 -10 250.84 10.73
 2 8 10 231.22 9.76
 2 8 10 254.31 14.63
 2 8 11 41.15 4.94
 -2 8 -11 31.15 5.98
 -2 8 -11 32.56 6.91
 -2 8 -11 30.47 3.96
 2 8 11 40.08 5.98
 2 8 11 37.82 4.19
 2 8 12 11.28 2.61
 2 8 12 17.54 3.3
 -2 8 -12 15.72 4.8
 2 8 12 17.92 3.35
 -2 8 -12 12.55 2.78
 -2 8 -12 9.18 3.75
 2 8 12 13.15 4.5
 2 8 13 2.1 2.06
 2 8 13 3.42 3.08
 2 8 13 1.65 1.35
 -2 8 -13 1.64 1.64
 2 8 13 0.62 1.23
 2 8 14 52.18 4.95
 2 8 14 56.9 5.2
 -2 8 -14 49.59 5.14
 2 8 15 107.03 7.19
 -2 8 -15 107.84 7.6
 -2 8 -16 32.93 4.44
 2 8 16 32.15 4.26
 -2 8 -17 10.12 2.9
 2 8 17 10.91 2.66
 -2 8 -18 10.08 2.8
 2 8 18 6.86 2.12
 -2 8 -19 4.12 2.07
 2 8 19 0.58 1.58
 2 -8 19 1.81 1.66
 -2 8 -20 53.84 5.01
 2 8 20 60.06 4.97
 2 -8 20 52.08 4.73
 2 -8 21 0.34 1.23
 -2 8 -21 -0.28 1.57
 -2 8 -22 114.48 6.26
 2 -8 22 104.97 5.67
 2 8 23 20.41 2.09
 -2 8 -23 22.32 2.71
 2 -8 23 23.47 2.49
 -2 8 -24 36.76 3.02
 2 8 24 39.43 2.5
 2 -8 25 53.23 3.23
 -2 8 -25 61.53 3.18
 2 10 -22 30.83 2.37
 2 10 -21 13.94 1.97
 2 10 -21 11.76 1.61
 2 10 -20 1.25 1.12
 2 10 -20 1.97 1.18
 -2 10 19 0.77 1.27
 2 10 -19 0.82 1.24
 2 10 -19 0.32 1.38
 2 10 -18 1.34 0.99
 -2 -10 18 1.2 1.3
 2 10 -18 0.03 1.73
 -2 10 18 -1.45 1.63
 2 10 -17 44.47 3.77
 -2 10 17 45.5 4.28
 -2 -10 17 43.47 3.96
 2 10 -17 45 4.4
 -2 10 16 180.95 8.17
 2 10 -16 180.35 8.66
 -2 10 15 49.83 4.5
 2 10 -15 52.26 4.8
 -2 10 14 5.19 1.83
 2 10 -14 8.9 2.48
 2 10 -13 102.33 6.94
 -2 10 13 96.22 6.6
 2 10 -12 155.72 8.5
 -2 10 12 163.76 8.49
 -2 10 12 159.82 8.98
 2 10 -11 137.93 7.96
 -2 10 11 127.86 8.25
 -2 10 11 116.43 7.24
 -2 10 10 121.07 8.01
 -2 10 10 127.68 7.08
 2 10 -10 118.93 7.13
 2 10 -10 130.51 7.73
 -2 10 9 156.69 9.14
 -2 10 9 165.72 8.05
 2 10 -9 143.01 8.38
 2 10 -9 149.99 8.31
 2 10 -8 1.38 1.39
 2 10 -8 1.7 1.63
 -2 10 8 1.61 1.73
 -2 10 8 -0.55 1.18
 2 10 -8 0.31 1.51
 2 10 -7 40.17 4.4
 2 10 -7 40.71 4.57
 -2 10 7 41.26 4.87
 2 10 -7 34.49 4.02
 -2 10 7 47.36 4.35
 -2 10 6 74.84 5.35
 -2 10 6 69.3 5.89
 -2 10 6 69.63 6.25
 2 10 -6 62.89 5.73
 2 10 -6 70.15 5.98
 2 10 -6 65.98 5.36
 -2 10 5 15.67 3.18
 -2 10 5 14.99 2.88
 2 10 -5 14.19 3.11
 2 10 -5 17.42 3.03
 2 10 -5 13.88 2.56
 2 10 -4 4.04 2.04
 -2 10 4 -0.02 1.77
 -2 10 4 0.3 1.32
 -2 10 4 -0.09 1.66
 2 10 -4 4.18 2.62
 2 10 -4 1.94 1.66
 -2 10 3 127.78 7.97
 2 10 -3 108.99 7.53
 -2 10 3 123.6 7.82
 -2 10 3 124.5 11.44
 2 10 -3 107.92 11.1
 -2 10 3 118.99 8.03
 2 10 -3 91.69 10.08
 2 10 -3 131.13 7.96
 -2 10 2 -7.71 3.12
 -2 10 2 -4.4 2.56
 -2 10 2 -1.09 2.05
 2 10 -2 -2.76 1.55
 2 10 -2 -0.25 1.64
 -2 10 2 -1.85 2.35
 2 10 -1 42.65 4.58
 -2 10 1 35.81 4.35
 2 10 -1 46.91 4.77
 -2 10 1 36.62 4.32
 -2 10 1 50.25 7.52
 2 10 -1 43.03 7.24
 -2 10 1 38.41 4.26
 2 10 -1 43.97 4.81
 2 10 0 12.8 2.93
 -2 10 0 13.93 2.74
 2 10 0 12.22 2.62
 -2 10 0 7.43 2.1
 2 10 0 17.58 5.51
 -2 10 0 8.44 2.67
 2 10 0 11.14 2.74
 -2 10 0 13.02 3.24
 2 10 1 136.73 8.18
 -2 10 -1 112.39 7.58
 -2 10 -1 119.44 7.81
 2 10 1 125.08 7.92
 2 10 1 139.13 8.35
 -2 10 -1 115.74 7.72
 2 10 1 135.81 12.41
 2 10 2 230.28 10.7
 -2 10 -2 226.57 10.78
 -2 10 -2 252.01 11.26
 2 10 2 241.66 10.8
 2 10 2 239.25 11.31
 2 10 2 244.28 16.49
 -2 10 -2 242.23 16.29
 -2 10 -2 246.46 16.31
 -2 10 -2 238 10.69
 2 10 2 235.36 10.64
 -2 10 -3 47.37 7.74
 -2 10 -3 51.27 5.22
 2 10 3 59.36 5.41
 2 10 3 54.19 5.18
 -2 10 -3 45.49 4.94
 2 10 3 54.69 5.21
 -2 10 -3 45.62 4.73
 -2 10 -3 43.27 4.42
 -2 10 -3 52.49 7.87
 2 10 3 60.47 8.17
 2 10 3 59.83 4.71
 2 10 3 64.29 6.06
 -2 10 -4 1.02 1.48
 2 10 4 -0.88 1.75
 2 10 4 -0.44 1.23
 2 10 4 -0.72 1.57
 -2 10 -4 2.22 2
 2 10 4 -0.72 2.02
 -2 10 -4 -0.4 1.77
 -2 10 -4 -3.36 2.31
 -2 10 -4 0.17 1.75
 2 10 5 295.44 12.78
 -2 10 -5 303.62 12.08
 -2 10 -5 276.25 11.05
[truncated: 850,667 more chars]
