# Supplementary material for: Leveraging Noncovalent Interactions for the Binding of CO by a Weakly Lewis Acidic Borane
Source: Angew Chem Int Ed Engl. 2025 Apr 14;64(22):e202501774. doi: 10.1002/anie.202501774 (PMC12105714; doi:10.1002/anie.202501774)
Supplement: Supplementary file 2 — Supporting Information [file ANIE-64-e202501774-s002.zip › 8_280aec23.cif]

data_280aec23
_audit_creation_date               2024-03-21
_audit_creation_method
;
Olex2 1.5
(compiled 2024.02.16 svn.r378c4104 for OlexSys, GUI svn.r6928)
;
_shelx_SHELXL_version_number       '2018/3'
_audit_contact_author_address      ?
_audit_contact_author_email        ?
_audit_contact_author_name         ''
_audit_contact_author_phone        ?
_publ_contact_author_id_orcid      ?
_publ_section_references
;
D. Kratzert, I. Krossing, (2018), J. Appl. Cryst. 51, 928-934.

Dolomanov, O.V., Bourhis, L.J., Gildea, R.J, Howard, J.A.K. & Puschmann, H.
 (2009), J. Appl. Cryst. 42, 339-341.

Kratzert, D., Holstein, J.J. & Krossing, I. (2015). J. Appl. Cryst. 48, 933-938.

Sheldrick, G.M. (2015). Acta Cryst. C71, 3-8.
;
_chemical_name_common              ?
_chemical_name_systematic          ?
_chemical_formula_moiety           '1(C82 H66 B O4 P3)'
_chemical_formula_sum              'C82 H66 B O4 P3'
_chemical_formula_weight           1219.06
_chemical_melting_point            ?
loop_
  _atom_type_symbol
  _atom_type_description
  _atom_type_scat_dispersion_real
  _atom_type_scat_dispersion_imag
  _atom_type_scat_source
 'C' 'C' 0.0181 0.0091 'International Tables Vol C Tables 4.2.6.8 and 6.1.1.4'
 'H' 'H' 0.0000 0.0000 'International Tables Vol C Tables 4.2.6.8 and 6.1.1.4'
 'B' 'B' 0.0090 0.0039 'International Tables Vol C Tables 4.2.6.8 and 6.1.1.4'
 'O' 'O' 0.0492 0.0322 'International Tables Vol C Tables 4.2.6.8 and 6.1.1.4'
 'P' 'P' 0.2955 0.4335 'International Tables Vol C Tables 4.2.6.8 and 6.1.1.4'

_shelx_space_group_comment
;
The symmetry employed for this shelxl refinement is uniquely defined
by the following loop, which should always be used as a source of
symmetry information in preference to the above space-group names.
They are only intended as comments.
;
_space_group_crystal_system        'triclinic'
_space_group_IT_number             2
_space_group_name_H-M_alt          'P -1'
_space_group_name_Hall             '-P 1'
loop_
  _space_group_symop_operation_xyz
 'x, y, z'
 '-x, -y, -z'

_cell_length_a                     11.90675(7)
_cell_length_b                     13.32636(10)
_cell_length_c                     43.7452(2)
_cell_angle_alpha                  82.2865(5)
_cell_angle_beta                   89.6844(5)
_cell_angle_gamma                  69.1539(6)
_cell_volume                       6421.44(8)
_cell_formula_units_Z              4
_cell_measurement_reflns_used      122492
_cell_measurement_temperature      100.00(10)
_cell_measurement_theta_max        75.3900
_cell_measurement_theta_min        2.0120
_shelx_estimated_absorpt_T_max     0.928
_shelx_estimated_absorpt_T_min     0.906
_exptl_absorpt_coefficient_mu      1.265
_exptl_absorpt_correction_T_max    1.00000
_exptl_absorpt_correction_T_min    0.84092
_exptl_absorpt_correction_type     multi-scan
_exptl_absorpt_process_details
;
CrysAlisPro 1.171.42.83a (Rigaku Oxford Diffraction, 2023)
Empirical absorption correction using spherical harmonics,
implemented in SCALE3 ABSPACK scaling algorithm.
;
_exptl_absorpt_special_details     ?
_exptl_crystal_colour              colourless
_exptl_crystal_colour_primary      colourless
_exptl_crystal_density_diffrn      1.261
_exptl_crystal_density_meas        ?
_exptl_crystal_density_method      ?
_exptl_crystal_description         block
_exptl_crystal_F_000               2560
_exptl_crystal_size_max            0.08
_exptl_crystal_size_mid            0.07
_exptl_crystal_size_min            0.06
_exptl_transmission_factor_max     ?
_exptl_transmission_factor_min     ?
_diffrn_reflns_av_R_equivalents    0.0368
_diffrn_reflns_av_unetI/netI       0.0160
_diffrn_reflns_Laue_measured_fraction_full  1.000
_diffrn_reflns_Laue_measured_fraction_max  0.977
_diffrn_reflns_limit_h_max         14
_diffrn_reflns_limit_h_min         -13
_diffrn_reflns_limit_k_max         16
_diffrn_reflns_limit_k_min         -16
_diffrn_reflns_limit_l_max         54
_diffrn_reflns_limit_l_min         -54
_diffrn_reflns_number              293614
_diffrn_reflns_point_group_measured_fraction_full  1.000
_diffrn_reflns_point_group_measured_fraction_max  0.977
_diffrn_reflns_theta_full          67.684
_diffrn_reflns_theta_max           76.510
_diffrn_reflns_theta_min           2.040
_diffrn_ambient_temperature        100.15
_diffrn_detector_area_resol_mean   10.0000
_diffrn_detector_type              'HyPix-Arc 150'
_diffrn_measured_fraction_theta_full  1.000
_diffrn_measured_fraction_theta_max  0.977
_diffrn_measurement_details
;
List of Runs (angles in degrees, time in seconds):

  # Type    Start    End  Width  t~exp~   \w     \q     \k     \f   Frames
--------------------------------------------------------------------------
  1  \w     37.00  62.00   0.50    1.50    --   56.68-136.00-137.00   50
  2  \w     34.00  60.00   0.50    1.50    --   56.68-133.00  40.00   52
  3  \w     47.00  87.00   0.50    1.50    --   69.38-136.00-137.00   80
  4  \w     58.00 103.00   0.50    1.50    --   69.38-133.00  40.00   90
  5  \w     68.00 117.00   0.50    6.00    --   84.12-133.00  40.00   98
  6  \w     54.00  79.00   0.50    6.00    --   84.12-136.00-137.00   50
  7  \w     78.00 103.00   0.50    6.00    --   84.12 136.00 -73.00   50
  8  \w     83.00 109.00   0.50    6.00    --   84.12 133.00 108.00   52
  9  \w      4.00  32.00   0.50    1.50    --   56.68 -30.00 -60.00   56
 10  \w     24.00  57.00   0.50    1.50    --   56.68-125.00 -30.00   66
 11  \w     60.00  87.00   0.50    1.50    --   56.68-125.00 -30.00   54
 12  \w      6.00  32.00   0.50    1.50    --   56.68 -30.00-180.00   52
 13  \w     54.00  97.00   0.50    1.50    --   56.68  77.00-150.00   86
 14  \w      5.00  32.00   0.50    1.50    --   56.68 -30.00 150.00   54
 15  \w     22.00  62.00   0.50    1.50    --   56.68 -95.00 -90.00   80
 16  \w      4.00  35.00   0.50    1.50    --   56.68 -30.00 -90.00   62
 17  \w     62.00 107.00   0.50    1.50    --   56.68  45.00 150.00   90
 18  \w      7.00  37.00   0.50    1.50    --   56.68 -30.00   0.00   60
 19  \w     55.00  97.00   0.50    1.50    --   56.68  77.00  30.00   84
 20  \w      4.00  29.00   0.50    1.50    --   56.68 -30.00-150.00   50
 21  \w     52.00 103.00   0.50    1.50    --   69.38-125.00-120.00  102
 22  \w     32.00  85.00   0.50    1.50    --   69.38 -95.00  90.00  106
 23  \w     23.00  48.00   0.50    1.50    --   69.38 -61.00-120.00   50
 24  \w     82.00 116.00   0.50    1.50    --   69.38  61.00   0.00   68
 25  \w     76.00 121.00   0.50    1.50    --   69.38  45.00  90.00   90
 26  \w     79.00 105.00   0.50    1.50    --   69.38  61.00 120.00   52
 27  \w     45.00  70.00   0.50    6.00    --   84.12-111.00 150.00   50
 28  \w     80.00 109.00   0.50    6.00    --   84.12  30.00 150.00   58
 29  \w     58.00  84.00   0.50    6.00    --   84.12 178.00  90.00   52
 30  \w     37.00  68.00   0.50    6.00    --   84.12 -61.00 -90.00   62
 31  \w     48.00  74.00   0.50    6.00    --   84.12 -77.00-180.00   52
 32  \w     38.00  66.00   0.50    6.00    --   84.12 -61.00-150.00   56
 33  \w     60.00 103.00   0.50    6.00    --   84.12   0.00 -60.00   86
 34  \w     98.00 126.00   0.50    6.00    --   84.12  45.00 150.00   56
 35  \w     55.00  84.00   0.50    6.00    --   84.12 -95.00 -30.00   58
 36  \w     42.00  68.00   0.50    6.00    --   84.12-111.00-150.00   52
 37  \w     83.00 108.00   0.50    6.00    --   84.12-111.00-150.00   50
 38  \w     83.00 108.00   0.50    6.00    --   84.12-111.00 150.00   50
 39  \w     45.00  73.00   0.50    6.00    --   84.12 -61.00  90.00   56
 40  \w     49.00  75.00   0.50    6.00    --   84.12 -77.00-150.00   52
 41  \w     39.00  72.00   0.50    6.00    --   84.12 -61.00 -60.00   66
 42  \w     41.00  66.00   0.50    6.00    --   84.12 -61.00-120.00   50
 43  \w     53.00  89.00   0.50    6.00    --   84.12 -95.00 150.00   72
 44  \w     42.00  73.00   0.50    6.00    --   84.12 -61.00  60.00   62
 45  \w     89.00 129.00   0.50    6.00    --   84.12  45.00-180.00   80
 46  \w     52.00  79.00   0.50    6.00    --   84.12-111.00 120.00   54
 47  \w     58.00 100.00   0.50    6.00    --   84.12 -95.00  30.00   84
 48  \w     80.00 124.00   0.50    6.00    --   84.12  30.00 -60.00   88
 49  \w     80.00 128.00   0.50    6.00    --   84.12  30.00  60.00   96
 50  \w     49.00 108.00   0.50    6.00    --   84.12-111.00 -60.00  118
 51  \w     84.00 136.00   0.50    6.00    --   84.12  30.00-120.00  104
 52  \w     80.00 108.00   0.50    6.00    --   84.12-111.00  30.00   56
 53  \w     56.00  83.00   0.50    6.00    --   84.12 -95.00-180.00   54
 54  \w     53.00 108.00   0.50    6.00    --   84.12-111.00  90.00  110
 55  \w     89.00 124.00   0.50    6.00    --   84.12  45.00  60.00   70
 56  \w     52.00  77.00   0.50    6.00    --   84.12-111.00  30.00   50
 57  \w     85.00 121.00   0.50    6.00    --   84.12  30.00   0.00   72
 58  \w     85.00 119.00   0.50    6.00    --   84.12  30.00 120.00   68
 59  \w     78.00 130.00   0.50    6.00    --   84.12  15.00   0.00  104
 60  \w     69.00 104.00   0.50    6.00    --   84.12-111.00 -90.00   70
 61  \w     42.00  67.00   0.50    6.00    --   84.12-111.00 -90.00   50
 62  \w     56.00 100.00   0.50    6.00    --   84.12 -95.00 -90.00   88
 63  \w     97.00 123.00   0.50    6.00    --   84.12  30.00  90.00   52
 64  \w     53.00 100.00   0.50    6.00    --   84.12 -95.00   0.00   94
 65  \w     62.00 109.00   0.50    6.00    --   84.12  15.00  60.00   94
 66  \w     43.00  68.00   0.50    6.00    --   84.12 -77.00 150.00   50
 67  \w     51.00  77.00   0.50    6.00    --   84.12 -77.00  30.00   52
 68  \w     39.00  64.00   0.50    6.00    --   84.12 -61.00-180.00   50
 69  \w     44.00  70.00   0.50    6.00    --   84.12 -61.00   0.00   52
 70  \w     43.00  68.00   0.50    6.00    --   84.12 -61.00 150.00   50
 71  \w     46.00  71.00   0.50    6.00    --   84.12 -77.00   0.00   50
 72  \w     46.00  71.00   0.50    6.00    --   84.12 -77.00 -90.00   50
 73  \w     44.00  91.00   0.50    6.00    --   84.12-111.00 -30.00   94
 74  \w    103.00 130.00   0.50    6.00    --   84.12  30.00-180.00   54
 75  \w     55.00  98.00   0.50    6.00    --   84.12 -95.00  90.00   86
 76  \w     66.00  92.00   0.50    6.00    --   84.12 -95.00 120.00   52
 77  \w     62.00 118.00   0.50    6.00    --   86.75-133.00 -94.41  112
 78  \w     49.00 134.00   0.50    6.00    --   86.75   6.00 161.67  170
 79  \w     60.00 118.00   0.50    6.00    --   86.75  19.00 -21.80  116
 80  \w     73.00 135.00   0.50    6.00    --   86.75   6.00-137.50  124
 81  \w    107.00 132.00   0.50    6.00    --   84.12 133.00 108.00   50
 82  \w    -30.00  -3.00   0.50    1.50    --   -6.75 -30.00  30.00   54
 83  \w    -17.00   9.00   0.50    1.50    --   -6.75 -99.00-154.96   52
 84  \w    -36.00  -9.00   0.50    1.50    --   -6.75 -61.00  30.00   54
 85  \w      1.00  34.00   0.50    1.50    --   -6.75  61.00 -30.00   66
 86  \w     -9.00  16.00   0.50    1.50    --   10.00 101.00-157.72   50
 87  \w     -4.00  21.00   0.50    1.50    --   14.00 100.00  -1.85   50
 88  \w     17.00  42.00   0.50    1.50    --   26.00  86.00-177.44   50
 89  \w     13.00  38.00   0.50    1.50    --   26.00  92.00-146.95   50
 90  \w     14.00  39.00   0.50    1.50    --   26.00  91.00 -68.28   50
 91  \w     17.00  42.00   0.50    1.50    --   26.00  86.00  67.76   50
 92  \w     13.00  38.00   0.50    1.50    --   26.00  92.00  18.31   50
 93  \w     14.00  39.00   0.50    1.50    --   26.00  90.00 124.53   50
 94  \w     28.00  53.00   0.50    1.50    --   30.00  75.00 -91.67   50
 95  \w     27.00  52.00   0.50    1.50    --   30.00  77.00 117.99   50
 96  \w     31.00  56.00   0.50    1.50    --   34.00  77.00 -81.18   50
 97  \w     32.00  57.00   0.50    1.50    --   34.00  75.00 -11.17   50
 98  \w     34.00  59.00   0.50    1.50    --   34.00  72.00  25.44   50
 99  \w     32.00  57.00   0.50    1.50    --   34.00  75.00  51.10   50
100  \w     35.00  60.00   0.50    1.50    --   38.00  77.00  95.92   50
101  \w     35.00  60.00   0.50    1.50    --   38.00  76.00-164.56   50
102  \w     35.00  60.00   0.50    1.50    --   38.00  77.00 -64.15   50
103  \w     35.00  60.00   0.50    1.50    --   38.00  77.00 164.13   50
104  \w     35.00  60.00   0.50    1.50    --   38.00  77.00-141.86   50
105  \w     43.00  68.00   0.50    1.50    --   42.00  68.00  43.70   50
106  \w     39.00  64.00   0.50    1.50    --   42.00  77.00 -50.78   50
107  \w     40.00  65.00   0.50    1.50    --   42.00  74.00   2.25   50
108  \w     39.00  64.00   0.50    1.50    --   42.00  77.00  72.78   50
109  \w     40.00  65.00   0.50    1.50    --   42.00  74.00 148.30   50
110  \w     43.00  68.00   0.50    1.50    --   46.00  77.00 -30.89   50
111  \w     46.00  71.00   0.50    1.50    --   46.00  72.00-133.33   50
112  \w     46.00  71.00   0.50    1.50    --   46.00  72.00-123.88   50
113  \w     46.00  71.00   0.50    1.50    --   46.00  71.00 139.28   50
114  \w     43.00  68.00   0.50    1.50    --   46.00  76.00-107.40   50
115  \w     48.00  73.00   0.50    1.50    --   46.00  65.00-132.32   50
116  \w     47.00  72.00   0.50    1.50    --   50.00  76.00  70.58   50
117  \w     47.00  72.00   0.50    1.50    --   50.00  77.00-118.58   50
118  \w     47.00  72.00   0.50    1.50    --   50.00  76.00 105.97   50
119  \w     56.00  81.00   0.50    1.50    --   54.00  64.00 133.74   50
120  \w     53.00  78.00   0.50    1.50    --   56.68  77.00-120.00   50
121  \w     53.00  78.00   0.50    1.50    --   56.68  77.00 -60.00   50
122  \w      4.00  37.00   0.50    1.50    --   56.68 -30.00  30.00   66
123  \w      5.00  36.00   0.50    1.50    --   56.68 -30.00  90.00   62
124  \w     53.00  78.00   0.50    1.50    --   56.68  77.00 150.00   50
125  \w     53.00  78.00   0.50    1.50    --   56.68  77.00-180.00   50
126  \w     53.00  78.00   0.50    1.50    --   56.68  77.00 -90.00   50
127  \w      4.00  37.00   0.50    1.50    --   56.68 -30.00 -30.00   66
128  \w      4.00  29.00   0.50    1.50    --   56.68 -30.00 120.00   50
129  \w     53.00  78.00   0.50    1.50    --   56.68  77.00   0.00   50
130  \w     53.00  78.00   0.50    1.50    --   56.68  77.00 -30.00   50
131  \w     53.00  78.00   0.50    1.50    --   56.68  77.00  90.00   50
132  \w     59.00  84.00   0.50    1.50    --   58.00  67.00  82.19   50
133  \w     59.00  84.00   0.50    1.50    --   58.00  70.00 108.89   50
134  \w     58.00  83.00   0.50    1.50    --   58.00  71.00 -72.84   50
135  \w     58.00  83.00   0.50    1.50    --   58.00  72.00 170.20   50
136  \w     63.00  88.00   0.50    1.50    --   62.00  70.00 107.24   50
137  \w     61.00 105.00   0.50    1.50    --   62.00  73.00  22.22   88
138  \w     61.00  86.00   0.50    1.50    --   62.00  73.00  53.05   50
139  \w     66.00  91.00   0.50    1.50    --   66.00  72.00 143.49   50
140  \w     65.00 109.00   0.50    1.50    --   66.00  73.00 -71.44   88
141  \w     63.00 108.00   0.50    1.50    --   66.00  76.00-106.69   90
142  \w     65.00  90.00   0.50    1.50    --   66.00  73.00  88.91   50
143  \w     38.00  64.00   0.50    1.50    --   69.38 -61.00   0.00   52
144  \w     72.00  97.00   0.50    1.50    --   69.38  61.00-120.00   50
145  \w     19.00  46.00   0.50    1.50    --   69.38 -45.00  60.00   54
146  \w     67.00  92.00   0.50    1.50    --   70.00  76.00 159.13   50
147  \w     67.00 105.00   0.50    1.50    --   70.00  76.00 -25.29   76
148  \w     75.00 118.00   0.50    1.50    --   70.00  59.00-135.84   86
149  \w     68.00  93.00   0.50    1.50    --   70.00  74.00  54.55   50
150  \w     67.00 108.00   0.50    1.50    --   70.00  76.00-172.36   82
151  \w     68.00  93.00   0.50    1.50    --   70.00  75.00 178.32   50
152  \w     71.00 108.00   0.50    1.50    --   70.00  70.00 -44.17   74
153  \w     73.00 110.00   0.50    1.50    --   74.00  73.00 113.92   74
154  \w     74.00  99.00   0.50    1.50    --   74.00  71.00  86.41   50
155  \w     73.00 116.00   0.50    1.50    --   74.00  73.00 -87.65   86
156  \w     82.00 109.00   0.50    6.00    --   82.00  71.00  52.77   54
157  \w     81.00 106.00   0.50    6.00    --   82.00  73.00 -14.84   50
158  \w     76.00 104.00   0.50    6.00    --   84.12 178.00-120.00   56
159  \w     71.00 125.00   0.50    6.00    --   84.12   0.00  90.00  108
160  \w     78.00 104.00   0.50    6.00    --   84.12 178.00   0.00   52
161  \w     60.00 100.00   0.50    6.00    --   84.12 178.00  60.00   80
162  \w     64.00  99.00   0.50    6.00    --   84.12 178.00 -60.00   70
163  \w     89.00 122.00   0.50    6.00    --   84.12   0.00   0.00   66
164  \w     41.00  67.00   0.50    6.00    --   84.12   0.00   0.00   52
165  \w     70.00 104.00   0.50    6.00    --   84.12 178.00 120.00   68
166  \w     82.00 108.00   0.50    6.00    --   84.12 178.00  90.00   52
167  \w     78.00 106.00   0.50    6.00    --   84.12 178.00 150.00   56
168  \w     72.00  98.00   0.50    6.00    --   84.12 178.00-150.00   52
169  \w     87.00 112.00   0.50    6.00    --   86.75  71.00 -13.13   50
170  \w     93.00 132.00   0.50    6.00    --   86.75 133.00-142.07   78
171  \w     90.00 115.00   0.50    6.00    --   86.75  59.00-114.68   50
172  \w     59.00 105.00   0.50    6.00    --   86.75-160.00-123.75   92
173  \w     88.00 116.00   0.50    6.00    --   86.75  69.00 -72.34   56
174  \w     90.00 117.00   0.50    6.00    --   86.75  61.00  15.94   54
175  \w     84.00 109.00   0.50    6.00    --   86.75  75.00 141.46   50
176  \w    101.00 133.00   0.50    6.00    --   86.75 139.00-161.18   64
177  \w     85.00 115.00   0.50    6.00    --   86.75  85.00 151.75   60
178  \w     90.00 120.00   0.50    6.00    --   86.75  55.00-151.69   60
179  \w     39.00  69.00   0.50    6.00    --   86.75-136.00-124.64   60
180  \w     83.00 108.00   0.50    6.00    --   86.75  77.00 170.68   50
181  \w     53.00  79.00   0.50    6.00    --   86.75-147.00   3.35   52
182  \w     40.00  65.00   0.50    6.00    --   86.75-127.00 -77.20   50
183  \w     83.00 108.00   0.50    6.00    --   86.75  77.00 -40.25   50
184  \w     85.00 116.00   0.50    6.00    --   86.75  78.00-116.17   62
185  \w    107.00 133.00   0.50    6.00    --   86.75 138.00   9.50   52
186  \w     85.00 111.00   0.50    6.00    --   86.75  74.00-145.46   52
187  \w     85.00 110.00   0.50    6.00    --   86.75  86.00  -5.06   50
188  \w     89.00 114.00   0.50    6.00    --   86.75  64.00  31.42   50
189  \w     85.00 117.00   0.50    6.00    --   86.75  82.00  95.94   64
190  \w     84.00 109.00   0.50    6.00    --   86.75  75.00  54.22   50
;
_diffrn_measurement_device         'four-circle diffractometer'
_diffrn_measurement_device_type    'oxford diff'
_diffrn_measurement_method         '\w scans'
_diffrn_radiation_type             CuK\a
_diffrn_radiation_wavelength       1.54184
_diffrn_source                     ?
_reflns_Friedel_coverage           0.000
_reflns_Friedel_fraction_full      .
_reflns_Friedel_fraction_max       .
_reflns_number_gt                  22954
_reflns_number_total               26344
_reflns_special_details
;
 Reflections were merged by SHELXL according to the crystal
 class for the calculation of statistics and refinement.
 
 _reflns_Friedel_fraction is defined as the number of unique
 Friedel pairs measured divided by the number that would be
 possible theoretically, ignoring centric projections and
 systematic absences.
;
_reflns_threshold_expression       'I > 2\s(I)'
_computing_cell_refinement         'CrysAlisPro 1.171.42.83a (Rigaku OD, 2023)'
_computing_data_collection         'CrysAlisPro 1.171.42.83a (Rigaku OD, 2023)'
_computing_data_reduction          'CrysAlisPro 1.171.42.83a (Rigaku OD, 2023)'
_computing_molecular_graphics      'Olex2 1.5 (Dolomanov et al., 2009)'
_computing_publication_material    'Olex2 1.5 (Dolomanov et al., 2009)'
_computing_structure_refinement    'SHELXL 2018/3 (Sheldrick, 2015)'
_computing_structure_solution      'SHELXT 2018/2 (Sheldrick, 2018)'
_refine_diff_density_max           0.375
_refine_diff_density_min           -0.625
_refine_diff_density_rms           0.046
_refine_ls_extinction_coef         .
_refine_ls_extinction_method       none
_refine_ls_goodness_of_fit_ref     1.058
_refine_ls_hydrogen_treatment      constr
_refine_ls_matrix_type             full
_refine_ls_number_parameters       1946
_refine_ls_number_reflns           26344
_refine_ls_number_restraints       675
_refine_ls_R_factor_all            0.0623
_refine_ls_R_factor_gt             0.0554
_refine_ls_restrained_S_all        1.063
_refine_ls_shift/su_max            0.001
_refine_ls_shift/su_mean           0.000
_refine_ls_structure_factor_coef   Fsqd
_refine_ls_weighting_details      
 'w=1/[\s^2^(Fo^2^)+(0.0600P)^2^+5.0966P] where P=(Fo^2^+2Fc^2^)/3'
_refine_ls_weighting_scheme        calc
_refine_ls_wR_factor_gt            0.1412
_refine_ls_wR_factor_ref           0.1457
_refine_special_details            ?
_olex2_refinement_description
;
1. Fixed Uiso
 At 1.2 times of:
  All C(H) groups, All C(H,H) groups
 At 1.5 times of:
  All C(H,H,H) groups
2. Restrained distances
 C25A-C24A = C28A-C27A = C27A-C26A
 1.37 with sigma of 0.02
 C25A-C26A
 1.38 with sigma of 0.02
 C24A-C29A = C29A-C28A
 1.36 with sigma of 0.02
 C25A-C29A = C29A-C27A = C28A-C26A
 2.37 with sigma of 0.04
 C25A-C27A
 2.38 with sigma of 0.04
 C24A-C28A
 2.36 with sigma of 0.04
 C25A-C24A \\sim C24A-C29A \\sim C29A-C28A \\sim C28A-C27A \\sim C27A-C26A
\\sim C26A-C25A
 with sigma of 0.02
 C25A-C27A \\sim C25A-C29A \\sim C27A-C29A \\sim C28A-C24A \\sim C28A-C26A
\\sim C26A-C24A
 with sigma of 0.04
 P5-C131 \\sim P5-C1C
 with sigma of 0.02
 C132-C131 \\sim C1D-C1C
 with sigma of 0.02
 C132-C133 \\sim C1D-C18
 with sigma of 0.02
 C131-C136 \\sim C1C-C1B
 with sigma of 0.02
 C133-C134 \\sim C18-C19
 with sigma of 0.02
 C134-C135 \\sim C19-C1A
 with sigma of 0.02
 C136-C135 \\sim C1B-C1A
 with sigma of 0.02
 P5-C132 \\sim P5-C1D
 with sigma of 0.04
 P5-C136 \\sim P5-C1B
 with sigma of 0.04
 C132-C134 \\sim C1D-C19
 with sigma of 0.04
 C132-C136 \\sim C1D-C1B
 with sigma of 0.04
 C131-C133 \\sim C1C-C18
 with sigma of 0.04
 C131-C135 \\sim C1C-C1A
 with sigma of 0.04
 C133-C135 \\sim C18-C1A
 with sigma of 0.04
 C134-C136 \\sim C19-C1B
 with sigma of 0.04
 P1-C24A \\sim P1-C24
 with sigma of 0.02
 C25A-C24A \\sim C25-C24
 with sigma of 0.02
 C25A-C26A \\sim C25-C26
 with sigma of 0.02
 C24A-C29A \\sim C24-C29
 with sigma of 0.02
 C29A-C28A \\sim C29-C28
 with sigma of 0.02
 C28A-C27A \\sim C28-C27
 with sigma of 0.02
 C27A-C26A \\sim C27-C26
 with sigma of 0.02
 P1-C25A \\sim P1-C25
 with sigma of 0.04
 P1-C29A \\sim P1-C29
 with sigma of 0.04
 C25A-C29A \\sim C25-C29
 with sigma of 0.04
 C25A-C27A \\sim C25-C27
 with sigma of 0.04
 C24A-C28A \\sim C24-C28
 with sigma of 0.04
 C24A-C26A \\sim C24-C26
 with sigma of 0.04
 C29A-C27A \\sim C29-C27
 with sigma of 0.04
 C28A-C26A \\sim C28-C26
 with sigma of 0.04
 P1-C18A \\sim P1-C1E
 with sigma of 0.02
 C18A-C19A \\sim C1E-C19A
 with sigma of 0.02
 C18A-C23A \\sim C1E-C23
 with sigma of 0.02
 C19A-C20A \\sim C19A-C20
 with sigma of 0.02
 C20A-C21A \\sim C20-C21
 with sigma of 0.02
 C23A-C22A \\sim C23-C22
 with sigma of 0.02
 C21A-C22A \\sim C21-C22
 with sigma of 0.02
 P1-C23A \\sim P1-C23
 with sigma of 0.04
 C18A-C22A \\sim C1E-C22
 with sigma of 0.04
 C19A-C23A \\sim C19A-C23
 with sigma of 0.04
 C19A-C21A \\sim C19A-C21
 with sigma of 0.04
 C20A-C22A \\sim C20-C22
 with sigma of 0.04
 C23A-C21A \\sim C23-C21
 with sigma of 0.04
 P2-C45 \\sim P2-C45A
 with sigma of 0.02
 C45-C50 \\sim C45A-C50A
 with sigma of 0.02
 C45-C46 \\sim C45A-C46A
 with sigma of 0.02
 C50-C49 \\sim C50A-C49A
 with sigma of 0.02
 C49-C48 \\sim C49A-C48A
 with sigma of 0.02
 C48-C47 \\sim C48A-C47A
 with sigma of 0.02
 C46-C47 \\sim C46A-C47A
 with sigma of 0.02
 P2-C50 \\sim P2-C50A
 with sigma of 0.04
 P2-C46 \\sim P2-C46A
 with sigma of 0.04
 C45-C49 \\sim C45A-C49A
 with sigma of 0.04
 C45-C47 \\sim C45A-C47A
 with sigma of 0.04
 C50-C48 \\sim C50A-C48A
 with sigma of 0.04
 C50-C46 \\sim C50A-C46A
 with sigma of 0.04
 C49-C47 \\sim C49A-C47A
 with sigma of 0.04
 C48-C46 \\sim C48A-C46A
 with sigma of 0.04
 P2-C51 \\sim P2-C51A
 with sigma of 0.02
 C51-C56 \\sim C51A-C52A
 with sigma of 0.02
 C51-C52 \\sim C51A-C56A
 with sigma of 0.02
 C56-C55 \\sim C52A-C53A
 with sigma of 0.02
 C52-C53 \\sim C56A-C55A
 with sigma of 0.02
 C55-C54 \\sim C53A-C54A
 with sigma of 0.02
 C54-C53 \\sim C54A-C55A
 with sigma of 0.02
 P2-C56 \\sim P2-C52A
 with sigma of 0.04
 P2-C52 \\sim P2-C56A
 with sigma of 0.04
 C51-C55 \\sim C51A-C53A
 with sigma of 0.04
 C51-C53 \\sim C51A-C55A
 with sigma of 0.04
 C56-C52 \\sim C52A-C56A
 with sigma of 0.04
 C56-C54 \\sim C52A-C54A
 with sigma of 0.04
 C52-C54 \\sim C56A-C54A
 with sigma of 0.04
 C55-C53 \\sim C53A-C55A
 with sigma of 0.04
3. Restrained planarity
 C25A, C24A, C29A, C28A, C27A, C26A
 with sigma of 0.1
4. Uiso/Uaniso restraints and constraints
C91A \\sim C91 \\sim C90A \\sim C90: within 2A with sigma of 0.01 and sigma for
terminal atoms of 0.01 within 2A
C25A \\sim C24A \\sim C29A \\sim C28A \\sim C27A \\sim C26A: within 2A with
sigma of 0.04 and sigma for terminal atoms of 0.08 within 2A
C63: within 2A with sigma of 0.02 and sigma for terminal atoms of 0.04 within 2A
C56A \\sim C55A: within 2A with sigma of 0.02 and sigma for terminal atoms of
0.04 within 2A
C63 \\sim C63A: within 2A with sigma of 0.02 and sigma for terminal atoms of
0.04 within 2A
C56 \\sim C52A \\sim C53A \\sim C55 \\sim C54A \\sim C54 \\sim C55A \\sim C53
\\sim C52 \\sim C56A \\sim C51A \\sim C51: within 2A with sigma of 0.04 and
sigma for terminal atoms of 0.08 within 2A
Uanis(C91A) \\sim Ueq: with sigma of 0.01 and sigma for terminal atoms of 0.03
Uanis(C22) \\sim Ueq, Uanis(C23) \\sim Ueq: with sigma of 0.015 and sigma for
terminal atoms of 0.03
Uanis(C56A) \\sim Ueq, Uanis(C55A) \\sim Ueq: with sigma of 0.015 and sigma for
terminal atoms of 0.03
Uanis(C45) = Uanis(C45A)
Uanis(C50) = Uanis(C50A)
Uanis(C51) = Uanis(C51A)
Uanis(C132) = Uanis(C1D)
Uanis(C49) = Uanis(C49A)
5. Rigid body (RIGU) restrains
 C90A, C89A, C91A
 with sigma for 1-2 distances of 0.004 and sigma for 1-3 distances of 0.004
 C25A, C24A, C29A, C28A, C27A, C26A
 with sigma for 1-2 distances of 0.004 and sigma for 1-3 distances of 0.004
 C64, C62, C63
 with sigma for 1-2 distances of 0.004 and sigma for 1-3 distances of 0.004
 C1E, C23, C22, C20, C21, C19A
 with sigma for 1-2 distances of 0.004 and sigma for 1-3 distances of 0.004
 C22A, C22, C23A, C23
 with sigma for 1-2 distances of 0.004 and sigma for 1-3 distances of 0.004
 C55A, C54A, C53A, C52A, C51A, C56A
 with sigma for 1-2 distances of 0.004 and sigma for 1-3 distances of 0.004
 C91, C90, C89
 with sigma for 1-2 distances of 0.004 and sigma for 1-3 distances of 0.004
 C87A, C86
 with sigma for 1-2 distances of 0.004 and sigma for 1-3 distances of 0.004
 C87, C86
 with sigma for 1-2 distances of 0.004 and sigma for 1-3 distances of 0.004
 C93A, C93, C94
 with sigma for 1-2 distances of 0.004 and sigma for 1-3 distances of 0.004
 C63, C63A, C64, C62
 with sigma for 1-2 distances of 0.004 and sigma for 1-3 distances of 0.004
 C51, C51A, C52A, C56, C53A, C54A, C55, C54, C53, C55A, C56A, C52
 with sigma for 1-2 distances of 0.004 and sigma for 1-3 distances of 0.004
6. Others
 Sof(C18)=Sof(H18)=Sof(C19)=Sof(H19)=Sof(C1A)=Sof(H1A)=Sof(C1B)=Sof(H1B)=
 Sof(C1C)=Sof(C1D)=Sof(H1D)=1-FVAR(1)
 Sof(C132)=Sof(H132)=Sof(C131)=Sof(C133)=Sof(H133)=Sof(C134)=Sof(H134)=
 Sof(C136)=Sof(H136)=Sof(C135)=Sof(H135)=FVAR(1)
 Sof(C28)=Sof(H28)=Sof(C27)=Sof(H27)=Sof(C26)=Sof(H26)=Sof(C25)=Sof(H25)=
 Sof(C29)=Sof(H29)=Sof(C24)=1-FVAR(2)
 Sof(C25A)=Sof(H25A)=Sof(C24A)=Sof(C29A)=Sof(H29A)=Sof(C28A)=Sof(H28A)=
 Sof(C27A)=Sof(H27A)=Sof(C26A)=Sof(H26A)=FVAR(2)
 Sof(H86)=Sof(C92)=Sof(C93)=Sof(H93)=Sof(H94)=Sof(C88)=Sof(C87)=Sof(H87)=
 Sof(C90)=Sof(H90D)=Sof(H90E)=Sof(H90F)=Sof(C91)=Sof(H91A)=Sof(H91B)=Sof(H91C)=
 Sof(C89)=1-FVAR(3)
 Sof(H86A)=Sof(H94A)=Sof(C89A)=Sof(C90A)=Sof(H90A)=Sof(H90B)=Sof(H90C)=
 Sof(C91A)=Sof(H91D)=Sof(H91E)=Sof(H91F)=Sof(C88A)=Sof(C92A)=Sof(C87A)=
 Sof(H87A)=Sof(C93A)=Sof(H93A)=FVAR(3)
 Sof(H19B)=Sof(C1E)=Sof(C23)=Sof(H23)=Sof(C22)=Sof(H22)=Sof(C21)=Sof(H21)=
 Sof(C20)=Sof(H20)=1-FVAR(4)
 Sof(C18A)=Sof(H19A)=Sof(C20A)=Sof(H20A)=Sof(C23A)=Sof(H23A)=Sof(C21A)=
 Sof(H21A)=Sof(C22A)=Sof(H22A)=FVAR(4)
 Sof(C45A)=Sof(C50A)=Sof(H50A)=Sof(C49A)=Sof(H49A)=Sof(C48A)=Sof(H48A)=
 Sof(C47A)=Sof(H47A)=Sof(C46A)=Sof(H46A)=1-FVAR(5)
 Sof(C45)=Sof(C50)=Sof(H50)=Sof(C49)=Sof(H49)=Sof(C48)=Sof(H48)=Sof(C46)=
 Sof(H46)=Sof(C47)=Sof(H47)=FVAR(5)
 Sof(C56A)=Sof(H56A)=Sof(C51A)=Sof(C52A)=Sof(H52A)=Sof(C53A)=Sof(H53A)=
 Sof(C55A)=Sof(H55A)=Sof(C54A)=Sof(H54A)=1-FVAR(6)
 Sof(C51)=Sof(C56)=Sof(H56)=Sof(C52)=Sof(H52)=Sof(C55)=Sof(H55)=Sof(C54)=
 Sof(H54)=Sof(C53)=Sof(H53)=FVAR(6)
 Sof(C63)=Sof(H63A)=Sof(H63B)=Sof(H63C)=1-FVAR(7)
 Sof(C63A)=Sof(H63D)=Sof(H63E)=Sof(H63F)=FVAR(7)
7.a Aromatic/amide H refined with riding coordinates:
 C113(H113), C112(H112), C150(H150), C148(H148), C42(H42), C40(H40),
 C149(H149), C15(H15), C41(H41), C114(H114), C5(H5), C85(H85), C164(H164),
 C13(H13), C50(H50), C156(H156), C7(H7), C14(H14), C34(H34), C163(H163),
 C68(H68), C6(H6), C160(H160), C72(H72), C66(H66), C76(H76), C58(H58),
 C130(H130), C142(H142), C139(H139), C158(H158), C49(H49), C157(H157),
 C162(H162), C32(H32), C80(H80), C154(H154), C155(H155), C67(H67), C128(H128),
 C126(H126), C129(H129), C120(H120), C78(H78), C161(H161), C82(H82), C60(H60),
 C75(H75), C79(H79), C86(H86), C86(H86A), C127(H127), C19A(H19A), C19A(H19B),
 C141(H141), C132(H132), C109(H109), C81(H81), C122(H122), C103(H103), C95(H95),
  C48(H48), C33(H33), C99(H99), C46(H46), C74(H74), C105(H105), C59(H59),
 C93(H93), C56(H56), C52(H52), C73(H73), C94(H94), C94(H94A), C47(H47),
 C108(H108), C121(H121), C100(H100), C106(H106), C87(H87), C133(H133),
 C20A(H20A), C102(H102), C55(H55), C107(H107), C101(H101), C54(H54), C23A(H23A),
  C134(H134), C53(H53), C21A(H21A), C136(H136), C135(H135), C22A(H22A),
 C25A(H25A), C29A(H29A), C28A(H28A), C27A(H27A), C26A(H26A), C18(H18), C19(H19),
  C1A(H1A), C1B(H1B), C1D(H1D), C28(H28), C27(H27), C26(H26), C25(H25),
 C29(H29), C23(H23), C22(H22), C21(H21), C20(H20), C50A(H50A), C49A(H49A),
 C48A(H48A), C47A(H47A), C46A(H46A), C56A(H56A), C52A(H52A), C53A(H53A),
 C55A(H55A), C54A(H54A), C87A(H87A), C93A(H93A)
7.b Idealised Me refined as rotating group:
 C11(H11A,H11B,H11C), C38(H38A,H38B,H38C), C37(H37A,H37B,H37C), C10(H10A,H10B,
 H10C), C118(H11D,H11E,H11F), C117(H11G,H11H,H11I), C146(H14A,H14B,H14C),
 C145(H14D,H14E,H14F), C64(H64A,H64B,H64C), C63(H63A,H63B,H63C), C90A(H90A,H90B,
 H90C), C90(H90D,H90E,H90F), C91(H91A,H91B,H91C), C91A(H91D,H91E,H91F),
 C63A(H63D,H63E,H63F)
;
_atom_sites_solution_hydrogens     geom
_atom_sites_solution_primary       ?
_atom_sites_solution_secondary     ?
loop_
  _atom_site_label
  _atom_site_type_symbol
  _atom_site_fract_x
  _atom_site_fract_y
  _atom_site_fract_z
  _atom_site_U_iso_or_equiv
  _atom_site_adp_type
  _atom_site_occupancy
  _atom_site_site_symmetry_order
  _atom_site_calc_flag
  _atom_site_refinement_flags_posn
  _atom_site_refinement_flags_adp
  _atom_site_refinement_flags_occupancy
  _atom_site_disorder_assembly
  _atom_site_disorder_group
 P6 P 0.81467(5) 0.45038(5) 0.06145(2) 0.03576(12) Uani 1 1 d . . . . .
 P3 P 0.23281(5) 0.85723(5) 0.30801(2) 0.03788(12) Uani 1 1 d . . . . .
 P2 P 0.24297(5) 0.87396(5) 0.44660(2) 0.03931(13) Uani 1 1 d D . . . .
 P4 P 0.90088(6) 0.02644(5) 0.14075(2) 0.04651(14) Uani 1 1 d . . . . .
 P1 P 0.31183(6) 0.42492(6) 0.38789(2) 0.05384(17) Uani 1 1 d D . . . .
 P5 P 0.65616(6) 0.46079(6) 0.19526(2) 0.05164(16) Uani 1 1 d D . . . .
 O3 O 0.08065(12) 0.94776(11) 0.39082(3) 0.0312(3) Uani 1 1 d . . . . .
 O8 O 0.75718(13) 0.25212(12) 0.07038(3) 0.0354(3) Uani 1 1 d . . . . .
 O2 O 0.20085(12) 0.57428(12) 0.43055(3) 0.0386(3) Uani 1 1 d . . . . .
 O7 O 0.58276(12) 0.53229(12) 0.13106(3) 0.0370(3) Uani 1 1 d . . . . .
 O4 O 0.14809(14) 0.67881(12) 0.32683(3) 0.0413(3) Uani 1 1 d . . . . .
 O1 O 0.28810(14) 0.73059(13) 0.38343(4) 0.0428(3) Uani 1 1 d . . . . .
 O5 O 0.81461(14) 0.30879(14) 0.13470(4) 0.0457(4) Uani 1 1 d . . . . .
 O6 O 0.68608(14) 0.15940(16) 0.16838(4) 0.0589(5) Uani 1 1 d . . . . .
 C30 C -0.01153(17) 0.95986(17) 0.36957(5) 0.0326(4) Uani 1 1 d . . . . .
 C1 C 0.19259(17) 0.73542(16) 0.38255(4) 0.0306(4) Uani 1 1 d . . . . .
 C44 C 0.07848(17) 1.03676(16) 0.40409(4) 0.0317(4) Uani 1 1 d . . . . .
 C36 C -0.06541(18) 1.16429(16) 0.36091(5) 0.0340(4) Uani 1 1 d . . . . .
 C151 C 0.82684(18) 0.35821(17) 0.03276(5) 0.0345(4) Uani 1 1 d . . . . .
 C152 C 0.79617(17) 0.26657(17) 0.04080(4) 0.0332(4) Uani 1 1 d . . . . .
 C35 C -0.08257(18) 1.06132(17) 0.35455(5) 0.0358(4) Uani 1 1 d . . . . .
 C115 C 0.46253(18) 0.63726(17) 0.08583(5) 0.0350(4) Uani 1 1 d . . . . .
 C17 C 0.23750(18) 0.46931(17) 0.44619(5) 0.0373(4) Uani 1 1 d . . . . .
 C111 C 0.52304(17) 0.53659(17) 0.10316(4) 0.0333(4) Uani 1 1 d . . . . .
 C2 C 0.72263(18) 0.31418(17) 0.12700(4) 0.0334(4) Uani 1 1 d . . . . .
 C39 C 0.00850(18) 1.14179(17) 0.39101(5) 0.0338(4) Uani 1 1 d . . . . .
 C137 C 0.68149(18) 0.19257(17) 0.07533(5) 0.0348(4) Uani 1 1 d . . . . .
 C110 C 0.52876(17) 0.43713(17) 0.09497(5) 0.0327(4) Uani 1 1 d . . . . .
 C147 C 0.80494(18) 0.19149(17) 0.02065(5) 0.0363(4) Uani 1 1 d . . . . .
 C3 C 0.10488(18) 0.65251(17) 0.44256(5) 0.0373(4) Uani 1 1 d . . . . .
 C4 C 0.03285(18) 0.73879(17) 0.42119(5) 0.0389(5) Uani 1 1 d . . . . .
 C43 C 0.15117(19) 1.01496(18) 0.43107(5) 0.0362(4) Uani 1 1 d . . . . .
 C113 C 0.40834(19) 0.54163(18) 0.04879(5) 0.0376(4) Uani 1 1 d . . . . .
 H113 H 0.368678 0.543003 0.029864 0.045 Uiso 1 1 calc R U . . .
 C112 C 0.47083(18) 0.44334(17) 0.06662(5) 0.0351(4) Uani 1 1 d . . . . .
 H112 H 0.474546 0.378138 0.059415 0.042 Uiso 1 1 calc R U . . .
 C31 C -0.02370(18) 0.86293(17) 0.36470(5) 0.0380(5) Uani 1 1 d . . . . .
 C138 C 0.60386(18) 0.21907(17) 0.09943(5) 0.0364(4) Uani 1 1 d . . . . .
 C150 C 0.86542(18) 0.37525(19) 0.00291(5) 0.0383(5) Uani 1 1 d . . . . .
 H150 H 0.885424 0.437627 -0.003394 0.046 Uiso 1 1 calc R U . . .
 C8 C 0.0891(2) 0.64128(18) 0.47429(5) 0.0409(5) Uani 1 1 d . . . . .
 C12 C 0.22403(19) 0.45084(18) 0.47786(5) 0.0393(5) Uani 1 1 d . . . . .
 C014 C 0.07427(19) 0.62453(17) 0.33995(6) 0.0406(5) Uani 1 1 d . . . . .
 C159 C 0.77167(19) 0.57922(18) 0.03546(5) 0.0387(5) Uani 1 1 d . . . . .
 C70 C 0.1591(2) 0.68909(18) 0.29537(5) 0.0402(5) Uani 1 1 d . . . . .
 C16 C 0.29215(18) 0.38599(18) 0.42860(5) 0.0390(5) Uani 1 1 d . . . . .
 C153 C 0.97384(19) 0.42193(18) 0.07195(5) 0.0369(4) Uani 1 1 d . . . . .
 C69 C 0.1995(2) 0.77140(18) 0.28247(5) 0.0402(5) Uani 1 1 d . . . . .
 C148 C 0.84531(19) 0.21164(19) -0.00862(5) 0.0401(5) Uani 1 1 d . . . . .
 H148 H 0.852753 0.161782 -0.022807 0.048 Uiso 1 1 calc R U . . .
 C45 C 0.2599(5) 0.8929(7) 0.48712(10) 0.0364(12) Uani 0.765(19) 1 d D . P A 1
 C42 C 0.1507(2) 1.10329(19) 0.44505(5) 0.0416(5) Uani 1 1 d . . . . .
 H42 H 0.198027 1.090969 0.463542 0.050 Uiso 1 1 calc R U . . .
 C40 C 0.0124(2) 1.22689(18) 0.40587(5) 0.0399(5) Uani 1 1 d . . . . .
 H40 H -0.034295 1.299383 0.397464 0.048 Uiso 1 1 calc R U . . .
 C57 C 0.03561(18) 0.64855(17) 0.36903(6) 0.0404(5) Uani 1 1 d . . . . .
 C71 C 0.1747(2) 0.98960(19) 0.28364(5) 0.0421(5) Uani 1 1 d . . . . .
 C77 C 0.3971(2) 0.81983(18) 0.30588(5) 0.0404(5) Uani 1 1 d . . . . .
 C149 C 0.87482(19) 0.3021(2) -0.01761(5) 0.0411(5) Uani 1 1 d . . . . .
 H149 H 0.901516 0.314208 -0.037796 0.049 Uiso 1 1 calc R U . . .
 C15 C 0.32940(19) 0.27985(19) 0.44382(5) 0.0409(5) Uani 1 1 d . . . . .
 H15 H 0.366982 0.221135 0.432641 0.049 Uiso 1 1 calc R U . . .
 C41 C 0.0828(2) 1.20802(19) 0.43253(5) 0.0437(5) Uani 1 1 d . . . . .
 H41 H 0.084310 1.267195 0.442226 0.052 Uiso 1 1 calc R U . . .
 C114 C 0.40334(19) 0.63809(18) 0.05840(5) 0.0371(4) Uani 1 1 d . . . . .
 H114 H 0.359190 0.705214 0.046179 0.045 Uiso 1 1 calc R U . . .
 C5 C -0.06141(19) 0.81731(18) 0.43359(6) 0.0435(5) Uani 1 1 d . . . . .
 H5 H -0.112096 0.878890 0.420216 0.052 Uiso 1 1 calc R U . . .
 C85 C 0.41237(19) 0.3924(2) 0.15513(5) 0.0422(5) Uani 1 1 d . . . . .
 H85 H 0.375847 0.453305 0.139812 0.051 Uiso 1 1 calc R U . . .
 C124 C 0.52752(19) 0.6174(2) 0.14770(5) 0.0418(5) Uani 1 1 d . . . . .
 C164 C 0.6600(2) 0.61496(19) 0.01938(5) 0.0433(5) Uani 1 1 d . . . . .
 H164 H 0.613734 0.569406 0.020872 0.052 Uiso 1 1 calc R U . . .
 C13 C 0.2609(2) 0.34300(19) 0.49183(5) 0.0426(5) Uani 1 1 d . . . . .
 H13 H 0.250467 0.327337 0.513256 0.051 Uiso 1 1 calc R U . . .
 C143 C 0.6881(2) 0.11295(17) 0.05715(5) 0.0395(5) Uani 1 1 d . . . . .
 C116 C 0.4678(2) 0.73851(18) 0.09734(5) 0.0406(5) Uani 1 1 d . . . . .
 C83 C 0.52319(18) 0.31621(19) 0.14997(5) 0.0397(5) Uani 1 1 d . . . . .
 C50 C 0.1663(7) 0.8910(11) 0.50642(15) 0.0412(10) Uani 0.765(19) 1 d D . P A
 1
 H50 H 0.096542 0.883899 0.498034 0.049 Uiso 0.765(19) 1 calc R U P A 1
 C125 C 0.7942(2) 0.4926(2) 0.19074(5) 0.0449(5) Uani 1 1 d . . . . .
 C65 C 0.1324(2) 0.62038(18) 0.27746(6) 0.0470(6) Uani 1 1 d . . . . .
 C156 C 1.2106(2) 0.3819(2) 0.09191(5) 0.0438(5) Uani 1 1 d . . . . .
 H156 H 1.290884 0.368872 0.098621 0.053 Uiso 1 1 calc R U . . .
 C9 C 0.1821(2) 0.54869(18) 0.49519(5) 0.0424(5) Uani 1 1 d . . . . .
 C144 C 0.7798(2) 0.08885(18) 0.03204(5) 0.0425(5) Uani 1 1 d . . . . .
 C119 C 0.46264(19) 0.7206(2) 0.13241(5) 0.0419(5) Uani 1 1 d . . . . .
 C7 C -0.0084(2) 0.72051(19) 0.48493(6) 0.0463(5) Uani 1 1 d . . . . .
 H7 H -0.024002 0.714670 0.506287 0.056 Uiso 1 1 calc R U . . .
 C98 C 0.9705(2) -0.1104(2) 0.13047(5) 0.0471(5) Uani 1 1 d . . . . .
 C51 C 0.3914(6) 0.8686(5) 0.4331(5) 0.0459(7) Uani 0.791(12) 1 d D U P A 1
 C11 C 0.1332(2) 0.5239(2) 0.52662(6) 0.0507(6) Uani 1 1 d . . . . .
 H11A H 0.194815 0.462504 0.539014 0.076 Uiso 1 1 calc R U . . .
 H11B H 0.061555 0.505746 0.523599 0.076 Uiso 1 1 calc R U . . .
 H11C H 0.111844 0.587725 0.537369 0.076 Uiso 1 1 calc R U . . .
 C14 C 0.3123(2) 0.25900(19) 0.47502(5) 0.0429(5) Uani 1 1 d . . . . .
 H14 H 0.336103 0.186163 0.484913 0.051 Uiso 1 1 calc R U . . .
 C34 C -0.1672(2) 1.06426(19) 0.33212(6) 0.0520(6) Uani 1 1 d . . . . .
 H34 H -0.215513 1.131906 0.320811 0.062 Uiso 1 1 calc R U . . .
 C163 C 0.6159(2) 0.7154(2) 0.00138(6) 0.0481(5) Uani 1 1 d . . . . .
 H163 H 0.540065 0.738349 -0.009466 0.058 Uiso 1 1 calc R U . . .
 C61 C 0.0446(2) 0.55301(18) 0.32391(6) 0.0484(6) Uani 1 1 d . . . . .
 C38 C -0.1880(2) 1.25402(19) 0.36313(6) 0.0472(5) Uani 1 1 d . . . . .
 H38A H -0.237227 1.265204 0.344215 0.071 Uiso 1 1 calc R U . . .
 H38B H -0.176109 1.321555 0.365681 0.071 Uiso 1 1 calc R U . . .
 H38C H -0.228979 1.232581 0.380922 0.071 Uiso 1 1 calc R U . . .
 C96 C 0.8484(2) -0.0048(2) 0.17919(5) 0.0462(5) Uani 1 1 d . . . . .
 C68 C 0.2116(2) 0.7847(2) 0.25063(5) 0.0458(5) Uani 1 1 d . . . . .
 H68 H 0.235513 0.842031 0.241212 0.055 Uiso 1 1 calc R U . . .
 C123 C 0.5462(2) 0.5944(2) 0.17978(5) 0.0498(6) Uani 1 1 d . . . . .
 C18A C 0.3678(9) 0.3008(12) 0.3706(5) 0.039(3) Uani 0.551(14) 1 d D . P B 1
 C6 C -0.0829(2) 0.80779(19) 0.46480(6) 0.0477(5) Uani 1 1 d . . . . .
 H6 H -0.149063 0.861398 0.472415 0.057 Uiso 1 1 calc R U . . .
 C37 C 0.0013(2) 1.2019(2) 0.33439(5) 0.0463(5) Uani 1 1 d . . . . .
 H37A H 0.074910 1.141750 0.331096 0.070 Uiso 1 1 calc R U . . .
 H37B H 0.022289 1.262500 0.339603 0.070 Uiso 1 1 calc R U . . .
 H37C H -0.050498 1.225458 0.315497 0.070 Uiso 1 1 calc R U . . .
 C160 C 0.8378(2) 0.64784(19) 0.03290(5) 0.0433(5) Uani 1 1 d . . . . .
 H160 H 0.913686 0.625278 0.043663 0.052 Uiso 1 1 calc R U . . .
 C72 C 0.0560(2) 1.0282(2) 0.27152(6) 0.0512(6) Uani 1 1 d . . . . .
 H72 H 0.011070 0.981542 0.273535 0.061 Uiso 1 1 calc R U . . .
 C66 C 0.1501(2) 0.6348(2) 0.24598(6) 0.0516(6) Uani 1 1 d . . . . .
 H66 H 0.134916 0.587880 0.233388 0.062 Uiso 1 1 calc R U . . .
 C76 C 0.2380(2) 1.05993(19) 0.28040(5) 0.0468(5) Uani 1 1 d . . . . .
 H76 H 0.319158 1.035469 0.288090 0.056 Uiso 1 1 calc R U . . .
 C58 C -0.0347(2) 0.59300(19) 0.38332(7) 0.0525(6) Uani 1 1 d . . . . .
 H58 H -0.061132 0.604720 0.403512 0.063 Uiso 1 1 calc R U . . .
 C104 C 1.0330(2) 0.05958(19) 0.14988(6) 0.0476(5) Uani 1 1 d . . . . .
 C130 C 0.9031(2) 0.4066(2) 0.19029(5) 0.0491(6) Uani 1 1 d . . . . .
 H130 H 0.904189 0.334389 0.192500 0.059 Uiso 1 1 calc R U . . .
 C142 C 0.6117(2) 0.0549(2) 0.06422(7) 0.0522(6) Uani 1 1 d . . . . .
 H142 H 0.612907 -0.000362 0.052430 0.063 Uiso 1 1 calc R U . . .
 C139 C 0.5309(2) 0.15762(19) 0.10550(6) 0.0470(5) Uani 1 1 d . . . . .
 H139 H 0.477293 0.171393 0.121907 0.056 Uiso 1 1 calc R U . . .
 C158 C 1.0009(2) 0.4307(2) 0.10207(5) 0.0435(5) Uani 1 1 d . . . . .
 H158 H 0.938171 0.451001 0.116093 0.052 Uiso 1 1 calc R U . . .
 C49 C 0.1734(7) 0.8993(6) 0.53737(13) 0.0448(13) Uani 0.765(19) 1 d D . P A 1
 H49 H 0.109046 0.897152 0.550044 0.054 Uiso 0.765(19) 1 calc R U P A 1
 C157 C 1.1192(2) 0.4101(2) 0.11197(6) 0.0491(6) Uani 1 1 d . . . . .
 H157 H 1.136620 0.415580 0.132713 0.059 Uiso 1 1 calc R U . . .
 C162 C 0.6828(2) 0.7828(2) -0.00081(6) 0.0513(6) Uani 1 1 d . . . . .
 H162 H 0.652491 0.852252 -0.013006 0.062 Uiso 1 1 calc R U . . .
 C84 C 0.5728(2) 0.2302(2) 0.17388(6) 0.0531(6) Uani 1 1 d . . . . .
 C32 C -0.1120(2) 0.8715(2) 0.34248(7) 0.0544(7) Uani 1 1 d . . . . .
 H32 H -0.124197 0.807700 0.338507 0.065 Uiso 1 1 calc R U . . .
 C80 C 0.6469(3) 0.7685(2) 0.30742(6) 0.0566(6) Uani 1 1 d . . . . .
 H80 H 0.731419 0.751719 0.307804 0.068 Uiso 1 1 calc R U . . .
 C154 C 1.0679(2) 0.3908(2) 0.05218(5) 0.0492(6) Uani 1 1 d . . . . .
 H154 H 1.051867 0.381935 0.031659 0.059 Uiso 1 1 calc R U . . .
 C155 C 1.1852(2) 0.3725(2) 0.06203(6) 0.0508(6) Uani 1 1 d . . . . .
 H155 H 1.248165 0.353425 0.048041 0.061 Uiso 1 1 calc R U . . .
 C67 C 0.1893(2) 0.7156(2) 0.23251(6) 0.0514(6) Uani 1 1 d . . . . .
 H67 H 0.200873 0.723742 0.210942 0.062 Uiso 1 1 calc R U . . .
 C10 C 0.2924(2) 0.5817(2) 0.49998(7) 0.0539(6) Uani 1 1 d . . . . .
 H10A H 0.267769 0.647106 0.510047 0.081 Uiso 1 1 calc R U . . .
 H10B H 0.324743 0.596186 0.479913 0.081 Uiso 1 1 calc R U . . .
 H10C H 0.354351 0.522538 0.513004 0.081 Uiso 1 1 calc R U . . .
 C128 C 1.0090(2) 0.5301(2) 0.18245(6) 0.0546(6) Uani 1 1 d . . . . .
 H128 H 1.082175 0.542804 0.179456 0.066 Uiso 1 1 calc R U . . .
 C126 C 0.7958(2) 0.5975(2) 0.18683(6) 0.0511(6) Uani 1 1 d . . . . .
 H126 H 0.722495 0.657166 0.187103 0.061 Uiso 1 1 calc R U . . .
 C129 C 1.0105(2) 0.4257(2) 0.18663(6) 0.0532(6) Uani 1 1 d . . . . .
 H129 H 1.084673 0.366484 0.187039 0.064 Uiso 1 1 calc R U . . .
 C97 C 0.7403(2) 0.0659(2) 0.18872(6) 0.0491(6) Uani 1 1 d . . . . .
 C118 C 0.5913(2) 0.7485(2) 0.08991(6) 0.0481(6) Uani 1 1 d . . . . .
 H11D H 0.597875 0.810158 0.098726 0.072 Uiso 1 1 calc R U . . .
 H11E H 0.597937 0.759991 0.067473 0.072 Uiso 1 1 calc R U . . .
 H11F H 0.656068 0.681781 0.098838 0.072 Uiso 1 1 calc R U . . .
 C120 C 0.4066(2) 0.8021(2) 0.15038(6) 0.0539(6) Uani 1 1 d . . . . .
 H120 H 0.359982 0.872892 0.140590 0.065 Uiso 1 1 calc R U . . .
 C78 C 0.4565(2) 0.8393(2) 0.33046(6) 0.0531(6) Uani 1 1 d . . . . .
 H78 H 0.411593 0.870266 0.347069 0.064 Uiso 1 1 calc R U . . .
 C161 C 0.7937(2) 0.7485(2) 0.01481(6) 0.0505(6) Uani 1 1 d . . . . .
 H161 H 0.839793 0.794122 0.013121 0.061 Uiso 1 1 calc R U . . .
 C82 C 0.4661(2) 0.7726(2) 0.28239(6) 0.0530(6) Uani 1 1 d . . . . .
 H82 H 0.428081 0.757215 0.265515 0.064 Uiso 1 1 calc R U . . .
 C117 C 0.3680(2) 0.84207(19) 0.08249(6) 0.0494(6) Uani 1 1 d . . . . .
 H11G H 0.289562 0.835290 0.086215 0.074 Uiso 1 1 calc R U . . .
 H11H H 0.378361 0.853089 0.060210 0.074 Uiso 1 1 calc R U . . .
 H11I H 0.371980 0.904168 0.091549 0.074 Uiso 1 1 calc R U . . .
 C60 C -0.0278(2) 0.5017(2) 0.33934(8) 0.0615(8) Uani 1 1 d . . . . .
 H60 H -0.050888 0.452279 0.329479 0.074 Uiso 1 1 calc R U . . .
 C75 C 0.1827(3) 1.1663(2) 0.26588(6) 0.0604(7) Uani 1 1 d . . . . .
 H75 H 0.226212 1.214218 0.264116 0.072 Uiso 1 1 calc R U . . .
 C79 C 0.5801(3) 0.8143(3) 0.33114(6) 0.0643(8) Uani 1 1 d . . . . .
 H79 H 0.618854 0.828736 0.348050 0.077 Uiso 1 1 calc R U . . .
 C86 C 0.3538(2) 0.3814(3) 0.18226(6) 0.0589(7) Uani 1 1 d . . . . .
 H86 H 0.286186 0.439640 0.187467 0.071 Uiso 0.522(6) 1 calc R U P C 1
 H86A H 0.271341 0.424906 0.183270 0.071 Uiso 0.478(6) 1 calc R U P C 2
 C127 C 0.9026(2) 0.6165(2) 0.18254(6) 0.0553(6) Uani 1 1 d . . . . .
 H127 H 0.902249 0.688569 0.179684 0.066 Uiso 1 1 calc R U . . .
 C19A C 0.2937(2) 0.2413(3) 0.36822(6) 0.0576(7) Uani 1 1 d D . . . .
 H19A H 0.220813 0.261870 0.378794 0.069 Uiso 0.551(14) 1 calc R U P B 1
 H19B H 0.209546 0.272049 0.370729 0.069 Uiso 0.449(14) 1 calc R U P B 2
 C141 C 0.5347(2) 0.0769(2) 0.08816(7) 0.0569(7) Uani 1 1 d . . . . .
 H141 H 0.483747 0.036367 0.092775 0.068 Uiso 1 1 calc R U . . .
 C132 C 0.7249(15) 0.454(2) 0.2576(2) 0.0531(16) Uani 0.635(8) 1 d D . P D 1
 H132 H 0.804201 0.440627 0.250788 0.064 Uiso 0.635(8) 1 calc R U P D 1
 C109 C 1.0801(3) 0.0537(2) 0.17921(6) 0.0580(7) Uani 1 1 d . . . . .
 H109 H 1.044602 0.028697 0.196689 0.070 Uiso 1 1 calc R U . . .
 C81 C 0.5895(3) 0.7475(2) 0.28310(6) 0.0584(7) Uani 1 1 d . . . . .
 H81 H 0.634947 0.715467 0.266707 0.070 Uiso 1 1 calc R U . . .
 C146 C 0.8980(2) 0.0017(2) 0.04605(6) 0.0579(7) Uani 1 1 d . . . . .
 H14A H 0.925953 0.026259 0.063675 0.087 Uiso 1 1 calc R U . . .
 H14B H 0.958884 -0.010768 0.030428 0.087 Uiso 1 1 calc R U . . .
 H14C H 0.884410 -0.065929 0.053000 0.087 Uiso 1 1 calc R U . . .
 C122 C 0.4887(2) 0.6791(3) 0.19675(6) 0.0656(8) Uani 1 1 d . . . . .
 H122 H 0.498113 0.666512 0.218646 0.079 Uiso 1 1 calc R U . . .
 C62 C 0.0927(3) 0.5292(2) 0.29245(6) 0.0593(7) Uani 1 1 d . . . . .
 C145 C 0.7331(3) 0.0482(2) 0.00529(6) 0.0589(7) Uani 1 1 d . . . . .
 H14D H 0.713288 -0.015474 0.013310 0.088 Uiso 1 1 calc R U . . .
 H14E H 0.795354 0.028434 -0.009856 0.088 Uiso 1 1 calc R U . . .
 H14F H 0.660925 0.105716 -0.004622 0.088 Uiso 1 1 calc R U . . .
 B2 B 0.5884(2) 0.3221(2) 0.11731(5) 0.0354(5) Uani 1 1 d . . . . .
 C103 C 1.0916(2) -0.1703(2) 0.13276(7) 0.0574(6) Uani 1 1 d . . . . .
 H103 H 1.145646 -0.143259 0.141684 0.069 Uiso 1 1 calc R U . . .
 C95 C 0.9093(3) -0.0998(2) 0.19918(6) 0.0596(7) Uani 1 1 d . . . . .
 H95 H 0.982694 -0.149804 0.193300 0.071 Uiso 1 1 calc R U . . .
 C92 C 0.6894(14) 0.0297(10) 0.2146(3) 0.046(2) Uani 0.522(6) 1 d . . P C 1
 C48 C 0.2730(6) 0.9108(5) 0.55008(12) 0.0436(13) Uani 0.765(19) 1 d D . P A 1
 H48 H 0.277754 0.916349 0.571418 0.052 Uiso 0.765(19) 1 calc R U P A 1
 C33 C -0.1819(2) 0.9704(2) 0.32615(7) 0.0644(8) Uani 1 1 d . . . . .
 H33 H -0.239859 0.973729 0.310848 0.077 Uiso 1 1 calc R U . . .
 C99 C 0.8927(3) -0.1540(3) 0.11752(6) 0.0633(7) Uani 1 1 d . . . . .
 H99 H 0.808603 -0.114161 0.115845 0.076 Uiso 1 1 calc R U . . .
 B1 B 0.0532(2) 0.7457(2) 0.38441(6) 0.0370(5) Uani 1 1 d . . . . .
 C46 C 0.3601(4) 0.9045(5) 0.50029(11) 0.0419(11) Uani 0.765(19) 1 d D . P A 1
 H46 H 0.425194 0.905816 0.487810 0.050 Uiso 0.765(19) 1 calc R U P A 1
 C74 C 0.0664(3) 1.2027(2) 0.25410(6) 0.0647(8) Uani 1 1 d . . . . .
 H74 H 0.029422 1.275291 0.244251 0.078 Uiso 1 1 calc R U . . .
 C105 C 1.0873(3) 0.0973(2) 0.12474(7) 0.0624(7) Uani 1 1 d . . . . .
 H105 H 1.055421 0.103642 0.104417 0.075 Uiso 1 1 calc R U . . .
 C131 C 0.6306(6) 0.4738(6) 0.23674(14) 0.0434(15) Uani 0.635(8) 1 d D . P D
 1
 C59 C -0.0664(2) 0.5208(2) 0.36833(9) 0.0656(8) Uani 1 1 d . . . . .
 H59 H -0.115178 0.484415 0.378232 0.079 Uiso 1 1 calc R U . . .
 C93 C 0.753(3) -0.061(2) 0.2335(6) 0.057(4) Uani 0.522(6) 1 d . . P C 1
 H93 H 0.717407 -0.082101 0.251565 0.068 Uiso 0.522(6) 1 calc R U P C 1
 C56 C 0.4822(6) 0.7686(6) 0.43339(19) 0.0633(19) Uani 0.791(12) 1 d D U P A 1
 H56 H 0.466316 0.704188 0.439920 0.076 Uiso 0.791(12) 1 calc R U P A 1
 C52 C 0.4180(4) 0.9583(4) 0.41939(11) 0.0531(10) Uani 0.791(12) 1 d D U P A 1
 H52 H 0.356214 1.027995 0.416484 0.064 Uiso 0.791(12) 1 calc R U P A 1
 C73 C 0.0035(3) 1.1330(2) 0.25669(6) 0.0631(7) Uani 1 1 d . . . . .
 H73 H -0.076532 1.157367 0.248210 0.076 Uiso 1 1 calc R U . . .
 C94 C 0.8640(3) -0.1222(2) 0.22749(7) 0.0661(8) Uani 1 1 d . . . . .
 H94 H 0.911618 -0.180292 0.242390 0.079 Uiso 0.522(6) 1 calc R U P C 1
 H94A H 0.902229 -0.190059 0.240011 0.079 Uiso 0.478(6) 1 calc R U P C 2
 C47 C 0.3661(4) 0.9141(5) 0.53140(10) 0.0442(12) Uani 0.765(19) 1 d D . P A 1
 H47 H 0.434589 0.922977 0.539912 0.053 Uiso 0.765(19) 1 calc R U P A 1
 C108 C 1.1784(3) 0.0840(3) 0.18342(8) 0.0713(8) Uani 1 1 d . . . . .
 H108 H 1.209149 0.080168 0.203708 0.086 Uiso 1 1 calc R U . . .
 C121 C 0.4182(2) 0.7811(3) 0.18210(7) 0.0662(8) Uani 1 1 d . . . . .
 H121 H 0.377587 0.836811 0.194025 0.079 Uiso 1 1 calc R U . . .
 C100 C 0.9369(4) -0.2529(3) 0.10736(7) 0.0749(9) Uani 1 1 d . . . . .
 H100 H 0.883147 -0.281485 0.098978 0.090 Uiso 1 1 calc R U . . .
 C106 C 1.1866(3) 0.1256(3) 0.12895(8) 0.0747(9) Uani 1 1 d . . . . .
 H106 H 1.223626 0.149244 0.111576 0.090 Uiso 1 1 calc R U . . .
 C88 C 0.5116(7) 0.1988(7) 0.19866(18) 0.0446(17) Uani 0.522(6) 1 d . . P C 1
 C87 C 0.3989(8) 0.2783(8) 0.2024(2) 0.0492(19) Uani 0.522(6) 1 d . . P C 1
 H87 H 0.350826 0.264031 0.218593 0.059 Uiso 0.522(6) 1 calc R U P C 1
 C133 C 0.7017(10) 0.4557(14) 0.2889(2) 0.057(3) Uani 0.635(8) 1 d D . P D 1
 H133 H 0.762707 0.455907 0.302756 0.068 Uiso 0.635(8) 1 calc R U P D 1
 C20A C 0.3165(8) 0.1567(9) 0.3521(3) 0.053(2) Uani 0.551(14) 1 d D . P B 1
 H20A H 0.262843 0.118634 0.351273 0.063 Uiso 0.551(14) 1 calc R U P B 1
 C102 C 1.1357(3) -0.2705(2) 0.12209(8) 0.0755(9) Uani 1 1 d . . . . .
 H102 H 1.219568 -0.311442 0.123665 0.091 Uiso 1 1 calc R U . . .
 C55 C 0.5977(6) 0.7613(6) 0.42408(17) 0.0703(19) Uani 0.791(12) 1 d D U P A 1
 H55 H 0.660023 0.692082 0.425651 0.084 Uiso 0.791(12) 1 calc R U P A 1
 C107 C 1.2318(3) 0.1195(3) 0.15835(9) 0.0762(9) Uani 1 1 d . . . . .
 H107 H 1.299450 0.139615 0.161309 0.091 Uiso 1 1 calc R U . . .
 C64 C 0.2022(4) 0.4228(2) 0.29669(7) 0.0784(10) Uani 1 1 d . . . . .
 H64A H 0.177525 0.363414 0.306145 0.118 Uiso 1 1 calc R U . . .
 H64B H 0.263825 0.429871 0.310106 0.118 Uiso 1 1 calc R U . . .
 H64C H 0.234994 0.407383 0.276536 0.118 Uiso 1 1 calc R U . . .
 C101 C 1.0570(4) -0.3105(3) 0.10918(8) 0.0796(10) Uani 1 1 d . . . . .
 H101 H 1.087147 -0.378190 0.101589 0.096 Uiso 1 1 calc R U . . .
 C54 C 0.6221(5) 0.8500(7) 0.41302(14) 0.0704(16) Uani 0.791(12) 1 d D U P A 1
 H54 H 0.701255 0.843895 0.407435 0.085 Uiso 0.791(12) 1 calc R U P A 1
 C23A C 0.4758(5) 0.2680(6) 0.35616(17) 0.0452(14) Uani 0.551(14) 1 d D . P B
 1
 H23A H 0.532092 0.302887 0.357951 0.054 Uiso 0.551(14) 1 calc R U P B 1
 C63 C 0.021(2) 0.5037(12) 0.2675(3) 0.059(3) Uani 0.47(4) 1 d . U P E 2
 H63A H 0.071076 0.483973 0.249890 0.089 Uiso 0.47(4) 1 calc R U P E 2
 H63B H -0.050825 0.567656 0.260795 0.089 Uiso 0.47(4) 1 calc R U P E 2
 H63C H -0.003514 0.443036 0.276040 0.089 Uiso 0.47(4) 1 calc R U P E 2
 C134 C 0.5966(5) 0.4565(7) 0.30009(12) 0.0697(19) Uani 0.635(8) 1 d D . P D
 1
 H134 H 0.587779 0.443485 0.321696 0.084 Uiso 0.635(8) 1 calc R U P D 1
 C53 C 0.5329(4) 0.9476(6) 0.40996(13) 0.0711(15) Uani 0.791(12) 1 d D U P A 1
 H53 H 0.548666 1.010198 0.401211 0.085 Uiso 0.791(12) 1 calc R U P A 1
 C21A C 0.4207(8) 0.1300(7) 0.33733(16) 0.0584(19) Uani 0.551(14) 1 d D . P B
 1
 H21A H 0.440055 0.072315 0.325304 0.070 Uiso 0.551(14) 1 calc R U P B 1
 C136 C 0.5174(4) 0.4841(5) 0.24812(10) 0.0596(14) Uani 0.635(8) 1 d D . P D
 1
 H136 H 0.451434 0.496308 0.234175 0.072 Uiso 0.635(8) 1 calc R U P D 1
 C89A C 0.5853(6) 0.1427(5) 0.23017(14) 0.0475(14) Uani 0.478(6) 1 d . . P C
 2
 C135 C 0.5012(4) 0.4767(5) 0.27945(10) 0.0685(18) Uani 0.635(8) 1 d D . P D
 1
 H135 H 0.423682 0.485512 0.286918 0.082 Uiso 0.635(8) 1 calc R U P D 1
 C22A C 0.5001(6) 0.1834(6) 0.33906(18) 0.058(2) Uani 0.551(14) 1 d D . P B 1
 H22A H 0.572492 0.161747 0.328324 0.069 Uiso 0.551(14) 1 calc R U P B 1
 C90A C 0.6303(9) 0.1954(6) 0.25450(14) 0.087(3) Uani 0.478(6) 1 d . U P C 2
 H90A H 0.561160 0.247434 0.263120 0.130 Uiso 0.478(6) 1 calc R U P C 2
 H90B H 0.681170 0.233234 0.244723 0.130 Uiso 0.478(6) 1 calc R U P C 2
 H90C H 0.676986 0.139084 0.271074 0.130 Uiso 0.478(6) 1 calc R U P C 2
 C90 C 0.4834(5) 0.0269(7) 0.2197(2) 0.094(3) Uani 0.522(6) 1 d . U P C 1
 H90D H 0.486072 0.006726 0.198949 0.141 Uiso 0.522(6) 1 calc R U P C 1
 H90E H 0.400246 0.069244 0.223952 0.141 Uiso 0.522(6) 1 calc R U P C 1
 H90F H 0.513397 -0.038850 0.234934 0.141 Uiso 0.522(6) 1 calc R U P C 1
 C25A C 0.5096(5) 0.4460(6) 0.41072(16) 0.0570(15) Uani 0.538(5) 1 d D U P B
 1
 H25A H 0.502405 0.403150 0.429276 0.068 Uiso 0.538(5) 1 calc R U P B 1
 C24A C 0.4281(5) 0.4694(5) 0.38636(14) 0.0403(14) Uani 0.538(5) 1 d D U P B
 1
 C29A C 0.4397(4) 0.5291(4) 0.35928(11) 0.0463(11) Uani 0.538(5) 1 d D U P B
 1
 H29A H 0.383268 0.543484 0.342497 0.056 Uiso 0.538(5) 1 calc R U P B 1
 C28A C 0.5328(4) 0.5686(4) 0.35613(12) 0.0553(13) Uani 0.538(5) 1 d D U P B
 1
 H28A H 0.540558 0.609851 0.337309 0.066 Uiso 0.538(5) 1 calc R U P B 1
 C27A C 0.6145(13) 0.5471(17) 0.3808(3) 0.054(3) Uani 0.538(5) 1 d D U P B 1
 H27A H 0.678155 0.574415 0.378975 0.065 Uiso 0.538(5) 1 calc R U P B 1
 C26A C 0.6035(5) 0.4863(6) 0.40785(13) 0.0702(17) Uani 0.538(5) 1 d D U P B
 1
 H26A H 0.659863 0.471501 0.424665 0.084 Uiso 0.538(5) 1 calc R U P B 1
 C91 C 0.5620(8) 0.1257(8) 0.25491(14) 0.097(3) Uani 0.522(6) 1 d . U P C 1
 H91A H 0.583342 0.060042 0.270124 0.146 Uiso 0.522(6) 1 calc R U P C 1
 H91B H 0.481789 0.175746 0.258744 0.146 Uiso 0.522(6) 1 calc R U P C 1
 H91C H 0.620943 0.160768 0.256679 0.146 Uiso 0.522(6) 1 calc R U P C 1
 C91A C 0.4988(8) 0.0906(8) 0.2447(3) 0.107(3) Uani 0.478(6) 1 d . U P C 2
 H91D H 0.542509 0.030008 0.260589 0.160 Uiso 0.478(6) 1 calc R U P C 2
 H91E H 0.464317 0.063673 0.228717 0.160 Uiso 0.478(6) 1 calc R U P C 2
 H91F H 0.434143 0.144531 0.254070 0.160 Uiso 0.478(6) 1 calc R U P C 2
 C18 C 0.7003(19) 0.426(2) 0.2892(4) 0.067(7) Uani 0.365(8) 1 d D . P D 2
 H18 H 0.762880 0.418186 0.303729 0.081 Uiso 0.365(8) 1 calc R U P D 2
 C19 C 0.6037(9) 0.4021(7) 0.2994(2) 0.051(2) Uani 0.365(8) 1 d D . P D 2
 H19 H 0.582629 0.403781 0.320307 0.061 Uiso 0.365(8) 1 calc R U P D 2
 C1A C 0.5391(9) 0.3765(11) 0.27910(17) 0.078(4) Uani 0.365(8) 1 d D . P D 2
 H1A H 0.478890 0.348525 0.286007 0.094 Uiso 0.365(8) 1 calc R U P D 2
 C1B C 0.5599(10) 0.3906(12) 0.24800(17) 0.080(4) Uani 0.365(8) 1 d D . P D 2
 H1B H 0.514207 0.370872 0.233749 0.096 Uiso 0.365(8) 1 calc R U P D 2
 C1C C 0.6456(11) 0.4328(9) 0.2371(2) 0.041(3) Uani 0.365(8) 1 d D . P D 2
 C1D C 0.711(3) 0.461(4) 0.2582(4) 0.0531(16) Uani 0.365(8) 1 d D . P D 2
 H1D H 0.760096 0.502411 0.251916 0.064 Uiso 0.365(8) 1 calc R U P D 2
 C28 C 0.6084(16) 0.534(2) 0.3823(4) 0.061(5) Uani 0.462(5) 1 d D . P B 2
 H28 H 0.628252 0.587601 0.368981 0.074 Uiso 0.462(5) 1 calc R U P B 2
 C27 C 0.6886(5) 0.4710(5) 0.40627(12) 0.0492(14) Uani 0.462(5) 1 d D . P B 2
 H27 H 0.762050 0.481501 0.409777 0.059 Uiso 0.462(5) 1 calc R U P B 2
 C26 C 0.6598(4) 0.3923(4) 0.42500(11) 0.0441(13) Uani 0.462(5) 1 d D . P B 2
 H26 H 0.714589 0.346812 0.441178 0.053 Uiso 0.462(5) 1 calc R U P B 2
 C25 C 0.5500(5) 0.3799(5) 0.42011(12) 0.0386(12) Uani 0.462(5) 1 d D . P B 2
 H25 H 0.530729 0.326870 0.433582 0.046 Uiso 0.462(5) 1 calc R U P B 2
 C29 C 0.5008(5) 0.5213(4) 0.37738(12) 0.0436(14) Uani 0.462(5) 1 d D . P B 2
 H29 H 0.447563 0.566714 0.360901 0.052 Uiso 0.462(5) 1 calc R U P B 2
 C24 C 0.4665(7) 0.4432(5) 0.39589(16) 0.0364(16) Uani 0.462(5) 1 d D . P B 2
 C89 C 0.5620(5) 0.0949(7) 0.22194(14) 0.0621(18) Uani 0.522(6) 1 d . . P C 1
 C1E C 0.3755(11) 0.2891(14) 0.3764(7) 0.044(5) Uani 0.449(14) 1 d D . P B 2
 C23 C 0.4961(7) 0.2399(7) 0.3713(4) 0.062(3) Uani 0.449(14) 1 d D U P B 2
 H23 H 0.549743 0.273762 0.376683 0.075 Uiso 0.449(14) 1 calc R U P B 2
 C22 C 0.5435(9) 0.1449(8) 0.3587(4) 0.086(4) Uani 0.449(14) 1 d D U P B 2
 H22 H 0.627522 0.113991 0.356094 0.103 Uiso 0.449(14) 1 calc R U P B 2
 C21 C 0.4673(11) 0.0949(9) 0.3499(4) 0.082(3) Uani 0.449(14) 1 d D . P B 2
 H21 H 0.495235 0.031024 0.340347 0.098 Uiso 0.449(14) 1 calc R U P B 2
 C20 C 0.3483(12) 0.1443(13) 0.3560(4) 0.077(4) Uani 0.449(14) 1 d D . P B 2
 H20 H 0.296269 0.107871 0.351335 0.092 Uiso 0.449(14) 1 calc R U P B 2
 C45A C 0.2530(18) 0.874(2) 0.4886(3) 0.0364(12) Uani 0.235(19) 1 d D . P A 2
 C50A C 0.147(2) 0.887(4) 0.5042(5) 0.0412(10) Uani 0.235(19) 1 d D . P A 2
 H50A H 0.076059 0.893242 0.493206 0.049 Uiso 0.235(19) 1 calc R U P A 2
 C49A C 0.145(2) 0.893(2) 0.5356(5) 0.0448(13) Uani 0.235(19) 1 d D . P A 2
 H49A H 0.071991 0.906919 0.545891 0.054 Uiso 0.235(19) 1 calc R U P A 2
 C48A C 0.2488(18) 0.878(3) 0.5515(5) 0.062(6) Uani 0.235(19) 1 d D . P A 2
 H48A H 0.247942 0.881631 0.572993 0.074 Uiso 0.235(19) 1 calc R U P A 2
 C47A C 0.3548(12) 0.856(3) 0.5366(4) 0.077(9) Uani 0.235(19) 1 d D . P A 2
 H47A H 0.426649 0.845507 0.548112 0.092 Uiso 0.235(19) 1 calc R U P A 2
 C46A C 0.3595(13) 0.850(3) 0.5053(3) 0.068(7) Uani 0.235(19) 1 d D . P A 2
 H46A H 0.434186 0.830798 0.495500 0.081 Uiso 0.235(19) 1 calc R U P A 2
 C56A C 0.4423(15) 0.9381(14) 0.4337(7) 0.071(4) Uani 0.209(12) 1 d D U P A 2
 H56A H 0.396233 1.006593 0.439480 0.085 Uiso 0.209(12) 1 calc R U P A 2
 C51A C 0.394(2) 0.8566(17) 0.4332(18) 0.0459(7) Uani 0.209(12) 1 d D U P A 2
 C52A C 0.4707(15) 0.7490(15) 0.4392(5) 0.036(3) Uani 0.209(12) 1 d D U P A 2
 H52A H 0.443049 0.693377 0.448001 0.043 Uiso 0.209(12) 1 calc R U P A 2
 C53A C 0.5909(15) 0.7261(15) 0.4317(4) 0.042(4) Uani 0.209(12) 1 d D U P A 2
 H53A H 0.643916 0.652762 0.433081 0.050 Uiso 0.209(12) 1 calc R U P A 2
 C55A C 0.5626(15) 0.9137(13) 0.4253(6) 0.080(5) Uani 0.209(12) 1 d D U P A 2
 H55A H 0.594884 0.969759 0.421561 0.095 Uiso 0.209(12) 1 calc R U P A 2
 C54A C 0.6334(15) 0.8082(15) 0.4224(4) 0.051(4) Uani 0.209(12) 1 d D U P A 2
 H54A H 0.710611 0.792447 0.414011 0.061 Uiso 0.209(12) 1 calc R U P A 2
 C88A C 0.5222(9) 0.2322(7) 0.2037(2) 0.0394(16) Uani 0.478(6) 1 d . . P C 2
 C92A C 0.6947(17) 0.0579(11) 0.2185(4) 0.042(2) Uani 0.478(6) 1 d . . P C 2
 C87A C 0.4105(10) 0.3111(8) 0.2070(2) 0.0437(18) Uani 0.478(6) 1 d . . P C 2
 H87A H 0.375149 0.314925 0.226506 0.052 Uiso 0.478(6) 1 calc R U P C 2
 C93A C 0.760(3) -0.044(2) 0.2378(7) 0.054(4) Uani 0.478(6) 1 d . . P C 2
 H93A H 0.733374 -0.058054 0.257863 0.064 Uiso 0.478(6) 1 calc R U P C 2
 C63A C -0.0266(17) 0.5288(13) 0.2755(3) 0.064(3) Uani 0.53(4) 1 d . U P E 1
 H63D H -0.010165 0.516417 0.254034 0.096 Uiso 0.53(4) 1 calc R U P E 1
 H63E H -0.091660 0.598954 0.275713 0.096 Uiso 0.53(4) 1 calc R U P E 1
 H63F H -0.050792 0.470923 0.286263 0.096 Uiso 0.53(4) 1 calc R U P E 1

loop_
  _atom_site_aniso_label
  _atom_site_aniso_U_11
  _atom_site_aniso_U_22
  _atom_site_aniso_U_33
  _atom_site_aniso_U_23
  _atom_site_aniso_U_13
  _atom_site_aniso_U_12
 P6 0.0352(3) 0.0450(3) 0.0333(3) -0.0116(2) 0.0069(2) -0.0198(2)
 P3 0.0499(3) 0.0431(3) 0.0302(3) -0.0093(2) 0.0036(2) -0.0268(3)
 P2 0.0367(3) 0.0437(3) 0.0376(3) -0.0019(2) -0.0082(2) -0.0157(2)
 P4 0.0457(3) 0.0469(3) 0.0374(3) -0.0007(2) 0.0028(2) -0.0068(3)
 P1 0.0484(3) 0.0531(4) 0.0392(3) 0.0030(3) 0.0043(3) 0.0036(3)
 P5 0.0475(3) 0.0786(5) 0.0328(3) -0.0076(3) -0.0067(2) -0.0274(3)
 O3 0.0285(6) 0.0327(7) 0.0328(7) -0.0044(5) -0.0036(5) -0.0113(5)
 O8 0.0394(7) 0.0425(8) 0.0299(7) -0.0075(6) 0.0038(6) -0.0206(6)
 O2 0.0288(7) 0.0360(8) 0.0462(8) 0.0032(6) 0.0052(6) -0.0091(6)
 O7 0.0332(7) 0.0482(8) 0.0315(7) -0.0118(6) -0.0020(6) -0.0147(6)
 O4 0.0506(9) 0.0444(8) 0.0380(8) 0.0000(6) -0.0109(7) -0.0300(7)
 O1 0.0377(8) 0.0491(9) 0.0433(8) -0.0048(7) 0.0005(6) -0.0180(7)
 O5 0.0378(8) 0.0572(10) 0.0432(9) -0.0106(7) 0.0014(7) -0.0170(7)
 O6 0.0301(8) 0.0726(12) 0.0507(10) 0.0205(9) 0.0098(7) -0.0008(8)
 C30 0.0279(9) 0.0374(10) 0.0333(10) -0.0034(8) -0.0023(7) -0.0130(8)
 C1 0.0283(10) 0.0313(10) 0.0329(10) -0.0024(8) -0.0007(7) -0.0123(8)
 C44 0.0323(10) 0.0350(10) 0.0310(10) -0.0054(8) 0.0029(7) -0.0159(8)
 C36 0.0374(10) 0.0324(10) 0.0298(10) -0.0029(8) 0.0001(8) -0.0102(8)
 C151 0.0313(10) 0.0424(11) 0.0315(10) -0.0100(8) 0.0021(8) -0.0137(9)
 C152 0.0301(9) 0.0395(11) 0.0281(9) -0.0056(8) 0.0012(7) -0.0098(8)
 C35 0.0348(10) 0.0353(11) 0.0366(11) -0.0030(8) -0.0034(8) -0.0124(8)
 C115 0.0315(10) 0.0410(11) 0.0342(10) -0.0113(8) 0.0028(8) -0.0127(8)
 C17 0.0263(9) 0.0379(11) 0.0457(12) 0.0018(9) 0.0023(8) -0.0118(8)
 C111 0.0284(9) 0.0441(11) 0.0292(9) -0.0094(8) -0.0001(7) -0.0135(8)
 C2 0.0287(10) 0.0417(11) 0.0296(10) -0.0070(8) 0.0017(7) -0.0116(8)
 C39 0.0345(10) 0.0390(11) 0.0307(10) -0.0055(8) 0.0032(8) -0.0164(9)
 C137 0.0327(10) 0.0338(10) 0.0380(11) -0.0031(8) -0.0026(8) -0.0128(8)
 C110 0.0259(9) 0.0416(11) 0.0319(10) -0.0073(8) 0.0015(7) -0.0128(8)
 C147 0.0327(10) 0.0366(11) 0.0366(11) -0.0088(8) -0.0029(8) -0.0073(8)
 C3 0.0276(9) 0.0356(11) 0.0494(12) -0.0030(9) 0.0059(8) -0.0132(8)
 C4 0.0272(10) 0.0365(11) 0.0544(13) -0.0015(9) 0.0035(9) -0.0149(8)
 C43 0.0353(10) 0.0421(11) 0.0350(10) -0.0038(9) -0.0009(8) -0.0191(9)
 C113 0.0350(10) 0.0445(12) 0.0338(10) -0.0096(9) -0.0044(8) -0.0134(9)
 C112 0.0318(10) 0.0408(11) 0.0345(10) -0.0102(8) -0.0008(8) -0.0136(9)
 C31 0.0297(10) 0.0368(11) 0.0481(12) -0.0039(9) -0.0057(9) -0.0135(8)
 C138 0.0313(10) 0.0379(11) 0.0395(11) -0.0019(9) -0.0019(8) -0.0132(8)
 C150 0.0337(10) 0.0502(13) 0.0338(10) -0.0079(9) 0.0030(8) -0.0180(9)
 C8 0.0368(11) 0.0369(11) 0.0513(13) -0.0032(9) 0.0063(9) -0.0170(9)
 C12 0.0335(10) 0.0386(11) 0.0460(12) -0.0022(9) 0.0050(9) -0.0145(9)
 C014 0.0351(11) 0.0334(11) 0.0551(13) 0.0035(9) -0.0147(9) -0.0177(9)
 C159 0.0362(11) 0.0451(12) 0.0382(11) -0.0143(9) 0.0091(8) -0.0160(9)
 C70 0.0450(12) 0.0375(11) 0.0395(11) -0.0046(9) -0.0130(9) -0.0166(9)
 C16 0.0259(9) 0.0439(12) 0.0434(12) -0.0010(9) 0.0020(8) -0.0098(9)
 C153 0.0377(11) 0.0421(11) 0.0362(11) -0.0093(9) 0.0042(8) -0.0193(9)
 C69 0.0455(12) 0.0405(12) 0.0381(11) -0.0084(9) -0.0034(9) -0.0186(10)
 C148 0.0339(10) 0.0489(13) 0.0353(11) -0.0156(9) 0.0006(8) -0.0087(9)
 C45 0.0339(13) 0.037(3) 0.0363(12) 0.0018(13) -0.0033(9) -0.0127(13)
 C42 0.0460(12) 0.0480(13) 0.0361(11) -0.0059(9) -0.0050(9) -0.0229(10)
 C40 0.0466(12) 0.0368(11) 0.0373(11) -0.0053(9) 0.0017(9) -0.0160(9)
 C57 0.0269(10) 0.0331(11) 0.0618(14) -0.0006(10) -0.0054(9) -0.0136(8)
 C71 0.0586(14) 0.0445(12) 0.0304(10) -0.0136(9) 0.0094(9) -0.0243(11)
 C77 0.0519(13) 0.0444(12) 0.0341(11) -0.0084(9) 0.0033(9) -0.0275(10)
 C149 0.0334(10) 0.0583(14) 0.0322(10) -0.0111(10) 0.0039(8) -0.0155(10)
 C15 0.0319(10) 0.0426(12) 0.0451(12) -0.0054(9) 0.0011(9) -0.0099(9)
 C41 0.0548(13) 0.0451(12) 0.0382(11) -0.0107(9) 0.0019(10) -0.0247(11)
 C114 0.0342(10) 0.0390(11) 0.0353(10) -0.0056(8) -0.0023(8) -0.0095(9)
 C5 0.0308(10) 0.0370(11) 0.0604(14) -0.0013(10) 0.0055(10) -0.0115(9)
 C85 0.0284(10) 0.0599(14) 0.0371(11) -0.0065(10) 0.0001(8) -0.0144(10)
 C124 0.0317(10) 0.0590(14) 0.0388(11) -0.0211(10) 0.0022(8) -0.0163(10)
 C164 0.0403(12) 0.0474(13) 0.0449(12) -0.0154(10) 0.0060(9) -0.0160(10)
 C13 0.0430(12) 0.0432(12) 0.0415(12) -0.0005(9) 0.0037(9) -0.0173(10)
 C143 0.0390(11) 0.0327(11) 0.0448(12) -0.0059(9) -0.0035(9) -0.0104(9)
 C116 0.0380(11) 0.0427(12) 0.0439(12) -0.0158(9) 0.0025(9) -0.0143(9)
 C83 0.0286(10) 0.0535(13) 0.0364(11) -0.0039(9) 0.0008(8) -0.0146(9)
 C50 0.036(3) 0.0380(16) 0.0530(17) -0.0037(14) 0.0006(17) -0.019(3)
 C125 0.0416(12) 0.0607(15) 0.0298(10) -0.0093(10) -0.0020(9) -0.0142(11)
 C65 0.0549(14) 0.0368(12) 0.0510(13) -0.0055(10) -0.0216(11) -0.0182(10)
 C156 0.0362(11) 0.0513(13) 0.0466(12) -0.0095(10) 0.0008(9) -0.0182(10)
 C9 0.0434(12) 0.0366(11) 0.0468(12) -0.0024(9) 0.0030(10) -0.0150(9)
 C144 0.0492(13) 0.0355(11) 0.0402(12) -0.0095(9) -0.0019(9) -0.0103(10)
 C119 0.0326(10) 0.0526(13) 0.0438(12) -0.0200(10) 0.0014(9) -0.0146(10)
 C7 0.0469(13) 0.0425(12) 0.0518(14) -0.0070(10) 0.0124(10) -0.0189(10)
 C98 0.0522(14) 0.0499(14) 0.0389(12) -0.0052(10) 0.0014(10) -0.0183(11)
 C51 0.0393(12) 0.062(2) 0.0374(12) -0.018(3) -0.0033(10) -0.0160(13)
 C11 0.0623(15) 0.0442(13) 0.0447(13) -0.0074(10) 0.0063(11) -0.0177(12)
 C14 0.0395(11) 0.0384(12) 0.0486(13) 0.0008(9) 0.0004(9) -0.0139(9)
 C34 0.0523(14) 0.0351(12) 0.0603(15) -0.0013(10) -0.0247(12) -0.0074(10)
 C163 0.0441(12) 0.0505(14) 0.0466(13) -0.0152(11) 0.0021(10) -0.0102(11)
 C61 0.0463(13) 0.0357(11) 0.0657(16) 0.0015(10) -0.0241(11) -0.0203(10)
 C38 0.0438(12) 0.0432(13) 0.0475(13) -0.0121(10) -0.0058(10) -0.0047(10)
 C96 0.0441(12) 0.0490(13) 0.0399(12) 0.0002(10) 0.0006(9) -0.0122(10)
 C68 0.0567(14) 0.0489(13) 0.0374(11) -0.0121(10) -0.0009(10) -0.0235(11)
 C123 0.0368(11) 0.0799(18) 0.0364(12) -0.0212(12) 0.0004(9) -0.0206(12)
 C18A 0.032(3) 0.056(4) 0.025(7) 0.001(4) 0.000(3) -0.013(2)
 C6 0.0396(12) 0.0409(12) 0.0616(15) -0.0067(11) 0.0127(10) -0.0134(10)
 C37 0.0609(15) 0.0534(14) 0.0329(11) -0.0097(10) 0.0084(10) -0.0293(12)
 C160 0.0410(12) 0.0445(12) 0.0486(13) -0.0128(10) 0.0085(10) -0.0184(10)
 C72 0.0619(15) 0.0508(14) 0.0414(13) -0.0132(11) -0.0003(11) -0.0184(12)
 C66 0.0621(15) 0.0431(13) 0.0515(14) -0.0149(11) -0.0172(12) -0.0179(11)
 C76 0.0643(15) 0.0439(13) 0.0384(12) -0.0122(10) 0.0176(11) -0.0248(11)
 C58 0.0323(11) 0.0355(12) 0.091(2) -0.0060(12) 0.0068(11) -0.0145(9)
 C104 0.0541(14) 0.0379(12) 0.0479(13) -0.0111(10) 0.0120(11) -0.0114(10)
 C130 0.0509(14) 0.0580(15) 0.0359(12) -0.0098(10) -0.0001(10) -0.0154(11)
 C142 0.0481(13) 0.0410(13) 0.0726(17) -0.0156(12) 0.0017(12) -0.0195(11)
 C139 0.0375(11) 0.0426(12) 0.0632(15) -0.0060(11) 0.0068(10) -0.0177(10)
 C158 0.0403(12) 0.0565(14) 0.0397(12) -0.0151(10) 0.0069(9) -0.0215(10)
 C49 0.045(4) 0.0417(18) 0.0496(16) -0.0042(13) 0.012(2) -0.019(2)
 C157 0.0461(13) 0.0702(16) 0.0389(12) -0.0159(11) 0.0025(10) -0.0274(12)
 C162 0.0593(15) 0.0410(13) 0.0507(14) -0.0091(10) 0.0053(11) -0.0134(11)
 C84 0.0261(10) 0.0755(18) 0.0439(13) 0.0085(12) 0.0058(9) -0.0077(11)
 C32 0.0452(13) 0.0384(12) 0.0783(18) -0.0057(12) -0.0282(12) -0.0137(10)
 C80 0.0532(15) 0.0742(18) 0.0562(15) -0.0163(13) 0.0049(12) -0.0371(14)
 C154 0.0423(12) 0.0761(17) 0.0354(11) -0.0170(11) 0.0054(9) -0.0255(12)
 C155 0.0386(12) 0.0751(17) 0.0441(13) -0.0172(12) 0.0090(10) -0.0238(12)
 C67 0.0613(15) 0.0546(15) 0.0409(12) -0.0161(11) -0.0070(11) -0.0205(12)
 C10 0.0495(14) 0.0447(13) 0.0681(17) -0.0033(12) -0.0068(12) -0.0192(11)
 C128 0.0435(13) 0.0761(19) 0.0432(13) -0.0045(12) 0.0018(10) -0.0216(13)
 C126 0.0413(12) 0.0624(16) 0.0457(13) -0.0082(11) -0.0017(10) -0.0135(11)
 C129 0.0432(13) 0.0691(17) 0.0392(12) -0.0088(11) 0.0046(10) -0.0099(12)
 C97 0.0347(11) 0.0627(15) 0.0415(12) 0.0103(11) -0.0005(9) -0.0137(11)
 C118 0.0468(13) 0.0498(14) 0.0560(14) -0.0213(11) 0.0088(11) -0.0223(11)
 C120 0.0403(12) 0.0645(16) 0.0576(15) -0.0313(13) 0.0010(11) -0.0115(11)
 C78 0.0578(15) 0.0770(18) 0.0410(13) -0.0220(12) 0.0078(11) -0.0393(14)
 C161 0.0519(14) 0.0462(13) 0.0580(15) -0.0109(11) 0.0082(11) -0.0220(11)
 C82 0.0555(15) 0.0720(17) 0.0422(13) -0.0214(12) 0.0038(11) -0.0312(13)
 C117 0.0525(14) 0.0429(13) 0.0524(14) -0.0150(11) 0.0007(11) -0.0136(11)
 C60 0.0480(14) 0.0386(13) 0.104(2) -0.0074(14) -0.0166(15) -0.0242(11)
 C75 0.093(2) 0.0469(14) 0.0471(14) -0.0111(11) 0.0293(14) -0.0313(15)
 C79 0.0636(17) 0.100(2) 0.0504(15) -0.0270(15) 0.0032(13) -0.0495(17)
 C86 0.0283(11) 0.089(2) 0.0462(14) -0.0004(13) 0.0064(10) -0.0083(12)
 C127 0.0516(14) 0.0656(17) 0.0489(14) -0.0053(12) -0.0013(11) -0.0222(13)
 C19A 0.0419(13) 0.088(2) 0.0479(14) 0.0038(13) -0.0030(10) -0.0336(14)
 C141 0.0456(13) 0.0444(14) 0.089(2) -0.0150(13) 0.0126(13) -0.0243(11)
 C132 0.047(4) 0.077(4) 0.0354(12) -0.0021(13) -0.0067(14) -0.025(4)
 C109 0.0565(15) 0.0646(17) 0.0539(15) -0.0210(13) 0.0132(12) -0.0186(13)
 C81 0.0572(15) 0.0789(19) 0.0523(15) -0.0284(14) 0.0121(12) -0.0338(14)
 C146 0.0554(15) 0.0468(14) 0.0510(14) -0.0031(11) 0.0087(12) 0.0051(12)
 C122 0.0487(14) 0.105(2) 0.0433(14) -0.0358(15) 0.0007(11) -0.0187(15)
 C62 0.088(2) 0.0437(13) 0.0547(15) 0.0010(11) -0.0337(14) -0.0353(13)
 C145 0.091(2) 0.0450(14) 0.0483(14) -0.0121(11) -0.0032(13) -0.0308(14)
 B2 0.0274(11) 0.0442(13) 0.0353(12) -0.0054(10) -0.0008(9) -0.0138(10)
 C103 0.0528(15) 0.0498(15) 0.0720(18) -0.0173(13) 0.0128(13) -0.0183(12)
 C95 0.0642(17) 0.0546(15) 0.0440(14) 0.0026(11) 0.0046(12) -0.0053(13)
 C92 0.032(3) 0.060(7) 0.043(5) 0.009(5) 0.000(3) -0.019(5)
 C48 0.047(3) 0.042(2) 0.0323(18) -0.0031(15) -0.0015(16) -0.0045(18)
 C33 0.0553(15) 0.0434(14) 0.089(2) -0.0081(13) -0.0411(15) -0.0108(12)
 C99 0.0711(18) 0.0735(19) 0.0509(15) -0.0015(13) -0.0074(13) -0.0351(16)
 B1 0.0238(10) 0.0375(12) 0.0509(14) -0.0006(10) -0.0020(9) -0.0145(9)
 C46 0.0304(16) 0.059(3) 0.0344(18) -0.0046(17) -0.0032(12) -0.0152(17)
 C74 0.095(2) 0.0447(14) 0.0400(13) -0.0051(11) 0.0098(14) -0.0086(15)
 C105 0.082(2) 0.0559(16) 0.0557(16) -0.0088(13) 0.0153(14) -0.0328(15)
 C131 0.044(3) 0.051(4) 0.034(2) -0.002(2) -0.0055(17) -0.018(3)
 C59 0.0415(13) 0.0393(13) 0.124(3) -0.0129(15) 0.0082(15) -0.0240(11)
 C93 0.056(4) 0.075(10) 0.036(8) 0.015(6) -0.001(4) -0.028(5)
 C56 0.048(3) 0.073(3) 0.059(4) -0.001(2) -0.004(2) -0.012(2)
 C52 0.0461(18) 0.085(3) 0.040(2) -0.0162(18) 0.0031(15) -0.0348(18)
 C73 0.0787(19) 0.0591(17) 0.0412(14) -0.0127(12) -0.0029(13) -0.0101(15)
 C94 0.0732(19) 0.0598(17) 0.0486(15) 0.0106(13) 0.0021(13) -0.0101(14)
 C47 0.0325(16) 0.056(3) 0.0400(18) -0.0088(17) -0.0045(13) -0.0096(16)
 C108 0.0713(19) 0.086(2) 0.0696(19) -0.0381(17) 0.0153(15) -0.0344(17)
 C121 0.0450(14) 0.094(2) 0.0572(16) -0.0467(16) 0.0020(12) -0.0091(14)
 C100 0.114(3) 0.072(2) 0.0547(17) -0.0129(15) 0.0002(17) -0.052(2)
 C106 0.099(2) 0.0637(19) 0.079(2) -0.0193(16) 0.0291(19) -0.0469(18)
 C88 0.028(2) 0.069(6) 0.035(3) 0.004(3) 0.003(2) -0.019(3)
 C87 0.025(3) 0.082(6) 0.039(4) -0.003(3) 0.005(2) -0.019(3)
 C133 0.061(4) 0.079(8) 0.032(3) 0.000(3) -0.007(2) -0.029(3)
 C20A 0.052(4) 0.090(4) 0.037(3) -0.002(3) -0.011(3) -0.053(4)
 C102 0.080(2) 0.0493(16) 0.097(2) -0.0179(16) 0.0340(19) -0.0209(15)
 C55 0.043(3) 0.096(4) 0.056(4) -0.019(3) -0.004(2) -0.004(3)
 C107 0.082(2) 0.075(2) 0.093(2) -0.0391(18) 0.0258(19) -0.0445(18)
 C64 0.134(3) 0.0403(14) 0.0509(16) -0.0106(12) -0.0026(17) -0.0170(17)
 C101 0.130(3) 0.0593(19) 0.067(2) -0.0217(15) 0.033(2) -0.051(2)
 C54 0.054(3) 0.125(5) 0.047(3) -0.036(3) 0.009(2) -0.041(3)
 C23A 0.037(3) 0.059(3) 0.048(3) -0.016(3) 0.007(2) -0.024(2)
 C63 0.089(8) 0.073(6) 0.043(5) -0.007(4) -0.005(4) -0.064(6)
 C134 0.061(3) 0.102(6) 0.033(2) 0.009(3) 0.000(2) -0.019(4)
 C53 0.055(2) 0.124(4) 0.054(3) -0.030(3) 0.0091(19) -0.049(2)
 C21A 0.070(5) 0.074(4) 0.051(4) -0.021(3) 0.008(3) -0.045(4)
 C136 0.042(2) 0.079(4) 0.053(2) -0.004(2) -0.0060(18) -0.019(2)
 C89A 0.047(3) 0.048(3) 0.040(3) 0.002(2) 0.015(2) -0.011(2)
 C135 0.048(2) 0.095(5) 0.052(3) 0.005(3) 0.0051(19) -0.019(3)
 C22A 0.053(3) 0.075(4) 0.064(4) -0.033(3) 0.020(3) -0.037(3)
 C90A 0.114(6) 0.065(4) 0.036(3) -0.012(3) -0.022(3) 0.024(3)
 C90 0.042(3) 0.109(5) 0.109(5) 0.058(4) 0.003(3) -0.026(3)
 C25A 0.043(3) 0.078(5) 0.047(3) 0.005(3) 0.003(2) -0.023(3)
 C24A 0.038(3) 0.035(3) 0.043(3) 0.001(2) 0.004(2) -0.010(2)
 C29A 0.040(2) 0.047(2) 0.046(3) -0.0038(19) 0.0053(19) -0.0084(18)
 C28A 0.048(3) 0.051(3) 0.066(3) -0.009(2) 0.017(2) -0.017(2)
 C27A 0.044(5) 0.063(6) 0.068(6) -0.024(4) 0.016(4) -0.029(4)
 C26A 0.054(3) 0.114(5) 0.062(3) -0.026(3) 0.003(3) -0.049(3)
 C91 0.069(4) 0.126(6) 0.041(3) 0.006(3) 0.008(3) 0.026(4)
 C91A 0.066(4) 0.106(5) 0.112(6) 0.055(4) 0.032(4) -0.011(4)
 C18 0.079(9) 0.078(15) 0.045(6) 0.011(6) -0.018(5) -0.036(7)
 C19 0.056(5) 0.039(4) 0.048(4) -0.006(4) 0.004(3) -0.004(4)
 C1A 0.087(7) 0.130(11) 0.047(4) -0.017(5) 0.016(4) -0.074(7)
 C1B 0.098(8) 0.132(11) 0.045(4) -0.016(5) 0.005(4) -0.082(8)
 C1C 0.041(4) 0.046(7) 0.039(4) -0.011(4) -0.003(3) -0.016(5)
 C1D 0.047(4) 0.077(4) 0.0354(12) -0.0021(13) -0.0067(14) -0.025(4)
 C28 0.064(8) 0.070(8) 0.067(7) -0.019(6) 0.034(6) -0.041(6)
 C27 0.053(3) 0.065(4) 0.046(3) -0.026(3) 0.019(2) -0.034(3)
 C26 0.043(3) 0.058(3) 0.036(3) -0.014(2) 0.008(2) -0.022(2)
 C25 0.040(3) 0.048(3) 0.033(3) -0.005(2) 0.004(2) -0.022(2)
 C29 0.050(3) 0.037(3) 0.040(3) -0.004(2) 0.015(2) -0.011(2)
 C24 0.049(5) 0.023(3) 0.028(4) 0.003(3) 0.009(3) -0.004(3)
 C89 0.033(3) 0.091(5) 0.045(3) 0.015(3) 0.005(2) -0.011(3)
 C1E 0.036(4) 0.067(7) 0.031(10) -0.007(7) -0.003(4) -0.022(4)
 C23 0.041(3) 0.055(4) 0.101(8) -0.024(5) 0.013(4) -0.025(3)
 C22 0.056(4) 0.070(5) 0.148(11) -0.045(6) 0.032(6) -0.032(4)
 C21 0.089(6) 0.072(6) 0.106(9) -0.037(6) 0.023(6) -0.046(5)
 C20 0.072(6) 0.113(8) 0.076(9) -0.024(7) -0.012(6) -0.067(6)
 C45A 0.0339(13) 0.037(3) 0.0363(12) 0.0018(13) -0.0033(9) -0.0127(13)
 C50A 0.036(3) 0.0380(16) 0.0530(17) -0.0037(14) 0.0006(17) -0.019(3)
 C49A 0.045(4) 0.0417(18) 0.0496(16) -0.0042(13) 0.012(2) -0.019(2)
 C48A 0.048(10) 0.070(15) 0.052(8) -0.007(9) 0.011(7) -0.003(9)
 C47A 0.039(7) 0.13(2) 0.051(8) -0.020(11) -0.007(6) -0.015(10)
 C46A 0.034(6) 0.12(2) 0.045(7) -0.014(10) 0.003(5) -0.020(9)
 C56A 0.059(6) 0.061(6) 0.097(10) -0.010(7) 0.019(7) -0.026(5)
 C51A 0.0393(12) 0.062(2) 0.0374(12) -0.018(3) -0.0033(10) -0.0160(13)
 C52A 0.026(5) 0.057(6) 0.024(7) -0.020(6) 0.000(4) -0.010(4)
 C53A 0.026(5) 0.072(8) 0.033(8) -0.028(6) -0.003(5) -0.017(5)
 C55A 0.057(6) 0.079(7) 0.097(10) 0.019(7) 0.022(7) -0.029(5)
 C54A 0.030(6) 0.092(8) 0.027(7) 0.005(7) 0.004(5) -0.022(5)
 C88A 0.035(3) 0.043(4) 0.042(4) -0.007(3) 0.002(2) -0.018(3)
 C92A 0.044(4) 0.040(5) 0.044(4) -0.006(3) 0.004(3) -0.018(3)
 C87A 0.034(4) 0.062(5) 0.038(3) -0.009(3) 0.007(2) -0.020(3)
 C93A 0.055(6) 0.062(7) 0.039(7) 0.000(4) 0.001(5) -0.018(5)
 C63A 0.080(6) 0.103(6) 0.038(4) -0.012(4) -0.005(4) -0.066(5)

_geom_special_details
;
 All esds (except the esd in the dihedral angle between two l.s. planes)
 are estimated using the full covariance matrix.  The cell esds are taken
 into account individually in the estimation of esds in distances, angles
 and torsion angles; correlations between esds in cell parameters are only
 used when they are defined by crystal symmetry.  An approximate (isotropic)
 treatment of cell esds is used for estimating esds involving l.s. planes.
;
loop_
  _geom_bond_atom_site_label_1
  _geom_bond_atom_site_label_2
  _geom_bond_distance
  _geom_bond_site_symmetry_2
  _geom_bond_publ_flag
 P6 C151 1.841(2) . ?
 P6 C159 1.833(2) . ?
 P6 C153 1.843(2) . ?
 P3 C69 1.840(2) . ?
 P3 C71 1.834(2) . ?
 P3 C77 1.844(2) . ?
 P2 C43 1.841(2) . ?
 P2 C45 1.846(4) . ?
 P2 C51 1.840(5) . ?
 P2 C45A 1.839(13) . ?
 P2 C51A 1.828(16) . ?
 P4 C98 1.831(3) . ?
 P4 C96 1.838(2) . ?
 P4 C104 1.837(3) . ?
 P1 C16 1.825(2) . ?
 P1 C18A 1.815(8) . ?
 P1 C24A 1.686(6) . ?
 P1 C24 1.981(8) . ?
 P1 C1E 1.835(10) . ?
 P5 C125 1.841(3) . ?
 P5 C123 1.835(3) . ?
 P5 C131 1.859(6) . ?
 P5 C1C 1.831(10) . ?
 O3 C30 1.393(2) . ?
 O3 C44 1.381(2) . ?
 O8 C152 1.384(2) . ?
 O8 C137 1.396(2) . ?
 O2 C17 1.388(2) . ?
 O2 C3 1.400(2) . ?
 O7 C111 1.400(2) . ?
 O7 C124 1.391(3) . ?
 O4 C014 1.400(3) . ?
 O4 C70 1.374(3) . ?
 O1 C1 1.117(2) . ?
 O5 C2 1.122(2) . ?
 O6 C84 1.385(3) . ?
 O6 C97 1.378(3) . ?
 C30 C35 1.389(3) . ?
 C30 C31 1.394(3) . ?
 C1 B1 1.619(3) . ?
 C44 C39 1.393(3) . ?
 C44 C43 1.402(3) . ?
 C36 C35 1.518(3) . ?
 C36 C39 1.523(3) . ?
 C36 C38 1.536(3) . ?
 C36 C37 1.531(3) . ?
 C151 C152 1.396(3) . ?
 C151 C150 1.398(3) . ?
 C152 C147 1.397(3) . ?
 C35 C34 1.398(3) . ?
 C115 C111 1.392(3) . ?
 C115 C114 1.392(3) . ?
 C115 C116 1.524(3) . ?
 C17 C12 1.393(3) . ?
 C17 C16 1.399(3) . ?
 C111 C110 1.398(3) . ?
 C2 B2 1.618(3) . ?
 C39 C40 1.395(3) . ?
 C137 C138 1.396(3) . ?
 C137 C143 1.390(3) . ?
 C110 C112 1.400(3) . ?
 C110 B2 1.624(3) . ?
 C147 C148 1.392(3) . ?
 C147 C144 1.522(3) . ?
 C3 C4 1.396(3) . ?
 C3 C8 1.395(3) . ?
 C4 C5 1.399(3) . ?
 C4 B1 1.621(3) . ?
 C43 C42 1.396(3) . ?
 C113 H113 0.9500 . ?
 C113 C112 1.384(3) . ?
 C113 C114 1.387(3) . ?
 C112 H112 0.9500 . ?
 C31 C32 1.399(3) . ?
 C31 B1 1.629(3) . ?
 C138 C139 1.394(3) . ?
 C138 B2 1.625(3) . ?
 C150 H150 0.9500 . ?
 C150 C149 1.388(3) . ?
 C8 C9 1.523(3) . ?
 C8 C7 1.390(3) . ?
 C12 C13 1.396(3) . ?
 C12 C9 1.524(3) . ?
 C014 C57 1.390(3) . ?
 C014 C61 1.395(3) . ?
 C159 C164 1.400(3) . ?
 C159 C160 1.397(3) . ?
 C70 C69 1.400(3) . ?
 C70 C65 1.398(3) . ?
 C16 C15 1.394(3) . ?
 C153 C158 1.388(3) . ?
 C153 C154 1.389(3) . ?
 C69 C68 1.394(3) . ?
 C148 H148 0.9500 . ?
 C148 C149 1.379(3) . ?
 C45 C50 1.400(5) . ?
 C45 C46 1.393(5) . ?
 C42 H42 0.9500 . ?
 C42 C41 1.378(3) . ?
 C40 H40 0.9500 . ?
 C40 C41 1.381(3) . ?
 C57 C58 1.397(3) . ?
 C57 B1 1.612(3) . ?
 C71 C72 1.400(4) . ?
 C71 C76 1.390(3) . ?
 C77 C78 1.392(3) . ?
 C77 C82 1.387(3) . ?
 C149 H149 0.9500 . ?
 C15 H15 0.9500 . ?
 C15 C14 1.385(3) . ?
 C41 H41 0.9500 . ?
 C114 H114 0.9500 . ?
 C5 H5 0.9500 . ?
 C5 C6 1.385(3) . ?
 C85 H85 0.9500 . ?
 C85 C83 1.388(3) . ?
 C85 C86 1.391(3) . ?
 C124 C119 1.392(3) . ?
 C124 C123 1.397(3) . ?
 C164 H164 0.9500 . ?
 C164 C163 1.381(3) . ?
 C13 H13 0.9500 . ?
 C13 C14 1.377(3) . ?
 C143 C144 1.528(3) . ?
 C143 C142 1.398(3) . ?
 C116 C119 1.525(3) . ?
 C116 C118 1.552(3) . ?
 C116 C117 1.530(3) . ?
 C83 C84 1.400(3) . ?
 C83 B2 1.629(3) . ?
 C50 H50 0.9500 . ?
 C50 C49 1.378(5) . ?
 C125 C130 1.394(3) . ?
 C125 C126 1.392(4) . ?
 C65 C66 1.390(4) . ?
 C65 C62 1.524(4) . ?
 C156 H156 0.9500 . ?
 C156 C157 1.371(3) . ?
 C156 C155 1.375(3) . ?
 C9 C11 1.531(3) . ?
 C9 C10 1.549(3) . ?
 C144 C146 1.536(3) . ?
 C144 C145 1.537(3) . ?
 C119 C120 1.397(3) . ?
 C7 H7 0.9500 . ?
 C7 C6 1.384(3) . ?
 C98 C103 1.374(4) . ?
 C98 C99 1.412(4) . ?
 C51 C56 1.384(6) . ?
 C51 C52 1.403(8) . ?
 C11 H11A 0.9800 . ?
 C11 H11B 0.9800 . ?
 C11 H11C 0.9800 . ?
 C14 H14 0.9500 . ?
 C34 H34 0.9500 . ?
 C34 C33 1.381(3) . ?
 C163 H163 0.9500 . ?
 C163 C162 1.393(4) . ?
 C61 C60 1.398(4) . ?
 C61 C62 1.517(4) . ?
 C38 H38A 0.9800 . ?
 C38 H38B 0.9800 . ?
 C38 H38C 0.9800 . ?
 C96 C97 1.398(3) . ?
 C96 C95 1.396(3) . ?
 C68 H68 0.9500 . ?
 C68 C67 1.386(3) . ?
 C123 C122 1.402(4) . ?
 C18A C19A 1.393(9) . ?
 C18A C23A 1.382(10) . ?
 C6 H6 0.9500 . ?
 C37 H37A 0.9800 . ?
 C37 H37B 0.9800 . ?
 C37 H37C 0.9800 . ?
 C160 H160 0.9500 . ?
 C160 C161 1.385(3) . ?
 C72 H72 0.9500 . ?
 C72 C73 1.379(4) . ?
 C66 H66 0.9500 . ?
 C66 C67 1.381(4) . ?
 C76 H76 0.9500 . ?
 C76 C75 1.395(4) . ?
 C58 H58 0.9500 . ?
 C58 C59 1.388(4) . ?
 C104 C109 1.384(4) . ?
 C104 C105 1.399(4) . ?
 C130 H130 0.9500 . ?
 C130 C129 1.394(4) . ?
 C142 H142 0.9500 . ?
 C142 C141 1.380(4) . ?
 C139 H139 0.9500 . ?
 C139 C141 1.385(4) . ?
 C158 H158 0.9500 . ?
 C158 C157 1.396(3) . ?
 C49 H49 0.9500 . ?
 C49 C48 1.378(6) . ?
 C157 H157 0.9500 . ?
 C162 H162 0.9500 . ?
 C162 C161 1.384(4) . ?
 C84 C88 1.403(8) . ?
 C84 C88A 1.433(10) . ?
 C32 H32 0.9500 . ?
 C32 C33 1.383(3) . ?
 C80 H80 0.9500 . ?
 C80 C79 1.377(4) . ?
 C80 C81 1.379(4) . ?
 C154 H154 0.9500 . ?
 C154 C155 1.390(3) . ?
 C155 H155 0.9500 . ?
 C67 H67 0.9500 . ?
 C10 H10A 0.9800 . ?
 C10 H10B 0.9800 . ?
 C10 H10C 0.9800 . ?
 C128 H128 0.9500 . ?
 C128 C129 1.372(4) . ?
 C128 C127 1.376(4) . ?
 C126 H126 0.9500 . ?
 C126 C127 1.390(4) . ?
 C129 H129 0.9500 . ?
 C97 C92 1.390(15) . ?
 C97 C92A 1.415(19) . ?
 C118 H11D 0.9800 . ?
 C118 H11E 0.9800 . ?
 C118 H11F 0.9800 . ?
 C120 H120 0.9500 . ?
 C120 C121 1.376(4) . ?
 C78 H78 0.9500 . ?
 C78 C79 1.389(4) . ?
 C161 H161 0.9500 . ?
 C82 H82 0.9500 . ?
 C82 C81 1.385(4) . ?
 C117 H11G 0.9800 . ?
 C117 H11H 0.9800 . ?
 C117 H11I 0.9800 . ?
 C60 H60 0.9500 . ?
 C60 C59 1.372(5) . ?
 C75 H75 0.9500 . ?
 C75 C74 1.372(5) . ?
 C79 H79 0.9500 . ?
 C86 H86 0.9500 . ?
 C86 H86A 0.9500 . ?
 C86 C87 1.451(11) . ?
 C86 C87A 1.338(11) . ?
 C127 H127 0.9500 . ?
 C19A H19A 0.9500 . ?
 C19A H19B 0.9500 . ?
 C19A C20A 1.355(9) . ?
 C19A C1E 1.410(11) . ?
 C19A C20 1.401(12) . ?
 C141 H141 0.9500 . ?
 C132 H132 0.9500 . ?
 C132 C131 1.379(10) . ?
 C132 C133 1.397(9) . ?
 C109 H109 0.9500 . ?
 C109 C108 1.388(4) . ?
 C81 H81 0.9500 . ?
 C146 H14A 0.9800 . ?
 C146 H14B 0.9800 . ?
 C146 H14C 0.9800 . ?
 C122 H122 0.9500 . ?
 C122 C121 1.387(4) . ?
 C62 C64 1.536(4) . ?
 C62 C63 1.533(9) . ?
 C62 C63A 1.609(10) . ?
 C145 H14D 0.9800 . ?
 C145 H14E 0.9800 . ?
 C145 H14F 0.9800 . ?
 C103 H103 0.9500 . ?
 C103 C102 1.394(4) . ?
 C95 H95 0.9500 . ?
 C95 C94 1.386(4) . ?
 C92 C93 1.34(3) . ?
 C92 C89 1.514(16) . ?
 C48 H48 0.9500 . ?
 C48 C47 1.382(6) . ?
 C33 H33 0.9500 . ?
 C99 H99 0.9500 . ?
 C99 C100 1.368(5) . ?
 C46 H46 0.9500 . ?
 C46 C47 1.388(5) . ?
 C74 H74 0.9500 . ?
 C74 C73 1.379(5) . ?
 C105 H105 0.9500 . ?
 C105 C106 1.382(4) . ?
 C131 C136 1.401(7) . ?
 C59 H59 0.9500 . ?
 C93 H93 0.9500 . ?
 C93 C94 1.33(3) . ?
 C56 H56 0.9500 . ?
 C56 C55 1.406(7) . ?
 C52 H52 0.9500 . ?
 C52 C53 1.390(5) . ?
 C73 H73 0.9500 . ?
 C94 H94 0.9500 . ?
 C94 H94A 0.9500 . ?
 C94 C93A 1.42(3) . ?
 C47 H47 0.9500 . ?
 C108 H108 0.9500 . ?
 C108 C107 1.377(5) . ?
 C121 H121 0.9500 . ?
 C100 H100 0.9500 . ?
 C100 C101 1.358(5) . ?
 C106 H106 0.9500 . ?
 C106 C107 1.378(5) . ?
 C88 C87 1.408(13) . ?
 C88 C89 1.534(10) . ?
 C87 H87 0.9500 . ?
 C133 H133 0.9500 . ?
 C133 C134 1.338(9) . ?
 C20A H20A 0.9500 . ?
 C20A C21A 1.350(9) . ?
 C102 H102 0.9500 . ?
 C102 C101 1.386(5) . ?
 C55 H55 0.9500 . ?
 C55 C54 1.343(7) . ?
 C107 H107 0.9500 . ?
 C64 H64A 0.9800 . ?
 C64 H64B 0.9800 . ?
 C64 H64C 0.9800 . ?
 C101 H101 0.9500 . ?
 C54 H54 0.9500 . ?
 C54 C53 1.345(7) . ?
 C23A H23A 0.9500 . ?
 C23A C22A 1.381(7) . ?
 C63 H63A 0.9800 . ?
 C63 H63B 0.9800 . ?
 C63 H63C 0.9800 . ?
 C134 H134 0.9500 . ?
 C134 C135 1.380(7) . ?
 C53 H53 0.9500 . ?
 C21A H21A 0.9500 . ?
 C21A C22A 1.378(7) . ?
 C136 H136 0.9500 . ?
 C136 C135 1.378(6) . ?
 C89A C90A 1.545(10) . ?
 C89A C91A 1.527(10) . ?
 C89A C88A 1.526(11) . ?
 C89A C92A 1.528(18) . ?
 C135 H135 0.9500 . ?
 C22A H22A 0.9500 . ?
 C90A H90A 0.9800 . ?
 C90A H90B 0.9800 . ?
 C90A H90C 0.9800 . ?
 C90 H90D 0.9800 . ?
 C90 H90E 0.9800 . ?
 C90 H90F 0.9800 . ?
 C90 C89 1.527(11) . ?
 C25A H25A 0.9500 . ?
 C25A C24A 1.372(6) . ?
 C25A C26A 1.400(7) . ?
 C24A C29A 1.370(6) . ?
 C29A H29A 0.9500 . ?
 C29A C28A 1.386(6) . ?
 C28A H28A 0.9500 . ?
 C28A C27A 1.386(9) . ?
 C27A H27A 0.9500 . ?
 C27A C26A 1.376(9) . ?
 C26A H26A 0.9500 . ?
 C91 H91A 0.9800 . ?
 C91 H91B 0.9800 . ?
 C91 H91C 0.9800 . ?
 C91 C89 1.552(10) . ?
 C91A H91D 0.9800 . ?
 C91A H91E 0.9800 . ?
 C91A H91F 0.9800 . ?
 C18 H18 0.9500 . ?
 C18 C19 1.355(13) . ?
 C18 C1D 1.398(15) . ?
 C19 H19 0.9500 . ?
 C19 C1A 1.329(11) . ?
 C1A H1A 0.9500 . ?
 C1A C1B 1.381(10) . ?
 C1B H1B 0.9500 . ?
 C1B C1C 1.384(11) . ?
 C1C C1D 1.383(15) . ?
 C1D H1D 0.9500 . ?
 C28 H28 0.9500 . ?
 C28 C27 1.389(11) . ?
 C28 C29 1.375(10) . ?
 C27 H27 0.9500 . ?
 C27 C26 1.382(7) . ?
 C26 H26 0.9500 . ?
 C26 C25 1.395(6) . ?
 C25 H25 0.9500 . ?
 C25 C24 1.414(7) . ?
 C29 H29 0.9500 . ?
 C29 C24 1.406(7) . ?
 C1E C23 1.382(11) . ?
 C23 H23 0.9500 . ?
 C23 C22 1.378(9) . ?
 C22 H22 0.9500 . ?
 C22 C21 1.385(10) . ?
 C21 H21 0.9500 . ?
 C21 C20 1.376(12) . ?
 C20 H20 0.9500 . ?
 C45A C50A 1.395(15) . ?
 C45A C46A 1.382(15) . ?
 C50A H50A 0.9500 . ?
 C50A C49A 1.384(15) . ?
 C49A H49A 0.9500 . ?
 C49A C48A 1.356(15) . ?
 C48A H48A 0.9500 . ?
 C48A C47A 1.372(15) . ?
 C47A H47A 0.9500 . ?
 C47A C46A 1.383(14) . ?
 C46A H46A 0.9500 . ?
 C56A H56A 0.9500 . ?
 C56A C51A 1.40(2) . ?
 C56A C55A 1.411(15) . ?
 C51A C52A 1.390(17) . ?
 C52A H52A 0.9500 . ?
 C52A C53A 1.400(14) . ?
 C53A H53A 0.9500 . ?
 C53A C54A 1.375(16) . ?
 C55A H55A 0.9500 . ?
 C55A C54A 1.381(16) . ?
 C54A H54A 0.9500 . ?
 C88A C87A 1.392(15) . ?
 C92A C93A 1.45(4) . ?
 C87A H87A 0.9500 . ?
 C93A H93A 0.9500 . ?
 C63A H63D 0.9800 . ?
 C63A H63E 0.9800 . ?
 C63A H63F 0.9800 . ?

loop_
  _geom_angle_atom_site_label_1
  _geom_angle_atom_site_label_2
  _geom_angle_atom_site_label_3
  _geom_angle
  _geom_angle_site_symmetry_1
  _geom_angle_site_symmetry_3
  _geom_angle_publ_flag
 C151 P6 C153 102.06(9) . . ?
 C159 P6 C151 99.27(10) . . ?
 C159 P6 C153 103.10(10) . . ?
 C69 P3 C77 102.76(10) . . ?
 C71 P3 C69 100.48(10) . . ?
 C71 P3 C77 102.71(11) . . ?
 C43 P2 C45 98.5(3) . . ?
 C51 P2 C43 100.2(3) . . ?
 C51 P2 C45 99.7(6) . . ?
 C45A P2 C43 104.6(9) . . ?
 C51A P2 C43 104.4(11) . . ?
 C51A P2 C45A 106(3) . . ?
 C98 P4 C96 100.44(11) . . ?
 C98 P4 C104 101.99(11) . . ?
 C104 P4 C96 102.58(11) . . ?
 C16 P1 C24 93.9(2) . . ?
 C16 P1 C1E 98.8(9) . . ?
 C18A P1 C16 106.9(8) . . ?
 C24A P1 C16 106.9(2) . . ?
 C24A P1 C18A 103.8(4) . . ?
 C1E P1 C24 97.1(4) . . ?
 C125 P5 C131 100.4(2) . . ?
 C123 P5 C125 98.67(12) . . ?
 C123 P5 C131 96.6(2) . . ?
 C1C P5 C125 104.3(4) . . ?
 C1C P5 C123 110.7(4) . . ?
 C44 O3 C30 118.70(15) . . ?
 C152 O8 C137 117.54(15) . . ?
 C17 O2 C3 116.69(16) . . ?
 C124 O7 C111 115.39(16) . . ?
 C70 O4 C014 118.86(16) . . ?
 C97 O6 C84 119.90(18) . . ?
 O3 C30 C31 114.46(17) . . ?
 C35 C30 O3 121.33(18) . . ?
 C35 C30 C31 124.21(18) . . ?
 O1 C1 B1 174.7(2) . . ?
 O3 C44 C39 121.33(17) . . ?
 O3 C44 C43 116.16(17) . . ?
 C39 C44 C43 122.50(18) . . ?
 C35 C36 C39 109.63(16) . . ?
 C35 C36 C38 110.18(18) . . ?
 C35 C36 C37 109.00(17) . . ?
 C39 C36 C38 109.68(17) . . ?
 C39 C36 C37 109.31(18) . . ?
 C37 C36 C38 109.01(19) . . ?
 C152 C151 P6 119.15(15) . . ?
 C152 C151 C150 117.64(19) . . ?
 C150 C151 P6 123.21(16) . . ?
 O8 C152 C151 116.50(17) . . ?
 O8 C152 C147 120.66(18) . . ?
 C151 C152 C147 122.84(19) . . ?
 C30 C35 C36 121.86(18) . . ?
 C30 C35 C34 116.96(19) . . ?
 C34 C35 C36 121.11(19) . . ?
 C111 C115 C116 118.69(18) . . ?
 C114 C115 C111 117.12(19) . . ?
 C114 C115 C116 124.2(2) . . ?
 O2 C17 C12 120.6(2) . . ?
 O2 C17 C16 116.21(19) . . ?
 C12 C17 C16 123.2(2) . . ?
 C115 C111 O7 118.91(18) . . ?
 C115 C111 C110 124.84(18) . . ?
 C110 C111 O7 116.24(18) . . ?
 O5 C2 B2 177.7(2) . . ?
 C44 C39 C36 121.79(18) . . ?
 C44 C39 C40 117.43(19) . . ?
 C40 C39 C36 120.72(19) . . ?
 C138 C137 O8 114.90(18) . . ?
 C143 C137 O8 120.18(19) . . ?
 C143 C137 C138 124.92(19) . . ?
 C111 C110 C112 115.17(19) . . ?
 C111 C110 B2 123.58(17) . . ?
 C112 C110 B2 121.09(18) . . ?
 C152 C147 C144 119.63(19) . . ?
 C148 C147 C152 117.1(2) . . ?
 C148 C147 C144 123.07(19) . . ?
 C4 C3 O2 115.95(19) . . ?
 C8 C3 O2 119.20(19) . . ?
 C8 C3 C4 124.8(2) . . ?
 C3 C4 C5 115.3(2) . . ?
 C3 C4 B1 122.60(19) . . ?
 C5 C4 B1 122.0(2) . . ?
 C44 C43 P2 119.93(16) . . ?
 C42 C43 P2 122.58(16) . . ?
 C42 C43 C44 117.5(2) . . ?
 C112 C113 H113 119.8 . . ?
 C112 C113 C114 120.33(19) . . ?
 C114 C113 H113 119.8 . . ?
 C110 C112 H112 119.0 . . ?
 C113 C112 C110 122.00(19) . . ?
 C113 C112 H112 119.0 . . ?
 C30 C31 C32 116.0(2) . . ?
 C30 C31 B1 123.58(18) . . ?
 C32 C31 B1 120.30(19) . . ?
 C137 C138 B2 122.88(18) . . ?
 C139 C138 C137 115.7(2) . . ?
 C139 C138 B2 121.1(2) . . ?
 C151 C150 H150 119.6 . . ?
 C149 C150 C151 120.7(2) . . ?
 C149 C150 H150 119.6 . . ?
 C3 C8 C9 118.96(19) . . ?
 C7 C8 C3 116.8(2) . . ?
 C7 C8 C9 124.1(2) . . ?
 C17 C12 C13 117.2(2) . . ?
 C17 C12 C9 117.85(19) . . ?
 C13 C12 C9 124.7(2) . . ?
 C57 C014 O4 114.76(18) . . ?
 C57 C014 C61 125.0(2) . . ?
 C61 C014 O4 120.2(2) . . ?
 C164 C159 P6 117.24(17) . . ?
 C160 C159 P6 124.20(18) . . ?
 C160 C159 C164 118.3(2) . . ?
 O4 C70 C69 116.12(18) . . ?
 O4 C70 C65 121.7(2) . . ?
 C65 C70 C69 122.2(2) . . ?
 C17 C16 P1 117.49(16) . . ?
 C15 C16 P1 125.29(18) . . ?
 C15 C16 C17 117.2(2) . . ?
 C158 C153 P6 116.99(16) . . ?
 C158 C153 C154 118.1(2) . . ?
 C154 C153 P6 124.87(17) . . ?
 C70 C69 P3 118.91(16) . . ?
 C68 C69 P3 123.14(17) . . ?
 C68 C69 C70 117.9(2) . . ?
 C147 C148 H148 119.1 . . ?
 C149 C148 C147 121.8(2) . . ?
 C149 C148 H148 119.1 . . ?
 C50 C45 P2 117.1(3) . . ?
 C46 C45 P2 125.4(4) . . ?
 C46 C45 C50 117.5(4) . . ?
 C43 C42 H42 119.4 . . ?
 C41 C42 C43 121.2(2) . . ?
 C41 C42 H42 119.4 . . ?
 C39 C40 H40 119.3 . . ?
 C41 C40 C39 121.4(2) . . ?
 C41 C40 H40 119.3 . . ?
 C014 C57 C58 116.4(2) . . ?
 C014 C57 B1 123.47(19) . . ?
 C58 C57 B1 119.6(2) . . ?
 C72 C71 P3 119.07(18) . . ?
 C76 C71 P3 122.1(2) . . ?
 C76 C71 C72 118.2(2) . . ?
 C78 C77 P3 116.48(18) . . ?
 C82 C77 P3 125.87(17) . . ?
 C82 C77 C78 117.6(2) . . ?
 C150 C149 H149 120.1 . . ?
 C148 C149 C150 119.9(2) . . ?
 C148 C149 H149 120.1 . . ?
 C16 C15 H15 119.6 . . ?
 C14 C15 C16 120.8(2) . . ?
 C14 C15 H15 119.6 . . ?
 C42 C41 C40 119.9(2) . . ?
 C42 C41 H41 120.0 . . ?
 C40 C41 H41 120.0 . . ?
 C115 C114 H114 119.8 . . ?
 C113 C114 C115 120.5(2) . . ?
 C113 C114 H114 119.8 . . ?
 C4 C5 H5 119.1 . . ?
 C6 C5 C4 121.9(2) . . ?
 C6 C5 H5 119.1 . . ?
 C83 C85 H85 119.3 . . ?
 C83 C85 C86 121.3(2) . . ?
 C86 C85 H85 119.3 . . ?
 O7 C124 C119 120.35(19) . . ?
 O7 C124 C123 116.5(2) . . ?
 C119 C124 C123 123.0(2) . . ?
 C159 C164 H164 119.5 . . ?
 C163 C164 C159 121.1(2) . . ?
 C163 C164 H164 119.5 . . ?
 C12 C13 H13 119.5 . . ?
 C14 C13 C12 121.0(2) . . ?
 C14 C13 H13 119.5 . . ?
 C137 C143 C144 120.07(19) . . ?
 C137 C143 C142 116.5(2) . . ?
 C142 C143 C144 123.3(2) . . ?
 C115 C116 C119 106.82(18) . . ?
 C115 C116 C118 109.07(17) . . ?
 C115 C116 C117 112.51(18) . . ?
 C119 C116 C118 107.18(18) . . ?
 C119 C116 C117 112.35(19) . . ?
 C117 C116 C118 108.7(2) . . ?
 C85 C83 C84 116.1(2) . . ?
 C85 C83 B2 122.2(2) . . ?
 C84 C83 B2 121.63(19) . . ?
 C45 C50 H50 119.4 . . ?
 C49 C50 C45 121.3(4) . . ?
 C49 C50 H50 119.4 . . ?
 C130 C125 P5 118.0(2) . . ?
 C126 C125 P5 123.88(19) . . ?
 C126 C125 C130 118.1(2) . . ?
 C70 C65 C62 120.7(2) . . ?
 C66 C65 C70 117.4(2) . . ?
 C66 C65 C62 121.8(2) . . ?
 C157 C156 H156 120.2 . . ?
 C157 C156 C155 119.6(2) . . ?
 C155 C156 H156 120.2 . . ?
 C8 C9 C12 107.54(19) . . ?
 C8 C9 C11 112.24(19) . . ?
 C8 C9 C10 107.93(18) . . ?
 C12 C9 C11 112.48(19) . . ?
 C12 C9 C10 107.08(19) . . ?
 C11 C9 C10 109.3(2) . . ?
 C147 C144 C143 108.74(17) . . ?
 C147 C144 C146 108.0(2) . . ?
 C147 C144 C145 110.84(19) . . ?
 C143 C144 C146 109.00(19) . . ?
 C143 C144 C145 110.7(2) . . ?
 C146 C144 C145 109.4(2) . . ?
 C124 C119 C116 117.32(19) . . ?
 C124 C119 C120 117.7(2) . . ?
 C120 C119 C116 124.7(2) . . ?
 C8 C7 H7 119.6 . . ?
 C6 C7 C8 120.8(2) . . ?
 C6 C7 H7 119.6 . . ?
 C103 C98 P4 125.3(2) . . ?
 C103 C98 C99 118.1(3) . . ?
 C99 C98 P4 116.4(2) . . ?
 C56 C51 P2 119.0(5) . . ?
 C56 C51 C52 115.7(5) . . ?
 C52 C51 P2 124.9(4) . . ?
 C9 C11 H11A 109.5 . . ?
 C9 C11 H11B 109.5 . . ?
 C9 C11 H11C 109.5 . . ?
 H11A C11 H11B 109.5 . . ?
 H11A C11 H11C 109.5 . . ?
 H11B C11 H11C 109.5 . . ?
 C15 C14 H14 119.7 . . ?
 C13 C14 C15 120.5(2) . . ?
 C13 C14 H14 119.7 . . ?
 C35 C34 H34 119.5 . . ?
 C33 C34 C35 121.0(2) . . ?
 C33 C34 H34 119.5 . . ?
 C164 C163 H163 120.1 . . ?
 C164 C163 C162 119.8(2) . . ?
 C162 C163 H163 120.1 . . ?
 C014 C61 C60 115.5(3) . . ?
 C014 C61 C62 121.9(2) . . ?
 C60 C61 C62 122.5(2) . . ?
 C36 C38 H38A 109.5 . . ?
 C36 C38 H38B 109.5 . . ?
 C36 C38 H38C 109.5 . . ?
 H38A C38 H38B 109.5 . . ?
 H38A C38 H38C 109.5 . . ?
 H38B C38 H38C 109.5 . . ?
 C97 C96 P4 119.63(17) . . ?
 C95 C96 P4 122.74(19) . . ?
 C95 C96 C97 117.6(2) . . ?
 C69 C68 H68 119.5 . . ?
 C67 C68 C69 120.9(2) . . ?
 C67 C68 H68 119.5 . . ?
 C124 C123 P5 116.70(18) . . ?
 C124 C123 C122 116.9(3) . . ?
 C122 C123 P5 126.1(2) . . ?
 C19A C18A P1 119.4(5) . . ?
 C23A C18A P1 123.2(7) . . ?
 C23A C18A C19A 116.9(7) . . ?
 C5 C6 H6 119.9 . . ?
 C7 C6 C5 120.3(2) . . ?
 C7 C6 H6 119.9 . . ?
 C36 C37 H37A 109.5 . . ?
 C36 C37 H37B 109.5 . . ?
 C36 C37 H37C 109.5 . . ?
 H37A C37 H37B 109.5 . . ?
 H37A C37 H37C 109.5 . . ?
 H37B C37 H37C 109.5 . . ?
 C159 C160 H160 119.7 . . ?
 C161 C160 C159 120.6(2) . . ?
 C161 C160 H160 119.7 . . ?
 C71 C72 H72 119.5 . . ?
 C73 C72 C71 120.9(3) . . ?
 C73 C72 H72 119.5 . . ?
 C65 C66 H66 119.1 . . ?
 C67 C66 C65 121.8(2) . . ?
 C67 C66 H66 119.1 . . ?
 C71 C76 H76 119.9 . . ?
 C71 C76 C75 120.2(3) . . ?
 C75 C76 H76 119.9 . . ?
 C57 C58 H58 119.7 . . ?
 C59 C58 C57 120.7(3) . . ?
 C59 C58 H58 119.7 . . ?
 C109 C104 P4 125.8(2) . . ?
 C109 C104 C105 117.9(3) . . ?
 C105 C104 P4 116.3(2) . . ?
 C125 C130 H130 119.7 . . ?
 C125 C130 C129 120.6(3) . . ?
 C129 C130 H130 119.7 . . ?
 C143 C142 H142 119.6 . . ?
 C141 C142 C143 120.7(2) . . ?
 C141 C142 H142 119.6 . . ?
 C138 C139 H139 119.3 . . ?
 C141 C139 C138 121.5(2) . . ?
 C141 C139 H139 119.3 . . ?
 C153 C158 H158 119.7 . . ?
 C153 C158 C157 120.7(2) . . ?
 C157 C158 H158 119.7 . . ?
 C50 C49 H49 119.7 . . ?
 C48 C49 C50 120.6(4) . . ?
 C48 C49 H49 119.7 . . ?
 C156 C157 C158 120.4(2) . . ?
 C156 C157 H157 119.8 . . ?
 C158 C157 H157 119.8 . . ?
 C163 C162 H162 120.1 . . ?
 C161 C162 C163 119.8(2) . . ?
 C161 C162 H162 120.1 . . ?
 O6 C84 C83 114.04(19) . . ?
 O6 C84 C88 118.2(4) . . ?
 O6 C84 C88A 123.3(4) . . ?
 C83 C84 C88 126.4(4) . . ?
 C83 C84 C88A 121.0(4) . . ?
 C31 C32 H32 119.1 . . ?
 C33 C32 C31 121.7(2) . . ?
 C33 C32 H32 119.1 . . ?
 C79 C80 H80 120.4 . . ?
 C79 C80 C81 119.2(3) . . ?
 C81 C80 H80 120.4 . . ?
 C153 C154 H154 119.6 . . ?
 C153 C154 C155 120.8(2) . . ?
 C155 C154 H154 119.6 . . ?
 C156 C155 C154 120.4(2) . . ?
 C156 C155 H155 119.8 . . ?
 C154 C155 H155 119.8 . . ?
 C68 C67 H67 120.2 . . ?
 C66 C67 C68 119.6(2) . . ?
 C66 C67 H67 120.2 . . ?
 C9 C10 H10A 109.5 . . ?
 C9 C10 H10B 109.5 . . ?
 C9 C10 H10C 109.5 . . ?
 H10A C10 H10B 109.5 . . ?
 H10A C10 H10C 109.5 . . ?
 H10B C10 H10C 109.5 . . ?
 C129 C128 H128 119.7 . . ?
 C129 C128 C127 120.7(3) . . ?
 C127 C128 H128 119.7 . . ?
 C125 C126 H126 119.4 . . ?
 C127 C126 C125 121.2(2) . . ?
 C127 C126 H126 119.4 . . ?
 C130 C129 H129 120.0 . . ?
 C128 C129 C130 119.9(2) . . ?
 C128 C129 H129 120.0 . . ?
 O6 C97 C96 114.8(2) . . ?
 O6 C97 C92 126.1(7) . . ?
 O6 C97 C92A 118.5(7) . . ?
 C96 C97 C92A 125.8(8) . . ?
 C92 C97 C96 118.3(6) . . ?
 C116 C118 H11D 109.5 . . ?
 C116 C118 H11E 109.5 . . ?
 C116 C118 H11F 109.5 . . ?
 H11D C118 H11E 109.5 . . ?
 H11D C118 H11F 109.5 . . ?
 H11E C118 H11F 109.5 . . ?
 C119 C120 H120 119.6 . . ?
 C121 C120 C119 120.7(3) . . ?
 C121 C120 H120 119.6 . . ?
 C77 C78 H78 119.4 . . ?
 C79 C78 C77 121.1(2) . . ?
 C79 C78 H78 119.4 . . ?
 C160 C161 H161 119.8 . . ?
 C162 C161 C160 120.4(2) . . ?
 C162 C161 H161 119.8 . . ?
 C77 C82 H82 119.4 . . ?
 C81 C82 C77 121.2(2) . . ?
 C81 C82 H82 119.4 . . ?
 C116 C117 H11G 109.5 . . ?
 C116 C117 H11H 109.5 . . ?
 C116 C117 H11I 109.5 . . ?
 H11G C117 H11H 109.5 . . ?
 H11G C117 H11I 109.5 . . ?
 H11H C117 H11I 109.5 . . ?
 C61 C60 H60 119.1 . . ?
 C59 C60 C61 121.8(2) . . ?
 C59 C60 H60 119.1 . . ?
 C76 C75 H75 119.6 . . ?
 C74 C75 C76 120.8(3) . . ?
 C74 C75 H75 119.6 . . ?
 C80 C79 C78 120.3(2) . . ?
 C80 C79 H79 119.8 . . ?
 C78 C79 H79 119.8 . . ?
 C85 C86 H86 121.0 . . ?
 C85 C86 H86A 119.2 . . ?
 C85 C86 C87 118.0(4) . . ?
 C87 C86 H86 121.0 . . ?
 C87A C86 C85 121.6(5) . . ?
 C87A C86 H86A 119.2 . . ?
 C128 C127 C126 119.5(3) . . ?
 C128 C127 H127 120.3 . . ?
 C126 C127 H127 120.3 . . ?
 C18A C19A H19A 117.2 . . ?
 C20A C19A C18A 125.7(6) . . ?
 C20A C19A H19A 117.2 . . ?
 C1E C19A H19B 123.2 . . ?
 C20 C19A H19B 123.2 . . ?
 C20 C19A C1E 113.6(7) . . ?
 C142 C141 C139 120.6(2) . . ?
 C142 C141 H141 119.7 . . ?
 C139 C141 H141 119.7 . . ?
 C131 C132 H132 120.6 . . ?
 C131 C132 C133 118.8(11) . . ?
 C133 C132 H132 120.6 . . ?
 C104 C109 H109 119.6 . . ?
 C104 C109 C108 120.9(3) . . ?
 C108 C109 H109 119.6 . . ?
 C80 C81 C82 120.5(2) . . ?
 C80 C81 H81 119.7 . . ?
 C82 C81 H81 119.7 . . ?
 C144 C146 H14A 109.5 . . ?
 C144 C146 H14B 109.5 . . ?
 C144 C146 H14C 109.5 . . ?
 H14A C146 H14B 109.5 . . ?
 H14A C146 H14C 109.5 . . ?
 H14B C146 H14C 109.5 . . ?
 C123 C122 H122 119.5 . . ?
 C121 C122 C123 121.0(2) . . ?
 C121 C122 H122 119.5 . . ?
 C65 C62 C64 108.7(3) . . ?
 C65 C62 C63 106.9(5) . . ?
 C65 C62 C63A 112.1(4) . . ?
 C61 C62 C65 109.7(2) . . ?
 C61 C62 C64 108.7(2) . . ?
 C61 C62 C63 122.7(10) . . ?
 C61 C62 C63A 99.7(8) . . ?
 C64 C62 C63A 117.3(7) . . ?
 C63 C62 C64 99.1(9) . . ?
 C144 C145 H14D 109.5 . . ?
 C144 C145 H14E 109.5 . . ?
 C144 C145 H14F 109.5 . . ?
 H14D C145 H14E 109.5 . . ?
 H14D C145 H14F 109.5 . . ?
 H14E C145 H14F 109.5 . . ?
 C2 B2 C110 105.98(17) . . ?
 C2 B2 C138 106.66(17) . . ?
 C2 B2 C83 104.44(16) . . ?
 C110 B2 C138 112.32(17) . . ?
 C110 B2 C83 113.77(18) . . ?
 C138 B2 C83 112.84(18) . . ?
 C98 C103 H103 119.8 . . ?
 C98 C103 C102 120.5(3) . . ?
 C102 C103 H103 119.8 . . ?
 C96 C95 H95 119.6 . . ?
 C94 C95 C96 120.8(3) . . ?
 C94 C95 H95 119.6 . . ?
 C97 C92 C89 119.6(11) . . ?
 C93 C92 C97 120.8(16) . . ?
 C93 C92 C89 119.6(16) . . ?
 C49 C48 H48 120.4 . . ?
 C49 C48 C47 119.2(4) . . ?
 C47 C48 H48 120.4 . . ?
 C34 C33 C32 119.9(2) . . ?
 C34 C33 H33 120.0 . . ?
 C32 C33 H33 120.0 . . ?
 C98 C99 H99 119.5 . . ?
 C100 C99 C98 120.9(3) . . ?
 C100 C99 H99 119.5 . . ?
 C1 B1 C4 102.69(16) . . ?
 C1 B1 C31 105.49(16) . . ?
 C4 B1 C31 113.98(19) . . ?
 C57 B1 C1 108.99(18) . . ?
 C57 B1 C4 114.09(18) . . ?
 C57 B1 C31 110.80(18) . . ?
 C45 C46 H46 119.5 . . ?
 C47 C46 C45 121.0(4) . . ?
 C47 C46 H46 119.5 . . ?
 C75 C74 H74 120.3 . . ?
 C75 C74 C73 119.5(3) . . ?
 C73 C74 H74 120.3 . . ?
 C104 C105 H105 119.4 . . ?
 C106 C105 C104 121.2(3) . . ?
 C106 C105 H105 119.4 . . ?
 C132 C131 P5 121.4(7) . . ?
 C132 C131 C136 118.5(6) . . ?
 C136 C131 P5 119.2(5) . . ?
 C58 C59 H59 119.7 . . ?
 C60 C59 C58 120.5(3) . . ?
 C60 C59 H59 119.7 . . ?
 C92 C93 H93 119.2 . . ?
 C94 C93 C92 122(2) . . ?
 C94 C93 H93 119.2 . . ?
 C51 C56 H56 119.7 . . ?
 C51 C56 C55 120.7(5) . . ?
 C55 C56 H56 119.7 . . ?
 C51 C52 H52 119.3 . . ?
 C53 C52 C51 121.4(4) . . ?
 C53 C52 H52 119.3 . . ?
 C72 C73 H73 119.8 . . ?
 C74 C73 C72 120.4(3) . . ?
 C74 C73 H73 119.8 . . ?
 C95 C94 H94 120.5 . . ?
 C95 C94 H94A 119.9 . . ?
 C95 C94 C93A 120.2(14) . . ?
 C93 C94 C95 119.1(12) . . ?
 C93 C94 H94 120.5 . . ?
 C93A C94 H94A 119.9 . . ?
 C48 C47 C46 120.5(4) . . ?
 C48 C47 H47 119.8 . . ?
 C46 C47 H47 119.8 . . ?
 C109 C108 H108 119.8 . . ?
 C107 C108 C109 120.4(3) . . ?
 C107 C108 H108 119.8 . . ?
 C120 C121 C122 120.4(2) . . ?
 C120 C121 H121 119.8 . . ?
 C122 C121 H121 119.8 . . ?
 C99 C100 H100 119.8 . . ?
 C101 C100 C99 120.4(3) . . ?
 C101 C100 H100 119.8 . . ?
 C105 C106 H106 120.0 . . ?
 C107 C106 C105 120.0(3) . . ?
 C107 C106 H106 120.0 . . ?
 C84 C88 C87 113.0(7) . . ?
 C84 C88 C89 125.8(6) . . ?
 C87 C88 C89 121.0(7) . . ?
 C86 C87 H87 119.0 . . ?
 C88 C87 C86 122.1(8) . . ?
 C88 C87 H87 119.0 . . ?
 C132 C133 H133 118.8 . . ?
 C134 C133 C132 122.4(9) . . ?
 C134 C133 H133 118.8 . . ?
 C19A C20A H20A 122.3 . . ?
 C21A C20A C19A 115.5(7) . . ?
 C21A C20A H20A 122.3 . . ?
 C103 C102 H102 120.0 . . ?
 C101 C102 C103 119.9(3) . . ?
 C101 C102 H102 120.0 . . ?
 C56 C55 H55 119.2 . . ?
 C54 C55 C56 121.5(5) . . ?
 C54 C55 H55 119.2 . . ?
 C108 C107 C106 119.7(3) . . ?
 C108 C107 H107 120.2 . . ?
 C106 C107 H107 120.2 . . ?
 C62 C64 H64A 109.5 . . ?
 C62 C64 H64B 109.5 . . ?
 C62 C64 H64C 109.5 . . ?
 H64A C64 H64B 109.5 . . ?
 H64A C64 H64C 109.5 . . ?
 H64B C64 H64C 109.5 . . ?
 C100 C101 C102 120.1(3) . . ?
 C100 C101 H101 119.9 . . ?
 C102 C101 H101 119.9 . . ?
 C55 C54 H54 120.5 . . ?
 C55 C54 C53 119.1(5) . . ?
 C53 C54 H54 120.5 . . ?
 C18A C23A H23A 120.8 . . ?
 C22A C23A C18A 118.5(6) . . ?
 C22A C23A H23A 120.8 . . ?
 C62 C63 H63A 109.5 . . ?
 C62 C63 H63B 109.5 . . ?
 C62 C63 H63C 109.5 . . ?
 H63A C63 H63B 109.5 . . ?
 H63A C63 H63C 109.5 . . ?
 H63B C63 H63C 109.5 . . ?
 C133 C134 H134 120.8 . . ?
 C133 C134 C135 118.4(6) . . ?
 C135 C134 H134 120.8 . . ?
 C52 C53 H53 119.5 . . ?
 C54 C53 C52 121.1(5) . . ?
 C54 C53 H53 119.5 . . ?
 C20A C21A H21A 118.8 . . ?
 C20A C21A C22A 122.4(6) . . ?
 C22A C21A H21A 118.8 . . ?
 C131 C136 H136 119.9 . . ?
 C135 C136 C131 120.3(4) . . ?
 C135 C136 H136 119.9 . . ?
 C91A C89A C90A 109.8(7) . . ?
 C91A C89A C92A 110.8(8) . . ?
 C88A C89A C90A 107.4(5) . . ?
 C88A C89A C91A 110.8(7) . . ?
 C88A C89A C92A 109.9(9) . . ?
 C92A C89A C90A 108.1(7) . . ?
 C134 C135 H135 119.7 . . ?
 C136 C135 C134 120.7(4) . . ?
 C136 C135 H135 119.7 . . ?
 C23A C22A H22A 119.5 . . ?
 C21A C22A C23A 121.0(5) . . ?
 C21A C22A H22A 119.5 . . ?
 C89A C90A H90A 109.5 . . ?
 C89A C90A H90B 109.5 . . ?
 C89A C90A H90C 109.5 . . ?
 H90A C90A H90B 109.5 . . ?
 H90A C90A H90C 109.5 . . ?
 H90B C90A H90C 109.5 . . ?
 H90D C90 H90E 109.5 . . ?
 H90D C90 H90F 109.5 . . ?
 H90E C90 H90F 109.5 . . ?
 C89 C90 H90D 109.5 . . ?
 C89 C90 H90E 109.5 . . ?
 C89 C90 H90F 109.5 . . ?
 C24A C25A H25A 120.4 . . ?
 C24A C25A C26A 119.1(6) . . ?
 C26A C25A H25A 120.4 . . ?
 C25A C24A P1 122.2(4) . . ?
 C29A C24A P1 117.1(4) . . ?
 C29A C24A C25A 120.7(6) . . ?
 C24A C29A H29A 119.7 . . ?
 C24A C29A C28A 120.7(5) . . ?
 C28A C29A H29A 119.7 . . ?
 C29A C28A H28A 120.4 . . ?
 C29A C28A C27A 119.1(6) . . ?
 C27A C28A H28A 120.4 . . ?
 C28A C27A H27A 119.9 . . ?
 C26A C27A C28A 120.2(8) . . ?
 C26A C27A H27A 119.9 . . ?
 C25A C26A H26A 119.9 . . ?
 C27A C26A C25A 120.2(6) . . ?
 C27A C26A H26A 119.9 . . ?
 H91A C91 H91B 109.5 . . ?
 H91A C91 H91C 109.5 . . ?
 H91B C91 H91C 109.5 . . ?
 C89 C91 H91A 109.5 . . ?
 C89 C91 H91B 109.5 . . ?
 C89 C91 H91C 109.5 . . ?
 C89A C91A H91D 109.5 . . ?
 C89A C91A H91E 109.5 . . ?
 C89A C91A H91F 109.5 . . ?
 H91D C91A H91E 109.5 . . ?
 H91D C91A H91F 109.5 . . ?
 H91E C91A H91F 109.5 . . ?
 C19 C18 H18 118.9 . . ?
 C19 C18 C1D 122.3(15) . . ?
 C1D C18 H18 118.9 . . ?
 C18 C19 H19 121.0 . . ?
 C1A C19 C18 118.0(11) . . ?
 C1A C19 H19 121.0 . . ?
 C19 C1A H1A 120.1 . . ?
 C19 C1A C1B 119.9(8) . . ?
 C1B C1A H1A 120.1 . . ?
 C1A C1B H1B 119.2 . . ?
 C1A C1B C1C 121.6(8) . . ?
 C1C C1B H1B 119.2 . . ?
 C1B C1C P5 118.2(8) . . ?
 C1D C1C P5 123.0(10) . . ?
 C1D C1C C1B 118.4(10) . . ?
 C18 C1D H1D 122.1 . . ?
 C1C C1D C18 115.8(18) . . ?
 C1C C1D H1D 122.1 . . ?
 C27 C28 H28 119.5 . . ?
 C29 C28 H28 119.5 . . ?
 C29 C28 C27 121.0(9) . . ?
 C28 C27 H27 120.5 . . ?
 C26 C27 C28 118.9(7) . . ?
 C26 C27 H27 120.5 . . ?
 C27 C26 H26 120.1 . . ?
 C27 C26 C25 119.9(5) . . ?
 C25 C26 H26 120.1 . . ?
 C26 C25 H25 118.7 . . ?
 C26 C25 C24 122.6(5) . . ?
 C24 C25 H25 118.7 . . ?
 C28 C29 H29 118.8 . . ?
 C28 C29 C24 122.5(7) . . ?
 C24 C29 H29 118.8 . . ?
 C25 C24 P1 123.3(4) . . ?
 C29 C24 P1 121.5(5) . . ?
 C29 C24 C25 115.2(6) . . ?
 C92 C89 C88 110.2(7) . . ?
 C92 C89 C90 109.0(7) . . ?
 C92 C89 C91 109.2(7) . . ?
 C88 C89 C91 109.1(7) . . ?
 C90 C89 C88 108.7(5) . . ?
 C90 C89 C91 110.7(6) . . ?
 C19A C1E P1 117.2(8) . . ?
 C23 C1E P1 123.0(7) . . ?
 C23 C1E C19A 119.2(8) . . ?
 C1E C23 H23 118.0 . . ?
 C22 C23 C1E 124.1(8) . . ?
 C22 C23 H23 118.0 . . ?
 C23 C22 H22 120.3 . . ?
 C23 C22 C21 119.4(7) . . ?
 C21 C22 H22 120.3 . . ?
 C22 C21 H21 122.4 . . ?
 C20 C21 C22 115.2(9) . . ?
 C20 C21 H21 122.4 . . ?
 C19A C20 H20 115.8 . . ?
 C21 C20 C19A 128.5(10) . . ?
 C21 C20 H20 115.8 . . ?
 C50A C45A P2 116.5(13) . . ?
 C46A C45A P2 123.9(13) . . ?
 C46A C45A C50A 119.3(14) . . ?
 C45A C50A H50A 119.8 . . ?
 C49A C50A C45A 120.4(16) . . ?
 C49A C50A H50A 119.8 . . ?
 C50A C49A H49A 120.3 . . ?
 C48A C49A C50A 119.5(17) . . ?
 C48A C49A H49A 120.3 . . ?
 C49A C48A H48A 119.9 . . ?
 C49A C48A C47A 120.3(16) . . ?
 C47A C48A H48A 119.9 . . ?
 C48A C47A H47A 119.2 . . ?
 C48A C47A C46A 121.5(14) . . ?
 C46A C47A H47A 119.2 . . ?
 C45A C46A C47A 118.4(12) . . ?
 C45A C46A H46A 120.8 . . ?
 C47A C46A H46A 120.8 . . ?
 C51A C56A H56A 121.5 . . ?
 C51A C56A C55A 117.1(14) . . ?
 C55A C56A H56A 121.5 . . ?
 C56A C51A P2 121(2) . . ?
 C52A C51A P2 111.7(17) . . ?
 C52A C51A C56A 118(3) . . ?
 C51A C52A H52A 121.4 . . ?
 C51A C52A C53A 117.2(15) . . ?
 C53A C52A H52A 121.4 . . ?
 C52A C53A H53A 119.5 . . ?
 C54A C53A C52A 121.0(15) . . ?
 C54A C53A H53A 119.5 . . ?
 C56A C55A H55A 120.1 . . ?
 C54A C55A C56A 119.8(14) . . ?
 C54A C55A H55A 120.1 . . ?
 C53A C54A C55A 119.3(13) . . ?
 C53A C54A H54A 120.3 . . ?
 C55A C54A H54A 120.3 . . ?
 C84 C88A C89A 119.8(7) . . ?
 C87A C88A C84 118.5(8) . . ?
 C87A C88A C89A 121.4(8) . . ?
 C97 C92A C89A 125.7(13) . . ?
 C97 C92A C93A 113.2(17) . . ?
 C93A C92A C89A 121.1(17) . . ?
 C86 C87A C88A 119.1(9) . . ?
 C86 C87A H87A 120.5 . . ?
 C88A C87A H87A 120.5 . . ?
 C94 C93A C92A 122(2) . . ?
 C94 C93A H93A 119.2 . . ?
 C92A C93A H93A 119.2 . . ?
 C62 C63A H63D 109.5 . . ?
 C62 C63A H63E 109.5 . . ?
 C62 C63A H63F 109.5 . . ?
 H63D C63A H63E 109.5 . . ?
 H63D C63A H63F 109.5 . . ?
 H63E C63A H63F 109.5 . . ?

loop_
  _geom_torsion_atom_site_label_1
  _geom_torsion_atom_site_label_2
  _geom_torsion_atom_site_label_3
  _geom_torsion_atom_site_label_4
  _geom_torsion
  _geom_torsion_site_symmetry_1
  _geom_torsion_site_symmetry_2
  _geom_torsion_site_symmetry_3
  _geom_torsion_site_symmetry_4
  _geom_torsion_publ_flag
 P6 C151 C152 O8 0.5(2) . . . . ?
 P6 C151 C152 C147 -178.77(16) . . . . ?
 P6 C151 C150 C149 178.90(16) . . . . ?
 P6 C159 C164 C163 174.40(17) . . . . ?
 P6 C159 C160 C161 -174.08(18) . . . . ?
 P6 C153 C158 C157 179.70(19) . . . . ?
 P6 C153 C154 C155 179.1(2) . . . . ?
 P3 C69 C68 C67 177.8(2) . . . . ?
 P3 C71 C72 C73 171.00(19) . . . . ?
 P3 C71 C76 C75 -169.44(18) . . . . ?
 P3 C77 C78 C79 -179.9(2) . . . . ?
 P3 C77 C82 C81 -179.9(2) . . . . ?
 P2 C43 C42 C41 178.73(18) . . . . ?
 P2 C45 C50 C49 176.9(9) . . . . ?
 P2 C45 C46 C47 -177.4(4) . . . . ?
 P2 C51 C56 C55 -178.2(9) . . . . ?
 P2 C51 C52 C53 179.6(9) . . . . ?
 P2 C45A C50A C49A -177(3) . . . . ?
 P2 C45A C46A C47A 177.8(18) . . . . ?
 P2 C51A C52A C53A -176(3) . . . . ?
 P4 C98 C103 C102 -175.2(2) . . . . ?
 P4 C98 C99 C100 176.1(2) . . . . ?
 P4 C96 C97 O6 -4.5(3) . . . . ?
 P4 C96 C97 C92 166.1(6) . . . . ?
 P4 C96 C97 C92A -173.6(6) . . . . ?
 P4 C96 C95 C94 -177.4(2) . . . . ?
 P4 C104 C109 C108 -178.0(2) . . . . ?
 P4 C104 C105 C106 179.4(2) . . . . ?
 P1 C16 C15 C14 178.71(17) . . . . ?
 P1 C18A C19A C20A 170.0(10) . . . . ?
 P1 C18A C23A C22A -168.6(11) . . . . ?
 P1 C24A C29A C28A -180.0(4) . . . . ?
 P1 C1E C23 C22 -170.9(14) . . . . ?
 P5 C125 C130 C129 179.38(18) . . . . ?
 P5 C125 C126 C127 -177.90(19) . . . . ?
 P5 C123 C122 C121 172.1(2) . . . . ?
 P5 C131 C136 C135 169.7(5) . . . . ?
 P5 C1C C1D C18 -175(2) . . . . ?
 O3 C30 C35 C36 -1.2(3) . . . . ?
 O3 C30 C35 C34 175.8(2) . . . . ?
 O3 C30 C31 C32 -177.3(2) . . . . ?
 O3 C30 C31 B1 5.9(3) . . . . ?
 O3 C44 C39 C36 -2.3(3) . . . . ?
 O3 C44 C39 C40 -179.58(18) . . . . ?
 O3 C44 C43 P2 0.4(2) . . . . ?
 O3 C44 C43 C42 -179.87(18) . . . . ?
 O8 C152 C147 C148 -179.75(18) . . . . ?
 O8 C152 C147 C144 -4.3(3) . . . . ?
 O8 C137 C138 C139 -177.62(18) . . . . ?
 O8 C137 C138 B2 8.3(3) . . . . ?
 O8 C137 C143 C144 1.1(3) . . . . ?
 O8 C137 C143 C142 178.1(2) . . . . ?
 O2 C17 C12 C13 178.81(19) . . . . ?
 O2 C17 C12 C9 -7.1(3) . . . . ?
 O2 C17 C16 P1 1.4(2) . . . . ?
 O2 C17 C16 C15 -179.83(18) . . . . ?
 O2 C3 C4 C5 -178.93(18) . . . . ?
 O2 C3 C4 B1 3.4(3) . . . . ?
 O2 C3 C8 C9 4.4(3) . . . . ?
 O2 C3 C8 C7 -179.26(19) . . . . ?
 O7 C111 C110 C112 -178.52(17) . . . . ?
 O7 C111 C110 B2 6.1(3) . . . . ?
 O7 C124 C119 C116 -7.2(3) . . . . ?
 O7 C124 C119 C120 178.4(2) . . . . ?
 O7 C124 C123 P5 7.6(3) . . . . ?
 O7 C124 C123 C122 -178.6(2) . . . . ?
 O4 C014 C57 C58 -177.80(19) . . . . ?
 O4 C014 C57 B1 10.3(3) . . . . ?
 O4 C014 C61 C60 178.9(2) . . . . ?
 O4 C014 C61 C62 1.5(3) . . . . ?
 O4 C70 C69 P3 -0.4(3) . . . . ?
 O4 C70 C69 C68 -179.8(2) . . . . ?
 O4 C70 C65 C66 -177.9(2) . . . . ?
 O4 C70 C65 C62 -1.5(4) . . . . ?
 O6 C84 C88 C87 178.6(5) . . . . ?
 O6 C84 C88 C89 4.2(9) . . . . ?
 O6 C84 C88A C89A -9.3(8) . . . . ?
 O6 C84 C88A C87A 176.2(5) . . . . ?
 O6 C97 C92 C93 -177.5(12) . . . . ?
 O6 C97 C92 C89 1.2(11) . . . . ?
 O6 C97 C92A C89A 2.9(12) . . . . ?
 O6 C97 C92A C93A -179.3(12) . . . . ?
 C30 O3 C44 C39 -18.0(3) . . . . ?
 C30 O3 C44 C43 162.56(17) . . . . ?
 C30 C35 C34 C33 2.3(4) . . . . ?
 C30 C31 C32 C33 0.7(4) . . . . ?
 C30 C31 B1 C1 -51.8(3) . . . . ?
 C30 C31 B1 C4 60.1(3) . . . . ?
 C30 C31 B1 C57 -169.6(2) . . . . ?
 C44 O3 C30 C35 19.8(3) . . . . ?
 C44 O3 C30 C31 -161.06(18) . . . . ?
 C44 C39 C40 C41 -0.1(3) . . . . ?
 C44 C43 C42 C41 -1.0(3) . . . . ?
 C36 C35 C34 C33 179.3(3) . . . . ?
 C36 C39 C40 C41 -177.4(2) . . . . ?
 C151 P6 C159 C164 65.29(18) . . . . ?
 C151 P6 C159 C160 -120.74(19) . . . . ?
 C151 P6 C153 C158 -147.66(18) . . . . ?
 C151 P6 C153 C154 31.2(2) . . . . ?
 C151 C152 C147 C148 -0.5(3) . . . . ?
 C151 C152 C147 C144 174.91(19) . . . . ?
 C151 C150 C149 C148 0.3(3) . . . . ?
 C152 O8 C137 C138 -152.55(18) . . . . ?
 C152 O8 C137 C143 28.2(3) . . . . ?
 C152 C151 C150 C149 -1.2(3) . . . . ?
 C152 C147 C148 C149 -0.4(3) . . . . ?
 C152 C147 C144 C143 30.0(3) . . . . ?
 C152 C147 C144 C146 -88.2(2) . . . . ?
 C152 C147 C144 C145 151.9(2) . . . . ?
 C35 C30 C31 C32 1.8(3) . . . . ?
 C35 C30 C31 B1 -175.0(2) . . . . ?
 C35 C36 C39 C44 18.5(3) . . . . ?
 C35 C36 C39 C40 -164.29(19) . . . . ?
 C35 C34 C33 C32 -0.1(5) . . . . ?
 C115 C111 C110 C112 1.9(3) . . . . ?
 C115 C111 C110 B2 -173.53(19) . . . . ?
 C115 C116 C119 C124 40.1(3) . . . . ?
 C115 C116 C119 C120 -145.9(2) . . . . ?
 C17 O2 C3 C4 -150.84(18) . . . . ?
 C17 O2 C3 C8 30.6(3) . . . . ?
 C17 C12 C13 C14 2.2(3) . . . . ?
 C17 C12 C9 C8 37.8(3) . . . . ?
 C17 C12 C9 C11 161.9(2) . . . . ?
 C17 C12 C9 C10 -78.0(2) . . . . ?
 C17 C16 C15 C14 0.1(3) . . . . ?
 C111 O7 C124 C119 -32.5(3) . . . . ?
 C111 O7 C124 C123 150.62(19) . . . . ?
 C111 C115 C114 C113 -1.7(3) . . . . ?
 C111 C115 C116 C119 -37.8(2) . . . . ?
 C111 C115 C116 C118 77.7(2) . . . . ?
 C111 C115 C116 C117 -161.6(2) . . . . ?
 C111 C110 C112 C113 -2.6(3) . . . . ?
 C111 C110 B2 C2 -53.5(2) . . . . ?
 C111 C110 B2 C138 -169.64(18) . . . . ?
 C111 C110 B2 C83 60.6(3) . . . . ?
 C39 C44 C43 P2 -179.03(15) . . . . ?
 C39 C44 C43 C42 0.7(3) . . . . ?
 C39 C36 C35 C30 -16.7(3) . . . . ?
 C39 C36 C35 C34 166.4(2) . . . . ?
 C39 C40 C41 C42 -0.2(4) . . . . ?
 C137 O8 C152 C151 154.13(18) . . . . ?
 C137 O8 C152 C147 -26.6(3) . . . . ?
 C137 C138 C139 C141 -1.1(3) . . . . ?
 C137 C138 B2 C2 -49.9(3) . . . . ?
 C137 C138 B2 C110 65.8(2) . . . . ?
 C137 C138 B2 C83 -163.98(19) . . . . ?
 C137 C143 C144 C147 -28.4(3) . . . . ?
 C137 C143 C144 C146 89.1(3) . . . . ?
 C137 C143 C144 C145 -150.5(2) . . . . ?
 C137 C143 C142 C141 0.0(4) . . . . ?
 C147 C148 C149 C150 0.5(3) . . . . ?
 C3 O2 C17 C12 -29.3(3) . . . . ?
 C3 O2 C17 C16 153.28(18) . . . . ?
 C3 C4 C5 C6 -1.7(3) . . . . ?
 C3 C4 B1 C1 -55.4(2) . . . . ?
 C3 C4 B1 C31 -168.96(18) . . . . ?
 C3 C4 B1 C57 62.4(3) . . . . ?
 C3 C8 C9 C12 -36.6(3) . . . . ?
 C3 C8 C9 C11 -160.8(2) . . . . ?
 C3 C8 C9 C10 78.6(3) . . . . ?
 C3 C8 C7 C6 -2.1(3) . . . . ?
 C4 C3 C8 C9 -174.0(2) . . . . ?
 C4 C3 C8 C7 2.3(3) . . . . ?
 C4 C5 C6 C7 1.9(4) . . . . ?
 C43 P2 C45 C50 83.7(8) . . . . ?
 C43 P2 C45 C46 -99.0(5) . . . . ?
 C43 P2 C51 C56 -164.4(12) . . . . ?
 C43 P2 C51 C52 8.7(16) . . . . ?
 C43 P2 C45A C50A 69(3) . . . . ?
 C43 P2 C45A C46A -117(3) . . . . ?
 C43 P2 C51A C56A 42(6) . . . . ?
 C43 P2 C51A C52A -171(4) . . . . ?
 C43 C44 C39 C36 177.12(19) . . . . ?
 C43 C44 C39 C40 -0.2(3) . . . . ?
 C43 C42 C41 C40 0.8(4) . . . . ?
 C112 C110 B2 C2 131.29(19) . . . . ?
 C112 C110 B2 C138 15.2(3) . . . . ?
 C112 C110 B2 C83 -114.5(2) . . . . ?
 C112 C113 C114 C115 1.0(3) . . . . ?
 C31 C30 C35 C36 179.8(2) . . . . ?
 C31 C30 C35 C34 -3.2(3) . . . . ?
 C31 C32 C33 C34 -1.5(5) . . . . ?
 C138 C137 C143 C144 -178.0(2) . . . . ?
 C138 C137 C143 C142 -1.0(3) . . . . ?
 C138 C139 C141 C142 0.1(4) . . . . ?
 C150 C151 C152 O8 -179.41(17) . . . . ?
 C150 C151 C152 C147 1.4(3) . . . . ?
 C8 C3 C4 C5 -0.5(3) . . . . ?
 C8 C3 C4 B1 -178.16(19) . . . . ?
 C8 C7 C6 C5 0.1(4) . . . . ?
 C12 C17 C16 P1 -175.86(16) . . . . ?
 C12 C17 C16 C15 2.9(3) . . . . ?
 C12 C13 C14 C15 0.6(3) . . . . ?
 C014 O4 C70 C69 159.9(2) . . . . ?
 C014 O4 C70 C65 -20.7(3) . . . . ?
 C014 C57 C58 C59 -2.1(3) . . . . ?
 C014 C57 B1 C1 -50.9(3) . . . . ?
 C014 C57 B1 C4 -165.02(19) . . . . ?
 C014 C57 B1 C31 64.7(3) . . . . ?
 C014 C61 C60 C59 -0.1(4) . . . . ?
 C014 C61 C62 C65 -20.9(3) . . . . ?
 C014 C61 C62 C64 97.9(3) . . . . ?
 C014 C61 C62 C63 -147.5(6) . . . . ?
 C014 C61 C62 C63A -138.7(5) . . . . ?
 C159 P6 C151 C152 -146.60(17) . . . . ?
 C159 P6 C151 C150 33.27(19) . . . . ?
 C159 P6 C153 C158 109.70(19) . . . . ?
 C159 P6 C153 C154 -71.5(2) . . . . ?
 C159 C164 C163 C162 -0.3(3) . . . . ?
 C159 C160 C161 C162 0.5(4) . . . . ?
 C70 O4 C014 C57 -159.16(19) . . . . ?
 C70 O4 C014 C61 20.7(3) . . . . ?
 C70 C69 C68 C67 -2.8(4) . . . . ?
 C70 C65 C66 C67 -1.8(4) . . . . ?
 C70 C65 C62 C61 20.9(3) . . . . ?
 C70 C65 C62 C64 -98.0(3) . . . . ?
 C70 C65 C62 C63 156.0(10) . . . . ?
 C70 C65 C62 C63A 130.7(9) . . . . ?
 C16 P1 C18A C19A 66.9(17) . . . . ?
 C16 P1 C18A C23A -121.2(17) . . . . ?
 C16 P1 C24A C25A 17.9(6) . . . . ?
 C16 P1 C24A C29A -163.2(4) . . . . ?
 C16 P1 C1E C19A 85.1(19) . . . . ?
 C16 P1 C1E C23 -105(2) . . . . ?
 C16 C17 C12 C13 -4.0(3) . . . . ?
 C16 C17 C12 C9 170.1(2) . . . . ?
 C16 C15 C14 C13 -1.8(3) . . . . ?
 C153 P6 C151 C152 107.76(17) . . . . ?
 C153 P6 C151 C150 -72.38(19) . . . . ?
 C153 P6 C159 C164 170.08(16) . . . . ?
 C153 P6 C159 C160 -15.9(2) . . . . ?
 C153 C158 C157 C156 0.7(4) . . . . ?
 C153 C154 C155 C156 1.9(4) . . . . ?
 C69 P3 C71 C72 53.8(2) . . . . ?
 C69 P3 C71 C76 -135.79(19) . . . . ?
 C69 P3 C77 C78 -157.24(19) . . . . ?
 C69 P3 C77 C82 21.5(2) . . . . ?
 C69 C70 C65 C66 1.4(4) . . . . ?
 C69 C70 C65 C62 177.9(2) . . . . ?
 C69 C68 C67 C66 2.5(4) . . . . ?
 C148 C147 C144 C143 -154.8(2) . . . . ?
 C148 C147 C144 C146 87.0(2) . . . . ?
 C148 C147 C144 C145 -32.9(3) . . . . ?
 C45 P2 C43 C44 -156.9(2) . . . . ?
 C45 P2 C43 C42 23.4(3) . . . . ?
 C45 P2 C51 C56 95.0(13) . . . . ?
 C45 P2 C51 C52 -91.8(15) . . . . ?
 C45 C50 C49 C48 0.6(16) . . . . ?
 C45 C46 C47 C48 0.9(7) . . . . ?
 C57 C014 C61 C60 -1.3(3) . . . . ?
 C57 C014 C61 C62 -178.7(2) . . . . ?
 C57 C58 C59 C60 0.9(4) . . . . ?
 C71 P3 C69 C70 -141.06(19) . . . . ?
 C71 P3 C69 C68 38.4(2) . . . . ?
 C71 P3 C77 C78 98.7(2) . . . . ?
 C71 P3 C77 C82 -82.5(2) . . . . ?
 C71 C72 C73 C74 -1.4(4) . . . . ?
 C71 C76 C75 C74 -1.2(4) . . . . ?
 C77 P3 C69 C70 113.20(19) . . . . ?
 C77 P3 C69 C68 -67.4(2) . . . . ?
 C77 P3 C71 C72 159.55(18) . . . . ?
 C77 P3 C71 C76 -30.0(2) . . . . ?
 C77 C78 C79 C80 -0.5(5) . . . . ?
 C77 C82 C81 C80 0.3(5) . . . . ?
 C114 C115 C111 O7 -179.39(18) . . . . ?
 C114 C115 C111 C110 0.2(3) . . . . ?
 C114 C115 C116 C119 144.0(2) . . . . ?
 C114 C115 C116 C118 -100.5(2) . . . . ?
 C114 C115 C116 C117 20.3(3) . . . . ?
 C114 C113 C112 C110 1.3(3) . . . . ?
 C5 C4 B1 C1 127.1(2) . . . . ?
 C5 C4 B1 C31 13.5(3) . . . . ?
 C5 C4 B1 C57 -115.1(2) . . . . ?
 C85 C83 C84 O6 -176.8(2) . . . . ?
 C85 C83 C84 C88 16.6(6) . . . . ?
 C85 C83 C84 C88A -10.7(5) . . . . ?
 C85 C83 B2 C2 128.3(2) . . . . ?
 C85 C83 B2 C110 13.2(3) . . . . ?
 C85 C83 B2 C138 -116.3(2) . . . . ?
 C85 C86 C87 C88 13.1(8) . . . . ?
 C85 C86 C87A C88A -13.3(8) . . . . ?
 C124 O7 C111 C115 34.9(3) . . . . ?
 C124 O7 C111 C110 -144.69(19) . . . . ?
 C124 C119 C120 C121 1.6(4) . . . . ?
 C124 C123 C122 C121 -0.9(4) . . . . ?
 C164 C159 C160 C161 -0.2(3) . . . . ?
 C164 C163 C162 C161 0.6(4) . . . . ?
 C13 C12 C9 C8 -148.6(2) . . . . ?
 C13 C12 C9 C11 -24.5(3) . . . . ?
 C13 C12 C9 C10 95.7(3) . . . . ?
 C143 C137 C138 C139 1.6(3) . . . . ?
 C143 C137 C138 B2 -172.5(2) . . . . ?
 C143 C142 C141 C139 0.5(4) . . . . ?
 C116 C115 C111 O7 2.3(3) . . . . ?
 C116 C115 C111 C110 -178.09(19) . . . . ?
 C116 C115 C114 C113 176.5(2) . . . . ?
 C116 C119 C120 C121 -172.4(2) . . . . ?
 C83 C85 C86 C87 -12.0(5) . . . . ?
 C83 C85 C86 C87A 14.0(6) . . . . ?
 C83 C84 C88 C87 -15.3(8) . . . . ?
 C83 C84 C88 C89 170.3(5) . . . . ?
 C83 C84 C88A C89A -174.1(5) . . . . ?
 C83 C84 C88A C87A 11.5(8) . . . . ?
 C50 C45 C46 C47 -0.2(10) . . . . ?
 C50 C49 C48 C47 0.1(11) . . . . ?
 C125 P5 C123 C124 83.4(2) . . . . ?
 C125 P5 C123 C122 -89.7(3) . . . . ?
 C125 P5 C131 C132 -28.3(13) . . . . ?
 C125 P5 C131 C136 163.3(5) . . . . ?
 C125 P5 C1C C1B -170.7(9) . . . . ?
 C125 P5 C1C C1D 16(2) . . . . ?
 C125 C130 C129 C128 -2.1(4) . . . . ?
 C125 C126 C127 C128 -0.7(4) . . . . ?
 C65 C70 C69 P3 -179.76(18) . . . . ?
 C65 C70 C69 C68 0.8(4) . . . . ?
 C65 C66 C67 C68 -0.1(4) . . . . ?
 C9 C8 C7 C6 174.0(2) . . . . ?
 C9 C12 C13 C14 -171.5(2) . . . . ?
 C144 C147 C148 C149 -175.7(2) . . . . ?
 C144 C143 C142 C141 176.9(2) . . . . ?
 C119 C124 C123 P5 -169.13(18) . . . . ?
 C119 C124 C123 C122 4.6(4) . . . . ?
 C119 C120 C121 C122 1.9(4) . . . . ?
 C7 C8 C9 C12 147.3(2) . . . . ?
 C7 C8 C9 C11 23.1(3) . . . . ?
 C7 C8 C9 C10 -97.5(3) . . . . ?
 C98 P4 C96 C97 -144.6(2) . . . . ?
 C98 P4 C96 C95 32.3(3) . . . . ?
 C98 P4 C104 C109 -100.1(2) . . . . ?
 C98 P4 C104 C105 82.1(2) . . . . ?
 C98 C103 C102 C101 -0.3(5) . . . . ?
 C98 C99 C100 C101 -0.9(5) . . . . ?
 C51 P2 C43 C44 101.6(6) . . . . ?
 C51 P2 C43 C42 -78.2(6) . . . . ?
 C51 P2 C45 C50 -174.3(8) . . . . ?
 C51 P2 C45 C46 2.9(6) . . . . ?
 C51 C56 C55 C54 -3.9(15) . . . . ?
 C51 C52 C53 C54 1.6(11) . . . . ?
 C163 C162 C161 C160 -0.7(4) . . . . ?
 C61 C014 C57 C58 2.4(3) . . . . ?
 C61 C014 C57 B1 -169.5(2) . . . . ?
 C61 C60 C59 C58 0.3(4) . . . . ?
 C38 C36 C35 C30 -137.5(2) . . . . ?
 C38 C36 C35 C34 45.6(3) . . . . ?
 C38 C36 C39 C44 139.6(2) . . . . ?
 C38 C36 C39 C40 -43.2(3) . . . . ?
 C96 P4 C98 C103 -99.8(2) . . . . ?
 C96 P4 C98 C99 84.0(2) . . . . ?
 C96 P4 C104 C109 3.6(2) . . . . ?
 C96 P4 C104 C105 -174.2(2) . . . . ?
 C96 C97 C92 C93 13.1(15) . . . . ?
 C96 C97 C92 C89 -168.3(6) . . . . ?
 C96 C97 C92A C89A 171.6(7) . . . . ?
 C96 C97 C92A C93A -10.5(15) . . . . ?
 C96 C95 C94 C93 10.5(12) . . . . ?
 C96 C95 C94 C93A -5.9(13) . . . . ?
 C123 P5 C125 C130 -159.52(18) . . . . ?
 C123 P5 C125 C126 18.5(2) . . . . ?
 C123 P5 C131 C132 -128.4(12) . . . . ?
 C123 P5 C131 C136 63.2(5) . . . . ?
 C123 P5 C1C C1B 84.0(9) . . . . ?
 C123 P5 C1C C1D -90(2) . . . . ?
 C123 C124 C119 C116 169.5(2) . . . . ?
 C123 C124 C119 C120 -5.0(3) . . . . ?
 C123 C122 C121 C120 -2.2(5) . . . . ?
 C18A P1 C16 C17 -173.4(4) . . . . ?
 C18A P1 C16 C15 8.0(4) . . . . ?
 C18A P1 C24A C25A -94.9(10) . . . . ?
 C18A P1 C24A C29A 83.9(9) . . . . ?
 C18A C19A C20A C21A -0.2(18) . . . . ?
 C18A C23A C22A C21A -2.4(15) . . . . ?
 C37 C36 C35 C30 102.9(2) . . . . ?
 C37 C36 C35 C34 -74.0(3) . . . . ?
 C37 C36 C39 C44 -100.9(2) . . . . ?
 C37 C36 C39 C40 76.3(2) . . . . ?
 C160 C159 C164 C163 0.1(3) . . . . ?
 C72 C71 C76 C75 1.1(3) . . . . ?
 C66 C65 C62 C61 -162.8(2) . . . . ?
 C66 C65 C62 C64 78.3(3) . . . . ?
 C66 C65 C62 C63 -27.7(11) . . . . ?
 C66 C65 C62 C63A -53.0(10) . . . . ?
 C76 C71 C72 C73 0.2(3) . . . . ?
 C76 C75 C74 C73 0.0(4) . . . . ?
 C58 C57 B1 C1 137.5(2) . . . . ?
 C58 C57 B1 C4 23.4(3) . . . . ?
 C58 C57 B1 C31 -106.9(2) . . . . ?
 C104 P4 C98 C103 5.6(3) . . . . ?
 C104 P4 C98 C99 -170.6(2) . . . . ?
 C104 P4 C96 C97 110.5(2) . . . . ?
 C104 P4 C96 C95 -72.6(3) . . . . ?
 C104 C109 C108 C107 -0.6(5) . . . . ?
 C104 C105 C106 C107 -1.7(5) . . . . ?
 C130 C125 C126 C127 0.1(4) . . . . ?
 C142 C143 C144 C147 154.8(2) . . . . ?
 C142 C143 C144 C146 -87.7(3) . . . . ?
 C142 C143 C144 C145 32.8(3) . . . . ?
 C139 C138 B2 C2 136.3(2) . . . . ?
 C139 C138 B2 C110 -108.0(2) . . . . ?
 C139 C138 B2 C83 22.2(3) . . . . ?
 C158 C153 C154 C155 -2.1(4) . . . . ?
 C49 C48 C47 C46 -0.9(7) . . . . ?
 C157 C156 C155 C154 -0.4(4) . . . . ?
 C84 O6 C97 C96 173.5(2) . . . . ?
 C84 O6 C97 C92 3.7(7) . . . . ?
 C84 O6 C97 C92A -16.5(7) . . . . ?
 C84 C83 B2 C2 -55.3(3) . . . . ?
 C84 C83 B2 C110 -170.4(2) . . . . ?
 C84 C83 B2 C138 60.1(3) . . . . ?
 C84 C88 C87 C86 -0.2(9) . . . . ?
 C84 C88 C89 C92 0.4(10) . . . . ?
 C84 C88 C89 C90 -119.0(7) . . . . ?
 C84 C88 C89 C91 120.2(8) . . . . ?
 C84 C88A C87A C86 0.7(9) . . . . ?
 C32 C31 B1 C1 131.5(2) . . . . ?
 C32 C31 B1 C4 -116.6(2) . . . . ?
 C32 C31 B1 C57 13.7(3) . . . . ?
 C154 C153 C158 C157 0.8(4) . . . . ?
 C155 C156 C157 C158 -0.9(4) . . . . ?
 C126 C125 C130 C129 1.2(3) . . . . ?
 C129 C128 C127 C126 -0.2(4) . . . . ?
 C97 O6 C84 C83 -174.0(2) . . . . ?
 C97 O6 C84 C88 -6.2(5) . . . . ?
 C97 O6 C84 C88A 20.4(5) . . . . ?
 C97 C96 C95 C94 -0.5(4) . . . . ?
 C97 C92 C93 C94 -3(3) . . . . ?
 C97 C92 C89 C88 -3.0(11) . . . . ?
 C97 C92 C89 C90 116.2(8) . . . . ?
 C97 C92 C89 C91 -122.8(9) . . . . ?
 C97 C92A C93A C94 4(3) . . . . ?
 C118 C116 C119 C124 -76.7(2) . . . . ?
 C118 C116 C119 C120 97.3(3) . . . . ?
 C78 C77 C82 C81 -1.1(4) . . . . ?
 C82 C77 C78 C79 1.2(4) . . . . ?
 C117 C116 C119 C124 163.9(2) . . . . ?
 C117 C116 C119 C120 -22.1(3) . . . . ?
 C60 C61 C62 C65 161.9(2) . . . . ?
 C60 C61 C62 C64 -79.3(3) . . . . ?
 C60 C61 C62 C63 35.3(7) . . . . ?
 C60 C61 C62 C63A 44.0(6) . . . . ?
 C75 C74 C73 C72 1.3(4) . . . . ?
 C79 C80 C81 C82 0.4(5) . . . . ?
 C86 C85 C83 C84 -1.6(4) . . . . ?
 C86 C85 C83 B2 175.0(2) . . . . ?
 C127 C128 C129 C130 1.5(4) . . . . ?
 C19A C18A C23A C22A 4(2) . . . . ?
 C19A C20A C21A C22A 1.5(13) . . . . ?
 C19A C1E C23 C22 -1(3) . . . . ?
 C132 C131 C136 C135 1.0(15) . . . . ?
 C132 C133 C134 C135 -12(2) . . . . ?
 C109 C104 C105 C106 1.4(4) . . . . ?
 C109 C108 C107 C106 0.4(5) . . . . ?
 C81 C80 C79 C78 -0.3(5) . . . . ?
 C62 C65 C66 C67 -178.2(3) . . . . ?
 C62 C61 C60 C59 177.2(3) . . . . ?
 B2 C110 C112 C113 172.94(19) . . . . ?
 B2 C138 C139 C141 173.1(2) . . . . ?
 B2 C83 C84 O6 6.6(4) . . . . ?
 B2 C83 C84 C88 -160.0(5) . . . . ?
 B2 C83 C84 C88A 172.7(4) . . . . ?
 C103 C98 C99 C100 -0.4(4) . . . . ?
 C103 C102 C101 C100 -1.1(5) . . . . ?
 C95 C96 C97 O6 178.4(2) . . . . ?
 C95 C96 C97 C92 -11.0(6) . . . . ?
 C95 C96 C97 C92A 9.3(7) . . . . ?
 C95 C94 C93A C92A 4(3) . . . . ?
 C92 C93 C94 C95 -9(2) . . . . ?
 C99 C98 C103 C102 1.0(4) . . . . ?
 C99 C100 C101 C102 1.6(5) . . . . ?
 B1 C4 C5 C6 176.0(2) . . . . ?
 B1 C31 C32 C33 177.6(3) . . . . ?
 B1 C57 C58 C59 170.1(2) . . . . ?
 C46 C45 C50 C49 -0.6(15) . . . . ?
 C105 C104 C109 C108 -0.3(4) . . . . ?
 C105 C106 C107 C108 0.7(5) . . . . ?
 C131 P5 C125 C130 102.1(3) . . . . ?
 C131 P5 C125 C126 -79.9(3) . . . . ?
 C131 P5 C123 C124 -175.0(3) . . . . ?
 C131 P5 C123 C122 11.9(3) . . . . ?
 C131 C132 C133 C134 12(3) . . . . ?
 C131 C136 C135 C134 -1.5(10) . . . . ?
 C93 C92 C89 C88 175.7(13) . . . . ?
 C93 C92 C89 C90 -65.1(15) . . . . ?
 C93 C92 C89 C91 55.9(15) . . . . ?
 C56 C51 C52 C53 -7.0(19) . . . . ?
 C56 C55 C54 C53 -2.0(9) . . . . ?
 C52 C51 C56 C55 8(2) . . . . ?
 C87 C88 C89 C92 -173.6(7) . . . . ?
 C87 C88 C89 C90 67.0(9) . . . . ?
 C87 C88 C89 C91 -53.8(9) . . . . ?
 C133 C132 C131 P5 -174.2(14) . . . . ?
 C133 C132 C131 C136 -6(2) . . . . ?
 C133 C134 C135 C136 6.9(13) . . . . ?
 C20A C21A C22A C23A -0.2(12) . . . . ?
 C55 C54 C53 C52 3.1(7) . . . . ?
 C23A C18A C19A C20A -2(3) . . . . ?
 C89A C88A C87A C86 -173.6(6) . . . . ?
 C89A C92A C93A C94 -178.5(14) . . . . ?
 C90A C89A C88A C84 113.6(6) . . . . ?
 C90A C89A C88A C87A -72.1(8) . . . . ?
 C90A C89A C92A C97 -110.1(10) . . . . ?
 C90A C89A C92A C93A 72.3(16) . . . . ?
 C25A C24A C29A C28A -1.1(8) . . . . ?
 C24A P1 C16 C17 75.8(3) . . . . ?
 C24A P1 C16 C15 -102.8(3) . . . . ?
 C24A P1 C18A C19A 179.7(15) . . . . ?
 C24A P1 C18A C23A -8.4(19) . . . . ?
 C24A C25A C26A C27A -0.9(16) . . . . ?
 C24A C29A C28A C27A 0.0(14) . . . . ?
 C29A C28A C27A C26A 1(2) . . . . ?
 C28A C27A C26A C25A 0(3) . . . . ?
 C26A C25A C24A P1 -179.7(5) . . . . ?
 C26A C25A C24A C29A 1.6(9) . . . . ?
 C91A C89A C88A C84 -126.5(8) . . . . ?
 C91A C89A C88A C87A 47.8(10) . . . . ?
 C91A C89A C92A C97 129.7(10) . . . . ?
 C91A C89A C92A C93A -48.0(17) . . . . ?
 C18 C19 C1A C1B -10(2) . . . . ?
 C19 C18 C1D C1C -24(5) . . . . ?
 C19 C1A C1B C1C -1(2) . . . . ?
 C1A C1B C1C P5 -174.1(10) . . . . ?
 C1A C1B C1C C1D 0(3) . . . . ?
 C1B C1C C1D C18 12(4) . . . . ?
 C1C P5 C125 C130 86.4(4) . . . . ?
 C1C P5 C125 C126 -95.6(4) . . . . ?
 C1C P5 C123 C124 -167.6(4) . . . . ?
 C1C P5 C123 C122 19.3(5) . . . . ?
 C1D C18 C19 C1A 23(4) . . . . ?
 C28 C27 C26 C25 -1.8(16) . . . . ?
 C28 C29 C24 P1 -179.1(16) . . . . ?
 C28 C29 C24 C25 0.7(17) . . . . ?
 C27 C28 C29 C24 -1(3) . . . . ?
 C27 C26 C25 C24 1.8(8) . . . . ?
 C26 C25 C24 P1 178.6(4) . . . . ?
 C26 C25 C24 C29 -1.2(8) . . . . ?
 C29 C28 C27 C26 1(3) . . . . ?
 C24 P1 C16 C17 85.7(2) . . . . ?
 C24 P1 C16 C15 -92.9(3) . . . . ?
 C24 P1 C1E C19A -179.9(18) . . . . ?
 C24 P1 C1E C23 -10(2) . . . . ?
 C89 C92 C93 C94 178.3(13) . . . . ?
 C89 C88 C87 C86 174.6(6) . . . . ?
 C1E P1 C16 C17 -176.5(4) . . . . ?
 C1E P1 C16 C15 4.9(5) . . . . ?
 C1E C19A C20 C21 -3(3) . . . . ?
 C1E C23 C22 C21 1(2) . . . . ?
 C23 C22 C21 C20 -2.8(19) . . . . ?
 C22 C21 C20 C19A 4(3) . . . . ?
 C20 C19A C1E P1 172.2(15) . . . . ?
 C20 C19A C1E C23 2(3) . . . . ?
 C45A P2 C43 C44 -149.8(7) . . . . ?
 C45A P2 C43 C42 30.5(7) . . . . ?
 C45A P2 C51A C56A -68(5) . . . . ?
 C45A P2 C51A C52A 79(4) . . . . ?
 C45A C50A C49A C48A -4(6) . . . . ?
 C50A C45A C46A C47A -9(4) . . . . ?
 C50A C49A C48A C47A 0(5) . . . . ?
 C49A C48A C47A C46A 0(4) . . . . ?
 C48A C47A C46A C45A 4(4) . . . . ?
 C46A C45A C50A C49A 9(6) . . . . ?
 C56A C51A C52A C53A -28(7) . . . . ?
 C56A C55A C54A C53A -9(3) . . . . ?
 C51A P2 C43 C44 99(2) . . . . ?
 C51A P2 C43 C42 -80(2) . . . . ?
 C51A P2 C45A C50A 179(3) . . . . ?
 C51A P2 C45A C46A -7(3) . . . . ?
 C51A C56A C55A C54A -12(4) . . . . ?
 C51A C52A C53A C54A 8(4) . . . . ?
 C52A C53A C54A C55A 11(3) . . . . ?
 C55A C56A C51A P2 175(3) . . . . ?
 C55A C56A C51A C52A 30(7) . . . . ?
 C88A C89A C92A C97 6.8(13) . . . . ?
 C88A C89A C92A C93A -170.8(14) . . . . ?
 C92A C89A C88A C84 -3.7(9) . . . . ?
 C92A C89A C88A C87A 170.6(7) . . . . ?

loop_
  _diffrn_refln_index_h
  _diffrn_refln_index_k
  _diffrn_refln_index_l
  _diffrn_refln_intensity_net
  _diffrn_refln_intensity_u
 0 0 2 24.2 0.83
 0 0 -2 23.75 0.84
 0 0 2 22.68 0.82
 0 0 -2 23.68 0.81
 0 0 -2 26.42 0.82
 0 0 2 23.06 0.79
 0 0 2 27.05 0.83
 0 0 2 24.35 0.83
 0 0 2 26.86 0.82
 0 0 -2 26.06 0.81
 0 0 -2 25.7 0.81
 0 0 -2 25.67 0.83
 0 0 -2 25.8 0.82
 0 0 -2 25.94 0.82
 0 0 2 24.4 0.79
 0 0 -2 25.93 0.79
 0 0 -2 24.92 0.78
 0 0 -2 24.35 0.8
 0 0 2 25.08 0.86
 0 0 2 26.27 0.8
 0 0 -2 25.08 0.82
 0 0 -2 24.33 0.82
 0 0 -2 23.98 0.81
 0 0 -2 23.69 0.81
 0 0 2 26.31 0.82
 0 0 2 26.53 0.83
 0 0 3 5.79 0.65
 0 0 3 4.97 0.64
 0 0 -3 4.56 0.56
 0 0 3 4.62 0.65
 0 0 -3 4.9 0.71
 0 0 3 6.11 0.62
 0 0 -3 5.08 0.6
 0 0 3 5.4 0.61
 0 0 -3 5.28 0.55
 0 0 -3 5.48 0.62
 0 0 3 4.85 0.62
 0 0 -3 6 0.54
 0 0 -3 6.1 0.56
 0 0 -3 5.11 0.54
 0 0 3 5.31 0.55
 0 0 -3 5.64 0.6
 0 0 3 5.04 0.54
 0 0 3 5.39 0.53
 0 0 3 4.94 0.7
 0 0 -3 5.31 0.53
 0 0 -3 5.19 0.52
 0 0 -3 5.75 0.68
 0 0 -3 5.17 0.65
 0 0 3 5.9 0.64
 0 0 -3 5.05 0.56
 0 0 3 5.75 0.6
 0 0 -4 1657.17 44.81
 0 0 4 1820.66 44.85
 0 0 4 1709.83 44.83
 0 0 -4 1593.17 44.81
 0 0 4 1703.63 44.77
 0 0 -4 1671.48 44.83
 0 0 -4 1734.81 44.78
 0 0 4 1740.53 44.84
 0 0 4 1743.12 44.83
 0 0 -4 1737.29 44.84
 0 0 -4 1755.36 44.78
 0 0 -4 1737.89 44.84
 0 0 -4 1729.68 44.83
 0 0 4 1717.42 44.8
 0 0 -4 1676.25 44.74
 0 0 -4 1756.82 44.84
 0 0 -4 1702.85 44.79
 0 0 4 1821.95 44.84
 0 0 4 1771.08 44.84
 0 0 -4 1693.7 44.77
 0 0 4 1706.8 44.78
 0 0 -4 1727.11 44.8
 0 0 4 1697.83 44.83
 0 0 -4 1680.46 44.78
 0 0 -4 1688.94 44.78
 0 0 4 1613.37 44.78
 0 0 4 1728.64 44.85
 0 0 5 49.56 1.8
 0 0 5 49.03 1.77
 0 0 -5 47.98 1.97
 0 0 5 47.66 1.77
 0 0 5 51.45 1.74
 0 0 -5 48.32 1.71
 0 0 -5 48.6 1.68
 0 0 -5 50.73 1.72
 0 0 5 47.79 1.69
 0 0 -5 50.63 1.76
 0 0 -5 49.31 1.71
 0 0 -5 48.08 1.73
 0 0 5 48.42 1.79
 0 0 -5 50.06 1.75
 0 0 -5 45.63 1.59
 0 0 5 47.97 1.77
 0 0 -5 46.61 1.85
 0 0 5 46.97 1.88
 0 0 -5 49.22 1.65
 0 0 5 48.24 1.87
 0 0 5 47.89 1.64
 0 0 -5 49.95 1.67
 0 0 -5 46.38 1.79
 0 0 -5 48.38 1.8
 0 0 5 44.5 1.66
 0 0 5 48.03 1.79
 0 0 6 10.2 1.21
 0 0 6 10.13 1.21
 0 0 -6 11.75 1.64
 0 0 -6 11.05 1.14
 0 0 6 9.83 1.12
 0 0 -6 9.27 1.08
 0 0 6 10.24 1.23
 0 0 -6 10.85 1.07
 0 0 6 10.11 1.24
 0 0 6 10.25 1.08
 0 0 -6 10.91 1.21
 0 0 -6 8.76 1.18
 0 0 -6 10.53 0.98
 0 0 6 9.55 1.28
 0 0 -6 10.17 1.13
 0 0 -6 9.62 1.4
 0 0 6 11.23 1.21
 0 0 6 11 1.42
 0 0 -6 9.72 1.02
 0 0 6 9.11 1.04
 0 0 6 11 1.06
 0 0 6 9.76 1.01
 0 0 -6 10.18 1.07
 0 0 6 10.79 0.76
 0 0 6 9.84 1.36
 0 0 -6 10.64 1.37
 0 0 -6 9.49 1.32
 0 0 6 8.93 1
 0 0 6 9.97 1.21
 0 0 7 70.72 2.5
 0 0 7 72.56 2.57
 0 0 -7 72.71 2.8
 0 0 7 70.5 2.44
 0 0 7 69.5 2.48
 0 0 -7 70.33 2.48
 0 0 -7 71.28 2.45
 0 0 -7 72.71 2.5
 0 0 -7 72.96 2.51
 0 0 7 72.6 2.57
 0 0 -7 70.26 2.45
 0 0 -7 72.84 2.28
 0 0 7 70.95 2.58
 0 0 7 72.72 2.54
 0 0 -7 71.21 2.5
 0 0 7 72.84 2.67
 0 0 7 68.11 2.54
 0 0 -7 68.44 2.65
 0 0 7 69.29 2.15
 0 0 7 72.99 2.41
 0 0 7 67.52 2.04
 0 0 7 70.86 2.62
 0 0 7 71.88 2.41
 0 0 -7 72.67 2.34
 0 0 -7 71.47 2.4
 0 0 7 70.64 2.32
 0 0 -7 71.77 2.61
 0 0 -7 72.69 2.54
 0 0 7 69.54 2.4
 0 0 7 70.54 2.55
 0 0 8 7.98 1.54
 0 0 -8 12.4 2.04
 0 0 8 9.86 1.43
 0 0 -8 9.62 1.45
 0 0 -8 9.34 1.28
 0 0 8 8.2 1.66
 0 0 8 9.89 1.41
 0 0 -8 9.3 1.44
 0 0 -8 7.61 1.36
 0 0 8 8.55 1.56
 0 0 -8 9 1.22
 0 0 8 7.97 1.48
 0 0 -8 8.84 1.5
 0 0 8 11.01 1.51
 0 0 8 11.89 1.74
 0 0 -8 11.18 1.83
 0 0 8 10.14 1.57
 0 0 8 8.58 0.88
 0 0 -8 8.17 1.3
 0 0 -8 8.46 1.23
 0 0 8 9.34 1.36
 0 0 8 10.98 0.76
 0 0 8 9.74 1.25
 0 0 -8 9.01 1.73
 0 0 -8 10.37 1.66
 0 0 8 10.18 1.59
 0 0 8 8.84 1.18
 0 0 8 7.42 1.24
 0 0 -8 9.52 1.73
 0 0 8 9.61 1.43
 0 0 9 218.52 6.18
 0 0 9 221.9 6.14
 0 0 9 206.8 6.18
 0 0 -9 210.97 6.13
 0 0 -9 215.14 6.01
 0 0 9 214.44 6.11
 0 0 -9 196.21 6.08
 0 0 -9 204.84 6.14
 0 0 -9 196.45 6.07
 0 0 9 213.4 6.14
 0 0 -9 217.16 6.05
 0 0 9 214.34 6.03
 0 0 9 209.07 5.95
 0 0 9 197.19 5.63
 0 0 9 213.22 6.01
 0 0 9 204.95 5.75
 0 0 -9 212.43 5.93
 0 0 9 219.5 6.1
 0 0 -9 213.96 6.24
 0 0 -9 205.88 6.16
 0 0 9 216.15 6.23
 0 0 9 209.08 6.14
 0 0 -9 212.16 6.11
 0 0 9 201.78 5.99
 0 0 9 211.85 6.14
 0 0 9 214.15 5.94
 0 0 9 214.37 6.21
 0 0 -9 216.17 6.09
 0 0 -9 209.72 6.12
 0 0 10 113.04 3.9
 0 0 10 118.36 3.56
 0 0 -10 113.59 3.8
 0 0 -10 114.67 3.88
 0 0 10 114.19 3.98
 0 0 10 118.85 3.9
 0 0 -10 111.69 3.92
 0 0 10 115.25 3.8
 0 0 10 110.65 3.84
 0 0 -10 112.17 3.75
 0 0 10 113.11 3.86
 0 0 -10 118.55 3.72
 0 0 10 117.17 3.75
 0 0 10 113.83 3.8
 0 0 10 109.93 3.57
 0 0 10 111.96 3.9
 0 0 10 112.91 3.32
 0 0 10 113.66 3.64
 0 0 10 105.1 3.16
 0 0 -10 112.75 3.56
 0 0 10 110.15 3.64
 0 0 -10 115.98 3.87
 0 0 10 113.87 3.85
 0 0 10 108.12 3.62
 0 0 -10 114.79 3.25
 0 0 -10 115.6 3.22
 0 0 -10 121.54 4.09
 0 0 10 107.27 3.22
 0 0 -10 112.62 3.23
 0 0 11 1152.89 30.87
 0 0 11 1203.39 31.04
 0 0 -11 1161.52 30.85
 0 0 11 1125.91 30.51
 0 0 -11 1160.13 30.86
 0 0 11 1225 30.8
 0 0 -11 1174.27 30.84
 0 0 11 1160.38 31.02
 0 0 -11 1137.66 30.86
 0 0 11 1235.64 31.02
 0 0 11 1156.96 30.99
 0 0 11 1179 31.01
 0 0 11 1183.03 31.01
 0 0 -11 1194.37 31
 0 0 -11 1207.36 30.84
 0 0 -11 1146.46 30.71
 0 0 11 1149.07 30.94
 0 0 11 1194.28 31.01
 0 0 11 1185.36 30.9
 0 0 11 1159.46 30.81
 0 0 11 1163.02 30.63
 0 0 11 1193.86 30.85
 0 0 -11 1179.41 30.78
 0 0 11 1149.35 30.48
 0 0 11 1181.86 30.9
 0 0 -11 1173.12 30.5
 0 0 -11 1153.48 30.48
 0 0 -11 1180.25 30.94
 0 0 -11 1135.41 30.47
 0 0 11 1152.42 30.5
 0 0 -12 14.96 2.52
 0 0 -12 15.69 1.27
 0 0 -12 15.67 1.18
 0 0 12 17.57 2.05
 0 0 12 13.54 1.64
 0 0 -12 14.99 2.2
 0 0 12 15.31 0.98
 0 0 -12 15.14 1.22
 0 0 -12 14 2.06
 0 0 12 16.37 1.58
 0 0 -12 15.88 2.25
 0 0 12 13.75 1.9
 0 0 12 16.89 1.9
 0 0 -12 15.22 1.84
 0 0 -12 14.24 1.72
 0 0 12 14.64 1.92
 0 0 -12 16.95 1.79
 0 0 -12 14.15 1.46
 0 0 12 15.81 1.98
 0 0 -12 16.98 1.57
 0 0 12 14.73 1.18
 0 0 12 15.3 1.59
 0 0 12 15.48 2.21
 0 0 12 15.84 0.93
 0 0 12 15 1.74
 0 0 12 14.12 2.19
 0 0 12 15.03 1.99
 0 0 -12 14.78 2.21
 0 0 12 14.41 1.17
 0 0 -12 15.04 1.27
 0 0 12 15.09 1.14
 0 0 -13 1165.71 29.82
 0 0 -13 1119.23 29.28
 0 0 -13 1115.23 29.21
 0 0 13 1153.99 29.93
 0 0 -13 1102.04 29.69
 0 0 13 1113.42 29.72
 0 0 13 1072.29 29.24
 0 0 -13 1101.71 29.22
 0 0 13 1149.49 29.27
 0 0 13 1159.35 29.63
 0 0 13 1124.83 29.9
 0 0 -13 1131.01 29.71
 0 0 -13 1169.39 29.72
 0 0 13 1156.77 29.89
 0 0 -13 1130.37 29.64
 0 0 -13 1123.37 29.53
 0 0 -13 1166.83 29.66
 0 0 -13 1079.64 29.83
 0 0 13 1114.57 29.42
 0 0 13 1153.74 29.76
 0 0 13 1178.32 29.7
 0 0 -13 1087.23 29.42
 0 0 -13 1069.2 29.28
 0 0 13 1055.56 29.63
 0 0 -13 1147.47 29.62
 0 0 13 1133.17 29.88
 0 0 13 1163.49 29.91
 0 0 -13 1162.63 29.74
 0 0 13 1166.08 29.89
 0 0 13 1060.21 29.28
 0 0 -13 1104.4 29.23
 0 0 13 1109.57 29.28
 0 0 -14 83.43 3.73
 0 0 -14 84.47 2.53
 0 0 14 79.15 2.38
 0 0 -14 80.69 2.37
 0 0 -14 86.31 2.63
 0 0 14 74.42 3.08
 0 0 14 79.01 3.49
 0 0 -14 80.03 3.42
 0 0 -14 83.05 2.55
 0 0 14 81.73 2.51
 0 0 14 83.33 2.51
 0 0 -14 85.98 3.46
 0 0 -14 82.44 3.38
 0 0 14 87.2 3.4
 0 0 14 82.21 3.5
 0 0 14 82.04 2.99
 0 0 -14 81.75 3.06
 0 0 -14 80.09 3.24
 0 0 14 84.42 3.2
 0 0 14 80.96 3.36
 0 0 -14 78.87 2.86
 0 0 14 75.96 3.24
 0 0 -14 84.71 3.01
 0 0 14 81.88 3.11
 0 0 -14 77.66 2.46
 0 0 -14 79.84 2.71
 0 0 14 84.48 3.55
 0 0 14 84.2 3.34
 0 0 14 82.41 2.66
 0 0 14 83.16 3.06
 0 0 14 76.49 3.33
 0 0 -14 83.46 3.48
 0 0 14 79.73 3.53
 0 0 14 79.35 2.58
 0 0 14 79.7 2.55
 0 0 -14 80.4 2.6
 0 0 -15 20.42 2.77
 0 0 15 19.54 1.16
 0 0 -15 21.46 1.36
 0 0 -15 19.64 1.13
 0 0 15 18.69 1.23
 0 0 -15 19 1.32
 0 0 -15 20.83 1.45
 0 0 15 18.69 1.33
 0 0 15 19.39 1.94
 0 0 15 21.17 2.35
 0 0 -15 19.38 2.38
 0 0 15 21.03 1.76
 0 0 -15 21.06 2.38
 0 0 15 20.29 2.3
 0 0 15 21.09 2.34
 0 0 -15 21.83 2.21
 0 0 -15 19.89 1.52
 0 0 -15 18.76 1.88
 0 0 15 21.67 2.08
 0 0 15 19.44 2.19
 0 0 15 17.84 1.99
 0 0 -15 18.89 2.16
 0 0 15 19.54 1.93
 0 0 -15 19.8 1.69
 0 0 -15 20.86 1.07
 0 0 15 20.98 1.93
 0 0 -15 21.35 1.78
 0 0 15 20.81 1.83
 0 0 -15 18.43 1.39
 0 0 15 21.03 2.51
 0 0 -15 19.61 2.48
 0 0 15 20.87 2.45
 0 0 15 17.06 2.14
 0 0 15 20.41 1.02
 0 0 -15 18.7 1.01
 0 0 15 19.97 1.31
 0 0 -15 19.6 1.43
 0 0 -16 3442.54 90.15
 0 0 -16 3490.88 90.11
 0 0 16 3482.04 90.21
 0 0 16 3547.67 90.22
 0 0 -16 3501.22 90.22
 0 0 16 3524.07 90.24
 0 0 -16 3464.91 90.12
 0 0 16 3421.67 90.13
 0 0 -16 3463.57 90.72
 0 0 16 3472.56 91.02
 0 0 -16 3395.65 90.15
 0 0 -16 3453.15 90.72
 0 0 16 3519.19 90.95
 0 0 16 3443.54 90.63
 0 0 16 3581.81 91.05
 0 0 -16 3537.97 90.73
 0 0 16 3472.88 90.79
 0 0 -16 3470.26 90.57
 0 0 -16 3508.28 90.67
 0 0 16 3429.8 90.54
 0 0 16 3407.08 90.89
 0 0 -16 3563.68 90.69
 0 0 -16 3493.44 90.54
 0 0 -16 3441 90.62
 0 0 16 3592.57 90.75
 0 0 16 3481.96 90.96
 0 0 16 3487.42 90.7
 0 0 -16 3314.58 90.21
 0 0 -16 3357.67 90.39
 0 0 -16 3503.33 90.81
 0 0 16 3369.83 90.92
 0 0 -16 3146.83 90.67
 0 0 16 3459.66 90.95
 0 0 16 3406.72 90.22
 0 0 -16 3414.71 90.16
 0 0 17 14.69 2.15
 0 0 -17 13.32 2.48
 0 0 -17 12.68 1.55
 0 0 17 13.33 0.95
 0 0 -17 14.09 0.95
 0 0 17 14.44 1.49
 0 0 17 13.44 2.07
 0 0 -17 13.53 2.4
 0 0 17 10.66 2.31
 0 0 17 11.4 1.67
 0 0 -17 12.32 2.23
 0 0 -17 12.95 2.16
 0 0 -17 12.46 1.85
 0 0 17 13 1.85
 0 0 17 13.96 1.59
 0 0 -17 12.27 2.03
 0 0 -17 13.04 1.64
 0 0 17 14.12 1.77
 0 0 17 14.9 2.51
 0 0 -17 13.91 0.95
 0 0 17 12.85 1.94
 0 0 -17 12.84 1.33
 0 0 17 12.69 1.08
 0 0 17 12.25 1.12
 0 0 -17 13.15 1.35
 0 0 -17 13.85 1.42
 0 0 17 13.96 1.31
 0 0 -17 13.71 1.45
 0 0 -18 12.82 1.45
 0 0 18 12.34 1.47
 0 0 -18 12.25 0.93
 0 0 18 12.85 0.95
 0 0 18 12.92 2.29
 0 0 -18 14.75 2.59
 0 0 -18 13.27 1.59
 0 0 18 13.99 2.43
 0 0 -18 12.3 2.52
 0 0 18 11.94 2.25
 0 0 18 11.99 1.75
 0 0 -18 10.65 2.26
 0 0 -18 13.73 1.89
 0 0 18 13.21 2.08
 0 0 18 12.45 2.01
 0 0 -18 14.2 1.68
 0 0 -18 12.27 2.12
 0 0 18 11.26 1.54
 0 0 18 13.93 2.02
 0 0 -18 12.46 0.93
 0 0 18 14.4 2.55
 0 0 18 13.2 1.78
 0 0 -18 14.28 1.35
 0 0 -18 9.17 2.46
 0 0 18 10.36 2.03
 0 0 -18 11.63 1.38
 0 0 18 11.12 1.17
 0 0 18 12.27 1.17
 0 0 18 11.36 1.32
 0 0 -18 12.91 1.48
 0 0 -19 596.81 15.83
 0 0 -19 593.34 15.73
 0 0 19 595.69 15.85
 0 0 19 567.53 15.67
 0 0 -19 593.24 15.67
 0 0 19 613.98 16.88
 0 0 -19 610.67 16.56
 0 0 -19 585.12 15.75
 0 0 19 593.75 16.74
 0 0 -19 605.58 16.51
 0 0 19 600.8 16.34
 0 0 19 605.31 16.86
 0 0 19 608.58 16.76
 0 0 19 597.58 16.21
 0 0 -19 583.45 16.19
 0 0 -19 622.24 16.46
 0 0 -19 581.93 16
 0 0 19 588.92 16.4
 0 0 19 599.98 16.8
 0 0 19 619.04 16.51
 0 0 19 581.76 16.74
 0 0 19 576.06 16.7
 0 0 -19 596.09 16.53
 0 0 -19 596.42 16.63
 0 0 19 596.72 15.8
 0 0 -19 602.61 15.73
 0 0 19 591.03 15.8
 0 0 19 598.03 15.83
 0 0 -19 588.87 15.76
 0 0 20 2.92 1.07
 0 0 -20 2.83 1.35
 0 0 20 3.6 1.06
 0 0 -20 1.57 1.45
 0 0 20 4.13 1.48
 0 0 -20 1.93 0.85
 0 0 20 2.04 0.87
 0 0 -20 2.61 2.56
 0 0 -20 2.28 1.42
 0 0 20 1.45 2.34
 0 0 -20 1.63 1.6
 0 0 20 2.24 1.66
 0 0 -20 1.9 2.51
 0 0 20 2.65 2.02
 0 0 20 3.69 2.21
 0 0 -20 0.95 1.54
 0 0 20 2.14 2.06
 0 0 -20 3.41 2.19
 0 0 -20 2.04 1.6
 0 0 20 1.98 1.5
 0 0 20 1.77 2.5
 0 0 -20 1.7 1.22
 0 0 -20 3.43 2.82
 0 0 20 2.88 2.37
 0 0 20 6.06 2.22
 0 0 -20 1.19 2.52
 0 0 -20 2.82 1.51
 0 0 20 2.27 1.31
 0 0 -21 1830.3 47.59
 0 0 -21 1819.71 47.48
 0 0 21 1840.08 47.61
 0 0 21 1843.88 47.45
 0 0 -21 1758.62 47.42
 0 0 21 1820.73 48.71
 0 0 -21 1845.6 48.31
 0 0 -21 1804.31 47.49
 0 0 21 1851.01 48.74
 0 0 -21 1796.93 48.27
 0 0 21 1769.75 48.12
 0 0 -21 1814.69 48.06
 0 0 -21 1836.34 48.19
 0 0 21 1782.52 48.34
 0 0 -21 1765.5 47.9
 0 0 21 1750.69 47.97
 0 0 21 1803.54 48.62
 0 0 -21 1797.39 47.78
 0 0 21 1798.94 48.1
 0 0 21 1775.75 48.56
 0 0 -21 1797.49 48.38
 0 0 -21 1790.07 48.28
 0 0 21 1790.1 48.59
 0 0 -21 1830.24 47.48
 0 0 21 1806.7 47.56
 0 0 21 1877.62 47.57
 0 0 21 1807.18 47.59
 0 0 -21 1818.77 47.5
 0 0 -22 4.37 1.41
 0 0 22 3.58 1.16
 0 0 22 4.08 1.16
 0 0 -22 4.66 1.51
 0 0 22 3.72 1.54
 0 0 22 3.71 0.88
 0 0 -22 5.24 1.42
 0 0 -22 5.22 1.65
 0 0 -22 3.46 2.11
 0 0 22 5.08 1.64
 0 0 -22 2.42 1.49
 0 0 22 3.98 1.93
 0 0 -22 2.53 2.16
 0 0 -22 3.8 1.85
 0 0 22 3.58 1.41
 0 0 22 4.07 1.66
 0 0 -22 3.49 1.2
 0 0 22 3.39 2.11
 0 0 22 4.43 2.41
 0 0 -22 6.51 2.91
 0 0 22 3.29 1.34
 0 0 -22 5.03 1.55
 0 0 23 18.15 1.09
 0 0 -23 18.83 1.66
 0 0 -23 16.55 1.52
 0 0 23 18.86 1.72
 0 0 23 18.31 2.51
 0 0 -23 19.59 1.79
 0 0 23 15.12 2.24
 0 0 -23 18.71 1.74
 0 0 -23 17.33 2.05
 0 0 -23 19.06 2.47
 0 0 23 16.99 1.52
 0 0 -23 17.99 1.68
 0 0 23 20.4 1.89
 0 0 -23 19.12 3.1
 0 0 23 17.56 1.37
 0 0 23 16.78 1.28
 0 0 -23 17.78 1.53
 0 0 23 16.26 2.76
 0 0 24 307.38 9.78
 0 0 24 297.46 9.82
 0 0 -24 313.13 8.52
 0 0 24 311.17 8.62
 0 0 -24 311.49 8.52
 0 0 24 297.53 9.85
 0 0 -24 304.83 8.48
 0 0 24 317.27 8.55
 0 0 -24 312.34 8.48
 0 0 24 300.25 9.89
 0 0 -24 298.93 9.51
 0 0 -24 303.98 9.36
 0 0 24 301.45 9.49
 0 0 -24 300.86 9.14
 0 0 -24 300.22 8.92
 0 0 -24 307.51 8.61
 0 0 -24 316.26 8.48
 0 0 24 309.74 8.64
 0 0 25 153.55 5.99
 0 0 25 151.89 5.4
 0 0 -25 144.36 5.3
 0 0 25 153.43 5.78
 0 0 -25 150.37 4.57
 0 0 -25 153.96 4.57
 0 0 25 149.15 4.61
 0 0 25 143.94 5.95
 0 0 -25 151.43 4.49
 0 0 25 153.08 4.55
 0 0 -25 152.6 4.49
 0 0 -25 157.57 5.69
 0 0 25 149.89 5.94
 0 0 25 153.24 5.52
 0 0 -25 149.3 5.47
 0 0 -25 153.14 5.2
 0 0 -25 150.39 4.64
 0 0 -25 151.23 4.49
 0 0 25 151.28 4.68
 0 0 -25 156.85 6.13
 0 0 26 19.66 2.74
 0 0 26 17.4 2.84
 0 0 -26 23.89 2.42
 0 0 -26 21.28 1.87
 0 0 -26 19.29 2.89
 0 0 26 21.9 2.76
 0 0 -26 20.82 2.54
 0 0 26 22.21 2.35
 0 0 -26 22.18 2.18
 0 0 26 22.85 1.65
 0 0 -26 21.87 1.74
 0 0 26 20.14 2.96
 0 0 -26 21.2 1.62
 0 0 -26 21.45 1.65
 0 0 26 17.75 1.46
 0 0 -26 20.51 1.79
 0 0 -26 22.51 1.64
 0 0 -26 23.09 3.81
 0 0 26 22.33 1.86
 0 0 -27 20.5 2.36
 0 0 27 17.68 2.84
 0 0 27 19.75 2.62
 0 0 -27 22.58 1.89
 0 0 -27 22.59 3
 0 0 27 24.15 3
 0 0 -27 20.65 1.77
 0 0 27 20.73 1.65
 0 0 27 23.48 3.05
 0 0 27 18.88 1.48
 0 0 -27 20.76 1.68
 0 0 -27 20.66 1.65
 0 0 -27 24.18 3.78
 0 0 27 21.81 1.84
 0 0 -27 19.29 1.79
 0 0 -27 18.17 2.57
 0 0 -27 22 2.24
 0 0 27 18.88 2.32
 0 0 27 21.47 1.62
 0 0 28 27.66 1.8
 0 0 -28 27.67 1.79
 0 0 28 29.88 1.74
 0 0 -28 30.09 3.98
 0 0 28 27.2 3.08
 0 0 -28 34.77 3.17
 0 0 -28 29.74 2.7
 0 0 28 27.73 2.6
 0 0 -28 27.01 2.33
 0 0 -28 26.7 2.8
 0 0 28 32.63 3.09
 0 0 28 28.87 3.15
 0 0 -28 31.12 2.56
 0 0 29 2.12 1.28
 0 0 -29 2.57 1.43
 0 0 -29 2.56 1.47
 0 0 29 1.8 1.19
 0 0 29 1.67 1.35
 0 0 -29 2.52 2.29
 0 0 29 0.27 2.2
 0 0 -29 4.11 2.81
 0 0 29 3.74 2.65
 0 0 -29 1.97 3.69
 0 0 29 2.95 2.76
 0 0 29 2.68 2.4
 0 0 -29 1.28 2.09
 0 0 -29 -0.8 1.91
 0 0 29 1.77 2.01
 0 0 29 1.57 3
 0 0 -29 2.53 2.32
 0 0 30 59.44 4.18
 0 0 30 52.97 3.43
 0 0 -30 59.02 3.17
 0 0 30 54.78 2.5
 0 0 -30 63.33 2.51
 0 0 -30 61.75 4.37
 0 0 -30 52.86 2.54
 0 0 -30 57.33 2.39
 0 0 -30 55.62 3.41
 0 0 30 52.77 4.04
 0 0 30 56.26 3.62
 0 0 -30 60.67 2.54
 0 0 30 58.27 2.6
 0 0 -30 65.03 4.78
 0 0 -30 60.95 3.57
 0 0 30 54.46 3.82
 0 0 -30 55.54 3.28
 0 0 31 97.27 5.05
 0 0 -31 95.48 4.28
 0 0 -31 99.53 4.57
 0 0 -31 104.71 3.5
 0 0 31 94.66 5.12
 0 0 31 96.69 4.66
 0 0 -31 98.18 4.44
 0 0 31 103.82 5.38
 0 0 -31 101.65 3.43
 0 0 31 99.34 3.51
 0 0 -31 110.89 5.41
 0 0 31 89.32 3.32
 0 0 -31 100.2 3.32
 0 0 31 96.95 3.61
 0 0 -31 108.19 5.57
 0 0 -31 100.13 3.35
 0 0 -31 93.05 3.52
 0 0 31 98.65 3.43
 0 0 32 107.37 5.38
 0 0 -32 108.56 4.7
 0 0 -32 118.52 3.85
 0 0 -32 119.95 4.93
 0 0 32 103.83 5.64
 0 0 32 113.87 5.8
 0 0 -32 116.71 3.82
 0 0 32 110.91 3.89
 0 0 -32 124.49 5.82
 0 0 32 108.11 3.76
 0 0 32 98.56 3.73
 0 0 -32 112.27 3.71
 0 0 -32 115.16 5.91
 0 0 32 114.09 4
 0 0 -32 114.57 3.71
 0 0 -32 111.75 3.9
 0 0 32 117.58 3.87
 0 0 33 35.48 3.38
 0 0 -33 37.09 2.98
 0 0 -33 35.43 2.29
 0 0 33 34.28 3.74
 0 0 -33 34.42 3.11
 0 0 33 37.3 3.95
 0 0 33 35.75 2.17
 0 0 -33 35.62 2.22
 0 0 -33 33.18 4.1
 0 0 33 33.75 1.94
 0 0 33 33.7 2.08
 0 0 -33 36.55 2.06
 0 0 33 35.35 2.34
 0 0 -33 39.46 4.62
 0 0 -33 37.66 2.29
 0 0 -33 35.44 2.11
 0 0 33 33.88 2.04
 0 0 34 3.6 2.63
 0 0 -34 1.62 1.93
 0 0 34 1.62 2.93
 0 0 -34 1.38 2.52
 0 0 34 4.1 3.16
 0 0 34 2.71 1.65
 0 0 -34 2.22 1.81
 0 0 -34 2.96 3.54
 0 0 -34 3.58 1.67
 0 0 34 2.46 1.47
 0 0 34 3.12 1.88
 0 0 -34 3.47 4.12
 0 0 -34 2.8 1.69
 0 0 -34 0.93 1.78
 0 0 34 -0.35 1.56
 0 0 35 60.71 4.35
 0 0 -35 68.06 2.98
 0 0 -35 63.59 3.85
 0 0 35 59.33 4.7
 0 0 35 69.83 4.84
 0 0 35 65.94 2.92
 0 0 -35 66.5 2.9
 0 0 -35 68.11 4.97
 0 0 -35 65.96 2.76
 0 0 35 65.32 2.75
 0 0 -35 77.3 5.36
 0 0 35 66.1 3.06
 0 0 35 65.6 2.8
 0 0 -35 68.13 3
 0 0 -35 65.24 2.78
 0 0 -36 259.54 7.44
 0 0 36 252.33 7.59
 0 0 -36 245.32 7.54
 0 0 -36 265.53 7.35
 0 0 -36 266.78 9.47
 0 0 36 256.21 7.68
 0 0 -36 255.45 7.33
 0 0 36 244.19 7.49
 0 0 -36 243.87 8.51
 0 0 36 221.08 9.24
 0 0 -36 263.86 7.45
 0 0 36 247.9 7.52
 0 0 -37 128.58 4.08
 0 0 -37 116.33 4.26
 0 0 37 111.61 4.14
 0 0 -37 119.89 4.05
 0 0 -37 122.47 4.21
 0 0 -37 122.41 4.12
 0 0 -37 127.79 6.5
 0 0 37 121.89 4.39
 0 0 37 108.68 5.9
 0 0 37 118.43 4.19
 0 0 -37 121.66 4.15
 0 0 37 115.16 4.27
 0 0 38 11.31 3.45
 0 0 38 14.85 2
 0 0 -38 13.57 3.94
 0 0 38 13.89 1.81
 0 0 -38 15.28 1.95
 0 0 -38 15.6 2.22
 0 0 -38 18.13 2.02
 0 0 -38 18.52 4.55
 0 0 38 19.01 2.24
 0 0 38 17.62 3.12
 0 0 -38 15.26 1.94
 0 0 -38 13.68 2.09
 0 0 38 14.01 1.83
 0 0 39 64.66 4.9
 0 0 39 69.27 3.06
 0 0 -39 68.61 5
 0 0 -39 69.35 2.85
 0 0 39 58.54 2.87
 0 0 -39 71.37 3.09
 0 0 -39 71.36 2.94
 0 0 39 68.87 3.24
 0 0 -39 69.29 5.3
 0 0 39 61.9 4.48
 0 0 39 66.32 2.89
 0 0 -39 70.89 2.88
 0 0 -39 61.58 3.04
 0 0 40 8.52 3.32
 0 0 40 8.34 1.95
 0 0 -40 12.17 3.87
 0 0 40 10.17 1.72
 0 0 -40 11.73 1.82
 0 0 -40 11.2 2.19
 0 0 -40 10.05 1.93
 0 0 40 9.4 2.17
 0 0 -40 9.63 4.3
 0 0 -40 10.98 2.03
 0 0 40 9.73 1.74
 0 0 41 75.46 5.17
 0 0 41 75.77 3.28
 0 0 -41 81.37 5.21
 0 0 -41 79.74 3.03
 0 0 41 69.56 3.07
 0 0 -41 81.81 3.26
 0 0 -41 82.23 3.11
 0 0 41 83.43 3.42
 0 0 41 61.98 4.63
 0 0 -41 71.46 3.22
 0 0 41 72.35 3.1
 0 0 42 9.54 3.43
 0 0 42 8.72 1.89
 0 0 -42 8.47 3.76
 0 0 42 5.57 1.58
 0 0 -42 9.01 1.86
 0 0 -42 8.17 4.17
 0 0 42 8.48 2.04
 0 0 42 5.85 2.88
 0 0 -42 9.81 1.96
 0 0 42 9.63 1.68
 0 0 43 10.15 1.83
 0 0 43 7.76 1.8
 0 0 -43 6.45 3.71
 0 0 43 10.04 2.95
 0 0 43 9.77 2.06
 0 0 -43 13.62 4.18
 0 0 -43 9.63 1.8
 0 0 43 11.02 3.4
 0 0 43 7.67 1.68
 0 0 43 7.37 1.61
 0 0 44 1.5 1.48
 0 0 44 0.38 2.63
 0 0 44 -2.44 3.19
 0 0 44 1.81 1.65
 0 0 -44 1.65 1.66
 0 0 -44 0.56 1.6
 0 0 44 1.56 1.9
 0 0 -44 4.04 3.95
 0 0 -45 0.68 1.53
 0 0 45 -0.71 2.96
 0 0 -45 1.1 3.85
 0 0 45 -0.94 1.47
 0 0 -46 13.57 1.72
 0 0 -46 17.13 1.56
 0 0 46 13.13 1.7
 0 0 46 16.9 3.25
 0 0 -46 14.91 3.82
 0 0 -47 29.65 3.8
 0 0 -47 25.31 1.76
 0 0 -47 22.75 1.57
 0 0 47 23.62 1.75
 0 0 47 19.66 1.62
 0 0 47 20.59 2.07
 0 0 47 21.28 3.13
 0 0 47 15.99 1.41
 0 0 -47 23.07 1.73
 0 0 -48 26.96 1.72
 0 0 48 18.72 1.58
 0 0 48 27.91 2.05
 0 0 -48 27.6 1.7
 0 0 -48 24.5 1.5
 0 0 48 25.75 1.68
 0 0 -48 30.64 3.65
 0 0 49 49.34 2
 0 0 49 51.92 2.4
 0 0 -49 52.05 2.03
 0 0 -49 47.7 2.05
 0 0 -49 50.28 1.84
 0 0 -49 56.69 3.77
 0 0 50 17.17 1.73
 0 0 -50 12.55 2.87
 0 0 -50 16.6 1.43
 0 0 50 14.08 1.42
 0 0 -50 14.9 1.4
 0 0 51 20.22 1.65
 0 0 51 17.48 1.36
 0 0 -51 20.53 1.37
 0 0 52 15.08 1.43
 0 0 -52 15.89 1.2
 0 0 53 10.21 1.21
 0 0 -53 10.09 0.97
 0 0 54 9.36 0.99
 0 0 -54 7.92 0.78
 0 -1 53 13.1 1.14
 0 1 -53 12.41 0.91
 0 -1 52 -0.07 1.15
 0 1 -52 -0.23 0.89
 0 -1 52 -0.54 0.91
 0 -1 51 3.96 0.8
 0 1 -51 5.97 1.07
 0 -1 51 6.3 1.12
 0 -1 50 36.49 1.9
 0 -1 50 31.56 1.57
 0 -1 50 34.77 1.65
 0 1 -50 34.92 1.58
 0 -1 49 28.27 1.92
 0 1 -49 27.69 1.58
 0 -1 49 25.3 1.67
 0 -1 49 24.77 1.6
 0 -1 48 2.96 1.4
 0 -1 48 4.11 1.48
 0 1 -48 3.68 1.34
 0 -1 48 2.61 1.69
 0 1 -48 5.45 1.2
 0 1 -48 4.66 3.22
 0 -1 48 3.93 1.08
 0 -1 48 0.35 2.26
 0 -1 47 22.18 1.77
 0 1 -47 21.32 1.68
 0 1 -47 23.53 1.51
 0 -1 47 23.16 2.05
 0 1 -47 22.02 1.72
 0 1 -47 27.97 3.67
 0 -1 47 17.56 1.64
 0 -1 46 39.22 2.43
 0 1 -46 38.01 1.9
 0 -1 46 37.83 2.14
 0 1 -46 39.33 2.08
 0 -1 45 49.78 2.41
 0 1 -45 47.98 2.15
 0 1 -45 51.11 4.57
 0 1 -44 9.49 4.06
 0 1 -44 7.62 1.64
 0 -1 44 4.72 2.79
 0 -1 44 7.5 1.55
 0 -1 44 10.52 2.08
 0 -1 44 6.17 3.09
 0 1 -44 9.29 1.74
 0 1 -43 38.78 2.06
 0 1 -43 37.65 2.21
 0 -1 43 32.42 2.2
 0 1 -43 38.14 2.19
 0 -1 43 32.03 3.74
 0 -1 43 36.64 3.9
 0 1 -43 43.71 4.67
 0 -1 43 37.01 2.49
 0 -1 43 43.04 2.35
 0 -1 42 54.8 2.64
 0 -1 42 47.27 2.53
 0 1 -42 48.25 2.49
 0 -1 42 37.01 3.95
 0 -1 42 46.3 2.51
 0 -1 42 49 4.44
 0 1 -42 54.58 2.52
 0 -1 42 53.93 2.82
 0 1 -42 60.28 4.95
 0 -1 41 -1.04 1.81
 0 -1 41 -0.12 1.65
 0 1 -41 -0.76 1.65
 0 -1 41 -0.11 2.95
 0 -1 41 -0.3 1.58
 0 -1 41 1.9 3.27
 0 1 -41 -0.43 1.8
 0 1 -41 -2.71 4.25
 0 -1 41 -0.32 2
 0 1 -40 36.42 2.29
 0 -1 40 33.67 2.21
 0 -1 40 34.14 2.33
 0 1 -40 35.63 4.32
 0 -1 40 31.29 2.18
 0 -1 40 28.45 3.8
 0 -1 40 37.54 2.59
 0 -1 40 36.37 4.04
 0 1 -40 32.78 2.22
 0 1 -39 24.61 2.08
 0 -1 39 16.75 3.65
 0 -1 39 20.28 2.06
 0 -1 39 17.62 1.93
 0 1 -39 20.58 4.45
 0 -1 39 20.92 2.3
 0 -1 39 22.02 2
 0 1 -39 25.43 4.15
 0 -1 38 -0.79 2.85
 0 1 -38 0.11 1.85
 0 -1 38 0.18 1.69
 0 1 -38 2.58 4.32
 0 -1 38 2.23 2.05
 0 -1 38 1.72 3.27
 0 -1 38 0.23 1.8
 0 1 -38 1.26 1.79
 0 -1 38 0.79 1.67
 0 1 -38 2.56 1.92
 0 1 -38 2.19 2.67
 0 1 -38 4.05 3.82
 0 -1 37 67.88 4.85
 0 1 -37 78.64 3.13
 0 1 -37 83.89 3.3
 0 -1 37 77.75 3.22
 0 -1 37 80.53 3.44
 0 1 -37 85.73 5.66
 0 -1 37 73.32 5.06
 0 -1 37 72.27 3.24
 0 -1 37 74.34 3.18
 0 1 -37 76.19 3.06
 0 1 -37 74.98 3.3
 0 1 -37 75.07 4.25
 0 1 -37 81.2 5.27
 0 -1 36 26.19 2.15
 0 1 -36 26.41 2.06
 0 -1 36 23.34 1.95
 0 1 -36 25.99 2.28
 0 -1 36 26.44 2.39
 0 1 -36 28.32 4.65
 0 -1 36 24.49 2.01
 0 1 -36 29.01 2.35
 0 1 -36 27.28 2.15
 0 -1 36 23.29 3.52
 0 1 -36 27.15 3.18
 0 -1 36 31.4 3.56
 0 -1 35 114.77 6.17
 0 1 -35 132.12 4.36
 0 1 -35 130.65 4.28
 0 -1 35 125.2 4.38
 0 1 -35 138.18 6.63
 0 -1 35 132.68 4.55
 0 -1 35 114.6 6.3
 0 -1 35 121.8 4.41
 0 1 -35 131.53 4.22
 0 -1 35 123.85 4.33
 0 1 -35 127.71 4.44
 0 1 -35 130.95 4.24
 0 1 -35 132.35 5.5
 0 -1 35 123.37 5.87
 0 1 -35 119.04 6.24
 0 1 -34 19.01 2.69
 0 -1 34 18.95 3.29
 0 1 -34 23.74 2.02
 0 1 -34 21.67 2.17
 0 -1 34 21.43 1.85
 0 1 -34 23.49 4.48
 0 -1 34 23.23 2.23
 0 -1 34 23.14 3.6
 0 -1 34 22.3 2.01
 0 1 -34 21.05 1.89
 0 -1 34 16.86 1.84
 0 1 -34 20.87 1.91
 0 1 -34 19.4 2.08
 0 -1 34 16.77 3.01
 0 1 -34 17.97 2.96
 0 1 -34 24.28 3.99
 0 -1 33 3.33 2.73
 0 1 -33 4.32 2.32
 0 1 -33 4.51 1.9
 0 1 -33 2.39 1.74
 0 -1 33 3.32 1.6
 0 1 -33 1.13 4.15
 0 -1 33 2.36 1.88
 0 -1 33 2 3.08
 0 -1 33 4.08 1.67
 0 1 -33 1.76 1.63
 0 -1 33 1.66 1.42
 0 1 -33 1.68 1.78
 0 1 -33 0.96 1.62
 0 -1 33 1.22 2.59
 0 1 -33 5.41 2.65
 0 1 -33 3.18 3.63
 0 -1 32 0.19 2.85
 0 1 -32 6.51 2.44
 0 1 -32 6.21 1.74
 0 1 -32 4.19 1.89
 0 -1 32 4.49 1.54
 0 1 -32 6.64 4.13
 0 -1 32 5.2 1.85
 0 -1 32 5.59 3.1
 0 1 -32 4.55 1.75
 0 -1 32 3.95 1.61
 0 -1 32 4.78 1.55
 0 1 -32 4.58 1.65
 0 1 -32 4.58 1.75
 0 1 -32 4.67 1.64
 0 -1 32 8.11 2.85
 0 1 -32 5.8 2.64
 0 -1 32 5.49 2.63
 0 1 -32 9 3.57
 0 -1 31 28.25 3.21
 0 1 -31 30.27 2.91
 0 1 -31 27.98 2.13
 0 1 -31 31.12 2.02
 0 -1 31 31.52 1.92
 0 1 -31 30.74 2.06
 0 -1 31 29.07 1.98
 0 -1 31 29.57 1.9
 0 1 -31 31.26 1.93
 0 1 -31 30.26 2.1
 0 1 -31 32.2 1.98
 0 1 -31 35.38 4.43
 0 -1 31 30.01 2.17
 0 -1 31 34.8 3.71
 0 1 -31 29.89 3
 0 -1 31 25.09 3.47
 0 -1 31 28.43 3.19
 0 1 -31 31.67 3.94
 0 1 -30 82.48 2.98
 0 -1 30 76.17 3.01
 0 1 -30 86.98 4.9
 0 1 -30 73.02 3.05
 0 1 -30 79.63 2.88
 0 1 -30 82.01 5.11
 0 -1 30 79.81 3.14
 0 -1 30 73.45 4.71
 0 1 -30 80.74 3.01
 0 -1 30 74.28 4.57
 0 1 -30 75.54 3.9
 0 -1 30 74.89 4.33
 0 -1 30 78.27 4.66
 0 1 -30 78.32 4.07
 0 1 -29 1.76 2.25
 0 -1 29 0.26 2.44
 0 1 -29 2.2 1.69
 0 -1 29 -0.52 1.6
 0 1 -29 3.45 3.85
 0 1 -29 -0.51 1.59
 0 -1 29 1.13 1.24
 0 1 -29 1.14 1.5
 0 1 -29 0.91 1.58
 0 1 -29 -2.45 3.29
 0 -1 29 2.8 2.49
 0 -1 29 2.4 2.47
 0 1 -29 0.97 2.36
 0 -1 29 1.34 2.15
 0 -1 29 2.04 2.81
 0 -1 28 27.71 3.37
 0 -1 28 23.39 2.7
 0 -1 28 28.73 3.08
 0 -1 28 25.83 2.88
 0 1 -28 28.63 2.86
 0 -1 28 27.46 1.83
 0 -1 28 28.98 1.77
 0 1 -28 27.22 1.76
 0 -1 28 24.5 1.61
 0 1 -28 28.24 4.11
 0 -1 28 28.6 3.22
 0 1 -28 25.67 2.7
 0 -1 28 29.14 2.79
 0 1 -28 27.56 3.68
 0 -1 27 120.08 5.46
 0 1 -27 128.55 4.86
 0 -1 27 125.19 5.05
 0 1 -27 128.92 3.97
 0 -1 27 123.76 3.99
 0 1 -27 133.91 5.81
 0 -1 27 123.32 4.09
 0 -1 27 129.57 5.63
 0 -1 27 119.12 5.18
 0 1 -27 123.96 3.93
 0 -1 27 123.87 4.02
 0 -1 27 118.98 3.85
 0 1 -27 122.53 3.86
 0 1 -27 120.09 4.02
 0 -1 27 115.07 5.39
 0 1 -27 116.18 4.91
 0 1 -27 129.07 5.72
 0 1 -26 64.15 3.14
 0 1 -26 68.01 3.44
 0 1 -26 70.09 3.17
 0 -1 26 69.69 3.88
 0 -1 26 64.49 3.62
 0 1 -26 70.85 2.69
 0 -1 26 68.95 2.61
 0 -1 26 68.1 2.78
 0 1 -26 67.93 4.63
 0 1 -26 62.92 3.3
 0 -1 26 68.21 4.15
 0 -1 26 61.11 3.64
 0 1 -26 67.87 2.61
 0 -1 26 64.37 2.61
 0 -1 26 60.59 2.45
 0 1 -26 69.84 2.54
 0 1 -26 65.76 2.71
 0 1 -26 67.96 2.55
 0 -1 26 61.46 3.96
 0 1 -26 69.6 4.42
 0 1 -25 17.08 2.02
 0 1 -25 15.92 2.35
 0 -1 25 12.95 2.41
 0 -1 25 18.22 2.65
 0 1 -25 14.72 2.03
 0 -1 25 15.85 2.55
 0 1 -25 17.8 2.5
 0 1 -25 14.53 1.78
 0 -1 25 16.54 1.55
 0 1 -25 14.71 3.59
 0 -1 25 16.04 1.75
 0 1 -25 15.87 1.83
 0 -1 25 16.72 2.53
 0 1 -25 13.95 2.2
 0 -1 25 15.53 2.95
 0 1 -25 16.14 1.68
 0 -1 25 13.67 1.56
 0 1 -25 16.62 1.6
 0 -1 25 14.28 1.35
 0 1 -25 16.07 1.69
 0 1 -25 16.99 1.58
 0 -1 25 15.84 2.71
 0 1 -25 16.96 3.3
 0 -1 24 -0.27 2.25
 0 1 -24 0.69 2.21
 0 1 -24 1.54 1.62
 0 -1 24 0.7 1.31
 0 1 -24 -1.55 3.46
 0 -1 24 3.77 1.57
 0 1 -24 0.72 2.1
 0 1 -24 0.18 1.73
 0 -1 24 1.18 2.13
 0 -1 24 1.84 2.38
 0 -1 24 0.37 2.08
 0 1 -24 2.97 1.83
 0 -1 24 -0.7 2.09
 0 1 -24 1.14 1.51
 0 -1 24 4.62 2.61
 0 1 -24 1.19 2.22
 0 1 -24 0.04 1.92
 0 -1 24 0.55 1.57
 0 1 -24 2.57 1.44
 0 -1 24 1.33 1.15
 0 1 -24 3.32 3.13
 0 1 -24 0.63 1.51
 0 1 -24 1.07 1.34
 0 1 -24 0.71 1.52
 0 -1 24 0.55 1.34
 0 1 -23 85.11 2.84
 0 1 -23 83.73 2.99
 0 -1 23 81.96 3.04
 0 -1 23 84 2.92
 0 1 -23 85.18 3.82
 0 1 -23 87.43 2.98
 0 -1 23 83.85 3.89
 0 -1 23 85.25 4.2
 0 1 -23 84.36 3.44
 0 -1 23 83.7 4.13
 0 1 -23 86.49 3.72
 0 1 -23 84.22 3.58
 0 1 -23 82.62 3.87
 0 1 -23 84.76 3.33
 0 -1 23 80.56 3.89
 0 -1 23 91.53 4.38
 0 -1 23 80.09 3.46
 0 -1 23 81 3.48
 0 1 -23 91.31 4.52
 0 1 -23 83.65 2.82
 0 -1 23 81.53 2.8
 0 1 -23 83.26 2.91
 0 -1 23 81.05 2.92
 0 1 -22 46.94 2.01
 0 1 -22 42.82 2.12
 0 -1 22 45.88 2.19
 0 -1 22 45.38 2.03
 0 -1 22 43.94 3.19
 0 -1 22 47.72 2.97
 0 1 -22 42.07 2.54
 0 1 -22 46.82 2.99
 0 -1 22 44.07 2.89
 0 1 -22 43.86 2.64
 0 -1 22 49.38 3.35
 0 1 -22 42.82 2.36
 0 -1 22 46.17 2.54
 0 -1 22 44.83 2.54
 0 1 -22 43.9 3.64
 0 1 -22 47.8 2.17
 0 1 -22 45.36 2.97
 0 -1 22 43.94 1.88
 0 1 -22 46.01 2.02
 0 -1 22 47.79 2.06
 0 1 -22 46.29 2.09
 0 -1 21 446.46 11.95
 0 1 -21 437.18 12.96
 0 1 -21 444.07 11.82
 0 1 -21 447.67 12.62
 0 -1 21 420.33 13
 0 1 -21 440.41 12.31
 0 1 -21 435.3 12.47
 0 1 -21 440.5 12.61
 0 -1 21 462.81 13.14
 0 -1 21 431.05 12.86
 0 -1 21 429.05 12.48
 0 -1 21 437.48 12.5
 0 1 -21 445.88 12.92
 0 1 -21 424.61 11.9
 0 1 -21 441.42 11.78
 0 -1 21 433.81 11.85
 0 1 -21 437.29 11.79
 0 -1 21 441.45 11.91
 0 1 -21 441.3 11.82
 0 -1 20 362.47 11.2
 0 1 -20 370.83 10.68
 0 1 -20 368.3 9.98
 0 -1 20 362.26 11.16
 0 1 -20 369.19 10.88
 0 1 -20 368.46 10.43
 0 1 -20 369.94 10.59
 0 -1 20 366.55 10.95
 0 1 -20 361.05 10.73
 0 -1 20 383.33 11.2
 0 -1 20 363.2 10.61
 0 -1 20 367.7 10.62
 0 1 -20 371.51 9.94
 0 -1 20 366.75 10
 0 1 -20 374.17 9.94
 0 1 -20 368.86 10.06
 0 -1 20 362.06 10.08
 0 1 -20 372.91 11.12
 0 1 -20 366.57 9.98
 0 -1 20 365.27 10.05
 0 -1 19 110.32 4.55
 0 1 -19 115.08 4.24
 0 -1 19 112.03 4.6
 0 1 -19 115.53 3.51
 0 -1 19 109.44 4.52
 0 1 -19 114.34 4.46
 0 -1 19 107.28 4.29
 0 1 -19 107.99 3.85
 0 1 -19 114.52 4.29
 0 1 -19 109.23 4.08
 0 -1 19 111.44 4.07
 0 -1 19 113.39 4.06
 0 -1 19 106.73 3.38
 0 1 -19 107.95 3.4
 0 1 -19 112.68 3.42
 0 1 -19 111.85 3.52
 0 1 -19 122.18 5.11
 0 -1 19 116.2 3.56
 0 -1 19 107.88 3.47
 0 1 -19 116.97 3.48
 0 -1 18 85.15 3.86
 0 -1 18 84.67 3.87
 0 1 -18 81.48 3.45
 0 1 -18 82.34 2.74
 0 -1 18 78.61 3.72
 0 1 -18 79.14 3.73
 0 1 -18 81.59 3.06
 0 1 -18 75.31 3.48
 0 -1 18 74.77 3.24
 0 -1 18 70.12 2.41
 0 -1 18 81.8 3.27
 0 -1 18 80.95 3.49
 0 -1 18 77.71 2.52
 0 1 -18 82.4 2.63
 0 1 -18 81.21 2.61
 0 1 -18 78.66 2.74
 0 -1 18 80.7 2.77
 0 1 -18 87.77 4.43
 0 1 -18 81.84 2.7
 0 -1 18 80.67 2.67
 0 -1 17 141.15 4.38
 0 1 -17 146.14 4.38
 0 -1 17 153.74 4.98
 0 1 -17 152.68 4.77
 0 -1 17 155.22 4.97
 0 -1 17 158.46 5.17
 0 -1 17 136.62 4.26
 0 1 -17 159.9 4.34
 0 1 -17 156.14 4.32
 0 -1 17 160.36 4.33
 0 1 -17 153.07 4.32
 0 1 -17 157.33 4.46
 0 1 -17 154.8 5.33
 0 -1 17 154.04 5.4
 0 1 -17 148.66 4.4
 0 1 -17 149.11 5.77
 0 -1 17 145.78 4.46
 0 -1 17 150.79 5.47
 0 1 -17 151.96 5.07
 0 -1 17 150.65 5.48
 0 1 -16 313.3 9.32
 0 -1 16 304.87 8.38
 0 -1 16 314.85 9.3
 0 1 -16 316.22 8.89
 0 -1 16 304.45 9.23
 0 1 -16 311.2 8.31
 0 -1 16 293.57 9.2
 0 1 -16 307.07 9.04
 0 1 -16 314.16 8.85
 0 -1 16 296.84 8.84
 0 -1 16 319.38 9
 0 1 -16 307.41 8.57
 0 1 -16 304.15 8.68
 0 -1 16 307.53 8.83
 0 -1 16 300.32 9.09
 0 1 -16 308.91 8.26
 0 1 -16 300.31 8.36
 0 1 -16 304.63 8.26
 0 -1 16 305.24 8.29
 0 1 -16 306.31 8.27
 0 1 -16 306.84 8.3
 0 -1 16 304.83 8.34
 0 1 -15 7.62 3.23
 0 -1 15 5.07 1.39
 0 1 -15 3.67 1.93
 0 -1 15 3.96 1.99
 0 -1 15 5.83 2.03
 0 1 -15 5.89 1.39
 0 -1 15 2.47 1.89
 0 1 -15 5.53 2.3
 0 1 -15 4.54 2.01
 0 1 -15 3.38 1.82
 0 -1 15 3.35 1.76
 0 -1 15 5.14 1.64
 0 -1 15 4.49 1.74
 0 -1 15 4.5 1.69
 0 1 -15 4.1 1.39
 0 -1 15 3.88 1.77
 0 1 -15 2.84 1.24
 0 -1 15 3.27 1.79
 0 -1 15 4.63 2.18
 0 1 -15 3.92 1.32
 0 1 -15 4.04 1.15
 0 1 -15 4.59 1.17
 0 -1 15 4.01 0.92
 0 1 -15 4.72 1.21
 0 1 -15 4.16 1.3
 0 -1 15 4.09 1.15
 0 -1 14 25.4 1.51
 0 1 -14 28.64 3.31
 0 1 -14 23.71 2.12
 0 -1 14 22.6 2.41
 0 -1 14 20.53 2.41
 0 1 -14 25.33 1.55
 0 -1 14 20.68 2.15
 0 1 -14 22.66 2.41
 0 -1 14 21.67 2.19
 0 1 -14 24.39 1.73
 0 1 -14 23.48 2
 0 -1 14 22.56 2.32
 0 1 -14 21.83 2.25
 0 -1 14 22.45 1.93
 0 -1 14 22.57 2.04
 0 1 -14 25.52 1.68
 0 -1 14 22.8 1.89
 0 1 -14 22.71 1.52
 0 -1 14 25.22 2.47
 0 -1 14 26.59 2.16
 0 1 -14 23.76 1.4
 0 1 -14 22.68 1.51
 0 -1 14 22.37 1.2
 0 1 -14 21.68 1.37
 0 1 -14 21.96 1.35
 0 1 -14 24.98 1.48
 0 -1 14 25.69 1.38
 0 1 -13 15.81 3.14
 0 -1 13 17.88 1.42
 0 1 -13 18.77 2.01
 0 -1 13 19.88 2.12
 0 -1 13 19.27 2.27
 0 1 -13 17.25 1.46
 0 -1 13 17.7 2.02
 0 1 -13 18.04 2.35
 0 1 -13 18.07 1.95
 0 -1 13 19.09 2.12
 0 1 -13 19.8 2.16
 0 -1 13 16.2 2.04
 0 1 -13 17.71 1.63
 0 -1 13 17.87 1.78
 0 -1 13 19.55 1.77
 0 1 -13 21.02 1.58
 0 1 -13 16.62 1.92
 0 1 -13 19.16 1.42
 0 -1 13 17.35 1.86
 0 -1 13 16.91 1.95
 0 -1 13 17.36 2.26
 0 1 -13 19.72 1.4
 0 1 -13 17.33 1.25
 0 -1 13 20.6 1.1
 0 1 -13 20.03 1.24
 0 1 -13 20.25 1.26
 0 -1 13 16.85 1.24
 0 1 -13 17.95 1.36
 0 -1 12 215.93 5.85
 0 1 -12 213.86 6.72
 0 -1 12 202.32 6.55
 0 -1 12 217.87 6.59
 0 1 -12 213.67 6.29
 0 1 -12 210.93 5.8
 0 -1 12 209.48 6.45
 0 1 -12 213.9 6.38
 0 1 -12 215.37 6.36
 0 -1 12 218.59 6.54
 0 -1 12 212.14 6.44
 0 1 -12 210.65 6.13
 0 1 -12 216.57 6.23
 0 1 -12 203.12 6.38
 0 -1 12 209.2 6.25
 0 1 -12 208.11 6.44
 0 1 -12 223.55 6.47
 0 -1 12 206.01 6.38
 0 1 -12 216.37 6.01
 0 1 -12 216.97 6.08
 0 -1 12 217.09 6.24
 0 -1 12 208.07 6.35
 0 -1 12 219.19 6.58
 0 1 -12 215.69 5.84
 0 1 -12 209.79 5.75
 0 1 -12 211.41 5.74
 0 -1 12 205.95 5.74
 0 1 -12 206.73 5.75
 0 -1 12 208.65 5.75
 0 1 -12 210.94 5.78
 0 -1 12 212.43 5.81
 0 1 -11 1454.61 37.79
 0 -1 11 1447.21 37.36
 0 1 -11 1457.79 37.68
 0 -1 11 1464.17 37.92
 0 -1 11 1403.97 37.88
 0 1 -11 1417.98 37.3
 0 -1 11 1466.34 37.88
 0 1 -11 1427.99 37.72
 0 -1 11 1445.21 37.85
 0 1 -11 1451.88 37.71
 0 1 -11 1472.49 37.67
 0 1 -11 1459.67 37.6
 0 -1 11 1497.42 37.93
 0 -1 11 1411.23 37.7
 0 1 -11 1451.08 37.53
 0 1 -11 1455.39 37.58
 0 1 -11 1495.76 37.84
 0 -1 11 1415.07 37.79
 0 1 -11 1443.24 37.85
 0 -1 11 1428.74 37.86
 0 -1 11 1442.66 37.79
 0 1 -11 1380.91 37.29
 0 1 -11 1410.79 37.35
 0 1 -11 1389.71 37.28
 0 1 -11 1393.44 37.29
 0 1 -11 1423.32 37.3
 0 -1 11 1443.3 37.35
 0 -1 10 4854.89 128.07
 0 1 -10 4892.4 128.39
 0 -1 10 5071.1 128.56
 0 -1 10 5087.02 128.58
 0 1 -10 4960.66 128.35
 0 1 -10 4807.94 128.01
 0 -1 10 5061.42 128.53
 0 1 -10 4938.06 128.38
 0 1 -10 4954.23 128.37
 0 -1 10 4994.92 128.52
 0 1 -10 5016.67 128.35
 0 1 -10 4995.59 128.3
 0 -1 10 5032.11 128.56
 0 -1 10 4952 128.33
 0 -1 10 4936.99 128.4
 0 1 -10 4977.76 128.24
 0 1 -10 4925.47 128.52
 0 1 -10 5166.18 128.5
 0 -1 10 4849.87 128.46
 0 -1 10 4842.46 128.43
 0 1 -10 4846.02 128.01
 0 1 -10 4986.86 128.07
 0 1 -10 4845.46 128.01
 0 1 -10 4823.66 128.02
 0 -1 10 4909.21 128.06
 0 1 -9 4105.27 109.08
 0 1 -9 4170.57 109.14
 0 -1 9 4320.75 109.59
 0 -1 9 4253.62 109.56
 0 1 -9 4201.61 109.42
 0 1 -9 4279.98 109.4
 0 -1 9 4280.06 109.58
 0 1 -9 4195.29 109.34
 0 -1 9 4228.44 109.39
 0 -1 9 4267.89 109.45
 0 -1 9 4236.23 109.58
 0 1 -9 4266.68 109.3
 0 -1 9 4211.22 109.39
 0 -1 9 4147.92 109.51
 0 1 -9 4367.44 109.53
 0 1 -9 4315.03 109.56
 0 -1 9 4242.47 109.48
 0 -1 9 4320.6 109.55
 0 1 -9 4243.51 109.42
 0 1 -9 4093.28 109.09
 0 -1 9 4241.57 109.59
 0 -1 9 4374.45 109.6
 0 1 -9 4205.15 109.4
 0 1 -9 4158.15 109.43
 0 -1 9 4104.38 109.14
 0 1 -9 4080.39 109.1
 0 -1 9 4181.03 109.13
 0 -1 8 9.08 1.68
 0 1 -8 9.17 1.62
 0 -1 8 9.32 1.78
 0 1 -8 8.93 2.58
 0 -1 8 7.51 1.4
 0 -1 8 8.39 1.29
 0 1 -8 8.17 1.55
 0 1 -8 8.43 1.15
 0 1 -8 8.52 1.72
 0 -1 8 7.07 1.53
 0 1 -8 8.85 0.93
 0 1 -8 8.67 1.6
 0 -1 8 9.79 1.55
 0 1 -8 9.76 1.74
 0 1 -8 9.3 1.39
 0 -1 8 9.28 1.84
 0 -1 8 9.53 1.58
 0 1 -8 8.79 1.32
 0 -1 8 8.42 1.62
 0 1 -8 8 1.42
 0 -1 8 8.27 1.38
 0 -1 8 9.41 1.64
 0 -1 8 8.8 1.56
 0 1 -8 8.18 1.49
 0 -1 8 7.67 1.45
 0 1 -8 8.68 1.78
 0 -1 8 10 1.57
 0 -1 7 455.09 12.93
 0 1 -7 463.51 12.91
 0 1 -7 488.97 12.93
 0 1 -7 483.32 12.97
 0 -1 7 472.84 12.83
 0 1 -7 467.23 12.83
 0 -1 7 475.43 12.75
 0 -1 7 479.22 12.86
 0 -1 7 481.21 12.68
 0 -1 7 477.03 12.92
 0 1 -7 481.69 12.88
 0 1 -7 482.1 12.99
 0 1 -7 477.87 12.87
 0 1 -7 486.58 12.84
 0 1 -7 477.24 12.79
 0 -1 7 470.58 12.97
 0 -1 7 485.04 12.96
 0 -1 7 510.17 13
 0 -1 7 471.62 12.95
 0 1 -7 442.68 12.91
 0 -1 7 468.43 12.96
 0 -1 7 477.14 12.87
 0 1 -7 466.63 12.94
 0 -1 7 486.13 12.82
 0 1 -7 475.87 12.95
 0 -1 7 483.72 12.86
 0 1 -7 495.03 13
 0 1 -7 475.1 12.84
 0 -1 7 482.67 12.98
 0 -1 7 477.14 13
 0 1 -6 2106.63 53.47
 0 1 -6 2080.27 53.49
 0 -1 6 1957.67 53.46
 0 1 -6 2046.59 53.5
 0 1 -6 2000.23 53.41
 0 -1 6 2037.7 53.34
 0 -1 6 2036 53.41
 0 -1 6 2046.81 53.29
 0 -1 6 2074.57 53.43
 0 -1 6 2059.77 53.46
 0 1 -6 2036.93 53.39
 0 1 -6 1993.93 53.42
 0 -1 6 2085.19 53.51
 0 -1 6 1994.93 53.49
 0 1 -6 2029.55 53.4
 0 -1 6 2171.67 53.52
 0 -1 6 2046.82 53.49
 0 1 -6 2062.45 53.36
 0 1 -6 2044.73 53.39
 0 -1 6 2051.73 53.39
 0 1 -6 1990.49 53.48
 0 1 -6 2059.02 53.49
 0 -1 6 2037.91 53.52
 0 1 -6 1956.7 53.44
 0 -1 6 1925.93 53.43
 0 1 -6 2001.68 53.49
 0 -1 6 2089.95 53.42
 0 1 -6 2049.71 53.46
 0 -1 6 2014.62 53.4
 0 1 -6 2048.82 53.37
 0 -1 6 2021.62 53.51
 0 -1 6 2053.82 53.49
 0 1 -6 2025.24 53.39
 0 -1 5 5.85 1.14
 0 -1 5 5.01 0.8
 0 1 -5 5.8 1.12
 0 -1 5 5.13 0.94
 0 -1 5 5.5 1.04
 0 1 -5 6.72 1.21
 0 1 -5 4.74 1.07
 0 1 -5 5.52 1.29
 0 -1 5 5.3 1.07
 0 1 -5 6.31 1.88
 0 1 -5 6.1 1.29
 0 1 -5 5.38 1.12
 0 -1 5 4.55 1.02
 0 -1 5 5.73 1.36
 0 1 -5 6.83 1.21
 0 -1 5 4.07 1.14
 0 -1 5 4.75 1.24
 0 1 -5 5.09 1.16
 0 1 -5 5.24 1.06
 0 1 -5 6.5 1.1
 0 -1 5 5.61 1.19
 0 -1 5 4.12 1.25
 0 -1 5 6.69 1.06
 0 -1 5 5.74 1.15
 0 1 -5 6.61 1.78
 0 -1 5 4.69 0.97
 0 1 -5 5.26 1.18
 0 1 -5 6.1 1.29
 0 -1 5 5.47 1.15
 0 -1 5 5.97 1.25
 0 1 -5 5.07 1.2
 0 1 -4 87.27 2.67
 0 -1 4 91.18 2.56
 0 1 -4 84.53 2.64
 0 -1 4 85.67 2.65
 0 1 -4 86.28 2.73
 0 -1 4 82.22 2.69
 0 -1 4 88.38 2.51
 0 1 -4 85.95 2.7
 0 1 -4 86.07 2.69
 0 -1 4 82.46 2.64
 0 1 -4 83.75 2.99
 0 -1 4 82.18 2.62
 0 1 -4 88.39 2.69
 0 1 -4 85.99 2.65
 0 -1 4 84.93 2.75
 0 -1 4 90.21 2.8
 0 1 -4 86.29 2.63
 0 -1 4 84.39 2.73
 0 -1 4 91.06 2.63
 0 -1 4 86.34 2.74
 0 -1 4 83.3 2.74
 0 1 -4 86.73 2.71
 0 1 -4 83.9 2.66
 0 1 -4 83.92 2.53
 0 1 -4 87.1 2.96
 0 1 -4 87.47 2.66
 0 1 -4 87.42 2.66
 0 -1 4 84.53 2.71
 0 1 -4 85.49 2.69
 0 -1 4 83.76 2.65
 0 1 -3 0.72 0.88
 0 -1 3 1.17 0.92
 0 1 -3 0.28 0.81
 0 1 -3 0.98 0.84
 0 1 -3 1.62 0.83
 0 -1 3 0.43 0.71
 0 1 -3 0.81 0.96
 0 -1 3 1.18 0.97
 0 1 -3 1.64 0.86
 0 -1 3 0.62 0.77
 0 -1 3 0.57 0.74
 0 -1 3 0.3 1.03
 0 -1 3 0.9 0.92
 0 1 -3 0.74 0.81
 0 1 -3 0.36 0.71
 0 1 -3 0.33 0.75
 0 1 -3 0.54 0.61
 0 1 -3 0.24 1.42
 0 1 -3 0.36 0.58
 0 1 -3 1.01 0.93
 0 -1 3 1.49 0.91
 0 -1 3 0.98 0.79
 0 1 -3 0.62 0.9
 0 1 -3 0.74 0.94
 0 1 -3 1.1 1.44
 0 1 -2 331.93 8.99
 0 1 -2 323.21 8.94
 0 1 -2 331.14 8.93
 0 1 -2 337.82 8.93
 0 -1 2 325.98 8.94
 0 1 -2 335.12 8.93
 0 1 -2 323.11 8.99
 0 -1 2 338.01 8.99
 0 -1 2 338.02 9
 0 1 -2 324.7 8.86
 0 1 -2 345.97 8.91
 0 1 -2 336.02 8.96
 0 -1 2 344.55 9
 0 1 -2 340.7 8.99
 0 1 -2 337.72 8.89
 0 -1 2 338 8.91
 0 1 -2 341.89 8.94
 0 1 -2 328.72 8.94
 0 1 -2 340.33 8.95
 0 -1 2 337.9 8.97
 0 1 -2 341.9 8.98
 0 -1 2 327.62 8.97
 0 1 -2 340.59 8.98
 0 1 -2 345.2 9
 0 1 -1 577.47 14.68
 0 1 -1 554.23 14.66
 0 1 -1 569.22 14.66
 0 -1 1 544.72 14.62
 0 1 -1 541.34 14.59
 0 1 -1 569.29 14.61
 0 1 -1 560.18 14.65
 0 1 -1 558.74 14.62
 0 -1 1 550.75 14.65
 0 -1 1 520.64 14.62
 0 -1 1 562.27 14.61
 0 -1 1 568 14.68
 0 -1 1 565.42 14.68
 0 1 -1 573.63 14.59
 0 -1 1 563.67 14.59
 0 1 -1 568.37 14.61
 0 1 -1 582.83 14.62
 0 1 -1 563.4 14.67
 0 -1 1 564.36 14.62
 0 1 -1 566.75 14.64
 0 1 -1 509.74 14.56
 0 1 -1 533.03 14.65
 0 1 -1 536.55 14.63
 0 1 -1 533.15 14.62
 0 1 -1 555.45 14.63
 0 -1 1 560.38 14.62
 0 -1 1 565.44 14.68
 0 -1 0 524.36 13.61
 0 1 0 509.3 13.61
 0 -1 0 516.92 13.59
 0 1 0 490.46 13.64
 0 -1 0 487.08 13.63
 0 1 0 518.99 13.6
 0 -1 0 501.75 13.64
 0 -1 0 530.97 13.68
 0 1 0 518.23 13.63
 0 -1 0 540.86 13.63
 0 1 0 533.96 13.63
 0 1 0 538.58 13.68
 0 -1 0 545.2 13.63
 0 1 0 531.12 13.67
 0 1 0 508.89 13.57
 0 -1 0 527.21 13.68
 0 -1 0 546.47 13.64
 0 1 0 519.83 13.59
 0 1 0 523.68 13.66
 0 -1 0 474.81 13.65
 0 -1 0 470.17 13.58
 0 -1 0 526.25 13.59
 0 -1 0 535.58 13.67
 0 1 0 490.86 13.62
 0 1 0 545.83 13.62
 0 -1 0 533.76 13.67
 0 1 0 519.75 13.66
 0 1 1 351.1 9.56
 0 -1 -1 367.96 9.56
 0 1 1 361.41 9.51
 0 -1 -1 350.04 9.57
 0 -1 -1 373.52 9.6
 0 1 1 369.84 9.59
 0 1 1 364.2 9.58
 0 1 1 377.27 9.56
 0 -1 -1 366.84 9.58
 0 -1 -1 365.08 9.6
 0 1 1 371.76 9.62
 0 -1 -1 366.07 9.62
 0 1 1 375.71 9.54
 0 1 1 363.03 9.59
 0 -1 -1 353.05 9.53
 0 -1 -1 358.06 9.59
 0 1 1 371.73 9.61
 0 1 1 330 9.59
 0 -1 -1 335.47 9.58
 0 1 1 371.61 9.61
 0 1 1 355.97 9.55
 0 -1 -1 365.68 9.61
 0 -1 -1 373.17 9.56
 0 1 1 364.51 9.57
 0 1 1 359.6 9.56
 0 -1 -1 329.44 9.55
 0 1 1 354.06 9.56
 0 1 2 1744.79 45.66
 0 1 2 1683.1 45.64
 0 -1 -2 1785.76 45.66
 0 1 2 1787.47 45.67
 0 -1 -2 1914.71 45.71
 0 1 2 1772.12 45.66
 0 -1 -2 1756.71 45.66
 0 1 2 1724.38 45.66
 0 1 2 1697.71 45.63
 0 -1 -2 1763.84 45.65
 0 -1 -2 1852.15 45.7
 0 1 2 1766.95 45.64
 0 -1 -2 1765.79 45.68
 0 1 2 1801.24 45.68
 0 1 2 1706.64 45.6
 0 -1 -2 1453.44 45.64
 0 1 2 1696.17 45.67
 0 -1 -2 1615.65 45.66
 0 -1 -2 1844.17 45.65
 0 -1 -2 1758.79 45.68
 0 1 2 1758.16 45.68
 0 1 2 1826.22 45.65
 0 -1 -2 1749.75 45.6
 0 1 2 1779.69 45.67
 0 1 3 197.22 5.26
 0 1 3 202.76 5.29
 0 1 3 198.07 5.24
 0 1 3 204.52 5.25
 0 -1 -3 178.88 5.27
 0 -1 -3 201.23 5.26
 0 1 3 218.44 5.31
 0 1 3 207.54 5.18
 0 1 3 199.83 5.17
 0 1 3 210.89 5.26
 0 -1 -3 195.94 5.17
 0 -1 -3 197.52 5.22
 0 1 3 199.3 5.18
 0 -1 -3 190.16 5.3
 0 1 3 196.28 5.2
 0 -1 -3 152.27 5.18
 0 1 3 202.41 5.27
 0 -1 -3 205.74 5.26
 0 1 3 215.32 5.24
 0 -1 -3 199.89 5.22
 0 1 3 205.43 5.23
 0 1 3 201.13 5.24
 0 1 3 191 5.24
 0 1 4 40.78 1.61
 0 1 4 36.58 1.5
 0 -1 -4 35.91 1.52
 0 1 4 37.3 1.48
 0 -1 -4 36.21 1.65
 0 -1 -4 36.29 1.69
 0 1 4 40.7 1.61
 0 1 4 40.7 1.54
 0 -1 -4 37 1.7
 0 1 4 40.94 1.66
 0 1 4 39.61 1.42
 0 -1 -4 38.83 1.43
 0 1 4 37.49 1.57
 0 1 4 40.19 1.44
 0 1 4 36.39 1.38
 0 1 4 40.8 1.52
 0 -1 -5 38.47 1.74
 0 1 5 37.36 1.6
 0 1 5 37.11 1.57
 0 -1 -5 39.65 1.85
 0 -1 -5 37.81 1.41
 0 1 5 36.73 1.7
 0 1 5 37.56 1.63
 0 1 5 39.13 1.55
 0 1 5 40.59 1.55
 0 1 5 38.06 1.45
 0 -1 -5 38.73 1.71
 0 1 5 40.22 1.51
 0 -1 -5 39.47 1.52
 0 1 5 38.39 1.83
 0 1 5 43.51 1.67
 0 1 6 680.12 18.57
 0 -1 -6 708.23 18.6
 0 1 6 699.1 18.53
 0 -1 -6 674.82 18.56
 0 -1 -6 724.31 18.61
 0 -1 -6 699.54 18.58
 0 1 6 726.23 18.57
 0 1 6 709.6 18.6
 0 1 6 665.1 18.64
 0 -1 -6 685.75 18.58
 0 1 6 676.95 18.58
 0 1 6 708.21 18.61
 0 -1 -6 722.95 18.57
 0 1 6 681.76 18.61
 0 -1 -6 690.48 18.46
 0 1 6 690.09 18.58
 0 1 6 727.74 18.62
 0 -1 -6 684.56 18.58
 0 1 6 713.73 18.6
 0 -1 -6 735.48 18.64
 0 1 7 1117.55 28.81
 0 1 7 1106.4 28.69
 0 -1 -7 1100.74 28.78
 0 1 7 1053.62 28.82
 0 1 7 1109.21 28.78
 0 1 7 1098.08 28.74
 0 -1 -7 1114.4 28.81
 0 -1 -7 1033.79 28.78
 0 1 7 1089.38 28.79
 0 -1 -7 1036.66 28.76
 0 -1 -7 1035.36 28.77
 0 -1 -7 1088.2 28.75
 0 -1 -7 1113.13 28.73
 0 1 7 1100.92 28.79
 0 1 7 1086.31 28.79
 0 -1 -7 1074.33 28.72
 0 1 7 1104.5 28.77
 0 -1 -7 1102.77 28.65
 0 1 7 1085.34 28.82
 0 -1 -7 1095.05 28.78
 0 -1 -7 1044.3 28.75
 0 1 7 1149.72 28.84
 0 1 7 1055.1 28.73
 0 1 7 1092.36 28.79
 0 -1 -7 1159.83 28.83
 0 -1 -8 226.05 6.48
 0 -1 -8 221.52 6.42
 0 -1 -8 227.51 6.48
 0 1 8 223.92 6.33
 0 1 8 229.28 6.45
 0 -1 -8 223.87 6.45
 0 1 8 227.91 6.6
 0 1 8 225.26 6.48
 0 1 8 243.23 6.48
 0 -1 -8 217.83 6.53
 0 -1 -8 220.8 6.49
 0 -1 -8 228.58 6.41
 0 1 8 226.36 6.46
 0 -1 -8 212.03 6.14
 0 1 8 234.08 6.54
 0 -1 -8 223.89 6.41
 0 -1 -8 231 6.27
 0 1 8 224.15 6.23
 0 1 8 221.32 6.42
 0 -1 -8 215.12 6.55
 0 1 8 237.38 6.54
 0 -1 -8 232.57 6.55
 0 1 8 244.99 6.42
 0 1 8 223.25 6.48
 0 1 8 228.15 6.42
 0 -1 -9 332.67 9.32
 0 -1 -9 311.34 9.29
 0 -1 -9 344.34 9.24
 0 1 9 342.61 9.31
 0 -1 -9 321.6 9.28
 0 1 9 339.32 9.32
 0 1 9 331.76 9.42
 0 1 9 354.12 9.22
 0 1 9 327.59 9.35
 0 1 9 327.22 9.26
 0 1 9 333.6 9.08
 0 -1 -9 342.86 9.14
 0 -1 -9 316.36 8.95
 0 1 9 324.73 9.36
 0 -1 -9 329.36 9.34
 0 -1 -9 343.91 9.31
 0 1 9 333.72 9.34
 0 1 9 343 9.32
 0 1 9 326.62 9.32
 0 1 9 343.63 9.27
 0 1 9 334.44 9.28
 0 -1 -9 339.28 9.35
 0 -1 -9 340.15 9.38
 0 1 9 369.62 9.42
 0 1 10 6.76 1.74
 0 1 10 9.14 1.56
 0 1 10 5.92 1.55
 0 1 10 7.46 1.37
 0 1 10 6.83 1.88
 0 -1 -10 6.2 1.52
 0 1 10 4.82 1.36
 0 1 10 11.04 2.2
 0 1 10 6.97 1.56
 0 1 10 8.49 1.84
 0 -1 -10 6.61 0.92
 0 1 10 6.95 1.26
 0 1 10 5.66 1.95
 0 1 10 7.03 1.4
 0 -1 -10 8.65 1.06
 0 1 10 7 0.9
 0 1 10 7.28 1.55
 0 1 10 6.52 1.61
 0 -1 -10 9.91 1.98
 0 -1 -10 6.81 2.06
 0 -1 -10 11.51 2.12
 0 -1 -10 9.68 2.19
 0 1 10 10.75 1.82
 0 -1 -11 147.8 4.09
 0 1 11 143.72 4.04
 0 1 11 147.24 4.67
 0 1 11 152.57 4.82
 0 -1 -11 151.97 4.69
 0 -1 -11 146.8 4.74
 0 1 11 153.54 4.63
 0 1 11 145.4 4.61
 0 1 11 144.82 4.67
 0 1 11 149.76 4.7
 0 1 11 146.91 4.54
 0 1 11 144.74 4.85
 0 -1 -11 150.1 4.68
 0 1 11 145.58 4.66
 0 1 11 148.59 4.39
 0 1 11 143.88 4.77
 0 1 11 149.63 4.47
 0 1 11 148.58 4.57
 0 1 11 136.3 4.06
 0 -1 -11 146.97 4.82
 0 1 11 151.55 4.77
 0 -1 -11 154.26 4.85
 0 1 11 143.1 4.09
 0 -1 -12 344.86 9.26
 0 1 12 336.75 9.29
 0 -1 -12 353.99 9.29
 0 1 12 358.52 9.92
 0 1 12 352.85 9.85
 0 -1 -12 360.87 9.87
 0 -1 -12 339.1 9.78
 0 1 12 350.79 9.82
 0 1 12 345.77 9.85
 0 1 12 371.07 9.86
 0 1 12 353.19 9.74
 0 -1 -12 342.39 9.88
 0 -1 -12 352.87 9.69
 0 1 12 354.25 9.8
 0 1 12 336.6 9.26
 0 1 12 357.04 9.67
 0 1 12 362.97 9.94
 0 1 12 343.81 9.75
 0 1 12 362.48 9.62
 0 1 12 341 9.49
 0 1 12 387.95 10.02
 0 -1 -12 363.04 9.9
 0 1 12 339.02 9.31
 0 1 12 340.51 9.29
 0 -1 -13 326.99 8.29
 0 -1 -13 333.04 8.31
 0 1 13 333.17 8.3
 0 -1 -13 323.39 8.26
 0 -1 -13 341.13 8.34
 0 1 13 344.09 8.94
 0 1 13 338.48 9.09
 0 -1 -13 338.89 8.91
 0 -1 -13 336.78 8.96
 0 -1 -13 339.39 8.9
 0 1 13 345.13 9
 0 1 13 331.93 8.93
 0 1 13 324.6 8.97
 0 -1 -13 338.79 8.78
 0 -1 -13 336.83 8.73
 0 1 13 350.19 9.13
 0 1 13 349.85 9.08
 0 1 13 325.32 8.28
 0 1 13 342.24 8.76
 0 1 13 339.52 8.87
 0 1 13 342.64 8.71
 0 1 13 336.93 8.91
 0 1 13 335.01 8.6
 0 1 13 358.01 9.14
 0 -1 -13 344.06 9.02
 0 1 13 314.09 8.33
 0 1 13 327.72 8.32
 0 -1 -13 321.99 8.3
 0 -1 -14 1589.51 42.11
 0 -1 -14 1613.6 42.13
 0 -1 -14 1580.72 42.09
 0 1 14 1608.4 42.15
 0 -1 -14 1618.98 42.16
 0 1 14 1689.67 42.88
 0 1 14 1654.35 42.75
 0 -1 -14 1623.53 42.66
 0 1 14 1653.42 42.83
 0 -1 -14 1600.7 42.59
 0 -1 -14 1636.28 42.6
 0 1 14 1683.74 42.79
 0 -1 -14 1640.33 42.53
 0 1 14 1636.33 42.77
 0 1 14 1591.55 42.65
 0 1 14 1638.39 42.56
 0 1 14 1559.11 42.14
 0 1 14 1635.79 42.43
 0 1 14 1631.87 42.53
 0 1 14 1687.34 42.84
 0 -1 -14 1654.3 42.67
 0 1 14 1668.59 42.83
 0 1 14 1574.13 42.17
 0 -1 -14 1578.41 42.12
 0 1 14 1622.13 42.16
 0 -1 -15 26.12 1.48
 0 -1 -15 26.12 1.45
 0 -1 -15 24.13 1.44
 0 1 15 24.91 2.41
 0 1 15 23.31 2.16
 0 -1 -15 23.86 1.3
 0 1 15 21.16 1.31
 0 -1 -15 27.14 2.54
 0 -1 -15 26.91 2.49
 0 1 15 24.73 2.37
 0 1 15 23.93 2.05
 0 1 15 23.84 1.91
 0 -1 -15 24.7 1.65
 0 -1 -15 22.83 1.97
 0 1 15 24.75 2.48
 0 1 15 23.66 1.89
 0 1 15 25.73 1.63
 0 1 15 26.19 2.29
 0 1 15 23.55 1.79
 0 1 15 25.99 1.09
 0 1 15 27.58 2.63
 0 1 15 25.03 2.37
 0 -1 -15 28.76 2.63
 0 1 15 25.07 1.39
 0 1 15 24.4 1.38
 0 -1 -15 25.67 1.53
 0 -1 -16 499.74 13.68
 0 -1 -16 491.11 12.94
 0 -1 -16 485.78 12.9
 0 -1 -16 484.67 12.87
 0 1 16 489.87 13.76
 0 1 16 480.79 13.65
 0 -1 -16 472.9 12.83
 0 1 16 489.34 12.92
 0 -1 -16 485.76 13.52
 0 -1 -16 492.96 13.57
 0 1 16 495.7 13.76
 0 1 16 495.81 13.69
 0 1 16 483.38 13.61
 0 -1 -16 480.97 13.19
 0 -1 -16 503.64 13.4
 0 1 16 485.61 13.52
 0 -1 -16 488.07 13.4
 0 1 16 487.3 13.41
 0 1 16 486.24 13.76
 0 1 16 480.32 13.24
 0 1 16 491.67 13.79
 0 1 16 478.02 12.95
 0 1 16 490.25 12.93
 0 -1 -16 471.73 12.89
 0 1 17 -1.38 1.86
 0 1 17 1.7 2.1
 0 -1 -17 0.64 2.34
 0 1 17 1.4 1.05
 0 1 17 1.44 1.04
 0 -1 -17 0.96 1.03
 0 -1 -17 1.55 2.29
 0 -1 -17 1.63 2.33
 0 1 17 -0.12 2.01
 0 1 17 0.41 1.85
 0 1 17 1.57 1.15
 0 1 17 1.21 1.48
 0 -1 -17 0.56 1.8
 0 -1 -17 2.42 1.82
 0 -1 -17 0.46 1.36
 0 1 17 2.62 1.78
 0 1 17 2.04 1.62
 0 1 17 2.35 1.66
 0 1 17 1.31 2.33
 0 1 17 1.48 1.35
 0 -1 -17 1.78 1.3
 0 1 17 1.65 0.64
 0 -1 -17 2.07 1.27
 0 -1 -17 1.27 1.22
 0 -1 -17 0.78 1.37
 0 1 17 1.4 1.14
 0 -1 -18 1.4 1.31
 0 1 18 0.81 0.65
 0 -1 -18 0.82 0.77
 0 -1 -18 1.81 1.28
 0 -1 -18 1.28 1.29
 0 -1 -18 0.75 2.36
 0 1 18 -0.71 2.19
 0 1 18 2.61 1.88
 0 1 18 0.7 1.08
 0 1 18 0.52 0.99
 0 -1 -18 0.59 1.07
 0 -1 -18 1.47 1.32
 0 -1 -18 -0.48 2.44
 0 1 18 2.58 1.84
 0 -1 -18 0.58 2.28
 0 1 18 0.35 2
 0 1 18 1.9 1.64
 0 1 18 1.33 1.54
 0 -1 -18 0.45 1.4
 0 1 18 0.18 1.7
 0 -1 -18 1 1.85
 0 -1 -18 3.24 1.93
 0 1 18 1.52 1.36
 0 1 18 0.56 2.38
 0 -1 -18 -0.7 2.41
 0 1 18 0.3 2.1
 0 1 18 1.27 1.16
 0 -1 -18 0.28 1.4
 0 1 18 0.87 1.17
 0 -1 -19 231.6 6.31
 0 -1 -19 222.62 6.09
 0 1 19 214.96 6.04
 0 -1 -19 233.81 6.28
 0 -1 -19 229.8 6.23
 0 1 19 224.65 7.15
 0 1 19 227.86 7.4
 0 -1 -19 226.11 7.11
 0 1 19 227.28 6.27
 0 -1 -19 224.92 6.16
 0 1 19 226.88 6.28
 0 -1 -19 223.34 6.24
 0 1 19 231.3 6.88
 0 1 19 235.21 7.43
 0 1 19 217.29 7.07
 0 1 19 226.03 7.16
 0 1 19 223.95 6.86
 0 -1 -19 233.99 6.94
 0 -1 -19 235.18 6.92
 0 -1 -19 220.73 6.62
 0 1 19 219.26 6.68
 0 1 19 228.81 7.38
 0 -1 -19 235.59 7.23
 0 1 19 218 7.31
 0 1 19 224.41 7.26
 0 1 19 222.23 6.33
 0 1 19 222.75 6.28
 0 -1 -19 228.79 6.28
 0 -1 -20 498.78 14.39
 0 -1 -20 512.38 13.54
 0 -1 -20 491.03 13.34
 0 -1 -20 511.98 13.5
 0 -1 -20 504.94 13.44
 0 1 20 516.11 14.44
 0 1 20 509.44 14.59
 0 -1 -20 508.46 14.27
 0 1 20 516.66 13.51
 0 -1 -20 508.97 13.39
 0 1 20 501.8 13.5
 0 -1 -20 505.46 13.45
 0 1 20 497.08 14.38
 0 1 20 528.36 14.16
 0 1 20 511.78 14.56
 0 1 20 504.65 14.12
 0 1 20 507.26 14.47
 0 -1 -20 520.16 14.14
 0 -1 -20 494.43 13.86
 0 -1 -20 507.53 14.15
 0 1 20 486.43 13.72
 0 1 20 504.03 14.58
 0 1 20 495.89 13.96
 0 1 20 499.37 14.57
 0 -1 -20 494.72 14.32
 0 1 20 497.59 14.55
 0 1 20 500.71 13.56
 0 -1 -20 499.1 13.47
 0 1 20 502.25 13.53
 0 -1 -21 1137.73 30.69
 0 -1 -21 1124.82 29.88
 0 -1 -21 1112.95 29.71
 0 1 21 1149.51 29.76
 0 -1 -21 1137.69 29.84
 0 -1 -21 1145.15 29.79
 0 1 21 1149.28 31.05
 0 -1 -21 1126.47 30.59
 0 -1 -21 1132.09 29.74
 0 1 21 1153.43 29.89
 0 -1 -21 1127.13 29.79
 0 1 21 1127.5 29.87
 0 1 21 1110.34 30.47
 0 -1 -21 1137.21 30.6
 0 1 21 1154.05 31
 0 -1 -21 1135.98 30.63
 0 1 21 1143.08 30.78
 0 1 21 1140.65 30.86
 0 -1 -21 1116.93 30.45
 0 -1 -21 1127.17 30.24
 0 -1 -21 1163.83 30.52
 0 1 21 1159.65 30.98
 0 -1 -21 1090.48 30.06
 0 1 21 1147.44 30.94
 0 1 21 1109.73 30.88
 0 -1 -21 1159.25 30.67
 0 1 21 1129.13 29.92
 0 -1 -21 1137.08 29.82
 0 1 21 1115.83 29.89
 0 -1 -22 1227.6 33.09
 0 -1 -22 1235.35 32.13
 0 1 22 1193 32.1
 0 -1 -22 1216.94 32.24
 0 -1 -22 1212.88 32.98
 0 -1 -22 1207.36 32.08
 0 1 22 1239.26 32.23
 0 1 22 1229.11 32.23
 0 -1 -22 1213.52 32.14
 0 1 22 1238.66 32.89
 0 -1 -22 1235.47 33.04
 0 1 22 1195.12 33.14
 0 -1 -22 1221.86 32.99
 0 1 22 1226.04 33.28
 0 -1 -22 1213.81 32.84
 0 -1 -22 1199.6 32.66
 0 -1 -22 1244.76 32.9
 0 -1 -22 1225.03 32.62
 0 -1 -22 1182.86 32.42
 0 1 22 1239.91 33.39
 0 -1 -22 1281.36 33.1
 0 1 22 1221.73 33.35
 0 1 22 1232.67 33.37
 0 1 22 1208.35 32.27
 0 1 22 1256.16 32.26
 0 -1 -22 1237.78 32.16
 0 -1 -23 221.87 6.29
 0 1 23 213.51 6.35
 0 1 23 226.95 6.34
 0 -1 -23 216.43 6.17
 0 -1 -23 224.19 6.27
 0 -1 -23 221.78 6.4
 0 -1 -23 231.74 6.36
 0 1 23 223.86 6.18
 0 -1 -23 225.31 7.33
 0 -1 -23 220.92 7.35
 0 1 23 227.43 7.05
 0 -1 -23 225.25 7.11
 0 1 23 218.62 7.04
 0 -1 -23 219.32 6.84
 0 -1 -23 225.67 6.76
 0 -1 -23 228.3 7.15
 0 1 23 232.81 7.74
 0 -1 -23 238.44 7.56
 0 1 23 229.88 7.6
 0 -1 -23 230.46 7.49
 0 1 23 218.75 7.6
 0 1 23 225.8 6.39
 0 -1 -23 231.21 6.34
 0 -1 -24 207.69 5.93
 0 1 24 214.2 5.99
 0 1 24 209.83 5.98
 0 -1 -24 209.12 6.05
 0 1 24 223.78 6.12
 0 1 24 204.98 5.8
 0 1 24 196.35 7.27
 0 1 24 209.24 6.7
 0 -1 -24 208.82 7.02
 0 -1 -24 203.52 6.99
 0 -1 -24 211.12 6
 0 -1 -24 215.05 7.18
 0 1 24 210.1 7.34
 0 1 24 203.22 7.33
 0 -1 -24 203.6 6.51
 0 -1 -24 210.46 6.79
 0 1 24 200.45 6.69
 0 -1 -24 214.09 6.84
 0 -1 -24 200.74 6.4
 0 1 24 208.99 7.37
 0 1 24 203.34 7.3
 0 -1 -24 210.26 7.22
 0 1 24 212.86 6.04
 0 -1 -24 211.64 5.98
 0 -1 -25 47.87 3.29
 0 1 25 42.34 3.24
 0 -1 -25 47.5 2.23
 0 -1 -25 49.23 2.19
 0 -1 -25 46.02 2.06
 0 1 25 46.34 1.94
 0 1 25 42.12 2.04
 0 -1 -25 49.66 2.11
 0 1 25 49.61 3.13
 0 -1 -25 44.75 3.33
 0 1 25 49.95 3.22
 0 -1 -25 45.02 3.25
 0 -1 -25 49.83 3.01
 0 -1 -25 46.17 2.63
 0 1 25 46.73 2.72
 0 -1 -25 45.78 2.4
 0 1 25 49.45 3.56
 0 -1 -25 48.64 3.49
 0 1 25 44.99 3.49
 0 1 25 42.48 3.24
 0 -1 -25 47.64 3.64
 0 1 25 47.27 2.22
 0 1 25 42.9 2.08
 0 -1 -25 46.7 2.16
 0 -1 -26 14.73 1.51
 0 -1 -26 13.99 1.61
 0 1 26 13.95 1.68
 0 1 26 14.92 2.3
 0 -1 -26 13.18 2.77
 0 1 26 11.63 2.59
 0 -1 -26 14.28 2.64
 0 -1 -26 13.05 1.74
 0 1 26 13.54 2.69
 0 -1 -26 14.06 2.71
 0 -1 -26 12.63 2.35
 0 1 26 11.68 1.94
 0 -1 -26 15.61 1.98
 0 1 26 14.69 1.5
 0 -1 -26 13.37 1.65
 0 1 26 14.22 2.86
 0 -1 -26 10.12 2.87
 0 1 26 14.26 2.84
 0 1 26 15.02 1.34
 0 1 26 13.39 1.38
 0 -1 -26 13.49 1.58
 0 -1 -26 14.14 3.05
 0 1 27 174.5 6.77
 0 -1 -27 181.43 6.53
 0 1 27 173.16 6.57
 0 -1 -27 176.07 6
 0 -1 -27 183.69 5.32
 0 1 27 178.75 6.79
 0 -1 -27 173.65 6.5
 0 -1 -27 179.18 6.27
 0 -1 -27 172.05 5.9
 0 1 27 179.04 5.38
 0 -1 -27 179.68 5.3
 0 1 27 178.22 6.86
 0 1 27 181.89 5.44
 0 -1 -27 185.59 5.25
 0 -1 -27 183.48 5.41
 0 1 27 179.07 5.33
 0 -1 -27 183.59 5.27
 0 1 27 180.4 5.36
 0 -1 -27 175.48 6.63
 0 -1 -27 177.49 6.7
 0 1 27 178.47 6.85
 0 -1 -28 1.69 2.66
 0 1 28 -0.33 2.54
 0 -1 -28 1.61 1.68
 0 -1 -28 0.47 1.54
 0 -1 -28 1.72 1.58
 0 1 28 0.24 1.37
 0 1 28 0.47 2.7
 0 -1 -28 2.74 2.99
 0 1 28 0.76 2.27
 0 -1 -28 2.93 2.06
 0 1 28 -0.08 2.39
 0 1 28 -0.07 1.59
 0 1 28 0.45 1.18
 0 -1 -28 0.29 1.51
 0 -1 -28 -0.6 2.31
 0 -1 -28 0.46 1.75
 0 1 29 78.75 2.86
 0 -1 -29 77.31 2.81
 0 1 29 76.35 2.85
 0 -1 -29 77.51 2.77
 0 1 29 79.01 4.43
 0 -1 -29 80.09 4.26
 0 -1 -29 79.75 3.85
 0 1 29 76.16 4.42
 0 -1 -29 72.74 3.54
 0 1 29 74.67 4.04
 0 1 29 73.73 4.47
 0 1 30 30.7 2.99
 0 -1 -30 30.29 2.63
 0 1 30 29.43 3.16
 0 -1 -30 30.69 2.05
 0 1 30 26.69 1.84
 0 -1 -30 30.15 1.95
 0 1 30 23.69 3.35
 0 1 30 29.84 1.81
 0 -1 -30 29.54 3.28
 0 1 30 26.42 3.26
 0 1 30 30.47 2.08
 0 -1 -30 30.93 1.84
 0 -1 -30 30.27 1.97
 0 -1 -30 28.25 2.79
 0 -1 -31 598.95 17.03
 0 1 31 589.61 16.08
 0 -1 -31 593.61 15.93
 0 1 31 562.04 17.79
 0 -1 -31 568.53 16.04
 0 -1 -31 599.43 15.87
 0 1 31 570.37 17.89
 0 -1 -31 605.9 17.32
 0 -1 -31 597.48 15.92
 0 -1 -31 611.18 17.46
 0 1 31 588.79 16.11
 0 1 31 555.44 17.47
 0 1 31 584.43 17.94
 0 -1 -31 597.23 16.81
 0 1 32 138.09 6.08
 0 -1 -32 150.18 4.66
 0 -1 -32 156.95 6.18
 0 -1 -32 149.39 5.62
 0 1 32 142.69 6.46
 0 -1 -32 149.28 5.72
 0 1 32 147.64 4.73
 0 -1 -32 148.38 4.63
 0 1 32 136.53 6.44
 0 1 32 144.02 4.64
 0 1 32 149.17 4.63
 0 -1 -32 148.65 4.57
 0 -1 -32 150.49 4.56
 0 -1 -32 159.27 6.72
 0 1 32 149.3 4.82
 0 1 32 144.87 4.69
 0 -1 -32 147.75 4.56
 0 -1 -32 145.9 4.74
 0 -1 -33 16.85 2.78
 0 -1 -33 18.03 1.92
 0 1 33 19.4 1.86
 0 -1 -33 18.41 1.9
 0 -1 -33 18.91 1.82
 0 -1 -33 19.18 4.22
 0 1 33 17.49 1.99
 0 -1 -33 18.4 1.78
 0 1 33 18.76 1.62
 0 1 33 15.94 1.57
 0 1 33 18.98 3.29
 0 -1 -33 15.52 2.69
 0 -1 -33 17.49 3.28
 0 -1 -33 18.79 2.04
 0 1 33 16.02 2.83
 0 1 33 15.89 1.68
 0 -1 -34 13.57 2.67
 0 1 34 16.79 3.48
 0 -1 -34 16.17 1.94
 0 1 34 13.14 1.82
 0 -1 -34 13.37 1.9
 0 -1 -34 14.86 1.79
 0 -1 -34 17.52 4.32
 0 1 34 14.8 1.98
 0 1 34 11.64 1.61
 0 1 34 14.59 1.63
 0 -1 -34 15.97 1.74
 0 1 34 15.47 3.33
 0 -1 -34 15.91 2.08
 0 1 34 18.02 2.99
 0 1 34 13.55 1.6
 0 1 35 6.91 2.7
 0 -1 -35 8.75 2.04
 0 1 35 6.77 3.08
 0 1 35 6.71 3.23
 0 -1 -35 9.49 1.93
 0 1 35 8.08 1.76
 0 -1 -35 5.52 3.65
 0 -1 -35 10 1.71
 0 1 35 7.36 1.59
 0 1 35 10.37 1.57
 0 1 35 8.32 1.98
 0 -1 -35 11.46 4.25
 0 -1 -35 8.96 1.75
 0 -1 -35 5.92 1.89
 0 1 35 7.37 1.53
 0 1 36 7.48 2.74
 0 -1 -36 8.97 2.09
 0 1 36 5.6 2.97
 0 1 36 5.4 3.26
 0 -1 -36 7.82 1.95
 0 1 36 9.15 1.84
 0 -1 -36 6.33 3.71
 0 1 36 5.79 1.54
 0 -1 -36 6.88 1.74
 0 1 36 7.52 1.99
 0 -1 -36 9.03 4.33
 0 1 36 7.38 1.63
 0 -1 -36 8.95 1.77
 0 -1 -36 6.78 1.93
 0 -1 -37 11.53 2.02
 0 1 37 10.22 1.83
 0 -1 -37 7.53 1.84
 0 -1 -37 11.17 2
 0 -1 -37 15.66 4.38
 0 1 37 9.44 2.09
 0 1 37 9.1 1.6
 0 -1 -37 10.37 1.81
 0 1 37 9.25 3.25
 0 -1 -37 10.12 2.13
 0 1 37 9.4 2.71
 0 1 37 8.38 1.71
 0 1 38 4.69 2.69
 0 -1 -38 5.86 2.13
 0 1 38 1.55 3.13
 0 1 38 3.76 3.37
 0 -1 -38 3.16 1.98
 0 1 38 3.98 1.79
 0 -1 -38 3.98 3.79
 0 -1 -38 4.64 1.78
 0 1 38 4.16 1.54
 0 1 38 4.82 2.07
 0 -1 -38 3.18 4.21
 0 -1 -38 6 1.97
 0 -1 -38 4.58 1.83
 0 1 38 6.59 1.65
 0 1 39 36.96 4.23
 0 -1 -39 38.26 2.46
 0 1 39 38.85 2.4
 0 -1 -39 39.45 4.42
 0 1 39 33.1 2.15
 0 -1 -39 38.01 2.26
 0 -1 -39 38.34 2.55
 0 -1 -39 41.7 4.72
 0 1 39 36.52 2.61
 0 1 39 33.36 3.64
 0 -1 -39 37.1 2.49
 0 -1 -39 38.76 2.27
 0 1 39 36.18 2.27
 0 -1 -40 61.11 2.83
 0 1 40 59.63 2.82
 0 -1 -40 57.05 4.81
 0 1 40 51.04 2.56
 0 -1 -40 56.79 2.61
 0 -1 -40 60.95 5.11
 0 1 40 59.52 2.98
 0 -1 -40 62.86 2.88
 0 1 40 57.84 4.72
 0 -1 -40 53.65 2.83
 0 -1 -40 60.61 2.63
 0 1 40 51.57 2.67
 0 -1 -41 2.09 1.94
 0 1 41 4.4 1.81
 0 -1 -41 5.81 3.7
 0 -1 -41 2.7 1.72
 0 1 41 3.06 1.52
 0 1 41 3.27 1.99
 0 -1 -41 4.96 1.86
 0 -1 -41 2.54 2.04
 0 1 41 2.37 3.42
 0 -1 -41 3.24 1.72
 0 -1 -41 3.83 1.92
 0 1 41 3.18 1.62
 0 1 42 -1.07 1.73
 0 -1 -42 0.58 3.64
 0 1 42 -0.5 1.39
 0 -1 -42 -0.18 1.68
 0 1 42 0.83 1.96
 0 -1 -42 1.61 4.13
 0 -1 -42 -0.43 1.81
 0 -1 -42 1.79 2.02
 0 1 42 2.1 3.26
 0 -1 -42 0.89 1.71
 0 -1 -42 -0.99 1.85
 0 1 42 -0.06 1.52
 0 1 43 54.93 2.67
 0 -1 -43 47.16 4.47
 0 -1 -43 53.37 2.46
 0 1 43 41.39 2.38
 0 1 43 56.15 2.83
 0 -1 -43 60 4.86
 0 -1 -43 53.15 2.68
 0 -1 -43 55.81 2.54
 0 1 43 51.65 4.6
 0 -1 -43 48.05 2.65
 0 1 43 46.29 2.42
 0 1 44 42.69 2.46
 0 -1 -44 51.23 4.36
 0 1 44 37.41 2.16
 0 -1 -44 43 2.25
 0 -1 -44 44.72 4.62
 0 1 44 45.29 2.6
 0 -1 -44 49.54 2.35
 0 -1 -44 48.37 2.52
 0 1 44 41.69 4.26
 0 -1 -44 42.39 2.47
 0 1 44 39.51 2.3
 0 -1 -45 8.46 3.46
 0 1 45 4.91 1.37
 0 -1 -45 3.39 3.87
 0 1 45 4.91 1.86
 0 -1 -45 5.94 1.69
 0 1 45 6.75 3.2
 0 -1 -45 4.18 1.73
 0 1 45 5.44 1.71
 0 -1 -46 -0.43 3.76
 0 1 46 3.29 2.89
 0 1 46 2.53 1.49
 0 -1 -46 1.94 3.25
 0 1 47 31.61 3.58
 0 1 47 41.9 2.32
 0 -1 -47 48.39 4.1
 0 1 47 34.74 1.97
 0 -1 -47 39.02 2.02
 0 1 47 28.73 1.83
 0 -1 -48 9.95 1.5
 0 1 48 9.43 2.82
 0 -1 -48 11.19 3.38
 0 1 48 10.09 1.8
 0 1 48 6.74 1.27
 0 -1 -48 12.74 1.57
 0 -1 -48 10.35 1.36
 0 1 48 8.76 1.44
 0 -1 -49 9.4 1.43
 0 1 49 9.65 1.7
 0 -1 -49 13.57 3.14
 0 -1 -49 8.25 1.44
 0 -1 -49 8.73 1.23
 0 -1 -50 12.3 2.91
 0 -1 -50 11.9 1.39
 0 1 50 13.18 1.72
 0 -1 -50 10.64 1.38
 0 -1 -50 10.87 1.18
 0 -1 -51 10.86 1.28
 0 -1 -51 11.57 1.3
 0 1 51 12.87 1.58
 0 1 52 15.87 1.49
 0 -1 -52 14.99 1.23
 0 1 53 0.26 1.15
 0 1 53 0.25 0.8
 0 -1 -53 1.54 0.93
 0 1 54 10.42 1.1
 0 1 54 8.75 0.76
 0 -1 -54 9.6 0.89
 0 -2 52 44.42 1.73
 0 2 -52 40.16 1.51
 0 -2 51 83.98 2.42
 0 -2 51 76.82 2.21
 0 2 -51 77.87 2.18
 0 -2 50 2.45 1.35
 0 -2 50 2.49 1.14
 0 2 -50 1.63 1.04
 0 -2 50 0.95 0.9
 0 -2 50 1.5 1.1
 0 -2 49 0.06 1.47
 0 -2 49 1.94 1.27
 0 2 -49 1.01 1.12
 0 -2 49 0.01 0.95
 0 -2 49 1.48 1.22
 0 2 -48 0.66 1.05
 0 -2 48 1 1.61
 0 -2 48 1.14 1.37
 0 2 -48 1.38 1.23
 0 -2 48 1.37 1.07
 0 -2 48 2.65 1.37
 0 -2 47 31.34 1.94
 0 -2 47 32.01 1.97
 0 2 -47 34.28 1.84
 0 2 -47 34.92 1.65
 0 -2 47 35.05 2.19
 0 2 -46 3.3 3.49
 0 -2 46 3.05 1.77
 0 -2 46 5.24 1.56
 0 -2 46 2.82 1.43
 0 -2 46 5.92 1.62
 0 2 -46 5.32 1.41
 0 2 -46 4.01 1.27
 0 -2 45 3.7 1.87
 0 -2 45 1.53 1.61
 0 2 -45 1.58 3.63
 0 2 -45 1.91 1.34
 0 -2 45 2.3 1.66
 0 -2 44 0.95 1.43
 0 2 -44 0.91 3.84
 0 2 -44 1.51 1.38
 0 2 -43 1.21 1.53
 0 -2 43 2.57 1.92
 0 -2 43 1.56 2.75
 0 -2 43 2.49 1.55
 0 2 -43 2.05 1.66
 0 2 -43 3.44 4
 0 2 -42 5.25 4.17
 0 2 -42 3.51 1.6
 0 -2 42 4.79 2.05
 0 -2 42 3.05 1.63
 0 -2 42 4.27 1.83
 0 -2 42 2.7 2.96
 0 2 -42 4.27 1.52
 0 2 -42 4.82 1.71
 0 2 -41 8.63 4.3
 0 2 -41 5.73 1.67
 0 -2 41 9.17 2.14
 0 -2 41 6.7 1.92
 0 -2 41 6.17 1.72
 0 2 -41 7.73 1.83
 0 2 -41 6.67 1.59
 0 -2 41 4.68 3.11
 0 -2 40 3.19 3.02
 0 2 -40 3.66 1.6
 0 2 -40 2.27 1.79
 0 -2 40 2.29 3.12
 0 -2 40 1.65 1.89
 0 2 -40 11.68 4.43
 0 2 -40 2.63 1.72
 0 -2 40 1.32 1.68
 0 -2 40 1.16 2.14
 0 -2 39 174.56 7.79
 0 -2 39 192.34 5.86
 0 -2 39 176.15 5.81
 0 -2 39 173.17 5.8
 0 -2 39 150.24 7.33
 0 2 -39 193.55 5.65
 0 2 -39 186.89 5.53
 0 -2 39 159.54 7.71
 0 -2 39 186.47 5.97
 0 2 -39 187.46 5.71
 0 -2 38 32.08 4
 0 -2 38 36.76 2.48
 0 -2 38 35.07 2.3
 0 -2 38 34.81 2.29
 0 -2 38 28.48 3.69
 0 2 -38 36.22 2.13
 0 2 -38 39.9 2.34
 0 2 -38 39.3 4.86
 0 -2 38 36.27 2.61
 0 2 -38 34.19 2.28
 0 -2 37 9.44 3.31
 0 -2 37 8.27 2.02
 0 -2 37 8.54 1.8
 0 -2 37 6.95 1.72
 0 -2 37 3.12 2.97
 0 2 -37 7.92 1.9
 0 -2 37 8.88 3.26
 0 2 -37 9.17 4.47
 0 -2 37 8.32 2.12
 0 2 -37 6.57 1.76
 0 2 -36 24.39 4.7
 0 -2 36 17.07 2.24
 0 -2 36 13.19 1.89
 0 -2 36 16.78 1.92
 0 -2 36 13.46 3.26
 0 2 -36 19.36 3.09
 0 2 -36 19.74 2.03
 0 -2 36 12.25 3.47
 0 -2 36 11.29 3.41
 0 2 -36 18.18 1.92
 0 -2 35 11.62 1.87
 0 -2 35 10.78 1.84
 0 -2 35 9.55 1.72
 0 2 -35 11.41 1.85
 0 -2 35 8.52 3.12
 0 2 -35 12.03 1.92
 0 -2 35 5.37 3.03
 0 2 -35 11.31 2.91
 0 -2 35 10.64 2.12
 0 2 -35 14.68 4.56
 0 -2 34 12.45 3.06
 0 2 -34 12.23 2.93
 0 2 -34 11.02 1.92
 0 -2 34 10.6 3.27
 0 -2 34 7.96 1.83
 0 2 -34 9.08 3.9
 0 2 -34 10.47 1.79
 0 2 -34 9.92 4.45
 0 -2 34 8.83 2.03
 0 -2 34 9.61 1.78
 0 -2 34 6.97 3.15
 0 -2 34 7.76 1.69
 0 -2 33 -1.83 3.09
 0 2 -33 1.22 1.77
 0 -2 33 -0.26 1.47
 0 2 -33 -0.85 1.65
 0 -2 33 1.6 2.95
 0 -2 33 1.12 1.67
 0 -2 33 0.77 1.54
 0 -2 33 1.15 1.91
 0 2 -33 -2.66 4.28
 0 2 -33 3.89 3.68
 0 -2 33 0.38 2.87
 0 2 -33 0.13 2.64
 0 -2 32 -1.67 3.02
 0 2 -32 1.18 1.73
 0 -2 32 0.8 1.53
 0 2 -32 1.43 1.62
 0 -2 32 1.03 2.94
 0 -2 32 2.59 1.65
 0 -2 32 -0.97 1.53
 0 2 -32 -2.36 4.25
 0 -2 32 -0.06 1.85
 0 2 -32 1.18 1.78
 0 2 -32 -1.69 3.69
 0 -2 32 3.36 2.94
 0 2 -32 0.19 2.7
 0 -2 31 35.7 3.37
 0 -2 31 41.39 3.85
 0 2 -31 45.08 2.42
 0 2 -31 45.98 2.3
 0 2 -31 43.67 2.21
 0 -2 31 41.7 2.28
 0 -2 31 40.56 3.91
 0 -2 31 43.1 2.34
 0 -2 31 42.15 2.29
 0 2 -31 43.34 4.78
 0 -2 31 46.78 2.52
 0 2 -31 41.04 2.38
 0 2 -31 44.85 4.29
 0 2 -31 45.73 3.53
 0 -2 31 38.71 3.71
 0 2 -30 4.68 2.47
 0 -2 30 0.39 2.91
 0 -2 30 3.37 2.51
 0 2 -30 2.96 1.82
 0 2 -30 3.66 1.68
 0 2 -30 1.57 1.56
 0 -2 30 3.7 1.45
 0 -2 30 -0.19 2.88
 0 -2 30 1.19 1.54
 0 -2 30 2.4 1.47
 0 -2 30 3.9 1.83
 0 2 -30 1.13 4.04
 0 2 -30 1.75 1.7
 0 2 -30 4.11 3.52
 0 2 -30 2.49 2.64
 0 -2 30 0.7 2.65
 0 -2 29 2.5 2.85
 0 2 -29 4.52 2.41
 0 -2 29 3.04 2.49
 0 -2 29 2.25 2.53
 0 2 -29 3.11 1.6
 0 2 -29 3.49 1.78
 0 -2 29 2.19 1.38
 0 2 -29 2.19 1.53
 0 -2 29 2.65 2.8
 0 -2 29 1.41 1.49
 0 -2 29 2.25 1.48
 0 2 -29 4.53 3.44
 0 -2 29 4.05 1.73
 0 2 -29 3.65 4.03
 0 -2 29 0.68 2.77
 0 2 -29 4.86 2.59
 0 2 -29 1.39 1.66
 0 2 -29 1.72 1.54
 0 -2 28 95.56 4.97
 0 2 -28 109.15 4.72
 0 2 -28 103.29 3.48
 0 2 -28 102.93 3.54
 0 2 -28 108.13 5.67
 0 -2 28 105.92 3.71
 0 2 -28 98.27 3.6
 0 2 -28 101.47 3.39
 0 2 -28 105.3 5.37
 0 -2 28 101.12 4.9
 0 -2 28 106.86 5.25
 0 -2 28 98.72 4.79
 0 2 -28 102.34 4.52
 0 -2 28 106.75 5.01
 0 -2 28 110.71 5.34
 0 -2 27 175.31 6.88
 0 -2 27 177.38 7.06
 0 2 -27 178.32 6.45
 0 -2 27 176.27 6.97
 0 -2 27 172.08 5.43
 0 2 -27 182.35 5.32
 0 -2 27 179.92 5.45
 0 2 -27 196.51 7.23
 0 -2 27 182.29 6.78
 0 -2 27 188.68 7.09
 0 2 -27 187.31 6.43
 0 -2 27 180.55 6.71
 0 2 -27 184.32 6.12
 0 2 -27 177.93 6.09
 0 2 -27 192.21 7.12
 0 2 -26 1.6 1.9
 0 2 -26 1.13 2.26
 0 -2 26 1.85 2.37
 0 2 -26 2.17 1.88
 0 -2 26 2.3 2.45
 0 -2 26 1.04 2.28
 0 2 -26 1.68 1.69
 0 2 -26 1.77 1.55
 0 2 -26 1.09 1.41
 0 -2 26 1.58 1.35
 0 -2 26 -0.37 2.15
 0 -2 26 5.94 2.79
 0 -2 26 1.37 1.41
 0 -2 26 1.44 1.29
 0 2 -26 -1.17 3.72
 0 -2 26 0.75 1.66
 0 2 -26 0.15 1.57
 0 2 -26 2.63 3.26
 0 2 -26 1.76 2.5
 0 -2 26 3.21 2.38
 0 -2 26 2.68 2.6
 0 2 -25 10.48 2.38
 0 -2 25 7.27 2.52
 0 2 -25 9.85 2.03
 0 2 -25 7.74 2.01
 0 -2 25 10.25 2.52
 0 2 -25 10.19 1.6
 0 2 -25 9.71 1.72
 0 2 -25 9.74 1.53
 0 -2 25 8.78 1.22
 0 -2 25 9.23 1.44
 0 -2 25 11.81 2.55
 0 -2 25 7.75 2.67
 0 -2 25 10.43 1.5
 0 -2 25 9.94 1.45
 0 -2 25 11.7 1.73
 0 2 -25 11.19 3.71
 0 2 -25 9.88 1.51
 0 2 -25 8.98 1.64
 0 2 -25 11.34 3.33
 0 -2 25 9.27 2.5
 0 -2 25 8.02 2.62
 0 2 -25 11.29 2.46
 0 -2 24 126.9 5.27
 0 -2 24 129.73 5.39
 0 2 -24 127.45 4.68
 0 2 -24 124.82 4.88
 0 2 -24 125.02 4.67
 0 2 -24 127.8 3.96
 0 2 -24 127.13 3.99
 0 2 -24 128.6 3.9
 0 -2 24 126.56 3.89
 0 -2 24 121.02 5.27
 0 -2 24 135.56 5.53
 0 -2 24 120.68 4.85
 0 -2 24 122 4.01
 0 2 -24 126.28 3.89
 0 2 -24 129.09 4.09
 0 2 -24 127.9 5.75
 0 -2 24 124.74 4.13
 0 -2 24 130.84 4.03
 0 -2 24 120.28 5.24
 0 2 -24 123.16 5.52
 0 2 -23 95.31 3.29
 0 2 -23 97.62 3.12
 0 2 -23 96.95 5
 0 -2 23 94.04 3.35
 0 2 -23 96.57 2.93
 0 2 -23 98.76 3.12
 0 -2 23 91.86 3.04
 0 -2 23 88.3 4.46
 0 -2 23 97.95 4.56
 0 2 -23 93.18 3.86
 0 2 -23 91.84 3.83
 0 -2 23 101.35 4.49
 0 2 -23 98.05 4.11
 0 2 -23 95.72 3.19
 0 2 -23 95.44 3.24
 0 -2 23 92.16 4.47
 0 -2 23 94.72 4.09
 0 -2 23 97.11 4.68
 0 -2 23 88.22 4.02
 0 -2 23 89.82 3.88
 0 -2 23 99.91 3.2
 0 2 -23 98.16 4.83
 0 -2 23 94.68 3.23
 0 2 -22 158.92 4.79
 0 2 -22 157.36 4.6
 0 2 -22 158.17 6.25
 0 2 -22 155.21 4.47
 0 -2 22 152.94 4.83
 0 2 -22 166.07 4.63
 0 -2 22 155.49 4.61
 0 2 -22 161.17 5.74
 0 -2 22 159.87 6.1
 0 2 -22 163.35 5.36
 0 2 -22 158.49 5.55
 0 2 -22 159.98 5.35
 0 -2 22 156.47 5.85
 0 2 -22 160.23 4.68
 0 2 -22 156.5 4.71
 0 -2 22 160.31 5.97
 0 -2 22 170.77 6.18
 0 -2 22 158.26 5.56
 0 -2 22 148.29 5.31
 0 -2 22 156.11 5.57
 0 -2 22 151.87 5.45
 0 -2 22 163.57 4.76
 0 2 -22 153.8 6.15
 0 -2 22 149.1 4.72
 0 2 -21 3.37 1.52
 0 2 -21 3.27 1.35
 0 2 -21 4.57 1.06
 0 -2 21 3.23 1.58
 0 -2 21 2.51 1.05
 0 2 -21 4.04 1.35
 0 2 -21 4.36 2.37
 0 -2 21 7.01 2.36
 0 2 -21 0.32 2.17
 0 2 -21 1.85 1.95
 0 2 -21 3.28 1.9
 0 -2 21 3.31 2.42
 0 2 -21 3.62 1.64
 0 2 -21 4.15 1.5
 0 -2 21 5.75 2.5
 0 -2 21 1.94 2.26
 0 -2 21 3.17 1.82
 0 -2 21 3.51 1.98
 0 -2 21 3.68 1.81
 0 -2 21 3.83 1.28
 0 2 -21 7.37 3.06
 0 2 -21 3.54 1.53
 0 -2 21 2.62 1.31
 0 2 -20 132.76 3.95
 0 2 -20 135.84 4.11
 0 -2 20 123.43 4.11
 0 2 -20 132.74 3.81
 0 2 -20 137.4 3.94
 0 -2 20 130.78 3.9
 0 2 -20 133.87 4.96
 0 -2 20 128.86 5.19
 0 2 -20 134.48 4.63
 0 -2 20 130.06 5.09
 0 -2 20 132.93 5.2
 0 2 -20 133.42 4.01
 0 2 -20 132.27 4.04
 0 -2 20 140.03 5.3
 0 -2 20 133.61 5.25
 0 -2 20 128.94 4.85
 0 -2 20 137.31 4.71
 0 -2 20 127.56 4.74
 0 -2 20 135.41 4
 0 2 -20 137.05 5.44
 0 2 -20 127.71 4.02
 0 -2 20 126.36 4.04
 0 2 -19 139.52 3.99
 0 2 -19 133.66 4.14
 0 2 -19 140.17 5.65
 0 -2 19 134.52 4.17
 0 2 -19 137.28 3.85
 0 2 -19 135.31 3.99
 0 -2 19 122.16 3.91
 0 -2 19 129.42 5.16
 0 2 -19 139.31 5
 0 -2 19 138.39 5.22
 0 2 -19 128.71 4.63
 0 2 -19 137.48 4.04
 0 2 -19 135.63 4.07
 0 -2 19 131.39 5.24
 0 -2 19 137.73 5.2
 0 -2 19 136.48 4.9
 0 -2 19 128.88 4.69
 0 -2 19 129.48 4.76
 0 -2 19 138.57 4.05
 0 2 -19 135.3 5.39
 0 -2 19 127.93 4.06
 0 2 -19 133.3 4.05
 0 -2 18 16.93 1.37
 0 2 -18 15.57 3.59
 0 2 -18 15.68 1.16
 0 -2 18 15.27 1.63
 0 -2 18 15.06 1.16
 0 2 -18 16.48 1.44
 0 2 -18 18.09 1.61
 0 2 -18 15.84 1.43
 0 -2 18 14.42 2.34
 0 2 -18 16.22 2.58
 0 2 -18 18.36 2.4
 0 -2 18 15.2 2.46
 0 -2 18 16.73 2.52
 0 2 -18 13.77 2.09
 0 2 -18 15.25 1.64
 0 2 -18 16.84 1.56
 0 -2 18 16.6 2.27
 0 2 -18 14.04 1.86
 0 -2 18 17.73 2.59
 0 -2 18 16.7 2.18
 0 -2 18 16.47 2.12
 0 2 -18 14.91 1.52
 0 -2 18 13.8 1.99
 0 2 -18 14.92 3.06
 0 2 -18 14.37 0.92
 0 -2 18 14.48 1.4
 0 2 -18 15.86 1.58
 0 -2 17 66.48 2.33
 0 -2 17 66.19 2.49
 0 2 -17 68.08 2.14
 0 2 -17 66.33 4.2
 0 -2 17 61.05 2.18
 0 2 -17 66.93 2.31
 0 2 -17 65.67 2.46
 0 2 -17 66.46 2.3
 0 2 -17 63.45 3.33
 0 -2 17 57.89 3.25
 0 -2 17 63.48 3.58
 0 2 -17 62.43 3.23
 0 2 -17 65.6 3
 0 -2 17 60.36 3.49
 0 2 -17 67.56 2.45
 0 2 -17 68.82 2.4
 0 2 -17 64.52 3.08
 0 -2 17 67.07 3.53
 0 2 -17 63.77 2.89
 0 -2 17 58.79 3.39
 0 -2 17 65.07 3.14
 0 -2 17 67.87 3.11
 0 2 -17 62.68 2.6
 0 -2 17 68.09 3.05
 0 2 -17 70.35 3.85
 0 2 -17 66.56 2
 0 2 -17 65.17 2.39
 0 -2 17 64.7 2.36
 0 2 -16 14.18 1.03
 0 -2 16 18.82 1.29
 0 2 -16 20.16 1.19
 0 2 -16 19.6 3.56
 0 -2 16 20.97 1.65
 0 -2 16 18.12 1.16
 0 2 -16 19.8 1.43
 0 2 -16 19.53 1.43
 0 2 -16 19.21 1.58
 0 2 -16 21.13 2.52
 0 -2 16 18.95 2.25
 0 2 -16 18.75 2.18
 0 -2 16 19.41 2.45
 0 2 -16 18.05 2.35
 0 2 -16 21.25 2.16
 0 -2 16 20.12 2.44
 0 2 -16 21.44 1.54
 0 2 -16 20.66 1.62
 0 2 -16 18.67 1.9
 0 -2 16 19.22 2.22
 0 -2 16 21 2.16
 0 -2 16 16.65 2.22
 0 2 -16 23.05 2.44
 0 2 -16 18.37 1.58
 0 -2 16 19.95 2.09
 0 2 -16 22.7 3.07
 0 2 -16 21.15 0.98
 0 2 -16 18.79 1.52
 0 -2 16 18.71 1.4
 0 2 -15 555.53 14.8
 0 2 -15 553.6 14.91
 0 -2 15 567.03 14.94
 0 2 -15 563.79 14.77
 0 2 -15 572.89 15.72
 0 2 -15 559.1 14.81
 0 -2 15 519.6 14.8
 0 2 -15 569.76 15.49
 0 -2 15 545.69 15.65
 0 2 -15 567.85 15.46
 0 -2 15 550.65 15.76
 0 -2 15 561.86 15.78
 0 2 -15 559.26 15.35
 0 2 -15 577.76 15.38
 0 2 -15 558.26 14.84
 0 2 -15 559.63 14.84
 0 2 -15 561.88 15.32
 0 -2 15 561.39 15.56
 0 -2 15 556.07 15.45
 0 -2 15 573.93 15.49
 0 2 -15 561.56 15.18
 0 2 -15 598.94 15.71
 0 -2 15 564.16 14.9
 0 2 -15 563.09 14.72
 0 2 -15 553.44 14.84
 0 -2 15 567.46 14.9
 0 2 -14 54.53 1.99
 0 2 -14 55.79 2.15
 0 2 -14 56.51 1.87
 0 -2 14 55.47 2.18
 0 2 -14 57.12 3.81
 0 2 -14 54.98 1.99
 0 -2 14 52.01 1.86
 0 -2 14 56.17 2.84
 0 2 -14 57.09 2.99
 0 -2 14 50.36 2.95
 0 -2 14 56.33 3.01
 0 2 -14 56.28 2.68
 0 2 -14 55.07 2.81
 0 2 -14 58.64 2.69
 0 2 -14 56.75 2.06
 0 2 -14 55.4 2.14
 0 -2 14 60.52 3.13
 0 -2 14 54.99 2.83
 0 -2 14 57.73 2.73
 0 2 -14 54.05 2.76
 0 -2 14 52.55 1.94
 0 2 -14 57.66 1.73
 0 -2 14 54.07 2.03
 0 -2 13 83.17 2.63
 0 -2 13 85.29 2.78
 0 2 -13 89.86 4.22
 0 2 -13 85.55 2.52
 0 2 -13 83.3 2.61
 0 -2 13 83.24 2.52
 0 2 -13 82.4 2.73
 0 2 -13 81.84 2.6
 0 2 -13 82.4 3.47
 0 -2 13 80.58 3.39
 0 -2 13 75.57 3.61
 0 -2 13 84.6 3.56
 0 2 -13 85.79 3.44
 0 2 -13 83.78 3.26
 0 2 -13 85.58 3.3
 0 2 -13 85.67 2.72
 0 2 -13 86.03 2.67
 0 2 -13 85.09 3.31
 0 -2 13 89.76 3.68
 0 -2 13 73.5 3.59
 0 -2 13 84.94 3.4
 0 2 -13 82.47 2.86
 0 2 -13 81.56 3.43
 0 -2 13 81.81 3.3
 0 2 -13 86.57 4
 0 2 -13 84.38 2.41
 0 -2 13 84.17 2.66
 0 -2 12 366.86 10.03
 0 2 -12 381.94 9.95
 0 -2 12 376.3 10.1
 0 2 -12 378.07 10.86
 0 -2 12 367.79 9.98
 0 2 -12 360.76 9.98
 0 2 -12 372.19 10.08
 0 2 -12 365.64 9.98
 0 2 -12 377.15 10.59
 0 -2 12 377.29 10.71
 0 -2 12 375.43 10.79
 0 2 -12 382.25 10.57
 0 -2 12 381.59 10.84
 0 2 -12 384.37 10.49
 0 2 -12 379.96 10.47
 0 2 -12 376.3 10.02
 0 2 -12 378.82 10.02
 0 -2 12 374.22 10.82
 0 2 -12 372.71 10.54
 0 -2 12 389.12 10.83
 0 2 -12 368.52 10.25
 0 -2 12 381.12 10.67
 0 2 -12 377.18 10.6
 0 -2 12 378.78 10.58
 0 2 -12 389.84 10.8
 0 2 -12 386.53 10.69
 0 2 -12 377.5 10.83
 0 2 -12 376.39 9.91
 0 -2 12 380.76 10.06
 0 2 -11 464.74 12.78
 0 2 -11 458.46 12.7
 0 2 -11 502.05 13.49
 0 2 -11 503.54 12.69
 0 -2 11 497.3 12.82
 0 -2 11 473.67 12.76
 0 -2 11 475.45 13.34
 0 2 -11 481.49 13.25
 0 2 -11 485.12 12.73
 0 2 -11 486.12 12.73
 0 2 -11 479.74 13.22
 0 -2 11 472.34 13.39
 0 2 -11 485.23 13.16
 0 -2 11 473.76 13.48
 0 2 -11 490.12 13.17
 0 2 -11 472.7 13.14
 0 -2 11 467.5 13.43
 0 -2 11 503.62 13.47
 0 -2 11 463.91 13.31
 0 2 -11 479.3 12.98
 0 -2 11 482.92 13.27
 0 2 -11 489.87 13.44
 0 2 -11 489.73 13.35
 0 -2 11 482.87 12.96
 0 2 -11 503.87 13.49
 0 2 -11 452.43 12.7
 0 -2 11 494.39 12.77
 0 2 -10 198.83 5.48
 0 2 -10 191.24 5.37
 0 2 -10 196.77 5.34
 0 2 -10 198.36 6.42
 0 -2 10 192.57 5.49
 0 -2 10 202.97 5.41
 0 -2 10 196.48 6.01
 0 2 -10 197.51 5.98
 0 2 -10 200.93 5.41
 0 2 -10 197.81 5.43
 0 2 -10 199.91 5.92
 0 -2 10 193.83 6.21
 0 2 -10 202.13 5.93
 0 2 -10 193.57 5.98
 0 -2 10 191.35 6.04
 0 -2 10 208.52 6.21
 0 2 -10 194.56 5.86
 0 -2 10 201.96 6.2
 0 2 -10 196.39 5.65
 0 2 -10 195.08 5.55
 0 -2 10 205.97 5.91
 0 -2 10 189.89 6.04
 0 -2 10 208.3 5.8
 0 2 -10 204.2 6.12
 0 -2 10 196.01 5.64
 0 2 -10 206.27 6.09
 0 -2 10 200.04 5.97
 0 2 -10 199.56 6.32
 0 2 -10 193.76 5.37
 0 -2 10 188.49 5.43
 0 2 -9 8.66 1.05
 0 2 -9 9.42 1.24
 0 -2 9 8.61 1.22
 0 2 -9 9.37 0.95
 0 2 -9 9.1 2.97
 0 -2 9 9.74 1.01
 0 2 -9 10.33 1.92
 0 -2 9 7.64 1.98
 0 2 -9 9.13 1.82
 0 -2 9 10.28 1.8
 0 2 -9 10.27 1.83
 0 2 -9 10.16 1.28
 0 2 -9 9.08 1.18
 0 -2 9 8.71 1.69
 0 2 -9 7.98 1.93
 0 -2 9 11.81 2.1
 0 -2 9 8.74 2.01
 0 2 -9 8.47 1.13
 0 -2 9 8.7 1.8
 0 -2 9 11.04 1.6
 0 2 -9 9.58 1.35
 0 2 -9 9.81 1.61
 0 -2 9 10.16 1.24
 0 2 -9 8.94 1.79
 0 -2 9 12.61 1.82
 0 2 -9 9.08 1.75
 0 2 -9 10.22 1.92
 0 -2 9 10.94 1.42
 0 2 -9 9.22 2.67
 0 2 -9 9.7 1.06
 0 -2 9 8.77 1.05
 0 2 -8 941.06 24.78
 0 2 -8 918.52 24.71
 0 -2 8 942.51 25.28
 0 -2 8 975.5 25.27
 0 2 -8 947.07 25.01
 0 -2 8 946.38 25.23
 0 -2 8 954.59 25.11
 0 2 -8 959.39 24.96
 0 2 -8 932 24.9
 0 -2 8 964 25.05
 0 -2 8 957.81 25.17
 0 2 -8 948.93 25.17
 0 -2 8 973.27 24.98
 0 2 -8 950.53 25.29
 0 2 -8 942.04 25.26
 0 2 -8 963.57 25.25
 0 2 -8 956.2 25.21
 0 -2 8 930.92 24.78
 0 2 -8 960.85 25.11
 0 2 -8 941.96 25.08
 0 2 -8 940.29 25.11
 0 -2 8 953.44 25.27
 0 2 -8 936.18 24.73
 0 -2 8 924.67 25.15
 0 2 -8 936.67 25.11
 0 -2 8 944.55 24.76
 0 2 -7 65.65 2.55
 0 2 -7 70.26 2.33
 0 2 -7 68.71 2.63
 0 -2 7 72.3 2.86
 0 -2 7 70.86 2.67
 0 2 -7 71.73 2.44
 0 2 -7 70.97 2.84
 0 -2 7 69.51 2.52
 0 2 -7 65.93 2.82
 0 2 -7 72.86 2.77
 0 2 -7 71.09 2.71
 0 -2 7 69.48 2.41
 0 2 -7 66.52 3.53
 0 -2 7 65.47 2.24
 0 2 -7 68.78 2.81
 0 2 -7 69.68 2.19
 0 -2 7 69.27 2.98
 0 2 -7 70.09 2.55
 0 -2 7 74.68 2.97
 0 2 -7 70.11 2.83
 0 2 -7 68.9 2.77
 0 -2 7 70.65 2.84
 0 2 -7 69 2.76
 0 2 -7 70.03 3.34
 0 2 -6 281.31 8.07
 0 -2 6 295.23 7.91
 0 2 -6 288.36 8.11
 0 2 -6 288.52 8.04
 0 2 -6 282.61 8.05
 0 2 -6 292.9 8.23
 0 -2 6 279.74 7.63
 0 2 -6 280.17 7.99
 0 2 -6 279.95 7.58
 0 2 -6 280.25 7.99
 0 -2 6 287.66 8.09
 0 2 -6 282.01 7.95
 0 2 -6 287.31 7.98
 0 -2 6 286.48 8.08
 0 2 -6 276.63 7.66
 0 2 -6 288.27 7.82
 0 2 -6 286.89 7.97
 0 2 -6 288.85 7.77
 0 -2 6 281.84 8.09
 0 2 -6 287.82 7.88
 0 -2 6 291.62 8.11
 0 2 -5 14 1.47
 0 2 -5 14.32 1.18
 0 2 -5 13.92 1.34
 0 -2 5 12.78 1.75
 0 2 -5 15.47 1.36
 0 2 -5 13.11 0.97
 0 2 -5 14.75 2.55
 0 2 -5 13.4 1.65
 0 2 -5 14.72 1.81
 0 2 -5 14.13 1.48
 0 2 -5 13.32 1.59
 0 -2 5 15.87 1.44
 0 2 -5 13.16 1.66
 0 2 -5 13.64 1.6
 0 2 -5 14.44 1.69
 0 -2 5 15.04 1.94
 0 2 -5 14.01 1.72
 0 2 -5 12.98 1.72
 0 -2 5 14.63 1.61
 0 2 -5 15.68 1.89
 0 2 -5 14.91 1.52
 0 2 -5 14.03 1.18
 0 -2 5 14.04 1.71
 0 2 -4 188.5 5.43
 0 -2 4 173.24 5.51
 0 2 -4 189.55 5.17
 0 -2 4 185.2 5.55
 0 2 -4 187.48 5.26
 0 2 -4 191.31 5.31
 0 2 -4 182.29 5.72
 0 2 -4 193.73 5.47
 0 2 -4 179.68 5.42
 0 2 -4 189.62 5.41
 0 2 -4 187.33 5.47
 0 2 -4 188.76 5.49
 0 2 -4 191.05 5.48
 0 2 -4 187.33 5.52
 0 -2 4 197.25 5.64
 0 2 -4 183.73 5.44
 0 -2 4 193.8 5.46
 0 2 -4 186.26 5.42
 0 2 -4 181.8 5.13
 0 -2 4 186.32 5.56
 0 2 -4 187.56 5.25
 0 2 -4 193.19 5.37
 0 2 -4 189.86 5.38
 0 2 -3 1176.89 29.83
 0 2 -3 1164.28 29.74
 0 2 -3 1171.92 29.88
 0 -2 3 1134.34 29.97
 0 -2 3 1126.98 29.79
 0 2 -3 1143.44 29.79
 0 -2 3 1161.17 29.83
 0 2 -3 1152.85 29.97
 0 2 -3 1142.4 29.87
 0 2 -3 1148.2 29.84
 0 2 -3 1113.47 29.9
 0 -2 3 1148.93 29.85
 0 2 -3 1104.19 29.84
 0 2 -3 1174.71 29.96
 0 2 -3 1140.47 29.93
 0 2 -3 1152.64 29.94
 0 2 -3 1127.46 29.85
 0 -2 3 1171.25 29.99
 0 -2 3 1126.24 29.88
 0 2 -3 1113.14 29.73
 0 2 -3 1019.33 29.64
 0 2 -3 1138.02 29.88
 0 2 -3 1145.95 29.83
 0 2 -3 1129.39 29.84
 0 -2 3 1120.83 29.95
 0 2 -3 1158.3 29.79
 0 2 -2 194.53 5.55
 0 -2 2 187.73 5.36
 0 -2 2 192.93 5.62
 0 -2 2 190.5 5.4
 0 2 -2 194.32 5.38
 0 2 -2 195.06 5.32
 0 2 -2 188.87 5.51
 0 2 -2 193.17 5.52
 0 2 -2 187.65 5.45
 0 -2 2 188.21 5.4
 0 2 -2 198.94 5.53
 0 -2 2 191.93 5.28
 0 2 -2 196.98 5.54
 0 2 -2 200.05 5.53
 0 -2 2 200.46 5.63
 0 2 -2 198.55 5.4
 0 -2 2 193.32 5.41
 0 2 -2 183.25 5.46
 0 2 -2 177.21 5.28
 0 2 -2 190.68 5.32
 0 2 -2 197.4 5.38
 0 -2 2 179.46 5.48
 0 2 -2 193.4 5.45
 0 -2 2 200.46 5.65
 0 2 -1 6.73 0.95
 0 -2 1 6.81 1.52
 0 -2 1 6.86 1.13
 0 2 -1 7.29 1.29
 0 -2 1 6.41 0.96
 0 2 -1 5.8 0.69
 0 -2 1 6.94 1.07
 0 2 -1 5.56 1.44
 0 -2 1 6.06 1.26
 0 2 -1 5.86 1.35
 0 -2 1 5.48 0.69
 0 2 -1 7.33 1.18
 0 2 -1 6.21 1.28
 0 -2 1 7.25 0.96
 0 -2 1 6.34 1.51
 0 2 -1 5.79 1.17
 0 -2 1 6.9 1.49
 0 2 -1 6.65 0.98
 0 -2 1 7.82 1.02
 0 2 -1 7.38 1.08
 0 2 -1 4.1 1.34
 0 -2 1 6.74 1.21
 0 -2 1 6.96 1.56
 0 2 -1 6.16 1.14
 0 2 -1 5.79 0.77
 0 -2 0 214.63 5.78
 0 2 0 214.71 5.96
 0 -2 0 211.17 5.98
 0 -2 0 216.04 5.81
 0 2 0 210.02 5.89
 0 -2 0 208.48 6.01
 0 2 0 209.61 5.64
 0 -2 0 207.85 5.82
 0 2 0 205.76 5.86
 0 2 0 215.39 5.82
 0 -2 0 202 5.9
 0 -2 0 201.13 5.69
 0 2 0 203.93 5.77
 0 -2 0 207.79 5.9
 0 -2 0 212.95 5.82
 0 2 0 202.66 5.78
 0 2 0 201.82 5.83
 0 2 0 205.73 5.7
 0 2 0 210.84 5.81
 0 -2 0 209.07 5.97
 0 2 0 199.28 5.87
 0 -2 0 213.32 5.74
 0 -2 0 206.78 5.67
 0 -2 0 198 5.89
 0 2 0 210.13 5.88
 0 2 1 309.18 8.39
 0 -2 -1 308.01 8.52
 0 2 1 311.43 8.44
 0 2 1 301.58 8.43
 0 -2 -1 319.66 8.48
 0 -2 -1 313.77 8.46
 0 2 1 304.05 8.42
 0 2 1 309.12 8.42
 0 2 1 306.84 8.36
 0 -2 -1 318.31 8.5
 0 -2 -1 308.22 8.53
 0 2 1 316.39 8.51
 0 2 1 300.81 8.53
 0 -2 -1 308.09 8.54
 0 -2 -1 299.95 8.42
 0 2 1 317.38 8.32
 0 2 1 312.19 8.48
 0 -2 -1 304.27 8.58
 0 2 1 308.52 8.53
 0 -2 -2 673.42 17.3
 0 2 2 689.43 17.34
 0 -2 -2 670.66 17.43
 0 2 2 675.56 17.32
 0 2 2 697.4 17.35
 0 2 2 685.03 17.38
 0 -2 -2 686.65 17.35
 0 2 2 664.3 17.36
 0 2 2 660.05 17.35
 0 -2 -2 671.61 17.4
 0 2 2 681.42 17.34
 0 -2 -2 702.49 17.41
 0 -2 -2 729.71 17.53
 0 2 2 676.22 17.43
 0 2 2 636.37 17.38
 0 -2 -2 689.15 17.47
 0 2 2 691.24 17.41
 0 2 2 622.95 17.16
 0 -2 -2 620.96 17.27
 0 2 2 701.08 17.37
 0 -2 -3 47.46 1.5
 0 2 3 46.26 1.91
 0 -2 -3 45.83 1.86
 0 2 3 51.03 2.16
 0 -2 -3 49.24 2.18
 0 2 3 45.93 1.85
 0 -2 -3 48.14 2.22
 0 2 3 46.75 1.86
 0 2 3 46.38 1.82
 0 2 3 39.95 1.5
 0 2 3 48.15 1.93
 0 -2 -3 47.16 1.88
 0 2 3 47.57 1.91
 0 -2 -3 46 2.07
 0 -2 -3 49.25 2.04
 0 -2 -3 51.88 2.41
 0 2 3 43.93 2.08
 0 2 3 46.8 2.18
 0 2 3 49.74 2.04
 0 -2 -3 50.09 2.32
 0 -2 -3 44.47 1.79
 0 -2 -3 50.28 2.25
 0 2 3 49.42 2.17
 0 2 3 47 1.58
 0 2 4 30.54 1.91
 0 2 4 32.37 1.63
 0 -2 -4 28.37 1.99
 0 -2 -4 32.02 1.24
 0 -2 -4 31.72 1.7
 0 2 4 31.6 1.65
 0 -2 -4 29.15 1.95
 0 2 4 30.92 1.55
 0 2 4 31.04 1.59
 0 2 4 32.37 1.86
 0 2 4 31.67 1.71
 0 -2 -4 29.57 1.5
 0 -2 -4 31.48 2.14
 0 2 4 31.56 1.67
 0 -2 -4 27.98 2.09
 0 2 4 32.17 1.87
 0 2 4 30.29 1.34
 0 -2 -4 28.55 1.52
 0 2 4 34.63 1.51
 0 2 4 30.36 1.61
 0 -2 -4 31.35 2.23
 0 -2 -4 29.41 1.73
 0 -2 -5 405.95 13.4
 0 2 5 582.13 13.83
 0 -2 -5 514.41 13.77
 0 2 5 525.2 13.78
 0 2 5 532.53 13.77
 0 2 5 536.16 13.78
 0 -2 -5 544.91 13.77
 0 -2 -5 470.14 13.85
 0 2 5 523.77 13.59
 0 2 5 544.24 13.64
 0 2 5 530.37 13.63
 0 2 5 555.67 13.71
 0 -2 -5 516.61 13.88
 0 2 5 555.38 13.82
 0 -2 -5 508.88 13.73
 0 2 5 577.93 13.7
 0 2 5 561.46 13.75
 0 2 5 553.27 13.85
 0 -2 -5 549.21 13.62
 0 -2 -5 408.75 13.69
 0 -2 -5 528.48 13.77
 0 2 6 582.22 15.35
 0 2 6 632.99 15.37
 0 -2 -6 569.09 15.42
 0 2 6 617.89 15.36
 0 -2 -6 593.99 15.3
 0 -2 -6 558.08 15.43
 0 -2 -6 622.45 15.36
 0 -2 -6 560.48 15.45
 0 2 6 600.36 15.23
 0 -2 -6 585.67 15.22
 0 -2 -6 621.62 15.36
 0 2 6 606.26 15.16
 0 2 6 627.61 15.37
 0 2 6 614.95 15.21
 0 2 6 607.87 15.29
 0 2 6 658.55 15.36
 0 2 6 619.84 15.41
 0 -2 -6 599.3 15.36
 0 2 7 902.02 21.84
 0 2 7 857.04 21.8
 0 -2 -7 824.77 21.71
 0 -2 -7 837.49 21.84
 0 2 7 848.69 21.79
 0 2 7 871.52 21.68
 0 2 7 879.1 21.78
 0 2 7 909.34 21.9
 0 -2 -7 837.86 21.7
 0 2 7 891.84 21.64
 0 2 7 859.68 21.56
 0 -2 -7 865.36 21.82
 0 2 7 868.21 21.7
 0 2 7 868.98 21.84
 0 -2 -7 849.92 21.8
 0 2 7 893.96 21.8
 0 2 7 899.19 21.77
 0 -2 -7 858.07 21.89
 0 -2 -8 497.01 13.28
 0 -2 -8 491.88 13.19
 0 2 8 488.31 13.08
 0 2 8 496.45 13.04
 0 -2 -8 454.41 13.04
 0 2 8 482.48 12.99
 0 2 8 482.94 12.93
 0 2 8 511.54 13.14
 0 2 8 523.56 13.29
 0 2 8 527.91 13.22
 0 -2 -8 486.37 13.16
 0 -2 -8 483.82 13.03
 0 2 8 502.93 13.22
 0 2 8 487.32 13.13
 0 2 8 444.69 12.69
 0 2 8 466.75 12.69
 0 2 8 487.33 13.15
 0 2 8 501.67 13.2
 0 -2 -8 482.21 13.21
 0 -2 -8 464.75 13.04
 0 2 8 517.6 13.15
 0 2 9 9107.61 232.64
 0 2 9 9197.78 232.66
 0 -2 -9 8832.31 232.55
 0 2 9 8966.38 232.18
 0 -2 -9 8632.95 232.17
 0 -2 -9 9004.32 232.55
 0 -2 -9 8670.33 232.18
 0 -2 -9 8839.27 232.18
 0 2 9 9473.12 232.64
 0 -2 -9 9493.87 232.68
 0 2 9 9162.72 232.45
 0 2 9 9384.77 232.52
 0 2 9 9151.66 232.57
 0 2 9 9091.93 232.44
 0 2 9 9406.69 232.69
 0 -2 -9 9004.28 232.58
 0 2 9 8904.65 232.36
 0 -2 -9 8858.68 232.63
 0 2 9 8999.98 232.54
 0 2 9 9188.9 232.55
 0 2 9 9723.38 232.65
 0 -2 -9 8938.53 232.48
 0 2 9 9097.17 232.59
 0 -2 -9 9117.18 232.38
 0 -2 -9 9387.7 232.63
 0 2 9 8984.03 232.6
 0 2 9 9428.47 232.65
 0 2 9 8122.47 232.17
 0 -2 -9 8542.19 232.16
 0 2 9 9589.35 232.63
 0 2 10 198.88 5.72
 0 -2 -10 208.7 5.74
 0 -2 -10 220.76 6.45
 0 -2 -10 213.27 5.76
 0 2 10 214.27 6.36
 0 -2 -10 218.95 6.38
 0 2 10 214.57 6.36
 0 -2 -10 203.94 5.76
 0 -2 -10 213.96 5.75
 0 -2 -10 206.31 6.43
 0 -2 -10 218.32 6.51
 0 2 10 204.35 6.08
 0 2 10 219.29 6.1
 0 2 10 222.69 6.36
 0 2 10 219.77 6.23
 0 2 10 209.3 5.98
 0 2 10 217.05 6.29
 0 -2 -10 220.47 6.31
 0 2 10 220.79 6.28
 0 2 10 217.15 6.18
 0 -2 -10 209.03 6.26
 0 -2 -10 213.03 6.31
 0 2 10 211.15 6.39
 0 2 10 214.82 6.3
 0 2 10 221.05 6.45
 0 2 10 220.58 6.4
 0 2 10 205.14 5.85
 0 -2 -10 214.27 6.21
 0 -2 -10 227.44 6.03
 0 2 10 205.39 5.76
 0 2 10 205.99 5.67
 0 2 10 214.51 5.74
 0 2 10 209.54 5.75
 0 -2 -10 220.43 6.39
 0 2 10 223.49 6.36
 0 -2 -10 213.94 6.44
 0 2 11 7.38 0.87
 0 -2 -11 8.31 1.15
 0 -2 -11 7.38 2.26
 0 -2 -11 7.09 1.11
 0 -2 -11 9.02 2.02
 0 2 11 7.66 1.7
 0 -2 -11 6.56 1.03
 0 -2 -11 7.54 2.29
 0 2 11 8.22 1.83
 0 -2 -11 7.98 2.24
 0 2 11 6.17 1.41
 0 -2 -11 5.7 1.7
 0 -2 -11 6.03 1.99
 0 -2 -11 7.16 1.64
 0 2 11 7.56 1.58
 0 2 11 7.85 1.41
 0 2 11 6.44 1.23
 0 -2 -11 8.73 1.84
 0 -2 -11 7.92 1.38
 0 2 11 8.46 1.08
 0 2 11 7.1 1.81
 0 2 11 6.97 2.03
 0 2 11 7.34 1.85
 0 2 11 7.59 1
 0 2 11 6.4 0.97
 0 2 11 7.06 1
 0 -2 -11 7.82 2.32
 0 -2 -11 7.79 2.14
 0 2 11 8.97 1.9
 0 2 12 1827.99 48.97
 0 -2 -12 1835.25 48.96
 0 -2 -12 1848.77 48.99
 0 2 12 1885.16 48.95
 0 -2 -12 1841.14 48.96
 0 2 12 1934.01 49.6
 0 2 12 1916.32 49.59
 0 -2 -12 1936.06 49.44
 0 -2 -12 1902.17 49.48
 0 -2 -12 1864.97 49.5
 0 2 12 1912.31 49.56
 0 2 12 1904.18 49.41
 0 2 12 1884.63 49.41
 0 -2 -12 1901.97 49.47
 0 -2 -12 1787.67 49.51
 0 2 12 1913.11 49.32
 0 -2 -12 1893.46 49.4
 0 2 12 1834.26 49.17
 0 2 12 1930.22 49.61
 0 2 12 1978 49.63
 0 -2 -12 1898.46 49.27
 0 2 12 1894.12 49.49
 0 2 12 1935.6 49.01
 0 2 12 1844.29 49.01
 0 2 12 1824.21 49
 0 -2 -12 1863.95 49.47
 0 -2 -12 1912.54 49.49
 0 2 12 2014.46 49.62
 0 2 13 1059.15 28.6
 0 2 13 1091.31 28.64
 0 -2 -13 1105.32 28.6
 0 -2 -13 1086.05 28.63
 0 -2 -13 1050.89 28.59
 0 2 13 1099.51 28.58
 0 -2 -13 1126.2 29.1
 0 2 13 1130.92 29.31
 0 2 13 1127.57 29.27
 0 -2 -13 1111.45 29.16
 0 -2 -13 1089.87 29.2
 0 2 13 1107.32 29.25
 0 2 13 1134.97 29.12
 0 2 13 1118.21 29.13
 0 -2 -13 1128.59 29.17
 0 2 13 1070.38 28.98
 0 -2 -13 1115.53 29.09
 0 2 13 1104.88 29.18
 0 -2 -13 1021.53 28.78
 0 2 13 1112.16 29.32
 0 2 13 1074.42 28.84
 0 2 13 1085.68 29.27
 0 -2 -13 1100.18 28.93
 0 2 13 1107.33 28.64
 0 2 13 1080.08 28.65
 0 2 13 1153.27 29.32
 0 -2 -13 1060.18 29.15
 0 -2 -13 1129.65 29.2
 0 2 14 23.79 1.15
 0 2 14 23.24 1.22
 0 -2 -14 22.95 1.31
 0 -2 -14 26.95 1.46
 0 2 14 24.41 1.07
 0 -2 -14 22.85 1.33
 0 2 14 22.6 2.32
 0 2 14 25.05 2.21
 0 -2 -14 23.9 2.53
 0 -2 -14 26.53 2.53
 0 2 14 23.97 2.18
 0 2 14 26.39 1.83
 0 2 14 24.88 1.96
 0 2 14 27.09 2.01
 0 -2 -14 25.92 2.19
 0 -2 -14 24.26 2.34
 0 -2 -14 23.32 1.86
 0 2 14 22.23 2.35
 0 2 14 24.94 2.4
 0 2 14 23.61 2.1
 0 2 14 24.56 1.49
 0 -2 -14 23.58 1.42
 0 2 14 23.31 1.29
 0 2 14 23.6 1.33
 0 -2 -14 25.55 2.47
 0 -2 -14 23.95 2.67
 0 2 14 27.51 2.31
 0 2 15 204.23 5.5
 0 2 15 193.26 5.43
 0 -2 -15 200.5 5.46
 0 2 15 202.36 6.36
 0 2 15 194.97 6.31
 0 -2 -15 209.92 6.34
 0 -2 -15 195.77 5.37
 0 -2 -15 200.11 5.51
 0 2 15 191.4 5.53
 0 -2 -15 198.94 6.35
 0 2 15 202.33 6.32
 0 2 15 201.21 6.15
 0 -2 -15 208.07 6.29
 0 -2 -15 198.94 5.97
 0 2 15 205.43 6.23
 0 2 15 203.69 5.8
 0 2 15 204.01 6.24
 0 2 15 203.02 6.45
 0 2 15 192.99 5.62
 0 -2 -15 189.01 5.61
 0 -2 -15 199.67 5.46
 0 2 15 198.57 5.39
 0 2 15 197.17 5.51
 0 2 15 206.83 6.36
 0 -2 -15 203.1 6.34
 0 -2 -16 111.85 3.25
 0 -2 -16 108.53 3.33
 0 2 16 112.93 3.3
 0 2 16 106.28 3.19
 0 -2 -16 114.51 3.32
 0 2 16 111.87 4.35
 0 2 16 110.14 4.2
 0 -2 -16 116.43 4.36
 0 -2 -16 113.47 4.26
 0 2 16 110.62 4.04
 0 -2 -16 109.91 3.84
 0 2 16 110.31 4.42
 0 2 16 113.34 4.1
 0 2 16 110.87 3.43
 0 -2 -16 102.63 3.35
 0 2 16 110.02 3.62
 0 2 16 106.41 3.27
 0 -2 -16 110.94 4.33
 0 2 16 112.7 3.34
 0 -2 -17 779.4 20.37
 0 -2 -17 783.2 20.34
 0 2 17 797.04 20.42
 0 -2 -17 801.57 20.4
 0 2 17 814.79 21.38
 0 2 17 788.98 21.23
 0 -2 -17 801.88 21.16
 0 -2 -17 787.38 21.04
 0 2 17 776.16 21.21
 0 -2 -17 796.74 21.08
 0 2 17 779.37 21.06
 0 2 17 827.91 21.17
 0 2 17 782.85 20.97
 0 -2 -17 795.62 20.88
 0 -2 -17 801.71 20.91
 0 2 17 787.64 21.29
 0 2 17 766.15 20.6
 0 2 17 801.18 21.13
 0 -2 -17 758.48 21.08
 0 2 17 798.92 20.45
 0 2 17 829.09 20.44
 0 -2 -18 14.24 1.46
 0 -2 -18 14.88 1.42
 0 2 18 14.79 1.2
 0 -2 -18 14.41 1.3
 0 -2 -18 13.8 1.44
 0 2 18 12.87 2.06
 0 2 18 13.3 2.35
 0 2 18 12.08 1.9
 0 2 18 14.37 2.18
 0 -2 -18 11.48 2.6
 0 -2 -18 11.31 2.51
 0 2 18 12.86 2.19
 0 2 18 13.59 1.51
 0 -2 -18 14.61 2.02
 0 2 18 15.2 1.94
 0 -2 -18 13.46 1.94
 0 2 18 12.8 1.71
 0 2 18 16.34 2.59
 0 -2 -18 13.33 2.14
 0 2 18 12.19 2.79
 0 2 18 13.88 1.28
 0 2 18 13.65 2.26
 0 -2 -18 10.56 2.64
 0 2 18 13.45 1.31
 0 2 18 14.29 1.3
 0 -2 -18 15.38 1.52
 0 -2 -19 471.07 12.43
 0 -2 -19 465.54 12.46
 0 2 19 453.52 12.29
 0 2 19 488.51 12.49
 0 -2 -19 444.69 12.4
 0 2 19 470.14 12.48
 0 -2 -19 472.02 12.49
 0 2 19 475.65 13.39
 0 2 19 484.37 13.55
 0 2 19 479.22 13.45
 0 2 19 489.76 13.18
 0 -2 -19 475.67 13.25
 0 2 19 444 12.82
 0 2 19 454.55 13.35
 0 -2 -19 465.81 13.03
 0 -2 -19 476.66 13.03
 0 2 19 435.67 13.06
 0 2 19 455.13 12.69
 0 2 19 484.63 13.58
 0 2 19 480.49 13.54
 0 -2 -19 476.37 13.34
 0 2 19 462.49 12.51
 0 2 19 468.78 12.49
 0 -2 -19 458.08 12.44
 0 -2 -20 76.37 2.62
 0 2 20 70.83 2.18
 0 -2 -20 75.89 2.59
 0 -2 -20 77.21 2.59
 0 2 20 76.17 3.73
 0 2 20 75.85 3.55
 0 -2 -20 72.66 2.46
 0 2 20 73.38 2.46
 0 2 20 77.2 2.52
 0 2 20 71.37 3.6
 0 -2 -20 72.2 3.69
 0 2 20 77.84 3.32
 0 2 20 67.51 3.37
 0 2 20 68.68 2.84
 0 -2 -20 74.38 3.23
 0 -2 -20 76.48 3.31
 0 -2 -20 69.72 2.83
 0 2 20 71.42 2.68
 0 2 20 76.08 3.87
 0 -2 -20 69.22 3.84
 0 2 20 71.68 3.7
 0 2 20 69.8 2.56
 0 -2 -20 71.81 2.63
 0 2 20 71.26 2.53
 0 -2 -21 722.84 20.43
 0 -2 -21 740.47 19.6
 0 -2 -21 740.1 19.56
 0 -2 -21 739.03 19.52
 0 2 21 772.72 20.81
 0 2 21 738.91 20.59
 0 2 21 760.84 19.61
 0 2 21 755.65 19.6
 0 -2 -21 743.81 19.49
 0 -2 -21 731.62 20.44
 0 2 21 730.85 20.63
 0 -2 -21 720.75 20.33
 0 2 21 745.44 20.37
 0 2 21 729.07 20.48
 0 2 21 713.24 20.02
 0 -2 -21 715.18 19.91
 0 -2 -21 739.86 20.16
 0 -2 -21 736.43 20.19
 0 2 21 729.92 20.71
 0 -2 -21 721.17 20.44
 0 2 21 718.84 20.64
 0 2 21 727.2 20.71
 0 2 21 729.49 19.63
 0 2 21 737.14 19.6
 0 -2 -21 719.4 19.53
 0 -2 -22 247.34 7.73
 0 -2 -22 233.85 6.6
 0 -2 -22 241.18 6.56
 0 -2 -22 231.33 6.51
 0 2 22 240.29 7.67
 0 -2 -22 230.7 7.52
 0 2 22 232.35 6.56
 0 2 22 234.5 6.54
 0 -2 -22 224.42 6.52
 0 -2 -22 219.53 6.46
 0 -2 -22 233.06 7.59
 0 2 22 234.31 7.68
 0 -2 -22 234.16 7.49
 0 2 22 238 7.42
 0 2 22 244.76 7.58
 0 -2 -22 236.36 7.2
 0 -2 -22 222.14 6.89
 0 -2 -22 236.28 7.28
 0 2 22 237.64 7.88
 0 -2 -22 248.37 7.72
 0 2 22 236.29 7.85
 0 2 22 239.81 7.85
 0 2 22 233.41 6.62
 0 2 22 238.63 6.6
 0 -2 -22 234.42 6.56
 0 -2 -23 65.59 2.51
 0 -2 -23 64.93 2.45
 0 2 23 65.49 2.4
 0 2 23 63.26 2.35
 0 -2 -23 59.16 2.27
 0 -2 -23 66.04 2.48
 0 2 23 70.51 3.34
 0 -2 -23 65.31 3.66
 0 -2 -23 66.05 3.68
 0 2 23 61.57 2.43
 0 2 23 60.2 2.42
 0 -2 -23 62.02 2.51
 0 -2 -23 66.35 2.7
 0 -2 -23 67.94 3.27
 0 -2 -23 70.45 3.19
 0 2 23 66.2 3.85
 0 -2 -23 66.65 2.42
 0 2 23 64.79 3.66
 0 2 23 60.99 3.83
 0 -2 -23 63.81 3.87
 0 -2 -23 65.75 3.87
 0 -2 -24 403.54 11.05
 0 -2 -24 404.63 11.01
 0 -2 -24 407.34 10.94
 0 2 24 397.24 12.34
 0 2 24 418.07 11.05
 0 -2 -24 400.54 10.89
 0 2 24 407.92 11.04
 0 -2 -24 399.42 10.95
 0 -2 -24 405.31 12.05
 0 -2 -24 398.56 11.95
 0 2 24 407.65 11.83
 0 -2 -24 401.77 10.98
 0 2 24 410.96 11.05
 0 -2 -24 408.23 11.74
 0 -2 -24 389.35 11.38
 0 -2 -24 402.63 11.76
 0 2 24 403.42 12.41
 0 2 24 401.69 12.4
 0 -2 -24 399.17 12.1
 0 2 24 391.81 12.33
 0 -2 -24 397.81 12.09
 0 2 24 409.39 11.1
 0 -2 -25 244.49 8.11
 0 -2 -25 239.24 6.91
 0 -2 -25 241.67 6.85
 0 -2 -25 245.32 6.8
 0 -2 -25 237.13 7.89
 0 2 25 240.15 8.2
 0 2 25 239.05 6.86
 0 2 25 249.19 6.89
 0 -2 -25 239.36 6.72
 0 -2 -25 240.6 6.83
 0 -2 -25 250.82 7.95
 0 2 25 248.94 7.72
 0 2 25 241.45 8.2
 0 -2 -25 245.09 8.02
 0 -2 -25 240.51 7.64
 0 -2 -25 228.94 7.32
 0 -2 -25 246.25 7.67
 0 2 25 249.83 8.36
 0 2 25 238.22 8.25
 0 -2 -25 244.69 8.12
 0 2 25 249.59 8.38
 0 2 25 238.6 6.95
 0 2 25 245.95 6.91
 0 -2 -25 247.94 6.86
 0 -2 -26 16.32 3.12
 0 -2 -26 10.67 1.59
 0 -2 -26 13.6 1.58
 0 -2 -26 14.47 2.68
 0 2 26 15.29 2.68
 0 2 26 13.72 1.42
 0 -2 -26 14.55 1.32
 0 2 26 12.46 1.42
 0 -2 -26 12.24 1.63
 0 2 26 14.47 2.61
 0 2 26 13.06 2.17
 0 -2 -26 15.3 2.81
 0 -2 -26 14.19 2.74
 0 2 26 14.3 1.53
 0 -2 -26 14.48 2.33
 0 -2 -26 12.31 2.27
 0 2 26 12.99 2.86
 0 -2 -26 14.01 1.54
 0 2 26 14.84 2.69
 0 -2 -26 11.11 2.99
 0 2 26 15 2.92
 0 -2 -26 14.31 1.68
 0 2 26 13.28 1.48
 0 -2 -27 177.55 6.55
 0 -2 -27 173.62 5.06
 0 -2 -27 171.15 5.19
 0 -2 -27 173.66 6.24
 0 2 27 169.89 6.69
 0 -2 -27 170.3 4.97
 0 -2 -27 168.68 5.08
 0 2 27 171.53 5.12
 0 2 27 168.99 5.13
 0 -2 -27 174.75 6.35
 0 -2 -27 173.63 6.34
 0 2 27 155.12 6.12
 0 2 27 179.06 6.59
 0 -2 -27 173.12 5.99
 0 -2 -27 176.22 6
 0 2 27 173.32 6.75
 0 2 27 182.13 6.79
 0 -2 -27 180.68 6.54
 0 2 27 174.37 6.72
 0 2 27 169.71 5.21
 0 2 27 180.48 5.21
 0 -2 -27 176.14 5.13
 0 -2 -28 6.42 1.58
 0 2 28 5.67 1.66
 0 -2 -28 6.56 1.48
 0 -2 -28 6.89 2.73
 0 2 28 6.67 2.37
 0 -2 -28 6.35 2.66
 0 2 28 8.63 2.19
 0 -2 -28 6.51 1.75
 0 -2 -28 4.62 2.64
 0 2 28 8.24 2.55
 0 2 28 9.32 2.69
 0 -2 -28 7.76 3.05
 0 -2 -28 6.99 2.93
 0 2 28 5.81 2.82
 0 -2 -28 7.82 2.29
 0 -2 -28 8.87 1.61
 0 2 28 6.4 1.34
 0 -2 -28 6.77 1.25
 0 2 28 6.59 1.34
 0 2 28 6.56 1.47
 0 -2 -29 119.47 5.47
 0 2 29 126.04 5.69
 0 -2 -29 124.54 5.46
 0 -2 -29 118.41 5.25
 0 2 29 122.84 5.56
 0 2 29 119.44 5.44
 0 -2 -29 122.64 5.29
 0 -2 -29 123.52 5.26
 0 2 29 118.73 5.08
 0 -2 -29 127.76 4.9
 0 -2 -29 122.85 3.91
 0 2 29 123.69 3.94
 0 2 29 122.67 3.92
 0 -2 -30 -0.55 2.8
 0 2 30 1.44 2.59
 0 -2 -30 1 1.43
 0 -2 -30 1.22 1.71
 0 -2 -30 1.07 2.21
 0 -2 -30 0.19 1.6
 0 2 30 0.62 1.38
 0 2 30 2.88 2.81
 0 -2 -30 0.93 3.04
 0 -2 -30 -1.2 3.07
 0 -2 -30 0.77 1.51
 0 -2 -30 -1.93 2.81
 0 2 30 0.92 2.11
 0 -2 -30 0.79 2.58
 0 2 30 0.34 2.53
 0 2 30 1.33 1.59
 0 2 30 1.27 1.2
 0 2 31 22.99 3.28
 0 -2 -31 23.3 3.25
 0 -2 -31 22.03 1.99
 0 -2 -31 24.82 1.92
 0 -2 -31 23.65 1.74
 0 2 31 22.37 2.74
 0 2 31 22.12 3.08
 0 -2 -31 22.54 2.72
 0 2 31 23.87 1.81
 0 -2 -31 25.77 1.95
 0 2 31 24.82 3.4
 0 -2 -31 23.62 3.52
 0 2 31 25.25 1.98
 0 2 31 20.82 1.67
 0 2 32 28.28 3.21
 0 2 32 25.36 2.91
 0 -2 -32 30.66 2.18
 0 -2 -32 33.65 1.94
 0 -2 -32 29.14 2.07
 0 2 32 30.85 2.14
 0 -2 -32 30.39 2.92
 0 2 32 30.78 2.02
 0 -2 -32 32.02 2.06
 0 -2 -32 28.94 3.7
 0 2 32 32.24 3.66
 0 2 32 29.69 1.89
 0 2 32 31.63 3.53
 0 -2 -32 33.69 3.47
 0 2 32 30.43 1.83
 0 -2 -32 32.88 2.01
 0 -2 -32 31.41 1.94
 0 2 33 31.15 3.08
 0 2 33 32.69 3.49
 0 -2 -33 34.77 2.29
 0 -2 -33 30.65 2.18
 0 -2 -33 35.27 2.05
 0 2 33 36.51 2.3
 0 2 33 34.44 2.13
 0 -2 -33 36.47 2.22
 0 2 33 33.76 3.8
 0 2 33 33.24 1.99
 0 -2 -33 36.16 3.08
 0 2 33 31.69 3.64
 0 -2 -33 37.61 3.65
 0 -2 -33 34.9 2.04
 0 2 33 34.65 1.82
 0 -2 -33 32.05 2.09
 0 2 33 32.63 1.98
 0 -2 -34 175.91 5.28
 0 -2 -34 167.6 5.35
 0 -2 -34 177.6 5.16
 0 2 34 179.99 5.46
 0 -2 -34 177.77 5.27
 0 2 34 172.04 5.36
 0 2 34 177.47 7.37
 0 2 34 162.43 5.23
 0 -2 -34 172.6 6.32
 0 -2 -34 175.67 6.82
 0 2 34 162.39 7.21
 0 2 34 158.84 5.15
 0 2 34 159.27 5.27
 0 -2 -34 167.14 5.13
 0 -2 -34 169.69 5.18
 0 -2 -35 46.72 2.57
 0 -2 -35 44.15 2.5
 0 -2 -35 46.99 2.32
 0 2 35 48.27 2.61
 0 -2 -35 52.78 4.89
 0 -2 -35 45.54 3.33
 0 -2 -35 47.62 2.49
 0 2 35 43.56 2.42
 0 2 35 42.78 4.11
 0 2 35 44.73 2.26
 0 -2 -35 48.02 3.91
 0 2 35 43.48 4.15
 0 -2 -35 45.71 2.37
 0 2 35 41.52 2.13
 0 2 35 44.16 2.28
 0 -2 -35 48.9 2.3
 0 -2 -36 126.37 4.23
 0 2 36 118.99 4.18
 0 -2 -36 128.17 4.18
 0 2 36 120.83 4.26
 0 -2 -36 138.79 4.36
 0 2 36 132.69 4.43
 0 2 36 128.04 6.38
 0 2 36 124.48 4.27
 0 2 36 133.1 4.53
 0 -2 -36 152.19 6.65
 0 -2 -36 132.89 4.23
 0 -2 -36 124.64 4.39
 0 -2 -36 141.36 4.41
 0 -2 -36 126.44 5.39
 0 2 36 122.97 6.34
 0 -2 -36 130.68 5.87
 0 -2 -37 107.82 3.81
 0 -2 -37 104.8 3.62
 0 -2 -37 106.11 3.83
 0 -2 -37 114.93 6.07
 0 2 37 107.51 3.96
 0 2 37 95.84 5.75
 0 2 37 98.22 3.63
 0 2 37 96.19 3.66
 0 -2 -37 105.65 3.57
 0 2 37 90.54 3.52
 0 2 37 107.6 3.82
 0 -2 -37 110.14 3.78
 0 2 38 -1.9 3.55
 0 -2 -38 -0.85 1.96
 0 2 38 -0.18 1.72
 0 -2 -38 -0.59 3.87
 0 2 38 1.66 1.52
 0 2 38 0.5 1.99
 0 -2 -38 2.11 4.23
 0 2 38 -0.59 3.08
 0 -2 -38 1.14 1.75
 0 -2 -38 0.43 1.88
 0 -2 -38 1.83 2.09
 0 -2 -38 0.35 1.7
 0 2 38 1 1.32
 0 2 39 63.16 5.07
 0 2 39 66.91 2.97
 0 -2 -39 68.83 2.97
 0 -2 -39 70.01 5.06
 0 2 39 62.51 2.79
 0 -2 -39 71.43 5.22
 0 2 39 70.31 3.15
 0 2 39 54.21 4.67
 0 -2 -39 67.86 2.77
 0 -2 -39 62.17 3.02
 0 -2 -39 70.25 3.04
 0 -2 -39 66.03 2.77
 0 2 39 57.14 2.64
 0 -2 -40 18.73 2.14
 0 2 40 15.65 1.97
 0 -2 -40 15.37 3.96
 0 2 40 13.73 1.8
 0 2 40 19.69 2.26
 0 -2 -40 23.63 4.48
 0 -2 -40 18.24 2.25
 0 -2 -40 18.14 1.89
 0 -2 -40 15.57 2.06
 0 2 40 14.55 3.76
 0 2 40 13.91 1.64
 0 -2 -40 16.31 1.89
 0 -2 -41 1.43 1.94
 0 2 41 1.25 1.79
 0 -2 -41 -4.63 3.84
 0 2 41 0.54 1.51
 0 2 41 1.53 1.99
 0 -2 -41 0.77 2.03
 0 -2 -41 1.84 1.74
 0 -2 -41 0.09 1.89
 0 2 41 -2.52 3.46
 0 -2 -41 0.1 1.65
 0 2 41 1.32 1.35
 0 2 42 2.54 1.69
 0 -2 -42 2.11 1.88
 0 -2 -42 2.64 3.62
 0 2 42 1.6 1.49
 0 2 42 1.61 1.95
 0 -2 -42 -1.23 4.06
 0 -2 -42 1.64 2.01
 0 -2 -42 2.15 1.7
 0 -2 -42 2.06 1.88
 0 2 42 3.78 3.49
 0 -2 -42 1.34 1.65
 0 2 42 1.01 1.39
 0 2 43 0.06 1.7
 0 -2 -43 2.03 1.86
 0 -2 -43 6.19 3.57
 0 2 43 0.52 1.5
 0 -2 -43 0.85 3.91
 0 2 43 0.63 1.91
 0 -2 -43 1.93 1.98
 0 -2 -43 0.03 1.81
 0 -2 -43 0.17 1.64
 0 2 43 -3.58 3.5
 0 -2 -43 0.86 1.63
 0 2 43 1.14 1.34
 0 -2 -44 4.03 1.83
 0 2 44 5.25 1.73
 0 -2 -44 3.8 3.48
 0 2 44 2.25 1.47
 0 -2 -44 7.26 3.92
 0 2 44 3.53 1.91
 0 -2 -44 1.64 1.72
 0 -2 -44 2.64 1.92
 0 -2 -44 1.99 1.8
 0 -2 -44 2.35 1.65
 0 2 44 2.36 3.23
 0 -2 -44 3.48 1.66
 0 2 44 4.71 1.36
 0 2 45 47.71 2.54
 0 -2 -45 49.09 4.29
 0 2 45 46.42 2.37
 0 -2 -45 52.9 2.45
 0 -2 -45 54 2.63
 0 -2 -45 54.37 2.35
 0 2 45 54.51 2.73
 0 -2 -45 54.17 4.56
 0 2 45 47.62 4.4
 0 -2 -45 50.82 2.61
 0 -2 -46 29.46 3.69
 0 2 46 26.84 3.71
 0 -2 -46 30.73 4.05
 0 -2 -47 71.95 4.54
 0 2 47 63.77 2.85
 0 -2 -47 65.32 2.58
 0 -2 -47 58.02 2.68
 0 -2 -47 63.11 4.21
 0 2 47 62.77 2.73
 0 2 47 61.51 4.42
 0 2 48 4.63 1.72
 0 -2 -48 7.42 3.27
 0 2 48 4.28 2.76
 0 -2 -48 5.55 2.85
 0 -2 -48 5.23 1.5
 0 -2 -49 4.39 3.16
 0 2 49 4.57 1.63
 0 -2 -49 4.15 1.38
 0 -2 -49 4.56 1.4
 0 2 50 10.84 1.62
 0 -2 -50 7.71 1.37
 0 -2 -50 9.06 1.17
 0 -2 -50 10.2 1.36
 0 2 51 9 1.49
 0 -2 -51 8.12 1.25
 0 -2 -51 7.96 1.25
 0 -2 -52 1.11 1.07
 0 2 52 1.42 1.32
 0 -2 -52 2.06 1.08
 0 -2 -53 3.36 0.95
 0 -2 -53 2.62 0.96
 0 2 53 1.13 0.78
 0 2 53 2.9 1.17
 0 -2 -54 1.02 0.8
 0 2 54 0.07 0.59
 0 2 54 -0.64 1.01
 0 -3 51 2.05 0.83
 0 3 -51 2.36 0.76
 0 -3 51 0.99 0.64
 0 -3 50 12.65 1.17
 0 3 -50 15.14 1.06
 0 -3 50 14.3 1.32
 0 -3 50 14.51 1.13
 0 -3 49 7.12 1.23
 0 3 -49 6.69 1.07
 0 -3 49 7.32 1.37
 0 -3 49 3.87 0.96
 0 -3 49 5.7 1.2
 0 3 -48 2.67 1.13
 0 -3 48 2.19 1.31
 0 -3 48 2.68 1.3
 0 -3 48 2.83 1.48
 0 -3 48 1.64 1.02
 0 -3 47 1.19 1.41
 0 3 -47 1.19 1.22
 0 -3 47 1.6 1.57
 0 -3 47 2.04 1.41
 0 3 -47 1.43 1.07
 0 3 -46 17.81 1.34
 0 -3 46 19.23 1.73
 0 3 -46 17 1.51
 0 -3 46 15.46 1.7
 0 -3 46 16.74 1.89
 0 3 -46 14.26 2.73
 0 3 -45 2.06 1.26
 0 -3 45 -0.54 1.41
 0 3 -45 0.36 1.36
 0 -3 45 2.09 1.6
 0 -3 45 1.43 1.75
 0 -3 45 0.17 1.58
 0 -3 44 34.41 2.32
 0 -3 44 34.32 2.14
 0 -3 44 31.91 2.14
 0 3 -44 33.75 1.77
 0 3 -43 54.18 2.24
 0 3 -43 63.44 4.75
 0 -3 42 10.3 1.72
 0 -3 42 13.65 2.1
 0 3 -42 14.1 4.15
 0 -3 42 9.4 2.96
 0 -3 42 11.27 3.25
 0 3 -42 11.95 1.69
 0 -3 42 14.58 1.97
 0 -3 41 22.57 3.54
 0 3 -41 20.8 1.77
 0 -3 41 20.05 1.91
 0 -3 41 23.28 2.33
 0 3 -41 24.81 4.52
 0 -3 41 22.78 2.13
 0 -3 41 13.54 3.26
 0 3 -41 21.81 1.86
 0 -3 40 0.34 3.06
 0 3 -40 3.23 1.55
 0 3 -40 3.66 1.77
 0 -3 40 4.06 1.92
 0 -3 40 1.45 1.67
 0 -3 40 4.72 2.06
 0 3 -40 6.22 4.36
 0 -3 40 1.87 2.94
 0 3 -40 4.34 1.65
 0 -3 39 17.5 3.52
 0 -3 39 19.08 2.17
 0 -3 39 15.37 1.95
 0 -3 39 16.94 2.34
 0 3 -39 18.31 4.59
 0 3 -39 21.22 1.99
 0 3 -39 19.79 1.81
 0 3 -39 18.47 1.89
 0 -3 38 33.37 4.16
 0 3 -38 38.75 2.18
 0 -3 38 31.36 2.31
 0 -3 38 37.83 2.71
 0 3 -38 42.35 2.41
 0 -3 38 41.99 2.59
 0 -3 38 35.55 3.87
 0 3 -38 39.76 2.31
 0 3 -37 295.67 8.4
 0 3 -37 327.4 10.77
 0 3 -37 309.72 8.52
 0 -3 37 311.41 8.73
 0 -3 37 272.4 8.64
 0 -3 37 295.29 8.84
 0 -3 37 265.9 10.58
 0 3 -37 289.03 8.56
 0 -3 36 65.35 4.84
 0 3 -36 76.16 2.9
 0 3 -36 80.25 5.57
 0 -3 36 66.2 3.08
 0 3 -36 74.44 3.06
 0 -3 36 79.71 3.3
 0 -3 36 68.73 3.12
 0 -3 36 74.14 3.43
 0 -3 36 69.89 4.99
 0 3 -36 74.12 3.06
 0 -3 35 26.02 3.97
 0 3 -35 29.75 2
 0 3 -35 30.08 4.83
 0 -3 35 25.22 2.11
 0 3 -35 26.98 2.18
 0 -3 35 28.99 2.38
 0 -3 35 26.95 3.73
 0 3 -35 27.84 2.12
 0 -3 35 26.62 2.52
 0 -3 35 23.32 2.06
 0 -3 34 193.21 5.99
 0 -3 34 185.52 5.81
 0 3 -34 187.41 7.96
 0 -3 34 174.11 5.7
 0 -3 34 168.24 7.73
 0 3 -34 188.39 5.6
 0 3 -34 179.03 5.49
 0 -3 34 175.05 5.72
 0 -3 34 164.62 7.56
 0 3 -34 178.61 5.63
 0 -3 33 47.44 4.25
 0 -3 33 54.81 2.77
 0 -3 33 50.97 2.82
 0 3 -33 58.73 5.23
 0 -3 33 43.13 2.53
 0 -3 33 44.78 4.01
 0 -3 33 38.73 4.27
 0 3 -33 51.4 2.39
 0 3 -33 51.01 2.55
 0 -3 33 45.26 2.48
 0 -3 33 41.99 4.2
 0 3 -33 48.73 2.47
 0 -3 32 12.49 3.28
 0 -3 32 11.61 2.07
 0 3 -32 12.74 4.45
 0 -3 32 10.36 2.07
 0 -3 32 9.4 1.76
 0 -3 32 6.03 3.36
 0 -3 32 7.99 3.09
 0 -3 32 9.83 3.06
 0 3 -32 11.18 1.91
 0 3 -32 9.82 1.71
 0 -3 32 9.34 1.71
 0 -3 32 11.57 3.21
 0 3 -32 8.21 1.77
 0 -3 31 136.93 6.48
 0 -3 31 141.75 4.69
 0 -3 31 140.57 4.77
 0 3 -31 146.64 6.91
 0 -3 31 134.37 4.54
 0 -3 31 144.89 6.65
 0 -3 31 129.76 6.24
 0 -3 31 128.21 6.1
 0 3 -31 141.49 4.4
 0 3 -31 142.56 4.5
 0 -3 31 135.42 4.58
 0 3 -31 134.98 5.84
 0 -3 31 127.59 6.4
 0 3 -31 143.51 4.53
 0 -3 30 526.16 16.55
 0 3 -30 541.74 15.83
 0 3 -30 537.58 14.52
 0 -3 30 526.99 14.69
 0 -3 30 537.65 14.68
 0 3 -30 584.71 16.43
 0 -3 30 518.19 14.75
 0 -3 30 533.93 16.41
 0 -3 30 533.99 16.7
 0 -3 30 511.97 16.23
 0 -3 30 533.26 16.62
 0 3 -30 530.76 14.59
 0 -3 29 104.93 5.45
 0 3 -29 109.35 4.93
 0 3 -29 104.03 3.57
 0 -3 29 99.55 3.63
 0 -3 29 105.56 3.62
 0 -3 29 102.84 3.81
 0 3 -29 113.09 6.02
 0 -3 29 94.17 5.13
 0 -3 29 99.85 5.17
 0 -3 29 109.06 5.5
 0 -3 29 104.54 5.44
 0 3 -29 104.17 3.59
 0 3 -28 15.92 2.94
 0 -3 28 13.14 3.13
 0 3 -28 17.88 1.76
 0 -3 28 14.77 1.56
 0 3 -28 16.52 1.67
 0 -3 28 17.21 1.96
 0 3 -28 19.03 4.29
 0 -3 28 17.68 1.61
 0 3 -28 16.19 2.3
 0 -3 28 17.77 3.23
 0 -3 28 17.25 3.03
 0 -3 28 18.43 3.03
 0 -3 28 16.74 3.11
 0 -3 27 15.25 3.08
 0 3 -27 17.42 3.61
 0 -3 27 13.03 1.87
 0 3 -27 14.98 4.06
 0 3 -27 12.97 1.27
 0 -3 27 12.62 1.61
 0 3 -27 13.53 1.69
 0 -3 27 14.21 3.09
 0 3 -27 14.15 2.7
 0 -3 27 12.31 2.97
 0 -3 27 11.09 2.89
 0 3 -27 12.78 2.24
 0 -3 27 11.74 2.85
 0 3 -26 9.61 3.48
 0 3 -26 10.88 3.95
 0 3 -26 11.35 1.26
 0 -3 26 8.46 2.83
 0 -3 26 12.56 3
 0 -3 26 9.52 2.75
 0 -3 26 10.12 2.85
 0 3 -26 11.18 2.18
 0 -3 26 11.72 3.07
 0 3 -26 9.9 2.73
 0 -3 25 100.96 5.03
 0 3 -25 95.85 4.09
 0 -3 25 100.6 4.83
 0 -3 25 104.4 4.82
 0 3 -25 96.78 4.09
 0 -3 25 94.75 3.34
 0 -3 25 90.83 3.35
 0 3 -25 97.63 3.03
 0 3 -25 94.95 3.18
 0 -3 25 91.12 4.83
 0 -3 25 93.16 4.8
 0 -3 25 88.95 4.43
 0 -3 25 88.79 3.33
 0 3 -25 103.36 5.15
 0 3 -25 108.09 5.37
 0 3 -25 96.37 3.28
 0 -3 25 99.33 4.97
 0 3 -25 93.93 4.39
 0 -3 24 230.46 7.93
 0 -3 24 217.09 8.09
 0 -3 24 223.97 7.84
 0 3 -24 219.14 7.19
 0 3 -24 220.68 7.14
 0 3 -24 223.16 6.32
 0 -3 24 215.67 6.39
 0 3 -24 221.35 6.26
 0 -3 24 215.4 6.39
 0 -3 24 210.12 7.89
 0 -3 24 223.26 7.51
 0 -3 24 224.94 7.97
 0 -3 24 214.77 6.43
 0 3 -24 226.56 7.97
 0 -3 24 216.93 6.5
 0 3 -24 220.72 8.02
 0 3 -24 224.43 6.38
 0 -3 24 215.91 7.97
 0 3 -24 224.58 7.42
 0 3 -23 8.65 2.55
 0 -3 23 10.92 2.74
 0 3 -23 12.73 2.1
 0 3 -23 11.19 1.64
 0 -3 23 10.32 1.36
 0 -3 23 8.33 1.43
 0 3 -23 10.03 1.51
 0 -3 23 8.49 2.67
 0 -3 23 10.73 2.63
 0 3 -23 10.19 2.14
 0 3 -23 10.66 2.42
 0 3 -23 8.84 2.22
 0 -3 23 8.26 2.7
 0 -3 23 7.43 2.51
 0 -3 23 5.42 2.66
 0 -3 23 9.26 2.68
 0 -3 23 9.97 2.18
 0 3 -23 11.03 3.45
 0 -3 23 10.55 1.74
 0 3 -23 11.9 3.8
 0 3 -23 8.87 1.51
 0 -3 23 9.66 1.47
 0 3 -22 895.25 24.94
 0 -3 22 899.1 25.76
 0 3 -22 932.01 24.28
 0 -3 22 908.07 24.37
 0 -3 22 906.87 24.39
 0 3 -22 887.98 24.23
 0 -3 22 878.6 25.82
 0 -3 22 915.39 25.65
 0 3 -22 908.28 25.06
 0 3 -22 911.92 25.05
 0 -3 22 908.46 25.67
 0 3 -22 931.24 25.24
 0 -3 22 914.27 25.72
 0 -3 22 899.88 25.4
 0 -3 22 912.21 25.76
 0 -3 22 893.46 25.22
 0 3 -22 937.3 25.58
 0 -3 22 921.42 24.45
 0 3 -22 950.27 25.48
 0 3 -22 940.28 24.17
 0 3 -22 922.96 24.34
 0 -3 22 913.62 24.4
 0 3 -21 1178.22 31.95
 0 3 -21 1190.69 31.3
 0 -3 21 1169.39 31.38
 0 3 -21 1166.3 31.25
 0 -3 21 1201.28 31.42
 0 -3 21 1187.25 32.68
 0 3 -21 1181.36 32.17
 0 -3 21 1187.66 32.74
 0 3 -21 1164.89 32.04
 0 3 -21 1181.9 32.04
 0 -3 21 1178.41 32.65
 0 -3 21 1159.77 32.37
 0 -3 21 1186.04 32.68
 0 -3 21 1151.6 32.19
 0 3 -21 1210.88 32.51
 0 -3 21 1205.55 31.46
 0 3 -21 1208.69 31.2
 0 3 -21 1224.3 32.42
 0 3 -21 1190.6 31.36
 0 -3 21 1168.81 31.41
 0 3 -20 234.24 7.25
 0 3 -20 238.22 6.6
 0 -3 20 231.88 6.62
 0 3 -20 232.18 6.53
 0 -3 20 243.63 6.65
 0 3 -20 222.89 7.3
 0 3 -20 234.18 7.33
 0 3 -20 231.5 7.51
 0 -3 20 233.56 7.9
 0 -3 20 221.91 7.96
 0 -3 20 234.02 7.7
 0 -3 20 224.66 7.92
 0 3 -20 224.12 7.04
 0 -3 20 235.26 7.9
 0 -3 20 235.05 7.53
 0 -3 20 226.61 7.67
 0 3 -20 233.63 8.02
 0 -3 20 239.66 6.75
 0 3 -20 237.11 6.45
 0 3 -20 231.14 7.97
 0 3 -20 238.6 6.62
 0 -3 20 228.97 6.66
 0 -3 19 25.44 1.81
 0 3 -19 24.43 1.33
 0 -3 19 20.56 1.52
 0 3 -19 21.04 1.57
 0 3 -19 22.78 2.64
 0 3 -19 23.2 2.23
 0 3 -19 22.88 1.68
 0 -3 19 20.92 1.52
 0 -3 19 21.82 2.84
 0 -3 19 22.75 2.94
 0 3 -19 20.02 2.24
 0 3 -19 21.49 2.34
 0 3 -19 21.96 2.52
 0 -3 19 20.44 2.68
 0 -3 19 24.9 2.83
 0 -3 19 19.74 2.61
 0 3 -19 21.81 1.89
 0 -3 19 19.68 2.34
 0 -3 19 22.1 2.57
 0 3 -19 23.67 2.6
 0 3 -19 25.22 3.41
 0 3 -19 22.82 1.59
 0 -3 19 22.86 1.58
 0 3 -18 230.59 6.13
 0 -3 18 222.98 6.41
 0 3 -18 214.87 6.2
 0 3 -18 225.79 7.22
 0 3 -18 222.22 6.92
 0 3 -18 223.2 6.27
 0 -3 18 219.75 6.29
 0 -3 18 225.92 7.54
 0 -3 18 209.73 7.52
 0 3 -18 213.01 6.97
 0 3 -18 221.09 6.99
 0 -3 18 220.42 7.5
 0 -3 18 218.93 7.45
 0 3 -18 214.52 6.69
 0 -3 18 220.28 7.34
 0 -3 18 218.49 7.31
 0 -3 18 221.65 7.19
 0 3 -18 240.93 7.41
 0 3 -18 228.83 7.58
 0 3 -18 226.73 6.3
 0 -3 18 221.61 6.33
 0 -3 17 213.04 6.2
 0 3 -17 217.87 7.43
 0 3 -17 218.18 5.95
 0 3 -17 214 6.01
 0 3 -17 220.48 7
 0 3 -17 212.53 6.68
 0 3 -17 216.3 6.08
 0 -3 17 219.98 6.11
 0 3 -17 218.9 6.8
 0 -3 17 222.84 7.3
 0 -3 17 216.34 7.29
 0 -3 17 219.71 7.24
 0 -3 17 220.47 7.12
 0 3 -17 212.78 6.35
 0 -3 17 213.86 7.08
 0 -3 17 213.95 6.94
 0 3 -17 231.96 7.13
 0 3 -17 217.99 6.88
 0 3 -17 217.5 7.33
 0 3 -17 219.28 6.1
 0 -3 17 204.82 6.12
 0 3 -16 40.81 1.68
 0 -3 16 41.41 2.08
 0 3 -16 40.5 3.95
 0 3 -16 46.33 1.87
 0 3 -16 44.61 2.67
 0 3 -16 47.67 3.05
 0 3 -16 43.4 1.95
 0 -3 16 45.45 1.82
 0 -3 16 43.84 3.15
 0 3 -16 45.79 2.69
 0 -3 16 37.97 3.04
 0 -3 16 45.61 3.03
 0 -3 16 47.98 3.08
 0 -3 16 44.69 2.91
 0 3 -16 41.65 2.05
 0 -3 16 39.97 2.91
 0 3 -16 38.09 2.43
 0 3 -16 46.4 2.95
 0 3 -16 41.25 3.52
 0 3 -16 42.93 1.88
 0 -3 16 39.57 1.89
 0 3 -15 2.93 1.07
 0 3 -15 3.33 3.47
 0 -3 15 2.42 1.45
 0 3 -15 2.77 1.25
 0 3 -15 2.28 1.99
 0 3 -15 1.32 2.29
 0 3 -15 3.04 1.4
 0 -3 15 1.62 1.12
 0 -3 15 3.19 2.47
 0 -3 15 3.94 2.3
 0 3 -15 1.91 2.24
 0 3 -15 2.37 1
 0 -3 15 1.67 2.3
 0 3 -15 1.9 1.29
 0 -3 15 0.89 2.15
 0 -3 15 1.8 2.18
 0 3 -15 4.27 2.17
 0 3 -15 2.65 1.61
 0 3 -15 -0.04 2.93
 0 3 -15 2.27 1.25
 0 -3 15 2.07 1.22
 0 3 -14 42 1.55
 0 3 -14 51.62 1.94
 0 3 -14 52.51 2.72
 0 3 -14 52.84 3.12
 0 3 -14 54.69 2.06
 0 3 -14 55.29 1.83
 0 3 -14 55.32 3.98
 0 -3 14 54.1 2.18
 0 -3 14 52.21 1.95
 0 3 -14 54.06 2.84
 0 -3 14 53.18 3.04
 0 3 -14 54.3 2.96
 0 -3 14 57 3.2
 0 3 -14 52.76 1.98
 0 -3 14 52.67 3.06
 0 -3 14 53.19 2.98
 0 -3 14 53.18 3.04
 0 3 -14 53 2.25
 0 3 -14 57.94 3.03
 0 3 -14 55.62 3.55
 0 3 -14 54.87 2.01
 0 -3 14 46.61 1.99
 0 -3 13 35.53 1.52
 0 3 -13 33.12 2.43
 0 -3 13 34.98 2.74
 0 3 -13 35.78 2.59
 0 3 -13 34.96 1.71
 0 3 -13 35.09 2.75
 0 3 -13 33.55 2.38
 0 -3 13 32.84 2.66
 0 3 -13 34.8 1.61
 0 -3 13 35.13 2.7
 0 3 -13 35.54 2.12
 0 3 -13 32.47 1.37
 0 -3 13 37.43 2.61
 0 -3 13 32.73 2.63
 0 -3 13 33.45 1.86
 0 3 -13 33.9 2.57
 0 3 -13 34.95 1.65
 0 -3 13 31.89 1.8
 0 3 -13 33.74 1.47
 0 3 -13 34.34 3.65
 0 3 -13 32.7 1.59
 0 -3 13 32.44 1.61
 0 3 -12 363.09 10.33
 0 3 -12 371.12 10.18
 0 3 -12 359.39 9.63
 0 -3 12 359.82 10.51
 0 3 -12 337.18 9.64
 0 3 -12 351.78 10.16
 0 -3 12 368.39 10.43
 0 -3 12 365.39 10
 0 -3 12 364.08 10.15
 0 3 -12 369.83 9.66
 0 3 -12 364.51 10.25
 0 -3 12 354.64 10.58
 0 3 -12 365.16 10.25
 0 3 -12 357.07 10.28
 0 3 -12 347.49 9.79
 0 -3 12 367.61 10.55
 0 3 -12 362.67 10.08
 0 -3 12 362.14 9.64
 0 3 -12 358.94 9.57
 0 -3 12 346.12 9.73
 0 3 -12 362.97 10.6
 0 3 -11 17.04 2.34
 0 3 -11 17.93 2.02
 0 3 -11 17.21 1.33
 0 3 -11 15.81 1.38
 0 -3 11 16.38 2.26
 0 3 -11 16.69 1.72
 0 3 -11 17.44 1.34
 0 -3 11 19.81 2.27
 0 3 -11 17.47 1.06
 0 -3 11 15.54 2.29
 0 3 -11 17.92 1.62
 0 -3 11 17.6 1.55
 0 3 -11 15.88 2.07
 0 -3 11 17.3 1.72
 0 3 -11 16.77 1.32
 0 -3 11 19.34 2.59
 0 3 -11 18.22 2.1
 0 3 -11 17.85 2.07
 0 -3 11 17.05 2.27
 0 -3 11 18.39 1.18
 0 -3 11 16.82 1.48
 0 3 -11 16.51 3.32
 0 3 -11 16.7 1.15
 0 3 -10 77.26 3.16
 0 3 -10 74.26 3.32
 0 3 -10 77.81 2.47
 0 3 -10 78.24 2.5
 0 3 -10 82.63 3.36
 0 3 -10 75.94 4.09
 0 3 -10 78.28 2.38
 0 3 -10 79.07 3.24
 0 -3 10 71.67 3.31
 0 3 -10 77.58 3.22
 0 -3 10 77.34 3.52
 0 3 -10 76.38 2.63
 0 3 -10 78.43 2.99
 0 -3 10 73.53 3.36
 0 -3 10 73.74 3.39
 0 -3 10 75.5 3.41
 0 3 -10 76.88 2.44
 0 -3 10 74.86 3.43
 0 -3 10 79.79 3
 0 -3 10 76.88 2.82
 0 3 -10 73.42 3.26
 0 3 -10 75.6 3.22
 0 3 -10 77.64 2.48
 0 -3 10 75.51 2.4
 0 -3 10 78.44 2.64
 0 -3 9 991.21 25.57
 0 3 -9 967.11 25.48
 0 3 -9 969.31 26.13
 0 3 -9 954.04 25.45
 0 3 -9 1003.88 25.96
 0 3 -9 962.09 25.94
 0 3 -9 961.57 26
 0 3 -9 957.35 25.47
 0 -3 9 988.28 26.29
 0 -3 9 985.29 26.17
 0 3 -9 984.1 26
 0 3 -9 964.26 25.98
 0 3 -9 946.6 25.7
 0 -3 9 975.34 26.24
 0 3 -9 944.88 25.87
 0 -3 9 975.82 26.15
 0 3 -9 934.76 25.59
 0 -3 9 955.12 26.17
 0 -3 9 994.52 25.87
 0 3 -9 987.99 26.16
 0 -3 9 977.13 25.94
 0 3 -9 980.95 26.2
 0 3 -9 967.11 25.51
 0 -3 9 995.85 25.5
 0 -3 9 983.27 25.54
 0 -3 8 327.62 8.66
 0 3 -8 315.61 8.56
 0 3 -8 316.29 9.04
 0 3 -8 320.63 9.14
 0 3 -8 312.03 8.55
 0 3 -8 320.48 8.58
 0 3 -8 324.82 9.1
 0 -3 8 331.7 9.43
 0 -3 8 314.95 9.22
 0 3 -8 315.55 8.79
 0 3 -8 313.49 8.97
 0 -3 8 321.06 9.28
 0 -3 8 315.72 9.26
 0 3 -8 314.01 8.67
 0 -3 8 309.4 9.27
 0 -3 8 319.79 9.02
 0 3 -8 309.66 9.17
 0 3 -8 316.49 9.24
 0 -3 8 327 8.94
 0 3 -8 314.17 9.24
 0 3 -8 321.84 9.3
 0 -3 8 329.68 8.55
 0 3 -8 314.29 9.44
 0 3 -8 314.74 9.09
 0 3 -8 317.29 8.52
 0 3 -8 325.49 9.11
 0 -3 8 321.21 8.62
 0 -3 7 6.05 0.91
 0 -3 7 6.36 1.32
 0 -3 7 5.92 0.84
 0 3 -7 4.43 1.81
 0 3 -7 6.84 2.01
 0 3 -7 4.73 1.15
 0 3 -7 5.47 1.2
 0 3 -7 4.77 2.11
 0 3 -7 4.67 1.01
 0 3 -7 5.99 3.01
 0 3 -7 6.15 2
 0 3 -7 5.96 1.86
 0 -3 7 2.98 2.13
 0 -3 7 4.9 1.77
 0 -3 7 5.4 1.62
 0 3 -7 5.82 1.6
 0 -3 7 5.67 2.17
 0 3 -7 5.49 1.21
 0 -3 7 5.91 1.94
 0 3 -7 6.4 1.01
 0 -3 7 4.91 2.09
 0 -3 7 5.11 1.9
 0 3 -7 5.43 1.19
 0 3 -7 4.34 1.81
 0 3 -7 4.99 1.74
 0 -3 7 5.98 1.51
 0 3 -7 3.08 1.65
 0 3 -7 5.51 1.78
 0 3 -7 4.59 1.74
 0 3 -7 3.9 1.49
 0 3 -7 6.13 1.11
 0 -3 7 5.95 1.26
 0 -3 6 383.18 10.23
 0 3 -6 366.85 10.12
 0 3 -6 370.19 10.61
 0 -3 6 398.38 10.62
 0 3 -6 382.53 10.15
 0 3 -6 390.89 10.88
 0 3 -6 390.33 10.69
 0 3 -6 402.31 10.65
 0 -3 6 384.72 10.72
 0 -3 6 377.25 10.86
 0 3 -6 380.36 10.47
 0 -3 6 389.49 10.88
 0 3 -6 378.64 10.55
 0 3 -6 385.25 10.42
 0 -3 6 375.28 10.77
 0 -3 6 369.19 10.81
 0 -3 6 378.61 10.79
 0 -3 6 401.16 10.61
 0 3 -6 376.82 10.79
 0 3 -6 383.7 10.75
 0 3 -6 381 10.74
 0 3 -6 390.05 10.79
 0 3 -6 381.62 10.66
 0 3 -6 360.01 10.38
 0 3 -6 384.95 10.17
 0 -3 6 389.16 10.21
 0 -3 5 2193.91 57.31
 0 3 -5 2130.98 57.23
 0 3 -5 2163.85 57.62
 0 -3 5 2254.65 57.82
 0 -3 5 2298.55 57.65
 0 3 -5 2163.05 57.24
 0 3 -5 2240.17 57.61
 0 3 -5 2213.48 57.68
 0 3 -5 2159.38 57.68
 0 -3 5 2216.4 57.72
 0 -3 5 2232.33 57.85
 0 3 -5 2241.67 57.57
 0 -3 5 2231.46 57.84
 0 -3 5 2176.75 57.78
 0 3 -5 2186.03 57.52
 0 3 -5 2222.03 57.61
 0 3 -5 2187.36 57.58
 0 -3 5 2196.01 57.8
 0 -3 5 2167.3 57.81
 0 -3 5 2194.54 57.43
 0 3 -5 2208.24 57.81
 0 3 -5 2244.23 57.79
 0 3 -5 2192.02 57.76
 0 3 -5 2215.67 57.81
 0 3 -5 2273.29 57.69
 0 3 -5 2167.98 57.45
 0 3 -5 2190.85 57.27
 0 -3 5 2190.86 57.3
 0 -3 5 2162.38 57.28
 0 3 -4 41.08 2.3
 0 3 -4 36.34 1.93
 0 3 -4 39.07 1.51
 0 -3 4 47.42 1.81
 0 3 -4 45.6 1.6
 0 -3 4 45.18 2.47
 0 3 -4 42.43 2.37
 0 -3 4 48.26 2.19
 0 3 -4 45.72 1.69
 0 3 -4 43.02 2.46
 0 3 -4 44.73 2.53
 0 -3 4 47.14 2.69
 0 3 -4 42.8 2.11
 0 -3 4 44.53 2.23
 0 -3 4 47.37 2.67
 0 3 -4 47.08 2.25
 0 -3 4 42.67 2.29
 0 -3 4 45.37 2.78
 0 3 -4 45.95 2.03
 0 -3 4 43.47 2.39
 0 -3 4 44.75 2.56
 0 3 -4 43.87 1.87
 0 3 -4 41.28 2.37
 0 3 -4 47.78 2.32
 0 3 -4 47.35 2.25
 0 -3 4 42.77 1.79
 0 3 -4 42.78 2.37
 0 3 -4 45.87 1.49
 0 -3 4 47.18 1.78
 0 3 -4 46.88 1.66
 0 -3 4 44.65 1.76
 0 3 -3 3.63 1.7
 0 3 -3 2 1.39
 0 3 -3 2.12 0.67
 0 -3 3 4.83 1.2
 0 -3 3 4.36 1.76
 0 3 -3 2.34 1.74
 0 3 -3 2.62 1.08
 0 3 -3 3.87 0.93
 0 -3 3 4.71 2.07
 0 -3 3 3.49 2.08
 0 -3 3 4.05 1.42
 0 -3 3 2.39 1.47
 0 3 -3 3.02 1.44
 0 3 -3 3.07 1.14
 0 -3 3 4.19 1.66
 0 3 -3 3.09 0.89
 0 3 -3 3.9 1.38
 0 -3 3 5.15 2.19
 0 -3 3 2.86 1.98
 0 3 -3 3.18 1.27
 0 3 -3 2.52 1.73
 0 -3 3 3.5 1.27
 0 -3 3 3.12 1.14
 0 3 -3 2.97 1.56
 0 3 -3 3.1 1.57
 0 3 -3 2.76 1.48
 0 3 -3 4.42 1.68
 0 3 -3 2.47 0.79
 0 3 -3 2.7 0.92
 0 3 -3 3.51 1.85
 0 3 -3 4.88 1
 0 -3 3 4.18 1.17
 0 -3 3 3.3 1.12
 0 3 -2 2185.99 60.05
 0 3 -2 2332.64 60.08
 0 3 -2 2329.91 60.45
 0 3 -2 2395.25 60.4
 0 3 -2 2231.8 60.22
 0 3 -2 2281.71 60.29
 0 -3 2 2331.56 60.6
 0 3 -2 2310.42 60.55
 0 -3 2 2287.09 60.39
 0 3 -2 2363.81 60.38
 0 -3 2 2293.64 60.57
 0 3 -2 2299.8 60.14
 0 -3 2 2302.05 60.28
 0 3 -2 2296.84 60.54
 0 3 -2 2363.58 60.53
 0 3 -2 2317.72 60.57
 0 3 -2 2334.92 60.24
 0 3 -2 2379.76 60.48
 0 3 -2 2338.36 60.36
 0 3 -2 2280.11 60.41
 0 -3 2 2299.05 60.49
 0 3 -2 2288.33 60.07
 0 -3 2 2311.9 60.38
 0 3 -2 2329.6 60.4
 0 -3 2 2304.34 60.56
 0 3 -2 2300.38 60.32
 0 -3 2 2359.47 60.57
 0 3 -2 2308.23 60.05
 0 -3 2 2302.87 60.09
 0 3 -1 6738.63 178.49
 0 3 -1 7092.19 178.16
 0 3 -1 6820.97 178.34
 0 3 -1 6952.65 178.48
 0 -3 1 6866.55 178.62
 0 3 -1 6773.35 178.32
 0 -3 1 6883.73 178.44
 0 3 -1 6956.64 178.61
 0 -3 1 6609.17 178.6
 0 3 -1 7072.35 178.41
 0 3 -1 6728 178.25
 0 -3 1 6946.02 178.48
 0 -3 1 6724.09 178.56
 0 3 -1 6884.51 178.6
 0 3 -1 6745.41 178.6
 0 -3 1 6797.72 178.38
 0 3 -1 7052.28 178.56
 0 3 -1 6907.6 178.54
 0 3 -1 6729.66 178.44
 0 -3 1 6849.15 178.52
 0 3 -1 6721.38 178.47
 0 3 -1 6740.37 178.14
 0 3 -1 6972.79 178.42
 0 -3 1 6885.31 178.41
 0 3 -1 7033.56 178.49
 0 -3 1 6672.41 178.57
 0 -3 1 6923.55 178.6
 0 3 -1 6722.79 178.13
 0 -3 1 6693.06 178.17
 0 -3 0 2326.85 59.27
 0 -3 0 2122.68 59.37
 0 3 0 2354.45 59.37
 0 -3 0 2233.33 59.21
 0 3 0 2273.49 59.11
 0 3 0 2280.38 59.05
 0 -3 0 2281.41 59.35
 0 3 0 2364.51 59.3
 0 3 0 2332.32 59.37
 0 -3 0 2187.4 59.08
 0 3 0 2217.75 59.27
 0 3 0 2186.63 58.91
 0 -3 0 2232.63 59.12
 0 3 0 2305.34 59.22
 0 -3 0 2278.08 59.33
 0 3 0 2347.3 59.26
 0 -3 0 2321.66 59.35
 0 3 0 2262.99 59.24
 0 3 0 2195.43 59.22
 0 -3 0 2310.73 59.25
 0 3 0 2252.1 59.14
 0 -3 0 2309.64 59.38
 0 -3 0 2404.19 59.37
 0 3 0 2199.14 58.89
 0 3 0 2231.42 59.3
 0 3 0 2315.39 59.35
 0 3 1 128.13 3.85
 0 -3 -1 123.07 4.09
 0 3 1 130.08 4.02
 0 -3 -1 123.94 3.69
 0 3 1 117.56 3.43
 0 -3 -1 129.32 4.21
 0 3 1 122.33 3.74
 0 -3 -1 126.8 4.06
 0 3 1 121.02 3.85
 0 3 1 122.53 3.93
 0 -3 -1 121.37 4.06
 0 -3 -1 123.56 3.87
 0 3 1 125.81 4.03
 0 -3 -1 113.7 3.85
 0 3 1 124.18 4.13
 0 -3 -1 119.67 4.26
 0 3 1 120.45 4.07
 0 3 1 129.37 4.2
 0 3 1 121.18 3.77
 0 -3 -1 121.41 3.83
 0 3 1 122.97 3.98
 0 3 1 120.87 3.87
 0 3 2 224.38 6.31
 0 3 2 226.18 6.37
 0 3 2 229.15 6.37
 0 -3 -2 224.05 6.25
 0 -3 -2 226.11 6.54
 0 3 2 228.14 6.28
 0 -3 -2 235.47 6.48
 0 -3 -2 237.63 6.8
 0 3 2 213.32 5.94
 0 -3 -2 221.06 6.34
 0 3 2 226.53 6.53
 0 3 2 233.6 6.43
 0 -3 -2 222.72 6.64
 0 -3 -2 227.79 6.37
 0 -3 -2 225.04 6.25
 0 3 2 230.86 6.31
 0 -3 -2 228.77 6.57
 0 3 2 233.54 6.43
 0 -3 -2 219.91 6.22
 0 -3 -2 192.62 5.88
 0 3 2 224.67 5.93
 0 -3 -2 234.58 6.44
 0 3 2 233.04 6.36
 0 3 2 224.39 6.38
 0 3 2 187.44 6.04
 0 3 2 235.63 6.51
 0 3 2 245.48 6.59
 0 3 3 341.85 9.31
 0 3 3 349.8 9.42
 0 3 3 347.21 9.39
 0 -3 -3 329.21 9.23
 0 -3 -3 341.58 9.02
 0 -3 -3 359.79 9.75
 0 3 3 351.08 9.36
 0 -3 -3 342.99 9.49
 0 -3 -3 334.47 9.5
 0 3 3 348.07 9.5
 0 3 3 344.45 9.07
 0 -3 -3 331.95 9.61
 0 3 3 345.46 9.4
 0 -3 -3 350.24 9.44
 0 3 3 345.23 9.38
 0 -3 -3 333.23 9.56
 0 -3 -3 359.21 9.34
 0 3 3 314.02 8.98
 0 3 3 287.07 9.04
 0 -3 -3 342.34 9.4
 0 3 3 347.79 9.43
 0 -3 -3 343.85 9.04
 0 3 3 359.48 9.56
 0 3 3 367.97 9.54
 0 3 3 361.01 9.15
 0 3 4 16.4 1.52
 0 3 4 17.72 1.64
 0 -3 -4 16.7 2.26
 0 3 4 18.29 1.7
 0 -3 -4 15.23 1.13
 0 3 4 14.48 1.11
 0 3 4 16.62 1.76
 0 -3 -4 17.08 1.71
 0 3 4 15.82 1.51
 0 -3 -4 17.54 2.48
 0 3 4 18.53 1.62
 0 3 4 17.01 1.09
 0 -3 -4 15.66 1.38
 0 -3 -4 17.07 2.15
 0 3 4 17.42 1.89
 0 -3 -4 15.76 1.62
 0 3 4 17.69 1.67
 0 -3 -4 17.52 1.67
 0 -3 -4 17.42 2.18
 0 3 4 17 0.9
 0 3 4 17.72 1.05
 0 -3 -4 17.15 1.17
 0 3 4 17.41 1.29
 0 3 4 18.31 2.16
 0 -3 -5 10.74 1.1
 0 3 5 11.66 0.81
 0 3 5 13.29 1.02
 0 3 5 11.36 1.64
 0 3 5 11.02 1.53
 0 -3 -5 11.51 2.23
 0 3 5 11.66 1.5
 0 -3 -5 11.27 1.6
 0 -3 -5 10.56 1.09
 0 -3 -5 13.45 2.52
 0 -3 -5 10.6 1.78
 0 3 5 10.91 1.76
 0 -3 -5 12.11 2.17
 0 3 5 12.63 1.1
 0 3 5 11.8 1.49
 0 -3 -5 10.94 1.43
 0 3 5 11.03 1.06
 0 -3 -5 10.99 2.13
 0 -3 -5 11.59 1.75
 0 3 5 11.3 1.98
 0 -3 -5 11.69 0.98
 0 3 5 10.3 1.6
 0 3 5 11.1 0.82
 0 3 5 16.46 2.02
 0 3 5 9.74 0.88
 0 3 5 10.81 0.87
 0 3 5 15.08 1.37
 0 3 6 1138.1 28.34
 0 -3 -6 1065.52 27.84
 0 3 6 1037.36 27.8
 0 -3 -6 1074.65 28.29
 0 3 6 1093.47 28.28
 0 3 6 1104.49 28.26
 0 3 6 1064.94 28.24
 0 3 6 1074.23 27.78
 0 -3 -6 1057.74 27.82
 0 -3 -6 1068.85 27.82
 0 3 6 1050.35 27.81
 0 -3 -6 977.82 28.37
 0 -3 -6 1118.11 28.29
 0 -3 -6 1023.5 28.21
 0 -3 -6 1031.3 28.36
 0 3 6 1075.4 28.11
 0 3 6 1052.19 28.05
 0 3 6 1056.36 28
 0 3 6 1116.43 28.23
 0 3 6 1120.61 28.27
 0 -3 -6 1046.17 27.98
 0 -3 -6 911.12 28.15
 0 -3 -6 1090.09 28.28
 0 3 6 1108.84 28.37
 0 3 6 1048.24 27.8
 0 3 6 1035.16 27.78
 0 3 6 1144.42 27.82
 0 3 6 998.03 27.81
 0 3 6 1138.3 28.14
 0 3 7 211.98 6.4
 0 -3 -7 220.5 5.79
 0 3 7 218.39 6.3
 0 -3 -7 193.72 6.59
 0 3 7 221.76 6.35
 0 -3 -7 220.53 6.41
 0 3 7 218 5.72
 0 -3 -7 206.3 5.75
 0 -3 -7 208.68 5.76
 0 3 7 209.78 5.75
 0 -3 -7 192.19 6.61
 0 -3 -7 219.61 6.33
 0 -3 -7 191.71 6.55
 0 -3 -7 200.21 6.53
 0 3 7 217.32 5.91
 0 3 7 221.16 6.07
 0 3 7 218.3 6
 0 -3 -7 211.24 6.26
 0 3 7 224.14 6.25
 0 3 7 224.27 6.47
 0 -3 -7 218.92 6.37
 0 3 7 229.08 6.33
 0 -3 -7 202.9 5.96
 0 3 7 204.79 5.67
 0 3 7 215.05 5.7
 0 3 7 224.6 5.74
 0 3 7 192.7 5.75
 0 3 7 197.44 5.65
 0 3 7 226.26 6.16
 0 3 8 60.5 2.76
 0 3 8 55.91 2.6
 0 3 8 55.83 2.58
 0 -3 -8 54.1 3.26
 0 -3 -8 57.04 2.84
 0 3 8 52.94 1.8
 0 -3 -8 56.74 1.89
 0 -3 -8 58.65 1.89
 0 3 8 59.12 1.83
 0 -3 -8 56.1 3.23
 0 -3 -8 58.99 3.17
 0 -3 -8 63.78 2.68
 0 3 8 57.68 2.28
 0 3 8 55.66 1.92
 0 3 8 57.68 2.2
 0 3 8 61.24 2.52
 0 -3 -8 58.5 3.14
 0 -3 -8 51.88 2.42
 0 3 8 57.94 2.06
 0 -3 -8 57.68 2.8
 0 3 8 55.88 2.57
 0 3 8 56.32 2.83
 0 -3 -8 54.73 2.17
 0 3 8 62.48 2.63
 0 3 8 48.95 1.77
 0 3 8 54.81 1.75
 0 3 8 53.27 1.73
 0 3 8 49.03 1.85
 0 3 8 51.68 1.68
 0 3 8 57.33 1.84
 0 3 8 58.62 2.42
 0 3 9 121.89 4.17
 0 -3 -9 114.9 4.44
 0 3 9 117.39 4.01
 0 -3 -9 113.06 4.11
 0 3 9 119.97 4.04
 0 3 9 112.68 3.33
 0 -3 -9 116.11 3.37
 0 -3 -9 117.64 3.37
 0 3 9 114.95 3.34
 0 -3 -9 114.3 4.43
 0 3 9 119.42 3.52
 0 -3 -9 118.91 4.39
 0 3 9 114.85 3.73
 0 3 9 123.31 3.66
 0 3 9 119.62 3.86
 0 3 9 116.81 3.5
 0 3 9 120.65 3.81
 0 -3 -9 112.46 4.01
 0 -3 -9 114.6 3.72
 0 3 9 124.91 4.03
 0 -3 -9 114.84 4.16
 0 3 9 121.76 4.21
 0 3 9 116.84 3.34
 0 3 9 110.09 3.31
 0 3 9 115.44 3.24
 0 3 9 113 3.34
 0 3 9 124.4 3.95
 0 3 10 601.66 15.5
 0 3 10 552.19 14.79
 0 -3 -10 557.62 14.82
 0 -3 -10 565.25 14.81
 0 3 10 556.76 14.77
 0 -3 -10 565.29 15.3
 0 3 10 591.57 15.45
 0 -3 -10 560.62 15.49
 0 3 10 540.12 15.4
 0 -3 -10 586.76 15.6
 0 3 10 549.14 15.02
 0 3 10 557.35 15.02
 0 3 10 543.62 14.9
 0 -3 -10 532.47 15.4
 0 3 10 572.96 15.21
 0 3 10 581.3 15.14
 0 3 10 581.94 15.2
 0 3 10 553.45 15.24
 0 3 10 574.56 15.48
 0 -3 -10 562.19 15.22
 0 3 10 598.47 15.4
 0 -3 -10 567.42 15.44
 0 3 10 574.69 15.42
 0 -3 -10 551.18 15.22
 0 3 10 548.16 14.74
 0 3 10 533.14 14.8
 0 3 10 568.89 14.81
 0 3 10 559.75 14.81
 0 3 10 592.2 15.36
 0 3 11 1083.4 28.21
 0 3 11 1009.22 28.21
 0 -3 -11 1103.91 28.85
 0 3 11 1070.95 28.88
 0 3 11 1106.39 28.87
 0 3 11 1057.17 28.18
 0 -3 -11 1054.88 28.22
 0 -3 -11 1069.53 28.22
 0 3 11 1084.58 28.5
 0 3 11 1074.58 28.49
 0 -3 -11 1124.86 28.95
 0 3 11 1093.71 28.57
 0 3 11 1092.15 28.6
 0 3 11 1049 28.36
 0 -3 -11 1053.04 28.71
 0 -3 -11 1142.56 28.88
 0 -3 -11 1072.41 28.47
 0 3 11 1156.21 28.86
 0 -3 -11 1073.6 28.64
 0 -3 -11 1082.08 28.69
 0 3 11 1102.3 28.88
 0 3 11 1081.13 28.82
 0 3 11 1082.95 28.23
 0 3 11 1093.26 28.16
 0 3 11 1055.61 28.23
 0 3 11 1149.43 28.82
 0 3 12 69.47 2.31
 0 3 12 72.15 2.28
 0 -3 -12 76.5 2.46
 0 3 12 76.35 2.36
 0 -3 -12 70.66 2.45
 0 3 12 74.8 3.16
 0 -3 -12 77.4 3.45
 0 -3 -12 73.46 3.53
 0 -3 -12 74.07 2.39
 0 -3 -12 74.49 2.41
 0 -3 -12 77.48 3.63
 0 3 12 78.86 2.73
 0 3 12 80.02 3.24
 0 3 12 73.81 2.7
 0 3 12 73.63 2.54
 0 -3 -12 74.98 3.26
 0 3 12 77.08 3.37
 0 3 12 69.75 2.33
 0 -3 -12 78.8 3.07
 0 -3 -12 73.91 2.71
 0 -3 -12 71.63 2.94
 0 3 12 74.04 3.21
 0 3 12 73.78 3.14
 0 3 12 77.23 2.24
 0 3 12 76.32 2.41
 0 3 12 74.12 2.38
 0 3 12 89.09 3.25
 0 -3 -12 83.1 3.37
 0 3 13 50.61 1.92
 0 3 13 52.93 1.82
 0 -3 -13 56.98 2.06
 0 -3 -13 58.17 3.32
 0 -3 -13 58.16 2.05
 0 -3 -13 59.17 3.14
 0 3 13 56.3 2.89
 0 -3 -13 57.42 2
 0 -3 -13 55.98 1.98
 0 -3 -13 55.23 3.18
 0 3 13 57.29 2.36
 0 3 13 57.41 2.92
 0 -3 -13 63.98 3.32
 0 3 13 57.89 2.39
 0 3 13 54.31 2.16
 0 3 13 50.15 2.64
 0 -3 -13 54.17 2.97
 0 3 13 56.66 2.56
 0 3 13 57.57 2.88
 0 -3 -13 56.8 2.67
 0 3 13 59.29 2.81
 0 3 13 54.31 1.93
 0 -3 -13 59.78 2.76
 0 -3 -13 58.71 2.35
 0 3 13 60.55 3.06
 0 3 13 56.79 2
 0 3 13 57.05 1.8
 0 3 13 54.92 1.97
 0 3 13 52.34 1.92
 0 3 13 63.82 2.9
 0 -3 -13 57.24 3.24
 0 -3 -13 61.21 3.09
 0 3 14 360.13 9.73
 0 3 14 363.27 9.7
 0 -3 -14 360.82 9.74
 0 -3 -14 361.06 9.77
 0 -3 -14 368.42 10.59
 0 -3 -14 355.85 9.75
 0 3 14 382.93 10.62
 0 3 14 371.94 10.57
 0 -3 -14 376.4 10.51
 0 -3 -14 345.61 9.75
 0 -3 -14 360 10.55
 0 3 14 367.6 10.19
 0 3 14 371.6 10.21
 0 -3 -14 371.94 10.47
 0 3 14 357.68 10.27
 0 3 14 346.68 10.01
 0 -3 -14 371.66 10.1
 0 -3 -14 370.55 10.35
 0 -3 -14 347.95 10.42
 0 3 14 368.87 10.51
 0 3 14 390.85 10.62
 0 3 14 351.77 9.84
 0 3 14 373.62 9.79
 0 3 14 364 9.77
 0 3 14 369.53 9.78
 0 3 14 377.64 10.54
 0 -3 -14 376.57 10.5
 0 3 15 9.92 1.08
 0 3 15 9.67 1.05
 0 -3 -15 10.03 1.28
 0 3 15 9.51 0.98
 0 -3 -15 10.32 1.36
 0 -3 -15 9.81 1.29
 0 3 15 10.29 2.14
 0 -3 -15 9.03 2.28
 0 3 15 8.36 2.11
 0 -3 -15 11.76 2.66
 0 -3 -15 10.35 2.55
 0 3 15 8.77 1.53
 0 3 15 10.31 1.72
 0 -3 -15 11.08 2.39
 0 3 15 9.8 1.54
 0 3 15 9.58 1.34
 0 -3 -15 9.07 1.52
 0 -3 -15 9.03 1.72
 0 -3 -15 16.24 2.08
 0 3 15 10.27 2.13
 0 3 15 8.99 1.05
 0 3 15 9.71 2.12
 0 3 15 9.54 1.19
 0 3 15 11.33 1.17
 0 3 15 9.84 1.14
 0 -3 -15 11.13 2.42
 0 3 16 390.84 9.89
 0 3 16 402.19 9.88
 0 3 16 380.41 9.81
 0 -3 -16 394.43 9.87
 0 -3 -16 376.66 9.74
 0 -3 -16 394.35 9.92
 0 -3 -16 382.03 9.87
 0 -3 -16 392.69 10.71
 0 3 16 401.28 10.84
 0 3 16 410.92 10.93
 0 -3 -16 391.52 10.84
 0 -3 -16 387.99 10.77
 0 3 16 390.88 10.79
 0 3 16 395.52 10.51
 0 -3 -16 413.44 10.79
 0 3 16 396.58 10.6
 0 -3 -16 370.53 10.72
 0 3 16 429.23 10.94
 0 3 16 307.55 9.7
 0 -3 -16 401.31 10.33
 0 3 16 391.04 10.76
 0 -3 -16 407.79 10.62
 0 3 16 379.02 10.05
 0 -3 -16 369.04 10.19
 0 3 16 384.89 9.9
 0 3 16 396.71 9.94
 0 -3 -16 380.83 10.74
 0 3 17 15.29 1.06
 0 -3 -17 15.03 1.37
 0 -3 -17 14.92 1.46
 0 -3 -17 15.66 0.89
 0 -3 -17 15.41 1.38
 0 3 17 14.55 2.28
 0 3 17 12.9 2.27
 0 3 17 13.06 1.25
 0 3 17 14.81 1.11
 0 -3 -17 16.57 2.82
 0 3 17 12.19 2.17
 0 3 17 15.23 1.76
 0 -3 -17 13.35 2.54
 0 -3 -17 13.61 2.05
 0 -3 -17 13.3 1.52
 0 3 17 15.31 2.2
 0 -3 -17 15.41 2.27
 0 3 17 14.46 1.3
 0 3 17 14.06 1.3
 0 3 17 15.02 2.25
 0 -3 -17 15.46 2.83
 0 -3 -18 96.18 3.11
 0 -3 -18 100.17 3.18
 0 3 18 99.13 3.07
 0 3 18 97.83 3.05
 0 -3 -18 101.91 3.1
 0 3 18 105.56 4.2
 0 3 18 97.1 4.19
 0 3 18 96.14 3.57
 0 -3 -18 104.97 4.38
 0 3 18 94.41 3.74
 0 3 18 104.07 4.11
 0 3 18 102.36 3.78
 0 3 18 99.75 3.55
 0 -3 -18 99.43 3.73
 0 -3 -18 106.63 4.26
 0 3 18 98.35 4.09
 0 -3 -18 98.82 4.04
 0 -3 -18 93.84 3.34
 0 3 18 102.75 3.11
 0 3 18 101.85 3.15
 0 -3 -18 96.08 4.37
 0 3 18 97.24 4.13
 0 -3 -19 10.57 1.36
 0 -3 -19 12.12 1.5
 0 3 19 10.78 1.25
 0 -3 -19 11.82 1.31
 0 3 19 11.16 2.29
 0 3 19 7.62 2.1
 0 -3 -19 13.07 2.76
 0 -3 -19 12.56 2.71
 0 3 19 10.16 2.14
 0 3 19 11.45 1.66
 0 3 19 12.2 2.27
 0 -3 -19 12.88 1.98
 0 3 19 11.94 1.53
 0 3 19 12.59 2.23
 0 3 19 11.28 1.23
 0 -3 -19 10.89 2.88
 0 -3 -19 14.02 2.56
 0 3 19 10.96 2.35
 0 3 19 11.01 1.31
 0 -3 -20 98.38 3.21
 0 -3 -20 98.95 3.1
 0 3 20 97.29 3.1
 0 3 20 101.31 3.13
 0 3 20 102.04 4.31
 0 3 20 100.19 4.32
 0 -3 -20 101.63 4.38
 0 -3 -20 99.8 3.19
 0 3 20 96.06 3.67
 0 -3 -20 95.16 4.36
 0 3 20 97.91 4.15
 0 3 20 98.21 3.88
 0 3 20 98.65 4.23
 0 -3 -20 97.85 3.8
 0 -3 -20 95.75 3.81
 0 3 20 94.3 4.09
 0 3 20 100.1 4.28
 0 -3 -20 100.07 4.5
 0 3 20 96.62 3.18
 0 3 20 101.11 3.14
 0 -3 -21 2.25 1.27
 0 -3 -21 3.93 1.52
 0 3 21 2.09 1.12
 0 3 21 2.51 1.07
 0 -3 -21 2.2 1.34
 0 -3 -21 1.82 1.42
 0 3 21 2.99 2.18
 0 3 21 0.26 1.96
 0 3 21 2.74 1.56
 0 -3 -21 3.57 2.51
 0 -3 -21 2.88 2.61
 0 3 21 2.66 1.27
 0 3 21 0.27 2.22
 0 3 21 0.09 1.68
 0 -3 -21 1.94 1.9
 0 -3 -21 0.53 1.98
 0 3 21 0.92 2.45
 0 3 21 2.93 2.09
 0 -3 -21 3.32 2.64
 0 -3 -21 0.22 2.82
 0 3 21 -0.33 2.29
 0 3 21 2.42 1.21
 0 -3 -22 147.25 4.38
 0 -3 -22 145.47 4.36
 0 -3 -22 151.06 4.41
 0 -3 -22 129.32 5.46
 0 3 22 146.95 4.34
 0 3 22 155.94 4.37
 0 -3 -22 147.51 4.29
 0 3 22 142.53 5.38
 0 3 22 139.31 4.98
 0 -3 -22 147.06 5.39
 0 -3 -22 145.58 5.59
 0 3 22 149.81 5.53
 0 3 22 137.64 5.16
 0 -3 -22 143.26 4.99
 0 -3 -22 151.13 5.08
 0 3 22 147.65 5.79
 0 3 22 136.4 5.5
 0 -3 -22 138.35 5.58
 0 3 22 149.13 4.41
 0 -3 -22 140.67 4.39
 0 3 22 137.59 4.34
 0 -3 -23 40.6 2.01
 0 -3 -23 38.62 1.94
 0 -3 -23 37.37 1.98
 0 3 23 36.69 2.92
 0 3 23 38.03 1.8
 0 3 23 40.91 1.86
 0 -3 -23 39.62 1.86
 0 -3 -23 38.5 3.13
 0 3 23 34.76 2.4
 0 -3 -23 37.66 3.26
 0 3 23 36.85 2.99
 0 -3 -23 36.88 2.09
 0 -3 -23 42.04 2.59
 0 -3 -23 39.27 2.66
 0 3 23 42.95 3.39
 0 3 23 35.02 3.11
 0 -3 -23 39.57 3.42
 0 3 23 40.5 1.96
 0 3 23 38.69 1.87
 0 -3 -23 38.32 2.06
 0 3 24 170.17 6.32
 0 3 24 175.26 6.42
 0 -3 -24 166.85 5.02
 0 3 24 177.35 5.11
 0 3 24 173.98 5.13
 0 -3 -24 177.46 6.38
 0 -3 -24 173.67 6.19
 0 3 24 176.28 5.19
 0 3 24 178.89 5.14
 0 -3 -24 173.53 5.14
 0 -3 -24 176.49 5.84
 0 -3 -24 175.94 5.81
 0 3 24 171.31 6.59
 0 -3 -24 173.15 5.18
 0 -3 -24 175.41 5.13
 0 -3 -24 175.01 5.11
 0 -3 -24 176.99 6.44
 0 3 24 169.92 6.45
 0 -3 -25 274.65 7.74
 0 -3 -25 277.65 7.7
 0 -3 -25 279.33 7.65
 0 3 25 267.49 9.06
 0 3 25 268.41 8.98
 0 -3 -25 270.29 8.69
 0 -3 -25 269.98 7.59
 0 3 25 266.73 7.72
 0 3 25 280.3 7.73
 0 -3 -25 282.73 8.75
 0 3 25 272.42 8.94
 0 -3 -25 284.52 8.97
 0 -3 -25 271.19 7.68
 0 3 25 272.12 7.73
 0 -3 -25 281.81 8.46
 0 -3 -25 278.07 8.45
 0 3 25 276.12 9.25
 0 3 25 259.76 9.1
 0 3 25 277.88 9.26
 0 -3 -25 259.13 8.92
 0 3 25 279.56 7.78
 0 -3 -25 272.73 8.94
 0 -3 -26 7.79 1.55
 0 -3 -26 10.35 1.52
 0 -3 -26 9.96 1.54
 0 3 26 9.94 2.36
 0 -3 -26 11.49 2.64
 0 3 26 9.64 1.28
 0 -3 -26 10.23 1.62
 0 -3 -26 8.59 1.33
 0 3 26 9.37 1.36
 0 -3 -26 8.55 2.83
 0 -3 -26 7.84 2.69
 0 3 26 9.85 2.31
 0 3 26 11.23 1.42
 0 -3 -26 12.48 1.69
 0 -3 -26 10.93 2.04
 0 -3 -26 10.46 2.12
 0 3 26 9.43 2.71
 0 3 26 10.85 2.85
 0 3 26 8.11 2.6
 0 -3 -26 13.35 3.04
 0 3 26 10.37 1.43
 0 -3 -26 11.18 3.04
 0 -3 -27 1.92 1.49
 0 3 27 2.27 2.34
 0 -3 -27 3.05 2.66
 0 -3 -27 2.11 1.28
 0 3 27 2.56 1.28
 0 3 27 2.62 1.29
 0 -3 -27 3.84 1.57
 0 3 27 3.03 2.16
 0 -3 -27 1.47 2.62
 0 -3 -27 1.47 2.54
 0 3 27 1.71 1.39
 0 3 27 2.71 1.37
 0 -3 -27 2.58 1.61
 0 -3 -27 1.49 2
 0 3 27 0.56 2.69
 0 -3 -27 2.63 1.44
 0 -3 -27 2.66 1.52
 0 -3 -27 2.66 3.07
 0 3 27 0.55 2.8
 0 3 27 4.27 2.54
 0 -3 -27 4.76 3.02
 0 -3 -28 369.56 11.28
 0 3 28 363.23 11.8
 0 -3 -28 370.05 10.09
 0 -3 -28 373.24 11.03
 0 3 28 365.98 11.87
 0 -3 -28 364.72 11.51
 0 3 28 374.23 11.87
 0 3 28 370.99 10.27
 0 -3 -28 377.14 11.54
 0 -3 -28 348.51 10.95
 0 3 28 360.92 10.2
 0 3 28 363.44 10.18
 0 -3 -28 371.13 10.04
 0 -3 -28 371.07 10.11
 0 3 28 356.67 11.57
 0 -3 -28 369.86 11.32
 0 -3 -28 361.81 11.47
 0 -3 -29 40.66 3.53
 0 -3 -29 42.36 3.6
 0 3 29 42.79 3.3
 0 -3 -29 46.58 3.58
 0 3 29 41.36 3.7
 0 -3 -29 47.12 3.07
 0 -3 -29 44.41 2.94
 0 -3 -29 44.11 3.76
 0 3 29 41.3 3.79
 0 -3 -29 42.18 3.75
 0 3 29 41.59 1.92
 0 -3 -29 45 1.99
 0 -3 -29 43.74 2.14
 0 -3 -30 117.93 3.84
 0 -3 -30 115.19 3.9
 0 -3 -30 117.3 4.77
 0 -3 -30 115.54 4.74
 0 3 30 122.55 3.89
 0 -3 -30 119.86 3.86
 0 -3 -30 114.34 5.5
 0 3 30 123.23 5.75
 0 -3 -30 119.04 5.12
 0 3 30 121 5.66
 0 -3 -30 121.05 5.48
 0 -3 -30 121.47 5.39
 0 -3 -30 123.56 5.28
 0 3 30 113.12 5.31
 0 -3 -30 112.15 3.66
 0 3 30 111.57 3.68
 0 3 31 3.51 2.51
 0 -3 -31 1.94 2.82
 0 -3 -31 1.83 2.91
 0 -3 -31 2.42 1.82
 0 -3 -31 3.93 1.63
 0 -3 -31 4.24 2.31
 0 3 31 3.29 1.46
 0 -3 -31 1.71 1.7
 0 -3 -31 0.07 3.16
 0 3 31 1.42 2.88
 0 -3 -31 3.29 3.19
 0 3 31 4.55 2.76
 0 -3 -31 2.43 2.93
 0 3 31 3.21 1.28
 0 -3 -31 2.31 1.62
 0 3 31 1.59 1.34
 0 3 31 2.16 1.13
 0 3 32 74.72 4.59
 0 -3 -32 89.06 4.55
 0 -3 -32 87.68 4.77
 0 -3 -32 84.14 3.2
 0 -3 -32 84.29 3
 0 -3 -32 79.82 3.18
 0 3 32 89.19 3.31
 0 -3 -32 83.51 4.08
 0 3 32 81.03 3.13
 0 -3 -32 86.84 3.17
 0 3 32 82.13 5.01
 0 -3 -32 80.16 4.79
 0 -3 -32 81.01 4.82
 0 3 32 78.33 2.96
 0 -3 -32 91.1 4.59
 0 3 32 82.35 4.82
 0 -3 -32 86.21 3.08
 0 3 32 80.81 3.06
 0 3 32 79.43 3.04
 0 -3 -33 28.93 3.4
 0 3 33 24.94 3.43
 0 -3 -33 27.57 2.2
 0 -3 -33 27.08 2.08
 0 -3 -33 27.99 1.93
 0 3 33 27.69 2.16
 0 -3 -33 22.8 3.45
 0 3 33 22.5 3.31
 0 -3 -33 27.79 3.47
 0 -3 -33 30.81 2.92
 0 3 33 28.63 1.98
 0 -3 -33 28.37 2.14
 0 -3 -33 24.76 3.66
 0 3 33 24.72 3.53
 0 -3 -33 20.11 3.58
 0 3 33 26.66 1.75
 0 3 33 27.05 1.86
 0 3 33 25.63 1.85
 0 -3 -33 28.24 2.07
 0 3 34 3.71 1.42
 0 -3 -34 4.72 1.63
 0 -3 -34 5.78 1.76
 0 3 34 6.15 1.63
 0 -3 -34 6.66 1.88
 0 3 34 8.96 3.3
 0 3 34 4.85 1.38
 0 3 34 5.47 1.87
 0 3 34 7.05 2.93
 0 -3 -34 6.35 1.7
 0 -3 -34 5.64 3.12
 0 -3 -34 4.52 1.78
 0 -3 -34 4.48 3.27
 0 -3 -34 5.27 2.01
 0 -3 -35 2.59 1.79
 0 3 35 -0.75 1.45
 0 -3 -35 1.18 1.63
 0 -3 -35 2.07 1.9
 0 3 35 2.17 1.66
 0 3 35 1.62 3.13
 0 -3 -35 1.42 3.32
 0 3 35 0.93 1.86
 0 -3 -35 2.35 3.1
 0 3 35 0.33 2.9
 0 -3 -35 1.42 1.78
 0 -3 -35 0.75 1.68
 0 3 35 1.8 1.41
 0 -3 -35 1.46 2.02
 0 -3 -36 107.6 3.76
 0 -3 -36 101.83 3.52
 0 -3 -36 100.24 3.75
 0 3 36 100.53 3.85
 0 3 36 88.63 5.52
 0 -3 -36 106.98 5.23
 0 3 36 96.37 3.54
 0 -3 -36 101.57 3.49
 0 3 36 97.39 3.63
 0 -3 -36 101.88 3.64
 0 -3 -36 101.48 3.7
 0 3 36 99.69 3.71
 0 -3 -37 32.25 2.45
 0 -3 -37 34.03 2.32
 0 -3 -37 33.71 2.19
 0 3 37 32.43 2.38
 0 -3 -37 37.92 3.8
 0 3 37 27.87 3.85
 0 3 37 34.51 2.04
 0 -3 -37 33.36 2.12
 0 3 37 30.11 2.1
 0 -3 -37 31.33 2.23
 0 -3 -37 34.12 2.38
 0 3 37 33.83 2.22
 0 3 38 37.01 2.33
 0 -3 -38 36.7 2.4
 0 3 38 31.75 4.1
 0 3 38 32.79 2.08
 0 3 38 34.26 2.49
 0 -3 -38 36.63 4.76
 0 -3 -38 38.85 3.8
 0 3 38 29.42 3.91
 0 -3 -38 34.32 2.39
 0 -3 -38 39.8 2.23
 0 -3 -38 37.84 2.53
 0 3 38 36.36 2.2
 0 -3 -38 39.03 2.33
 0 -3 -38 36.28 2.19
 0 3 39 123.46 4.35
 0 -3 -39 130.63 4.33
 0 3 39 120.05 6.38
 0 3 39 117.53 4.17
 0 -3 -39 125.37 6.44
 0 3 39 129.21 4.5
 0 3 39 114.92 6.24
 0 -3 -39 120.04 4.38
 0 -3 -39 128.71 4.14
 0 -3 -39 125.6 4.13
 0 -3 -39 134 4.36
 0 -3 -40 4.25 1.96
 0 3 40 4.75 1.72
 0 -3 -40 7.01 2.09
 0 -3 -40 4.51 1.86
 0 -3 -40 5.45 1.77
 0 3 40 4.17 1.99
 0 -3 -40 4.57 4.14
 0 3 40 5.04 3.11
 0 3 40 9.01 3.74
 0 3 40 3.86 1.49
 0 -3 -40 3.95 1.72
 0 -3 -41 33.94 2.35
 0 3 41 34.06 2.3
 0 -3 -41 31.14 4.24
 0 3 41 29.73 2.01
 0 3 41 30.3 2.39
 0 3 41 27.45 4.12
 0 -3 -41 36.71 2.14
 0 -3 -41 31.15 2.34
 0 -3 -41 35.46 2.44
 0 -3 -41 34.02 2.08
 0 -3 -42 9.36 1.98
 0 3 42 13.21 1.86
 0 -3 -42 10.37 3.78
 0 3 42 7.62 1.51
 0 -3 -42 10.51 4.19
 0 3 42 13.53 2.11
 0 3 42 12.51 3.65
 0 -3 -42 10.68 1.78
 0 -3 -42 10.4 1.97
 0 -3 -42 11.93 2.11
 0 -3 -42 8.07 1.71
 0 3 43 5.77 1.72
 0 -3 -43 9.87 1.92
 0 -3 -43 7.12 3.66
 0 3 43 5.5 1.49
 0 3 43 6.91 1.97
 0 -3 -43 12.46 4.03
 0 3 43 3.5 3.44
 0 -3 -43 7.41 1.88
 0 -3 -43 7.81 1.68
 0 -3 -43 6.99 2.02
 0 -3 -43 8.8 1.69
 0 3 44 8.24 1.71
 0 -3 -44 9.86 1.89
 0 -3 -44 10.46 3.65
 0 3 44 8.18 1.48
 0 -3 -44 12.56 4.03
 0 3 44 10.93 1.96
 0 3 44 10.51 3.59
 0 -3 -44 7.41 1.88
 0 -3 -44 7.36 1.66
 0 -3 -44 7.41 1.98
 0 -3 -44 7.56 1.6
 0 -3 -45 0.1 1.71
 0 3 45 0.51 1.59
 0 -3 -45 3.51 3.35
 0 3 45 0.48 1.3
 0 3 45 2.17 3.27
 0 -3 -45 -0.66 1.5
 0 -3 -45 -1.21 1.71
 0 -3 -45 -0.32 3.76
 0 3 45 -1.07 1.81
 0 -3 -45 1.14 1.84
 0 -3 -46 2.96 3.24
 0 3 46 0.52 3.1
 0 -3 -46 3.84 3.53
 0 3 47 17.83 1.92
 0 3 47 14.41 1.71
 0 -3 -47 12.38 1.77
 0 -3 -47 9.76 3.18
 0 3 47 11.48 3.2
 0 -3 -47 13.02 1.65
 0 -3 -47 14.19 1.87
 0 3 48 20.24 1.92
 0 -3 -48 23.84 3.48
 0 3 48 17.49 1.74
 0 -3 -48 19.22 1.82
 0 -3 -48 20.04 1.67
 0 -3 -48 20.03 1.89
 0 -3 -48 21.41 3.06
 0 3 48 16.34 3.22
 0 -3 -49 2.37 1.48
 0 3 49 2.09 1.6
 0 -3 -49 4.98 1.41
 0 -3 -50 9.15 1.36
 0 3 50 7.82 1.57
 0 -3 -50 7.61 1.33
 0 3 51 0.41 0.88
 0 -3 -51 0.64 1.17
 0 3 51 0.14 1.35
 0 -3 -51 1.9 1.18
 0 -3 -52 13.51 1.21
 0 3 52 13.44 1.39
 0 -3 -52 14.23 1.17
 0 3 53 2.62 1.16
 0 -3 -53 1.75 0.95
 0 -3 -53 2.81 0.93
 0 3 54 4.11 1
 0 -3 -54 4.58 0.84
 0 4 -50 36.93 1.17
 0 -4 50 18.17 1.14
 0 -4 49 1 0.99
 0 -4 49 0.5 0.98
 0 4 -49 0.62 0.81
 0 -4 49 -0.06 0.82
 0 -4 48 4.96 1.2
 0 -4 48 5.53 1.21
 0 4 -48 4.63 1
 0 -4 48 3.18 0.97
 0 -4 47 5.92 1.33
 0 -4 47 4.59 1.44
 0 -4 47 4.24 1.3
 0 4 -47 4.86 1.11
 0 -4 47 3.04 1.05
 0 -4 46 57.11 2.51
 0 -4 46 61.4 2.42
 0 4 -46 58.15 2.22
 0 -4 46 56.28 2.38
 0 4 -45 6.55 1.3
 0 -4 45 8.03 1.58
 0 4 -45 6.45 1.2
 0 4 -45 3.77 2.59
 0 -4 45 7.66 1.69
 0 -4 45 4.46 2.23
 0 -4 45 6.31 1.57
 0 -4 44 4.67 1.63
 0 4 -44 3.22 1.34
 0 4 -44 5.41 1.26
 0 4 -44 1.24 2.67
 0 -4 44 6.4 1.63
 0 -4 44 2.24 2.39
 0 -4 44 3.55 1.72
 0 -4 43 29.11 1.89
 0 -4 43 34.25 2.26
 0 -4 43 33.41 2.14
 0 4 -43 33.02 1.74
 0 4 -43 30.53 1.85
 0 -4 43 33.69 2.11
 0 -4 42 0.94 1.79
 0 -4 42 4.26 2.8
 0 -4 42 4.18 1.88
 0 4 -42 2.2 1.37
 0 -4 41 22.47 3.33
 0 -4 41 27.92 2.16
 0 4 -41 25.39 1.86
 0 -4 41 19.8 1.89
 0 -4 40 35.34 2.27
 0 -4 40 36.67 4.17
 0 -4 40 40.7 2.57
 0 -4 40 42.5 2.51
 0 -4 40 34.87 3.85
 0 4 -40 41.13 2.19
 0 -4 40 41.22 2.5
 0 -4 39 0.93 1.57
 0 -4 39 2.75 3.21
 0 4 -39 2.93 1.54
 0 -4 39 1.99 2.06
 0 -4 39 0.94 1.93
 0 -4 39 2.26 3.14
 0 4 -39 1.26 1.6
 0 -4 39 2.83 1.93
 0 -4 38 15.5 3.49
 0 -4 38 21.65 2.23
 0 -4 38 19.93 1.97
 0 4 -38 21.13 4.52
 0 -4 38 22.39 2.37
 0 4 -38 21.18 1.82
 0 4 -38 22.21 1.94
 0 -4 38 21.58 2.26
 0 -4 37 6.09 3.43
 0 4 -37 11.69 1.71
 0 -4 37 10.36 2.16
 0 4 -37 10.36 1.77
 0 -4 37 7.06 2.09
 0 -4 37 13.3 2.29
 0 -4 37 8.7 1.82
 0 -4 37 8.16 3.29
 0 -4 37 8.48 1.72
 0 4 -36 113.9 3.7
 0 -4 36 105.22 3.9
 0 -4 36 95.55 3.75
 0 -4 36 112.98 4.08
 0 -4 36 98.41 5.85
 0 4 -36 111.8 3.82
 0 -4 36 103.53 4.16
 0 4 -35 20.96 1.85
 0 -4 35 16.78 1.99
 0 4 -35 19.05 4.6
 0 -4 35 17.21 2.34
 0 -4 35 19.26 2.24
 0 -4 35 16.69 3.55
 0 4 -35 19.14 1.94
 0 -4 34 14.9 3.49
 0 4 -34 14.72 1.79
 0 -4 34 14.04 1.92
 0 4 -34 15.52 4.61
 0 -4 34 16.55 2.34
 0 -4 34 16.1 2.22
 0 -4 34 16.12 3.74
 0 4 -34 18.25 1.9
 0 -4 33 0.12 3.23
 0 -4 33 1.18 3.06
 0 4 -33 1.45 1.88
 0 4 -33 1.9 1.69
 0 -4 33 2.52 2.08
 0 -4 33 0.95 1.65
 0 4 -33 4.41 4.56
 0 -4 33 2.19 2.19
 0 -4 33 4.14 3.26
 0 4 -33 3.5 1.71
 0 -4 32 312.85 12.01
 0 -4 32 324.02 11.59
 0 4 -32 346.56 9.53
 0 -4 32 355.39 9.83
 0 -4 32 325.88 9.74
 0 4 -32 350.01 9.61
 0 4 -32 364.1 11.81
 0 -4 32 341.45 9.93
 0 -4 32 308.6 11.74
 0 4 -32 328.33 9.63
 0 -4 31 41.12 4.08
 0 -4 31 43.24 4.4
 0 -4 31 50.95 4.32
 0 4 -31 54.18 2.43
 0 4 -31 60.62 5.33
 0 -4 31 49.49 2.86
 0 -4 31 56.5 2.82
 0 -4 31 48.4 2.49
 0 4 -31 47.7 2.13
 0 4 -31 51.17 2.57
 0 -4 31 47.03 4.35
 0 4 -31 50.63 2.51
 0 -4 30 186.32 8.27
 0 -4 30 194.26 7.97
 0 -4 30 197.47 8.04
 0 4 -30 204.92 5.95
 0 4 -30 222.47 8.38
 0 -4 30 202.57 6.34
 0 4 -30 207.83 6.04
 0 -4 30 208.84 6.26
 0 4 -30 195.91 5.77
 0 -4 30 193.26 6.11
 0 -4 30 192.16 6.13
 0 -4 30 197.36 8.16
 0 4 -30 201.79 6.08
 0 -4 29 277.38 10.07
 0 -4 29 267.46 10.24
 0 -4 29 264.96 9.86
 0 4 -29 289.46 7.91
 0 4 -29 310.13 10.18
 0 -4 29 274.77 8.25
 0 4 -29 288.65 7.98
 0 -4 29 290.6 8.17
 0 -4 29 272.53 8.1
 0 4 -29 268.84 7.73
 0 -4 29 262.12 8.03
 0 -4 29 274.56 10.09
 0 4 -29 274.82 8.01
 0 -4 28 132.25 6.19
 0 -4 28 134.9 6.37
 0 -4 28 126.95 6.11
 0 4 -28 136.76 4.24
 0 4 -28 143.07 6.73
 0 -4 28 135.46 4.62
 0 4 -28 140.28 4.32
 0 -4 28 123.34 4.38
 0 4 -28 130.23 4.05
 0 -4 28 127.3 4.38
 0 -4 28 124.73 6.22
 0 -4 28 139.71 4.52
 0 4 -28 132.98 4.33
 0 -4 27 2.21 2.87
 0 -4 27 4.02 2.92
 0 -4 27 4.2 2.99
 0 4 -27 4.63 1.55
 0 4 -27 1.67 1.66
 0 4 -27 2.14 4.18
 0 -4 27 1.16 1.88
 0 -4 27 3.15 1.84
 0 -4 27 3.84 1.47
 0 4 -27 1.82 1.25
 0 -4 27 2.6 1.43
 0 -4 27 1.17 2.96
 0 4 -27 2.7 1.55
 0 -4 26 66.72 4.48
 0 4 -26 69.43 2.65
 0 4 -26 67.53 3.65
 0 4 -26 71.89 3.97
 0 4 -26 74.48 5.14
 0 -4 26 65.34 4.59
 0 -4 26 72.38 4.49
 0 -4 26 70.56 4.44
 0 -4 26 69.8 4.13
 0 -4 26 70.31 2.92
 0 -4 26 67.7 2.73
 0 -4 26 61.05 2.65
 0 4 -26 70.17 2.76
 0 -4 26 72.85 3.06
 0 4 -26 68.01 2.69
 0 -4 25 24.97 3.11
 0 -4 25 28.61 2.1
 0 -4 25 21.15 3.49
 0 4 -25 27.94 1.77
 0 4 -25 25.88 1.88
 0 -4 25 28.35 3.39
 0 -4 25 24.34 3.43
 0 -4 25 27.61 3.33
 0 -4 25 27.83 2.13
 0 4 -25 24.93 3.06
 0 4 -25 35.89 4.43
 0 4 -25 28.05 2.7
 0 -4 24 34.34 1.96
 0 -4 24 35.45 3.35
 0 4 -24 38.25 2.7
 0 -4 24 37.18 3.65
 0 4 -24 36.26 2.9
 0 4 -24 38.45 4.47
 0 4 -24 38.23 3.25
 0 -4 24 34.29 3.56
 0 -4 24 38.98 3.72
 0 -4 24 33.81 3.61
 0 4 -24 37.61 1.77
 0 -4 23 6.09 2.63
 0 -4 23 9.93 2.83
 0 -4 23 7.28 2.87
 0 4 -23 11.65 2.67
 0 4 -23 7.42 3.86
 0 4 -23 7.25 2.18
 0 -4 23 4.75 2.58
 0 -4 23 6.57 2.4
 0 -4 23 8.56 1.39
 0 4 -23 9.03 1.31
 0 -4 23 8.46 1.39
 0 -4 23 8.08 2.99
 0 4 -23 8.99 2.65
 0 4 -23 8.99 2.11
 0 4 -23 8.31 1.47
 0 -4 22 64.85 2.72
 0 4 -22 60.23 2.49
 0 4 -22 62.58 3.57
 0 4 -22 60.41 3.34
 0 4 -22 64.66 4.56
 0 -4 22 61.74 4.04
 0 -4 22 58.3 3.95
 0 -4 22 62.92 4.06
 0 4 -22 60.04 2.39
 0 -4 22 59.95 3.96
 0 4 -22 59.5 3.66
 0 -4 22 54.85 3.72
 0 -4 22 62.53 3.59
 0 4 -22 62.1 2.27
 0 -4 22 61.85 2.48
 0 -4 22 57.99 2.38
 0 -4 22 62.31 2.66
 0 4 -22 61.19 2.44
 0 -4 21 5.25 1.73
 0 4 -21 7.74 2.27
 0 4 -21 6.86 1.15
 0 4 -21 8.84 3.68
 0 4 -21 5.17 2.5
 0 4 -21 4.96 2.47
 0 -4 21 4.2 2.8
 0 4 -21 6.21 1.45
 0 4 -21 6.48 1.53
 0 -4 21 4.6 2.68
 0 -4 21 3.77 2.76
 0 -4 21 2.75 2.66
 0 -4 21 5.87 2.64
 0 -4 21 2.46 2.31
 0 4 -21 5.03 1.24
 0 -4 21 5.5 1.38
 0 4 -21 6.81 1.44
 0 -4 21 4.98 1.34
 0 -4 21 6.95 1.69
 0 -4 20 146.57 4.71
 0 4 -20 161.31 4.74
 0 4 -20 172.88 6.47
 0 4 -20 164.49 4.56
 0 4 -20 162.21 5.63
 0 4 -20 156.52 5.8
 0 4 -20 148.97 5.45
 0 -4 20 148.99 6.28
 0 4 -20 162.82 4.67
 0 -4 20 161.31 4.95
 0 -4 20 145.88 6.21
 0 -4 20 160.66 6.37
 0 -4 20 155.42 6.28
 0 -4 20 151.91 6.22
 0 -4 20 152.06 6.07
 0 4 -20 149.92 5.23
 0 -4 20 157.7 5.87
 0 4 -20 174.38 6.01
 0 4 -20 162.08 4.75
 0 -4 20 151.8 4.77
 0 4 -20 157.37 4.59
 0 -4 20 166.38 4.88
 0 -4 19 8.47 1.3
 0 4 -19 8.85 3.63
 0 4 -19 10.21 1.17
 0 -4 19 11.61 1.71
 0 4 -19 11.74 2.18
 0 4 -19 9.47 1.41
 0 4 -19 10.41 1.55
 0 -4 19 8.2 2.59
 0 -4 19 8.89 2.87
 0 -4 19 8.13 2.71
 0 4 -19 8.54 1.7
 0 -4 19 8.1 2.47
 0 -4 19 8.48 2.65
 0 -4 19 9.43 2.49
 0 4 -19 10.55 2.38
 0 4 -19 10.19 1.46
 0 4 -19 9 1.26
 0 -4 19 9.44 1.39
 0 -4 19 9.73 1.67
 0 -4 18 46.65 2.01
 0 4 -18 46.83 2.12
 0 4 -18 49.35 4.16
 0 4 -18 46.17 1.83
 0 -4 18 46.99 2.33
 0 4 -18 46.68 2.81
 0 4 -18 46.2 2.04
 0 -4 18 48.21 3.51
 0 -4 18 45.55 3.39
 0 4 -18 46.84 2.91
 0 -4 18 45.11 3.62
 0 4 -18 44.22 2.53
 0 -4 18 45.79 3.41
 0 -4 18 47.35 3.31
 0 -4 18 49.19 3.23
 0 4 -18 47.51 3.18
 0 4 -18 45.12 2.08
 0 -4 18 45.68 2.02
 0 4 -18 50.16 1.95
 0 -4 18 52.35 2.3
 0 -4 17 38.85 1.87
 0 4 -17 39.91 2.02
 0 4 -17 40.32 3.05
 0 4 -17 37.96 1.72
 0 4 -17 42.33 4.03
 0 -4 17 46.55 2.24
 0 4 -17 43.74 3.14
 0 4 -17 40.42 2.79
 0 4 -17 39.6 1.91
 0 -4 17 43.3 3.38
 0 4 -17 44.34 2.83
 0 -4 17 44.07 3.52
 0 -4 17 40.95 3.03
 0 -4 17 45.8 3.3
 0 4 -17 40.6 2.41
 0 -4 17 36.05 3.1
 0 -4 17 45.26 3.18
 0 4 -17 44.45 3
 0 4 -17 43.04 1.96
 0 -4 17 44.13 1.86
 0 4 -17 44.13 1.82
 0 -4 17 39.89 2.14
 0 -4 16 15.96 1.33
 0 4 -16 18.23 1.62
 0 4 -16 16.79 2.42
 0 4 -16 20.25 2.7
 0 4 -16 18.18 1.31
 0 -4 16 18.68 1.8
 0 -4 16 17.04 2.81
 0 4 -16 16.06 2.33
 0 4 -16 19.86 2.7
 0 4 -16 18.16 1.54
 0 -4 16 21.54 2.86
 0 -4 16 17.97 2.95
 0 4 -16 16.28 2.3
 0 -4 16 16.23 2.7
 0 4 -16 16.88 1.95
 0 -4 16 17.53 2.75
 0 -4 16 17.32 2.75
 0 -4 16 14.83 2.64
 0 4 -16 14.02 1.73
 0 4 -16 18.27 2.49
 0 4 -16 17.4 1.52
 0 -4 16 17.79 1.4
 0 4 -16 16.54 1.38
 0 -4 16 19.24 1.76
 0 -4 15 504.57 13.43
 0 4 -15 495.42 13.39
 0 4 -15 525.95 14.2
 0 4 -15 508.36 14.21
 0 -4 15 505.56 13.54
 0 -4 15 489.22 14.72
 0 4 -15 491.36 14.24
 0 4 -15 496.49 14.1
 0 4 -15 504.67 13.37
 0 -4 15 497.71 14.7
 0 4 -15 485.28 13.75
 0 -4 15 487.01 14.54
 0 4 -15 480.74 13.94
 0 -4 15 490.15 14.65
 0 -4 15 493.81 14.43
 0 4 -15 462.61 13.98
 0 4 -15 530.21 14.44
 0 4 -15 501.06 13.43
 0 4 -15 494.24 13.33
 0 -4 15 506.76 13.45
 0 -4 15 520.29 13.51
 0 4 -14 114.6 3.55
 0 -4 14 120.5 3.62
 0 -4 14 116.49 3.6
 0 4 -14 118.86 3.66
 0 4 -14 130.72 4.57
 0 4 -14 124.63 5.36
 0 4 -14 133.24 4.66
 0 -4 14 121.54 3.82
 0 4 -14 117.67 4.41
 0 4 -14 115.38 4.65
 0 -4 14 124.33 5.07
 0 4 -14 120.48 3.62
 0 -4 14 115.22 4.98
 0 4 -14 116.47 3.96
 0 -4 14 110.58 4.84
 0 -4 14 118.52 4.88
 0 4 -14 114.83 4.17
 0 -4 14 120.72 4.81
 0 4 -14 113.49 4.09
 0 4 -14 127.45 4.69
 0 -4 14 114.11 4.08
 0 4 -14 115.18 4.34
 0 4 -14 118.95 3.64
 0 -4 14 127.16 3.78
 0 -4 13 352.08 9.36
 0 4 -13 348.99 9.27
 0 -4 13 350.6 9.33
 0 4 -13 337.77 9.32
 0 -4 13 360.05 9.47
 0 4 -13 345.77 10.09
 0 4 -13 350.68 10.09
 0 4 -13 343.88 10.49
 0 4 -13 354.67 10.05
 0 -4 13 353.21 10.56
 0 -4 13 347.39 10.52
 0 -4 13 347.54 10.13
 0 -4 13 340.47 10.38
 0 4 -13 343.08 9.7
 0 4 -13 344.52 9.3
 0 4 -13 343.26 9.87
 0 4 -13 333.57 9.54
 0 -4 13 323.12 10.34
 0 -4 13 355.47 10.51
 0 -4 13 344.45 10.37
 0 -4 13 332.7 9.82
 0 4 -13 354.52 10.27
 0 4 -13 320 9.78
 0 4 -13 296.83 9.7
 0 4 -13 342.32 9.35
 0 -4 13 353.28 9.42
 0 -4 12 14.29 1.21
 0 4 -12 17.48 3.58
 0 4 -12 16.35 0.87
 0 4 -12 21.66 2.62
 0 4 -12 18.32 2.41
 0 4 -12 16.75 1.35
 0 -4 12 15.92 1.17
 0 -4 12 16.3 1.66
 0 -4 12 17.65 2.71
 0 4 -12 15.84 2.24
 0 -4 12 15.32 2.67
 0 -4 12 13.94 2.41
 0 4 -12 18.32 1.67
 0 -4 12 16.74 2.09
 0 -4 12 16.88 2.81
 0 4 -12 16.95 1.43
 0 4 -12 17.02 1.44
 0 4 -12 16.24 1.93
 0 -4 12 16.3 2.33
 0 -4 12 16.43 2.68
 0 -4 12 15.35 2.62
 0 4 -12 18 1.58
 0 -4 12 15.48 1.73
 0 4 -12 16.22 1.56
 0 4 -12 16.54 2.34
 0 4 -12 13.93 1.91
 0 4 -12 15.8 1.42
 0 -4 12 19.43 1.61
 0 -4 11 1.32 0.99
 0 4 -11 0.69 0.7
 0 4 -11 -1.66 2.53
 0 4 -11 3.54 3.49
 0 4 -11 -1.93 2.29
 0 4 -11 -0.37 1.24
 0 -4 11 1.87 1.03
 0 -4 11 1.16 1.5
 0 -4 11 0.84 2.52
 0 4 -11 -1.06 2.21
 0 -4 11 0.05 2.7
 0 -4 11 0.52 2.02
 0 -4 11 -0.61 2.6
 0 4 -11 -0.65 1.5
 0 -4 11 -0.04 1.85
 0 4 -11 0.45 1.35
 0 4 -11 -1.82 1.83
 0 4 -11 1.41 1.21
 0 -4 11 -0.75 2.58
 0 -4 11 0.18 2.09
 0 -4 11 0.76 2.43
 0 4 -11 1.55 1.17
 0 4 -11 0.1 1.25
 0 4 -11 0.48 0.99
 0 -4 11 2.5 1.54
 0 4 -11 -1.29 1.8
 0 4 -11 1.56 1.25
 0 -4 11 -0.41 1.45
 0 -4 10 1555.82 38.95
 0 -4 10 1557.86 39.05
 0 4 -10 1507.37 38.9
 0 -4 10 1482.02 38.94
 0 -4 10 1565.51 39.95
 0 4 -10 1538.83 39.55
 0 -4 10 1582.76 39.63
 0 4 -10 1512.56 38.92
 0 4 -10 1562.21 39.53
 0 4 -10 1570.12 39.63
 0 4 -10 1285.87 38.82
 0 4 -10 1525.11 39.7
 0 -4 10 1528.55 39.97
 0 4 -10 1499.28 39.35
 0 -4 10 1532.94 39.95
 0 -4 10 1489.71 39.79
 0 -4 10 1525.44 39.91
 0 4 -10 1479.24 39.25
 0 -4 10 1505.42 39.88
 0 -4 10 1537.93 39.84
 0 4 -10 1438.45 39.3
 0 -4 10 1466.6 39.13
 0 4 -10 1442.59 39.26
 0 4 -10 1515.17 39.82
 0 4 -10 1576.17 39.81
 0 -4 10 1533.1 39.48
 0 4 -10 1375.95 39.24
 0 4 -10 1522.13 38.97
 0 -4 10 1554.54 39.01
 0 -4 9 34.24 1.86
 0 -4 9 34.51 1.47
 0 4 -9 33.61 1.55
 0 4 -9 34.62 2.56
 0 -4 9 38.73 2.82
 0 4 -9 34.62 1.69
 0 -4 9 38.23 2.33
 0 4 -9 35.33 1.66
 0 4 -9 35.71 3.67
 0 4 -9 32.9 1.28
 0 4 -9 32.54 2.62
 0 4 -9 34.03 2.7
 0 4 -9 36.51 2.07
 0 -4 9 34.35 2.98
 0 -4 9 35.09 2.55
 0 -4 9 36.05 2.88
 0 4 -9 34.99 1.87
 0 4 -9 33.89 1.23
 0 4 -9 36.67 1.76
 0 -4 9 35.72 2.9
 0 4 -9 34.49 1.69
 0 -4 9 36 2.27
 0 4 -9 31.7 2.49
 0 -4 9 33.75 2.11
 0 4 -9 37.32 2.63
 0 -4 9 34.55 1.65
 0 4 -9 31.41 2.05
 0 4 -9 34.07 2.37
 0 -4 9 37.32 1.85
 0 4 -9 35.26 1.63
 0 -4 9 36.51 1.82
 0 -4 8 466.67 12.16
 0 4 -8 453.94 12.01
 0 -4 8 458.83 12.02
 0 -4 8 478.79 12.67
 0 -4 8 473.04 13.02
 0 4 -8 433.89 12.29
 0 4 -8 453.81 12.66
 0 4 -8 472.9 12.04
 0 4 -8 485.91 13
 0 4 -8 485.1 12.78
 0 4 -8 495.74 12.71
 0 -4 8 454.44 12.81
 0 -4 8 468.56 13.06
 0 4 -8 434.44 12.21
 0 4 -8 471.74 12.51
 0 4 -8 419.82 11.99
 0 4 -8 456.82 12.41
 0 4 -8 449.98 12.3
 0 -4 8 459.85 12.95
 0 -4 8 460.11 12.66
 0 4 -8 436.65 12.22
 0 4 -8 461.09 12.88
 0 4 -8 373.92 11.99
 0 4 -8 451.01 12.88
 0 -4 8 458.04 12.59
 0 -4 8 451.88 12.24
 0 4 -8 471.11 12.89
 0 4 -8 462.66 12.36
 0 4 -8 468.08 12.69
 0 -4 8 466.69 12.14
 0 4 -8 467.29 12.08
 0 -4 8 481.57 12.12
 0 4 -7 1160.19 30.73
 0 4 -7 1090.54 30.38
 0 -4 7 1159.49 30.22
 0 4 -7 1121.25 30.1
 0 -4 7 1170.54 30.12
 0 4 -7 1102.77 30.41
 0 -4 7 1193.33 30.69
 0 4 -7 1145.49 30.68
 0 -4 7 1155.17 30.94
 0 4 -7 1161.41 30.13
 0 4 -7 1237.04 30.78
 0 4 -7 1214.08 30.68
 0 4 -7 1126.17 30.35
 0 4 -7 1160.26 30.57
 0 -4 7 1171.55 31.03
 0 -4 7 1153.54 30.81
 0 4 -7 1150.6 30.51
 0 4 -7 1072.13 30.15
 0 -4 7 1144.09 30.94
 0 4 -7 1077.34 30.25
 0 -4 7 1199.9 30.74
 0 4 -7 1160.63 30.9
 0 -4 7 1127.42 30.34
 0 4 -7 1162.3 30.91
 0 4 -7 1196.79 30.92
 0 4 -7 1167.04 30.08
 0 4 -7 1161.88 30.16
 0 -4 7 1156.53 30.21
 0 -4 7 1179.27 30.19
 0 4 -6 1496.82 39.8
 0 4 -6 1578.3 40.17
 0 -4 6 1561.73 39.65
 0 -4 6 1499.92 39.53
 0 4 -6 1540.89 39.53
 0 4 -6 1474.12 39.86
 0 -4 6 1554.9 40.07
 0 4 -6 1528.15 40.08
 0 -4 6 1568.26 40.33
 0 4 -6 1527.02 39.55
 0 4 -6 1565.9 40.06
 0 4 -6 1540.61 40.14
 0 -4 6 1602.2 40.43
 0 -4 6 1564.05 40.41
 0 4 -6 1507.74 39.8
 0 -4 6 1499.92 40.16
 0 4 -6 1573.25 40.01
 0 4 -6 1450.58 39.62
 0 -4 6 1528.48 40.3
 0 4 -6 1551.11 39.95
 0 4 -6 1439.88 39.83
 0 -4 6 1552.79 40.35
 0 4 -6 1351.81 39.49
 0 4 -6 1635.49 40.34
 0 4 -6 1555.62 40.33
 0 -4 6 1514.08 39.79
 0 4 -6 1413.01 39.62
 0 4 -6 1592.68 40.31
 0 4 -6 1544.72 39.51
 0 4 -6 1556.31 39.59
 0 -4 6 1548.16 39.63
 0 -4 6 1522.8 39.6
 0 4 -5 39.48 2.01
 0 4 -5 40.94 2.5
 0 4 -5 33.56 1.38
 0 -4 5 45.33 1.88
 0 4 -5 41.28 1.99
 0 -4 5 42.63 2.66
 0 -4 5 42.76 2.25
 0 4 -5 40.74 2.55
 0 4 -5 41.14 1.7
 0 4 -5 38.25 1.6
 0 4 -5 43.44 2.7
 0 4 -5 44.21 1.62
 0 4 -5 43.57 2.2
 0 -4 5 41.46 2.35
 0 4 -5 40.63 1.88
 0 -4 5 43.92 2.89
 0 -4 5 42.56 2.79
 0 4 -5 41.09 2.13
 0 -4 5 39.01 2.94
 0 4 -5 40.41 1.58
 0 -4 5 44.87 2.89
 0 -4 5 43.43 2.77
 0 4 -5 39.99 1.72
 0 4 -5 37.41 1.35
 0 4 -5 41.69 2.62
 0 4 -5 43.39 2.38
 0 4 -5 37.54 1.39
 0 -4 5 42.91 1.84
 0 4 -5 43.88 2.49
 0 4 -5 40.06 1.47
 0 4 -5 44.2 1.7
 0 -4 5 43.6 1.86
 0 -4 5 41.94 1.81
 0 4 -4 216.88 5.95
 0 4 -4 194.63 5.53
 0 4 -4 207.53 6.33
 0 4 -4 203.78 6.02
 0 -4 4 202.5 6.42
 0 4 -4 203.41 6.27
 0 4 -4 210.49 5.66
 0 4 -4 223.22 6.41
 0 4 -4 206.66 5.63
 0 4 -4 202.2 5.61
 0 4 -4 208.37 5.95
 0 -4 4 203.52 6.58
 0 -4 4 196.2 6.17
 0 -4 4 204.83 6.52
 0 4 -4 211.34 6.16
 0 4 -4 202.41 6.08
 0 4 -4 198.3 5.74
 0 -4 4 197.83 6.62
 0 -4 4 211.22 6.56
 0 4 -4 198.3 5.58
 0 4 -4 205.22 5.92
 0 -4 4 201.83 6.57
 0 -4 4 202.96 5.9
 0 4 -4 214.59 6.41
 0 4 -4 215.13 6.31
 0 4 -4 206.5 6.4
 0 4 -4 211.27 5.57
 0 -4 4 207.13 5.74
 0 4 -4 210.52 5.67
 0 -4 4 212.49 5.72
 0 4 -3 406.29 10.98
 0 4 -3 423.11 11.38
 0 4 -3 365.33 10.65
 0 -4 3 417.03 11.43
 0 4 -3 415.23 11.32
 0 4 -3 397.61 11.14
 0 4 -3 409.76 10.75
 0 -4 3 410.69 11.53
 0 -4 3 411.8 11.56
 0 -4 3 410.64 11.24
 0 4 -3 416.23 11.25
 0 4 -3 410.12 11.09
 0 4 -3 403.85 10.75
 0 4 -3 409.47 11.36
 0 4 -3 400.43 10.92
 0 -4 3 400.96 11.57
 0 -4 3 402.24 11.56
 0 4 -3 403.2 10.99
 0 -4 3 424.91 11.57
 0 4 -3 388.99 10.75
 0 -4 3 408.45 11.03
 0 4 -3 417.16 11.47
 0 4 -3 411.07 11.42
 0 -4 3 403.18 11.41
 0 4 -3 413.33 11.34
 0 -4 3 408.29 10.82
 0 4 -3 416.71 10.77
 0 4 -3 409.2 10.71
 0 4 -3 409.26 10.7
 0 -4 3 410.62 10.8
 0 4 -2 42.56 2.43
 0 4 -2 38.72 2.08
 0 -4 2 40.32 2.45
 0 4 -2 39.44 2.48
 0 4 -2 39.26 2.56
 0 4 -2 36.02 1.55
 0 4 -2 39.36 1.56
 0 -4 2 41 2.64
 0 4 -2 39.02 1.99
 0 4 -2 42.45 2.23
 0 -4 2 37.38 2.72
 0 -4 2 40.32 2.13
 0 -4 2 36.06 2.74
 0 4 -2 39.9 1.75
 0 -4 2 37.71 2.76
 0 -4 2 39.65 2.77
 0 4 -2 41.41 2.26
 0 -4 2 41.7 2.57
 0 -4 2 42.21 1.98
 0 4 -2 38.91 2.44
 0 4 -2 41.77 2.2
 0 4 -2 41.57 1.47
 0 -4 2 41.04 1.81
 0 4 -2 42.13 1.66
 0 -4 2 44.18 1.76
 0 4 -1 21.9 2.07
 0 4 -1 24.46 2.4
 0 4 -1 22.97 1.22
 0 4 -1 22.5 2.17
 0 4 -1 19.88 1.78
 0 4 -1 22.27 1.52
 0 -4 1 25 2.08
 0 4 -1 24.67 2.28
 0 4 -1 20.06 1.23
 0 4 -1 23.81 1.11
 0 4 -1 23.38 1.73
 0 -4 1 25.87 2.43
 0 -4 1 23.3 2.32
 0 4 -1 24.04 1.96
 0 -4 1 23.36 1.65
 0 4 -1 22.47 1.3
 0 -4 1 24.84 2.24
 0 -4 1 23.81 2.56
 0 4 -1 24.09 1.46
 0 4 -1 21.66 1.48
 0 -4 1 17.54 1.66
 0 -4 1 22.19 2.44
 0 -4 1 22.31 2.46
 0 4 -1 23.07 1.72
 0 -4 1 22.33 2.32
 0 4 -1 23.06 1.87
 0 4 -1 22.74 1.96
 0 4 -1 23.09 1.13
 0 4 -1 23.18 1.34
 0 -4 1 24.94 1.49
 0 -4 1 21.48 1.43
 0 4 0 16.32 0.98
 0 4 0 14.53 1.1
 0 4 0 18.14 1.44
 0 4 0 17.09 1.68
 0 -4 0 15.65 1.81
 0 4 0 16.48 2.03
 0 4 0 15.05 1.27
 0 4 0 14.36 1.12
 0 4 0 15.77 0.82
 0 -4 0 15.6 2.17
 0 4 0 17.72 1.65
 0 4 0 16.93 1.85
 0 4 0 16.12 1.08
 0 -4 0 17.47 2.13
 0 -4 0 16.47 2.4
 0 4 0 15.02 1.39
 0 4 0 17.01 1.31
 0 -4 0 16.62 2.45
 0 4 0 14.18 0.68
 0 -4 0 12.72 1.61
 0 -4 0 17.43 2.27
 0 4 0 17.93 1.78
 0 4 0 17.04 1.95
 0 -4 0 14.93 1.21
 0 4 0 22.22 2.39
 0 4 0 20.12 2.07
 0 4 0 18.04 1.24
 0 -4 0 17.57 1.41
 0 -4 0 16.77 1.32
 0 4 1 16.01 0.97
 0 4 1 14.73 1.09
 0 4 1 13.08 0.78
 0 4 1 15.15 1.76
 0 4 1 15.3 2.04
 0 4 1 13.56 1.28
 0 -4 -1 15.94 1.74
 0 4 1 16.1 1.53
 0 4 1 16.31 1.69
 0 4 1 14.87 1.89
 0 -4 -1 16.75 2.17
 0 4 1 11.8 1.12
 0 4 1 12.92 0.92
 0 4 1 14.17 1.42
 0 -4 -1 13.2 2.27
 0 -4 -1 15.1 2.09
 0 4 1 14.02 0.95
 0 -4 -1 15.26 2.61
 0 -4 -1 16.95 2.5
 0 4 1 15.89 0.73
 0 -4 -1 13.19 1.62
 0 4 1 14.6 1.18
 0 -4 -1 13.58 1.31
 0 4 1 14.41 1.87
 0 -4 -1 18.68 2.3
 0 4 1 16.29 1.71
 0 4 1 12.76 0.94
 0 4 1 12.22 2.04
 0 4 1 16.45 2.34
 0 4 1 17.26 1.21
 0 -4 -1 16.04 1.38
 0 -4 -1 15.51 1.31
 0 4 2 480.17 13.01
 0 4 2 508.36 13.03
 0 -4 -2 494.97 13.05
 0 4 2 503.12 12.98
 0 -4 -2 511.91 13.13
 0 4 2 505.04 13.58
 0 4 2 504.61 13.5
 0 -4 -2 493.82 13.46
 0 4 2 504.21 13.41
 0 4 2 510.7 13.58
 0 4 2 506.25 13.07
 0 4 2 472.57 13.06
 0 4 2 494.99 13.02
 0 4 2 505.85 13.55
 0 -4 -2 507.88 13.65
 0 4 2 500.9 13.46
 0 4 2 456.54 13.05
 0 -4 -2 548.08 14.01
 0 -4 -2 512.26 13.7
 0 4 2 472.75 13.07
 0 -4 -2 499.98 13.75
 0 -4 -2 521.9 13.85
 0 4 2 506.41 13.22
 0 -4 -2 467.28 13.53
 0 4 2 517.38 13.68
 0 4 2 478.45 13.03
 0 -4 -2 469.75 13.37
 0 4 2 513.71 13.53
 0 -4 -2 522.4 13.45
 0 4 2 511.06 13.68
 0 -4 -2 511.18 13.78
 0 4 2 415.67 13.19
 0 4 2 505.42 13.08
 0 -4 -2 497.26 13.12
 0 4 2 543.54 13.8
 0 4 2 490.06 13.7
 0 4 2 492.29 13.14
 0 4 3 478.9 12.15
 0 4 3 470.63 12.1
 0 4 3 485.87 12.19
 0 4 3 428.9 12.11
 0 -4 -3 480.52 12.24
 0 -4 -3 462.92 12.55
 0 4 3 485.1 12.58
 0 4 3 489.7 12.76
 0 -4 -3 496.03 13.02
 0 4 3 473.37 12.64
 0 -4 -3 466.98 12.22
 0 4 3 459.33 12.07
 0 -4 -3 488.53 12.77
 0 4 3 487.42 12.73
 0 -4 -3 514.65 13.18
 0 4 3 488.94 12.63
 0 -4 -3 481.92 12.83
 0 -4 -3 476.31 12.86
 0 4 3 425.23 12.11
 0 4 3 471.18 12.76
 0 -4 -3 516.09 12.96
 0 -4 -3 481.87 12.99
 0 4 3 461.21 12.27
 0 -4 -3 476.2 12.74
 0 -4 -3 466.81 12.57
 0 4 3 490.34 12.62
 0 4 3 494.62 12.79
 0 4 3 484.36 12.67
 0 -4 -3 484.43 12.93
 0 -4 -3 496.02 12.61
 0 4 3 389.78 12.26
 0 4 3 481.58 12.2
 0 -4 -3 472.63 12.23
 0 4 3 464.02 12.31
 0 4 3 481.64 12.87
 0 4 3 477.28 12.83
 0 4 4 6.3 0.85
 0 4 4 5.88 0.86
 0 4 4 6.76 0.71
 0 -4 -4 6.29 1.19
 0 4 4 6.35 0.83
 0 4 4 6.55 1.06
 0 4 4 5.31 1.65
 0 4 4 5.57 1.42
 0 4 4 6.13 1.66
 0 -4 -4 8.65 2.54
 0 -4 -4 4.16 1.43
 0 -4 -4 6.74 1.86
 0 4 4 6.35 0.65
 0 -4 -4 6.02 1.19
 0 -4 -4 8.2 2.75
 0 -4 -4 5.6 1.94
 0 -4 -4 13.78 2.35
 0 -4 -4 8.45 2.51
 0 4 4 6.67 1.7
 0 4 4 6.65 1.62
 0 -4 -4 4.49 2.32
 0 -4 -4 5.66 0.82
 0 4 4 6.5 1.62
 0 -4 -4 7.62 1.4
 0 4 4 6.76 1.38
 0 -4 -4 6.71 1.65
 0 4 4 5.83 1.14
 0 -4 -4 7.75 1.26
 0 4 4 7.84 1.13
 0 4 4 6.32 1.17
 0 4 4 10.2 2.31
 0 4 4 6.77 1.97
 0 -4 -5 1526.56 39.23
 0 4 5 1468.59 39.14
 0 4 5 1466.78 39.19
 0 -4 -5 1512.08 39.22
 0 4 5 1530.76 39.19
 0 -4 -5 1568.38 39.87
 0 4 5 1567.74 39.66
 0 4 5 1589.27 39.77
 0 4 5 1574.95 39.72
 0 -4 -5 1522.98 39.62
 0 -4 -5 1513.96 39.21
 0 4 5 1494.13 39.11
 0 -4 -5 1631.05 40.03
 0 -4 -5 1499.78 39.87
 0 -4 -5 1625.83 39.92
 0 4 5 1453.43 39.28
 0 4 5 1566.87 39.69
 0 -4 -5 1658.88 39.68
 0 -4 -5 1508.93 39.66
 0 4 5 1619.87 39.73
 0 4 5 1645.04 39.72
 0 -4 -5 1544.03 39.87
 0 4 5 1524.26 39.17
 0 4 5 1585.6 39.17
 0 4 5 1605.65 39.83
 0 4 5 1619.27 39.45
 0 4 6 26.98 2.38
 0 4 6 20.42 1.05
 0 4 6 24.54 1.18
 0 4 6 24.72 1.14
 0 4 6 24.69 1.11
 0 4 6 22.36 1.12
 0 -4 -6 24.33 1.44
 0 4 6 23.7 1.79
 0 4 6 25.96 2.13
 0 4 6 24.69 1.99
 0 -4 -6 26.34 2.7
 0 -4 -6 24.52 2
 0 -4 -6 26.19 1.42
 0 -4 -6 27.23 2.22
 0 -4 -6 21.42 2.9
 0 -4 -6 18.18 2.61
 0 4 6 24.21 1.27
 0 4 6 22.61 1.83
 0 -4 -6 23.2 2.6
 0 4 6 22.68 1.43
 0 -4 -6 25.91 2.22
 0 -4 -6 21.87 2.09
 0 4 6 25.59 2
 0 4 6 25.38 1.8
 0 4 6 26 1.3
 0 4 6 25.49 1.26
 0 -4 -6 25.45 1.49
 0 4 6 24.74 1.35
 0 4 6 28.52 1.63
 0 4 7 435.56 11.76
 0 -4 -7 429.18 11.04
 0 4 7 423.2 10.96
 0 4 7 427.54 11.64
 0 -4 -7 424.95 11.74
 0 4 7 422.09 11.53
 0 4 7 413.12 10.93
 0 -4 -7 411.48 11
 0 -4 -7 414.3 11.01
 0 4 7 415.36 10.99
 0 -4 -7 421.83 11.02
 0 -4 -7 433.97 11.66
 0 -4 -7 382.01 11.88
 0 -4 -7 378.1 11.45
 0 4 7 422.57 11.27
 0 -4 -7 418.12 11.85
 0 4 7 408.91 11.07
 0 4 7 405.52 11.16
 0 4 7 434.24 11.45
 0 4 7 396.32 10.91
 0 4 7 438.41 11.63
 0 -4 -7 418.22 11.65
 0 4 7 441.86 11.46
 0 4 7 401.16 10.93
 0 4 7 415.59 10.97
 0 4 7 421.73 10.99
 0 4 7 395.68 10.98
 0 4 7 409.44 11.33
 0 4 8 76.12 3.33
 0 -4 -8 77.45 2.45
 0 4 8 70.17 2.22
 0 4 8 70.33 2.29
 0 4 8 76.73 3.02
 0 4 8 74.87 3.18
 0 -4 -8 78.06 3.55
 0 -4 -8 70.54 3.87
 0 4 8 70.58 2.31
 0 -4 -8 75.63 2.4
 0 -4 -8 73.27 2.4
 0 -4 -8 73.68 3.16
 0 -4 -8 60.87 3.69
 0 4 8 72.49 2.21
 0 4 8 72.91 2.24
 0 -4 -8 63.56 3.81
 0 -4 -8 69.24 2.99
 0 4 8 74.48 2.55
 0 4 8 74.22 2.41
 0 4 8 74.24 2.66
 0 -4 -8 69.37 3.66
 0 4 8 77.14 2.83
 0 -4 -8 72.8 3.26
 0 4 8 81.72 2.82
 0 -4 -8 63 2.48
 0 4 8 76.11 3.14
 0 4 8 76.28 2.34
 0 4 8 74.98 2.36
 0 4 8 75.72 2.38
 0 4 8 71.6 2.82
 0 4 9 1370.25 37.42
 0 4 9 1420.1 36.74
 0 -4 -9 1302.7 37.48
 0 4 9 1456.51 37.44
 0 4 9 1464.6 37.39
 0 -4 -9 1395.78 37.36
 0 4 9 1344.41 36.7
 0 4 9 1433.09 36.73
 0 4 9 1449.23 36.76
 0 -4 -9 1433.71 36.79
 0 -4 -9 1425.78 36.77
 0 -4 -9 1449.18 36.77
 0 4 9 1355.83 36.8
 0 -4 -9 1329.43 37.53
 0 -4 -9 1233.03 37.47
 0 -4 -9 1457.92 37.4
 0 4 9 1362.82 36.78
 0 4 9 1481.41 37.15
 0 4 9 1384.44 37.1
 0 -4 -9 1358.02 37.51
 0 4 9 1377.08 36.93
 0 4 9 1432.87 37.06
 0 -4 -9 1351.65 37.02
 0 -4 -9 1400.61 37.39
 0 4 9 1492.34 37.42
 0 4 9 1470.47 37.13
 0 4 9 1426.5 36.76
 0 4 9 1307.23 36.68
 0 4 9 1426.78 36.76
 0 4 9 1405.8 36.76
 0 4 9 1510.79 37.25
 0 -4 -10 21.04 1.5
 0 4 10 23.03 1.19
 0 -4 -10 24.08 1.4
 0 -4 -10 20.86 1.37
 0 4 10 22.12 1.23
 0 4 10 24.21 2.1
 0 -4 -10 22.98 3.04
 0 4 10 21.85 2.09
 0 -4 -10 26.79 2.56
 0 -4 -10 24.96 2.26
 0 4 10 20.88 1.21
 0 4 10 21.11 1.2
 0 4 10 20.72 0.99
 0 4 10 21.35 1.43
 0 4 10 23.24 1.61
 0 -4 -10 20.9 2.87
 0 4 10 21.14 1.67
 0 -4 -10 22.19 2.48
 0 4 10 27.02 2.21
 0 4 10 25.19 1.62
 0 -4 -10 19.81 1.54
 0 4 10 22.86 1.31
 0 4 10 22.29 1.08
 0 4 10 21.6 1.28
 0 4 10 23.38 1.29
 0 4 10 22.52 1.91
 0 -4 -11 403.58 11.02
 0 4 11 426.23 11.01
 0 -4 -11 425.26 11.04
 0 -4 -11 423.99 11.05
 0 4 11 432.88 10.99
 0 4 11 430.73 11.83
 0 -4 -11 410.89 11.75
 0 4 11 441.63 11.83
 0 -4 -11 415.32 11.99
 0 4 11 409.71 11.17
 0 4 11 361.21 10.95
 0 4 11 402.84 11.14
 0 4 11 400.23 10.99
 0 4 11 426.77 11.36
 0 -4 -11 438.39 12.1
 0 4 11 428.76 11.33
 0 -4 -11 392.77 11.41
 0 -4 -11 428.92 11.85
 0 4 11 445.3 11.84
 0 4 11 431.87 11.83
 0 4 11 434.55 11.34
 0 4 11 410.78 11.02
 0 4 11 384.47 10.93
 0 4 11 421.88 11.04
 0 4 11 427.25 11.04
 0 4 11 430.31 11.65
 0 -4 -12 263.96 7.28
 0 4 12 268.51 7.28
 0 -4 -12 277.62 7.31
 0 -4 -12 276.39 7.33
 0 4 12 269.67 7.25
 0 4 12 275.49 8.18
 0 -4 -12 262.28 8.06
 0 -4 -12 277.71 8.39
 0 4 12 281.8 8.19
 0 4 12 263.39 7.46
 0 4 12 260.89 7.48
 0 4 12 272.53 7.6
 0 4 12 271.17 7.66
 0 4 12 260.69 7.79
 0 4 12 253.61 7.28
 0 -4 -12 266.91 8.21
 0 -4 -12 268.46 7.89
 0 4 12 281.68 8.17
 0 -4 -12 246.68 7.74
 0 4 12 279.08 8.18
 0 4 12 270.99 7.54
 0 4 12 249.61 7.18
 0 4 12 266.41 7.3
 0 4 12 274.91 7.31
 0 4 12 276.63 7.31
 0 4 12 285.5 8.02
 0 -4 -13 836.06 21.42
 0 4 13 821.84 21.46
 0 4 13 838.79 21.47
 0 4 13 880.01 22.36
 0 -4 -13 838.7 22.35
 0 4 13 862.89 21.44
 0 -4 -13 832.23 21.47
 0 -4 -13 823.28 21.47
 0 4 13 807.83 21.71
 0 4 13 812.35 21.7
 0 -4 -13 852.31 22.44
 0 4 13 837.73 21.73
 0 -4 -13 811.82 22.12
 0 4 13 782.45 21.51
 0 4 13 811.03 22.01
 0 4 13 862.48 22.3
 0 -4 -13 883.69 22.36
 0 4 13 835.33 21.67
 0 4 13 864.59 22.31
 0 -4 -13 791.85 21.75
 0 -4 -13 828.09 22.02
 0 -4 -13 826.98 22.01
 0 4 13 802.09 21.46
 0 4 13 861.41 21.39
 0 4 13 713.61 21.27
 0 4 13 813.45 21.47
 0 4 13 835.06 22.16
 0 -4 -14 51.57 2.15
 0 4 14 52.74 1.99
 0 -4 -14 56.41 2.14
 0 4 14 54.37 1.88
 0 -4 -14 57.24 3.53
 0 4 14 58.42 3
 0 -4 -14 57.52 3.55
 0 -4 -14 53.33 2.04
 0 -4 -14 54.99 2.04
 0 -4 -14 55.6 3.5
 0 4 14 54.22 2.96
 0 4 14 55.02 2.19
 0 4 14 54.98 2.22
 0 4 14 53.49 2.56
 0 4 14 53.78 2.16
 0 -4 -14 56.98 3.14
 0 4 14 54.94 1.97
 0 -4 -14 56.86 2.61
 0 -4 -14 55.04 2.37
 0 4 14 57.26 3.05
 0 4 14 57.42 2.99
 0 4 14 54.23 2.02
 0 -4 -14 58.76 2.87
 0 4 14 56.08 3.1
 0 4 14 53.41 1.98
 0 4 14 56.14 2
 0 4 14 54.36 1.81
 0 4 14 48.35 1.6
 0 4 14 52.9 1.91
 0 -4 -14 54.5 1.99
 0 4 15 9.18 1.09
 0 -4 -15 9.84 1.24
 0 -4 -15 10.17 1.48
 0 -4 -15 10.93 1.46
 0 4 15 9.12 1
 0 -4 -15 11.03 2.77
 0 4 15 11.08 2
 0 4 15 12.1 2.05
 0 -4 -15 13.31 2.86
 0 -4 -15 12.45 1.33
 0 -4 -15 11.73 1.29
 0 4 15 11.93 1.4
 0 -4 -15 12.21 2.9
 0 4 15 13.95 2.22
 0 4 15 11.02 1.33
 0 -4 -15 12.39 2.5
 0 4 15 11.17 1.09
 0 4 15 10.69 1.51
 0 4 15 10.9 2.24
 0 -4 -15 9.9 2.12
 0 -4 -15 10.66 1.53
 0 -4 -15 9.83 1.7
 0 4 15 10.65 1.04
 0 4 15 8.88 2.3
 0 4 15 12.18 1.27
 0 4 15 13.46 0.98
 0 4 15 9.58 1.17
 0 4 15 9.98 1.21
 0 -4 -15 9.75 2.86
 0 4 16 35.25 1.58
 0 4 16 31.85 1.47
 0 -4 -16 33.39 1.82
 0 -4 -16 34.17 1.81
 0 -4 -16 32.43 1.82
 0 4 16 34.1 2.57
 0 -4 -16 35.9 3.09
 0 4 16 35.82 2.69
 0 -4 -16 33.28 3.3
 0 -4 -16 36.84 1.68
 0 4 16 35.09 1.94
 0 4 16 36.09 2.69
 0 -4 -16 36.78 3.36
 0 4 16 34.98 1.9
 0 -4 -16 33.76 2.93
 0 4 16 38.54 2.69
 0 -4 -16 35.21 2.03
 0 4 16 37.77 2.7
 0 -4 -16 36.26 2.63
 0 -4 -16 31.11 2.31
 0 4 16 35.22 1.61
 0 4 16 34.54 1.4
 0 4 16 33.71 1.61
 0 4 16 35.03 1.66
 0 -4 -16 31.16 3.18
 0 4 16 33.82 2.59
 0 4 17 23.29 1.37
 0 4 17 25.21 1.37
 0 4 17 24.1 1.27
 0 -4 -17 25.22 1.68
 0 -4 -17 24.62 1.63
 0 4 17 14.73 1.02
 0 -4 -17 23.81 1.63
 0 4 17 25.45 2.37
 0 4 17 21.32 2.48
 0 -4 -17 23.84 2.86
 0 -4 -17 26.44 3.04
 0 -4 -17 23.77 3.15
 0 4 17 24.39 2.48
 0 4 17 22.81 1.72
 0 -4 -17 25.22 2.84
 0 -4 -17 22.13 1.83
 0 -4 -17 24.86 2.46
 0 4 17 24.85 2.51
 0 -4 -17 21.72 2.09
 0 4 17 25.07 2.67
 0 4 17 21.82 1.47
 0 4 17 21.83 1.43
 0 4 17 23.98 1.44
 0 -4 -17 22.26 3.06
 0 -4 -17 19.05 2.65
 0 4 17 22.43 2.31
 0 4 18 1.81 1.09
 0 4 18 1.59 0.99
 0 -4 -18 2.08 1.4
 0 -4 -18 2.67 1.41
 0 4 18 2.27 1.03
 0 -4 -18 2.27 1.41
 0 4 18 0.1 1.99
 0 -4 -18 1.3 2.49
 0 4 18 1.99 2.08
 0 -4 -18 3.36 2.72
 0 -4 -18 1.16 2.79
 0 4 18 2.66 1.4
 0 4 18 0.9 2.14
 0 -4 -18 0.85 2.53
 0 -4 -18 3.54 1.5
 0 -4 -18 4.39 2.22
 0 -4 -18 2.05 1.77
 0 -4 -18 1.44 1.63
 0 4 18 2.64 2.17
 0 4 18 1.48 2.3
 0 4 18 1.74 1.21
 0 4 18 2.81 1.2
 0 -4 -18 2.45 2.81
 0 4 18 1.66 2.07
 0 -4 -18 4.22 2.44
 0 -4 -19 350.51 9.6
 0 4 19 355.08 9.53
 0 -4 -19 341.95 9.62
 0 4 19 359.23 9.62
 0 4 19 352.66 9.59
 0 -4 -19 357.54 9.59
 0 -4 -19 363.71 10.62
 0 4 19 350.12 10.66
 0 4 19 353.73 10.46
 0 -4 -19 345.69 10.72
 0 -4 -19 332.4 10.67
 0 4 19 348.61 10.7
 0 -4 -19 364.14 10.45
 0 -4 -19 368.99 10.62
 0 4 19 365.5 10.69
 0 4 19 357.04 10.77
 0 4 19 362.51 9.64
 0 4 19 352.31 9.65
 0 -4 -19 338.45 10.53
 0 -4 -19 334.79 10.6
 0 4 19 322.25 10.56
 0 -4 -20 41.76 1.9
 0 -4 -20 40.69 1.96
 0 -4 -20 40.23 1.92
 0 4 20 37.61 2.87
 0 4 20 36.65 1.7
 0 4 20 40.13 1.73
 0 4 20 37.25 2.66
 0 -4 -20 38.08 3.34
 0 4 20 35.3 2.95
 0 -4 -20 41.56 3.21
 0 -4 -20 39.16 2.49
 0 4 20 34.14 3.04
 0 4 20 40.67 2.96
 0 4 20 39.74 1.79
 0 4 20 37.81 1.84
 0 -4 -20 40.79 3.42
 0 -4 -20 41.17 3.12
 0 4 20 34.62 2.9
 0 -4 -21 2689.85 71.51
 0 -4 -21 2726.62 71.56
 0 -4 -21 2663 71.5
 0 4 21 2529.21 72.67
 0 4 21 2757.79 71.6
 0 4 21 2821.08 71.58
 0 -4 -21 2626.87 72.53
 0 4 21 2710.14 72.52
 0 4 21 2773.82 72.74
 0 -4 -21 2712.23 72.12
 0 -4 -21 2835.06 72.56
 0 4 21 2755.8 72.65
 0 4 21 2740.65 72.7
 0 4 21 2785.04 71.6
 0 -4 -21 2678.68 72.48
 0 4 21 2658.1 72.68
 0 -4 -21 2745.58 72.48
 0 4 21 2795.92 71.64
 0 -4 -22 123.17 4.92
 0 4 22 121.78 4.96
 0 -4 -22 119.93 5.11
 0 -4 -22 113.48 3.73
 0 -4 -22 116.69 3.61
 0 -4 -22 117.38 3.72
 0 -4 -22 114.47 3.6
 0 4 22 114.44 3.67
 0 4 22 113.46 3.59
 0 4 22 109.52 4.9
 0 -4 -22 115.04 5.06
 0 4 22 116.34 4.69
 0 4 22 118.96 4.93
 0 -4 -22 117.12 4.32
 0 -4 -22 116.07 4.39
 0 4 22 120.54 4.85
 0 4 22 123.03 3.68
 0 4 22 116.33 3.71
 0 4 22 119.99 3.65
 0 -4 -23 232.59 6.55
 0 -4 -23 236.56 6.63
 0 4 23 243.34 6.61
 0 4 23 233.33 6.62
 0 -4 -23 233.41 6.58
 0 -4 -23 232.8 6.62
 0 4 23 235.64 7.97
 0 4 23 229.86 7.92
 0 -4 -23 238.33 7.69
 0 -4 -23 230.61 7.92
 0 -4 -23 221.18 7.74
 0 4 23 226.21 7.92
 0 -4 -23 226.68 7.24
 0 -4 -23 233.68 7.32
 0 4 23 234.32 7.82
 0 -4 -23 210.09 7.84
 0 4 23 215.43 7.89
 0 4 23 235.72 6.67
 0 4 23 229.69 6.61
 0 -4 -24 13.03 1.47
 0 -4 -24 15.35 1.71
 0 -4 -24 15.84 1.6
 0 4 24 14.1 1.35
 0 4 24 12.68 1.28
 0 -4 -24 13.51 1.55
 0 -4 -24 14.55 1.59
 0 4 24 17 2.48
 0 4 24 15.41 2.55
 0 -4 -24 13.2 2.98
 0 4 24 14.01 2.2
 0 -4 -24 13.07 2.69
 0 -4 -24 14.9 2.78
 0 4 24 15.81 2.59
 0 -4 -24 15.97 2.16
 0 -4 -24 12.61 2.02
 0 4 24 16.78 2.79
 0 -4 -24 16.83 3.13
 0 4 24 15.23 2.59
 0 4 24 13.65 1.5
 0 4 24 15.23 1.42
 0 -4 -25 7.35 1.6
 0 -4 -25 7.17 1.52
 0 -4 -25 6.08 1.44
 0 4 25 7.92 1.26
 0 4 25 7.57 1.27
 0 -4 -25 8.01 1.51
 0 4 25 10.85 2.44
 0 4 25 7.37 2.24
 0 -4 -25 7.15 2.61
 0 -4 -25 9.47 2.8
 0 4 25 5.68 2.09
 0 -4 -25 4.51 2.72
 0 4 25 8.28 2.59
 0 -4 -25 7.07 1.88
 0 -4 -25 7.65 1.95
 0 4 25 9.22 2.8
 0 4 25 8.26 1.42
 0 4 25 7.67 1.32
 0 -4 -25 9.45 1.68
 0 -4 -25 9.2 3.05
 0 4 25 6.24 2.5
 0 -4 -26 133.53 4.2
 0 4 26 134.1 5.6
 0 4 26 121.52 5.48
 0 -4 -26 130.37 5.49
 0 -4 -26 129.05 5.31
 0 4 26 127.2 5.26
 0 -4 -26 141.91 5.68
 0 -4 -26 130.27 4.14
 0 4 26 129.42 5.57
 0 -4 -26 131.91 4.92
 0 -4 -26 131.14 4.85
 0 -4 -26 134.52 5.71
 0 4 26 126.37 5.52
 0 4 26 133.72 4.22
 0 -4 -26 140.83 4.19
 0 4 26 138.98 4.17
 0 -4 -26 135.16 4.18
 0 4 26 129.32 4.09
 0 -4 -26 126.89 4.07
 0 4 26 132.05 4.08
 0 4 27 -0.4 2.47
 0 -4 -27 2.54 2.99
 0 4 27 0.16 1.38
 0 -4 -27 0.15 1.92
 0 -4 -27 -1.08 1.83
 0 -4 -27 1.21 1.58
 0 -4 -27 0.71 2.51
 0 4 27 2.47 2.48
 0 -4 -27 0.58 1.37
 0 4 27 1.34 1.22
 0 4 27 0.39 1.22
 0 -4 -27 -1.52 2.97
 0 -4 -27 -0.67 2.64
 0 4 27 -0.85 2.08
 0 -4 -28 25.01 2.43
 0 -4 -28 29.9 3.6
 0 4 28 26.61 3.09
 0 4 28 30.28 3.55
 0 -4 -28 20.67 1.67
 0 -4 -28 27.94 3.05
 0 4 28 28.89 2.77
 0 -4 -28 27.83 3.34
 0 -4 -28 28.14 3.49
 0 -4 -28 23.58 2.96
 0 4 28 26.59 3.01
 0 -4 -29 28.78 1.97
 0 4 29 27.27 1.78
 0 -4 -29 23.13 2.47
 0 4 29 33.27 3.59
 0 -4 -29 28.73 3.51
 0 -4 -29 27.43 3.54
 0 -4 -29 27.57 1.92
 0 -4 -29 28.2 1.89
 0 4 29 25.82 3.08
 0 -4 -29 31.06 3.22
 0 4 29 26.3 2.84
 0 -4 -29 27.2 3.17
 0 -4 -29 27.34 3.39
 0 4 30 111.43 3.75
 0 4 30 118.01 3.74
 0 -4 -30 113.88 3.79
 0 -4 -30 116.4 5.16
 0 4 30 109.89 5.35
 0 -4 -30 111.3 3.72
 0 -4 -30 115.23 3.8
 0 -4 -30 113.09 3.85
 0 -4 -30 111.07 5.38
 0 -4 -30 113.09 5.18
 0 4 30 117.22 5.24
 0 -4 -30 111.98 4.67
 0 -4 -30 110.61 4.61
 0 4 30 119.89 5.75
 0 -4 -30 113.27 5.52
 0 -4 -30 110.63 5.37
 0 4 30 112.69 3.86
 0 -4 -30 113.84 3.81
 0 4 30 107.78 3.77
 0 -4 -31 42.05 2.31
 0 -4 -31 42.37 2.26
 0 4 31 40.94 2.11
 0 -4 -31 43.55 2.27
 0 4 31 39.08 2.09
 0 -4 -31 38.57 2.05
 0 4 31 43.84 2.18
 0 -4 -31 45.77 2.36
 0 4 31 46.53 4.16
 0 -4 -31 41.2 4.04
 0 -4 -31 48.42 3.99
 0 -4 -31 43.48 3.63
 0 4 31 41.38 3.38
 0 -4 -31 47.87 3.96
 0 4 31 37.76 3.57
 0 -4 -31 42.14 3.62
 0 4 31 40.2 2.26
 0 -4 -31 41.56 2.23
 0 -4 -32 119.24 4.14
 0 -4 -32 125.64 4.1
 0 4 32 126.26 4.13
 0 -4 -32 130.26 4.14
 0 4 32 131.28 6.21
 0 -4 -32 133.72 5.93
 0 4 32 120.32 4.16
 0 -4 -32 133.11 5.65
 0 4 32 118 5.53
 0 -4 -32 124.87 5.83
 0 -4 -32 129.81 5.9
 0 4 32 115.19 3.93
 0 -4 -32 124.28 4.05
 0 -4 -32 117.97 3.91
 0 -4 -32 124.8 4.08
 0 4 32 122.7 4.08
 0 4 32 116.69 4.03
 0 4 32 121.42 5.88
 0 -4 -32 127.77 5.59
 0 4 33 614.33 19.04
 0 -4 -33 649.6 18.37
 0 -4 -33 620.18 18.56
 0 -4 -33 635 18.38
 0 -4 -33 651.64 18.67
 0 4 33 608.91 18.74
 0 -4 -33 634.1 16.92
 0 4 33 593.14 16.93
 0 -4 -33 650.76 16.97
 0 4 33 627.42 17.07
 0 -4 -33 638.76 18.7
 0 4 33 623.5 19.17
 0 4 33 619.91 17.13
 0 4 33 616.27 17.03
 0 -4 -33 642.08 16.94
 0 4 33 617.89 17.06
 0 -4 -33 623.12 16.85
 0 -4 -33 622.03 17.07
 0 -4 -34 21.49 3.48
 0 -4 -34 22.53 3.59
 0 -4 -34 24.87 2.27
 0 -4 -34 26.42 3.8
 0 4 34 25.09 1.7
 0 -4 -34 25.01 2.03
 0 4 34 25.03 2.19
 0 4 34 24.04 1.95
 0 -4 -34 24.74 2.18
 0 4 34 27.99 3.82
 0 -4 -34 21.76 3.79
 0 4 34 23.64 1.91
 0 4 34 24.06 1.87
 0 -4 -34 22.28 1.76
 0 -4 -34 25.37 2.12
 0 -4 -34 25.31 1.91
 0 -4 -34 25.34 2.1
 0 4 34 24.24 3.47
 0 -4 -34 28.34 3.55
 0 4 35 49.8 2.32
 0 4 35 58.63 2.81
 0 -4 -35 57.93 2.74
 0 4 35 51.27 2.56
 0 -4 -35 59.11 4.4
 0 4 35 50.74 2.47
 0 -4 -35 54.16 2.64
 0 -4 -35 57.44 4.06
 0 4 35 51.06 4.37
 0 -4 -35 54.76 2.77
 0 -4 -35 58.64 4.32
 0 -4 -35 52.25 2.69
 0 -4 -35 54.18 2.49
 0 4 36 38.04 2.24
 0 -4 -36 42.55 2.46
 0 -4 -36 39.47 2.18
 0 -4 -36 35.55 2.36
 0 4 36 40.5 2.5
 0 -4 -36 38.4 2.16
 0 -4 -36 39.27 2.36
 0 4 36 35.99 2.11
 0 4 36 40.6 4.06
 0 -4 -36 36.86 3.78
 0 -4 -36 38.4 2.52
 0 4 36 33.82 2.03
 0 -4 -36 40.07 3.9
 0 4 37 -0.03 1.67
 0 -4 -37 2.21 1.99
 0 4 37 1.82 3.27
 0 -4 -37 0.84 1.64
 0 -4 -37 3.21 1.91
 0 4 37 1.85 1.47
 0 4 37 1.01 1.93
 0 -4 -37 1.64 2.08
 0 -4 -37 2.27 2.99
 0 4 37 3.55 3.02
 0 -4 -37 0.27 1.68
 0 -4 -37 0.85 1.85
 0 4 37 0.85 1.35
 0 -4 -38 48.13 2.59
 0 4 38 42.36 2.37
 0 4 38 40.5 4.19
 0 4 38 38.27 2.26
 0 -4 -38 45.11 2.25
 0 -4 -38 44.28 2.48
 0 4 38 43.87 2.63
 0 -4 -38 45.31 2.61
 0 4 38 38.11 3.97
 0 -4 -38 43.02 3.88
 0 -4 -38 41.19 2.26
 0 -4 -38 40.5 2.5
 0 4 38 39.87 2.13
 0 -4 -39 0.64 1.99
 0 4 39 0.78 1.67
 0 4 39 -1.6 3.4
 0 -4 -39 2.57 1.89
 0 -4 -39 0.25 1.68
 0 4 39 -0.71 1.97
 0 -4 -39 2.09 2.09
 0 4 39 1.76 2.87
 0 -4 -39 0.46 3.03
 0 4 39 0.31 1.37
 0 -4 -39 0.48 1.71
 0 -4 -39 -0.66 1.82
 0 4 40 91.27 5.52
 0 -4 -40 81.9 3.11
 0 -4 -40 82.33 3.28
 0 4 40 91.38 3.57
 0 4 40 71.54 3.07
 0 -4 -40 94.26 3.45
 0 -4 -40 92.69 3.4
 0 4 40 88.28 3.38
 0 -4 -40 81.94 3.42
 0 -4 -40 88.38 3.19
 0 4 41 6.52 3.29
 0 -4 -41 6.39 1.67
 0 4 41 5.84 1.97
 0 4 41 5.82 1.44
 0 -4 -41 5.06 2.07
 0 4 41 6.65 1.74
 0 -4 -41 5.02 1.96
 0 -4 -41 4.76 1.9
 0 -4 -41 5.34 1.7
 0 -4 -42 180.01 5.32
 0 -4 -42 170.14 5.56
 0 4 42 176.26 5.67
 0 -4 -42 192.67 7.45
 0 -4 -42 177.35 5.3
 0 4 42 177.87 7.93
 0 -4 -42 188.11 5.51
 0 4 42 175.08 5.56
 0 -4 -42 188.57 5.5
 0 4 43 43.69 2.43
 0 -4 -43 49.88 2.53
 0 -4 -43 47.12 2.26
 0 4 43 45.45 4.54
 0 -4 -43 46.01 4.35
 0 -4 -43 51.67 2.58
 0 -4 -43 50.36 4.67
 0 4 43 47.64 2.63
 0 -4 -43 45.37 2.31
 0 -4 -43 43.15 2.52
 0 4 44 30.9 2.1
 0 -4 -44 32.55 2.19
 0 -4 -44 32.52 1.93
 0 4 44 36.27 4.11
 0 -4 -44 29.8 3.96
 0 -4 -44 32.95 2.26
 0 -4 -44 29.35 2.18
 0 4 44 30.36 2.27
 0 -4 -44 36.57 4.24
 0 -4 -45 14.66 3.49
 0 4 45 14.86 3.61
 0 -4 -45 22.58 3.84
 0 -4 -46 16.41 1.86
 0 -4 -46 16.2 1.64
 0 4 46 15.51 3.4
 0 -4 -46 18.7 1.97
 0 -4 -46 15.86 3.4
 0 4 46 17.15 1.93
 0 -4 -46 23.63 3.69
 0 -4 -46 17.9 1.84
 0 4 46 20.08 1.76
 0 4 47 20.59 1.79
 0 -4 -47 24.41 1.92
 0 -4 -47 24.24 1.62
 0 -4 -47 24.56 3.62
 0 4 47 22.71 2
 0 -4 -47 20.26 1.9
 0 4 47 24.49 3.43
 0 -4 -47 25.62 1.98
 0 -4 -47 22.7 1.78
 0 -4 -47 21.4 3.36
 0 4 48 5.96 1.67
 0 4 48 7.14 1.46
 0 -4 -48 8.89 1.5
 0 -4 -48 9.36 1.7
 0 -4 -48 6.27 1.58
 0 4 48 8.66 2.98
 0 4 49 24.12 1.8
 0 -4 -49 23.17 1.59
 0 -4 -49 24.39 1.78
 0 -4 -49 20.09 1.69
 0 4 49 19.63 1.6
 0 4 50 2.23 1.46
 0 -4 -50 2.78 1.26
 0 -4 -50 1.61 1.35
 0 -4 -51 3.4 1.17
 0 4 51 2.88 1.34
 0 -4 -52 19.71 1.32
 0 -4 -52 22.61 1.29
 0 4 52 23.93 1.5
 0 -4 -53 0.66 0.9
 0 4 53 -0.7 1.06
 0 -4 -53 -0.05 0.88
 0 4 54 11.72 1.04
 0 -4 -54 12.51 0.91
 0 -5 49 0.21 0.58
 0 -5 48 6 1
 0 -5 48 6.52 0.97
 0 5 -48 6.19 0.79
 0 -5 48 3.48 0.78
 0 -5 47 6.49 1.18
 0 -5 47 8.42 1.19
 0 5 -47 6.02 0.94
 0 -5 47 5.34 0.92
 0 -5 46 -0.24 1.28
 0 -5 46 -0.96 0.99
 0 -5 46 -0.93 1.23
 0 5 -46 0.63 1.01
 0 -5 45 38.8 1.94
 0 5 -45 36.31 1.68
 0 -5 45 38.11 1.93
 0 -5 44 8.65 2.38
 0 5 -44 11.1 1.33
 0 -5 44 11.01 1.59
 0 -5 44 11.81 1.6
 0 5 -43 0.93 2.63
 0 -5 43 4.19 1.63
 0 -5 43 4.78 1.67
 0 5 -43 3.23 1.28
 0 -5 43 3.12 1.57
 0 -5 43 2.12 2.55
 0 5 -43 3.23 1.17
 0 5 -42 7.65 2.97
 0 -5 42 14.24 1.8
 0 5 -42 10.36 1.48
 0 -5 42 11.77 1.83
 0 5 -42 13.05 1.38
 0 -5 42 12.37 1.9
 0 -5 42 7.44 2.85
 0 -5 41 9.42 1.84
 0 5 -41 9.28 1.48
 0 -5 41 9.84 1.86
 0 5 -41 10.29 1.4
 0 -5 41 7.68 1.87
 0 -5 41 7.11 2.93
 0 -5 40 48.31 4.15
 0 5 -40 54.16 2.27
 0 -5 39 2.72 1.5
 0 -5 39 3.2 1.87
 0 5 -39 3.59 1.52
 0 -5 39 0.8 3.1
 0 -5 38 -2.4 3.18
 0 -5 38 0.89 1.55
 0 -5 38 2.56 2.01
 0 -5 38 0.31 1.55
 0 -5 38 0.39 1.91
 0 5 -38 0.42 1.5
 0 5 -38 1.57 1.58
 0 -5 38 1.08 1.89
 0 -5 37 86.34 5.46
 0 5 -37 102.58 3.32
 0 5 -37 96.79 3.44
 0 -5 37 96.61 3.7
 0 -5 37 82.87 3.42
 0 -5 37 73.89 3.45
 0 -5 37 102.87 3.75
 0 -5 37 87.38 5.61
 0 -5 37 96.96 3.78
 0 5 -36 25.97 1.93
 0 -5 36 22.45 1.97
 0 -5 36 28.11 2.47
 0 -5 36 23.73 2.06
 0 -5 36 28.21 2.34
 0 -5 36 24.72 3.76
 0 -5 36 25.27 3.63
 0 -5 36 29.44 2.39
 0 5 -36 28.66 2.04
 0 -5 35 1.38 3.25
 0 5 -35 1.93 1.63
 0 -5 35 2.14 1.58
 0 -5 35 2.37 2.15
 0 -5 35 1.92 1.71
 0 -5 35 1.45 2.05
 0 -5 35 -0.24 3.33
 0 -5 35 4.58 3.08
 0 -5 35 1.84 2.1
 0 5 -35 0.85 1.64
 0 -5 34 4.78 3.41
 0 5 -34 5.58 1.7
 0 -5 34 2.5 2.08
 0 -5 34 5.76 1.8
 0 -5 34 4.66 1.71
 0 -5 34 6.05 2.14
 0 5 -34 4.08 1.68
 0 -5 34 5.92 2.21
 0 -5 33 28.54 2.42
 0 5 -33 24.86 1.98
 0 -5 33 22.29 2.36
 0 -5 33 21.17 2.41
 0 5 -33 20.78 1.59
 0 -5 33 18.76 2.01
 0 5 -33 25.06 1.94
 0 -5 33 20.73 3.88
 0 -5 32 0.51 2.12
 0 -5 32 -0.46 1.65
 0 5 -32 0.8 1.39
 0 -5 32 1.4 3.42
 0 5 -32 1.54 1.69
 0 -5 32 0.23 2.2
 0 -5 32 -0.03 2.12
 0 5 -32 -0.34 1.72
 0 -5 32 2.22 3.34
 0 -5 32 -2.19 3.23
 0 -5 31 285.48 8.45
 0 5 -31 300.8 10.52
 0 -5 31 270.78 8.35
 0 5 -31 282.52 7.97
 0 -5 31 289.07 10.69
 0 5 -31 288.12 8.14
 0 -5 31 287.57 8.55
 0 5 -31 288.77 8.26
 0 -5 31 290.97 8.48
 0 -5 31 272.72 10.6
 0 -5 31 265.91 10.39
 0 -5 30 95.51 3.82
 0 5 -30 103.29 6.27
 0 -5 30 87.39 3.55
 0 5 -30 97.76 3.25
 0 -5 30 92.06 5.73
 0 5 -30 98.61 3.43
 0 -5 30 99.3 3.95
 0 5 -30 93.02 3.52
 0 -5 30 96.04 3.83
 0 -5 30 93.58 5.67
 0 -5 30 88.57 5.56
 0 -5 29 295.63 8.37
 0 5 -29 314.07 10.52
 0 5 -29 273.25 7.89
 0 -5 29 266.24 8.16
 0 -5 29 262 10.35
 0 5 -29 296.97 8.05
 0 -5 29 276.55 8.4
 0 5 -29 277.43 8.13
 0 -5 29 288.18 8.36
 0 -5 29 266.54 10.46
 0 -5 29 264.73 10.22
 0 -5 28 701.02 19.01
 0 5 -28 761.46 20.84
 0 -5 28 675.61 18.95
 0 5 -28 690.11 18.65
 0 -5 28 703.31 21.21
 0 5 -28 707.89 18.76
 0 -5 28 700.8 19.1
 0 5 -28 689 18.87
 0 -5 28 707.95 19.05
 0 -5 28 685.47 21.03
 0 -5 28 690.7 21.12
 0 -5 28 663.22 21.1
 0 -5 27 55.36 4.23
 0 -5 27 52.78 2.8
 0 5 -27 58.73 5.33
 0 -5 27 46.98 2.43
 0 5 -27 50.23 2.2
 0 -5 27 49.99 4.58
 0 5 -27 53.35 2.43
 0 -5 27 51.76 2.85
 0 -5 27 49.83 2.8
 0 5 -27 53.75 2.5
 0 -5 27 49.8 4.4
 0 -5 27 47.77 4.48
 0 -5 27 45.23 4.41
 0 -5 26 25.33 3.55
 0 -5 26 26.08 2.26
 0 5 -26 26.79 4.72
 0 5 -26 18.76 2.77
 0 -5 26 24.51 1.89
 0 5 -26 27.1 1.69
 0 -5 26 21.27 3.84
 0 5 -26 26.31 1.9
 0 -5 26 22.99 2.32
 0 -5 26 22.1 2.2
 0 5 -26 25.8 1.92
 0 -5 26 23.76 3.8
 0 -5 26 24.56 3.74
 0 -5 26 25.24 3.61
 0 -5 25 194.42 7.97
 0 -5 25 215.38 6.42
 0 5 -25 230.71 8.47
 0 5 -25 189.35 7.26
 0 5 -25 212.7 6.04
 0 -5 25 208.57 6.26
 0 5 -25 204.73 7.15
 0 -5 25 213.55 8.37
 0 5 -25 211.29 6.14
 0 -5 25 206.21 6.46
 0 -5 25 213.78 6.43
 0 5 -25 208.68 6.23
 0 -5 25 210.48 8.33
 0 -5 25 203.57 8.36
 0 -5 25 206.68 8.23
 0 -5 24 198.02 7.68
 0 -5 24 208.46 6.08
 0 5 -24 211.55 8.06
 0 5 -24 195.74 7.03
 0 5 -24 192.82 5.7
 0 -5 24 186.55 5.89
 0 5 -24 198.35 5.89
 0 -5 24 192.56 6.1
 0 5 -24 205.82 5.82
 0 -5 24 203.69 8
 0 -5 24 197.46 7.92
 0 -5 24 192.88 7.83
 0 -5 24 191.9 8.01
 0 5 -24 194.05 6.85
 0 5 -23 158.1 5.76
 0 -5 23 162.83 6.96
 0 5 -23 153.82 4.75
 0 5 -23 140.9 5.84
 0 5 -23 156.04 6.92
 0 5 -23 154.34 5.97
 0 -5 23 164.07 5.11
 0 -5 23 164.55 6.9
 0 -5 23 160.57 6.68
 0 -5 23 154.43 6.82
 0 -5 23 157.87 4.99
 0 -5 23 158.67 6.63
 0 -5 22 23.12 3.11
 0 -5 22 26.95 3.62
 0 -5 22 25.39 3.56
 0 -5 22 22.5 3.16
 0 -5 22 25.68 2.09
 0 5 -22 23.15 2.7
 0 5 -22 25.38 2.95
 0 5 -22 23.36 4.34
 0 5 -22 21.94 2.64
 0 -5 22 22.2 3.29
 0 -5 22 21.33 3.31
 0 -5 22 26.55 2.07
 0 -5 21 320.32 11.02
 0 5 -21 325.25 10.13
 0 -5 21 332.56 10.88
 0 -5 21 318.27 10.66
 0 5 -21 344.29 10.67
 0 5 -21 335.6 9.28
 0 5 -21 337.08 9.13
 0 -5 21 322.02 9.28
 0 -5 21 331.04 10.94
 0 -5 21 339.74 11.15
 0 -5 21 332.48 11.14
 0 5 -21 323.89 10.2
 0 5 -21 352.7 10.98
 0 5 -21 326.91 10.28
 0 5 -21 343.82 10.31
 0 -5 20 14.88 2.99
 0 5 -20 10.78 2.25
 0 5 -20 12.47 1.56
 0 -5 20 11.61 1.39
 0 5 -20 13.84 1.44
 0 -5 20 13.75 3.16
 0 -5 20 15.3 3.21
 0 -5 20 11.23 2.73
 0 -5 20 11.63 3.05
 0 -5 20 10.67 2.77
 0 5 -20 17.53 2.59
 0 5 -20 13.86 2.16
 0 5 -20 14.41 2.51
 0 5 -20 12.62 2.66
 0 5 -20 15.35 3.98
 0 5 -20 12.25 1.52
 0 5 -19 25.95 2.88
 0 5 -19 28.14 4.06
 0 5 -19 25.73 2.62
 0 5 -19 26.75 1.58
 0 -5 19 23.47 1.67
 0 5 -19 22.56 2.47
 0 -5 19 24.13 3.23
 0 5 -19 27.16 1.74
 0 -5 19 26.01 2.03
 0 -5 19 20.13 3.31
 0 -5 19 24.38 3.32
 0 -5 19 22.87 3.06
 0 -5 19 23.71 3.22
 0 -5 19 22.44 2.98
 0 5 -19 26.6 2.81
 0 5 -19 25.03 2.37
 0 5 -19 26.33 1.71
 0 -5 19 29.55 2.01
 0 -5 19 28.39 2
 0 5 -18 71.83 4.71
 0 5 -18 67.63 3.55
 0 5 -18 71.39 3.67
 0 -5 18 70.03 2.54
 0 5 -18 75.4 2.52
 0 -5 18 70.56 4.35
 0 5 -18 69.09 2.59
 0 -5 18 70.62 2.9
 0 -5 18 62.9 4.28
 0 -5 18 70.24 3.93
 0 -5 18 71.04 4.27
 0 -5 18 66.8 4.14
 0 -5 18 69.96 4.03
 0 -5 18 69.66 3.72
 0 5 -18 74.3 3.82
 0 5 -18 64.41 3.37
 0 5 -18 68.57 2.6
 0 -5 18 73.66 2.84
 0 -5 18 71.62 2.82
 0 5 -17 74.63 3.65
 0 5 -17 72.38 4.66
 0 5 -17 71.93 2.5
 0 -5 17 63.88 2.52
 0 -5 17 68.54 4.05
 0 -5 17 66.25 3.99
 0 -5 17 69.26 4.21
 0 -5 17 73.87 4.25
 0 -5 17 71.25 2.88
 0 -5 17 73.67 4.19
 0 -5 17 64.04 3.97
 0 -5 17 65.94 3.71
 0 5 -17 78.11 3.79
 0 5 -17 62.63 3.36
 0 5 -17 74 2.6
 0 5 -17 70.44 2.61
 0 -5 17 74.95 2.87
 0 -5 17 75.38 2.82
 0 5 -16 62.1 3.43
 0 5 -16 61.89 4.42
 0 -5 16 56.1 2.26
 0 5 -16 59.06 2.27
 0 5 -16 63.43 2.35
 0 -5 16 58.48 2.59
 0 -5 16 58.81 3.7
 0 -5 16 57.34 3.98
 0 -5 16 57.25 4
 0 -5 16 61.91 3.98
 0 -5 16 60.79 3.54
 0 -5 16 62.24 3.8
 0 5 -16 68.62 3.51
 0 5 -16 55.93 3.1
 0 5 -16 64.26 2.39
 0 -5 16 62.85 2.63
 0 -5 16 68.37 2.59
 0 5 -15 8.12 3.51
 0 -5 15 6.25 1.09
 0 5 -15 6.57 1.29
 0 -5 15 8.03 1.66
 0 5 -15 6.18 2.23
 0 -5 15 8.12 2.89
 0 -5 15 5.8 2.4
 0 -5 15 7.79 2.82
 0 5 -15 8.65 1.43
 0 -5 15 6.07 2.77
 0 -5 15 5.79 2.4
 0 -5 15 4.89 2.62
 0 5 -15 6.01 2.23
 0 5 -15 9.93 1.97
 0 -5 15 7.44 1.64
 0 5 -15 8.03 1.35
 0 -5 15 5.8 1.62
 0 5 -14 31.98 3.87
 0 5 -14 28.74 2.88
 0 5 -14 22.85 1.26
 0 -5 14 33.85 2
 0 5 -14 32.71 1.63
 0 -5 14 30.6 1.56
 0 5 -14 31.77 2.6
 0 5 -14 32.02 1.73
 0 -5 14 28.65 2.77
 0 -5 14 33.93 3.23
 0 -5 14 30.11 3.15
 0 -5 14 29.93 3.25
 0 -5 14 32.43 2.86
 0 -5 14 28.4 3.14
 0 5 -14 34.48 2.75
 0 5 -14 25.92 2.39
 0 5 -14 30.97 1.7
 0 -5 14 32.06 1.99
 0 -5 14 30.1 1.95
 0 5 -13 184.78 6
 0 -5 13 171.92 5.25
 0 5 -13 167.43 5.01
 0 -5 13 165.25 5.01
 0 5 -13 181.81 5.98
 0 -5 13 176.32 5.92
 0 -5 13 175.19 6.56
 0 5 -13 183.5 5.08
 0 5 -13 188.94 6.07
 0 -5 13 170.23 6.52
 0 5 -13 169.92 5.54
 0 -5 13 169.4 6.52
 0 -5 13 175.1 6.51
 0 -5 13 171.32 6.18
 0 -5 13 168.75 6.4
 0 5 -13 178.35 6.16
 0 -5 13 181.19 5.26
 0 5 -13 174.01 5.1
 0 -5 13 187.82 5.23
 0 5 -13 179.2 4.93
 0 -5 12 227.34 6.34
 0 -5 12 216.68 6.1
 0 5 -12 224.14 6.1
 0 5 -12 226.1 7.03
 0 -5 12 214.84 6.95
 0 -5 12 218.93 7.54
 0 5 -12 213.4 6.13
 0 5 -12 221.97 7.07
 0 -5 12 221 7.57
 0 -5 12 217.75 7.62
 0 5 -12 212.26 6.64
 0 -5 12 221.99 7.56
 0 -5 12 222.74 7.27
 0 -5 12 218.91 7.48
 0 5 -12 206.73 6.94
 0 5 -12 215.33 6.01
 0 -5 12 222.27 6.31
 0 5 -12 213.7 6.17
 0 -5 12 223.68 6.28
 0 5 -11 3.86 1.96
 0 -5 11 3.43 1.59
 0 5 -11 3.95 1.28
 0 -5 11 3.76 1.04
 0 5 -11 5.76 2.19
 0 -5 11 4.59 2.6
 0 5 -11 4.01 1.39
 0 5 -11 4.09 0.78
 0 5 -11 4.62 2.46
 0 5 -11 5.83 2.33
 0 5 -11 5.19 1.61
 0 -5 11 3.08 1.8
 0 -5 11 4.41 2.51
 0 -5 11 4.57 2.78
 0 -5 11 6.06 2.73
 0 -5 11 5.17 2.6
 0 -5 11 3.06 2.69
 0 5 -11 5.16 2.2
 0 5 -11 5.65 1
 0 -5 11 5.19 1.58
 0 5 -11 4.19 1.31
 0 -5 11 5.66 1.54
 0 5 -10 -0.76 2.05
 0 -5 10 4.21 1.59
 0 5 -10 3.21 1.28
 0 -5 10 3.12 0.97
 0 5 -10 1.58 2.31
 0 -5 10 2.93 2.52
 0 5 -10 1.95 1.41
 0 5 -10 -1.93 2.5
 0 5 -10 0.39 0.85
 0 5 -10 0.03 2.56
 0 -5 10 2.69 2.02
 0 5 -10 3.38 1.63
 0 -5 10 2.42 2.65
 0 -5 10 1.66 1.76
 0 -5 10 2.82 2.82
 0 -5 10 3.44 2.71
 0 -5 10 2.42 2.47
 0 5 -10 0.49 2.2
 0 5 -10 1.98 1
 0 5 -10 3.19 1.33
 0 -5 10 2.14 1.59
 0 -5 10 1.9 1.53
 0 5 -9 1006.17 27.45
 0 5 -9 940.67 26.98
 0 -5 9 1031.37 26.82
 0 5 -9 1035.51 26.66
 0 -5 9 1018.72 26.67
 0 -5 9 1035.94 27.4
 0 5 -9 1050.24 27.46
 0 -5 9 1064.48 27.87
 0 5 -9 961.67 27
 0 5 -9 1042.31 26.69
 0 5 -9 1001.12 26.68
 0 5 -9 1085.44 27.57
 0 5 -9 899.3 26.58
 0 5 -9 1025.95 27.27
 0 -5 9 1025.41 27.63
 0 -5 9 1000.71 27.86
 0 -5 9 1032.21 27.87
 0 -5 9 1031.28 27.82
 0 -5 9 1039.8 27.71
 0 5 -9 1076.45 27.78
 0 5 -9 1045.2 26.62
 0 -5 9 1038.1 26.8
 0 5 -9 1025.81 26.73
 0 -5 9 1049.08 26.78
 0 5 -8 1361.48 39.02
 0 5 -8 1475.64 39.5
 0 -5 8 1468.63 38.86
 0 -5 8 1459.21 39.39
 0 5 -8 1484.1 39.47
 0 5 -8 1426.57 39.11
 0 -5 8 1485.85 39.8
 0 5 -8 1506.47 38.75
 0 5 -8 1549.2 38.76
 0 5 -8 1567.12 39.59
 0 -5 8 1404.64 38.71
 0 5 -8 1483.85 38.71
 0 5 -8 1483.71 39.32
 0 5 -8 1394.09 39
 0 -5 8 1440.33 39.59
 0 -5 8 1477.99 39.86
 0 -5 8 1489.99 39.86
 0 -5 8 1489.66 39.74
 0 -5 8 1499.03 39.84
 0 -5 8 1427.88 38.99
 0 -5 8 1502.47 39.56
 0 5 -8 1544.22 39.78
 0 5 -8 1515.69 38.69
 0 -5 8 1489.53 38.84
 0 5 -8 1479.04 38.78
 0 -5 8 1510.93 38.83
 0 5 -7 1844.67 50.11
 0 5 -7 1756.25 49.65
 0 5 -7 1914.97 50.1
 0 -5 7 1964.14 50.43
 0 5 -7 1842.75 49.79
 0 5 -7 1874.28 49.39
 0 5 -7 1884.58 49.4
 0 5 -7 1869.24 50.14
 0 5 -7 1941.16 49.37
 0 -5 7 1903.35 49.37
 0 5 -7 1785.64 49.68
 0 -5 7 1929.19 50.53
 0 -5 7 1911.54 50.21
 0 5 -7 1904.09 49.98
 0 -5 7 1867.95 50.45
 0 -5 7 1933.51 50.48
 0 -5 7 1925.22 50.45
 0 -5 7 1921.89 50.37
 0 -5 7 1842.18 49.67
 0 5 -7 1959.82 50.39
 0 -5 7 1913.61 50.19
 0 5 -7 1861.65 49.34
 0 -5 7 1931.28 49.5
 0 5 -7 1897.18 49.44
 0 -5 7 1884.57 49.46
 0 5 -6 68.66 3.16
 0 5 -6 65.93 2.65
 0 5 -6 65.03 2.25
 0 -5 6 61.4 2.06
 0 -5 6 67.97 3.5
 0 5 -6 65.87 3.31
 0 5 -6 66.6 2.65
 0 5 -6 70.64 2.37
 0 5 -6 56.37 1.88
 0 5 -6 72.28 2.27
 0 5 -6 62.05 3.39
 0 -5 6 64.51 3.56
 0 5 -6 64.31 2.52
 0 -5 6 66.68 3.08
 0 5 -6 62.84 2.9
 0 -5 6 66.77 3.63
 0 -5 6 66.02 3.69
 0 -5 6 66.19 3.66
 0 -5 6 63.16 3.75
 0 -5 6 68.22 3.37
 0 5 -6 72.62 3.47
 0 5 -6 66.81 2.11
 0 -5 6 70.18 2.51
 0 5 -6 70.01 2.32
 0 -5 6 69.18 2.45
 0 5 -5 668.55 17.45
 0 5 -5 674.1 17.48
 0 -5 5 650.35 17.44
 0 5 -5 667.01 18.28
 0 5 -5 643.57 17.51
 0 5 -5 675.62 18.24
 0 5 -5 645.37 17.7
 0 5 -5 672.87 17.99
 0 -5 5 675.02 18.43
 0 -5 5 679.82 18.23
 0 5 -5 683.82 18.13
 0 -5 5 667.89 18.56
 0 -5 5 661.15 18.53
 0 5 -5 665.86 17.89
 0 5 -5 611.99 17.36
 0 5 -5 681.69 17.52
 0 -5 5 672.04 18.58
 0 5 -5 626.9 17.63
 0 -5 5 674.32 18.58
 0 -5 5 696.98 18.55
 0 5 -5 692.95 18.5
 0 -5 5 688.68 18.37
 0 5 -5 693.37 17.47
 0 -5 5 681.67 17.61
 0 5 -5 682.55 17.56
 0 -5 5 678.52 17.59
 0 5 -4 -0.27 0.87
 0 5 -4 0.73 2.29
 0 5 -4 1.69 1.13
 0 -5 4 2.06 0.72
 0 5 -4 1.12 1.16
 0 5 -4 1.9 0.62
 0 5 -4 0.55 1.49
 0 -5 4 1.91 2.12
 0 5 -4 2.04 1.08
 0 5 -4 2.26 2.16
 0 5 -4 1.7 1.75
 0 5 -4 1.72 1.33
 0 -5 4 0.17 2.58
 0 -5 4 0.86 1.61
 0 5 -4 2.04 0.53
 0 -5 4 2.33 2.63
 0 5 -4 1.4 0.96
 0 -5 4 1 2.71
 0 -5 4 1.05 2.6
 0 5 -4 1.1 2.16
 0 -5 4 2.4 2.25
 0 5 -4 0.3 1.7
 0 5 -4 2.6 1.98
 0 5 -4 2.32 0.98
 0 -5 4 2.39 1.43
 0 5 -4 4.07 1.22
 0 -5 4 2.59 1.4
 0 5 -3 790.51 20.91
 0 5 -3 772.41 20
 0 5 -3 788.26 19.98
 0 5 -3 748.54 20.74
 0 5 -3 797.24 20.04
 0 5 -3 747.17 19.91
 0 -5 3 762.98 20.82
 0 5 -3 770.66 20.71
 0 5 -3 739.8 20.31
 0 5 -3 712.66 20.13
 0 5 -3 769.89 20.56
 0 -5 3 737.33 20.57
 0 5 -3 788.57 20.67
 0 -5 3 781.45 20.99
 0 5 -3 772.31 20.48
 0 5 -3 696.47 19.88
 0 -5 3 777.07 21.03
 0 5 -3 720.89 20.25
 0 -5 3 769.39 21.04
 0 5 -3 730.18 20.25
 0 -5 3 783.54 21.02
 0 5 -3 773.43 20.98
 0 5 -3 798.42 20.99
 0 5 -3 792.36 20.78
 0 -5 3 784.74 20.88
 0 5 -3 778 19.98
 0 -5 3 783.08 20.12
 0 5 -3 791.31 20.06
 0 -5 3 783.33 20.09
 0 5 -2 12.03 2.47
 0 5 -2 6.46 0.97
 0 5 -2 10.97 1.21
 0 5 -2 8.17 1.19
 0 5 -2 11.16 0.8
 0 5 -2 9.02 2.26
 0 5 -2 7.58 1.65
 0 5 -2 7.72 1.35
 0 -5 2 10.12 2.09
 0 5 -2 8.05 1.05
 0 -5 2 12.15 2.51
 0 5 -2 7.93 1.87
 0 5 -2 8.72 1.56
 0 5 -2 10.26 0.63
 0 -5 2 6 2.54
 0 -5 2 10.13 2.2
 0 5 -2 6.76 1.22
 0 5 -2 8.51 1.05
 0 -5 2 6.73 2.75
 0 -5 2 7.84 2.32
 0 5 -2 7.07 1.72
 0 5 -2 9.87 2.35
 0 5 -2 6.73 2.02
 0 5 -2 11.72 1.06
 0 5 -2 11.49 1.28
 0 -5 2 11.46 1.51
 0 -5 2 13 1.45
 0 5 -1 1898.93 48.87
 0 5 -1 1881.79 48.91
 0 5 -1 1835.7 48.86
 0 5 -1 1818.88 48.82
 0 5 -1 1859.72 49.29
 0 -5 1 1881.42 49.57
 0 5 -1 1921.24 49.47
 0 5 -1 1798.72 49.13
 0 5 -1 1896 49.53
 0 5 -1 1888.38 49.41
 0 5 -1 1881.13 49.52
 0 -5 1 1883.65 49.73
 0 5 -1 1830.71 48.78
 0 -5 1 1939.07 49.93
 0 -5 1 1970.04 49.73
 0 -5 1 1894.78 49.81
 0 5 -1 1760.92 49.02
 0 5 -1 1937.14 49.78
 0 5 -1 1937.68 49.54
 0 -5 1 1918.02 49.71
 0 5 -1 1964.09 49.81
 0 5 -1 1939.75 49.7
 0 -5 1 1915.25 48.98
 0 5 -1 1896.97 48.93
 0 -5 1 1896.04 48.95
 0 -5 0 10.55 1.23
 0 5 0 10.6 0.98
 0 5 0 11.63 0.94
 0 5 0 12.65 1.22
 0 5 0 8.86 1.16
 0 5 0 10.25 0.81
 0 5 0 11.33 1.79
 0 5 0 11.72 1.5
 0 5 0 9.67 1.24
 0 -5 0 9.21 1.98
 0 5 0 10.54 2.23
 0 5 0 9.79 1.68
 0 -5 0 10.74 2.39
 0 5 0 8.49 0.64
 0 -5 0 12.74 2.22
 0 -5 0 10.5 2.9
 0 -5 0 12.42 2.82
 0 5 0 9.26 1
 0 5 0 9.95 0.9
 0 -5 0 13.78 2.53
 0 -5 0 10.49 1.57
 0 5 0 10.16 2.04
 0 5 0 9.13 1.6
 0 5 0 13.13 2.24
 0 5 0 7.31 0.5
 0 5 0 12.16 1.26
 0 -5 0 10.22 1.44
 0 -5 0 12.55 1.41
 0 5 1 29.8 2.04
 0 5 1 41.1 1.6
 0 -5 -1 44.54 1.69
 0 5 1 42.59 1.51
 0 5 1 41.84 1.51
 0 5 1 35.67 1.61
 0 5 1 41.64 1.66
 0 5 1 35.88 1.47
 0 5 1 38.1 1.34
 0 5 1 40.5 2.38
 0 5 1 38.76 1.87
 0 5 1 39.76 2.1
 0 -5 -1 40.88 2.38
 0 5 1 44.34 2.69
 0 5 1 39.14 1.26
 0 -5 -1 41.67 2.76
 0 5 1 41.28 2.23
 0 -5 -1 43.61 2.65
 0 -5 -1 43.5 3.2
 0 5 1 35.06 1.48
 0 5 1 38.17 1.76
 0 5 1 37 1.41
 0 5 1 40.17 2.33
 0 5 1 40.64 2.74
 0 5 1 37.58 2.51
 0 -5 -1 41.02 2.12
 0 5 1 39.08 2.11
 0 -5 -1 42.05 3
 0 5 1 32.69 1.33
 0 -5 -1 41.39 1.88
 0 5 1 43.63 1.7
 0 -5 -1 39.32 1.81
 0 5 2 100.54 3.03
 0 -5 -2 100.3 3.09
 0 5 2 107.75 3.03
 0 5 2 106.78 3.02
 0 5 2 106.73 2.92
 0 5 2 102.9 3
 0 5 2 105.06 3.1
 0 -5 -2 104.75 3.22
 0 -5 -2 102.08 3.73
 0 5 2 106.12 3.65
 0 5 2 105.42 3.79
 0 5 2 104.4 3.46
 0 -5 -2 107.67 4.55
 0 -5 -2 107.26 3.22
 0 5 2 105.89 2.87
 0 -5 -2 107.21 4.09
 0 -5 -2 107.64 4.03
 0 -5 -2 110.59 4.47
 0 5 2 85.31 2.94
 0 -5 -2 114.76 4.32
 0 5 2 99.06 3.23
 0 5 2 112.32 3.95
 0 -5 -2 104.14 3.58
 0 5 2 110.17 3.57
 0 -5 -2 100.42 3.46
 0 -5 -2 109.3 4.32
 0 5 2 100.36 3.71
 0 5 2 90.73 3.35
 0 -5 -2 108.5 3.24
 0 5 2 103.83 3.15
 0 5 2 98.15 3.02
 0 5 3 194.58 5.3
 0 5 3 205.82 5.33
 0 5 3 206.66 5.32
 0 -5 -3 198.42 5.35
 0 5 3 203.82 5.24
 0 -5 -3 196.11 5.47
 0 5 3 184.78 5.27
 0 5 3 201.45 5.39
 0 5 3 196.91 5.97
 0 5 3 200.25 6.14
 0 5 3 198.65 5.82
 0 -5 -3 193.4 6.59
 0 -5 -3 188.07 5.89
 0 -5 -3 197.26 6.22
 0 -5 -3 198.04 5.46
 0 5 3 186.65 5.19
 0 -5 -3 206.11 6.26
 0 5 3 184.24 5.45
 0 -5 -3 198.38 6.61
 0 -5 -3 216.2 6.51
 0 5 3 168.61 5.21
 0 -5 -3 198.85 6.49
 0 5 3 202.38 5.79
 0 5 3 196.1 5.95
 0 -5 -3 189.78 5.81
 0 -5 -3 202.49 5.93
 0 5 3 203.88 6.22
 0 5 3 163.11 5.5
 0 -5 -3 196.63 5.48
 0 5 3 197.33 5.4
 0 5 3 187.01 5.41
 0 5 4 5.65 0.99
 0 -5 -4 4.98 1.05
 0 5 4 4.28 0.92
 0 5 4 5.75 1.11
 0 5 4 5.57 0.92
 0 5 4 5.33 0.9
 0 -5 -4 5.38 1.29
 0 5 4 5.27 1.68
 0 5 4 5.7 1.81
 0 -5 -4 6.81 2.78
 0 -5 -4 4.71 1.54
 0 5 4 6.05 1.46
 0 -5 -4 4.3 2
 0 -5 -4 6.17 1.29
 0 5 4 5.11 0.71
 0 -5 -4 5.58 2
 0 5 4 5.7 0.84
 0 -5 -4 7.97 2.55
 0 5 4 5.82 0.67
 0 -5 -4 6.35 2.86
 0 -5 -4 7.73 1.83
 0 -5 -4 4.82 2.51
 0 5 4 6.61 1.47
 0 -5 -4 4.41 1.4
 0 5 4 5 1.79
 0 5 4 5.39 1.22
 0 -5 -4 7.46 1.4
 0 5 4 6.66 1.2
 0 5 4 5.49 1.02
 0 -5 -5 18.87 1.43
 0 5 5 13.11 1.21
 0 5 5 15 1.06
 0 5 5 16.68 1.05
 0 5 5 20.58 1.93
 0 5 5 18.91 1.71
 0 5 5 18.44 2.01
 0 -5 -5 18.84 2.9
 0 -5 -5 17.29 2.11
 0 -5 -5 17.83 1.4
 0 5 5 14.84 0.88
 0 -5 -5 16.79 2.97
 0 -5 -5 18.04 3
 0 5 5 15.97 0.93
 0 -5 -5 18.62 2.78
 0 5 5 16.53 1.15
 0 5 5 16.43 0.94
 0 5 5 18.58 1.94
 0 -5 -5 16.87 2.07
 0 -5 -5 14.36 1.65
 0 5 5 17.95 1.64
 0 5 5 17.99 1.9
 0 -5 -5 10.66 0.89
 0 -5 -5 14.42 2.72
 0 5 5 16.78 0.81
 0 5 5 17.37 1.15
 0 -5 -5 18.57 1.15
 0 5 5 15.95 1.13
 0 -5 -5 17.39 1.49
 0 5 5 17.02 1.33
 0 5 5 13.5 1.29
 0 5 6 112.81 4.44
 0 5 6 124.3 3.35
 0 5 6 122.92 3.36
 0 -5 -6 124.04 3.34
 0 5 6 117.25 3.3
 0 5 6 122.8 3.37
 0 -5 -6 123.83 3.53
 0 5 6 119.96 4.06
 0 -5 -6 122.37 4.75
 0 5 6 118.26 4.16
 0 -5 -6 120.5 4.17
 0 -5 -6 122.57 3.48
 0 -5 -6 114.31 4.98
 0 -5 -6 123.89 4.37
 0 5 6 115.18 3.54
 0 5 6 99.34 3.2
 0 -5 -6 124.75 4.8
 0 5 6 109.59 3.22
 0 5 6 114.12 3.38
 0 5 6 125.53 3.86
 0 5 6 126.04 4.22
 0 -5 -6 112.2 4.02
 0 -5 -6 102.94 4.22
 0 5 6 123.72 4.13
 0 -5 -6 130.06 4.41
 0 5 6 110.75 3.37
 0 5 6 117.75 3.44
 0 -5 -6 123.91 3.54
 0 5 6 123.54 3.46
 0 5 6 111.29 3.66
 0 5 7 184.87 6.14
 0 -5 -7 172.59 5.07
 0 5 7 190.38 5.16
 0 5 7 176.21 5.12
 0 5 7 188.73 5.1
 0 5 7 181.19 5.12
 0 -5 -7 187.37 5.28
 0 5 7 192.43 5.88
 0 -5 -7 191.2 6.4
 0 5 7 196.63 6
 0 -5 -7 177.6 5.84
 0 -5 -7 192.06 5.25
 0 -5 -7 161.84 6.53
 0 -5 -7 192.34 6.06
 0 5 7 176.34 5.09
 0 -5 -7 177.62 6.45
 0 5 7 177.82 5.24
 0 5 7 181.71 5.39
 0 -5 -7 135.71 5.84
 0 -5 -7 192.37 6.12
 0 -5 -7 174.85 5.85
 0 -5 -7 164.77 5.31
 0 5 7 197.75 5.58
 0 5 7 209.33 5.91
 0 5 7 191.85 5.97
 0 5 7 212.09 5.23
 0 5 7 196.39 5.18
 0 5 7 188.79 5.21
 0 -5 -7 190.41 5.28
 0 5 7 201.6 5.57
 0 5 8 0.57 2.14
 0 5 8 1.01 0.94
 0 5 8 1.64 0.96
 0 5 8 1.27 0.97
 0 -5 -8 1.72 1.3
 0 -5 -8 3.21 2.69
 0 5 8 0.15 1.73
 0 5 8 2.14 1.66
 0 -5 -8 2.92 3.32
 0 -5 -8 2.26 1.24
 0 -5 -8 1.51 1.22
 0 5 8 1.25 1.11
 0 -5 -8 0.57 1.89
 0 -5 -8 1.74 2.92
 0 -5 -8 0.55 3.22
 0 5 8 0.82 0.91
 0 5 8 0.97 1.08
 0 -5 -8 1.43 2.94
 0 5 8 1.56 0.74
 0 5 8 1.71 1.82
 0 5 8 1.42 1.5
 0 -5 -8 3.71 2.26
 0 5 8 1.88 1.17
 0 -5 -8 -0.4 1.57
 0 5 8 0.57 1.01
 0 5 8 1.27 1.21
 0 5 8 0.3 1.33
 0 5 9 13.54 2.35
 0 -5 -9 12.37 1.41
 0 5 9 11.76 1.15
 0 5 9 10.65 1.05
 0 5 9 9.54 1.05
 0 5 9 11.49 1.79
 0 -5 -9 10.89 3.52
 0 5 9 11.94 2.04
 0 -5 -9 10.59 2.79
 0 5 9 10.09 1.07
 0 -5 -9 12.24 1.32
 0 -5 -9 13.07 1.34
 0 -5 -9 12.45 3.07
 0 -5 -9 12.77 2.14
 0 -5 -9 6.59 3.16
 0 5 9 12.09 1.33
 0 -5 -9 10.79 3.11
 0 5 9 12.34 1.17
 0 5 9 11.26 0.96
 0 5 9 11.9 2.08
 0 -5 -9 12.09 1.93
 0 5 9 12.67 1.27
 0 5 9 11.32 1.63
 0 -5 -9 8.38 2.35
 0 5 9 13.16 1.15
 0 5 9 12.86 0.95
 0 5 9 13.49 1.26
 0 5 9 12.04 1.31
 0 5 9 11.4 1.61
 0 5 10 382.64 11.26
 0 -5 -10 400.59 10.38
 0 -5 -10 391.5 11.3
 0 5 10 394.43 11.21
 0 5 10 401.65 11.14
 0 -5 -10 365.86 11.57
 0 5 10 393.06 10.27
 0 -5 -10 389.08 10.33
 0 -5 -10 378.64 10.33
 0 5 10 370.62 10.29
 0 -5 -10 376.91 11.57
 0 -5 -10 396.89 11.17
 0 -5 -10 364.78 11.49
 0 5 10 359.35 10.37
 0 -5 -10 376.7 11.54
 0 -5 -10 365.17 11.13
 0 5 10 380.9 10.49
 0 -5 -10 387.31 11.26
 0 5 10 398.48 10.86
 0 5 10 403.38 11.17
 0 5 10 371.83 10.28
 0 5 10 400.09 10.28
 0 5 10 363.36 10.29
 0 5 10 394.84 10.31
 0 5 10 374.38 10.2
 0 5 10 368.27 10.8
 0 5 11 340.25 10.26
 0 -5 -11 338.69 10.25
 0 5 11 342.17 10.15
 0 -5 -11 335.86 10.67
 0 5 11 348.73 10.18
 0 5 11 346.6 9.29
 0 -5 -11 343.43 9.35
 0 -5 -11 343.09 9.33
 0 -5 -11 343.2 9.32
 0 5 11 351.72 9.31
 0 -5 -11 341.06 10.57
 0 -5 -11 343.31 10.64
 0 -5 -11 336.81 10.27
 0 -5 -11 328.68 10.16
 0 5 11 350.72 9.78
 0 5 11 354.93 10.21
 0 5 11 345.66 9.3
 0 5 11 352 9.27
 0 5 11 353.92 9.32
 0 5 11 319.82 9.18
 0 5 11 334.79 9.88
 0 5 12 1955.24 52.81
 0 5 12 2016.05 52.76
 0 -5 -12 1935.7 52.7
 0 5 12 2002.49 52.84
 0 -5 -12 1939.81 52.92
 0 -5 -12 1932.26 51.9
 0 5 12 2032.34 51.91
 0 -5 -12 1957.17 51.93
 0 -5 -12 1959.45 51.92
 0 5 12 1992.76 51.93
 0 -5 -12 1987.11 52.98
 0 5 12 1951.33 52.35
 0 5 12 1890.15 52.35
 0 -5 -12 1967.1 52.79
 0 5 12 2001.77 52.8
 0 5 12 2050.85 52.81
 0 5 12 1955.76 52.32
 0 5 12 1969.13 51.91
 0 5 12 2007.14 51.89
 0 5 12 1981.05 51.83
 0 5 12 2035.1 51.93
 0 5 12 2004.86 52.54
 0 5 13 108.55 3.2
 0 -5 -13 101.86 3.29
 0 -5 -13 103.1 3.27
 0 -5 -13 106.04 3.35
 0 5 13 100.14 3.19
 0 -5 -13 108.96 5
 0 5 13 101.28 3.72
 0 -5 -13 101.94 4.06
 0 -5 -13 92.2 3.62
 0 5 13 102.52 4.31
 0 -5 -13 103.66 4.53
 0 5 13 100.7 3.56
 0 5 13 112.63 4.35
 0 5 13 114.73 3.11
 0 5 13 111.15 3.27
 0 5 13 101.77 3.21
 0 -5 -13 108.8 5.03
 0 5 13 99.23 4.23
 0 -5 -13 99.17 4.39
 0 5 13 102.62 3.25
 0 5 13 108.91 4.47
 0 5 14 25.45 1.43
 0 5 14 24.53 2.38
 0 -5 -14 24.43 3.45
 0 5 14 22.58 1.33
 0 -5 -14 27.51 1.64
 0 -5 -14 29.4 1.6
 0 -5 -14 24.78 3.49
 0 -5 -14 23.84 2.72
 0 -5 -14 25.33 1.84
 0 5 14 24.66 2.44
 0 -5 -14 24.24 1.85
 0 5 14 29.74 2.65
 0 -5 -14 27.51 2.95
 0 -5 -14 26.95 2.45
 0 5 14 29.9 1.53
 0 5 14 32.2 1.29
 0 5 14 31.15 1.54
 0 -5 -14 21.1 1.65
 0 5 14 21.63 1.39
 0 5 15 16.54 1.32
 0 -5 -15 20.97 1.55
 0 5 15 18.61 1.26
 0 -5 -15 17.75 1.58
 0 5 15 17.28 1.31
 0 -5 -15 19.28 1.75
 0 -5 -15 17.53 3.19
 0 5 15 17.14 2.31
 0 5 15 15.08 2.07
 0 -5 -15 21.35 3.26
 0 -5 -15 17.47 1.45
 0 -5 -15 17.28 1.49
 0 5 15 18.03 2.45
 0 -5 -15 19.01 3.4
 0 -5 -15 18.14 2.64
 0 -5 -15 17.68 1.72
 0 -5 -15 16.27 1.73
 0 5 15 20.42 2.48
 0 -5 -15 16.44 2.36
 0 5 15 19.16 2.47
 0 5 15 14.74 1.09
 0 5 15 16.12 1.41
 0 5 15 17.02 1.36
 0 5 15 13.47 2.05
 0 5 16 502.03 13.09
 0 -5 -16 471.73 13.14
 0 5 16 503.57 13.14
 0 -5 -16 484.73 13.08
 0 -5 -16 492.26 13.15
 0 5 16 487.08 14.21
 0 5 16 495.58 14.03
 0 -5 -16 512.34 14.39
 0 -5 -16 478.85 14.17
 0 -5 -16 476.62 13.14
 0 -5 -16 471.7 13.13
 0 5 16 510.98 14.26
 0 -5 -16 507.97 14.49
 0 -5 -16 491.76 14.06
 0 5 16 496.01 14.22
 0 -5 -16 415.55 13.69
 0 -5 -16 485.69 13.86
 0 5 16 495.51 14.21
 0 -5 -16 479.3 13.51
 0 5 16 504.54 13.02
 0 5 16 505.78 13.17
 0 5 16 495.92 13.16
 0 5 16 496.57 13.14
 0 5 16 459.96 13.94
 0 -5 -16 458.34 13.97
 0 -5 -16 488.11 14.12
 0 5 17 75.06 2.51
 0 -5 -17 76.99 2.8
 0 -5 -17 81.06 2.77
 0 5 17 77.26 2.64
 0 5 17 79.22 2.57
 0 -5 -17 76.06 2.64
 0 -5 -17 80.2 2.8
 0 5 17 77.47 3.56
 0 -5 -17 74.01 4.18
 0 -5 -17 74.12 4.14
 0 -5 -17 81.66 2.73
 0 -5 -17 78.79 2.71
 0 5 17 76.06 3.81
 0 -5 -17 78.16 4.42
 0 -5 -17 85.96 3.94
 0 5 17 74.12 3.82
 0 -5 -17 68.15 3.24
 0 -5 -17 77.84 3.02
 0 -5 -17 82.21 3.6
 0 5 17 86.34 3.82
 0 5 17 74.61 2.46
 0 5 17 80.81 2.68
 0 5 17 78.56 2.67
 0 5 17 76.85 2.66
 0 -5 -17 77.93 3.87
 0 5 17 83.72 3.65
 0 -5 -17 73.93 4.12
 0 5 18 163.56 5.32
 0 5 18 196.87 5.54
 0 5 18 197.56 5.47
 0 5 18 193.47 5.52
 0 -5 -18 190.94 5.59
 0 5 18 196.64 5.49
 0 -5 -18 200.29 5.61
 0 -5 -18 201.18 5.6
 0 5 18 193.28 6.56
 0 -5 -18 198.36 6.91
 0 -5 -18 205.61 5.59
 0 -5 -18 183.98 6.81
 0 -5 -18 206.36 7.16
 0 5 18 204.78 6.79
 0 -5 -18 200.59 6.65
 0 -5 -18 194.25 5.94
 0 -5 -18 204.64 6.45
 0 5 18 200.67 6.8
 0 5 18 199.1 6.76
 0 5 18 191.59 5.41
 0 5 18 203.28 5.58
 0 5 18 200.59 5.58
 0 5 18 186.01 5.54
 0 5 18 195.26 6.58
 0 -5 -18 206.2 6.71
 0 -5 -18 208.11 6.83
 0 -5 -19 685.45 18.82
 0 5 19 679.09 18.76
 0 -5 -19 704.36 18.85
 0 5 19 733.66 18.85
 0 5 19 727.59 18.85
 0 5 19 717.01 18.8
 0 -5 -19 707.08 18.84
 0 -5 -19 696.83 19.98
 0 5 19 675.17 20
 0 5 19 714.73 19.92
 0 5 19 671.74 19.57
 0 -5 -19 679.64 19.92
 0 -5 -19 653.59 19.85
 0 5 19 743.83 20.1
 0 -5 -19 737.01 19.9
 0 5 19 704.7 20.01
 0 -5 -19 712.4 19.65
 0 -5 -19 679.06 19.23
 0 5 19 724.39 18.87
 0 5 19 720.15 18.87
 0 5 19 710.54 18.88
 0 -5 -19 713.44 19.86
 0 5 19 720 19.92
 0 -5 -19 699.48 19.82
 0 -5 -20 66.3 2.5
 0 5 20 66.71 2.28
 0 -5 -20 66.64 2.52
 0 5 20 63.2 2.24
 0 5 20 65.68 2.33
 0 5 20 65.24 2.36
 0 -5 -20 63.34 2.47
 0 5 20 66.74 3.55
 0 -5 -20 61.94 3.99
 0 5 20 62.94 3.12
 0 -5 -20 60.75 3.91
 0 5 20 65.2 3.64
 0 -5 -20 68.25 3.34
 0 -5 -20 63.52 3.68
 0 5 20 65.32 3.64
 0 5 20 62.25 2.39
 0 5 20 64.36 2.43
 0 5 20 58.5 3.42
 0 -5 -20 68.19 4
 0 -5 -20 63.27 3.66
 0 -5 -21 34.96 1.95
 0 -5 -21 41.97 1.99
 0 5 21 35.17 1.72
 0 5 21 35.43 1.65
 0 -5 -21 38.23 1.93
 0 5 21 35.28 2.99
 0 -5 -21 35.24 3.45
 0 5 21 37.04 2.51
 0 -5 -21 40.12 3.53
 0 5 21 34.04 3.06
 0 -5 -21 37.75 2.42
 0 -5 -21 39.78 2.83
 0 -5 -21 40.82 3.15
 0 5 21 39.09 3.03
 0 5 21 42.63 1.87
 0 5 21 38.01 1.9
 0 -5 -21 40.54 3.17
 0 5 21 40.96 3
 0 -5 -21 44.63 3.59
 0 -5 -22 45.11 2.04
 0 -5 -22 43.4 2.1
 0 5 22 47.26 1.94
 0 5 22 44.66 1.87
 0 -5 -22 45.1 2.05
 0 5 22 41.47 3.11
 0 5 22 42.05 2.98
 0 -5 -22 38.36 3.56
 0 -5 -22 45.31 3.57
 0 5 22 45.05 3.37
 0 -5 -22 42.66 3.28
 0 -5 -22 43.91 2.57
 0 5 22 41.71 3.2
 0 5 22 43.85 2.03
 0 5 22 47.58 2.03
 0 5 22 38.83 3.09
 0 -5 -22 40.26 3.61
 0 -5 -22 37.58 3.24
 0 -5 -23 66.29 2.52
 0 -5 -23 67.57 2.59
 0 5 23 63.58 2.36
 0 5 23 68.04 2.47
 0 -5 -23 66.01 2.49
 0 5 23 58.03 3.71
 0 5 23 66.67 3.64
 0 -5 -23 66.55 4.11
 0 -5 -23 63.68 4.04
 0 5 23 70.7 3.89
 0 -5 -23 71.67 3.84
 0 -5 -23 65.42 3.09
 0 5 23 60.96 3.68
 0 5 23 65.63 2.52
 0 -5 -23 62.79 4.03
 0 -5 -23 61.67 3.82
 0 5 23 58.47 3.6
 0 5 23 69.64 2.57
 0 -5 -24 16.71 1.79
 0 -5 -24 16.81 1.54
 0 -5 -24 17.33 1.67
 0 5 24 17.16 1.33
 0 5 24 14.51 1.42
 0 5 24 12.99 2.62
 0 5 24 16.41 2.41
 0 -5 -24 16.74 3.12
 0 -5 -24 15.77 1.55
 0 5 24 17.28 2.79
 0 -5 -24 13.58 2.15
 0 5 24 14.03 2.56
 0 5 24 18.18 1.55
 0 -5 -24 18.64 2.76
 0 -5 -24 16.27 3.13
 0 5 24 13.11 1.42
 0 -5 -24 13.64 3.08
 0 5 24 10.71 2.46
 0 -5 -24 16.57 2.84
 0 -5 -25 2.2 1.36
 0 -5 -25 1.82 1.66
 0 5 25 1.91 2.41
 0 -5 -25 1.37 1.89
 0 -5 -25 2 3.11
 0 5 25 2.42 2.39
 0 5 25 3.06 1.32
 0 5 25 1.89 1.91
 0 -5 -25 2.74 2.64
 0 -5 -25 1.66 2.92
 0 -5 -25 2 2.83
 0 5 25 2.72 1.18
 0 5 25 1.15 1.24
 0 -5 -25 1.53 1.48
 0 5 25 0.22 2.05
 0 5 25 2.85 2.27
 0 5 25 2.45 1.25
 0 -5 -26 166.08 6.44
 0 -5 -26 162 6.02
 0 5 26 157.7 5.9
 0 -5 -26 152.88 6.3
 0 5 26 161.62 6.39
 0 5 26 157.16 4.7
 0 -5 -26 151.09 4.74
 0 5 26 151.44 4.77
 0 -5 -26 161.31 6.3
 0 5 26 153.05 6.26
 0 -5 -26 158.5 4.69
 0 5 26 153.69 6.37
 0 5 26 155.17 6.19
 0 5 26 156.49 4.84
 0 5 27 43.12 3.52
 0 5 27 41.95 3.51
 0 -5 -27 45.02 3.93
 0 -5 -27 44.27 2.2
 0 -5 -27 46.36 2.22
 0 -5 -27 44.48 2.29
 0 -5 -27 38 3.65
 0 5 27 44.86 3.07
 0 -5 -27 54.91 3.99
 0 -5 -27 44.07 3.53
 0 5 27 47.29 3.64
 0 5 27 46.24 3.37
 0 5 28 135.9 5.88
 0 5 28 131.35 4.25
 0 -5 -28 133.77 4.29
 0 -5 -28 143.53 5.96
 0 -5 -28 130.12 4.3
 0 -5 -28 141.71 5.55
 0 5 28 127.19 5.71
 0 -5 -28 129.19 5.9
 0 5 28 124.97 5.39
 0 -5 -28 145.54 5.65
 0 -5 -28 120.35 5.83
 0 -5 -28 137.96 4.27
 0 -5 -29 141.68 4.62
 0 5 29 141.63 4.63
 0 5 29 145.25 4.7
 0 -5 -29 153.57 4.76
 0 5 29 154.76 4.71
 0 -5 -29 156.27 6.48
 0 -5 -29 150.05 4.78
 0 -5 -29 155.66 4.73
 0 -5 -29 151.92 6.04
 0 5 29 145.18 5.97
 0 -5 -29 157.23 6.44
 0 5 29 154.39 6.41
 0 -5 -29 155.71 6
 0 5 29 160.23 4.83
 0 -5 -29 153.72 4.72
 0 -5 -30 274.63 7.97
 0 -5 -30 280.78 7.92
 0 5 30 271.07 7.9
 0 -5 -30 285.39 7.9
 0 -5 -30 271.22 7.83
 0 5 30 276.75 7.95
 0 -5 -30 278.88 7.92
 0 5 30 261.36 7.91
 0 5 30 267.97 9.96
 0 -5 -30 277.29 9.56
 0 -5 -30 267.27 9.5
 0 -5 -30 280.51 9.23
 0 -5 -30 292.22 9.66
 0 5 30 256.5 9.27
 0 -5 -30 279.61 9.19
 0 5 30 268.57 9.68
 0 5 30 277.71 8.02
 0 -5 -30 285.1 7.89
 0 -5 -31 64.83 2.72
 0 -5 -31 61.63 2.63
 0 5 31 55.67 2.48
 0 5 31 58.36 2.57
 0 -5 -31 57.36 2.7
 0 -5 -31 57.3 2.52
 0 5 31 61.87 2.59
 0 -5 -31 64.31 2.78
 0 5 31 61.32 4.54
 0 -5 -31 58.63 4.48
 0 -5 -31 63.46 4.42
 0 -5 -31 60.85 4.37
 0 5 31 56.88 3.76
 0 -5 -31 60.75 4.01
 0 -5 -31 65.72 4.03
 0 5 31 57.82 4.16
 0 5 31 65.48 2.7
 0 -5 -31 62.75 2.7
 0 -5 -32 2.35 1.72
 0 -5 -32 -0.87 1.68
 0 5 32 0.23 1.34
 0 -5 -32 0.93 1.83
 0 -5 -32 2.67 1.53
 0 5 32 2.1 1.46
 0 5 32 -0.44 1.46
 0 -5 -32 2.84 1.9
 0 -5 -32 2.97 3.31
 0 5 32 0.22 3.15
 0 -5 -32 2.01 3.32
 0 5 32 -0.26 2.29
 0 -5 -32 1.81 2.92
 0 -5 -32 0.33 3.16
 0 -5 -32 0.88 2.89
 0 5 32 2.29 2.75
 0 5 32 1.27 1.53
 0 -5 -32 2.38 1.77
 0 -5 -33 80.66 3.22
 0 -5 -33 80.07 3.17
 0 -5 -33 83.07 3.2
 0 5 33 78.53 3.08
 0 -5 -33 79.83 3
 0 5 33 75.88 3.03
 0 -5 -33 82.83 3.25
 0 5 33 83.55 3.13
 0 5 33 74.58 5.06
 0 -5 -33 79.83 5.03
 0 -5 -33 81.01 4.54
 0 5 33 76.86 4.73
 0 5 33 79.42 3.21
 0 5 33 74.53 4.4
 0 -5 -33 85.08 4.98
 0 -5 -33 86.36 4.6
 0 -5 -33 84.59 3.17
 0 -5 -33 79.14 4.91
 0 5 34 88.04 5.18
 0 -5 -34 89.45 4.83
 0 -5 -34 95.87 3.55
 0 5 34 93.2 3.43
 0 -5 -34 91.33 5.19
 0 5 34 95.41 3.57
 0 -5 -34 93.69 3.5
 0 -5 -34 94.29 3.55
 0 5 34 88.72 3.31
 0 -5 -34 96.28 3.52
 0 -5 -34 91.42 3.31
 0 5 34 85.96 3.38
 0 -5 -34 97.43 3.46
 0 -5 -34 87.65 5.22
 0 -5 -34 96.01 4.94
 0 -5 -35 79.59 3.1
 0 -5 -35 76.12 3.19
 0 5 35 74.89 3.07
 0 -5 -35 76.14 3.14
 0 5 35 73.62 3.01
 0 -5 -35 72.76 2.92
 0 5 35 71.82 2.98
 0 5 35 76.16 3.18
 0 5 35 72.83 4.83
 0 -5 -35 88.25 4.66
 0 -5 -35 77.43 3.21
 0 -5 -35 79.04 2.94
 0 -5 -35 71.82 4.79
 0 -5 -35 76.24 4.58
 0 -5 -36 94.4 3.43
 0 -5 -36 100.98 3.58
 0 5 36 93.29 3.44
 0 5 36 81.77 5.46
 0 -5 -36 80.28 5.34
 0 5 36 78.89 3.33
 0 -5 -36 87.94 3.23
 0 -5 -36 91.4 3.5
 0 5 36 80.4 5.2
 0 -5 -36 90.3 4.93
 0 -5 -36 94.39 3.58
 0 -5 -36 94.46 4.99
 0 5 36 100.93 3.68
 0 -5 -36 92.46 3.31
 0 -5 -36 91.69 3.55
 0 5 37 101.87 6.09
 0 -5 -37 113.8 3.97
 0 5 37 100.59 3.85
 0 -5 -37 110.73 3.76
 0 -5 -37 117.83 4.05
 0 -5 -37 116.88 5.44
 0 5 37 105.97 5.85
 0 5 37 118.81 4.17
 0 5 37 115.05 3.99
 0 -5 -37 115.89 4.03
 0 -5 -37 115.6 3.81
 0 -5 -37 107.72 4.03
 0 5 38 96.5 6
 0 -5 -38 109.52 3.7
 0 5 38 97.74 3.79
 0 -5 -38 111.02 3.93
 0 -5 -38 120.13 4.02
 0 5 38 103.2 5.87
 0 -5 -38 113.32 5.35
 0 5 38 121.23 4.16
 0 5 38 108.75 3.92
 0 -5 -38 119.9 4.02
 0 -5 -38 108.88 4.02
 0 -5 -38 111.3 3.75
 0 5 39 57.24 4.84
 0 -5 -39 65.06 3.02
 0 -5 -39 68.58 2.95
 0 -5 -39 69.11 2.69
 0 5 39 69.77 3.09
 0 5 39 59.78 2.86
 0 -5 -39 67.21 3.01
 0 -5 -39 67.67 2.74
 0 -5 -39 63.66 3
 0 5 40 11.88 3.66
 0 -5 -40 16.16 1.72
 0 -5 -40 15.01 2.03
 0 -5 -40 16.5 2.19
 0 5 40 16.02 2.12
 0 5 40 14.5 1.84
 0 -5 -40 15 2.08
 0 -5 -40 16.95 1.81
 0 -5 -40 16.19 2.03
 0 5 41 20.11 3.74
 0 -5 -41 21.63 2.04
 0 -5 -41 20.61 1.77
 0 -5 -41 20.33 2.2
 0 5 41 17.58 3.27
 0 -5 -41 19.4 2.11
 0 5 41 17.6 1.83
 0 -5 -41 20.9 4.22
 0 5 41 19.7 2.15
 0 -5 -41 19.54 2.06
 0 -5 -41 20.34 1.83
 0 -5 -42 42.08 2.08
 0 -5 -42 39.96 2.34
 0 -5 -42 43.89 4.52
 0 5 42 41.13 2.5
 0 5 42 38.62 2.26
 0 -5 -42 42.66 2.4
 0 -5 -42 40.87 2.47
 0 5 42 37.49 4.13
 0 -5 -42 36.95 2.38
 0 -5 -42 41.02 2.12
 0 -5 -43 1.55 1.45
 0 5 43 -0.29 1.8
 0 -5 -43 -1.09 3.79
 0 -5 -43 1.83 1.82
 0 5 43 1.21 1.55
 0 -5 -43 0.63 1.92
 0 -5 -43 1.38 1.73
 0 5 43 2.11 3.11
 0 -5 -44 113.53 5.52
 0 5 44 98.85 5.78
 0 -5 -44 100.78 5.43
 0 -5 -45 1.74 1.45
 0 5 45 -2.93 3.3
 0 5 45 0.77 1.5
 0 -5 -45 3.13 3.47
 0 -5 -45 1.65 3.23
 0 -5 -46 -0.96 3
 0 -5 -46 1.34 1.59
 0 -5 -46 0.52 1.36
 0 5 46 1.88 3.05
 0 -5 -46 1.93 1.75
 0 -5 -46 1.62 1.3
 0 5 46 0.97 1.67
 0 -5 -46 0.3 1.65
 0 5 46 0.54 1.42
 0 -5 -47 41.42 1.9
 0 -5 -47 34.71 2.13
 0 5 47 43.04 3.88
 0 -5 -47 45.76 2.21
 0 -5 -47 37.9 1.82
 0 5 47 44.66 2.27
 0 5 47 41 2.04
 0 -5 -47 43.45 2.15
 0 -5 -48 13.88 1.67
 0 5 48 13.05 1.47
 0 5 48 13.47 2.91
 0 5 48 13.54 1.7
 0 -5 -48 15.03 1.71
 0 -5 -48 11.78 1.6
 0 5 49 0.43 1.22
 0 -5 -49 -0.07 1.38
 0 -5 -49 2.22 1.3
 0 -5 -49 1.62 1.49
 0 5 49 -0.96 1.46
 0 -5 -50 0.03 1.26
 0 -5 -50 0.95 1.36
 0 -5 -50 0.35 1.18
 0 5 50 -0.75 1.35
 0 -5 -51 0.61 1.16
 0 -5 -51 1.8 1.08
 0 5 51 0.97 1.24
 0 -5 -52 74.23 2.55
 0 -5 -52 83.52 2.49
 0 5 52 79.54 2.66
 0 -5 -53 5.5 0.89
 0 -5 -53 7.55 0.86
 0 5 53 8.35 1.03
 0 -5 -54 0.07 0.66
 0 -6 47 2.76 0.65
 0 -6 46 4.61 0.85
 0 -6 46 10.22 1.08
 0 6 -46 8.32 0.83
 0 6 -46 4.06 0.73
 0 -6 46 10.03 1.1
 0 -6 45 80.27 2.45
 0 -6 45 78.81 2.47
 0 -6 44 29.85 1.7
 0 6 -44 27.16 1.4
 0 -6 44 28.68 1.72
 0 6 -43 26.18 1.46
 0 -6 43 27.84 1.76
 0 -6 43 29.55 1.82
 0 6 -42 -0.14 1.17
 0 -6 42 0.1 1.52
 0 -6 42 0.82 1.53
 0 -6 42 3.68 2.34
 0 -6 41 0.65 1.2
 0 6 -41 1.59 1.24
 0 -6 41 1.62 1.6
 0 -6 41 1.84 1.64
 0 -6 41 2.2 2.64
 0 6 -41 1.15 2.68
 0 -6 40 15.9 1.58
 0 -6 40 22.9 1.96
 0 6 -40 19.37 1.56
 0 -6 40 21.29 1.98
 0 -6 40 12.74 3.12
 0 6 -40 8.36 3.11
 0 -6 39 32.91 2.23
 0 -6 39 30.99 2.15
 0 6 -39 31.89 1.83
 0 -6 39 26.88 1.84
 0 -6 39 26.69 3.65
 0 6 -39 31.76 1.76
 0 -6 38 2.94 3.11
 0 6 -38 0.97 1.41
 0 -6 38 2.38 2.74
 0 -6 37 2.66 2.97
 0 -6 37 -0.52 3.14
 0 -6 37 -0.25 1.84
 0 6 -37 2.62 1.47
 0 -6 36 5.76 1.7
 0 -6 36 7.1 2.04
 0 6 -36 5.48 1.58
 0 -6 36 9.8 3.41
 0 6 -36 4.73 1.54
 0 -6 36 5.71 1.99
 0 -6 36 6.04 3.06
 0 -6 36 6.98 2.02
 0 -6 35 28.98 2.41
 0 -6 35 23.2 1.99
 0 -6 35 24.46 2.1
 0 -6 35 26.1 4.03
 0 6 -35 29.07 2.01
 0 -6 35 30.43 2.38
 0 -6 35 33.03 2.39
 0 -6 35 24.32 3.79
 0 6 -35 28.45 1.91
 0 -6 34 36.1 2.56
 0 -6 34 28.55 2.15
 0 6 -34 33.73 1.81
 0 -6 34 31.98 2.28
 0 6 -34 35.34 2.06
 0 -6 34 36.87 2.54
 0 -6 34 25.1 3.86
 0 -6 34 36.3 2.54
 0 6 -34 34.37 2.13
 0 -6 33 7.78 2.15
 0 -6 33 3.42 1.63
 0 6 -33 5.99 1.42
 0 -6 33 2.8 1.84
 0 -6 33 4.27 3.48
 0 6 -33 5.48 1.67
 0 -6 33 3.48 2.1
 0 -6 33 3.18 3.41
 0 -6 33 8.29 3.49
 0 6 -33 3.37 1.67
 0 -6 33 4.83 2.15
 0 -6 32 30.69 2.55
 0 6 -32 33.39 1.84
 0 -6 32 25.2 2.08
 0 -6 32 31.11 2.35
 0 -6 32 37.64 4.4
 0 6 -32 34.45 2.08
 0 -6 32 35.72 2.53
 0 -6 32 25.18 3.85
 0 -6 32 31.87 4.12
 0 6 -32 35.61 2.19
 0 -6 32 35.34 2.56
 0 -6 31 18.09 2.34
 0 -6 31 16.52 1.88
 0 6 -31 20.51 1.67
 0 -6 31 18.3 2.12
 0 6 -31 20.86 1.89
 0 -6 31 16.15 2.28
 0 6 -31 19.18 1.92
 0 -6 31 22.93 4.01
 0 -6 31 19.89 2.35
 0 -6 30 67.49 3.19
 0 -6 30 63.68 3.13
 0 6 -30 61.78 2.48
 0 -6 30 52.56 2.71
 0 -6 30 55.34 4.93
 0 6 -30 64.75 2.71
 0 -6 30 55.65 4.93
 0 -6 30 64.83 3.15
 0 6 -30 65.74 2.8
 0 -6 29 21.33 2.38
 0 -6 29 16.61 2.34
 0 6 -29 17.7 1.64
 0 -6 29 17.86 1.81
 0 -6 29 15.87 3.68
 0 -6 29 16.73 3.72
 0 6 -29 18.32 1.9
 0 6 -29 17.76 1.55
 0 -6 29 16.21 3.98
 0 6 -29 18.58 1.89
 0 -6 29 20.08 2.31
 0 -6 28 41.82 2.75
 0 -6 28 45.4 2.78
 0 6 -28 45.17 2.1
 0 -6 28 38.03 2.27
 0 -6 28 43.68 4.5
 0 -6 28 41.7 4.07
 0 6 -28 42.93 2.28
 0 6 -28 35.09 1.99
 0 -6 28 45.72 4.49
 0 6 -28 42.55 2.31
 0 -6 28 44.43 2.72
 0 -6 27 66.52 3.17
 0 -6 27 67.9 3.2
 0 -6 27 59.03 2.78
 0 6 -27 68.64 2.6
 0 -6 27 55.01 4.76
 0 -6 27 59.86 4.92
 0 6 -27 70.14 2.76
 0 6 -27 59.35 2.53
 0 -6 27 65.09 5.06
 0 6 -27 68.53 2.83
 0 -6 27 69.33 3.2
 0 -6 26 166.19 7.5
 0 -6 26 190.89 5.77
 0 -6 26 179.45 5.81
 0 -6 26 161.54 5.46
 0 6 -26 175.72 5.29
 0 -6 26 171.47 7.69
 0 -6 26 176.79 7.88
 0 6 -26 185.25 5.42
 0 6 -26 177.01 5.32
 0 6 -26 169.82 6.7
 0 -6 26 177.27 7.89
 0 -6 26 184.49 5.77
 0 6 -26 180.72 5.5
 0 -6 25 58.29 4.66
 0 -6 25 63.75 3.01
 0 -6 25 59.54 3.04
 0 6 -25 62.41 2.47
 0 -6 25 56.77 2.54
 0 -6 25 59.33 4.89
 0 -6 25 52.08 4.36
 0 6 -25 60.61 2.63
 0 6 -25 57.81 3.8
 0 6 -25 63.92 3.75
 0 -6 25 56.7 4.86
 0 6 -25 62.72 2.67
 0 -6 25 65.3 3.03
 0 -6 24 41.5 4.19
 0 -6 24 44.99 2.61
 0 -6 24 39.15 2.59
 0 6 -24 41.54 2.07
 0 -6 24 35.62 2.06
 0 -6 24 42.69 4.39
 0 -6 24 40.74 3.83
 0 6 -24 44.15 2.23
 0 6 -24 43.1 3.36
 0 -6 24 38.16 4.26
 0 6 -24 42.63 3.24
 0 -6 24 42.14 2.57
 0 6 -24 41.95 2.24
 0 -6 23 93.78 5.41
 0 -6 23 101.7 3.67
 0 -6 23 93.36 3.63
 0 6 -23 88.74 3.15
 0 -6 23 80.71 3.22
 0 -6 23 91.99 5.55
 0 -6 23 91.01 5.08
 0 -6 23 96.82 5.54
 0 6 -23 100.28 3.3
 0 6 -23 92.56 4.6
 0 -6 23 89.17 5.45
 0 6 -23 90.97 4.4
 0 -6 23 94.94 3.6
 0 6 -23 93.12 3.33
 0 -6 22 3.4 3.19
 0 -6 22 4.64 1.93
 0 -6 22 4.86 1.97
 0 -6 22 4.06 1.38
 0 6 -22 4.25 1.43
 0 -6 22 6.6 2.86
 0 -6 22 4.16 3.27
 0 -6 22 2.2 3.4
 0 6 -22 4.91 1.61
 0 6 -22 5.71 2.61
 0 -6 22 2.34 3.13
 0 6 -22 3.23 2.4
 0 -6 22 5.48 1.94
 0 6 -22 3.55 1.54
 0 -6 21 179.67 7.35
 0 -6 21 188.37 5.53
 0 -6 21 181.41 5.56
 0 6 -21 178.69 5.15
 0 -6 21 184.55 5.52
 0 6 -21 174.61 5.29
 0 6 -21 172.26 6.52
 0 6 -21 183.65 5.24
 0 6 -21 183.87 6.43
 0 -6 21 182.95 7.42
 0 -6 21 176.97 7.41
 0 -6 21 175.65 7.24
 0 -6 21 185.6 7.57
 0 -6 20 12.18 1.91
 0 -6 20 8.86 2.81
 0 -6 20 10.03 3.31
 0 -6 20 9.8 3.51
 0 6 -20 10.5 1.58
 0 6 -20 8.85 2.53
 0 -6 20 9.26 1.87
 0 -6 20 8.84 3.2
 0 6 -20 6.63 2.43
 0 -6 20 11.22 3.35
 0 -6 20 9.51 1.92
 0 -6 19 45.82 4.12
 0 -6 19 50.03 2.49
 0 6 -19 48.03 3.25
 0 -6 19 49.67 4.2
 0 6 -19 52.81 2.25
 0 -6 19 49.56 2.55
 0 6 -19 50.26 3.41
 0 -6 19 49.13 4.42
 0 -6 19 43.3 3.71
 0 -6 19 42.52 4.26
 0 -6 19 46.17 2.09
 0 6 -19 46.47 3.13
 0 -6 18 306.08 10.22
 0 -6 18 284.57 9.65
 0 6 -18 307.8 9.72
 0 6 -18 301.29 8.13
 0 6 -18 300.55 9.49
 0 -6 18 303.56 10.38
 0 -6 18 302.54 10.32
 0 -6 18 291.12 9.97
 0 6 -18 297.23 9.36
 0 -6 18 302.31 10.18
 0 -6 18 283.85 8.3
 0 6 -18 284.35 9.35
 0 -6 17 5.59 1.18
 0 6 -17 5 1.39
 0 -6 17 1.38 3.18
 0 -6 17 4.79 3.14
 0 -6 17 1.98 2.37
 0 -6 17 3.73 2.99
 0 6 -17 3.51 2.29
 0 -6 17 4.77 3.07
 0 -6 17 3.47 2.7
 0 6 -17 6.07 2.35
 0 6 -17 4.12 1.07
 0 6 -17 4.78 1.24
 0 6 -17 2.84 2.34
 0 -6 17 5.09 1.77
 0 6 -17 3.62 1.4
 0 6 -17 2.87 2.06
 0 6 -16 59.61 2.32
 0 -6 16 54.88 2.28
 0 6 -16 63.06 3.48
 0 -6 16 58.25 4.12
 0 6 -16 64.23 2.44
 0 6 -16 65.74 3.66
 0 6 -16 61.02 2.29
 0 -6 16 57.96 4.24
 0 -6 16 58.38 3.75
 0 -6 16 58.2 4.17
 0 -6 16 56.93 4.21
 0 -6 16 59.65 3.8
 0 6 -16 65.57 3.62
 0 6 -16 59.72 2.13
 0 6 -16 62.88 3.36
 0 6 -16 58.98 2.42
 0 -6 16 63.2 2.68
 0 6 -15 130.09 5.18
 0 6 -15 132.43 5.36
 0 6 -15 130.42 4.12
 0 6 -15 140.75 4.14
 0 -6 15 131.84 4.12
 0 -6 15 138.85 4.46
 0 6 -15 137.98 5.24
 0 -6 15 139.32 5.96
 0 -6 15 136.32 6.13
 0 -6 15 129.28 5.62
 0 -6 15 143.06 6.15
 0 6 -15 135.74 4.19
 0 -6 15 136.46 6.06
 0 -6 15 139.19 5.61
 0 6 -15 141.92 5.46
 0 6 -15 135.11 4
 0 -6 15 142 4.44
 0 6 -15 136.53 4.23
 0 -6 15 144.4 4.42
 0 6 -14 27.68 2.5
 0 6 -14 32.1 2.85
 0 6 -14 27.9 1.56
 0 6 -14 22.95 1.32
 0 -6 14 27.77 1.51
 0 6 -14 29.05 1.65
 0 -6 14 31.85 2.03
 0 6 -14 27.72 2.71
 0 -6 14 30.66 3.34
 0 -6 14 24.47 2.67
 0 -6 14 29.4 3.44
 0 -6 14 26.85 3.49
 0 6 -14 31.56 1.79
 0 -6 14 31.06 3.61
 0 -6 14 28.03 3.1
 0 -6 14 30.22 2.63
 0 6 -14 28.86 2.79
 0 6 -14 28.2 1.41
 0 6 -14 29.67 1.75
 0 -6 14 30.27 2.02
 0 -6 14 29.4 1.99
 0 6 -13 51.42 3.14
 0 6 -13 61.11 2.22
 0 -6 13 53.56 2.08
 0 6 -13 49.89 3.36
 0 6 -13 54.01 2.15
 0 -6 13 60.67 2.55
 0 -6 13 62.65 3.83
 0 6 -13 58.24 3.32
 0 -6 13 51.23 3.41
 0 -6 13 61.96 4.13
 0 -6 13 55.38 3.93
 0 -6 13 62.73 2.53
 0 6 -13 59.76 2.3
 0 -6 13 63.07 4.12
 0 -6 13 63.46 3.83
 0 -6 13 60.09 3.31
 0 6 -13 59.51 3.45
 0 6 -13 62.17 2.3
 0 6 -13 57.54 2
 0 -6 13 60.96 2.54
 0 6 -12 78.89 3.75
 0 6 -12 85.66 2.84
 0 6 -12 75.77 2.49
 0 6 -12 81.88 2.76
 0 -6 12 81.6 2.67
 0 -6 12 80.6 4.57
 0 -6 12 73.95 3.91
 0 -6 12 77.64 4.47
 0 6 -12 83.71 2.86
 0 -6 12 86.62 3.09
 0 -6 12 86.1 4.59
 0 -6 12 83.25 4.3
 0 -6 12 80.44 3.86
 0 6 -12 80.18 4
 0 6 -12 81.07 2.75
 0 6 -12 85.05 2.61
 0 -6 12 81.99 3.01
 0 6 -11 94.01 4.18
 0 6 -11 106.18 3.31
 0 6 -11 99.1 3
 0 6 -11 104.03 3.22
 0 -6 11 97.31 3.12
 0 -6 11 103.84 4.96
 0 -6 11 98.96 4.36
 0 -6 11 105.26 4.97
 0 6 -11 101.66 3.3
 0 -6 11 106.88 3.51
 0 -6 11 104.66 5.05
 0 -6 11 106.8 4.81
 0 -6 11 99.02 4.32
 0 6 -11 94.12 4.37
 0 6 -11 97.36 3.2
 0 6 -11 104.85 3.1
 0 -6 11 107.4 3.47
 0 6 -10 5.2 2.07
 0 6 -10 7.85 1.25
 0 6 -10 8.13 2.41
 0 6 -10 6.87 0.91
 0 -6 10 7.53 1.04
 0 6 -10 6.46 1.33
 0 6 -10 8.58 1.46
 0 6 -10 5.96 0.88
 0 -6 10 8.91 2.78
 0 -6 10 5.26 2.79
 0 -6 10 8.8 3.17
 0 -6 10 6.94 2.72
 0 -6 10 7.45 2.3
 0 6 -10 5.5 2.31
 0 6 -10 9.27 1.08
 0 6 -10 6.81 1.36
 0 -6 10 8.69 1.68
 0 -6 10 8.49 1.6
 0 6 -9 28.41 2.49
 0 6 -9 28.98 1.56
 0 6 -9 23.53 1.3
 0 6 -9 26.92 2.71
 0 6 -9 30.4 1.64
 0 -6 9 30.84 3.04
 0 6 -9 29.22 1.72
 0 6 -9 28.86 1.29
 0 -6 9 26.59 3.29
 0 -6 9 31.75 3.28
 0 -6 9 30.53 3.33
 0 -6 9 28.05 3.19
 0 6 -9 30.69 2.93
 0 -6 9 28.38 2.67
 0 6 -9 30.11 1.41
 0 -6 9 29.99 1.95
 0 6 -9 33.37 1.72
 0 -6 9 28.12 1.88
 0 6 -8 0.24 2.03
 0 6 -8 1.73 0.9
 0 6 -8 0.69 1.19
 0 6 -8 1.25 1.27
 0 -6 8 1.34 2.35
 0 6 -8 1.1 2.27
 0 6 -8 1.21 1.39
 0 -6 8 1.3 2.61
 0 -6 8 -1.89 1.94
 0 -6 8 1.61 2.67
 0 -6 8 0.31 2.86
 0 -6 8 0.4 2.82
 0 6 -8 0.81 2.23
 0 -6 8 2.13 2.25
 0 6 -8 2.09 1.01
 0 6 -8 0.55 0.86
 0 -6 8 1.18 1.57
 0 6 -8 1.07 1.26
 0 -6 8 0.72 1.51
 0 6 -7 145.15 5.07
 0 6 -7 130.64 4.99
 0 -6 7 129.23 5.27
 0 6 -7 144.84 3.99
 0 6 -7 129.46 3.95
 0 -6 7 114.61 4.82
 0 -6 7 131.38 5.47
 0 -6 7 129.04 5.42
 0 -6 7 128.93 5.55
 0 -6 7 135.59 5.55
 0 -6 7 134.18 5.11
 0 6 -7 131.9 5.25
 0 6 -7 136.85 3.86
 0 6 -7 129.27 3.81
 0 6 -7 128.39 3.74
 0 -6 7 137.58 4.19
 0 6 -7 134.23 4.04
 0 -6 7 142.58 4.15
 0 6 -6 52.11 3.44
 0 6 -6 44.36 2.98
 0 6 -6 41.39 2.33
 0 -6 6 47.91 3.19
 0 6 -6 41.69 3.04
 0 6 -6 38.85 1.85
 0 6 -6 43.12 1.9
 0 -6 6 43.34 3.48
 0 -6 6 43.27 2.71
 0 -6 6 47.6 3.69
 0 -6 6 47.09 3.82
 0 -6 6 52.12 3.7
 0 -6 6 46.04 3.12
 0 6 -6 44.89 3.17
 0 6 -6 45.68 1.75
 0 6 -6 46.28 1.7
 0 6 -6 42.65 1.56
 0 6 -6 46.76 1.98
 0 -6 6 47.75 2.23
 0 -6 6 46.25 2.13
 0 6 -5 528.26 15.49
 0 6 -5 566.13 15.73
 0 -6 5 548.92 15.7
 0 6 -5 522.23 15.16
 0 6 -5 539.92 15.46
 0 6 -5 548.7 14.55
 0 6 -5 554.69 14.6
 0 6 -5 547.8 14.63
 0 -6 5 543.12 14.71
 0 -6 5 565.01 16.03
 0 -6 5 545.06 15.69
 0 -6 5 548.22 15.98
 0 -6 5 549.13 15.89
 0 6 -5 568.49 15.84
 0 -6 5 534.23 15.62
 0 6 -5 544.82 14.47
 0 6 -5 548.32 14.52
 0 6 -5 536.24 14.52
 0 -6 5 552.42 14.68
 0 6 -4 16.07 1.12
 0 6 -4 14.84 1
 0 6 -4 16.46 1.35
 0 6 -4 15.7 1.39
 0 -6 4 17.27 3.33
 0 -6 4 16.81 2.38
 0 -6 4 13.43 3.02
 0 -6 4 18.26 3.21
 0 6 -4 20.6 2.56
 0 -6 4 17.52 2.74
 0 6 -4 20.74 2.78
 0 6 -4 13.71 2.31
 0 6 -4 14.1 0.91
 0 6 -4 13.58 1.78
 0 -6 4 14.64 2.47
 0 6 -4 14.98 2.5
 0 6 -4 18.18 1.44
 0 -6 4 15.78 1.67
 0 -6 4 15.74 1.6
 0 6 -3 111.95 3.28
 0 6 -3 112.08 3.22
 0 -6 3 110.99 4.47
 0 6 -3 111.17 4.04
 0 6 -3 106.6 4.43
 0 6 -3 111.33 3.36
 0 6 -3 114.37 3.42
 0 6 -3 108.66 3.44
 0 -6 3 113.01 3.6
 0 -6 3 113.27 4.96
 0 -6 3 105.6 4.44
 0 -6 3 119.81 5.26
 0 -6 3 110.44 5.08
 0 6 -3 114.45 4.69
 0 -6 3 108.49 4.65
 0 6 -3 103.5 3.16
 0 6 -3 115.19 4.46
 0 6 -3 121.96 4.75
 0 -6 3 111.9 3.53
 0 6 -2 282.9 7.56
 0 -6 2 282.94 7.7
 0 6 -2 284.74 7.54
 0 6 -2 281.57 7.48
 0 6 -2 255.48 7.45
 0 -6 2 285.24 8.61
 0 6 -2 283.65 8.54
 0 6 -2 277.44 8.31
 0 6 -2 284.65 7.59
 0 6 -2 272.07 7.47
 0 6 -2 276.38 7.64
 0 -6 2 280.34 8.64
 0 -6 2 284.58 8.97
 0 -6 2 296.58 9.27
 0 -6 2 299.83 9.16
 0 -6 2 277.68 8.78
 0 -6 2 274.44 8.08
 0 6 -2 289.34 8.87
 0 6 -2 257.7 8.52
 0 6 -2 289.29 8.78
 0 6 -2 286.4 7.67
 0 -6 2 285.62 7.77
 0 -6 2 275.28 7.71
 0 6 -1 15.98 2.04
 0 6 -1 17.9 1.01
 0 6 -1 19.31 1.38
 0 6 -1 19.9 1.03
 0 6 -1 19.65 2.05
 0 -6 1 19.34 2.32
 0 6 -1 17.43 1.62
 0 6 -1 21.18 2.57
 0 6 -1 22.06 1.39
 0 6 -1 19.96 1.2
 0 6 -1 20.84 1.4
 0 6 -1 20.48 1.01
 0 6 -1 18.4 1.14
 0 6 -1 16.48 1.2
 0 -6 1 20.1 1.49
 0 -6 1 19.63 2.78
 0 -6 1 19.65 3.14
 0 -6 1 19.12 3.52
 0 -6 1 20.28 3.4
 0 -6 1 20.43 1.79
 0 -6 1 25.75 2.95
 0 6 -1 21.71 2.72
 0 6 -1 25.53 2.89
 0 6 -1 22.23 2.52
 0 -6 1 22.45 1.73
 0 6 -1 20.57 1.48
 0 -6 1 21.1 1.63
 0 6 0 486.6 12.95
 0 6 0 496.41 12.98
 0 -6 0 493.17 13.05
 0 6 0 475.8 12.89
 0 6 0 482.43 13.55
 0 6 0 491.13 13.78
 0 -6 0 490.6 13.83
 0 -6 0 500.14 14.42
 0 6 0 486.6 13.04
 0 6 0 507.4 13.05
 0 6 0 444.19 12.93
 0 -6 0 489.64 14.11
 0 -6 0 488.66 14.23
 0 -6 0 550.42 14.6
 0 -6 0 514.02 14.41
 0 6 0 479.49 13.7
 0 -6 0 509.14 14.21
 0 -6 0 481.38 13.51
 0 6 0 495.59 14.19
 0 6 0 501.22 13.07
 0 -6 0 501.84 13.13
 0 6 0 476.53 12.96
 0 6 0 484.21 12.92
 0 6 0 519.83 14.14
 0 6 0 478.31 13.95
 0 -6 -1 2.55 1.23
 0 6 1 0.91 0.9
 0 6 1 1.23 1.04
 0 6 1 2.54 0.75
 0 6 1 1.55 1.16
 0 6 1 1.63 0.94
 0 -6 -1 2.88 1.36
 0 6 1 1.17 1.79
 0 -6 -1 2.99 1.87
 0 -6 -1 1.85 3.11
 0 6 1 1.17 1.46
 0 6 1 0.97 0.65
 0 -6 -1 2.05 1.36
 0 -6 -1 3.31 2.38
 0 -6 -1 1.56 3.33
 0 -6 -1 0.1 3.28
 0 -6 -1 4.99 2.66
 0 -6 -1 2.31 2.82
 0 6 1 2.77 2.39
 0 -6 -1 1.58 1.62
 0 6 1 0.25 1.45
 0 6 1 3.16 1.29
 0 -6 -1 2.98 1.51
 0 6 1 0.91 0.83
 0 6 1 4.81 2.56
 0 6 1 2.07 2.23
 0 -6 -2 525.87 14.27
 0 6 2 535.46 14.23
 0 6 2 541.93 14.23
 0 6 2 558.62 14.16
 0 6 2 516.43 14.19
 0 6 2 559.29 14.3
 0 -6 -2 535.13 14.36
 0 -6 -2 518.36 14.95
 0 6 2 513.68 14.67
 0 6 2 516.56 15.03
 0 -6 -2 544.67 15.6
 0 6 2 520.51 14.87
 0 6 2 524.32 14.11
 0 -6 -2 538.41 14.36
 0 -6 -2 531.26 15.24
 0 -6 -2 576.33 15.81
 0 -6 -2 569.09 15.44
 0 -6 -2 526.53 15.59
 0 -6 -2 554.38 14.87
 0 -6 -2 539.94 15.43
 0 6 2 515.66 14.82
 0 6 2 552.34 15.41
 0 6 2 533.34 14.3
 0 -6 -2 532.82 14.37
 0 6 2 527.46 14.19
 0 6 2 504.97 15.17
 0 6 2 578.93 15.36
 0 6 3 1.13 1
 0 6 3 1.05 1.03
 0 -6 -3 1.5 1.16
 0 6 3 2.02 0.77
 0 -6 -3 2.67 1.38
 0 6 3 1.6 0.91
 0 6 3 1.37 1.15
 0 -6 -3 1.4 3.1
 0 -6 -3 1.39 1.73
 0 6 3 1.61 1.32
 0 6 3 2.57 1.86
 0 6 3 2.29 1.6
 0 -6 -3 1.34 2.28
 0 6 3 0.82 0.76
 0 -6 -3 2.08 1.35
 0 -6 -3 -0.67 3.51
 0 -6 -3 -0.62 3.38
 0 -6 -3 3.7 2.8
 0 6 3 2.09 2.28
 0 -6 -3 1.46 2.88
 0 -6 -3 -0.85 1.87
 0 6 3 2.75 1.35
 0 6 3 1.38 1.24
 0 -6 -3 1.91 1.47
 0 6 3 0.95 0.84
 0 6 3 -0.41 2.47
 0 -6 -4 6.21 1.4
 0 6 4 8.35 1.23
 0 6 4 6.87 1
 0 6 4 5.49 0.95
 0 6 4 6.74 1.42
 0 6 4 7.79 1.68
 0 -6 -4 5.5 3.1
 0 -6 -4 8.13 2.26
 0 -6 -4 6.6 1.41
 0 6 4 5.85 0.82
 0 -6 -4 4.47 3.52
 0 -6 -4 5.81 3.39
 0 -6 -4 2.39 2.9
 0 -6 -4 7.41 2.18
 0 -6 -4 7.3 1.48
 0 6 4 7.98 2.34
 0 -6 -4 6.75 3
 0 -6 -4 6.29 1.16
 0 6 4 6.24 1.08
 0 6 4 5.28 1.01
 0 -6 -4 7.44 1.49
 0 6 4 7.42 1.32
 0 6 4 10.99 2.62
 0 -6 -5 16.67 1.26
 0 6 5 13.23 1.17
 0 6 5 16.85 1.22
 0 6 5 18.63 1.16
 0 6 5 14.09 1.13
 0 -6 -5 17.05 1.54
 0 6 5 13.78 2
 0 6 5 14.87 1.74
 0 -6 -5 20.32 3.26
 0 -6 -5 15.92 2.38
 0 -6 -5 17.77 1.51
 0 -6 -5 13.61 3.62
 0 -6 -5 16.12 3.16
 0 -6 -5 14.03 1.7
 0 -6 -5 12.03 2.4
 0 6 5 17.66 1.38
 0 6 5 14.86 1.21
 0 -6 -5 16.76 1.6
 0 6 5 17.94 1.44
 0 6 5 20.44 2.71
 0 6 6 471.18 12.41
 0 -6 -6 477.96 12.55
 0 6 6 465.03 12.38
 0 6 6 481.91 12.43
 0 -6 -6 453.26 12.39
 0 6 6 480.31 12.44
 0 6 6 476.38 13.13
 0 -6 -6 466.5 13.71
 0 6 6 462.72 13.26
 0 -6 -6 465.11 12.52
 0 -6 -6 436.97 13.24
 0 -6 -6 456.93 13.39
 0 -6 -6 417.92 13.87
 0 -6 -6 464.52 13.73
 0 6 6 456.55 13.31
 0 -6 -6 427.75 13.09
 0 6 6 443.37 12.99
 0 -6 -6 468.22 13.36
 0 6 6 476.2 12.46
 0 6 6 487.63 12.49
 0 6 6 467.43 12.48
 0 -6 -6 475.47 12.54
 0 6 6 468.26 13.55
 0 6 7 103.97 3.16
 0 -6 -7 104.71 3.38
 0 6 7 113.5 3.17
 0 -6 -7 104.83 4.94
 0 6 7 105.63 4.1
 0 6 7 107.4 3.96
 0 -6 -7 85.35 5.29
 0 -6 -7 108.41 3.36
 0 6 7 105.17 3.32
 0 -6 -7 109.18 3.42
 0 -6 -7 99.51 4.11
 0 -6 -7 87.31 4.95
 0 -6 -7 96.05 5.33
 0 -6 -7 102.62 4.23
 0 -6 -7 97.68 4.98
 0 6 7 105.1 4.09
 0 -6 -7 106.78 4.39
 0 -6 -7 98 3.96
 0 6 7 103.39 3.23
 0 -6 -7 100.09 3.15
 0 6 7 109.63 3.21
 0 6 7 106.62 3.31
 0 6 7 114.25 3.25
 0 6 7 103.57 4.47
 0 -6 -8 11.58 1.46
 0 6 8 10.17 1.2
 0 6 8 11.03 1.2
 0 6 8 12.55 1.97
 0 -6 -8 11.51 3.09
 0 6 8 12.96 1.86
 0 -6 -8 9.47 3.76
 0 6 8 10.99 1.08
 0 -6 -8 14.69 1.47
 0 -6 -8 12.33 1.43
 0 -6 -8 11.2 3.51
 0 -6 -8 9.18 3.73
 0 -6 -8 12.34 2.21
 0 -6 -8 10.02 3.38
 0 6 8 12.35 1.87
 0 -6 -8 9.67 1.8
 0 -6 -8 12.56 2.57
 0 6 8 12.28 2.06
 0 6 8 12.86 1.2
 0 6 8 15.72 1.33
 0 6 8 12.87 1.4
 0 6 8 18.9 2.68
 0 -6 -9 579.05 15.41
 0 6 9 556.63 15.32
 0 6 9 559.01 15.3
 0 6 9 552.54 15.27
 0 -6 -9 517.77 16.72
 0 -6 -9 567.64 16.53
 0 6 9 582.2 16.16
 0 6 9 567.61 16.24
 0 6 9 569.58 15.3
 0 -6 -9 588.96 15.39
 0 -6 -9 604.65 15.4
 0 -6 -9 531.77 16.72
 0 -6 -9 559.27 16.24
 0 -6 -9 529.51 16.62
 0 -6 -9 559.98 16.65
 0 6 9 560.28 16.08
 0 6 9 590.55 16.28
 0 -6 -9 546.93 16.28
 0 6 9 590.63 15.35
 0 6 9 609.25 15.38
 0 6 9 587.21 15.36
 0 6 9 604.67 16.51
 0 -6 -10 1618.08 41.76
 0 -6 -10 1388.76 42.82
 0 6 10 1618.52 42.56
 0 -6 -10 1561.86 42.72
 0 6 10 1571.91 42.59
 0 6 10 1598.49 41.66
 0 -6 -10 1600.34 41.72
 0 -6 -10 1592.61 41.72
 0 6 10 1611.07 41.71
 0 -6 -10 1580.06 42.62
 0 -6 -10 1485.78 42.83
 0 -6 -10 1507.3 42.96
 0 -6 -10 1536.62 42.88
 0 6 10 1645.96 42.65
 0 -6 -10 1523.38 42.59
 0 6 10 1570.42 42.39
 0 6 10 1538.55 41.68
 0 6 10 1631.36 41.67
 0 6 10 1583.55 41.7
 0 6 10 1551.7 41.6
 0 6 10 1673.45 41.71
 0 6 10 1549.71 42.72
 0 6 11 215.58 6.84
 0 -6 -11 208.55 7.27
 0 6 11 214.75 5.86
 0 -6 -11 202.58 5.99
 0 -6 -11 211.38 5.94
 0 -6 -11 207.8 5.93
 0 6 11 208.82 5.88
 0 -6 -11 205.86 7.58
 0 -6 -11 213.48 6.9
 0 -6 -11 215.28 7.59
 0 -6 -11 200.95 7.02
 0 6 11 202.08 6.52
 0 6 11 213.54 6.92
 0 6 11 183.45 5.72
 0 6 11 220.04 5.9
 0 6 11 217.21 5.92
 0 6 11 215.19 5.86
 0 6 11 207.58 5.87
 0 6 11 211.24 7.14
 0 -6 -12 73.7 2.61
 0 -6 -12 72.12 2.61
 0 6 12 69.47 2.47
 0 -6 -12 70.31 2.72
 0 -6 -12 71.26 3.51
 0 -6 -12 81.09 4.6
 0 6 12 70.73 3.79
 0 6 12 72.45 3.57
 0 -6 -12 69.44 3.88
 0 6 12 74.5 3.66
 0 6 12 74.73 2.33
 0 6 12 75.36 2.52
 0 6 12 70.55 2.4
 0 6 12 71.08 2.48
 0 6 12 69.4 2.49
 0 -6 -12 68.33 4.01
 0 6 12 68.01 3.36
 0 -6 -13 5.4 1.34
 0 -6 -13 3.26 1.31
 0 -6 -13 3.65 1.58
 0 6 13 4.64 1.08
 0 -6 -13 6.41 3.33
 0 -6 -13 1.34 2.7
 0 6 13 4.31 1.76
 0 6 13 5.23 1.18
 0 6 13 3.54 1.11
 0 6 13 5.43 2.03
 0 -6 -13 5.2 2.59
 0 6 13 3.3 2.2
 0 -6 -13 6.51 2.09
 0 6 13 4.49 0.92
 0 6 13 5.03 1.21
 0 6 13 5.33 2.49
 0 6 13 4.35 1.17
 0 6 14 37.52 3.17
 0 -6 -14 36.39 2
 0 6 14 37.35 1.7
 0 -6 -14 38.36 1.89
 0 -6 -14 38.69 1.88
 0 6 14 38.91 1.72
 0 -6 -14 35.83 3.2
 0 6 14 38.21 2.34
 0 -6 -14 38.12 3.92
 0 -6 -14 40.05 3.02
 0 -6 -14 37.09 3.22
 0 6 14 40.4 2.86
 0 6 14 35.74 2.93
 0 -6 -14 39.95 2.69
 0 6 14 40.47 1.8
 0 6 14 37.69 1.53
 0 6 14 37.07 1.71
 0 6 14 36.9 1.78
 0 6 14 33.2 2.36
 0 6 15 2.71 1.15
 0 -6 -15 2.07 1.46
 0 6 15 2.3 1.17
 0 6 15 2.08 1.61
 0 6 15 2.41 1.11
 0 -6 -15 3.48 1.29
 0 -6 -15 3.22 1.37
 0 -6 -15 1.01 3.27
 0 -6 -15 1.24 2.38
 0 -6 -15 4.29 2.59
 0 -6 -15 3.35 2.05
 0 6 15 2.78 2.23
 0 6 15 3.22 2.09
 0 6 15 3.44 0.92
 0 6 15 1.49 1.2
 0 6 15 3.1 1.16
 0 6 15 3.8 1.66
 0 6 16 1.8 0.81
 0 -6 -16 3.33 1.4
 0 6 16 3.2 1.14
 0 6 16 1.84 1.07
 0 -6 -16 2.09 1.47
 0 6 16 2.41 1.13
 0 -6 -16 3.02 1.59
 0 6 16 3.99 1.68
 0 -6 -16 2.34 3.04
 0 -6 -16 2.73 1.32
 0 -6 -16 2.71 1.33
 0 6 16 2.62 2.29
 0 -6 -16 3.59 3.17
 0 -6 -16 0.3 2.36
 0 6 16 2.04 2.22
 0 -6 -16 4.04 2.08
 0 6 16 3.03 1.26
 0 6 16 1.49 0.9
 0 6 16 2.03 1.2
 0 6 16 4.59 1.8
 0 -6 -16 5.01 2.85
 0 6 17 42.74 1.67
 0 6 17 45.65 1.9
 0 -6 -17 45.96 1.96
 0 6 17 45.63 1.8
 0 6 17 42.78 1.79
 0 -6 -17 45.51 2.12
 0 -6 -17 36.13 3.64
 0 -6 -17 43.55 2.16
 0 6 17 45.61 3.03
 0 6 17 44.94 2.72
 0 -6 -17 44.05 3.67
 0 -6 -17 46.48 2.04
 0 -6 -17 45.21 2
 0 -6 -17 45.07 3.63
 0 -6 -17 43.54 3.89
 0 6 17 47.04 3.24
 0 -6 -17 41.14 3.13
 0 6 17 46.69 3.16
 0 -6 -17 44.13 2.81
 0 6 17 37.67 1.67
 0 6 17 42.47 1.97
 0 6 17 46.4 1.93
 0 6 17 42.13 1.95
 0 -6 -17 36.42 3.51
 0 6 17 41.59 2.73
 0 -6 -17 40.3 3.19
 0 6 18 0.82 0.94
 0 6 18 -0.11 0.84
 0 -6 -18 0.67 1.31
 0 6 18 0.49 1.16
 0 -6 -18 1.03 1.58
 0 6 18 0.74 0.99
 0 6 18 0.88 1.04
 0 6 18 0.48 1.15
 0 -6 -18 2.56 1.48
 0 -6 -18 1.32 2.93
 0 -6 -18 2.95 1.57
 0 6 18 2.38 1.8
 0 6 18 -0.13 2.02
 0 -6 -18 1.7 2.89
 0 -6 -18 1.01 1.36
 0 -6 -18 0.91 1.3
 0 -6 -18 1.9 2.88
 0 -6 -18 0.82 3.03
 0 6 18 -0.07 2.27
 0 -6 -18 -0.91 2.43
 0 6 18 0.96 2.24
 0 -6 -18 -0.79 2.04
 0 6 18 0.39 0.92
 0 6 18 1.21 1.21
 0 6 18 0.25 1.22
 0 6 18 1.53 1.8
 0 -6 -18 1.24 2.94
 0 -6 -18 4.76 2.51
 0 6 19 3.22 0.95
 0 6 19 3.53 0.89
 0 6 19 2.2 1.11
 0 6 19 2.08 1.12
 0 6 19 2.86 1.03
 0 -6 -19 1.76 1.59
 0 -6 -19 4.32 1.52
 0 6 19 3.04 1.17
 0 -6 -19 2.04 3.01
 0 -6 -19 4.26 1.55
 0 -6 -19 2.05 2.81
 0 6 19 3.63 2.08
 0 -6 -19 3.12 1.34
 0 -6 -19 3.45 2.92
 0 6 19 3.59 2.37
 0 -6 -19 5.53 2.47
 0 6 19 2.13 2.2
 0 -6 -19 3.76 2.13
 0 6 19 2.35 0.95
 0 6 19 4.76 1.22
 0 6 19 2.1 1.23
 0 6 19 3.63 1.94
 0 -6 -19 3.17 2.93
 0 -6 -19 3.73 2.47
 0 6 20 11.27 1.32
 0 6 20 11.97 1.24
 0 6 20 11.37 1.05
 0 6 20 12.26 1.28
 0 -6 -20 12.84 1.66
 0 -6 -20 14.06 1.66
 0 -6 -20 12.36 3.14
 0 -6 -20 10.69 1.64
 0 6 20 13.82 2.34
 0 -6 -20 11.8 2.92
 0 -6 -20 11.28 1.47
 0 -6 -20 12.72 3.15
 0 6 20 11.91 2.63
 0 -6 -20 12.83 2.69
 0 -6 -20 11.47 2.17
 0 6 20 10.61 2.42
 0 6 20 12.41 1.44
 0 6 20 11.66 1.37
 0 6 20 13.2 1.36
 0 -6 -20 12.3 3.15
 0 -6 -20 9.5 2.63
 0 6 20 8.41 2.21
 0 6 21 7.96 1.22
 0 -6 -21 7.43 1.6
 0 6 21 7.91 1.22
 0 -6 -21 8.73 1.6
 0 6 21 7.19 1.03
 0 6 21 4.61 2.37
 0 6 21 6.83 2.08
 0 -6 -21 7.32 2.79
 0 -6 -21 5.16 3.1
 0 -6 -21 8.37 1.55
 0 6 21 10.56 2.56
 0 -6 -21 7.96 2.61
 0 6 21 9.78 2.49
 0 -6 -21 7.54 2.22
 0 -6 -21 7.58 2.71
 0 6 21 6.81 2.14
 0 -6 -21 4.19 2.96
 0 -6 -21 10.51 3.19
 0 6 21 7.21 1.35
 0 6 21 6.85 1.41
 0 6 22 155.64 5.93
 0 -6 -22 163.58 6.32
 0 6 22 156.43 6.23
 0 -6 -22 153.09 6.4
 0 -6 -22 171.23 6.22
 0 -6 -22 152.83 6.2
 0 6 22 139.09 5.94
 0 -6 -22 150.17 6.06
 0 6 22 162.96 4.85
 0 -6 -22 160.89 6.42
 0 6 22 167.21 6.39
 0 6 22 164.67 4.78
 0 6 22 155.06 4.66
 0 -6 -22 161.22 4.83
 0 6 23 37.96 3.23
 0 6 23 36.33 2.91
 0 -6 -23 37.13 3.81
 0 -6 -23 39.5 3.35
 0 6 23 34.11 3.03
 0 -6 -23 38.23 3.33
 0 -6 -23 37.4 3.66
 0 6 23 41.19 2.01
 0 6 23 38.83 1.85
 0 6 23 38.29 1.71
 0 6 23 40.74 3.45
 0 -6 -23 39.05 2.1
 0 -6 -23 38.29 3.67
 0 -6 -24 3.69 2.99
 0 6 24 4.87 2.54
 0 -6 -24 8.1 2.7
 0 6 24 4.89 1.24
 0 6 24 4.83 1.04
 0 -6 -24 4.82 3.09
 0 6 24 2.77 2.17
 0 -6 -24 2.78 2.6
 0 -6 -24 4.6 1.52
 0 -6 -24 3.47 2.94
 0 6 24 6.45 2.51
 0 6 24 3.92 2.09
 0 6 25 3.36 2.53
 0 6 25 3.43 1.08
 0 -6 -25 5.45 3
 0 6 25 3.84 2.21
 0 -6 -25 5.19 2.74
 0 -6 -25 5.03 1.59
 0 -6 -25 4.5 1.45
 0 -6 -25 3.78 3.25
 0 -6 -25 3.76 2.66
 0 -6 -25 5.72 3.1
 0 6 25 3.44 2.24
 0 6 25 4.11 2.17
 0 6 26 2.41 2.51
 0 6 26 5.17 2.28
 0 -6 -26 7.73 3.21
 0 6 26 4.43 2.63
 0 6 26 3.66 1.32
 0 -6 -26 0.42 3.13
 0 6 26 2.74 1.39
 0 -6 -26 2.75 1.59
 0 -6 -26 2.36 2.6
 0 -6 -26 3.75 3.12
 0 -6 -26 3.17 1.72
 0 -6 -26 4.26 1.59
 0 6 27 2.49 2.34
 0 -6 -27 7.62 3.11
 0 -6 -27 4.07 1.64
 0 -6 -27 2.51 2.74
 0 -6 -27 4.81 3.16
 0 6 27 4.69 2.7
 0 6 27 6.2 1.36
 0 -6 -27 4.92 3.25
 0 6 27 3.96 1.46
 0 -6 -27 5.13 1.77
 0 -6 -27 3.26 1.65
 0 6 27 4.17 1.27
 0 6 28 70.6 4.29
 0 -6 -28 67.7 4.65
 0 -6 -28 72.68 2.97
 0 -6 -28 77.57 2.95
 0 -6 -28 85.89 4.85
 0 -6 -28 70.45 4.21
 0 6 28 80.07 4.54
 0 6 28 71.39 2.79
 0 -6 -28 65.89 4.54
 0 6 28 76 2.94
 0 -6 -28 74.34 2.99
 0 6 28 72.59 2.71
 0 -6 -28 73.68 2.9
 0 6 28 73.3 2.78
 0 -6 -29 25.67 3.19
 0 6 29 21.96 2.98
 0 -6 -29 17.97 3.39
 0 -6 -29 19.94 1.93
 0 -6 -29 21.2 1.93
 0 -6 -29 21.54 3.17
 0 -6 -29 23.9 3.6
 0 6 29 21.34 3.23
 0 -6 -29 21.96 2.1
 0 6 29 21.72 1.68
 0 -6 -29 22.23 3.66
 0 6 29 21.79 1.81
 0 6 29 21.26 1.56
 0 6 29 21.19 1.65
 0 -6 -29 22.81 1.89
 0 -6 -29 25.42 2.08
 0 -6 -30 0.07 2.9
 0 -6 -30 -0.08 3.25
 0 -6 -30 0.32 3.21
 0 -6 -30 1.65 1.65
 0 6 30 1.52 1.33
 0 6 30 1.78 1.28
 0 -6 -30 1.26 1.92
 0 6 30 1.47 1.41
 0 -6 -30 -0.63 3.38
 0 -6 -30 2.31 1.71
 0 -6 -30 0.23 1.73
 0 -6 -30 3.3 2.92
 0 6 30 1.77 2.53
 0 6 30 1.78 1.56
 0 -6 -30 0.37 1.84
 0 -6 -31 416.35 11.59
 0 -6 -31 421.75 11.55
 0 -6 -31 404.6 11.45
 0 6 31 396.72 11.46
 0 6 31 402.92 11.53
 0 -6 -31 432.15 11.53
 0 6 31 408.84 11.54
 0 6 31 400.5 13.73
 0 -6 -31 422.27 13.28
 0 6 31 427.85 11.67
 0 -6 -31 417.67 12.87
 0 -6 -31 432.84 13.45
 0 -6 -31 420.86 12.81
 0 6 31 384.72 13.23
 0 -6 -31 427.78 11.5
 0 -6 -31 386.25 13.09
 0 -6 -32 17.7 2.09
 0 -6 -32 14.6 1.85
 0 6 32 14.8 1.62
 0 6 32 14.13 1.58
 0 -6 -32 17.61 2.13
 0 6 32 14.64 1.68
 0 -6 -32 20.64 3.71
 0 6 32 16.34 2.91
 0 -6 -32 17.74 3.17
 0 -6 -32 16.17 1.97
 0 6 32 18.76 1.88
 0 -6 -32 16.7 3.51
 0 -6 -32 16.23 3.24
 0 -6 -32 15.91 1.97
 0 -6 -32 17.63 2.06
 0 6 33 9.65 1.65
 0 -6 -33 10.77 2.08
 0 -6 -33 10.73 1.96
 0 -6 -33 10.8 1.93
 0 6 33 8.36 1.78
 0 -6 -33 8.43 2.05
 0 6 33 9.69 1.56
 0 -6 -33 6.16 1.73
 0 6 33 7.33 1.41
 0 -6 -33 12.85 3.51
 0 -6 -33 11.25 3.12
 0 6 33 5.28 2.77
 0 -6 -33 12.26 3.14
 0 -6 -33 10.67 1.89
 0 -6 -34 6.54 3.02
 0 6 34 7.81 2.76
 0 -6 -34 6.19 2.06
 0 6 34 5.47 1.63
 0 6 34 2.77 3.45
 0 -6 -34 6.53 3.57
 0 6 34 8.37 1.76
 0 -6 -34 8.89 1.89
 0 6 34 6.8 1.47
 0 -6 -34 8.6 1.74
 0 6 34 7.24 1.57
 0 -6 -34 7.4 2.05
 0 -6 -34 6.47 3
 0 -6 -34 4.86 3.3
 0 -6 -34 6.18 1.88
 0 -6 -34 9.03 1.94
 0 6 35 58.24 4.23
 0 -6 -35 60.29 4.12
 0 -6 -35 50.15 4.54
 0 6 35 51.89 4.73
 0 6 35 62.69 2.81
 0 -6 -35 60.07 2.79
 0 -6 -35 59.61 2.87
 0 6 35 58.87 2.61
 0 -6 -35 61.24 2.83
 0 6 35 55.16 2.46
 0 -6 -35 56.18 2.58
 0 6 35 56.89 2.62
 0 -6 -35 59.06 2.8
 0 -6 -35 59.84 2.79
 0 6 36 162.51 7.31
 0 -6 -36 183.17 6.97
 0 6 36 161.55 5.47
 0 -6 -36 186.44 5.6
 0 -6 -36 174.14 5.43
 0 -6 -36 188.15 5.62
 0 6 36 173.47 5.57
 0 6 36 170.99 7.83
 0 -6 -36 168.01 7.5
 0 -6 -36 185.02 5.55
 0 -6 -36 185.26 5.61
 0 6 36 178.6 5.68
 0 -6 -36 184.16 5.39
 0 -6 -36 173.58 5.65
 0 -6 -37 84.75 3.31
 0 -6 -37 77 5.17
 0 6 37 77.47 5.44
 0 -6 -37 81.73 3.14
 0 -6 -37 88.77 3.36
 0 -6 -37 84.01 4.6
 0 6 37 74.81 4.82
 0 -6 -37 89.55 3.43
 0 -6 -37 84.97 5.13
 0 -6 -37 81.73 3.39
 0 -6 -37 86.42 3.12
 0 -6 -37 85.15 3.39
 0 6 37 81.91 3.26
 0 -6 -38 1.94 1.96
 0 6 38 0.28 1.52
 0 6 38 2.22 3.49
 0 -6 -38 2.32 1.54
 0 -6 -38 1.18 1.91
 0 -6 -38 0.47 1.6
 0 -6 -38 2.51 2.03
 0 6 38 1.79 1.91
 0 -6 -38 1.29 1.82
 0 -6 -38 2.75 3.43
 0 6 39 23.24 3.9
 0 -6 -39 24.12 1.79
 0 -6 -39 25.26 2.13
 0 -6 -39 24.26 2.26
 0 -6 -39 21.39 3.23
 0 6 39 22.43 1.89
 0 -6 -39 24.19 2.21
 0 6 39 25.14 2.2
 0 -6 -39 23.95 2.12
 0 -6 -39 23.95 1.87
 0 6 40 32.37 4.05
 0 -6 -40 32.82 2.27
 0 -6 -40 30.88 1.89
 0 -6 -40 34.65 2.34
 0 6 40 26.97 3.5
 0 -6 -40 29.89 3.29
 0 6 40 32.14 2.33
 0 -6 -40 34.66 2.3
 0 6 40 28.49 1.99
 0 -6 -40 27.69 2.22
 0 -6 -40 30.71 1.94
 0 -6 -41 17.24 1.96
 0 -6 -41 15.69 1.61
 0 6 41 13.41 1.97
 0 6 41 11.46 3.48
 0 -6 -41 15.88 2.08
 0 6 41 14.09 1.74
 0 -6 -41 18.26 2.01
 0 -6 -41 18.96 1.97
 0 -6 -41 16.97 1.69
 0 -6 -42 0.85 1.38
 0 -6 -42 0.18 1.74
 0 6 42 -1.1 1.77
 0 -6 -42 3.94 3.79
 0 6 42 -1.7 3.22
 0 -6 -42 -0.57 1.87
 0 -6 -42 1.39 1.81
 0 6 42 -2.07 1.5
 0 -6 -42 1.22 1.67
 0 -6 -43 30.87 4
 0 6 43 26.85 3.73
 0 -6 -43 27.16 1.78
 0 -6 -43 26.94 2.03
 0 -6 -44 17.7 1.47
 0 6 44 9.78 3.21
 0 -6 -44 15.11 1.93
 0 6 44 13.74 1.64
 0 -6 -44 13.66 1.79
 0 -6 -44 15.05 1.55
 0 6 45 45.39 2.25
 0 -6 -45 54.38 2.43
 0 -6 -45 49.67 2.02
 0 6 45 45.41 4.25
 0 -6 -45 47.04 3.95
 0 -6 -45 56.31 2.45
 0 6 45 52.35 2.49
 0 -6 -45 45.88 2.39
 0 -6 -45 50.35 2.11
 0 6 46 6.39 1.36
 0 -6 -46 6.81 1.65
 0 -6 -46 5.14 1.21
 0 6 46 3.35 3.04
 0 -6 -46 7.25 2.99
 0 -6 -46 7.32 1.7
 0 -6 -46 6.7 1.55
 0 -6 -46 8.02 1.33
 0 6 46 8.03 1.66
 0 -6 -47 6.77 1.13
 0 -6 -47 5.52 1.49
 0 -6 -47 5.81 1.23
 0 -6 -47 5.28 1.61
 0 6 47 4.33 2.78
 0 -6 -47 5.72 1.56
 0 6 47 5.55 1.31
 0 6 47 6.14 1.55
 0 6 48 2.75 1.2
 0 -6 -48 5.68 1.48
 0 -6 -48 2.75 1.36
 0 -6 -48 4.59 1.5
 0 6 48 4.96 1.47
 0 6 49 1.49 1.09
 0 -6 -49 3.43 1.35
 0 6 49 2.08 1.34
 0 -6 -49 2.83 1.29
 0 -6 -49 3.48 1.38
 0 -6 -49 3.06 1.22
 0 6 50 2.3 1.26
 0 -6 -50 3.94 1.2
 0 -6 -50 3.5 1.12
 0 -6 -50 3.61 1.29
 0 6 51 28.47 1.53
 0 -6 -51 28.96 1.38
 0 -6 -51 26.41 1.46
 0 -6 -52 0.77 0.81
 0 6 52 0.16 0.75
 0 6 52 1.15 0.95
 0 -6 -53 0.03 0.69
 0 -7 45 0.72 0.79
 0 -7 44 0.42 0.7
 0 -7 44 -0.35 0.99
 0 7 -44 0.36 0.68
 0 -7 43 2.45 0.88
 0 7 -43 1.99 0.68
 0 -7 43 5.39 1.19
 0 7 -43 4.26 0.86
 0 -7 43 5.24 1.24
 0 -7 42 2.78 0.97
 0 -7 42 8.52 1.4
 0 7 -42 1.96 0.78
 0 -7 42 7.3 1.34
 0 7 -42 6.14 0.99
 0 -7 41 23.86 1.72
 0 -7 41 25.26 1.7
 0 7 -41 23.63 1.36
 0 -7 41 19.55 2.76
 0 -7 40 19.72 1.79
 0 -7 40 12.21 1.43
 0 -7 40 18.58 1.72
 0 7 -40 19.04 1.38
 0 -7 40 15.96 2.86
 0 7 -39 2.93 2.41
 0 -7 39 3.43 1.33
 0 7 -39 1.63 2.6
 0 -7 39 3.88 1.68
 0 -7 39 0.8 2.59
 0 7 -39 4.96 1.26
 0 -7 39 2.61 1.63
 0 -7 39 6.76 2.39
 0 -7 38 1.56 1.42
 0 7 -38 -0.84 2.71
 0 -7 38 0.91 1.72
 0 -7 38 0.09 2.81
 0 -7 38 3.99 1.71
 0 7 -38 0.71 1.28
 0 -7 38 1.46 2.52
 0 -7 37 4.33 1.53
 0 7 -37 4.79 2.95
 0 -7 37 7.8 1.85
 0 -7 37 6.03 3.06
 0 7 -37 5.71 1.39
 0 -7 37 6.55 1.84
 0 -7 37 6.78 2.91
 0 7 -36 19.62 3.49
 0 -7 36 28.57 3.74
 0 -7 36 25.09 3.51
 0 -7 35 38.57 4.05
 0 -7 35 35.41 2.36
 0 -7 35 35.06 3.9
 0 -7 34 5.09 2
 0 -7 34 6.02 2
 0 7 -34 4.43 1.55
 0 -7 34 4.65 3.42
 0 -7 34 6.01 1.8
 0 -7 34 6.12 3.23
 0 -7 33 26.28 3.93
 0 -7 33 24.41 2.31
 0 7 -33 22.21 1.62
 0 7 -33 21.94 1.84
 0 -7 33 24.35 2.31
 0 -7 33 22.88 2.13
 0 -7 33 25.46 3.83
 0 7 -32 26.97 1.91
 0 -7 32 27.42 2.37
 0 7 -32 25.96 1.7
 0 -7 32 23.93 2.34
 0 7 -32 27.51 1.97
 0 -7 32 23.49 2.19
 0 -7 32 22.26 3.9
 0 7 -31 0.04 1.6
 0 -7 31 1.91 2.01
 0 7 -31 1.34 1.59
 0 -7 31 0.42 2.05
 0 7 -31 -0.76 1.42
 0 -7 31 1.43 3.48
 0 -7 31 1.13 1.9
 0 -7 30 7.73 3.53
 0 7 -30 10.74 1.74
 0 7 -30 10.55 1.73
 0 -7 30 10.1 2.21
 0 -7 30 5.38 2.14
 0 7 -30 8.69 1.51
 0 -7 30 7.1 3.69
 0 -7 30 9.01 2.02
 0 -7 29 -0.36 3.49
 0 7 -29 1.56 1.69
 0 7 -29 2.68 1.65
 0 -7 29 -0.31 2.11
 0 -7 29 -0.34 2.16
 0 7 -29 2.91 1.49
 0 -7 29 0.98 1.5
 0 -7 29 -0.23 3.6
 0 -7 29 -0.36 1.98
 0 -7 28 52.73 4.99
 0 7 -28 56.37 2.43
 0 -7 28 58.78 2.92
 0 -7 28 62.13 3.07
 0 7 -28 59.93 2.6
 0 7 -28 59.39 2.64
 0 -7 28 60.25 3.04
 0 -7 27 7.02 3.67
 0 7 -27 6.87 1.77
 0 7 -27 8.53 1.59
 0 -7 27 7.5 1.57
 0 7 -27 6.88 1.42
 0 -7 27 8.06 2.06
 0 -7 27 6.01 2.18
 0 -7 27 8.34 3.87
 0 -7 27 7.54 2.22
 0 7 -27 8.62 1.74
 0 -7 26 2.52 3.61
 0 7 -26 1 1.7
 0 7 -26 0.78 1.51
 0 -7 26 1.91 1.48
 0 7 -26 0.34 1.31
 0 -7 26 1.8 2.01
 0 -7 26 1.7 2.17
 0 -7 26 -1.04 2.85
 0 -7 26 -2.7 3.69
 0 -7 26 0.65 2.1
 0 7 -26 0.28 1.64
 0 7 -25 53.22 3.64
 0 -7 25 57.38 4.85
 0 -7 25 54.43 4.69
 0 7 -25 59.12 2.59
 0 -7 25 45.58 2.48
 0 7 -25 56.9 2.44
 0 7 -25 55.55 2.38
 0 -7 25 58.35 2.89
 0 -7 25 54.37 2.96
 0 7 -25 57.46 2.6
 0 -7 25 48.91 4.79
 0 -7 25 46.47 4.27
 0 -7 25 63.98 3.02
 0 -7 24 22.07 2.37
 0 7 -24 21.17 1.96
 0 -7 24 25.43 2.4
 0 -7 24 16.56 1.72
 0 7 -24 20.99 1.81
 0 7 -24 22.45 1.66
 0 7 -24 24.35 1.96
 0 -7 24 20.04 4.12
 0 -7 24 19.48 3.42
 0 -7 24 23.51 4.07
 0 -7 24 20.06 3.86
 0 7 -24 16.91 2.92
 0 -7 23 240.25 6.83
 0 7 -23 206.6 6.39
 0 7 -23 220.38 6.56
 0 -7 23 231.68 6.85
 0 7 -23 231.29 6.42
 0 -7 23 194.59 6.48
 0 7 -23 229.95 6.5
 0 -7 23 225.24 8.96
 0 -7 23 217.57 8.77
 0 7 -23 223.01 7.82
 0 -7 23 210.82 8.59
 0 -7 23 220.11 9.1
 0 -7 22 2.6 3.53
 0 -7 22 5.43 2.06
 0 7 -22 5.4 1.35
 0 -7 22 1.66 1.4
 0 7 -22 5.04 1.54
 0 7 -22 3.41 2.63
 0 -7 22 8.95 3.42
 0 7 -22 3.95 1.7
 0 7 -22 3.97 1.2
 0 7 -22 4.04 1.63
 0 -7 22 4.36 2.08
 0 -7 22 4.58 3.63
 0 -7 22 2.94 2.9
 0 -7 21 10.25 3.72
 0 -7 21 12.3 2.11
 0 7 -21 13.3 1.44
 0 7 -21 13.23 1.62
 0 -7 21 16.36 3.7
 0 7 -21 15.5 2.85
 0 7 -21 13.17 1.8
 0 7 -21 10.4 1.3
 0 -7 21 14.23 2.12
 0 7 -21 14.36 1.72
 0 -7 21 18.05 3.8
 0 -7 21 15.86 3.01
 0 -7 20 16.03 3.93
 0 -7 20 18.29 2.12
 0 7 -20 16.5 2.98
 0 7 -20 15.59 1.51
 0 7 -20 16.49 1.66
 0 7 -20 15.21 2.82
 0 -7 20 18.67 3.59
 0 7 -20 16.51 1.8
 0 7 -20 13.96 1.39
 0 -7 20 13.59 3.86
 0 -7 20 13.76 3.07
 0 7 -20 17.16 1.75
 0 -7 20 16.76 2.11
 0 -7 19 -0.97 1.92
 0 7 -19 3.2 2.66
 0 7 -19 -0.84 1.27
 0 7 -19 -0.46 1.44
 0 -7 19 1.9 2.78
 0 -7 19 2.09 3.65
 0 7 -19 0.34 1.6
 0 7 -19 -4.21 2.64
 0 -7 19 4.22 3.25
 0 -7 19 4.16 3.58
 0 -7 19 2.15 1.93
 0 7 -19 0.13 1.5
 0 -7 18 83.21 3.34
 0 7 -18 75.58 2.88
 0 7 -18 75.71 4.33
 0 7 -18 87.03 2.98
 0 -7 18 92.48 5.42
 0 -7 18 86.97 4.82
 0 7 -18 81.19 3.03
 0 -7 18 85.97 5.09
 0 7 -18 86.84 4.32
 0 -7 18 80.78 5.34
 0 -7 18 86.16 3.37
 0 7 -18 83.55 3.06
 0 -7 17 -4.46 3.72
 0 -7 17 -0.66 3.31
 0 -7 17 0.23 3.07
 0 7 -17 -1.07 1.39
 0 7 -17 0.13 2.76
 0 7 -17 -1.61 1.5
 0 7 -17 1.13 1.49
 0 -7 17 0.26 1.84
 0 7 -17 -2.95 2.7
 0 -7 17 -0.1 3.16
 0 7 -17 -0.14 1.62
 0 -7 17 -1.75 2.66
 0 -7 17 1.19 3.46
 0 -7 17 -1.5 1.9
 0 -7 16 503.93 16.01
 0 -7 16 454.19 15.43
 0 7 -16 521.92 13.9
 0 -7 16 494.27 15.9
 0 7 -16 507.3 15.11
 0 -7 16 523.18 15.76
 0 -7 16 526.73 16.06
 0 -7 16 494.54 15.54
 0 7 -16 497.53 15.1
 0 -7 16 519.8 14.12
 0 7 -16 507.67 13.83
 0 -7 16 530.54 14.11
 0 7 -16 522.1 15.27
 0 7 -16 509.13 13.88
 0 -7 15 7.14 2.6
 0 -7 15 7.46 3.39
 0 7 -15 6.7 1.6
 0 -7 15 6.32 3.29
 0 -7 15 4.8 3.48
 0 7 -15 4.43 2.25
 0 -7 15 3.42 3.03
 0 7 -15 4.9 2.54
 0 -7 15 4.83 3.02
 0 -7 15 4.63 1.81
 0 7 -15 4.47 2.64
 0 7 -14 48.1 1.92
 0 -7 14 54.8 4.22
 0 -7 14 46.17 3.48
 0 7 -14 51.9 3.44
 0 -7 14 49.82 3.92
 0 -7 14 51.26 4.01
 0 7 -14 46.21 3.24
 0 -7 14 53.61 4.2
 0 -7 14 56.22 4.46
 0 -7 13 3.87 3.24
 0 -7 13 7.53 3.12
 0 -7 13 6.44 3.09
 0 7 -13 3.42 1.03
 0 7 -13 4.96 1.47
 0 7 -13 6.42 1.11
 0 7 -13 5.13 2.44
 0 -7 13 6.01 2.91
 0 -7 13 5.91 2.34
 0 -7 13 3.51 3.13
 0 7 -13 4.47 2.22
 0 7 -12 81.33 3.07
 0 7 -12 101.77 3.26
 0 -7 12 104.51 4.98
 0 7 -12 98.17 4.5
 0 7 -12 104.45 3.26
 0 -7 12 101.46 5.28
 0 -7 12 85.5 4.47
 0 -7 12 111.99 5.38
 0 -7 12 105.8 5.36
 0 -7 12 103.15 5.1
 0 -7 12 101.01 4.59
 0 7 -12 107.91 3.12
 0 7 -12 99.24 4.42
 0 -7 12 102.74 3.58
 0 7 -12 103.73 3.36
 0 7 -11 96.54 4.35
 0 7 -11 79.58 2.98
 0 7 -11 96.48 3.15
 0 7 -11 97.55 4.4
 0 -7 11 90.38 4.72
 0 7 -11 98.41 3.16
 0 7 -11 98.03 2.92
 0 -7 11 89.63 5.05
 0 -7 11 102.02 5.21
 0 -7 11 96.12 5.17
 0 -7 11 98.51 5.04
 0 -7 11 99.64 4.51
 0 7 -11 99.79 3.02
 0 -7 11 99.71 3.49
 0 7 -11 98.39 3.25
 0 -7 11 97.59 3.41
 0 7 -10 1.22 2.66
 0 7 -10 2.09 2.1
 0 7 -10 1.96 1.06
 0 -7 10 0.52 2.5
 0 7 -10 2.58 2.31
 0 7 -10 2.52 1.21
 0 7 -10 2.25 1.34
 0 -7 10 0.08 3.02
 0 -7 10 2.78 3.22
 0 -7 10 3.66 3.13
 0 -7 10 5.33 3.1
 0 -7 10 3.85 2.3
 0 7 -10 3.89 2.47
 0 7 -10 3.88 1.04
 0 7 -10 4.18 0.92
 0 7 -10 2.31 1.37
 0 -7 10 3.9 1.71
 0 -7 10 2.61 1.61
 0 7 -9 -1.53 2.09
 0 7 -9 -0.2 2.7
 0 7 -9 1.83 2.31
 0 -7 9 0.36 2.52
 0 7 -9 0.93 0.92
 0 7 -9 0.43 1.21
 0 7 -9 1.25 1.32
 0 -7 9 5.25 3.05
 0 -7 9 -0.7 3.14
 0 -7 9 0.9 3.06
 0 -7 9 1.49 2.33
 0 -7 9 -0.36 3.02
 0 7 -9 4.17 2.49
 0 -7 9 -0.37 2.38
 0 7 -9 1.62 1.04
 0 7 -9 0.6 0.89
 0 7 -9 0.54 1.33
 0 -7 9 1.51 1.66
 0 -7 9 0.39 1.61
 0 7 -8 52.53 3.29
 0 7 -8 65.18 3.88
 0 7 -8 60.75 3.49
 0 7 -8 59.6 2.25
 0 7 -8 46.45 2.02
 0 7 -8 59.11 2.25
 0 -7 8 52.44 4.01
 0 -7 8 68.12 4.45
 0 -7 8 59.65 3.6
 0 -7 8 55.64 4.31
 0 -7 8 58.66 4.14
 0 -7 8 59.59 3.56
 0 7 -8 64.2 3.78
 0 7 -8 62.51 2.1
 0 7 -8 57.36 2.01
 0 -7 8 63.67 2.6
 0 7 -8 59.67 2.34
 0 -7 8 59.99 2.51
 0 7 -7 49.58 2.04
 0 -7 7 49.62 3.8
 0 7 -7 40.42 1.82
 0 7 -7 45.99 2.01
 0 7 -7 49.64 3.24
 0 -7 7 50.03 4.09
 0 -7 7 51.19 3.37
 0 -7 7 47.53 4.22
 0 -7 7 53.37 4
 0 7 -7 47.19 3.46
 0 -7 7 46.61 3.46
 0 7 -7 44.17 3.19
 0 7 -7 54.08 3.64
 0 7 -7 45.79 1.79
 0 -7 7 51.06 2.26
 0 -7 7 50.02 2.34
 0 7 -7 52.16 2.13
 0 -7 7 50.46 2.32
 0 7 -6 22.56 1.54
 0 -7 6 20.73 3.05
 0 7 -6 18.02 1.48
 0 7 -6 21.97 2.62
 0 -7 6 24.37 3.65
 0 -7 6 21.33 2.69
 0 -7 6 20.73 3.45
 0 -7 6 19.45 3.42
 0 -7 6 21.41 2.85
 0 7 -6 23.26 2.81
 0 7 -6 19.45 3.06
 0 7 -6 14.56 2.48
 0 7 -6 22.06 1.25
 0 -7 6 23.37 1.77
 0 7 -6 22.2 1.59
 0 -7 6 22.19 1.86
 0 -7 6 19.6 1.76
 0 7 -5 11.21 1.4
 0 -7 5 9.92 2.5
 0 7 -5 10.51 2.48
 0 7 -5 8.49 1.38
 0 7 -5 8.98 1.11
 0 7 -5 8.29 0.94
 0 -7 5 11.32 1.57
 0 -7 5 10.38 2.9
 0 -7 5 11.84 2.43
 0 -7 5 8.11 3.22
 0 -7 5 11.12 3.52
 0 -7 5 9.76 3.4
 0 -7 5 10.48 2.8
 0 7 -5 13.08 2.64
 0 7 -5 6.09 2.42
 0 7 -5 8.66 3.05
 0 -7 5 12.29 1.76
 0 7 -5 11.23 1.48
 0 -7 5 11.44 1.71
 0 7 -4 728.76 19.3
 0 -7 4 747.26 21
 0 7 -4 720.92 20.35
 0 -7 4 719.81 20.53
 0 7 -4 664.43 19.25
 0 7 -4 753.39 19.37
 0 7 -4 766.91 19.38
 0 7 -4 684.15 19.18
 0 7 -4 733.15 19.24
 0 7 -4 721.29 19.27
 0 -7 4 739.53 19.43
 0 -7 4 708.4 20.73
 0 -7 4 792.47 21.19
 0 -7 4 731.1 20.93
 0 -7 4 746.37 20.64
 0 -7 4 739.14 20.93
 0 7 -4 775.2 20.85
 0 -7 4 725.86 20.63
 0 7 -4 800.27 20.77
 0 7 -4 722.08 20.47
 0 7 -4 729.44 19.4
 0 -7 4 757.89 19.5
 0 -7 4 743.04 19.45
 0 7 -3 23.74 1.59
 0 -7 3 31.65 3.67
 0 -7 3 29.1 2.77
 0 7 -3 28.11 1.4
 0 7 -3 25.91 1.6
 0 7 -3 26.63 1.58
 0 7 -3 26.44 1.17
 0 -7 3 26.55 1.76
 0 7 -3 24.52 1.28
 0 7 -3 25.69 1.41
 0 -7 3 24.72 3.1
 0 -7 3 24.11 2.74
 0 -7 3 27.55 3.9
 0 -7 3 29.44 3.12
 0 -7 3 22.02 3.73
 0 7 -3 32.16 2.98
 0 -7 3 25.14 3.09
 0 7 -3 30.17 3.27
 0 7 -3 26.8 2.83
 0 7 -3 26.85 1.68
 0 -7 3 29.52 1.99
 0 -7 3 29.6 1.86
 0 -7 2 149.74 4.4
 0 7 -2 151.47 4.24
 0 7 -2 144.97 4.17
 0 7 -2 146.27 4.09
 0 -7 2 157.22 6.28
 0 -7 2 146.39 5.44
 0 7 -2 145.8 4.33
 0 7 -2 125.42 4.16
 0 7 -2 134.39 4.29
 0 -7 2 146 5.76
 0 -7 2 144.07 5.53
 0 -7 2 166.44 6.55
 0 -7 2 160.98 6.33
 0 -7 2 155.53 5.73
 0 -7 2 149.55 5.85
 0 7 -2 149.93 5.8
 0 7 -2 149.4 4.37
 0 -7 2 148.69 4.53
 0 7 -2 150.84 4.27
 0 7 -2 151.17 5.8
 0 7 -2 129.07 5.43
 0 -7 1 24.16 1.76
 0 7 -1 24.31 1.15
 0 7 -1 28.39 1.58
 0 7 -1 27.57 1.36
 0 -7 1 26.11 2.58
 0 -7 1 25.28 3.62
 0 -7 1 28.28 1.81
 0 -7 1 24.14 2.96
 0 -7 1 23.64 3.91
 0 -7 1 25.45 2.66
 0 -7 1 22.7 3.04
 0 -7 1 27.16 3.83
 0 -7 1 23.51 3.17
 0 7 -1 23.93 2.83
 0 -7 1 26.92 1.91
 0 7 -1 25.35 1.65
 0 -7 1 21.87 1.66
 0 7 -1 21.67 1.26
 0 7 -1 23.15 1.34
 0 7 -1 33.15 2.95
 0 7 -1 31.8 3.23
 0 -7 0 283.74 7.97
 0 7 0 276.12 7.65
 0 7 0 276.96 7.73
 0 7 0 299.95 7.87
 0 -7 0 267.21 8.76
 0 -7 0 285.03 9.52
 0 -7 0 286.14 7.97
 0 -7 0 271.81 9.1
 0 -7 0 295.84 9.76
 0 -7 0 275.11 8.95
 0 -7 0 299.26 9.28
 0 -7 0 278.46 9.61
 0 -7 0 277.54 9.23
 0 7 0 282.54 9.24
 0 7 0 287.04 7.88
 0 -7 0 291.41 8
 0 7 0 287 7.76
 0 -7 0 275.79 7.85
 0 7 0 279.88 7.76
 0 7 0 311.44 9.3
 0 7 0 275.51 8.98
 0 -7 -1 242.84 6.63
 0 7 1 245.14 6.55
 0 7 1 239.94 6.51
 0 7 1 230.14 6.41
 0 -7 -1 248.12 6.75
 0 7 1 226.2 6.61
 0 7 1 221.02 6.47
 0 -7 -1 242.94 8.37
 0 -7 -1 224.47 7.85
 0 -7 -1 230.21 6.71
 0 -7 -1 232.62 7.75
 0 -7 -1 251.83 8.64
 0 -7 -1 245.25 8.06
 0 -7 -1 240.52 8.41
 0 7 1 248.11 8.06
 0 -7 -1 231.3 8.09
 0 -7 -1 241.02 6.77
 0 7 1 239.17 6.65
 0 7 1 228.3 6.45
 0 7 1 235.49 7.91
 0 -7 -2 85.98 4.66
 0 7 2 75.73 2.6
 0 7 2 78.18 2.78
 0 7 2 83.7 2.66
 0 -7 -2 83.12 2.78
 0 7 2 87.23 2.69
 0 7 2 80.15 2.56
 0 -7 -2 82.88 2.92
 0 -7 -2 85.02 3.91
 0 -7 -2 78.29 5.08
 0 -7 -2 85.19 4.37
 0 -7 -2 76.92 4.83
 0 -7 -2 80.86 4.42
 0 7 2 90.45 4.24
 0 -7 -2 84.68 2.94
 0 7 2 85.68 2.83
 0 -7 -2 84.4 2.99
 0 7 2 83.48 4.25
 0 -7 -3 24.28 1.72
 0 7 3 21.84 1.19
 0 -7 -3 22.54 3.46
 0 7 3 20.29 1.97
 0 7 3 24.62 1.29
 0 -7 -3 20.67 1.46
 0 7 3 23.32 1.4
 0 7 3 21.35 1.34
 0 -7 -3 23.34 1.71
 0 -7 -3 22.72 3.97
 0 -7 -3 22.26 3.23
 0 7 3 25.4 2.94
 0 -7 -3 19.97 2.42
 0 7 3 21.36 1.48
 0 7 3 24.55 1.61
 0 -7 -3 24.65 1.82
 0 7 3 25.53 3.02
 0 -7 -4 50.81 2.19
 0 7 4 47.53 1.81
 0 7 4 49.04 2.69
 0 -7 -4 46.12 3.86
 0 7 4 53.37 1.86
 0 7 4 50.05 1.9
 0 7 4 48.38 1.91
 0 -7 -4 45.52 1.96
 0 -7 -4 52.94 2.2
 0 -7 -4 42.61 4.42
 0 -7 -4 47.52 3.72
 0 7 4 51.55 3.39
 0 7 4 50.03 1.95
 0 7 4 56.06 2.09
 0 7 4 51.75 2.13
 0 -7 -4 51.26 2.27
 0 7 4 56.21 3.56
 0 7 5 153.4 4.25
 0 -7 -5 142.6 4.25
 0 7 5 158.17 4.27
 0 7 5 148.56 4.21
 0 -7 -5 128.73 6.34
 0 7 5 139.62 5.11
 0 -7 -5 141.25 6.01
 0 7 5 133.81 4.18
 0 -7 -5 155.16 4.47
 0 -7 -5 145.17 4.42
 0 -7 -5 134.48 6.49
 0 -7 -5 144.67 6.02
 0 7 5 155.56 5.78
 0 -7 -5 147.88 5.45
 0 7 5 134.65 4.26
 0 7 5 135.95 4.33
 0 7 5 151.38 4.39
 0 -7 -5 152.67 4.48
 0 7 5 139.34 5.71
 0 7 6 4.31 1.15
 0 7 6 3.02 1.07
 0 -7 -6 4.19 1.1
 0 7 6 3.22 0.93
 0 -7 -6 2.9 3.67
 0 -7 -6 2.27 3.07
 0 7 6 3.21 1.24
 0 7 6 4.06 0.99
 0 -7 -6 4.13 1.44
 0 -7 -6 4.69 1.41
 0 -7 -6 3.41 2.08
 0 -7 -6 3.56 3.89
 0 -7 -6 5.4 3.4
 0 -7 -6 3.82 3.15
 0 7 6 1.73 2.36
 0 -7 -6 4.58 2.33
 0 7 6 4.01 1.1
 0 -7 -6 4.8 1.53
 0 7 6 4.83 1.37
 0 7 6 3.9 2.6
 0 7 7 95.21 2.92
 0 7 7 94.69 2.93
 0 7 7 96.17 2.89
 0 -7 -7 86.18 5.29
 0 7 7 87.4 3.65
 0 7 7 87.76 2.84
 0 -7 -7 90.1 4.11
 0 -7 -7 80.29 5.31
 0 -7 -7 84.14 4.95
 0 -7 -7 86.29 4.82
 0 7 7 99.98 4.41
 0 -7 -7 91.39 4.21
 0 7 7 91.2 3.01
 0 7 7 84.04 2.93
 0 -7 -7 94.88 3.16
 0 -7 -7 94.39 3.18
 0 7 7 91.4 3.07
 0 -7 -7 89.9 3.11
 0 7 7 84.77 4.4
 0 7 8 19.8 1.39
 0 -7 -8 22.33 1.67
 0 -7 -8 15.85 3.83
 0 7 8 19.35 2
 0 7 8 20.08 1.29
 0 -7 -8 23 1.65
 0 -7 -8 22.19 1.66
 0 -7 -8 18.99 2.4
 0 -7 -8 21 3.63
 0 -7 -8 22.15 3.93
 0 -7 -8 16.73 3.51
 0 -7 -8 18.46 2.67
 0 7 8 23.05 1.52
 0 7 8 19.7 1.37
 0 7 8 22 1.6
 0 7 8 21.04 2.84
 0 7 9 7.78 1.15
 0 7 9 5.75 1.16
 0 7 9 6.5 1.1
 0 -7 -9 7.49 1.49
 0 -7 -9 10.94 3.61
 0 7 9 7.69 1.81
 0 -7 -9 7.64 1.46
 0 -7 -9 7.13 1.45
 0 7 9 5.12 1.29
 0 -7 -9 5.36 3.39
 0 -7 -9 4.05 3.65
 0 -7 -9 8.46 2.17
 0 -7 -9 9.09 3.37
 0 -7 -9 8.31 2.5
 0 7 9 5.69 1.18
 0 7 9 9.28 1.42
 0 7 9 4.83 2.6
 0 7 10 83.99 2.78
 0 7 10 83.27 2.85
 0 -7 -10 75.03 4.94
 0 7 10 80.72 3.7
 0 7 10 80.32 2.74
 0 -7 -10 78.06 3.15
 0 -7 -10 92.69 3
 0 -7 -10 91.45 2.99
 0 7 10 81.3 2.86
 0 -7 -10 78.14 4.9
 0 -7 -10 83.98 3.94
 0 -7 -10 82.43 4.85
 0 -7 -10 79.18 4.14
 0 7 10 84.1 4.02
 0 -7 -10 87.18 3.02
 0 7 10 88.81 2.71
 0 7 10 87.69 2.86
 0 7 10 91.27 2.94
 0 7 10 87 4.32
 0 7 11 171.21 5.21
 0 7 11 183.14 5.2
 0 -7 -11 193.99 5.35
 0 -7 -11 184.81 5.32
 0 7 11 181.86 5.2
 0 -7 -11 170.47 5.4
 0 -7 -11 180.7 6.39
 0 -7 -11 182.96 7.13
 0 -7 -11 180.07 7.12
 0 7 11 186.79 6.52
 0 -7 -11 176.84 6.53
 0 7 11 177.63 5.1
 0 7 11 184.72 5.25
 0 -7 -11 171.25 7.19
 0 7 11 178.42 5.25
 0 7 11 178.04 6.67
 0 -7 -12 369.28 10.03
 0 -7 -12 367.54 10.02
 0 -7 -12 353.98 10.04
 0 7 12 367.57 9.95
 0 -7 -12 378.94 11.78
 0 -7 -12 345.86 11.07
 0 7 12 380.17 11.46
 0 -7 -12 371.83 11.27
 0 7 12 363 11.23
 0 7 12 389.36 10.01
 0 7 12 342.41 9.83
 0 7 12 367.57 9.94
 0 -7 -12 356.48 11.69
 0 7 12 358.68 9.98
 0 7 12 364.1 9.97
 0 -7 -13 58.64 2.36
 0 -7 -13 58.49 2.34
 0 7 13 56.15 2.17
 0 -7 -13 56.79 2.47
 0 -7 -13 68.13 4.36
 0 7 13 58.87 3.76
 0 -7 -13 56.77 3.63
 0 -7 -13 59.24 3.07
 0 7 13 57.05 3.48
 0 7 13 56.48 2.2
 0 7 13 53.33 1.98
 0 7 13 52.68 2.16
 0 7 13 53.76 3.08
 0 -7 -13 50.18 4.23
 0 7 13 58.16 2.2
 0 7 13 56.34 2.19
 0 7 14 69.31 2.52
 0 7 14 63.47 2.46
 0 -7 -14 73.31 2.64
 0 -7 -14 73.45 2.64
 0 7 14 70.18 2.5
 0 -7 -14 75.05 2.72
 0 -7 -14 72.57 4.69
 0 -7 -14 67.9 3.77
 0 -7 -14 71.88 4
 0 -7 -14 70.37 3.43
 0 7 14 65.08 3.74
 0 7 14 61.02 2.26
 0 7 14 69.65 2.54
 0 -7 -14 69.05 4.08
 0 -7 -14 70.32 4.6
 0 7 14 65.02 3.53
 0 7 14 70.83 2.53
 0 7 14 77.54 4.18
 0 7 15 374.56 10.26
 0 7 15 381.95 10.21
 0 7 15 351.96 11.34
 0 -7 -15 383.76 11.98
 0 -7 -15 383.99 10.28
 0 7 15 371.94 10.24
 0 -7 -15 380.06 10.31
 0 -7 -15 370.38 10.31
 0 -7 -15 396.36 12.13
 0 -7 -15 367.61 11.33
 0 -7 -15 385.51 11.67
 0 7 15 366.96 11.59
 0 -7 -15 359.36 11.07
 0 7 15 376.12 10.28
 0 7 15 361.09 10.1
 0 7 15 402.44 11.84
 0 7 15 362.75 10.26
 0 7 16 4.98 1.14
 0 7 16 8.4 1.28
 0 -7 -16 6.78 3.26
 0 7 16 7.71 1.23
 0 -7 -16 5.49 3.37
 0 7 16 7.12 2.19
 0 7 16 10.82 1.3
 0 7 16 9.88 1.11
 0 -7 -16 11.7 1.58
 0 -7 -16 10.12 1.49
 0 -7 -16 8.86 1.51
 0 -7 -16 11.62 3.46
 0 -7 -16 10.51 2.54
 0 -7 -16 10.88 2.26
 0 7 16 8.37 2.49
 0 7 16 9.6 1.33
 0 7 16 8.84 1.06
 0 7 16 8.85 1.31
 0 -7 -16 9.64 2.97
 0 7 17 46.42 2.11
 0 7 17 60.39 2.24
 0 -7 -17 50.78 4.13
 0 7 17 56.69 2.13
 0 -7 -17 61.8 2.43
 0 7 17 57.85 2.23
 0 -7 -17 58.83 2.46
 0 7 17 56.43 2.26
 0 -7 -17 54.87 4.22
 0 7 17 60.2 3.53
 0 -7 -17 63.11 2.42
 0 -7 -17 59.81 2.43
 0 -7 -17 61.23 3.97
 0 -7 -17 60.96 4.45
 0 7 17 64.79 3.82
 0 -7 -17 57.82 3.58
 0 -7 -17 60.46 3.26
 0 7 17 57.6 2.06
 0 7 17 63.1 2.36
 0 7 17 58.85 2.35
 0 -7 -17 55.2 3.85
 0 7 18 9.37 1.19
 0 -7 -18 13.55 3.41
 0 -7 -18 15.19 1.62
 0 7 18 14.07 1.37
 0 7 18 15.13 1.21
 0 -7 -18 13.8 3.32
 0 7 18 12.36 2.46
 0 -7 -18 15.02 1.58
 0 -7 -18 14.85 1.57
 0 -7 -18 13.22 1.81
 0 7 18 13.9 1.27
 0 -7 -18 10.72 3.14
 0 7 18 15.51 2.81
 0 -7 -18 14.62 3.6
 0 -7 -18 12.17 2.65
 0 -7 -18 15.23 2.31
 0 7 18 11.52 1.12
 0 7 18 13.27 1.4
 0 -7 -18 10.37 2.8
 0 -7 -18 10.5 3.02
 0 7 19 18.53 1.31
 0 7 19 17.51 1.44
 0 7 19 10.25 1.22
 0 -7 -19 20.66 3.53
 0 7 19 17.01 2.53
 0 -7 -19 16.05 3.56
 0 7 19 17.77 1.49
 0 -7 -19 17.07 3.36
 0 7 19 18.82 2.91
 0 -7 -19 17.04 3.51
 0 -7 -19 20.72 2.85
 0 -7 -19 19.83 2.44
 0 7 19 16.72 1.42
 0 -7 -19 17.64 1.83
 0 -7 -19 15.68 3.14
 0 -7 -19 18.82 2.82
 0 7 19 17.32 1.21
 0 -7 -20 84.8 3.1
 0 -7 -20 81.78 3.11
 0 -7 -20 81.83 4.73
 0 -7 -20 88.51 4.92
 0 7 20 79.37 4.24
 0 -7 -20 82.88 4.77
 0 7 20 82.05 4.59
 0 -7 -20 85.82 4.33
 0 7 20 86.31 2.72
 0 7 20 81.84 2.99
 0 -7 -20 84.5 4.4
 0 -7 -20 89.21 4.66
 0 7 20 79.36 2.81
 0 -7 -21 260.54 8.82
 0 -7 -21 243.67 8.85
 0 -7 -21 246.98 8.89
 0 7 21 249.59 8.67
 0 7 21 260.63 8.84
 0 -7 -21 239.24 8.43
 0 7 21 250.26 7.17
 0 -7 -21 239.42 8.42
 0 -7 -21 247.13 8.6
 0 -7 -21 249.91 7.17
 0 -7 -21 249.98 7.17
 0 7 21 247.04 7.08
 0 7 22 15.04 2.96
 0 -7 -22 13.08 2.77
 0 7 22 13.1 1.47
 0 7 22 11.94 2.67
 0 -7 -22 13.62 3.33
 0 -7 -22 12.54 3.51
 0 -7 -22 13.29 1.77
 0 -7 -22 11.9 1.7
 0 -7 -22 11.59 3.33
 0 -7 -22 19.66 3.2
 0 -7 -22 16.28 2.9
 0 7 22 8.92 2.31
 0 -7 -23 -0.38 3.13
 0 -7 -23 1.41 3.36
 0 -7 -23 2.4 1.61
 0 7 23 2.01 2.65
 0 7 23 2.8 1.35
 0 7 23 1.47 1.38
 0 7 23 2.08 2.5
 0 -7 -23 5.85 3.01
 0 -7 -23 1.96 1.59
 0 -7 -23 2.97 2.75
 0 -7 -23 2.8 3.14
 0 7 24 90.61 4.77
 0 -7 -24 84.61 5.08
 0 -7 -24 89.46 3.22
 0 -7 -24 92.55 3.25
 0 -7 -24 94.55 4.96
 0 7 24 88.83 4.8
 0 7 24 82.74 3.03
 0 7 24 85.59 3.16
 0 -7 -24 96.24 4.98
 0 -7 -24 86.7 3.21
 0 7 24 88.26 3.17
 0 -7 -25 1.96 1.65
 0 -7 -25 3.42 1.69
 0 7 25 2.5 2.38
 0 -7 -25 3.6 3.38
 0 -7 -25 3.4 1.65
 0 -7 -25 5.2 3.51
 0 7 25 1.86 2.72
 0 7 25 3.05 1.3
 0 7 25 4.7 1.46
 0 7 25 2.81 1.43
 0 7 25 2.2 1.2
 0 -7 -25 5.79 3.19
 0 -7 -26 52.87 2.45
 0 -7 -26 54.69 2.53
 0 7 26 51.24 2.27
 0 -7 -26 53.95 4.18
 0 7 26 53.78 2.43
 0 -7 -26 52.57 4.26
 0 -7 -26 55.82 3.72
 0 -7 -26 46.91 4.3
 0 7 26 52.65 4.04
 0 -7 -26 54.51 2.48
 0 -7 -26 53.97 2.64
 0 7 26 50.04 2.24
 0 -7 -27 21.6 1.96
 0 7 27 18.94 1.59
 0 -7 -27 17.89 3.52
 0 7 27 20.52 1.81
 0 -7 -27 19.27 3.05
 0 -7 -27 20.3 3.68
 0 -7 -27 16.05 3.68
 0 7 27 22.54 3.23
 0 -7 -27 20.57 2.13
 0 -7 -27 21.41 1.89
 0 7 27 19.14 1.6
 0 -7 -27 17.21 1.99
 0 -7 -28 23.4 2.03
 0 7 28 26.39 3.39
 0 7 28 20.47 1.65
 0 -7 -28 20.42 3.7
 0 7 28 23.79 1.88
 0 -7 -28 22.77 3.74
 0 -7 -28 22.06 3.23
 0 -7 -28 18.54 3.7
 0 -7 -28 22.73 1.92
 0 -7 -28 21.55 2.19
 0 7 28 22.59 1.71
 0 -7 -28 20.29 2.01
 0 -7 -29 39.8 2.35
 0 -7 -29 41.26 2.37
 0 -7 -29 41.03 3.54
 0 -7 -29 42.2 4.12
 0 -7 -29 38.64 4.22
 0 7 29 38.73 3.82
 0 7 29 37.1 2.05
 0 -7 -29 40.84 4
 0 7 29 41.63 2.26
 0 -7 -29 39.18 2.32
 0 7 29 36.59 1.89
 0 7 29 41.55 2.12
 0 -7 -29 39.58 2.45
 0 7 30 3.23 1.46
 0 -7 -30 3.57 1.84
 0 7 30 3.94 1.22
 0 7 30 4.99 1.48
 0 -7 -30 5.84 2.05
 0 -7 -30 5.26 2.03
 0 -7 -30 6.39 1.89
 0 -7 -30 4.83 2.89
 0 -7 -30 3.06 3.53
 0 -7 -30 7.07 3.59
 0 -7 -30 4.69 2.93
 0 7 30 3.73 1.62
 0 -7 -30 4.04 1.83
 0 7 31 198.32 6.22
 0 7 31 186.54 6.09
 0 -7 -31 208.15 6.23
 0 -7 -31 225.53 6.35
 0 7 31 205.79 6.22
 0 -7 -31 207.76 7.55
 0 7 31 182.56 7.79
 0 -7 -31 185.4 8.07
 0 -7 -31 215.78 6.33
 0 7 31 212.65 6.39
 0 -7 -31 210.59 7.62
 0 -7 -31 210.62 8.22
 0 -7 -31 219.76 6.32
 0 -7 -31 207.9 6.35
 0 7 32 185.3 7.79
 0 7 32 205.77 6.17
 0 -7 -32 220.07 6.29
 0 -7 -32 193.17 8.02
 0 7 32 200.9 8.62
 0 7 32 214.13 6.36
 0 -7 -32 216.1 6.28
 0 -7 -32 207.43 6.22
 0 -7 -32 205.84 6.19
 0 7 32 181.95 6.06
 0 7 32 195.99 6.18
 0 -7 -32 207.05 8.19
 0 -7 -32 212.42 7.6
 0 -7 -32 202.71 6.29
 0 -7 -32 213.42 6.26
 0 7 33 19.9 3.1
 0 7 33 22.24 4.01
 0 -7 -33 18.59 3.86
 0 7 33 28.61 2.07
 0 -7 -33 25.23 2.15
 0 -7 -33 24.91 2.3
 0 7 33 22.02 1.79
 0 7 33 24.61 1.85
 0 7 33 21.21 1.61
 0 -7 -33 26.91 2.28
 0 -7 -33 24.92 2.05
 0 -7 -33 23.77 2.12
 0 -7 -33 26.21 2.23
 0 7 34 2.48 2.56
 0 -7 -34 0.7 2.06
 0 7 34 0.35 1.5
 0 -7 -34 5.87 3.58
 0 7 34 2.13 3.46
 0 7 34 0.97 1.66
 0 -7 -34 1.97 1.83
 0 7 34 1.69 1.28
 0 7 34 0.94 1.49
 0 -7 -34 0.38 1.7
 0 -7 -34 0.17 1.97
 0 -7 -34 1.45 1.93
 0 -7 -34 1.63 1.81
 0 7 35 22.51 3.11
 0 -7 -35 20.95 1.95
 0 7 35 19.83 1.84
 0 -7 -35 22.11 2.18
 0 -7 -35 17.4 3.89
 0 7 35 23.22 4.06
 0 -7 -35 23.14 2.16
 0 -7 -35 26.31 2.1
 0 -7 -35 23.63 2.28
 0 7 35 23.91 1.86
 0 -7 -35 23.39 3.17
 0 -7 -35 23.43 3.82
 0 -7 -35 23.62 2.12
 0 7 35 24.66 2.08
 0 -7 -36 56.29 2.74
 0 -7 -36 48.54 2.48
 0 7 36 47.51 4.71
 0 -7 -36 50.54 4.52
 0 -7 -36 52.89 2.68
 0 -7 -36 56.64 2.66
 0 7 36 49.47 2.43
 0 -7 -36 57.45 2.78
 0 -7 -36 50.29 3.79
 0 -7 -36 59.26 4.52
 0 -7 -36 57.89 2.42
 0 -7 -36 51.66 2.67
 0 7 36 50 2.62
 0 -7 -37 62.42 2.77
 0 -7 -37 53.72 2.56
 0 7 37 54.56 2.55
 0 -7 -37 59.34 2.81
 0 7 37 50.76 4.86
 0 -7 -37 49.65 4.6
 0 -7 -37 57.85 2.74
 0 -7 -37 58.43 2.72
 0 7 37 56.14 2.73
 0 -7 -37 58.53 4.61
 0 -7 -37 55.84 2.75
 0 -7 -37 55.09 2.43
 0 -7 -38 4.22 1.83
 0 7 38 2.65 3.41
 0 -7 -38 2.83 3.48
 0 -7 -38 3.81 1.92
 0 -7 -38 1.98 1.56
 0 7 38 0.88 2.51
 0 -7 -38 3.85 1.52
 0 -7 -38 1.92 2
 0 -7 -38 2.1 3.33
 0 -7 -38 3.04 1.74
 0 7 38 1.9 1.49
 0 -7 -38 2.28 1.93
 0 7 39 13.65 1.68
 0 -7 -39 16.56 2.06
 0 7 39 15.99 3.7
 0 -7 -39 18.2 2.06
 0 7 39 11.75 2.86
 0 -7 -39 16.97 2.12
 0 7 39 15.7 1.99
 0 -7 -39 12.89 3.46
 0 -7 -39 15.86 1.63
 0 -7 -39 15.78 1.94
 0 -7 -40 17.02 1.96
 0 7 40 15.69 1.95
 0 -7 -40 16.53 2.1
 0 7 40 15.83 1.67
 0 -7 -40 17.17 1.99
 0 -7 -40 15.38 1.9
 0 7 40 13.13 3.56
 0 -7 -41 46.02 2.38
 0 -7 -41 43.64 2.37
 0 -7 -41 42.57 2.05
 0 7 41 39.47 4.21
 0 -7 -42 11.73 1.77
 0 7 42 7.59 3.11
 0 7 42 8.1 1.46
 0 -7 -42 10.25 1.44
 0 7 43 -0.39 1.61
 0 7 43 1.44 2.95
 0 -7 -43 -0.13 1.75
 0 -7 -43 -0.67 1.69
 0 7 43 1.31 1.31
 0 -7 -43 -0.14 1.3
 0 -7 -43 1.31 1.56
 0 -7 -44 32.47 1.98
 0 7 44 33.03 2.11
 0 -7 -44 29.18 2
 0 -7 -44 32.63 1.7
 0 -7 -44 37.39 2.1
 0 7 44 29.7 1.81
 0 -7 -44 35.52 2.06
 0 7 44 37.25 3.63
 0 7 45 6.81 2.81
 0 -7 -45 2.71 1.48
 0 -7 -45 1.24 1.21
 0 7 45 1.67 1.03
 0 -7 -45 3 1.61
 0 7 45 3.2 2.91
 0 7 45 2.92 1.56
 0 -7 -45 3.07 1.59
 0 7 45 3.19 1.23
 0 -7 -46 38.02 2
 0 -7 -46 42.59 1.69
 0 -7 -46 46.67 2.07
 0 7 46 41.89 3.74
 0 7 46 38.38 1.84
 0 -7 -46 46.21 2.06
 0 7 46 44.1 2.12
 0 7 47 7.52 1.17
 0 -7 -47 7.29 1.48
 0 -7 -47 5.67 1.37
 0 7 47 3.47 0.92
 0 -7 -47 7.81 1.5
 0 7 47 7.05 1.45
 0 7 48 0.37 0.99
 0 -7 -48 0.57 1.32
 0 7 48 -0.39 1.29
 0 -7 -48 0.45 1.23
 0 -7 -48 1.49 1.35
 0 7 49 31.03 1.64
 0 -7 -49 36.16 1.63
 0 -7 -49 28.98 1.58
 0 -7 -49 36.24 1.63
 0 7 50 0.87 0.81
 0 7 50 0.42 1.06
 0 -7 -50 1.88 1.02
 0 -7 -50 2.58 0.95
 0 -7 -50 2.99 1.1
 0 7 51 0.34 0.62
 0 -7 -51 0.29 0.87
 0 7 51 1.05 0.91
 0 -7 -51 1.14 0.81
 0 -8 42 0.57 0.93
 0 8 -41 3.55 0.76
 0 -8 41 4.25 1.14
 0 8 -41 1.2 0.68
 0 -8 41 1.8 0.71
 0 8 -40 1.55 0.85
 0 -8 40 -0.03 1.24
 0 -8 40 0.96 0.77
 0 8 -40 0.31 0.76
 0 -8 39 0.4 1.38
 0 -8 39 0.73 1.13
 0 -8 39 0.55 0.86
 0 -8 39 0.38 1.36
 0 8 -39 1.21 0.97
 0 -8 38 34.96 1.96
 0 -8 38 26.88 3.11
 0 -8 38 27.72 1.7
 0 8 -38 30.51 1.55
 0 -8 38 34.55 1.96
 0 8 -37 28.11 1.56
 0 -8 37 31.89 1.98
 0 -8 37 25.79 1.77
 0 -8 37 30.88 2.01
 0 -8 37 30.04 3.3
 0 -8 37 24.72 3
 0 8 -36 1.56 2.48
 0 -8 36 0.67 1.66
 0 8 -36 0.71 1.21
 0 -8 36 1.26 1.43
 0 8 -36 2.64 2.5
 0 -8 36 0.81 1.67
 0 -8 36 1.93 2.76
 0 -8 36 2.1 2.56
 0 8 -35 2.55 2.71
 0 -8 35 2.62 1.71
 0 8 -35 2.62 1.29
 0 -8 35 1.41 1.52
 0 8 -35 5.45 2.74
 0 -8 35 0.09 1.74
 0 -8 35 -0.27 2.9
 0 -8 35 4.68 2.9
 0 8 -34 16 3.01
 0 -8 34 17.74 1.99
 0 8 -34 16.98 1.55
 0 -8 34 15.42 1.81
 0 8 -34 8.94 3.11
 0 -8 34 17.23 2.01
 0 -8 34 16.15 3.4
 0 -8 34 15.75 3.48
 0 -8 33 5.33 3.31
 0 8 -33 3.54 2.94
 0 -8 33 5.79 1.9
 0 8 -33 4.23 3
 0 -8 33 9.62 3.31
 0 -8 32 33.1 2.33
 0 -8 32 29.46 2.17
 0 -8 32 30.5 3.96
 0 8 -32 21.2 3.51
 0 -8 32 35.88 4.12
 0 8 -32 32.75 3.73
 0 8 -31 1.77 3.02
 0 -8 31 0.46 1.95
 0 8 -31 2.62 1.48
 0 -8 31 0.41 1.81
 0 8 -31 -2.5 3.18
 0 -8 31 -0.03 1.94
 0 -8 31 0.55 3.39
 0 -8 31 2.82 3.36
 0 8 -30 5.65 3.35
 0 8 -30 8.5 1.64
 0 -8 30 9.86 2.11
 0 -8 30 7.15 1.97
 0 8 -30 4.11 3.27
 0 -8 30 7.71 2.08
 0 -8 30 8.33 3.64
 0 -8 30 11.73 3.72
 0 8 -29 178.42 7.28
 0 -8 29 161.98 7.6
 0 -8 29 162.01 5.37
 0 8 -29 170.77 5.17
 0 -8 29 176.64 5.47
 0 -8 29 167.27 5.45
 0 -8 29 153.46 7.54
 0 8 -28 11.22 1.73
 0 -8 28 10.94 2.2
 0 -8 28 7.56 3.85
 0 8 -28 10.79 1.6
 0 -8 28 11.05 2.21
 0 -8 28 7.43 2.05
 0 -8 27 22.91 2.38
 0 8 -27 20.4 1.86
 0 -8 27 22.41 4.13
 0 -8 27 22.16 2.24
 0 8 -27 20.72 1.73
 0 -8 27 20.67 2.35
 0 -8 27 19.36 3.95
 0 8 -26 0.76 1.63
 0 -8 26 1.2 2.12
 0 -8 26 -2.36 3.9
 0 -8 26 -0.12 1.97
 0 -8 26 0.6 3.49
 0 -8 26 1.77 2.11
 0 8 -26 1.25 1.54
 0 8 -25 16.98 1.75
 0 -8 25 15.27 2.23
 0 -8 25 15.1 4
 0 -8 25 18.64 3.81
 0 -8 25 16.05 2.31
 0 8 -25 14.97 1.84
 0 -8 25 15.91 2.3
 0 -8 24 15.52 2.36
 0 8 -24 18.46 1.75
 0 8 -24 14.27 1.55
 0 -8 24 17.92 2.24
 0 -8 24 16.16 3.78
 0 -8 24 18.01 4.05
 0 8 -24 18.85 1.88
 0 -8 24 20.18 2.36
 0 -8 23 53.65 2.97
 0 8 -23 54.91 2.38
 0 8 -23 44.57 2.11
 0 8 -23 48.91 2.26
 0 -8 23 47.82 4.98
 0 -8 23 52.8 2.85
 0 -8 23 51.12 4.89
 0 -8 23 55.99 4.76
 0 -8 23 54.21 2.96
 0 8 -23 54.5 2.53
 0 -8 22 73.93 3.22
 0 8 -22 63.72 2.65
 0 8 -22 53.77 2.39
 0 8 -22 67.19 2.57
 0 -8 22 61.96 5.26
 0 -8 22 63.49 3.07
 0 -8 22 63.62 5.05
 0 -8 22 60.4 5.2
 0 8 -22 67.8 2.8
 0 -8 22 69.89 3.22
 0 -8 21 0.86 2.1
 0 8 -21 -0.08 1.61
 0 8 -21 0.27 1.24
 0 8 -21 -1.37 1.34
 0 -8 21 0.6 3.87
 0 -8 21 -0.78 2.02
 0 -8 21 0.23 3.52
 0 -8 21 0.43 3.79
 0 -8 21 1.69 2.1
 0 8 -21 -0.35 1.6
 0 -8 20 0.55 2.02
 0 8 -20 0.04 1.55
 0 8 -20 0.42 1.24
 0 8 -20 0.11 1.33
 0 -8 20 -2.82 3.94
 0 -8 20 0.71 1.98
 0 -8 20 1.51 3.74
 0 -8 20 0.46 3.27
 0 8 -20 -0.49 1.62
 0 -8 20 0.09 2.04
 0 -8 19 0.4 2.01
 0 8 -19 2.08 1.59
 0 -8 19 -0.69 2.05
 0 8 -19 -0.68 1.57
 0 8 -19 1.12 1.33
 0 -8 19 0.58 3.67
 0 -8 19 0.32 1.91
 0 8 -19 0.2 1.24
 0 -8 19 2.36 3.78
 0 -8 19 2.02 3.25
 0 8 -19 0.14 2.57
 0 8 -18 7.96 1.33
 0 -8 18 9.92 2.07
 0 8 -18 4.2 3.21
 0 8 -18 8.91 1.66
 0 -8 18 9.04 2.1
 0 -8 18 9.85 2.01
 0 -8 18 8.32 3.45
 0 8 -18 12.14 2.86
 0 -8 18 7.02 3.9
 0 8 -18 8.66 1.42
 0 8 -18 8.79 1.63
 0 -8 18 6.48 3.74
 0 -8 17 15.12 2.12
 0 8 -17 16.03 3.39
 0 8 -17 16.12 1.71
 0 8 -17 16.12 1.74
 0 -8 17 18.66 2.19
 0 -8 17 18.83 2.13
 0 8 -17 16.78 1.55
 0 -8 17 10.25 3.63
 0 -8 17 12.8 3.45
 0 8 -17 18.28 2.96
 0 -8 17 13.27 4.1
 0 -8 16 2.83 3.64
 0 8 -16 -0.06 1.32
 0 -8 16 0.39 1.86
 0 -8 16 1.88 1.92
 0 8 -16 2.61 3.12
 0 -8 16 2 1.95
 0 8 -16 3.73 1.56
 0 -8 16 2.58 3.62
 0 8 -16 1.11 1.51
 0 -8 16 -0.83 3.2
 0 -8 16 -0.42 3.81
 0 8 -16 2.18 2.66
 0 -8 15 5.65 3.68
 0 8 -15 6.32 1.39
 0 -8 15 6.08 1.89
 0 -8 15 6.71 1.95
 0 8 -15 8.06 2.35
 0 8 -15 3.61 3.04
 0 8 -15 4.59 1.54
 0 -8 15 7.31 1.91
 0 -8 15 5.14 3.64
 0 8 -15 4.92 1.52
 0 8 -15 3.19 2.62
 0 -8 15 9.66 3.95
 0 -8 15 4.23 3.15
 0 -8 14 7.59 3.64
 0 8 -14 3.31 1.34
 0 -8 14 4.17 1.83
 0 -8 14 4.36 3.67
 0 -8 14 3.22 1.85
 0 8 -14 8.2 3.16
 0 8 -14 2.11 2.39
 0 -8 14 8.2 1.94
 0 8 -14 6.13 1.56
 0 8 -14 6.01 1.51
 0 -8 14 7.23 3.05
 0 -8 14 3.44 3.77
 0 8 -14 0.89 2.67
 0 -8 13 88.04 5.2
 0 -8 13 107.94 5.98
 0 8 -13 107.41 4.86
 0 8 -13 73.87 3.07
 0 8 -13 97.49 3.26
 0 -8 13 97.57 3.56
 0 -8 13 105.4 5.85
 0 -8 13 99.19 5.73
 0 -8 13 98.2 5.56
 0 8 -13 109.43 5.26
 0 8 -13 90.79 4.59
 0 -8 13 108.63 3.7
 0 8 -13 104.02 3.4
 0 8 -13 99.14 3.29
 0 -8 13 105.56 3.65
 0 -8 12 0.49 3.72
 0 -8 12 -0.55 2.84
 0 8 -12 0.2 2.65
 0 8 -12 -0.44 1.13
 0 8 -12 0.87 1.29
 0 -8 12 0.45 1.72
 0 -8 12 1.58 3.26
 0 -8 12 0.47 3.62
 0 -8 12 -1.77 3.49
 0 8 -12 -0.64 2.24
 0 8 -12 0.33 2.95
 0 -8 12 0.98 1.8
 0 8 -12 0.15 1.42
 0 8 -12 0.32 1.42
 0 -8 12 -0.17 1.78
 0 -8 11 8.85 2.96
 0 -8 11 14.67 4.04
 0 8 -11 13.15 2.85
 0 8 -11 8.95 1.33
 0 -8 11 10.18 3.47
 0 8 -11 14.35 1.55
 0 -8 11 16.01 3.92
 0 -8 11 11.43 3.61
 0 -8 11 12.48 1.79
 0 8 -11 14.59 3.28
 0 8 -11 8.18 2.59
 0 8 -11 11.68 1.44
 0 8 -11 15.03 1.59
 0 -8 11 14.68 1.94
 0 -8 11 12.72 1.88
 0 -8 10 114.29 3.96
 0 -8 10 119.44 5.89
 0 8 -10 117.26 3.73
 0 8 -10 111.77 3.73
 0 -8 10 121.79 6.22
 0 -8 10 118.75 5.99
 0 -8 10 112.85 5.34
 0 8 -10 104.38 5.05
 0 8 -10 127.97 5.68
 0 -8 10 113.44 5.55
 0 -8 10 130.44 6.36
 0 -8 10 121.31 4.07
 0 -8 10 123.04 4.03
 0 -8 9 53.47 4.67
 0 -8 9 50.33 4.44
 0 8 -9 49.09 3.75
 0 -8 9 44 3.68
 0 8 -9 51.46 3.86
 0 8 -9 43.47 3.31
 0 -8 9 43.84 3.65
 0 -8 9 52.02 4.71
 0 8 -9 47.65 1.86
 0 -8 9 47.62 4.09
 0 8 -9 45.16 2.06
 0 -8 9 49.85 2.42
 0 -8 8 14.69 2.85
 0 -8 8 22.54 4.03
 0 8 -8 20.55 3.03
 0 8 -8 15.53 1.19
 0 -8 8 18.05 3.42
 0 -8 8 16.42 3.73
 0 -8 8 17.52 3.85
 0 8 -8 19.83 2.67
 0 8 -8 19.99 3.24
 0 8 -8 15.14 1.24
 0 -8 7 5.44 2.55
 0 -8 7 7.11 3.68
 0 -8 7 2.21 2.62
 0 -8 7 2.88 3.45
 0 8 -7 3.58 2.49
 0 8 -7 4.3 1.03
 0 -8 7 7.4 3.14
 0 -8 7 4.77 3.7
 0 8 -7 3.23 1.08
 0 8 -7 6.57 2.95
 0 8 -7 2.48 2.34
 0 -8 6 13.19 3.78
 0 -8 6 8.63 2.57
 0 8 -6 9.21 1.5
 0 -8 6 8.56 3.52
 0 -8 6 8.02 2.7
 0 8 -6 8.32 2.7
 0 -8 6 11.1 1.65
 0 8 -6 8.58 1.09
 0 -8 6 6.35 3.04
 0 -8 6 7.41 3.75
 0 8 -6 7.48 1.17
 0 8 -6 7.35 1.12
 0 8 -6 8.47 3
 0 8 -6 6.09 2.49
 0 -8 5 47.73 4.43
 0 -8 5 39.74 3.21
 0 -8 5 43.55 2.31
 0 8 -5 42.66 2.03
 0 -8 5 47.9 3.51
 0 -8 5 40.29 4.15
 0 8 -5 48.1 3.6
 0 8 -5 42.42 1.77
 0 -8 5 43.94 2.18
 0 -8 5 38.26 3.73
 0 -8 5 46.02 4.49
 0 8 -5 35.53 1.79
 0 8 -5 38.67 1.73
 0 8 -5 54.93 3.8
 0 8 -5 45.3 3.36
 0 -8 4 33.9 3.04
 0 -8 4 41.23 4.29
 0 8 -4 41.64 1.99
 0 -8 4 40.44 2.26
 0 -8 4 41.52 4.25
 0 -8 4 41.86 3.5
 0 8 -4 39.73 3.42
 0 8 -4 40.11 1.71
 0 -8 4 39.72 2.05
 0 -8 4 36.87 3.58
 0 -8 4 38.38 4.39
 0 8 -4 34.95 1.83
 0 8 -4 35.85 1.65
 0 8 -4 35.56 3.41
 0 8 -4 34.08 3.14
 0 -8 3 14.06 3.68
 0 -8 3 19 1.88
 0 8 -3 20.13 1.62
 0 -8 3 24.56 4.09
 0 -8 3 15.89 3.7
 0 -8 3 17.67 3.02
 0 8 -3 15.71 2.85
 0 -8 3 19.18 1.65
 0 8 -3 18.99 1.28
 0 8 -3 17.41 1.15
 0 -8 3 18.04 3.09
 0 8 -3 19.09 1.49
 0 8 -3 15.42 1.24
 0 8 -3 17.76 2.69
 0 8 -3 22.72 3.23
 0 -8 2 61.61 4.58
 0 8 -2 62.1 2.41
 0 -8 2 63.15 2.66
 0 -8 2 65.01 5
 0 -8 2 57.35 4.62
 0 -8 2 66.59 4.1
 0 8 -2 65.3 3.93
 0 8 -2 54.45 2.1
 0 -8 2 62.16 2.43
 0 8 -2 62.35 2.17
 0 8 -2 51.79 2.11
 0 8 -2 58.16 2.3
 0 -8 2 60.21 3.98
 0 -8 2 60.01 2.53
 0 8 -2 70.19 4.19
 0 -8 1 45.03 4.28
 0 -8 1 48.72 2.39
 0 8 -1 48.86 2.15
 0 -8 1 50.59 3.69
 0 -8 1 44.14 4.61
 0 -8 1 45.46 4.36
 0 -8 1 54.28 3.79
 0 8 -1 48.65 3.63
 0 8 -1 47.48 1.89
 0 -8 1 52.41 2.16
 0 8 -1 49.56 1.84
 0 8 -1 37.27 1.79
 0 8 -1 41.63 2.01
 0 -8 1 48.94 2.3
 0 8 -1 52.4 3.77
 0 -8 0 17.55 3.72
 0 -8 0 20.71 1.71
 0 -8 0 20.94 1.87
 0 8 0 21.26 1.64
 0 -8 0 19.19 2.96
 0 -8 0 23.53 4.21
 0 -8 0 20.42 3.2
 0 8 0 23.54 2.98
 0 8 0 20.8 1.26
 0 8 0 18.88 1.37
 0 -8 0 19.01 1.6
 0 8 0 20.78 1.54
 0 8 0 18.2 1.27
 0 -8 0 21.86 1.77
 0 8 0 21.87 3.19
 0 -8 -1 43.22 2.17
 0 8 1 43.16 1.75
 0 -8 -1 45.29 2.28
 0 8 1 43.81 2.05
 0 -8 -1 44.55 4.1
 0 -8 -1 39.38 3.45
 0 -8 -1 42.91 2.15
 0 -8 -1 39.42 4.54
 0 -8 -1 43.74 3.78
 0 8 1 48.8 3.53
 0 -8 -1 41.74 1.98
 0 8 1 42.92 1.79
 0 8 1 44.2 1.8
 0 8 1 43.05 1.81
 0 8 1 41.44 1.96
 0 8 1 47.77 3.7
 0 -8 -2 2.44 1.46
 0 8 2 1.25 1.24
 0 8 2 0.37 1
 0 8 2 0.57 1.36
 0 -8 -2 2.14 1.63
 0 -8 -2 2.22 3.29
 0 -8 -2 0.13 2.44
 0 -8 -2 0.99 1.48
 0 -8 -2 0.78 3.9
 0 -8 -2 2.32 2.95
 0 8 2 3.43 2.56
 0 -8 -2 2.61 2.17
 0 8 2 1.84 1
 0 -8 -2 1.85 1.27
 0 8 2 0.94 1.13
 0 8 2 1.27 1.02
 0 8 2 2.34 2.92
 0 -8 -3 25.37 1.79
 0 8 3 19.64 1.29
 0 -8 -3 25.22 1.92
 0 8 3 26.79 1.71
 0 -8 -3 20.34 4.19
 0 -8 -3 21.45 3.6
 0 -8 -3 23.9 2.85
 0 -8 -3 22.86 1.73
 0 -8 -3 20.1 3.57
 0 -8 -3 24.71 4.27
 0 -8 -3 23.18 3.44
 0 -8 -3 22 2.55
 0 8 3 23.52 2.97
 0 8 3 24.32 1.42
 0 -8 -3 21.75 1.54
 0 8 3 23.97 1.39
 0 8 3 21.62 1.55
 0 8 3 23.48 1.39
 0 8 3 21.93 3.19
 0 8 4 1.72 0.91
 0 -8 -4 5.07 1.49
 0 8 4 4.17 1.04
 0 8 4 2.78 1.29
 0 8 4 2.56 1.03
 0 8 4 3.75 1.1
 0 -8 -4 2.34 3.85
 0 -8 -4 3.53 3.31
 0 -8 -4 2.83 1.45
 0 -8 -4 5.28 2.41
 0 -8 -4 -0.15 3.22
 0 -8 -4 0.35 4.01
 0 -8 -4 0.69 2.2
 0 -8 -4 1.11 3.08
 0 -8 -4 2 2.29
 0 8 4 4.46 2.55
 0 8 4 3.46 1.13
 0 -8 -4 4.01 1.63
 0 8 4 4.07 1.44
 0 8 4 6.74 2.87
 0 8 5 92.08 2.9
 0 -8 -5 94.1 3.27
 0 8 5 86.23 2.88
 0 8 5 94.13 2.95
 0 8 5 94.71 2.97
 0 -8 -5 89.9 5.09
 0 -8 -5 83.16 5.46
 0 -8 -5 92.9 3.23
 0 -8 -5 85.02 4.25
 0 -8 -5 83.04 5.02
 0 -8 -5 87.3 4.29
 0 -8 -5 87.78 5.68
 0 -8 -5 89.94 4.95
 0 -8 -5 90.43 4.36
 0 8 5 98.4 4.68
 0 8 5 83.52 3.07
 0 8 5 89.99 2.99
 0 -8 -5 96.41 3.28
 0 8 5 96.16 3.13
 0 8 5 90.24 4.66
 0 8 6 1.87 0.96
 0 -8 -6 5.4 3.2
 0 -8 -6 1.26 3.87
 0 8 6 2.77 1.31
 0 8 6 3.05 1.03
 0 -8 -6 3.4 1.5
 0 8 6 1.69 1.07
 0 -8 -6 3.05 4.05
 0 -8 -6 4.76 3.31
 0 -8 -6 3.54 2.27
 0 -8 -6 2.04 3.2
 0 8 6 2.49 2.48
 0 -8 -6 3.81 2.37
 0 8 6 1.55 1.14
 0 -8 -6 3.05 1.5
 0 -8 -6 1.75 1.61
 0 8 6 1.99 1.4
 0 8 6 7.28 2.86
 0 8 7 79.95 2.79
 0 -8 -7 74.34 5.34
 0 -8 -7 86.45 4.94
 0 8 7 84.58 2.85
 0 -8 -7 88.34 3.17
 0 -8 -7 86.47 3.12
 0 -8 -7 91.08 3.13
 0 -8 -7 80.13 4.18
 0 -8 -7 83.62 5.62
 0 -8 -7 81.01 5
 0 -8 -7 83.84 4.91
 0 -8 -7 80.9 4.23
 0 8 7 92.68 4.56
 0 8 7 93.21 3.01
 0 8 7 89.62 2.94
 0 8 7 91.41 3.05
 0 8 7 95.26 4.68
 0 8 8 60.53 2.19
 0 -8 -8 61.21 4.39
 0 -8 -8 62.07 4.93
 0 8 8 62.17 2.29
 0 8 8 59.16 2.32
 0 -8 -8 64.66 2.58
 0 -8 -8 62.11 2.54
 0 -8 -8 60.76 3.57
 0 -8 -8 62.62 4.52
 0 -8 -8 60.43 4.93
 0 -8 -8 58.87 4.41
 0 -8 -8 55.24 3.64
 0 8 8 61.55 3.54
 0 8 8 64.53 3.87
 0 8 8 58.87 2.32
 0 8 8 61.2 2.44
 0 8 8 66.9 4.07
 0 -8 -9 55.47 4.12
 0 -8 -9 57.81 4.76
 0 8 9 51.68 2.06
 0 8 9 54.2 2.11
 0 -8 -9 54.11 2.36
 0 -8 -9 53.95 2.33
 0 -8 -9 53.98 4.35
 0 -8 -9 54.18 4.28
 0 8 9 51.49 3.63
 0 8 9 52.55 3.35
 0 8 9 48.99 2.07
 0 8 9 47.19 1.92
 0 -8 -9 49.12 2.6
 0 8 9 51.08 1.99
 0 8 9 54.05 3.8
 0 -8 -10 12.41 1.96
 0 8 10 11.06 1.23
 0 8 10 11.55 1.33
 0 8 10 14.87 1.31
 0 -8 -10 11.59 3.59
 0 -8 -10 11.38 3.49
 0 8 10 12.44 2.71
 0 8 10 11.46 2.52
 0 8 10 10.72 1.11
 0 8 10 13.75 1.33
 0 -8 -10 14.38 3.26
 0 -8 -10 12.45 3.92
 0 -8 -10 12.66 1.65
 0 8 10 12.52 1.41
 0 8 10 18.53 3.08
 0 8 11 183.62 6.7
 0 8 11 178.29 6.54
 0 8 11 165.78 4.92
 0 -8 -11 167.19 7.21
 0 -8 -11 168.85 6.78
 0 -8 -11 174.62 7.1
 0 8 11 167.4 4.85
 0 8 11 150.39 4.73
 0 8 11 158.86 4.89
 0 -8 -11 167.21 5.16
 0 8 11 170.03 4.88
 0 8 12 60.52 3.96
 0 8 12 60.37 3.72
 0 8 12 57.35 2.29
 0 8 12 54.06 3.14
 0 -8 -12 52.08 4.65
 0 -8 -12 59.35 4.1
 0 -8 -12 63.03 4.57
 0 8 12 48.74 2.21
 0 8 12 56.22 2.15
 0 -8 -12 58.06 2.62
 0 8 12 56.23 2.05
 0 8 13 42.87 3.39
 0 8 13 45.18 1.98
 0 8 13 38.94 1.86
 0 -8 -13 44.34 2.33
 0 8 13 39.49 2.85
 0 -8 -13 43.93 4.44
 0 -8 -13 43.82 3.79
 0 -8 -13 42.05 4.11
 0 8 13 38.81 1.69
 0 8 13 53.88 3.77
 0 -8 -14 14.45 2.71
 0 8 14 13.68 2.74
 0 -8 -14 17.35 2.99
 0 8 14 14.32 1.44
 0 8 14 16.26 3.08
 0 8 14 12.32 1.16
 0 -8 -14 17.7 3.75
 0 8 14 11.72 2.22
 0 -8 -14 12.44 3.21
 0 -8 -14 17.22 3.9
 0 -8 -14 15.63 1.87
 0 8 14 12.33 1.38
 0 -8 -15 315.43 10.85
 0 8 15 301.37 9.99
 0 -8 -15 319.86 10.84
 0 -8 -15 309.12 10.03
 0 8 15 314.97 8.64
 0 -8 -15 317.74 8.88
 0 -8 -15 307.04 8.89
 0 8 15 341.61 10.63
 0 -8 -16 4.84 3.58
 0 8 16 2.25 2.05
 0 -8 -16 2.81 1.48
 0 -8 -16 1.67 1.43
 0 -8 -16 2.2 1.82
 0 -8 -16 0.86 3.63
 0 -8 -16 -0.49 3.02
 0 -8 -16 2.34 3.47
 0 -8 -16 1.67 2.49
 0 8 16 2 1.27
 0 -8 -16 2.74 3.04
 0 8 16 1.69 1.2
 0 -8 -16 2.78 1.63
 0 -8 -17 31.94 2.1
 0 -8 -17 30.44 4.16
 0 -8 -17 35.15 2.24
 0 8 17 29.27 2.91
 0 -8 -17 40.29 4.25
 0 -8 -17 32.86 1.97
 0 -8 -17 31.67 2
 0 -8 -17 38.23 3.75
 0 8 17 36.83 3.48
 0 -8 -17 36.44 4.17
 0 -8 -17 37.83 3.33
 0 8 17 33.57 1.88
 0 8 17 32.11 1.78
 0 -8 -17 32.45 3.63
 0 -8 -17 38.25 2.16
 0 -8 -18 6.98 3.49
 0 8 18 5.31 2.25
 0 -8 -18 9.57 1.58
 0 -8 -18 8.44 1.55
 0 -8 -18 9.22 3.64
 0 -8 -18 7.21 3.23
 0 8 18 9.34 2.81
 0 -8 -18 8.06 3.62
 0 -8 -18 7.29 2.65
 0 8 18 8.04 1.45
 0 -8 -18 6.81 3.07
 0 -8 -18 7.73 2.8
 0 8 18 9.05 1.38
 0 -8 -18 10.68 1.73
 0 -8 -18 10.36 1.87
 0 -8 -18 8.65 1.85
 0 8 18 8.18 1.35
 0 -8 -19 15.42 1.94
 0 -8 -19 19.52 1.84
 0 -8 -19 19.61 3.82
 0 8 19 14.94 2.61
 0 -8 -19 13.56 3.74
 0 -8 -19 16.96 1.72
 0 -8 -19 16.28 1.69
 0 -8 -19 15.58 3.34
 0 8 19 21.2 2.97
 0 8 19 15.07 1.33
 0 8 19 16.8 1.56
 0 -8 -19 18.98 3.37
 0 -8 -19 17.86 3.07
 0 8 19 13.69 1.43
 0 -8 -19 13.9 1.95
 0 8 19 16.6 1.54
 0 8 19 15.41 1.54
 0 8 20 5.13 2.44
 0 -8 -20 4.62 3.58
 0 -8 -20 1.64 1.51
 0 -8 -20 4.93 3.58
 0 -8 -20 2.24 3.24
 0 8 20 2.09 2.7
 0 8 20 3.87 1.36
 0 8 20 2.58 1.03
 0 8 20 1.64 1.3
 0 -8 -20 3.91 1.82
 0 8 20 2.05 1.27
 0 -8 -20 3.04 1.72
 0 8 20 2.27 1.3
 0 -8 -20 1.1 1.79
 0 -8 -20 2.65 3.08
 0 8 21 2 2.28
 0 -8 -21 2.94 3.41
 0 -8 -21 -0.63 1.52
 0 -8 -21 -0.63 3.19
 0 -8 -21 -1.87 3.64
 0 8 21 0.93 2.73
 0 8 21 -0.94 1.38
 0 8 21 0.94 1.41
 0 -8 -21 -0.04 1.78
 0 -8 -21 0.32 1.68
 0 8 21 1.78 1.31
 0 -8 -21 0.44 1.77
 0 -8 -21 3.36 3.07
 0 -8 -22 30.47 2.17
 0 -8 -22 33.92 2.16
 0 -8 -22 32.69 2.22
 0 8 22 27.63 3.03
 0 -8 -22 30.32 3.94
 0 -8 -22 23.67 4.09
 0 -8 -22 32.78 3.87
 0 8 22 34.55 3.58
 0 -8 -22 36.06 3.45
 0 8 22 31.13 1.97
 0 8 22 31.21 1.91
 0 -8 -22 33.4 3.65
 0 8 22 27.62 1.67
 0 -8 -23 3.66 1.79
 0 -8 -23 2.42 1.78
 0 -8 -23 4.39 1.82
 0 8 23 2.22 2.4
 0 -8 -23 2.62 3.37
 0 -8 -23 1.4 3.64
 0 -8 -23 2.89 3.27
 0 8 23 -0.29 2.72
 0 -8 -23 3.06 2.79
 0 8 23 1.31 1.41
 0 8 23 1.54 1.39
 0 -8 -23 2.86 3.16
 0 8 23 2.94 1.16
 0 -8 -24 3.37 3.61
 0 -8 -24 5.73 1.85
 0 -8 -24 2.59 1.8
 0 -8 -24 3.68 1.77
 0 -8 -24 8.01 3.42
 0 8 24 2.77 2.79
 0 -8 -24 5.19 2.85
 0 8 24 1.93 1.48
 0 8 24 4.37 1.47
 0 8 24 4.22 1.24
 0 -8 -24 5.12 3.27
 0 -8 -25 4.24 1.79
 0 -8 -25 1.89 1.77
 0 -8 -25 -2.84 3.53
 0 -8 -25 1.18 1.75
 0 -8 -25 1.52 3.59
 0 8 25 -1.42 2.86
 0 8 25 2.28 1.32
 0 8 25 1.08 1.54
 0 8 25 2.31 1.5
 0 -8 -25 2.46 3.34
 0 8 25 1.29 1.19
 0 -8 -26 10.16 1.83
 0 -8 -26 11.7 1.9
 0 8 26 9.48 1.41
 0 8 26 10.73 1.37
 0 -8 -26 10.27 1.88
 0 -8 -26 10.35 3.5
 0 -8 -26 11.61 3.82
 0 8 26 10.12 3.03
 0 -8 -26 7.63 3.38
 0 8 26 11.31 1.66
 0 -8 -27 29.61 2.27
 0 8 27 30.51 1.86
 0 -8 -27 30.26 2.39
 0 -8 -27 30.54 2.19
 0 -8 -27 34.48 4.07
 0 -8 -27 28.96 4.26
 0 -8 -27 31.06 2.24
 0 8 27 30.45 1.83
 0 8 27 32.44 2.07
 0 -8 -28 138.07 4.45
 0 8 28 125.11 4.24
 0 8 28 133.9 4.41
 0 -8 -28 131.45 4.38
 0 -8 -28 139.51 4.53
 0 -8 -28 141.27 6.39
 0 -8 -28 111.89 6.32
 0 -8 -28 137.15 4.47
 0 8 28 120.71 4.18
 0 -8 -29 0.23 1.88
 0 8 29 2.66 3.13
 0 8 29 -0.73 1.39
 0 -8 -29 3.41 1.9
 0 8 29 1.47 1.35
 0 -8 -29 1.8 2.05
 0 -8 -29 1.73 1.76
 0 -8 -29 1.55 3.54
 0 -8 -29 2.31 3.59
 0 -8 -29 -0.24 3.48
 0 8 29 0.47 1.61
 0 -8 -30 151.99 4.96
 0 -8 -30 161.74 4.98
 0 -8 -30 159.36 4.99
 0 8 30 145.76 4.76
 0 -8 -30 149.07 4.91
 0 8 30 138.79 4.73
 0 -8 -30 156.22 4.97
 0 8 30 146.99 6.88
 0 -8 -30 139.87 6.8
 0 -8 -30 140.51 6.68
 0 8 30 159.05 4.98
 0 -8 -31 134.44 4.53
 0 -8 -31 139.54 4.53
 0 8 31 128.42 6.37
 0 8 31 126.57 4.33
 0 -8 -31 146.55 4.6
 0 8 31 126.64 4.33
 0 -8 -31 132.38 4.48
 0 -8 -31 120.06 6.41
 0 -8 -31 130.76 6.3
 0 -8 -31 136.28 4.55
 0 8 31 134.91 4.51
 0 8 32 13.2 1.61
 0 -8 -32 15.09 2.2
 0 -8 -32 14.21 1.95
 0 8 32 15.17 1.65
 0 -8 -32 14.03 1.98
 0 -8 -32 17.33 2.03
 0 -8 -32 15.07 3.71
 0 -8 -32 13.21 3.73
 0 -8 -32 15.94 2.16
 0 8 32 17.14 1.87
 0 8 33 3.97 1.41
 0 -8 -33 4.56 2.08
 0 8 33 4.2 1.47
 0 -8 -33 6.01 1.98
 0 -8 -33 4.57 1.8
 0 -8 -33 6.26 1.85
 0 -8 -33 5.98 1.83
 0 8 33 2.14 3.53
 0 -8 -33 3.33 3.39
 0 -8 -33 3.61 3.38
 0 -8 -33 5.74 2.02
 0 8 33 5.33 1.65
 0 -8 -34 16.28 2.17
 0 8 34 13.99 1.59
 0 -8 -34 14.22 1.91
 0 8 34 13.16 1.6
 0 -8 -34 13.28 2.1
 0 -8 -34 13.33 1.94
 0 -8 -34 14.98 1.99
 0 8 34 11.96 3.71
 0 -8 -34 13.29 3.59
 0 -8 -34 11.13 3.5
 0 -8 -34 14.49 2.09
 0 8 34 15.8 1.83
 0 8 35 32.05 1.95
 0 -8 -35 35.18 2.43
 0 -8 -35 30.6 2.16
 0 -8 -35 34.38 2.33
 0 -8 -35 30.8 2.25
 0 -8 -35 34.96 2.26
 0 8 35 32.77 4.18
 0 -8 -35 26.53 3.89
 0 -8 -35 34.87 4.01
 0 -8 -35 34.8 2.36
 0 8 35 32.39 2.16
 0 -8 -36 59.77 2.75
 0 8 36 48.16 2.35
 0 -8 -36 49.58 2.5
 0 -8 -36 56.15 2.67
 0 -8 -36 51.95 2.64
 0 -8 -36 56.86 2.64
 0 -8 -36 47.08 4.33
 0 8 36 54.59 4.8
 0 -8 -36 51.92 4.41
 0 -8 -36 55.1 2.69
 0 8 36 50.05 2.56
 0 8 37 2.81 1.42
 0 -8 -37 4.13 1.92
 0 -8 -37 5.86 1.87
 0 -8 -37 2.46 1.62
 0 -8 -37 1.69 1.72
 0 -8 -37 1.72 1.74
 0 -8 -37 3.03 3.35
 0 8 37 -0.79 3.41
 0 -8 -37 1.11 3.29
 0 -8 -37 3.88 1.86
 0 8 37 3.61 1.6
 0 8 38 -1 3.39
 0 -8 -38 0.86 3.18
 0 -8 -38 -0.5 1.83
 0 -8 -38 -1.19 1.6
 0 -8 -38 2.88 1.7
 0 8 38 -0.1 1.37
 0 -8 -38 -0.86 1.87
 0 -8 -38 -0.25 3.25
 0 -8 -38 0.68 1.91
 0 -8 -38 -0.52 1.69
 0 -8 -38 0.62 1.76
 0 -8 -39 1.46 1.73
 0 8 39 -0.86 3.16
 0 -8 -39 -1.57 1.75
 0 -8 -39 -0.04 1.77
 0 -8 -39 1.7 3.1
 0 8 40 3.6 3.15
 0 -8 -40 5.3 1.74
 0 8 40 3.88 1.32
 0 -8 -41 22.38 1.95
 0 8 41 16.03 1.52
 0 8 41 18.19 3.49
 0 -8 -41 23.73 1.97
 0 8 41 23.02 1.92
 0 -8 -41 20.01 1.82
 0 8 42 4.37 1.58
 0 -8 -42 2.73 1.68
 0 8 42 3.72 1.24
 0 8 42 2.88 2.92
 0 -8 -42 3.53 1.63
 0 -8 -42 3.96 1.7
 0 -8 -42 2.87 1.54
 0 8 43 16.28 1.69
 0 -8 -43 17.17 1.76
 0 8 43 13.46 1.35
 0 8 43 11.86 3.05
 0 -8 -43 16.73 1.69
 0 -8 -43 16.13 1.76
 0 -8 -43 12.07 1.6
 0 8 44 1.62 1.46
 0 -8 -44 4.32 1.5
 0 -8 -44 2.2 1.54
 0 8 44 2.56 1.09
 0 8 44 1.87 2.64
 0 -8 -44 1.47 1.54
 0 -8 -44 2.14 1.41
 0 8 44 0.91 1.07
 0 8 45 7.86 1.47
 0 8 45 6.73 1.07
 0 8 45 7.85 1.13
 0 -8 -45 9.96 1.55
 0 -8 -45 9.49 1.53
 0 8 45 6.03 1.07
 0 -8 -45 7.75 1.42
 0 8 46 52.23 2.06
 0 -8 -46 53.95 2.02
 0 -8 -46 59.12 2.03
 0 -8 -46 46.53 1.96
 0 8 47 2.81 1.22
 0 8 47 -0.29 0.84
 0 -8 -47 1.39 1.27
 0 -8 -47 0.28 1.27
 0 8 47 -0.4 0.81
 0 -8 -47 -0.62 1.18
 0 8 48 47.34 1.71
 0 -8 -48 53.37 1.69
 0 -8 -48 55.94 1.67
 0 -8 -48 41.4 1.63
 0 8 49 5.49 0.99
 0 -8 -49 5.72 1.05
 0 -8 -49 6.99 1.03
 0 -8 -49 3.99 0.95
 0 -9 40 -0.4 0.81
 0 -9 39 12.47 1.1
 0 -9 39 9.61 1.02
 0 9 -38 19.52 0.99
 0 -9 38 21.95 1.39
 0 -9 38 20.91 1.28
 0 -9 38 20.58 1.23
 0 -9 37 0.71 1.09
 0 -9 37 -0.01 0.67
 0 -9 37 0.37 1.1
 0 -9 37 0.18 1.25
 0 9 -37 -0.64 0.86
 0 9 -37 -0.27 0.83
 0 -9 36 1.51 1.2
 0 -9 36 0.38 0.76
 0 -9 36 0.76 1.39
 0 9 -36 2.14 0.99
 0 -9 35 34.54 1.95
 0 9 -35 32.1 1.54
 0 -9 34 4.78 1.46
 0 -9 34 6.71 2.75
 0 -9 34 1.24 2.54
 0 9 -34 5.81 1.18
 0 -9 34 6.33 1.64
 0 9 -33 8.64 2.64
 0 -9 33 12.18 3.02
 0 -9 33 11.99 1.67
 0 -9 33 10.66 1.79
 0 -9 33 11.7 3
 0 -9 33 12.78 1.77
 0 9 -33 10.52 1.33
 0 9 -32 10.81 1.38
 0 -9 32 11.5 1.84
 0 9 -32 10.16 2.86
 0 -9 32 8.77 3.08
 0 -9 32 8.5 1.7
 0 -9 32 11.9 1.88
 0 -9 32 13.09 3.18
 0 9 -32 6.94 2.69
 0 -9 31 135.8 4.26
 0 9 -31 121.49 3.87
 0 9 -31 130.61 5.7
 0 -9 31 117.91 6.03
 0 -9 31 119.85 4.14
 0 -9 31 133.73 4.21
 0 -9 31 110.05 5.95
 0 9 -30 10.11 1.51
 0 9 -30 10.35 3.14
 0 -9 30 13.07 1.99
 0 9 -30 6.51 2.9
 0 -9 30 7.6 3.46
 0 -9 30 12.18 3.45
 0 -9 29 1.12 3.38
 0 -9 29 -1.54 3.13
 0 9 -29 1.62 2.78
 0 9 -29 -0.08 3.11
 0 9 -28 6.63 2.98
 0 -9 28 11.47 3.71
 0 -9 28 8.88 1.92
 0 -9 28 8.59 3.43
 0 9 -28 16.7 3.44
 0 9 -28 11.04 1.59
 0 -9 28 12.01 2.03
 0 9 -27 32.2 1.98
 0 -9 27 33.45 2.44
 0 9 -27 34.46 3.87
 0 -9 27 34.12 4.38
 0 -9 27 34.22 2.37
 0 -9 27 33.41 2.46
 0 -9 27 32.29 4.09
 0 9 -26 39.07 2.16
 0 -9 26 41.1 2.6
 0 9 -26 44.95 4.14
 0 -9 26 43.85 4.62
 0 -9 26 37.85 2.52
 0 -9 26 41.84 2.59
 0 -9 26 46.28 4.4
 0 -9 26 35.38 4.16
 0 9 -25 3.58 1.55
 0 -9 25 3.25 2.12
 0 9 -25 4.04 3.27
 0 -9 25 0.46 3.77
 0 -9 25 5.86 2.01
 0 -9 25 5.97 2.09
 0 -9 25 5.71 3.72
 0 9 -25 -0.65 2.87
 0 -9 24 1.6 2.04
 0 9 -24 -0.05 1.58
 0 9 -24 -1.43 3.35
 0 -9 24 -0.35 3.82
 0 -9 24 -2.15 1.96
 0 -9 24 0.92 2.03
 0 -9 24 2.08 3.77
 0 9 -24 -2.55 3
 0 9 -23 4.45 3.38
 0 -9 23 1.25 2.09
 0 9 -23 1.18 1.59
 0 9 -23 -0.37 1.19
 0 -9 23 0.36 3.8
 0 -9 23 4.64 2.08
 0 -9 23 1.31 1.95
 0 9 -23 2.81 2.98
 0 9 -22 1.37 3.32
 0 -9 22 3.85 2.06
 0 -9 22 5.83 2.16
 0 9 -22 3.96 1.62
 0 9 -22 3.86 1.29
 0 -9 22 5.89 3.92
 0 -9 22 5.05 2.03
 0 -9 22 6.94 3.58
 0 9 -22 4.22 2.86
 0 9 -21 5 3.47
 0 -9 21 5.59 2.22
 0 9 -21 6.61 1.68
 0 9 -21 4.37 1.32
 0 9 -21 3.53 1.36
 0 -9 21 7.13 2.18
 0 -9 21 3.46 2.07
 0 -9 21 7.76 4.02
 0 -9 21 2.94 3.3
 0 9 -21 5.19 3
 0 -9 20 79.36 3.34
 0 9 -20 60.98 2.62
 0 9 -20 67.89 2.71
 0 9 -20 73.02 2.94
 0 -9 20 77.12 3.38
 0 -9 20 71.61 3.25
 0 9 -20 72.68 5
 0 -9 20 75.07 5.55
 0 -9 20 76.09 5.24
 0 -9 19 26.69 2.41
 0 9 -19 28.51 1.98
 0 -9 19 29.69 2.5
 0 9 -19 22.72 1.68
 0 9 -19 21.48 1.71
 0 -9 19 25.12 2.37
 0 -9 19 23.5 4.51
 0 -9 19 25.89 3.98
 0 9 -19 27.33 3.96
 0 -9 18 14.13 2.23
 0 9 -18 13.43 1.77
 0 -9 18 15.45 2.29
 0 9 -18 11.89 1.47
 0 9 -18 11.76 1.54
 0 -9 18 12.01 3.9
 0 -9 18 11.99 2.15
 0 -9 18 13.24 4.31
 0 -9 18 10.16 3.53
 0 9 -18 15.41 3.6
 0 -9 17 0.2 2.06
 0 9 -17 2.46 1.65
 0 -9 17 1.94 2.09
 0 9 -17 1.2 1.36
 0 9 -17 0.17 1.37
 0 -9 17 1.32 3.83
 0 -9 17 0.57 1.98
 0 -9 17 2.88 4.07
 0 -9 17 2.81 3.22
 0 9 -17 5.53 3.35
 0 -9 16 21.88 2.27
 0 -9 16 20.38 2.33
 0 9 -16 22.67 1.92
 0 9 -16 19.12 1.67
 0 9 -16 19.68 1.67
 0 -9 16 18.04 4.14
 0 -9 16 19.39 2.25
 0 -9 16 20.25 4.47
 0 -9 16 21.62 3.65
 0 9 -16 25.68 3.78
 0 9 -15 63.78 2.71
 0 -9 15 66.18 3.12
 0 9 -15 56.53 2.52
 0 -9 15 59.54 5.07
 0 -9 15 62.84 3.01
 0 -9 15 66.14 5.48
 0 -9 15 63.09 4.7
 0 -9 15 68.76 3.08
 0 9 -15 63.55 2.56
 0 9 -15 58.2 2.34
 0 9 -14 53.44 2.34
 0 9 -14 57.85 2.54
 0 -9 14 68.81 5.24
 0 -9 14 70.5 3.04
 0 -9 14 67.22 5.53
 0 -9 14 72.43 4.81
 0 -9 14 71.46 3.08
 0 -9 14 71.08 3.15
 0 9 -14 66.51 2.73
 0 -9 13 2.25 2.01
 0 -9 13 0.21 2.01
 0 9 -13 1.53 1.6
 0 9 -13 1.85 1.4
 0 9 -13 1.71 1.17
 0 9 -13 0.48 1.23
 0 -9 13 -1.58 3.63
 0 -9 13 2.71 1.89
 0 -9 13 -0.65 4.14
 0 -9 13 4.97 4.19
 0 -9 13 4.02 3.13
 0 9 -13 0.41 1.28
 0 -9 12 62.27 4.45
 0 -9 12 61.27 5.35
 0 -9 12 57.21 2.81
 0 -9 12 67.17 2.93
 0 9 -12 65.5 2.64
 0 -9 12 74.38 3.05
 0 9 -12 53.13 2.23
 0 9 -12 61.02 2.48
 0 9 -12 56.18 2.38
 0 -9 12 66.6 4.97
 0 -9 12 56.65 5.35
 0 9 -12 68.45 4.53
 0 9 -12 55.49 3.85
 0 9 -12 45.69 2.3
 0 -9 11 86.95 5.22
 0 -9 11 106.87 6.34
 0 -9 11 107.39 3.74
 0 -9 11 107.7 3.76
 0 9 -11 106.28 3.42
 0 9 -11 98.22 3.34
 0 9 -11 92.08 3.18
 0 -9 11 111.06 3.86
 0 9 -11 101.96 3.5
 0 -9 11 88.8 6.13
 0 9 -11 116.92 5.54
 0 9 -11 93.83 4.88
 0 9 -11 81.69 3.22
 0 -9 11 108 5.91
 0 -9 10 0.74 3.32
 0 9 -10 1.04 1.26
 0 9 -10 0.11 1.11
 0 9 -10 0.32 2.38
 0 9 -10 0.27 3.07
 0 -9 10 -1.14 1.78
 0 -9 10 0.87 1.95
 0 9 -10 1.2 1.5
 0 -9 10 -1.08 4.12
 0 -9 10 1.53 4.07
 0 -9 10 -0.09 2.81
 0 9 -10 -0.39 1.27
 0 -9 9 1.14 3.29
 0 -9 9 4.39 1.7
 0 9 -9 2.52 1.1
 0 9 -9 2.22 1.27
 0 9 -9 -0.09 2.97
 0 9 -9 1.68 2.41
 0 -9 9 3.37 1.78
 0 9 -9 3.58 1.54
 0 -9 9 2.95 1.91
 0 -9 9 4.76 4.22
 0 -9 9 5.63 4.04
 0 -9 9 0.46 2.78
 0 9 -9 1.68 1.25
 0 -9 8 2.13 3.27
 0 -9 8 3.32 1.71
 0 9 -8 0.9 1.09
 0 9 -8 1.05 1.26
 0 -9 8 6.79 4.33
 0 9 -8 4.43 3.07
 0 -9 8 4.83 1.74
 0 9 -8 4.21 1.07
 0 -9 8 5.41 1.89
 0 9 -8 1.49 1.52
 0 -9 8 2.25 4.07
 0 -9 8 2.84 2.67
 0 9 -8 4.31 1.29
 0 -9 7 11.13 3.43
 0 -9 7 15.05 1.86
 0 -9 7 15.25 1.86
 0 9 -7 9.65 1.28
 0 9 -7 12.01 1.21
 0 9 -7 12.49 1.43
 0 -9 7 16.21 4.46
 0 9 -7 19.4 3.34
 0 -9 7 14.19 1.81
 0 9 -7 15.44 1.24
 0 -9 7 15.49 2.02
 0 9 -7 15.02 1.65
 0 -9 7 16.26 4.29
 0 -9 7 8.5 2.87
 0 9 -7 12.89 1.42
 0 -9 6 5.23 3.32
 0 -9 6 4.8 1.71
 0 -9 6 5.34 1.71
 0 9 -6 2.11 1.14
 0 9 -6 4 1.1
 0 9 -6 2.64 1.31
 0 -9 6 1.71 4.23
 0 9 -6 8.83 3.1
 0 -9 6 3.35 1.62
 0 9 -6 2.53 1.06
 0 -9 6 3.87 1.89
 0 9 -6 4.73 1.51
 0 -9 6 3.54 4.11
 0 9 -6 2.58 1.37
 0 -9 5 26.38 3.66
 0 -9 5 29.97 2.05
 0 -9 5 31.03 2.05
 0 9 -5 20.32 1.55
 0 9 -5 25 1.45
 0 9 -5 26.61 1.68
 0 -9 5 23.28 4.66
 0 9 -5 26.95 3.55
 0 9 -5 26.87 1.5
 0 -9 5 28.55 1.95
 0 -9 5 26.08 2.15
 0 9 -5 27.26 1.83
 0 -9 5 26.74 4.41
 0 9 -5 19.33 1.62
 0 -9 4 1.52 4.15
 0 -9 4 2.48 1.78
 0 -9 4 0.71 1.67
 0 9 -4 6.37 1.41
 0 9 -4 0.37 1.39
 0 9 -4 0.68 1.14
 0 -9 4 -1.11 3.18
 0 -9 4 -2.33 4.34
 0 9 -4 2.75 2.75
 0 -9 4 1.64 1.87
 0 9 -4 0.67 1.56
 0 -9 4 -0.48 1.58
 0 9 -4 -0.14 1.13
 0 9 -4 8.6 1.63
 0 -9 3 214.69 6.45
 0 9 -3 221.7 6.26
 0 9 -3 200.5 6.18
 0 9 -3 196.54 6.3
[truncated: 5,634,371 more chars]
