# Supplementary material for: Leveraging Noncovalent Interactions for the Binding of CO by a Weakly Lewis Acidic Borane
Source: Angew Chem Int Ed Engl. 2025 Apr 14;64(22):e202501774. doi: 10.1002/anie.202501774 (PMC12105714; doi:10.1002/anie.202501774)
Supplement: Supplementary file 2 — Supporting Information [file ANIE-64-e202501774-s002.zip › 9_332aec23.cif]

data_332aec23
_audit_creation_date               2024-03-21
_audit_creation_method
;
Olex2 1.5
(compiled 2024.02.16 svn.r378c4104 for OlexSys, GUI svn.r6928)
;
_shelx_SHELXL_version_number       '2018/3'
_audit_contact_author_address      ?
_audit_contact_author_email        ?
_audit_contact_author_name         ''
_audit_contact_author_phone        ?
_publ_contact_author_id_orcid      ?
_publ_section_references
;
Dolomanov, O.V., Bourhis, L.J., Gildea, R.J, Howard, J.A.K. & Puschmann, H.
 (2009), J. Appl. Cryst. 42, 339-341.

Sheldrick, G.M. (2015). Acta Cryst. C71, 3-8.
;
_chemical_name_common              ?
_chemical_name_systematic          ?
_chemical_formula_moiety           'C83 H69 B N O3 P3'
_chemical_formula_sum              'C83 H69 B N O3 P3'
_chemical_formula_weight           1232.11
_chemical_melting_point            ?
loop_
  _atom_type_symbol
  _atom_type_description
  _atom_type_scat_dispersion_real
  _atom_type_scat_dispersion_imag
  _atom_type_scat_source
 'C' 'C' 0.0181 0.0091 'International Tables Vol C Tables 4.2.6.8 and 6.1.1.4'
 'H' 'H' 0.0000 0.0000 'International Tables Vol C Tables 4.2.6.8 and 6.1.1.4'
 'B' 'B' 0.0090 0.0039 'International Tables Vol C Tables 4.2.6.8 and 6.1.1.4'
 'N' 'N' 0.0311 0.0180 'International Tables Vol C Tables 4.2.6.8 and 6.1.1.4'
 'O' 'O' 0.0492 0.0322 'International Tables Vol C Tables 4.2.6.8 and 6.1.1.4'
 'P' 'P' 0.2955 0.4335 'International Tables Vol C Tables 4.2.6.8 and 6.1.1.4'

_shelx_space_group_comment
;
The symmetry employed for this shelxl refinement is uniquely defined
by the following loop, which should always be used as a source of
symmetry information in preference to the above space-group names.
They are only intended as comments.
;
_space_group_crystal_system        'triclinic'
_space_group_IT_number             2
_space_group_name_H-M_alt          'P -1'
_space_group_name_Hall             '-P 1'
loop_
  _space_group_symop_operation_xyz
 'x, y, z'
 '-x, -y, -z'

_cell_length_a                     11.2305(2)
_cell_length_b                     14.9413(2)
_cell_length_c                     21.0548(2)
_cell_angle_alpha                  92.3870(10)
_cell_angle_beta                   94.8310(10)
_cell_angle_gamma                  109.9740(10)
_cell_volume                       3299.28(8)
_cell_formula_units_Z              2
_cell_measurement_reflns_used      39694
_cell_measurement_temperature      99.99(10)
_cell_measurement_theta_max        75.3120
_cell_measurement_theta_min        2.0900
_shelx_estimated_absorpt_T_max     0.952
_shelx_estimated_absorpt_T_min     0.908
_exptl_absorpt_coefficient_mu      1.229
_exptl_absorpt_correction_T_max    1.00000
_exptl_absorpt_correction_T_min    0.75137
_exptl_absorpt_correction_type     multi-scan
_exptl_absorpt_process_details
;
CrysAlisPro 1.171.42.83a (Rigaku Oxford Diffraction, 2023)
Empirical absorption correction using spherical harmonics,
implemented in SCALE3 ABSPACK scaling algorithm.
;
_exptl_absorpt_special_details     ?
_exptl_crystal_colour              colourless
_exptl_crystal_colour_primary      colourless
_exptl_crystal_density_diffrn      1.240
_exptl_crystal_density_meas        ?
_exptl_crystal_density_method      ?
_exptl_crystal_description         block
_exptl_crystal_F_000               1296
_exptl_crystal_size_max            0.08
_exptl_crystal_size_mid            0.08
_exptl_crystal_size_min            0.04
_exptl_transmission_factor_max     ?
_exptl_transmission_factor_min     ?
_diffrn_reflns_av_R_equivalents    0.0435
_diffrn_reflns_av_unetI/netI       0.0234
_diffrn_reflns_Laue_measured_fraction_full  1.000
_diffrn_reflns_Laue_measured_fraction_max  0.979
_diffrn_reflns_limit_h_max         13
_diffrn_reflns_limit_h_min         -13
_diffrn_reflns_limit_k_max         18
_diffrn_reflns_limit_k_min         -18
_diffrn_reflns_limit_l_max         26
_diffrn_reflns_limit_l_min         -25
_diffrn_reflns_number              84732
_diffrn_reflns_point_group_measured_fraction_full  1.000
_diffrn_reflns_point_group_measured_fraction_max  0.979
_diffrn_reflns_theta_full          67.684
_diffrn_reflns_theta_max           75.867
_diffrn_reflns_theta_min           2.112
_diffrn_ambient_temperature        100.15
_diffrn_detector_area_resol_mean   10.0000
_diffrn_detector_type              'HyPix-Arc 150'
_diffrn_measured_fraction_theta_full  1.000
_diffrn_measured_fraction_theta_max  0.979
_diffrn_measurement_details
;
List of Runs (angles in degrees, time in seconds):

  # Type    Start    End  Width  t~exp~   \w     \q     \k     \f   Frames
--------------------------------------------------------------------------
  1  \w      4.00  36.00   0.50    1.00    --   56.68 -30.00 -30.00   64
  2  \w      6.00  37.00   0.50    1.00    --   56.68 -30.00-120.00   62
  3  \w     62.00 105.00   0.50    1.00    --   56.68  45.00 -30.00   86
  4  \w      7.00  36.00   0.50    1.00    --   56.68 -30.00 -60.00   58
  5  \w      5.00  37.00   0.50    1.00    --   56.68 -30.00 150.00   64
  6  \w      4.00  29.00   0.50    1.00    --   56.68 -30.00   0.00   50
  7  \w      4.00  36.00   0.50    1.00    --   56.68 -30.00  30.00   64
  8  \w     63.00 108.00   0.50    1.00    --   56.68  45.00 120.00   90
  9  \w     65.00 105.00   0.50    1.00    --   69.38  30.00-180.00   80
 10  \w     35.00  85.00   0.50    1.00    --   69.38 -95.00  90.00  100
 11  \w     20.00  53.00   0.50    1.00    --   69.38 -45.00 150.00   66
 12  \w     25.00  85.00   0.50    1.00    --   69.38 -95.00   0.00  120
 13  \w     74.00 120.00   0.50    1.00    --   69.38  45.00-120.00   92
 14  \w     73.00 106.00   0.50    1.00    --   69.38  61.00  30.00   66
 15  \w     40.00  82.00   0.50    1.00    --   69.38 -95.00-180.00   84
 16  \w     35.00  84.00   0.50    1.00    --   69.38 -95.00 -90.00   98
 17  \w     77.00 103.00   0.50    1.00    --   69.38-125.00-150.00   52
 18  \w     86.00 112.00   0.50    1.00    --   69.38  61.00 -90.00   52
 19  \w     81.00 122.00   0.50    1.00    --   84.12  30.00 -30.00   82
 20  \w     51.00 108.00   0.50    1.00    --   84.12-111.00  60.00  114
 21  \w     44.00  69.00   0.50    1.00    --   84.12 -61.00  30.00   50
 22  \w     64.00 108.00   0.50    1.00    --   84.12-111.00-150.00   88
 23  \w     77.00 105.00   0.50    1.00    --   84.12-111.00 150.00   56
 24  \w    101.00 127.00   0.50    1.00    --   84.12  45.00 150.00   52
 25  \w     65.00  98.00   0.50    1.00    --   84.12   0.00 -90.00   66
 26  \w    101.00 128.00   0.50    1.00    --   84.12   0.00 -90.00   54
 27  \w     47.00  76.00   0.50    1.00    --   84.12-111.00 120.00   58
 28  \w     82.00 108.00   0.50    1.00    --   84.12-111.00 120.00   52
 29  \w    107.00 136.00   0.50    1.00    --   84.12  30.00   0.00   58
 30  \w     89.00 128.00   0.50    1.00    --   84.12  45.00 -30.00   78
 31  \w     89.00 132.00   0.50    1.00    --   84.12  30.00-120.00   86
 32  \w     40.00  66.00   0.50    1.00    --   84.12 -61.00-180.00   52
 33  \w     41.00  67.00   0.50    1.00    --   84.12 -95.00   0.00   52
 34  \w     51.00  78.00   0.50    1.00    --   84.12 -77.00-150.00   54
 35  \w     37.00  63.00   0.50    1.00    --   84.12 -61.00-150.00   52
 36  \w     72.00  98.00   0.50    1.00    --   84.12-111.00-180.00   52
 37  \w     65.00  99.00   0.50    1.00    --   84.12 -95.00 -90.00   68
 38  \w     71.00 108.00   0.50    1.00    --   84.12-111.00  30.00   74
 39  \w     89.00 114.00   0.50    1.00    --   84.12  45.00   0.00   50
 40  \w     99.00 135.00   0.50    1.00    --   84.12  45.00  30.00   72
 41  \w     40.00  69.00   0.50    1.00    --   84.12 -61.00 120.00   58
 42  \w     38.00  63.00   0.50    1.00    --   84.12-111.00-180.00   50
 43  \w     45.00  71.00   0.50    1.00    --   84.12 -61.00-120.00   52
 44  \w     76.00 108.00   0.50    1.00    --   84.12-111.00 -90.00   64
 45  \w     46.00  71.00   0.50    1.00    --   84.12 -77.00-120.00   50
 46  \w     70.00  97.00   0.50    1.00    --   84.12 -95.00-150.00   54
 47  \w     62.00 108.00   0.50    1.00    --   84.12-111.00 -30.00   92
 48  \w     41.00  73.00   0.50    1.00    --   84.12-111.00 150.00   64
 49  \w     90.00 115.00   0.50    1.00    --   84.12  45.00 -90.00   50
 50  \w     44.00  72.00   0.50    1.00    --   84.12 -61.00 150.00   56
 51  \w     88.00 128.00   0.50    1.00    --   84.12  30.00 -90.00   80
 52  \w     46.00  71.00   0.50    1.00    --   84.12 -77.00  30.00   50
 53  \w     49.00  75.00   0.50    1.00    --   84.12 -77.00   0.00   52
 54  \w     53.00 108.00   0.50    1.00    --   84.12-111.00  90.00  110
 55  \w    106.00 134.00   0.50    1.00    --   84.12  15.00-150.00   56
 56  \w     83.00 128.00   0.50    1.00    --   84.12   0.00 -30.00   90
 57  \w     53.00  78.00   0.50    1.00    --   84.12 -77.00 150.00   50
 58  \w     81.00 121.00   0.50    1.00    --   84.12 178.00  90.00   80
 59  \w     41.00  70.00   0.50    1.00    --   84.12 -61.00  90.00   58
 60  \w     57.00  82.00   0.50    1.00    --   84.12 -77.00 -90.00   50
 61  \w    100.00 131.00   0.50    1.00    --   84.12  30.00  30.00   62
 62  \w     56.00  81.00   0.50    1.00    --   84.12 -95.00  90.00   50
 63  \w     81.00 136.00   0.50    1.00    --   84.12  30.00  90.00  110
 64  \w     51.00  76.00   0.50    1.00    --   84.12 -77.00 120.00   50
 65  \w     79.00 106.00   0.50    1.00    --   84.12  15.00 -30.00   54
 66  \w     48.00  73.00   0.50    1.00    --   84.12 -77.00  90.00   50
 67  \w    103.00 128.00   0.50    1.00    --   84.12  15.00  90.00   50
 68  \w     82.00 121.00   0.50    1.00    --   84.12  30.00-150.00   78
 69  \w     84.00 109.00   0.50    1.00    --   84.12  30.00 120.00   50
 70  \w     67.00  92.00   0.50    1.00    --   84.12 -95.00 -30.00   50
 71  \w     55.00 131.00   0.50    1.00    --   86.75   6.00-166.12  152
 72  \w     80.00 108.00   0.50    1.00    --   86.75-112.00  -3.14   56
 73  \w     51.00  76.00   0.50    1.00    --   86.75-112.00  -3.14   50
 74  \w     -4.00  38.00   0.50    1.00    --   -6.75  61.00   0.00   84
 75  \w    -56.00 -18.00   0.50    1.00    --   -6.75 -45.00 120.00   76
 76  \w     -2.00  25.00   0.50    1.00    --   -6.75  61.00-120.00   54
 77  \w     -7.00  18.00   0.50    1.00    --   10.00  99.00-145.97   50
 78  \w     -6.00  19.00   0.50    1.00    --   10.00  97.00 115.44   50
 79  \w     -3.00  22.00   0.50    1.00    --   14.00  99.00 -17.91   50
 80  \w      8.00  33.00   0.50    1.00    --   22.00  93.00 -42.99   50
 81  \w     17.00  42.00   0.50    1.00    --   26.00  86.00-107.18   50
 82  \w     15.00  40.00   0.50    1.00    --   26.00  89.00 111.46   50
 83  \w     17.00  42.00   0.50    1.00    --   26.00  86.00 -77.43   50
 84  \w     14.00  39.00   0.50    1.00    --   26.00  91.00  36.81   50
 85  \w     14.00  39.00   0.50    1.00    --   26.00  91.00 147.54   50
 86  \w     17.00  42.00   0.50    1.00    --   26.00  86.00  -4.30   50
 87  \w     28.00  53.00   0.50    1.00    --   30.00  75.00-143.45   50
 88  \w     34.00  59.00   0.50    1.00    --   34.00  71.00  -8.33   50
 89  \w     31.00  56.00   0.50    1.00    --   34.00  76.00 122.02   50
 90  \w     35.00  60.00   0.50    1.00    --   38.00  77.00-101.43   50
 91  \w     35.00  60.00   0.50    1.00    --   38.00  77.00-158.30   50
 92  \w     36.00  61.00   0.50    1.00    --   38.00  75.00-120.99   50
 93  \w     36.00  61.00   0.50    1.00    --   38.00  74.00  96.64   50
 94  \w     35.00  60.00   0.50    1.00    --   38.00  77.00  62.96   50
 95  \w     36.00  61.00   0.50    1.00    --   38.00  75.00   5.70   50
 96  \w     35.00  60.00   0.50    1.00    --   38.00  76.00 168.09   50
 97  \w     42.00  67.00   0.50    1.00    --   42.00  71.00 -82.32   50
 98  \w     39.00  64.00   0.50    1.00    --   42.00  77.00 -62.15   50
 99  \w     39.00  64.00   0.50    1.00    --   42.00  77.00  30.01   50
100  \w     42.00  67.00   0.50    1.00    --   42.00  72.00 124.85   50
101  \w     44.00  69.00   0.50    1.00    --   46.00  74.00 173.53   50
102  \w     44.00  69.00   0.50    1.00    --   46.00  74.00  60.73   50
103  \w     45.00  70.00   0.50    1.00    --   46.00  73.00 -41.95   50
104  \w     44.00  69.00   0.50    1.00    --   46.00  75.00 127.04   50
105  \w     47.00  72.00   0.50    1.00    --   50.00  77.00 140.32   50
106  \w     47.00  72.00   0.50    1.00    --   50.00  76.00  85.45   50
107  \w     47.00  72.00   0.50    1.00    --   50.00  76.00 -33.37   50
108  \w     49.00  74.00   0.50    1.00    --   50.00  73.00-152.48   50
109  \w     50.00  75.00   0.50    1.00    --   50.00  72.00-121.96   50
110  \w     52.00  77.00   0.50    1.00    --   54.00  74.00  -5.50   50
111  \w     55.00  80.00   0.50    1.00    --   54.00  70.00  20.87   50
112  \w     54.00  67.50   0.50    1.00    --   54.00  71.00 -91.77   27
;
_diffrn_measurement_device         'four-circle diffractometer'
_diffrn_measurement_device_type    'XtaLAB Synergy R, DW system, HyPix-Arc 150'
_diffrn_measurement_method         '\w scans'
_diffrn_radiation_type             CuK\a
_diffrn_radiation_wavelength       1.54184
_diffrn_source                     ?
_reflns_Friedel_coverage           0.000
_reflns_Friedel_fraction_full      .
_reflns_Friedel_fraction_max       .
_reflns_number_gt                  11821
_reflns_number_total               13447
_reflns_special_details
;
 Reflections were merged by SHELXL according to the crystal
 class for the calculation of statistics and refinement.
 
 _reflns_Friedel_fraction is defined as the number of unique
 Friedel pairs measured divided by the number that would be
 possible theoretically, ignoring centric projections and
 systematic absences.
;
_reflns_threshold_expression       'I > 2\s(I)'
_computing_cell_refinement         'CrysAlisPro 1.171.42.83a (Rigaku OD, 2023)'
_computing_data_collection         'CrysAlisPro 1.171.42.83a (Rigaku OD, 2023)'
_computing_data_reduction          'CrysAlisPro 1.171.42.83a (Rigaku OD, 2023)'
_computing_molecular_graphics      'Olex2 1.5 (Dolomanov et al., 2009)'
_computing_publication_material    'Olex2 1.5 (Dolomanov et al., 2009)'
_computing_structure_refinement    'SHELXL 2018/3 (Sheldrick, 2015)'
_computing_structure_solution      'SHELXT 2018/2 (Sheldrick, 2018)'
_refine_diff_density_max           0.604
_refine_diff_density_min           -0.532
_refine_diff_density_rms           0.053
_refine_ls_extinction_coef         .
_refine_ls_extinction_method       none
_refine_ls_goodness_of_fit_ref     1.028
_refine_ls_hydrogen_treatment      constr
_refine_ls_matrix_type             full
_refine_ls_number_parameters       870
_refine_ls_number_reflns           13447
_refine_ls_number_restraints       123
_refine_ls_R_factor_all            0.0501
_refine_ls_R_factor_gt             0.0443
_refine_ls_restrained_S_all        1.025
_refine_ls_shift/su_max            0.001
_refine_ls_shift/su_mean           0.000
_refine_ls_structure_factor_coef   Fsqd
_refine_ls_weighting_details      
 'w=1/[\s^2^(Fo^2^)+(0.0732P)^2^+1.3643P] where P=(Fo^2^+2Fc^2^)/3'
_refine_ls_weighting_scheme        calc
_refine_ls_wR_factor_gt            0.1195
_refine_ls_wR_factor_ref           0.1236
_refine_special_details            ?
_olex2_refinement_description
;
1. Fixed Uiso
 At 1.2 times of:
  All C(H) groups
 At 1.5 times of:
  All C(H,H,H) groups
2. Restrained distances
 P2-C44 \\sim P2-C44A
 with sigma of 0.02
 C44-C43 \\sim C44A-C43A
 with sigma of 0.02
 C40-C41 \\sim C40A-C41A
 with sigma of 0.02
 O2-C30 \\sim O2-C30A
 with sigma of 0.02
 C41-C42 \\sim C41A-C42A
 with sigma of 0.02
 C30-C44 \\sim C30A-C44A
 with sigma of 0.02
 C43-C42 \\sim C43A-C42A
 with sigma of 0.02
 C30-C40 \\sim C30A-C40A
 with sigma of 0.02
 P2-C43 \\sim P2-C43A
 with sigma of 0.04
 C37-C40 \\sim C37-C40A
 with sigma of 0.02
 C30-C41 \\sim C30A-C41A
 with sigma of 0.04
 C30-C43 \\sim C30A-C43A
 with sigma of 0.04
 C37-C41 \\sim C37-C41A
 with sigma of 0.04
 C44-C42 \\sim C44A-C42A
 with sigma of 0.04
 C40-C42 \\sim C40A-C42A
 with sigma of 0.04
 C41-C43 \\sim C41A-C43A
 with sigma of 0.04
 P2-C30 \\sim P2-C30A
 with sigma of 0.04
 O2-C44 \\sim O2-C44A
 with sigma of 0.04
 O2-C40 \\sim O2-C40A
 with sigma of 0.04
 C30-C37 \\sim C30A-C37
 with sigma of 0.04
 C44-C40 \\sim C44A-C40A
 with sigma of 0.04
3. Uiso/Uaniso restraints and constraints
C44A \\sim C43A \\sim C42A \\sim C41A \\sim C40A \\sim C30A: within 2A with
sigma of 0.04 and sigma for terminal atoms of 0.08 within 2A
C11 \\sim C12: within 2A with sigma of 0.04 and sigma for terminal atoms of
0.08 within 2A
Uanis(C44A) \\sim Ueq, Uanis(C43A) \\sim Ueq, Uanis(C42A) \\sim Ueq,
Uanis(C41A) \\sim Ueq: with sigma of 0.015 and sigma for terminal atoms of 0.03
Uanis(C40A) \\sim Ueq: with sigma of 0.015 and sigma for terminal atoms of 0.03
Uanis(C30) = Uanis(C30A)
Uanis(C40) = Uanis(C40A)
4. Rigid body (RIGU) restrains
 C44A, C43A, C42A, C41A, C40A, C30A
 with sigma for 1-2 distances of 0.004 and sigma for 1-3 distances of 0.004
5. Others
 Sof(C40A)=Sof(C41A)=Sof(H41A)=Sof(C42A)=Sof(H42A)=Sof(C43A)=Sof(H43A)=
 Sof(C44A)=Sof(C30A)=1-FVAR(1)
 Sof(C30)=Sof(C44)=Sof(C40)=Sof(C41)=Sof(H41)=Sof(C43)=Sof(H43)=Sof(C42)=
 Sof(H42)=FVAR(1)
6.a Aromatic/amide H refined with riding coordinates:
 C33(H33), C16(H16), C7(H7), C8(H8), C14(H14), C6(H6), C58(H58), C34(H34),
 C59(H59), C35(H35), C60(H60), C68(H68), C50(H50), C75(H75), C83(H83), C77(H77),
  C15(H15), C29(H29), C25(H25), C66(H66), C46(H46), C49(H49), C23(H23),
 C73(H73), C27(H27), C48(H48), C74(H74), C79(H79), C28(H28), C26(H26), C67(H67),
  C76(H76), C82(H82), C80(H80), C19(H19), C81(H81), C47(H47), C20(H20),
 C41(H41), C22(H22), C56(H56), C52(H52), C21(H21), C55(H55), C54(H54), C43(H43),
  C53(H53), C42(H42), C41A(H41A), C42A(H42A), C43A(H43A)
6.b Idealised Me refined as rotating group:
 C2(H2A,H2B,H2C), C39(H39A,H39B,H39C), C38(H38A,H38B,H38C), C63(H63A,H63B,
 H63C), C64(H64A,H64B,H64C), C11(H11A,H11B,H11C), C12(H12A,H12B,H12C)
;
_atom_sites_solution_hydrogens     geom
_atom_sites_solution_primary       ?
_atom_sites_solution_secondary     ?
loop_
  _atom_site_label
  _atom_site_type_symbol
  _atom_site_fract_x
  _atom_site_fract_y
  _atom_site_fract_z
  _atom_site_U_iso_or_equiv
  _atom_site_adp_type
  _atom_site_occupancy
  _atom_site_site_symmetry_order
  _atom_site_calc_flag
  _atom_site_refinement_flags_posn
  _atom_site_refinement_flags_adp
  _atom_site_refinement_flags_occupancy
  _atom_site_disorder_assembly
  _atom_site_disorder_group
 P3 P 0.67768(4) 0.88740(3) 0.10433(2) 0.02330(10) Uani 1 1 d . . . . .
 P1 P 0.68256(4) 0.86115(3) 0.43140(2) 0.02466(10) Uani 1 1 d . . . . .
 P2 P 0.34393(4) 0.45919(3) 0.23533(2) 0.02908(10) Uani 1 1 d D . . . .
 O3 O 0.45911(10) 0.71483(8) 0.12483(5) 0.0237(2) Uani 1 1 d . . . . .
 O2 O 0.37296(11) 0.61130(7) 0.33553(5) 0.0253(2) Uani 1 1 d D . . . .
 O1 O 0.63687(10) 0.93754(7) 0.30757(5) 0.0245(2) Uani 1 1 d . . . . .
 N1 N 0.54594(12) 0.74517(9) 0.25696(6) 0.0218(3) Uani 1 1 d . . . . .
 C3 C 0.70799(14) 1.01176(11) 0.35130(7) 0.0231(3) Uani 1 1 d . . . . .
 C71 C 0.33757(14) 0.66613(11) 0.14257(7) 0.0220(3) Uani 1 1 d . . . . .
 C32 C 0.37991(14) 0.77116(11) 0.32630(7) 0.0221(3) Uani 1 1 d . . . . .
 C70 C 0.47260(14) 0.71993(11) 0.06036(7) 0.0222(3) Uani 1 1 d . . . . .
 C4 C 0.56229(15) 0.95693(11) 0.25703(7) 0.0229(3) Uani 1 1 d . . . . .
 C5 C 0.45912(14) 0.87894(11) 0.22871(7) 0.0221(3) Uani 1 1 d . . . . .
 C13 C 0.74746(15) 1.10626(11) 0.33460(7) 0.0251(3) Uani 1 1 d . . . . .
 C69 C 0.57484(14) 0.79645(11) 0.04290(7) 0.0235(3) Uani 1 1 d . . . . .
 C61 C 0.24917(15) 0.59593(11) 0.10050(7) 0.0247(3) Uani 1 1 d . . . . .
 C57 C 0.31521(14) 0.69181(11) 0.20419(7) 0.0219(3) Uani 1 1 d . . . . .
 C33 C 0.36452(14) 0.85212(11) 0.35522(7) 0.0244(3) Uani 1 1 d . . . . .
 H33 H 0.376042 0.906579 0.331435 0.029 Uiso 1 1 calc R U . . .
 C9 C 0.59344(15) 1.04983(11) 0.23776(7) 0.0256(3) Uani 1 1 d . . . . .
 C31 C 0.35714(14) 0.69305(11) 0.36351(7) 0.0231(3) Uani 1 1 d . . . . .
 C16 C 0.82026(15) 1.06031(12) 0.45578(8) 0.0276(3) Uani 1 1 d . . . . .
 H16 H 0.845550 1.045448 0.497052 0.033 Uiso 1 1 calc R U . . .
 C65 C 0.38989(15) 0.65097(11) 0.01538(7) 0.0244(3) Uani 1 1 d . . . . .
 C36 C 0.32196(15) 0.69243(11) 0.42556(7) 0.0256(3) Uani 1 1 d . . . . .
 C1 C 0.63790(15) 0.72901(11) 0.25688(7) 0.0231(3) Uani 1 1 d . . . . .
 C17 C 0.74198(14) 0.98679(11) 0.41187(7) 0.0242(3) Uani 1 1 d . . . . .
 C7 C 0.40946(16) 0.99031(12) 0.15898(8) 0.0274(3) Uani 1 1 d . . . . .
 H7 H 0.355428 1.001680 0.125492 0.033 Uiso 1 1 calc R U . . .
 C8 C 0.51322(16) 1.06498(12) 0.18822(8) 0.0285(3) Uani 1 1 d . . . . .
 H8 H 0.530154 1.127435 0.174395 0.034 Uiso 1 1 calc R U . . .
 C14 C 0.82467(16) 1.17674(12) 0.38040(8) 0.0282(3) Uani 1 1 d . . . . .
 H14 H 0.852570 1.241577 0.370327 0.034 Uiso 1 1 calc R U . . .
 C6 C 0.38456(15) 0.89891(11) 0.17869(7) 0.0244(3) Uani 1 1 d . . . . .
 H6 H 0.314306 0.848102 0.157403 0.029 Uiso 1 1 calc R U . . .
 C58 C 0.19324(14) 0.64335(11) 0.22120(7) 0.0242(3) Uani 1 1 d . . . . .
 H58 H 0.173111 0.657757 0.262448 0.029 Uiso 1 1 calc R U . . .
 C34 C 0.33304(15) 0.85553(12) 0.41739(8) 0.0273(3) Uani 1 1 d . . . . .
 H34 H 0.325790 0.912239 0.435967 0.033 Uiso 1 1 calc R U . . .
 C45 C 0.26751(17) 0.33690(12) 0.19815(8) 0.0305(4) Uani 1 1 d . . . . .
 C59 C 0.10040(15) 0.57493(12) 0.18001(8) 0.0269(3) Uani 1 1 d . . . . .
 H59 H 0.017914 0.544518 0.192841 0.032 Uiso 1 1 calc R U . . .
 C18 C 0.70610(16) 0.87650(11) 0.51944(8) 0.0284(3) Uani 1 1 d . . . . .
 C35 C 0.31231(15) 0.77631(12) 0.45213(8) 0.0277(3) Uani 1 1 d . . . . .
 H35 H 0.291163 0.778990 0.494744 0.033 Uiso 1 1 calc R U . . .
 C60 C 0.12841(15) 0.55125(11) 0.12032(8) 0.0264(3) Uani 1 1 d . . . . .
 H60 H 0.064929 0.504070 0.092391 0.032 Uiso 1 1 calc R U . . .
 C24 C 0.81717(15) 0.82363(12) 0.41377(7) 0.0266(3) Uani 1 1 d . . . . .
 C78 C 0.81461(15) 0.84694(11) 0.11679(8) 0.0268(3) Uani 1 1 d . . . . .
 C68 C 0.59279(16) 0.80124(12) -0.02208(8) 0.0294(3) Uani 1 1 d . . . . .
 H68 H 0.662248 0.851573 -0.035163 0.035 Uiso 1 1 calc R U . . .
 C72 C 0.73705(14) 0.98948(11) 0.05535(7) 0.0239(3) Uani 1 1 d . . . . .
 C50 C 0.31427(18) 0.26206(12) 0.20649(8) 0.0320(4) Uani 1 1 d . . . . .
 H50 H 0.391362 0.272788 0.232968 0.038 Uiso 1 1 calc R U . . .
 C75 C 0.80862(16) 1.15029(12) -0.01550(8) 0.0302(3) Uani 1 1 d . . . . .
 H75 H 0.833547 1.205337 -0.039126 0.036 Uiso 1 1 calc R U . . .
 C83 C 0.81712(16) 0.75980(12) 0.09139(8) 0.0306(4) Uani 1 1 d . . . . .
 H83 H 0.749202 0.720812 0.061495 0.037 Uiso 1 1 calc R U . . .
 C77 C 0.84839(16) 1.01407(12) 0.02536(8) 0.0311(4) Uani 1 1 d . . . . .
 H77 H 0.900786 0.975907 0.029013 0.037 Uiso 1 1 calc R U . . .
 C15 C 0.86157(16) 1.15427(12) 0.44027(8) 0.0300(3) Uani 1 1 d . . . . .
 H15 H 0.915164 1.203291 0.470632 0.036 Uiso 1 1 calc R U . . .
 C29 C 0.80665(17) 0.72933(12) 0.42367(8) 0.0317(4) Uani 1 1 d . . . . .
 H29 H 0.733392 0.688377 0.440622 0.038 Uiso 1 1 calc R U . . .
 C30 C 0.3001(3) 0.52405(15) 0.35531(11) 0.0260(6) Uani 0.894(10) 1 d D . P A
 1
 C25 C 0.92555(16) 0.88134(12) 0.38824(8) 0.0300(3) Uani 1 1 d . . . . .
 H25 H 0.934795 0.945659 0.381207 0.036 Uiso 1 1 calc R U . . .
 C10 C 0.71570(17) 1.12742(12) 0.26646(8) 0.0316(4) Uani 1 1 d . . . . .
 C66 C 0.41062(16) 0.65991(12) -0.04868(8) 0.0295(3) Uani 1 1 d . . . . .
 H66 H 0.354484 0.614131 -0.080189 0.035 Uiso 1 1 calc R U . . .
 C2 C 0.75515(16) 0.70935(12) 0.25612(8) 0.0291(3) Uani 1 1 d . . . . .
 H2A H 0.766999 0.693443 0.212017 0.044 Uiso 1 1 calc R U . . .
 H2B H 0.751112 0.655430 0.281855 0.044 Uiso 1 1 calc R U . . .
 H2C H 0.826848 0.765852 0.273957 0.044 Uiso 1 1 calc R U . . .
 C46 C 0.15343(17) 0.31828(13) 0.15945(9) 0.0353(4) Uani 1 1 d . . . . .
 H46 H 0.119898 0.368107 0.153631 0.042 Uiso 1 1 calc R U . . .
 C37 C 0.29955(17) 0.60472(12) 0.46332(8) 0.0302(4) Uani 1 1 d D . . . .
 C62 C 0.28801(16) 0.56541(12) 0.03780(8) 0.0295(3) Uani 1 1 d . . . . .
 C49 C 0.24849(18) 0.17240(12) 0.17626(8) 0.0343(4) Uani 1 1 d . . . . .
 H49 H 0.280738 0.121938 0.182283 0.041 Uiso 1 1 calc R U . . .
 C51 C 0.50740(17) 0.46104(12) 0.25508(8) 0.0307(4) Uani 1 1 d . . . . .
 C23 C 0.60414(18) 0.88479(13) 0.54998(9) 0.0349(4) Uani 1 1 d . . . . .
 H23 H 0.528515 0.882879 0.525168 0.042 Uiso 1 1 calc R U . . .
 C73 C 0.66181(16) 1.04672(13) 0.04847(8) 0.0307(4) Uani 1 1 d . . . . .
 H73 H 0.584967 1.030806 0.068211 0.037 Uiso 1 1 calc R U . . .
 C44 C 0.2784(3) 0.44373(18) 0.31321(12) 0.0290(7) Uani 0.894(10) 1 d D . P A
 1
 C27 C 1.00877(17) 0.75281(13) 0.38292(8) 0.0329(4) Uani 1 1 d . . . . .
 H27 H 1.072998 0.728577 0.372100 0.040 Uiso 1 1 calc R U . . .
 C48 C 0.13627(18) 0.15564(13) 0.13739(9) 0.0362(4) Uani 1 1 d . . . . .
 H48 H 0.092419 0.094221 0.116276 0.043 Uiso 1 1 calc R U . . .
 C74 C 0.69733(17) 1.12633(13) 0.01334(8) 0.0332(4) Uani 1 1 d . . . . .
 H74 H 0.644929 1.164423 0.009136 0.040 Uiso 1 1 calc R U . . .
 C40 C 0.2561(3) 0.51676(15) 0.41580(11) 0.0289(6) Uani 0.894(10) 1 d D . P A
 1
 C79 C 0.91782(16) 0.90301(13) 0.15980(9) 0.0336(4) Uani 1 1 d . . . . .
 H79 H 0.917955 0.962504 0.177646 0.040 Uiso 1 1 calc R U . . .
 C28 C 0.90204(18) 0.69497(13) 0.40899(8) 0.0332(4) Uani 1 1 d . . . . .
 H28 H 0.894241 0.631173 0.416870 0.040 Uiso 1 1 calc R U . . .
 C26 C 1.02033(17) 0.84633(13) 0.37291(9) 0.0340(4) Uani 1 1 d . . . . .
 H26 H 1.093337 0.886748 0.355481 0.041 Uiso 1 1 calc R U . . .
 C67 C 0.51101(17) 0.73387(13) -0.06746(8) 0.0331(4) Uani 1 1 d . . . . .
 H67 H 0.523783 0.738402 -0.111409 0.040 Uiso 1 1 calc R U . . .
 C76 C 0.88381(17) 1.09414(13) -0.01000(9) 0.0343(4) Uani 1 1 d . . . . .
 H76 H 0.959920 1.110120 -0.030375 0.041 Uiso 1 1 calc R U . . .
 C82 C 0.91895(17) 0.72970(13) 0.10972(10) 0.0370(4) Uani 1 1 d . . . . .
 H82 H 0.919117 0.669899 0.092614 0.044 Uiso 1 1 calc R U . . .
 C80 C 1.01983(17) 0.87354(14) 0.17692(10) 0.0395(4) Uani 1 1 d . . . . .
 H80 H 1.089881 0.913344 0.205362 0.047 Uiso 1 1 calc R U . . .
 C19 C 0.81572(18) 0.87904(13) 0.55703(8) 0.0341(4) Uani 1 1 d . . . . .
 H19 H 0.886117 0.873635 0.537187 0.041 Uiso 1 1 calc R U . . .
 C81 C 1.01920(17) 0.78585(14) 0.15239(10) 0.0394(4) Uani 1 1 d . . . . .
 H81 H 1.087635 0.764507 0.164928 0.047 Uiso 1 1 calc R U . . .
 C39 C 0.1964(2) 0.59765(14) 0.50868(9) 0.0411(4) Uani 1 1 d . . . . .
 H39A H 0.227074 0.652083 0.540777 0.062 Uiso 1 1 calc R U . . .
 H39B H 0.177834 0.538092 0.530054 0.062 Uiso 1 1 calc R U . . .
 H39C H 0.118701 0.598296 0.484041 0.062 Uiso 1 1 calc R U . . .
 C47 C 0.08822(18) 0.22865(14) 0.12939(10) 0.0396(4) Uani 1 1 d . . . . .
 H47 H 0.010520 0.217248 0.103288 0.047 Uiso 1 1 calc R U . . .
 C20 C 0.8228(2) 0.88942(14) 0.62340(9) 0.0422(5) Uani 1 1 d . . . . .
 H20 H 0.897624 0.890487 0.648554 0.051 Uiso 1 1 calc R U . . .
 C41 C 0.1839(4) 0.42652(16) 0.43197(13) 0.0372(7) Uani 0.894(10) 1 d D . P A
 1
 H41 H 0.151837 0.419722 0.472514 0.045 Uiso 0.894(10) 1 calc R U P A 1
 C22 C 0.6123(2) 0.89580(14) 0.61629(9) 0.0435(5) Uani 1 1 d . . . . .
 H22 H 0.542469 0.901693 0.636455 0.052 Uiso 1 1 calc R U . . .
 C56 C 0.58297(18) 0.46592(15) 0.20496(9) 0.0397(4) Uani 1 1 d . . . . .
 H56 H 0.547675 0.466925 0.162485 0.048 Uiso 1 1 calc R U . . .
 B1 B 0.42035(16) 0.77219(12) 0.25384(8) 0.0216(3) Uani 1 1 d . . . . .
 C52 C 0.5630(2) 0.46049(15) 0.31623(9) 0.0429(4) Uani 1 1 d . . . . .
 H52 H 0.514497 0.457173 0.351474 0.051 Uiso 1 1 calc R U . . .
 C21 C 0.7214(2) 0.89821(14) 0.65295(9) 0.0455(5) Uani 1 1 d . . . . .
 H21 H 0.726797 0.905863 0.698241 0.055 Uiso 1 1 calc R U . . .
 C55 C 0.70822(19) 0.46934(15) 0.21558(10) 0.0445(5) Uani 1 1 d . . . . .
 H55 H 0.756923 0.471467 0.180535 0.053 Uiso 1 1 calc R U . . .
 C54 C 0.7618(2) 0.46965(14) 0.27688(10) 0.0443(5) Uani 1 1 d . . . . .
 H54 H 0.847934 0.473203 0.284635 0.053 Uiso 1 1 calc R U . . .
 C43 C 0.2061(4) 0.35452(17) 0.33173(14) 0.0376(7) Uani 0.894(10) 1 d D . P A
 1
 H43 H 0.190013 0.299023 0.303917 0.045 Uiso 0.894(10) 1 calc R U P A 1
 C38 C 0.4249(2) 0.61118(16) 0.50141(11) 0.0492(5) Uani 1 1 d . . . . .
 H38A H 0.490700 0.618847 0.472228 0.074 Uiso 1 1 calc R U . . .
 H38B H 0.412731 0.552630 0.523376 0.074 Uiso 1 1 calc R U . . .
 H38C H 0.451642 0.666196 0.532996 0.074 Uiso 1 1 calc R U . . .
 C53 C 0.6885(2) 0.46471(16) 0.32684(10) 0.0499(5) Uani 1 1 d . . . . .
 H53 H 0.724529 0.464192 0.369238 0.060 Uiso 1 1 calc R U . . .
 C63 C 0.3486(2) 0.48832(14) 0.05033(10) 0.0487(5) Uani 1 1 d . . . . .
 H63A H 0.375296 0.468953 0.010431 0.073 Uiso 1 1 calc R U . . .
 H63B H 0.286094 0.432755 0.066299 0.073 Uiso 1 1 calc R U . . .
 H63C H 0.422951 0.514409 0.082201 0.073 Uiso 1 1 calc R U . . .
 C64 C 0.1735(2) 0.52552(19) -0.01290(9) 0.0578(7) Uani 1 1 d . . . . .
 H64A H 0.134786 0.574309 -0.020534 0.087 Uiso 1 1 calc R U . . .
 H64B H 0.110623 0.469187 0.002116 0.087 Uiso 1 1 calc R U . . .
 H64C H 0.201643 0.507513 -0.052744 0.087 Uiso 1 1 calc R U . . .
 C42 C 0.1575(4) 0.34630(16) 0.39052(14) 0.0431(8) Uani 0.894(10) 1 d D . P A
 1
 H42 H 0.106170 0.285585 0.402298 0.052 Uiso 0.894(10) 1 calc R U P A 1
 C11 C 0.8251(2) 1.12218(18) 0.22797(9) 0.0563(7) Uani 1 1 d . . . . .
 H11A H 0.806316 1.132846 0.183200 0.085 Uiso 1 1 calc R U . . .
 H11B H 0.832836 1.059026 0.230455 0.085 Uiso 1 1 calc R U . . .
 H11C H 0.905198 1.171349 0.245916 0.085 Uiso 1 1 calc R U . . .
 C12 C 0.7060(3) 1.22676(14) 0.26390(13) 0.0673(8) Uani 1 1 d . . . . .
 H12A H 0.787258 1.274916 0.281554 0.101 Uiso 1 1 calc R U . . .
 H12B H 0.638211 1.230715 0.289066 0.101 Uiso 1 1 calc R U . . .
 H12C H 0.686382 1.238371 0.219424 0.101 Uiso 1 1 calc R U . . .
 C40A C 0.292(3) 0.5183(11) 0.4229(9) 0.0289(6) Uani 0.106(10) 1 d D U P A 2
 C41A C 0.244(3) 0.4311(11) 0.4469(11) 0.043(5) Uani 0.106(10) 1 d D U P A 2
 H41A H 0.223304 0.426505 0.489811 0.051 Uiso 0.106(10) 1 calc R U P A 2
 C42A C 0.225(4) 0.3498(13) 0.4083(11) 0.051(6) Uani 0.106(10) 1 d D U P A 2
 H42A H 0.185872 0.288271 0.422835 0.061 Uiso 0.106(10) 1 calc R U P A 2
 C43A C 0.265(3) 0.3599(13) 0.3477(11) 0.043(5) Uani 0.106(10) 1 d D U P A 2
 H43A H 0.256705 0.303303 0.322660 0.052 Uiso 0.106(10) 1 calc R U P A 2
 C44A C 0.316(3) 0.4458(12) 0.3208(8) 0.035(6) Uani 0.106(10) 1 d D U P A 2
 C30A C 0.329(3) 0.5260(11) 0.3617(9) 0.0260(6) Uani 0.106(10) 1 d D U P A 2

loop_
  _atom_site_aniso_label
  _atom_site_aniso_U_11
  _atom_site_aniso_U_22
  _atom_site_aniso_U_33
  _atom_site_aniso_U_23
  _atom_site_aniso_U_13
  _atom_site_aniso_U_12
 P3 0.02168(19) 0.0238(2) 0.02300(19) 0.00279(14) 0.00413(14) 0.00549(15)
 P1 0.0248(2) 0.0257(2) 0.02133(19) 0.00175(15) 0.00141(15) 0.00617(15)
 P2 0.0381(2) 0.0229(2) 0.0265(2) 0.00288(15) 0.00991(17) 0.00917(17)
 O3 0.0210(5) 0.0278(6) 0.0189(5) 0.0024(4) 0.0030(4) 0.0040(4)
 O2 0.0329(6) 0.0204(5) 0.0232(5) 0.0036(4) 0.0084(4) 0.0086(4)
 O1 0.0277(6) 0.0214(5) 0.0218(5) 0.0006(4) -0.0015(4) 0.0062(4)
 N1 0.0238(7) 0.0203(6) 0.0188(6) 0.0016(5) 0.0023(5) 0.0045(5)
 C3 0.0220(7) 0.0234(7) 0.0223(7) -0.0022(6) 0.0028(6) 0.0063(6)
 C71 0.0195(7) 0.0225(7) 0.0231(7) 0.0042(6) 0.0038(6) 0.0052(6)
 C32 0.0205(7) 0.0235(7) 0.0212(7) 0.0007(6) 0.0021(5) 0.0061(6)
 C70 0.0221(7) 0.0264(8) 0.0199(7) 0.0035(6) 0.0035(6) 0.0100(6)
 C4 0.0255(7) 0.0248(8) 0.0193(7) 0.0025(6) 0.0031(6) 0.0097(6)
 C5 0.0231(7) 0.0232(7) 0.0200(7) 0.0020(6) 0.0057(6) 0.0071(6)
 C13 0.0242(7) 0.0250(8) 0.0260(8) 0.0002(6) 0.0052(6) 0.0078(6)
 C69 0.0223(7) 0.0248(8) 0.0240(7) 0.0026(6) 0.0027(6) 0.0088(6)
 C61 0.0251(8) 0.0245(8) 0.0234(7) 0.0026(6) 0.0027(6) 0.0071(6)
 C57 0.0235(7) 0.0202(7) 0.0223(7) 0.0032(6) 0.0021(6) 0.0077(6)
 C33 0.0232(7) 0.0232(7) 0.0261(8) 0.0033(6) 0.0046(6) 0.0066(6)
 C9 0.0298(8) 0.0228(8) 0.0235(7) 0.0010(6) 0.0045(6) 0.0078(6)
 C31 0.0248(7) 0.0223(7) 0.0220(7) 0.0005(6) 0.0028(6) 0.0078(6)
 C16 0.0265(8) 0.0315(9) 0.0231(7) -0.0007(6) 0.0035(6) 0.0080(7)
 C65 0.0229(7) 0.0274(8) 0.0234(7) 0.0013(6) 0.0028(6) 0.0093(6)
 C36 0.0268(8) 0.0263(8) 0.0227(7) 0.0027(6) 0.0043(6) 0.0074(6)
 C1 0.0264(8) 0.0223(7) 0.0183(7) 0.0015(5) 0.0016(6) 0.0057(6)
 C17 0.0216(7) 0.0262(8) 0.0243(7) 0.0002(6) 0.0037(6) 0.0073(6)
 C7 0.0293(8) 0.0299(8) 0.0255(8) 0.0047(6) 0.0023(6) 0.0132(7)
 C8 0.0355(9) 0.0240(8) 0.0274(8) 0.0064(6) 0.0055(7) 0.0113(7)
 C14 0.0295(8) 0.0236(8) 0.0301(8) -0.0008(6) 0.0069(6) 0.0068(6)
 C6 0.0239(7) 0.0256(8) 0.0229(7) 0.0014(6) 0.0026(6) 0.0078(6)
 C58 0.0238(7) 0.0260(8) 0.0236(7) 0.0032(6) 0.0047(6) 0.0089(6)
 C34 0.0285(8) 0.0262(8) 0.0281(8) -0.0009(6) 0.0065(6) 0.0103(6)
 C45 0.0377(9) 0.0271(8) 0.0272(8) 0.0032(6) 0.0111(7) 0.0099(7)
 C59 0.0209(7) 0.0281(8) 0.0298(8) 0.0050(6) 0.0044(6) 0.0055(6)
 C18 0.0333(9) 0.0244(8) 0.0248(8) 0.0032(6) 0.0040(6) 0.0062(7)
 C35 0.0292(8) 0.0311(8) 0.0231(7) 0.0013(6) 0.0065(6) 0.0099(7)
 C60 0.0219(7) 0.0257(8) 0.0271(8) 0.0008(6) -0.0008(6) 0.0034(6)
 C24 0.0285(8) 0.0289(8) 0.0203(7) -0.0020(6) -0.0006(6) 0.0085(6)
 C78 0.0248(8) 0.0264(8) 0.0279(8) 0.0093(6) 0.0050(6) 0.0059(6)
 C68 0.0304(8) 0.0303(9) 0.0259(8) 0.0027(6) 0.0091(6) 0.0072(7)
 C72 0.0231(7) 0.0241(8) 0.0234(7) 0.0026(6) 0.0025(6) 0.0065(6)
 C50 0.0390(9) 0.0282(8) 0.0294(8) 0.0020(7) 0.0071(7) 0.0116(7)
 C75 0.0326(9) 0.0274(8) 0.0299(8) 0.0070(6) 0.0023(7) 0.0093(7)
 C83 0.0277(8) 0.0296(8) 0.0343(9) 0.0076(7) 0.0074(7) 0.0080(7)
 C77 0.0279(8) 0.0307(9) 0.0391(9) 0.0102(7) 0.0092(7) 0.0134(7)
 C15 0.0283(8) 0.0300(8) 0.0266(8) -0.0062(6) 0.0030(6) 0.0044(7)
 C29 0.0367(9) 0.0309(9) 0.0266(8) 0.0023(6) 0.0052(7) 0.0101(7)
 C30 0.0288(16) 0.0231(8) 0.0274(9) 0.0063(7) 0.0073(9) 0.0091(8)
 C25 0.0278(8) 0.0271(8) 0.0338(9) -0.0001(7) 0.0016(7) 0.0083(7)
 C10 0.0376(9) 0.0224(8) 0.0284(8) 0.0039(6) 0.0013(7) 0.0024(7)
 C66 0.0315(8) 0.0320(9) 0.0227(8) -0.0025(6) 0.0023(6) 0.0084(7)
 C2 0.0265(8) 0.0353(9) 0.0282(8) 0.0034(7) 0.0036(6) 0.0140(7)
 C46 0.0358(9) 0.0316(9) 0.0393(10) 0.0075(7) 0.0088(7) 0.0113(7)
 C37 0.0396(9) 0.0293(8) 0.0233(8) 0.0062(6) 0.0071(7) 0.0124(7)
 C62 0.0304(8) 0.0280(8) 0.0231(8) -0.0026(6) 0.0040(6) 0.0016(7)
 C49 0.0431(10) 0.0270(9) 0.0347(9) 0.0026(7) 0.0126(8) 0.0127(7)
 C51 0.0387(9) 0.0223(8) 0.0278(8) -0.0008(6) 0.0028(7) 0.0069(7)
 C23 0.0379(9) 0.0316(9) 0.0331(9) 0.0015(7) 0.0093(7) 0.0083(7)
 C73 0.0280(8) 0.0362(9) 0.0311(8) 0.0060(7) 0.0068(7) 0.0140(7)
 C44 0.0336(17) 0.0263(11) 0.0287(10) 0.0044(8) 0.0095(9) 0.0106(9)
 C27 0.0330(9) 0.0384(10) 0.0283(8) -0.0057(7) -0.0028(7) 0.0159(7)
 C48 0.0399(10) 0.0277(9) 0.0346(9) -0.0006(7) 0.0088(8) 0.0029(7)
 C74 0.0357(9) 0.0362(9) 0.0340(9) 0.0069(7) 0.0039(7) 0.0201(8)
 C40 0.0343(15) 0.0280(9) 0.0272(9) 0.0065(7) 0.0092(9) 0.0126(9)
 C79 0.0305(9) 0.0310(9) 0.0371(9) 0.0072(7) 0.0001(7) 0.0083(7)
 C28 0.0420(10) 0.0310(9) 0.0285(8) 0.0008(7) 0.0001(7) 0.0162(8)
 C26 0.0272(8) 0.0361(9) 0.0366(9) -0.0019(7) 0.0032(7) 0.0088(7)
 C67 0.0393(9) 0.0358(9) 0.0224(8) 0.0017(7) 0.0088(7) 0.0093(7)
 C76 0.0302(9) 0.0342(9) 0.0411(10) 0.0132(7) 0.0117(7) 0.0114(7)
 C82 0.0347(9) 0.0314(9) 0.0501(11) 0.0152(8) 0.0157(8) 0.0141(7)
 C80 0.0278(9) 0.0407(10) 0.0459(11) 0.0149(8) -0.0016(8) 0.0064(8)
 C19 0.0392(10) 0.0331(9) 0.0278(8) 0.0011(7) -0.0021(7) 0.0112(7)
 C81 0.0275(9) 0.0427(11) 0.0530(11) 0.0245(9) 0.0104(8) 0.0149(8)
 C39 0.0601(12) 0.0339(10) 0.0325(9) 0.0089(7) 0.0231(9) 0.0154(9)
 C47 0.0334(9) 0.0371(10) 0.0427(10) 0.0057(8) 0.0046(8) 0.0048(8)
 C20 0.0595(13) 0.0352(10) 0.0277(9) 0.0014(7) -0.0064(8) 0.0137(9)
 C41 0.0487(18) 0.0314(11) 0.0315(12) 0.0076(8) 0.0188(12) 0.0099(10)
 C22 0.0585(13) 0.0338(10) 0.0359(10) 0.0017(8) 0.0195(9) 0.0097(9)
 C56 0.0385(10) 0.0513(12) 0.0272(9) -0.0069(8) 0.0009(7) 0.0142(9)
 B1 0.0223(8) 0.0217(8) 0.0200(8) 0.0020(6) 0.0028(6) 0.0065(6)
 C52 0.0500(11) 0.0440(11) 0.0305(9) 0.0082(8) 0.0031(8) 0.0105(9)
 C21 0.0763(15) 0.0316(10) 0.0240(9) 0.0030(7) 0.0080(9) 0.0122(9)
 C55 0.0381(10) 0.0519(12) 0.0400(10) -0.0137(9) -0.0005(8) 0.0140(9)
 C54 0.0414(11) 0.0320(10) 0.0550(12) -0.0032(8) -0.0099(9) 0.0112(8)
 C43 0.0487(18) 0.0247(10) 0.0360(12) 0.0020(8) 0.0150(12) 0.0061(10)
 C38 0.0509(12) 0.0455(12) 0.0495(12) 0.0157(9) -0.0054(10) 0.0157(10)
 C53 0.0557(13) 0.0491(12) 0.0380(11) 0.0103(9) -0.0060(9) 0.0112(10)
 C63 0.0745(15) 0.0301(10) 0.0493(12) 0.0086(8) 0.0353(11) 0.0210(10)
 C64 0.0396(11) 0.0776(16) 0.0264(9) -0.0134(10) 0.0069(8) -0.0168(11)
 C42 0.057(2) 0.0263(11) 0.0428(14) 0.0073(9) 0.0227(13) 0.0053(11)
 C11 0.0367(11) 0.0779(16) 0.0284(10) 0.0003(10) 0.0091(8) -0.0145(10)
 C12 0.0950(19) 0.0226(10) 0.0650(15) 0.0034(9) -0.0392(14) 0.0067(11)
 C40A 0.0343(15) 0.0280(9) 0.0272(9) 0.0065(7) 0.0092(9) 0.0126(9)
 C41A 0.057(12) 0.038(6) 0.037(8) 0.009(5) 0.016(8) 0.018(7)
 C42A 0.070(13) 0.033(6) 0.050(8) 0.007(6) 0.018(9) 0.014(8)
 C43A 0.054(12) 0.028(6) 0.046(8) -0.002(6) 0.014(8) 0.011(7)
 C44A 0.036(12) 0.023(6) 0.051(9) 0.004(5) 0.023(8) 0.013(7)
 C30A 0.0288(16) 0.0231(8) 0.0274(9) 0.0063(7) 0.0073(9) 0.0091(8)

_geom_special_details
;
 All esds (except the esd in the dihedral angle between two l.s. planes)
 are estimated using the full covariance matrix.  The cell esds are taken
 into account individually in the estimation of esds in distances, angles
 and torsion angles; correlations between esds in cell parameters are only
 used when they are defined by crystal symmetry.  An approximate (isotropic)
 treatment of cell esds is used for estimating esds involving l.s. planes.
;
loop_
  _geom_bond_atom_site_label_1
  _geom_bond_atom_site_label_2
  _geom_bond_distance
  _geom_bond_site_symmetry_2
  _geom_bond_publ_flag
 P3 C69 1.8392(16) . ?
 P3 C78 1.8382(17) . ?
 P3 C72 1.8402(16) . ?
 P1 C17 1.8420(16) . ?
 P1 C18 1.8436(16) . ?
 P1 C24 1.8423(17) . ?
 P2 C45 1.8397(17) . ?
 P2 C51 1.8384(19) . ?
 P2 C44 1.844(2) . ?
 P2 C44A 1.860(15) . ?
 O3 C71 1.4008(17) . ?
 O3 C70 1.3809(17) . ?
 O2 C31 1.4058(18) . ?
 O2 C30 1.384(2) . ?
 O2 C30A 1.359(15) . ?
 O1 C3 1.3789(18) . ?
 O1 C4 1.3998(18) . ?
 N1 C1 1.138(2) . ?
 N1 B1 1.591(2) . ?
 C3 C13 1.398(2) . ?
 C3 C17 1.402(2) . ?
 C71 C61 1.391(2) . ?
 C71 C57 1.405(2) . ?
 C32 C33 1.401(2) . ?
 C32 C31 1.395(2) . ?
 C32 B1 1.627(2) . ?
 C70 C69 1.403(2) . ?
 C70 C65 1.392(2) . ?
 C4 C5 1.400(2) . ?
 C4 C9 1.397(2) . ?
 C5 C6 1.396(2) . ?
 C5 B1 1.627(2) . ?
 C13 C14 1.393(2) . ?
 C13 C10 1.521(2) . ?
 C69 C68 1.401(2) . ?
 C61 C60 1.400(2) . ?
 C61 C62 1.524(2) . ?
 C57 C58 1.398(2) . ?
 C57 B1 1.627(2) . ?
 C33 H33 0.9500 . ?
 C33 C34 1.388(2) . ?
 C9 C8 1.397(2) . ?
 C9 C10 1.519(2) . ?
 C31 C36 1.396(2) . ?
 C16 H16 0.9500 . ?
 C16 C17 1.397(2) . ?
 C16 C15 1.383(2) . ?
 C65 C66 1.392(2) . ?
 C65 C62 1.519(2) . ?
 C36 C35 1.393(2) . ?
 C36 C37 1.519(2) . ?
 C1 C2 1.445(2) . ?
 C7 H7 0.9500 . ?
 C7 C8 1.384(2) . ?
 C7 C6 1.386(2) . ?
 C8 H8 0.9500 . ?
 C14 H14 0.9500 . ?
 C14 C15 1.384(2) . ?
 C6 H6 0.9500 . ?
 C58 H58 0.9500 . ?
 C58 C59 1.389(2) . ?
 C34 H34 0.9500 . ?
 C34 C35 1.379(2) . ?
 C45 C50 1.400(2) . ?
 C45 C46 1.394(3) . ?
 C59 H59 0.9500 . ?
 C59 C60 1.382(2) . ?
 C18 C23 1.398(2) . ?
 C18 C19 1.394(2) . ?
 C35 H35 0.9500 . ?
 C60 H60 0.9500 . ?
 C24 C29 1.399(2) . ?
 C24 C25 1.395(2) . ?
 C78 C83 1.397(2) . ?
 C78 C79 1.401(2) . ?
 C68 H68 0.9500 . ?
 C68 C67 1.382(2) . ?
 C72 C77 1.391(2) . ?
 C72 C73 1.396(2) . ?
 C50 H50 0.9500 . ?
 C50 C49 1.385(2) . ?
 C75 H75 0.9500 . ?
 C75 C74 1.378(2) . ?
 C75 C76 1.381(2) . ?
 C83 H83 0.9500 . ?
 C83 C82 1.397(2) . ?
 C77 H77 0.9500 . ?
 C77 C76 1.394(2) . ?
 C15 H15 0.9500 . ?
 C29 H29 0.9500 . ?
 C29 C28 1.387(3) . ?
 C30 C44 1.400(3) . ?
 C30 C40 1.400(3) . ?
 C25 H25 0.9500 . ?
 C25 C26 1.391(2) . ?
 C10 C11 1.549(3) . ?
 C10 C12 1.528(3) . ?
 C66 H66 0.9500 . ?
 C66 C67 1.382(2) . ?
 C2 H2A 0.9800 . ?
 C2 H2B 0.9800 . ?
 C2 H2C 0.9800 . ?
 C46 H46 0.9500 . ?
 C46 C47 1.383(3) . ?
 C37 C40 1.528(3) . ?
 C37 C39 1.542(2) . ?
 C37 C38 1.532(3) . ?
 C37 C40A 1.489(14) . ?
 C62 C63 1.546(3) . ?
 C62 C64 1.530(2) . ?
 C49 H49 0.9500 . ?
 C49 C48 1.384(3) . ?
 C51 C56 1.398(3) . ?
 C51 C52 1.385(3) . ?
 C23 H23 0.9500 . ?
 C23 C22 1.391(3) . ?
 C73 H73 0.9500 . ?
 C73 C74 1.386(2) . ?
 C44 C43 1.395(3) . ?
 C27 H27 0.9500 . ?
 C27 C28 1.388(3) . ?
 C27 C26 1.385(3) . ?
 C48 H48 0.9500 . ?
 C48 C47 1.383(3) . ?
 C74 H74 0.9500 . ?
 C40 C41 1.389(3) . ?
 C79 H79 0.9500 . ?
 C79 C80 1.387(3) . ?
 C28 H28 0.9500 . ?
 C26 H26 0.9500 . ?
 C67 H67 0.9500 . ?
 C76 H76 0.9500 . ?
 C82 H82 0.9500 . ?
 C82 C81 1.378(3) . ?
 C80 H80 0.9500 . ?
 C80 C81 1.386(3) . ?
 C19 H19 0.9500 . ?
 C19 C20 1.392(2) . ?
 C81 H81 0.9500 . ?
 C39 H39A 0.9800 . ?
 C39 H39B 0.9800 . ?
 C39 H39C 0.9800 . ?
 C47 H47 0.9500 . ?
 C20 H20 0.9500 . ?
 C20 C21 1.384(3) . ?
 C41 H41 0.9500 . ?
 C41 C42 1.383(3) . ?
 C22 H22 0.9500 . ?
 C22 C21 1.381(3) . ?
 C56 H56 0.9500 . ?
 C56 C55 1.389(3) . ?
 C52 H52 0.9500 . ?
 C52 C53 1.388(3) . ?
 C21 H21 0.9500 . ?
 C55 H55 0.9500 . ?
 C55 C54 1.377(3) . ?
 C54 H54 0.9500 . ?
 C54 C53 1.378(3) . ?
 C43 H43 0.9500 . ?
 C43 C42 1.388(3) . ?
 C38 H38A 0.9800 . ?
 C38 H38B 0.9800 . ?
 C38 H38C 0.9800 . ?
 C53 H53 0.9500 . ?
 C63 H63A 0.9800 . ?
 C63 H63B 0.9800 . ?
 C63 H63C 0.9800 . ?
 C64 H64A 0.9800 . ?
 C64 H64B 0.9800 . ?
 C64 H64C 0.9800 . ?
 C42 H42 0.9500 . ?
 C11 H11A 0.9800 . ?
 C11 H11B 0.9800 . ?
 C11 H11C 0.9800 . ?
 C12 H12A 0.9800 . ?
 C12 H12B 0.9800 . ?
 C12 H12C 0.9800 . ?
 C40A C41A 1.365(16) . ?
 C40A C30A 1.386(15) . ?
 C41A H41A 0.9500 . ?
 C41A C42A 1.377(16) . ?
 C42A H42A 0.9500 . ?
 C42A C43A 1.384(16) . ?
 C43A H43A 0.9500 . ?
 C43A C44A 1.382(16) . ?
 C44A C30A 1.404(16) . ?

loop_
  _geom_angle_atom_site_label_1
  _geom_angle_atom_site_label_2
  _geom_angle_atom_site_label_3
  _geom_angle
  _geom_angle_site_symmetry_1
  _geom_angle_site_symmetry_3
  _geom_angle_publ_flag
 C69 P3 C72 100.24(7) . . ?
 C78 P3 C69 100.97(7) . . ?
 C78 P3 C72 102.89(7) . . ?
 C17 P1 C18 100.40(7) . . ?
 C17 P1 C24 100.87(7) . . ?
 C24 P1 C18 101.30(7) . . ?
 C45 P2 C44 99.67(10) . . ?
 C45 P2 C44A 103.4(6) . . ?
 C51 P2 C45 100.46(8) . . ?
 C51 P2 C44 102.76(13) . . ?
 C51 P2 C44A 89.4(11) . . ?
 C70 O3 C71 117.70(11) . . ?
 C30 O2 C31 116.94(14) . . ?
 C30A O2 C31 120.8(8) . . ?
 C3 O1 C4 118.29(12) . . ?
 C1 N1 B1 176.52(14) . . ?
 O1 C3 C13 121.06(14) . . ?
 O1 C3 C17 116.50(13) . . ?
 C13 C3 C17 122.40(14) . . ?
 O3 C71 C57 115.76(13) . . ?
 C61 C71 O3 119.89(13) . . ?
 C61 C71 C57 124.34(14) . . ?
 C33 C32 B1 120.13(13) . . ?
 C31 C32 C33 115.42(14) . . ?
 C31 C32 B1 124.45(13) . . ?
 O3 C70 C69 116.76(13) . . ?
 O3 C70 C65 121.15(13) . . ?
 C65 C70 C69 122.07(14) . . ?
 O1 C4 C5 115.98(13) . . ?
 C9 C4 O1 119.82(13) . . ?
 C9 C4 C5 124.21(14) . . ?
 C4 C5 B1 123.55(13) . . ?
 C6 C5 C4 115.68(14) . . ?
 C6 C5 B1 120.66(13) . . ?
 C3 C13 C10 119.56(14) . . ?
 C14 C13 C3 117.62(15) . . ?
 C14 C13 C10 122.57(14) . . ?
 C70 C69 P3 119.99(11) . . ?
 C68 C69 P3 122.29(12) . . ?
 C68 C69 C70 117.70(14) . . ?
 C71 C61 C60 117.27(14) . . ?
 C71 C61 C62 120.13(14) . . ?
 C60 C61 C62 122.45(14) . . ?
 C71 C57 B1 124.07(13) . . ?
 C58 C57 C71 115.28(14) . . ?
 C58 C57 B1 120.65(13) . . ?
 C32 C33 H33 118.9 . . ?
 C34 C33 C32 122.29(15) . . ?
 C34 C33 H33 118.9 . . ?
 C4 C9 C10 120.22(14) . . ?
 C8 C9 C4 117.00(14) . . ?
 C8 C9 C10 122.58(14) . . ?
 C32 C31 O2 116.31(13) . . ?
 C32 C31 C36 124.21(14) . . ?
 C36 C31 O2 119.48(14) . . ?
 C17 C16 H16 119.4 . . ?
 C15 C16 H16 119.4 . . ?
 C15 C16 C17 121.21(15) . . ?
 C70 C65 C62 119.46(13) . . ?
 C66 C65 C70 117.95(14) . . ?
 C66 C65 C62 122.41(14) . . ?
 C31 C36 C37 121.19(14) . . ?
 C35 C36 C31 117.36(15) . . ?
 C35 C36 C37 121.42(14) . . ?
 N1 C1 C2 179.23(17) . . ?
 C3 C17 P1 120.07(11) . . ?
 C16 C17 P1 122.40(12) . . ?
 C16 C17 C3 117.52(14) . . ?
 C8 C7 H7 120.1 . . ?
 C8 C7 C6 119.83(15) . . ?
 C6 C7 H7 120.1 . . ?
 C9 C8 H8 119.5 . . ?
 C7 C8 C9 120.96(15) . . ?
 C7 C8 H8 119.5 . . ?
 C13 C14 H14 119.3 . . ?
 C15 C14 C13 121.37(15) . . ?
 C15 C14 H14 119.3 . . ?
 C5 C6 H6 118.9 . . ?
 C7 C6 C5 122.28(14) . . ?
 C7 C6 H6 118.9 . . ?
 C57 C58 H58 118.8 . . ?
 C59 C58 C57 122.44(14) . . ?
 C59 C58 H58 118.8 . . ?
 C33 C34 H34 120.1 . . ?
 C35 C34 C33 119.79(15) . . ?
 C35 C34 H34 120.1 . . ?
 C50 C45 P2 125.06(14) . . ?
 C46 C45 P2 116.63(13) . . ?
 C46 C45 C50 118.30(16) . . ?
 C58 C59 H59 120.1 . . ?
 C60 C59 C58 119.80(14) . . ?
 C60 C59 H59 120.1 . . ?
 C23 C18 P1 116.36(13) . . ?
 C19 C18 P1 125.17(14) . . ?
 C19 C18 C23 118.46(16) . . ?
 C36 C35 H35 119.6 . . ?
 C34 C35 C36 120.88(15) . . ?
 C34 C35 H35 119.6 . . ?
 C61 C60 H60 119.6 . . ?
 C59 C60 C61 120.81(14) . . ?
 C59 C60 H60 119.6 . . ?
 C29 C24 P1 117.54(13) . . ?
 C25 C24 P1 124.38(13) . . ?
 C25 C24 C29 117.99(16) . . ?
 C83 C78 P3 124.36(13) . . ?
 C83 C78 C79 117.94(16) . . ?
 C79 C78 P3 117.37(13) . . ?
 C69 C68 H68 119.5 . . ?
 C67 C68 C69 121.01(15) . . ?
 C67 C68 H68 119.5 . . ?
 C77 C72 P3 126.14(12) . . ?
 C77 C72 C73 118.10(15) . . ?
 C73 C72 P3 115.75(12) . . ?
 C45 C50 H50 119.9 . . ?
 C49 C50 C45 120.21(17) . . ?
 C49 C50 H50 119.9 . . ?
 C74 C75 H75 120.1 . . ?
 C74 C75 C76 119.87(16) . . ?
 C76 C75 H75 120.1 . . ?
 C78 C83 H83 119.8 . . ?
 C82 C83 C78 120.36(17) . . ?
 C82 C83 H83 119.8 . . ?
 C72 C77 H77 119.7 . . ?
 C72 C77 C76 120.65(15) . . ?
 C76 C77 H77 119.7 . . ?
 C16 C15 C14 119.85(15) . . ?
 C16 C15 H15 120.1 . . ?
 C14 C15 H15 120.1 . . ?
 C24 C29 H29 119.6 . . ?
 C28 C29 C24 120.72(16) . . ?
 C28 C29 H29 119.6 . . ?
 O2 C30 C44 116.70(18) . . ?
 O2 C30 C40 121.15(18) . . ?
 C40 C30 C44 122.08(19) . . ?
 C24 C25 H25 119.4 . . ?
 C26 C25 C24 121.13(16) . . ?
 C26 C25 H25 119.4 . . ?
 C13 C10 C11 106.97(15) . . ?
 C13 C10 C12 111.53(15) . . ?
 C9 C10 C13 108.98(13) . . ?
 C9 C10 C11 108.04(14) . . ?
 C9 C10 C12 111.82(16) . . ?
 C12 C10 C11 109.34(19) . . ?
 C65 C66 H66 119.3 . . ?
 C67 C66 C65 121.47(15) . . ?
 C67 C66 H66 119.3 . . ?
 C1 C2 H2A 109.5 . . ?
 C1 C2 H2B 109.5 . . ?
 C1 C2 H2C 109.5 . . ?
 H2A C2 H2B 109.5 . . ?
 H2A C2 H2C 109.5 . . ?
 H2B C2 H2C 109.5 . . ?
 C45 C46 H46 119.4 . . ?
 C47 C46 C45 121.22(17) . . ?
 C47 C46 H46 119.4 . . ?
 C36 C37 C40 108.03(14) . . ?
 C36 C37 C39 110.36(14) . . ?
 C36 C37 C38 109.03(15) . . ?
 C40 C37 C39 109.83(17) . . ?
 C40 C37 C38 109.18(19) . . ?
 C38 C37 C39 110.37(16) . . ?
 C40A C37 C36 112.7(7) . . ?
 C40A C37 C39 119.1(9) . . ?
 C40A C37 C38 93.9(12) . . ?
 C61 C62 C63 108.80(14) . . ?
 C61 C62 C64 111.41(15) . . ?
 C65 C62 C61 108.44(13) . . ?
 C65 C62 C63 107.34(15) . . ?
 C65 C62 C64 111.14(15) . . ?
 C64 C62 C63 109.60(18) . . ?
 C50 C49 H49 119.7 . . ?
 C48 C49 C50 120.64(17) . . ?
 C48 C49 H49 119.7 . . ?
 C56 C51 P2 117.86(13) . . ?
 C52 C51 P2 124.96(15) . . ?
 C52 C51 C56 117.16(18) . . ?
 C18 C23 H23 119.7 . . ?
 C22 C23 C18 120.69(18) . . ?
 C22 C23 H23 119.7 . . ?
 C72 C73 H73 119.4 . . ?
 C74 C73 C72 121.12(15) . . ?
 C74 C73 H73 119.4 . . ?
 C30 C44 P2 119.35(17) . . ?
 C43 C44 P2 122.35(18) . . ?
 C43 C44 C30 118.3(2) . . ?
 C28 C27 H27 120.5 . . ?
 C26 C27 H27 120.5 . . ?
 C26 C27 C28 119.09(17) . . ?
 C49 C48 H48 120.1 . . ?
 C47 C48 C49 119.72(17) . . ?
 C47 C48 H48 120.1 . . ?
 C75 C74 C73 120.06(16) . . ?
 C75 C74 H74 120.0 . . ?
 C73 C74 H74 120.0 . . ?
 C30 C40 C37 119.51(18) . . ?
 C41 C40 C30 117.49(19) . . ?
 C41 C40 C37 122.69(18) . . ?
 C78 C79 H79 119.3 . . ?
 C80 C79 C78 121.44(17) . . ?
 C80 C79 H79 119.3 . . ?
 C29 C28 C27 120.73(17) . . ?
 C29 C28 H28 119.6 . . ?
 C27 C28 H28 119.6 . . ?
 C25 C26 H26 119.8 . . ?
 C27 C26 C25 120.33(17) . . ?
 C27 C26 H26 119.8 . . ?
 C68 C67 H67 120.1 . . ?
 C66 C67 C68 119.78(15) . . ?
 C66 C67 H67 120.1 . . ?
 C75 C76 C77 120.20(16) . . ?
 C75 C76 H76 119.9 . . ?
 C77 C76 H76 119.9 . . ?
 C83 C82 H82 119.7 . . ?
 C81 C82 C83 120.68(18) . . ?
 C81 C82 H82 119.7 . . ?
 C79 C80 H80 120.1 . . ?
 C81 C80 C79 119.77(18) . . ?
 C81 C80 H80 120.1 . . ?
 C18 C19 H19 119.7 . . ?
 C20 C19 C18 120.51(18) . . ?
 C20 C19 H19 119.7 . . ?
 C82 C81 C80 119.79(17) . . ?
 C82 C81 H81 120.1 . . ?
 C80 C81 H81 120.1 . . ?
 C37 C39 H39A 109.5 . . ?
 C37 C39 H39B 109.5 . . ?
 C37 C39 H39C 109.5 . . ?
 H39A C39 H39B 109.5 . . ?
 H39A C39 H39C 109.5 . . ?
 H39B C39 H39C 109.5 . . ?
 C46 C47 C48 119.90(18) . . ?
 C46 C47 H47 120.0 . . ?
 C48 C47 H47 120.0 . . ?
 C19 C20 H20 119.8 . . ?
 C21 C20 C19 120.38(19) . . ?
 C21 C20 H20 119.8 . . ?
 C40 C41 H41 119.2 . . ?
 C42 C41 C40 121.6(2) . . ?
 C42 C41 H41 119.2 . . ?
 C23 C22 H22 119.9 . . ?
 C21 C22 C23 120.27(19) . . ?
 C21 C22 H22 119.9 . . ?
 C51 C56 H56 119.1 . . ?
 C55 C56 C51 121.78(18) . . ?
 C55 C56 H56 119.1 . . ?
 N1 B1 C32 106.66(12) . . ?
 N1 B1 C5 106.28(12) . . ?
 N1 B1 C57 106.08(12) . . ?
 C32 B1 C5 111.20(12) . . ?
 C57 B1 C32 113.25(12) . . ?
 C57 B1 C5 112.80(12) . . ?
 C51 C52 H52 119.5 . . ?
 C51 C52 C53 121.01(19) . . ?
 C53 C52 H52 119.5 . . ?
 C20 C21 H21 120.2 . . ?
 C22 C21 C20 119.69(17) . . ?
 C22 C21 H21 120.2 . . ?
 C56 C55 H55 120.0 . . ?
 C54 C55 C56 120.0(2) . . ?
 C54 C55 H55 120.0 . . ?
 C55 C54 H54 120.5 . . ?
 C55 C54 C53 118.9(2) . . ?
 C53 C54 H54 120.5 . . ?
 C44 C43 H43 119.8 . . ?
 C42 C43 C44 120.4(2) . . ?
 C42 C43 H43 119.8 . . ?
 C37 C38 H38A 109.5 . . ?
 C37 C38 H38B 109.5 . . ?
 C37 C38 H38C 109.5 . . ?
 H38A C38 H38B 109.5 . . ?
 H38A C38 H38C 109.5 . . ?
 H38B C38 H38C 109.5 . . ?
 C52 C53 H53 119.4 . . ?
 C54 C53 C52 121.11(19) . . ?
 C54 C53 H53 119.4 . . ?
 C62 C63 H63A 109.5 . . ?
 C62 C63 H63B 109.5 . . ?
 C62 C63 H63C 109.5 . . ?
 H63A C63 H63B 109.5 . . ?
 H63A C63 H63C 109.5 . . ?
 H63B C63 H63C 109.5 . . ?
 C62 C64 H64A 109.5 . . ?
 C62 C64 H64B 109.5 . . ?
 C62 C64 H64C 109.5 . . ?
 H64A C64 H64B 109.5 . . ?
 H64A C64 H64C 109.5 . . ?
 H64B C64 H64C 109.5 . . ?
 C41 C42 C43 120.0(2) . . ?
 C41 C42 H42 120.0 . . ?
 C43 C42 H42 120.0 . . ?
 C10 C11 H11A 109.5 . . ?
 C10 C11 H11B 109.5 . . ?
 C10 C11 H11C 109.5 . . ?
 H11A C11 H11B 109.5 . . ?
 H11A C11 H11C 109.5 . . ?
 H11B C11 H11C 109.5 . . ?
 C10 C12 H12A 109.5 . . ?
 C10 C12 H12B 109.5 . . ?
 C10 C12 H12C 109.5 . . ?
 H12A C12 H12B 109.5 . . ?
 H12A C12 H12C 109.5 . . ?
 H12B C12 H12C 109.5 . . ?
 C41A C40A C37 118.5(13) . . ?
 C41A C40A C30A 120.7(14) . . ?
 C30A C40A C37 120.7(13) . . ?
 C40A C41A H41A 120.3 . . ?
 C40A C41A C42A 119.4(15) . . ?
 C42A C41A H41A 120.3 . . ?
 C41A C42A H42A 120.8 . . ?
 C41A C42A C43A 118.4(16) . . ?
 C43A C42A H42A 120.8 . . ?
 C42A C43A H43A 117.4 . . ?
 C44A C43A C42A 125.2(15) . . ?
 C44A C43A H43A 117.4 . . ?
 C43A C44A P2 125.2(13) . . ?
 C43A C44A C30A 113.7(13) . . ?
 C30A C44A P2 120.3(12) . . ?
 O2 C30A C40A 122.3(13) . . ?
 O2 C30A C44A 115.2(13) . . ?
 C40A C30A C44A 122.4(13) . . ?

loop_
  _geom_torsion_atom_site_label_1
  _geom_torsion_atom_site_label_2
  _geom_torsion_atom_site_label_3
  _geom_torsion_atom_site_label_4
  _geom_torsion
  _geom_torsion_site_symmetry_1
  _geom_torsion_site_symmetry_2
  _geom_torsion_site_symmetry_3
  _geom_torsion_site_symmetry_4
  _geom_torsion_publ_flag
 P3 C69 C68 C67 -177.46(14) . . . . ?
 P3 C78 C83 C82 -172.04(13) . . . . ?
 P3 C78 C79 C80 173.72(14) . . . . ?
 P3 C72 C77 C76 -179.27(14) . . . . ?
 P3 C72 C73 C74 179.22(14) . . . . ?
 P1 C18 C23 C22 179.47(14) . . . . ?
 P1 C18 C19 C20 -178.94(14) . . . . ?
 P1 C24 C29 C28 177.41(13) . . . . ?
 P1 C24 C25 C26 -176.44(13) . . . . ?
 P2 C45 C50 C49 179.76(13) . . . . ?
 P2 C45 C46 C47 -179.86(14) . . . . ?
 P2 C51 C56 C55 178.84(16) . . . . ?
 P2 C51 C52 C53 -178.17(16) . . . . ?
 P2 C44 C43 C42 -179.3(2) . . . . ?
 P2 C44A C30A O2 -6(4) . . . . ?
 P2 C44A C30A C40A 170(2) . . . . ?
 O3 C71 C61 C60 -178.61(14) . . . . ?
 O3 C71 C61 C62 5.7(2) . . . . ?
 O3 C71 C57 C58 179.47(13) . . . . ?
 O3 C71 C57 B1 -0.2(2) . . . . ?
 O3 C70 C69 P3 -3.34(19) . . . . ?
 O3 C70 C69 C68 177.95(14) . . . . ?
 O3 C70 C65 C66 -178.94(14) . . . . ?
 O3 C70 C65 C62 -3.8(2) . . . . ?
 O2 C31 C36 C35 177.56(14) . . . . ?
 O2 C31 C36 C37 -0.4(2) . . . . ?
 O2 C30 C44 P2 -1.2(3) . . . . ?
 O2 C30 C44 C43 179.6(2) . . . . ?
 O2 C30 C40 C37 -6.0(3) . . . . ?
 O2 C30 C40 C41 -179.8(2) . . . . ?
 O1 C3 C13 C14 -176.68(14) . . . . ?
 O1 C3 C13 C10 -2.3(2) . . . . ?
 O1 C3 C17 P1 -4.22(19) . . . . ?
 O1 C3 C17 C16 176.37(13) . . . . ?
 O1 C4 C5 C6 179.51(13) . . . . ?
 O1 C4 C5 B1 3.1(2) . . . . ?
 O1 C4 C9 C8 -178.30(14) . . . . ?
 O1 C4 C9 C10 6.7(2) . . . . ?
 C3 O1 C4 C5 -157.06(13) . . . . ?
 C3 O1 C4 C9 23.2(2) . . . . ?
 C3 C13 C14 C15 0.2(2) . . . . ?
 C3 C13 C10 C9 28.5(2) . . . . ?
 C3 C13 C10 C11 -88.08(18) . . . . ?
 C3 C13 C10 C12 152.41(18) . . . . ?
 C71 O3 C70 C69 155.46(13) . . . . ?
 C71 O3 C70 C65 -25.9(2) . . . . ?
 C71 C61 C60 C59 -1.6(2) . . . . ?
 C71 C61 C62 C65 -31.5(2) . . . . ?
 C71 C61 C62 C63 84.98(19) . . . . ?
 C71 C61 C62 C64 -154.09(17) . . . . ?
 C71 C57 C58 C59 -0.3(2) . . . . ?
 C71 C57 B1 N1 -50.91(18) . . . . ?
 C71 C57 B1 C32 -167.55(14) . . . . ?
 C71 C57 B1 C5 65.04(19) . . . . ?
 C32 C33 C34 C35 -1.9(2) . . . . ?
 C32 C31 C36 C35 -1.7(2) . . . . ?
 C32 C31 C36 C37 -179.62(15) . . . . ?
 C70 O3 C71 C61 24.8(2) . . . . ?
 C70 O3 C71 C57 -156.58(13) . . . . ?
 C70 C69 C68 C67 1.2(2) . . . . ?
 C70 C65 C66 C67 0.9(3) . . . . ?
 C70 C65 C62 C61 30.5(2) . . . . ?
 C70 C65 C62 C63 -86.92(18) . . . . ?
 C70 C65 C62 C64 153.25(17) . . . . ?
 C4 O1 C3 C13 -25.5(2) . . . . ?
 C4 O1 C3 C17 156.85(13) . . . . ?
 C4 C5 C6 C7 -1.1(2) . . . . ?
 C4 C5 B1 N1 -52.86(18) . . . . ?
 C4 C5 B1 C32 62.84(18) . . . . ?
 C4 C5 B1 C57 -168.68(13) . . . . ?
 C4 C9 C8 C7 -1.4(2) . . . . ?
 C4 C9 C10 C13 -30.7(2) . . . . ?
 C4 C9 C10 C11 85.19(19) . . . . ?
 C4 C9 C10 C12 -154.45(18) . . . . ?
 C5 C4 C9 C8 1.9(2) . . . . ?
 C5 C4 C9 C10 -173.09(15) . . . . ?
 C13 C3 C17 P1 178.16(12) . . . . ?
 C13 C3 C17 C16 -1.3(2) . . . . ?
 C13 C14 C15 C16 -0.8(3) . . . . ?
 C69 P3 C78 C83 -9.44(15) . . . . ?
 C69 P3 C78 C79 177.32(13) . . . . ?
 C69 P3 C72 C77 -92.09(15) . . . . ?
 C69 P3 C72 C73 88.08(13) . . . . ?
 C69 C70 C65 C66 -0.4(2) . . . . ?
 C69 C70 C65 C62 174.81(15) . . . . ?
 C69 C68 C67 C66 -0.7(3) . . . . ?
 C61 C71 C57 C58 -2.0(2) . . . . ?
 C61 C71 C57 B1 178.40(14) . . . . ?
 C57 C71 C61 C60 2.9(2) . . . . ?
 C57 C71 C61 C62 -172.84(15) . . . . ?
 C57 C58 C59 C60 1.5(2) . . . . ?
 C33 C32 C31 O2 -179.56(13) . . . . ?
 C33 C32 C31 C36 -0.3(2) . . . . ?
 C33 C32 B1 N1 124.35(14) . . . . ?
 C33 C32 B1 C5 8.89(19) . . . . ?
 C33 C32 B1 C57 -119.35(15) . . . . ?
 C33 C34 C35 C36 -0.3(2) . . . . ?
 C9 C4 C5 C6 -0.7(2) . . . . ?
 C9 C4 C5 B1 -177.10(14) . . . . ?
 C31 O2 C30 C44 156.89(19) . . . . ?
 C31 O2 C30 C40 -26.2(3) . . . . ?
 C31 O2 C30A C40A -14(4) . . . . ?
 C31 O2 C30A C44A 162.3(19) . . . . ?
 C31 C32 C33 C34 2.1(2) . . . . ?
 C31 C32 B1 N1 -56.28(18) . . . . ?
 C31 C32 B1 C5 -171.74(14) . . . . ?
 C31 C32 B1 C57 60.02(19) . . . . ?
 C31 C36 C35 C34 2.0(2) . . . . ?
 C31 C36 C37 C40 -28.1(2) . . . . ?
 C31 C36 C37 C39 -148.16(16) . . . . ?
 C31 C36 C37 C38 90.5(2) . . . . ?
 C31 C36 C37 C40A -12.4(13) . . . . ?
 C65 C70 C69 P3 178.03(12) . . . . ?
 C65 C70 C69 C68 -0.7(2) . . . . ?
 C65 C66 C67 C68 -0.4(3) . . . . ?
 C36 C37 C40 C30 31.1(3) . . . . ?
 C36 C37 C40 C41 -155.4(2) . . . . ?
 C36 C37 C40A C41A -165.4(19) . . . . ?
 C36 C37 C40A C30A 13(3) . . . . ?
 C17 P1 C18 C23 90.19(14) . . . . ?
 C17 P1 C18 C19 -90.74(16) . . . . ?
 C17 P1 C24 C29 179.57(12) . . . . ?
 C17 P1 C24 C25 -3.83(15) . . . . ?
 C17 C3 C13 C14 0.8(2) . . . . ?
 C17 C3 C13 C10 175.26(15) . . . . ?
 C17 C16 C15 C14 0.4(2) . . . . ?
 C8 C9 C10 C13 154.57(15) . . . . ?
 C8 C9 C10 C11 -89.5(2) . . . . ?
 C8 C9 C10 C12 30.8(2) . . . . ?
 C8 C7 C6 C5 1.7(2) . . . . ?
 C14 C13 C10 C9 -157.38(15) . . . . ?
 C14 C13 C10 C11 86.05(19) . . . . ?
 C14 C13 C10 C12 -33.5(2) . . . . ?
 C6 C5 B1 N1 130.93(14) . . . . ?
 C6 C5 B1 C32 -113.38(15) . . . . ?
 C6 C5 B1 C57 15.1(2) . . . . ?
 C6 C7 C8 C9 -0.3(2) . . . . ?
 C58 C57 B1 N1 129.46(14) . . . . ?
 C58 C57 B1 C32 12.8(2) . . . . ?
 C58 C57 B1 C5 -114.59(15) . . . . ?
 C58 C59 C60 C61 -0.5(2) . . . . ?
 C45 P2 C51 C56 73.48(15) . . . . ?
 C45 P2 C51 C52 -108.30(16) . . . . ?
 C45 P2 C44 C30 -172.2(2) . . . . ?
 C45 P2 C44 C43 6.9(3) . . . . ?
 C45 P2 C44A C43A 8(3) . . . . ?
 C45 P2 C44A C30A -162(2) . . . . ?
 C45 C50 C49 C48 0.2(3) . . . . ?
 C45 C46 C47 C48 -0.2(3) . . . . ?
 C18 P1 C17 C3 -160.79(13) . . . . ?
 C18 P1 C17 C16 18.60(15) . . . . ?
 C18 P1 C24 C29 76.51(13) . . . . ?
 C18 P1 C24 C25 -106.89(14) . . . . ?
 C18 C23 C22 C21 -0.3(3) . . . . ?
 C18 C19 C20 C21 -0.6(3) . . . . ?
 C35 C36 C37 C40 154.04(19) . . . . ?
 C35 C36 C37 C39 34.0(2) . . . . ?
 C35 C36 C37 C38 -87.4(2) . . . . ?
 C35 C36 C37 C40A 169.8(13) . . . . ?
 C60 C61 C62 C65 153.05(15) . . . . ?
 C60 C61 C62 C63 -90.5(2) . . . . ?
 C60 C61 C62 C64 30.4(2) . . . . ?
 C24 P1 C17 C3 95.43(13) . . . . ?
 C24 P1 C17 C16 -85.18(14) . . . . ?
 C24 P1 C18 C23 -166.39(13) . . . . ?
 C24 P1 C18 C19 12.69(17) . . . . ?
 C24 C29 C28 C27 -1.4(3) . . . . ?
 C24 C25 C26 C27 -0.1(3) . . . . ?
 C78 P3 C69 C70 99.71(13) . . . . ?
 C78 P3 C69 C68 -81.64(14) . . . . ?
 C78 P3 C72 C77 11.78(16) . . . . ?
 C78 P3 C72 C73 -168.06(13) . . . . ?
 C78 C83 C82 C81 -0.9(3) . . . . ?
 C78 C79 C80 C81 -1.6(3) . . . . ?
 C72 P3 C69 C70 -154.87(13) . . . . ?
 C72 P3 C69 C68 23.79(15) . . . . ?
 C72 P3 C78 C83 -112.74(14) . . . . ?
 C72 P3 C78 C79 74.02(14) . . . . ?
 C72 C77 C76 C75 0.2(3) . . . . ?
 C72 C73 C74 C75 -0.1(3) . . . . ?
 C50 C45 C46 C47 -0.6(3) . . . . ?
 C50 C49 C48 C47 -1.0(3) . . . . ?
 C83 C78 C79 C80 0.0(3) . . . . ?
 C83 C82 C81 C80 -0.7(3) . . . . ?
 C77 C72 C73 C74 -0.6(3) . . . . ?
 C15 C16 C17 P1 -178.76(12) . . . . ?
 C15 C16 C17 C3 0.6(2) . . . . ?
 C29 C24 C25 C26 0.1(2) . . . . ?
 C30 O2 C31 C32 -151.35(18) . . . . ?
 C30 O2 C31 C36 29.4(2) . . . . ?
 C30 C44 C43 C42 -0.1(4) . . . . ?
 C30 C40 C41 C42 0.9(4) . . . . ?
 C25 C24 C29 C28 0.6(2) . . . . ?
 C10 C13 C14 C15 -174.01(16) . . . . ?
 C10 C9 C8 C7 173.53(16) . . . . ?
 C66 C65 C62 C61 -154.57(15) . . . . ?
 C66 C65 C62 C63 88.04(19) . . . . ?
 C66 C65 C62 C64 -31.8(2) . . . . ?
 C46 C45 C50 C49 0.6(2) . . . . ?
 C37 C36 C35 C34 179.91(15) . . . . ?
 C37 C40 C41 C42 -172.7(3) . . . . ?
 C37 C40A C41A C42A 174(2) . . . . ?
 C37 C40A C30A O2 0(4) . . . . ?
 C37 C40A C30A C44A -177(2) . . . . ?
 C62 C61 C60 C59 174.05(16) . . . . ?
 C62 C65 C66 C67 -174.09(17) . . . . ?
 C49 C48 C47 C46 1.0(3) . . . . ?
 C51 P2 C45 C50 20.15(16) . . . . ?
 C51 P2 C45 C46 -160.69(13) . . . . ?
 C51 P2 C44 C30 84.6(2) . . . . ?
 C51 P2 C44 C43 -96.2(3) . . . . ?
 C51 P2 C44A C43A -93(2) . . . . ?
 C51 P2 C44A C30A 97(3) . . . . ?
 C51 C56 C55 C54 -1.1(3) . . . . ?
 C51 C52 C53 C54 0.0(3) . . . . ?
 C23 C18 C19 C20 0.1(3) . . . . ?
 C23 C22 C21 C20 -0.1(3) . . . . ?
 C73 C72 C77 C76 0.6(3) . . . . ?
 C44 P2 C45 C50 -84.88(19) . . . . ?
 C44 P2 C45 C46 94.27(17) . . . . ?
 C44 P2 C51 C56 176.01(15) . . . . ?
 C44 P2 C51 C52 -5.77(19) . . . . ?
 C44 C30 C40 C37 170.8(2) . . . . ?
 C44 C30 C40 C41 -3.0(3) . . . . ?
 C44 C43 C42 C41 -1.9(4) . . . . ?
 C74 C75 C76 C77 -0.9(3) . . . . ?
 C40 C30 C44 P2 -178.13(19) . . . . ?
 C40 C30 C44 C43 2.7(4) . . . . ?
 C40 C41 C42 C43 1.6(4) . . . . ?
 C79 C78 C83 C82 1.2(2) . . . . ?
 C79 C80 C81 C82 1.9(3) . . . . ?
 C28 C27 C26 C25 -0.6(3) . . . . ?
 C26 C27 C28 C29 1.3(3) . . . . ?
 C76 C75 C74 C73 0.8(3) . . . . ?
 C19 C18 C23 C22 0.3(3) . . . . ?
 C19 C20 C21 C22 0.6(3) . . . . ?
 C39 C37 C40 C30 151.55(19) . . . . ?
 C39 C37 C40 C41 -35.0(3) . . . . ?
 C39 C37 C40A C41A -34(3) . . . . ?
 C39 C37 C40A C30A 144(2) . . . . ?
 C56 C51 C52 C53 0.1(3) . . . . ?
 C56 C55 C54 C53 1.2(3) . . . . ?
 B1 C32 C33 C34 -178.47(14) . . . . ?
 B1 C32 C31 O2 1.0(2) . . . . ?
 B1 C32 C31 C36 -179.72(15) . . . . ?
 B1 C5 C6 C7 175.37(14) . . . . ?
 B1 C57 C58 C59 179.38(14) . . . . ?
 C52 C51 C56 C55 0.5(3) . . . . ?
 C55 C54 C53 C52 -0.7(3) . . . . ?
 C38 C37 C40 C30 -87.3(2) . . . . ?
 C38 C37 C40 C41 86.2(2) . . . . ?
 C38 C37 C40A C41A 82(2) . . . . ?
 C38 C37 C40A C30A -100(3) . . . . ?
 C40A C41A C42A C43A 5(4) . . . . ?
 C41A C40A C30A O2 178(2) . . . . ?
 C41A C40A C30A C44A 2(5) . . . . ?
 C41A C42A C43A C44A -4(4) . . . . ?
 C42A C43A C44A P2 -169(2) . . . . ?
 C42A C43A C44A C30A 2(4) . . . . ?
 C43A C44A C30A O2 -177(2) . . . . ?
 C43A C44A C30A C40A 0(4) . . . . ?
 C44A P2 C45 C50 -71.7(11) . . . . ?
 C44A P2 C45 C46 107.5(11) . . . . ?
 C44A P2 C51 C56 177.0(6) . . . . ?
 C44A P2 C51 C52 -4.8(6) . . . . ?
 C30A O2 C31 C32 -166.5(16) . . . . ?
 C30A O2 C31 C36 14.3(16) . . . . ?
 C30A C40A C41A C42A -4(4) . . . . ?

loop_
  _diffrn_refln_index_h
  _diffrn_refln_index_k
  _diffrn_refln_index_l
  _diffrn_refln_intensity_net
  _diffrn_refln_intensity_u
 0 0 -1 15.83 0.73
 0 0 -1 17.68 0.73
 0 0 -1 17.38 0.71
 0 0 1 16.96 0.72
 0 0 2 15.25 0.83
 0 0 -2 16.08 0.81
 0 0 -2 17.18 0.85
 0 0 -2 16.95 0.84
 0 0 2 15.81 0.85
 0 0 -2 15.79 0.71
 0 0 -2 17.3 0.74
 0 0 2 18.72 0.75
 0 0 2 14.14 0.9
 0 0 3 7.69 0.54
 0 0 -3 5.91 0.73
 0 0 -3 5.7 0.73
 0 0 -3 5.28 0.68
 0 0 -3 5.87 0.55
 0 0 -3 6.11 0.67
 0 0 3 6.13 0.56
 0 0 3 5.53 0.76
 0 0 -4 18.1 1.19
 0 0 4 18.8 0.95
 0 0 -4 16.83 1.14
 0 0 -4 18.03 1.18
 0 0 4 18.92 1.2
 0 0 4 18.68 1.22
 0 0 -4 17.57 0.95
 0 0 -4 17.99 1.15
 0 0 -4 18.02 0.92
 0 0 5 2094.49 80.91
 0 0 -5 2004.3 80.81
 0 0 5 2026.51 80.95
 0 0 -5 2104.98 80.81
 0 0 -5 2122.42 80.83
 0 0 5 2151.57 80.98
 0 0 -5 2217.06 80.95
 0 0 -5 2033.92 80.8
 0 0 -5 2203.24 80.96
 0 0 5 2171.96 80.77
 0 0 5 2261.25 80.97
 0 0 -5 2156.93 80.93
 0 0 5 2068.75 80.94
 0 0 6 170.68 6.47
 0 0 -6 160.49 6.41
 0 0 6 157.34 6.48
 0 0 6 160.54 6.18
 0 0 -6 149.85 6.33
 0 0 6 160.68 6.4
 0 0 6 159.63 6.37
 0 0 6 154.87 6.38
 0 0 -6 158.72 6.22
 0 0 -6 159.34 6.24
 0 0 -6 161.76 6.38
 0 0 6 161.09 6.56
 0 0 -6 153.17 6.2
 0 0 -6 164.29 6.44
 0 0 -6 169.64 6.44
 0 0 6 141.47 6.43
 0 0 6 158.57 6.47
 0 0 -7 32.58 1.75
 0 0 7 27.12 2.21
 0 0 7 29.29 1.42
 0 0 -7 31.39 1.82
 0 0 -7 30.94 1.91
 0 0 -7 33.07 1.83
 0 0 -7 28.35 1.43
 0 0 7 27.54 2.01
 0 0 7 33.5 1.57
 0 0 -7 30.76 1.63
 0 0 -7 27.07 1.66
 0 0 7 27.77 1.79
 0 0 7 28.4 1.51
 0 0 7 29.73 1.78
 0 0 7 26.5 1.82
 0 0 7 31.76 2
 0 0 7 29.9 1.97
 0 0 7 31.36 1.52
 0 0 -7 30.11 1.44
 0 0 -7 31.1 1.66
 0 0 -8 84.35 3.48
 0 0 -8 93.54 3.85
 0 0 8 92.65 4.16
 0 0 8 82.9 3.52
 0 0 -8 86.23 3.9
 0 0 -8 90.96 3.97
 0 0 -8 80.75 3.55
 0 0 -8 92.08 3.92
 0 0 8 86.67 3.99
 0 0 -8 92.01 3.88
 0 0 -8 95.59 3.75
 0 0 -8 90.71 3.75
 0 0 8 94.07 3.7
 0 0 -8 80.94 3.75
 0 0 8 89.83 3.87
 0 0 8 85.65 3.68
 0 0 8 84.77 3.84
 0 0 8 86.86 3.86
 0 0 8 85.6 3.96
 0 0 8 90.95 3.68
 0 0 8 90.57 3.99
 0 0 -8 94.84 3.81
 0 0 -9 607.93 25.64
 0 0 -9 701.25 26.03
 0 0 9 682.76 25.84
 0 0 9 690.13 25.94
 0 0 -9 688.08 25.89
 0 0 -9 695.39 25.87
 0 0 -9 611 25.72
 0 0 -9 709.15 26.06
 0 0 -9 706.43 26.06
 0 0 -9 697.75 26.05
 0 0 9 693.16 26.14
 0 0 9 663.32 25.84
 0 0 9 678.63 25.97
 0 0 9 670.23 25.96
 0 0 -9 666.42 25.89
 0 0 -9 713.29 26.05
 0 0 -9 712.69 25.99
 0 0 9 661.72 25.81
 0 0 9 723.52 26.06
 0 0 -10 436.86 16.73
 0 0 -10 441.53 16.65
 0 0 10 432.67 16.84
 0 0 -10 433.33 16.59
 0 0 -10 431.12 16.72
 0 0 -10 428.03 16.73
 0 0 -10 433.67 16.74
 0 0 -10 440.54 16.72
 0 0 -10 421.93 16.5
 0 0 -10 424.81 16.55
 0 0 10 390.88 16.45
 0 0 10 409.43 16.66
 0 0 10 406.5 16.48
 0 0 10 415.56 16.63
 0 0 10 408.35 16.63
 0 0 10 446.24 16.75
 0 0 10 415.47 16.64
 0 0 -11 40.56 2.4
 0 0 -11 37.01 2.46
 0 0 11 39.39 2.86
 0 0 -11 41.57 2.42
 0 0 -11 44.06 2.49
 0 0 -11 37.77 2.2
 0 0 -11 39.68 2.18
 0 0 11 38.91 2.4
 0 0 11 37.29 2.02
 0 0 11 41.36 2.38
 0 0 -11 38.49 2.2
 0 0 -11 42.48 2.43
 0 0 11 42.07 2.64
 0 0 11 38.22 2.36
 0 0 12 126.94 5.83
 0 0 12 134.28 5.81
 0 0 12 130.34 5.78
 0 0 12 132.4 5.9
 0 0 -12 128.92 5.85
 0 0 -12 132.82 5.86
 0 0 -12 136.52 5.88
 0 0 -12 141.02 5.89
 0 0 12 129.63 5.78
 0 0 -12 129.23 5.64
 0 0 -12 135.84 5.91
 0 0 13 322.45 13.19
 0 0 13 316.7 13.15
 0 0 13 309.02 13.06
 0 0 13 327.12 13.09
 0 0 13 331.55 13.2
 0 0 -13 317.31 13.18
 0 0 -13 336.23 13.21
 0 0 -13 332.93 13.22
 0 0 -13 322.46 13.2
 0 0 13 315.12 13.08
 0 0 -13 331.07 13.23
 0 0 14 130.72 5.91
 0 0 14 126.63 5.83
 0 0 14 127.05 5.83
 0 0 14 124.31 5.84
 0 0 -14 131.7 5.94
 0 0 -14 134.68 5.99
 0 0 -14 128.37 5.97
 0 0 -14 135.79 5.96
 0 0 14 133.56 6.03
 0 0 15 106.4 5.33
 0 0 15 108.41 5.18
 0 0 15 106.82 5.23
 0 0 15 109.48 5.27
 0 0 15 116.81 5.35
 0 0 15 110.56 5.31
 0 0 -15 116.37 5.38
 0 0 -15 110.63 5.35
 0 0 -16 176.41 7.9
 0 0 16 184.34 7.89
 0 0 16 175.34 7.77
 0 0 16 155.93 7.79
 0 0 16 178.81 7.91
 0 0 16 172.9 7.82
 0 0 -16 185.91 7.97
 0 0 -16 181.14 7.83
 0 0 -16 191.36 8.03
 0 0 16 168.54 7.69
 0 0 -17 1.89 1.43
 0 0 17 0.88 1.63
 0 0 17 1.16 1.65
 0 0 -17 2.46 1.58
 0 0 17 1.09 1.62
 0 0 -17 0.76 1.52
 0 0 -17 0.08 1.84
 0 0 17 0.08 1.69
 0 0 17 -0.96 1.69
 0 0 17 3.43 1.89
 0 0 -17 0.7 1.61
 0 0 -17 1.14 1.66
 0 0 17 0.07 1.56
 0 0 18 31.82 2.69
 0 0 18 29.68 2.59
 0 0 -18 34.22 2.93
 0 0 18 33.46 2.82
 0 0 18 33.25 2.79
 0 0 18 35 2.77
 0 0 -18 35.52 2.83
 0 0 -18 38.23 2.77
 0 0 19 114.16 5.84
 0 0 19 116.04 5.95
 0 0 -19 122.39 6.08
 0 0 19 127.7 6.1
 0 0 19 118.81 6.12
 0 0 19 133.52 6.14
 0 0 -19 123.18 6
 0 0 -19 127.11 6.12
 0 0 20 0.99 1.67
 0 0 -20 -0.85 1.83
 0 0 -20 -0.09 1.89
 0 0 20 0.43 1.72
 0 0 20 -1.61 1.85
 0 0 20 1.93 1.88
 0 0 -20 0.87 1.86
 0 0 -21 7.97 1.99
 0 0 21 7.13 2.05
 0 0 -21 7.29 1.97
 0 0 -21 7.52 2.11
 0 0 21 5.78 1.78
 0 0 21 7.47 1.98
 0 0 21 4.38 1.58
 0 0 21 8.15 1.8
 0 0 21 8.83 1.86
 0 0 -22 13.78 2.23
 0 0 -22 14.85 2.11
 0 0 22 13.7 2.06
 0 0 23 3.44 1.32
 0 0 23 4.33 1.63
 0 0 23 4.28 1.59
 0 0 23 2.6 1.4
 0 0 23 3.28 1.48
 0 0 23 4.61 1.51
 0 0 24 7.38 1.46
 0 0 24 7.03 1.31
 0 0 24 7.86 1.6
 0 0 24 8.43 1.52
 0 0 25 63.79 3.07
 0 0 25 74.34 3.25
 0 0 25 66.67 3.13
 0 0 26 0.82 0.96
 0 -1 26 8 1
 0 -1 26 6.55 0.94
 0 -1 25 30.55 2.01
 0 -1 25 29.75 2
 0 -1 25 30.91 1.97
 0 -1 24 124.71 5.71
 0 -1 24 112.89 5.54
 0 -1 24 132.17 5.64
 0 -1 24 123.96 5.55
 0 -1 23 38.64 2.62
 0 -1 23 44.21 2.88
 0 -1 23 46.51 2.92
 0 -1 23 47.88 2.87
 0 -1 23 41.21 2.7
 0 -1 22 65.42 3.71
 0 1 -22 72.92 3.92
 0 -1 21 1.5 1.55
 0 1 -21 1.06 2.03
 0 1 -21 1.79 1.91
 0 -1 21 0.77 1.47
 0 -1 21 -0.26 1.79
 0 1 -21 0.24 1.89
 0 -1 21 -1.57 1.68
 0 -1 21 0.41 1.56
 0 1 -20 72.02 4.06
 0 1 -20 66.62 4.02
 0 -1 20 59.98 3.95
 0 1 -20 71.23 4
 0 -1 20 58.93 3.73
 0 -1 20 63.98 3.86
 0 -1 19 25.72 2.51
 0 1 -19 30.79 2.79
 0 1 -19 29.39 2.82
 0 -1 19 26.74 2.71
 0 1 -19 30.29 2.73
 0 -1 19 26.48 2.57
 0 -1 19 32.1 2.66
 0 -1 18 111.99 5.92
 0 1 -18 140.81 6.21
 0 -1 18 125.69 6.08
 0 1 -18 124.87 6.12
 0 -1 18 126.88 6.08
 0 -1 18 118.74 6.15
 0 -1 17 3.16 1.72
 0 1 -17 1.98 1.64
 0 -1 17 2.31 1.61
 0 1 -17 3.66 1.87
 0 -1 17 4.18 1.72
 0 -1 17 1.76 1.66
 0 1 -17 2.61 1.72
 0 1 -17 4.6 1.65
 0 -1 16 194.53 8.77
 0 1 -16 207.95 8.81
 0 -1 16 184.63 8.83
 0 1 -16 220.31 9.06
 0 1 -16 218.92 9.09
 0 -1 16 204.75 8.92
 0 -1 16 205.91 8.86
 0 -1 16 203.07 8.93
 0 1 -16 207.83 8.75
 0 1 -15 97.95 4.79
 0 -1 15 100.01 4.81
 0 -1 15 91.24 4.79
 0 1 -15 103.83 4.92
 0 1 -15 106.53 4.98
 0 1 -15 99.28 4.94
 0 1 -15 104.68 5.04
 0 -1 15 104.8 4.96
 0 1 -15 100.48 4.95
 0 -1 15 97.52 4.9
 0 -1 14 1.08 1.4
 0 -1 14 1.47 1.36
 0 -1 14 1.86 1.37
 0 -1 14 0.93 1.26
 0 -1 14 2.29 1.46
 0 1 -14 1.93 1.41
 0 1 -14 0.85 1.44
 0 1 -14 0.38 1.39
 0 1 -14 1.28 1.28
 0 1 -13 75.47 3.86
 0 1 -13 75.12 3.75
 0 1 -13 74.89 3.79
 0 -1 13 74.71 3.75
 0 -1 13 71.53 3.77
 0 -1 13 75.43 3.79
 0 -1 13 73.21 3.66
 0 -1 13 72.15 3.7
 0 1 -13 78.02 3.88
 0 1 -13 77.98 3.82
 0 -1 13 71.33 3.62
 0 1 -12 317.06 13.05
 0 1 -12 315 13.02
 0 1 -12 341.85 13.06
 0 1 -12 333.78 12.87
 0 -1 12 318.66 13.02
 0 -1 12 319.27 12.98
 0 -1 12 318.54 13.04
 0 -1 12 320.1 12.92
 0 -1 12 313.33 13.04
 0 1 -12 327.23 13.07
 0 -1 12 312.85 12.88
 0 1 -11 849.98 31.49
 0 1 -11 800.66 31.45
 0 -1 11 764.17 31.24
 0 1 -11 826.64 31.44
 0 1 -11 819.59 31.47
 0 1 -11 836.8 31.46
 0 1 -11 831.19 31.3
 0 -1 11 798.24 31.38
 0 -1 11 796.91 31.41
 0 -1 11 782.55 31.24
 0 -1 11 807.06 31.33
 0 -1 11 798.18 31.34
 0 -1 11 838.63 31.46
 0 -1 11 781.2 31.29
 0 1 -10 738.16 27.44
 0 1 -10 719.82 27.43
 0 1 -10 718.27 27.4
 0 1 -10 739.44 27.42
 0 1 -10 707.16 27.42
 0 -1 10 693.97 27.25
 0 1 -10 714.63 27.28
 0 -1 10 688.55 27.34
 0 -1 10 698.25 27.38
 0 -1 10 675.6 27.23
 0 -1 10 699.53 27.31
 0 -1 10 677.38 27.3
 0 -1 10 700.7 27.41
 0 -1 10 693.16 27.28
 0 1 -9 1.82 1.23
 0 1 -9 1.51 1.15
 0 -1 9 2.14 0.92
 0 1 -9 1.48 1.37
 0 1 -9 0.87 0.82
 0 1 -9 1.54 1.16
 0 -1 9 1.52 1.18
 0 1 -9 2.47 1.2
 0 -1 9 2.31 1.04
 0 1 -9 1.79 1.05
 0 -1 9 1.19 1.19
 0 -1 9 1.1 1.2
 0 -1 9 1.08 0.91
 0 -1 9 1.21 1.21
 0 1 -9 1.36 1.03
 0 -1 9 0.93 1.21
 0 -1 9 1.43 1.57
 0 -1 9 2.52 0.9
 0 -1 9 1.41 1.16
 0 1 -8 65.72 2.78
 0 1 -8 63.46 2.96
 0 1 -8 59.96 2.59
 0 1 -8 62.91 2.94
 0 -1 8 63.67 2.72
 0 1 -8 64.78 2.93
 0 1 -8 58.35 2.69
 0 1 -8 66.77 3.05
 0 -1 8 56.51 2.45
 0 1 -8 65.62 2.97
 0 -1 8 64.85 2.98
 0 1 -8 64.51 2.85
 0 -1 8 63.36 2.83
 0 -1 8 64.7 2.92
 0 -1 8 60.14 2.76
 0 -1 8 61.19 2.88
 0 1 -8 61.65 2.79
 0 -1 8 60.35 2.89
 0 -1 8 59.38 2.76
 0 -1 8 61.49 3.09
 0 -1 8 62.81 2.85
 0 1 -7 2595.89 96.69
 0 1 -7 2404.59 96.49
 0 -1 7 2477.56 96.39
 0 1 -7 2576.69 96.58
 0 1 -7 2595.65 96.7
 0 1 -7 2558.1 96.7
 0 1 -7 2578.4 96.68
 0 -1 7 2665.64 96.72
 0 1 -7 2484.04 96.61
 0 -1 7 2754.18 96.64
 0 -1 7 2473.36 96.64
 0 -1 7 2427.88 96.59
 0 -1 7 2450.83 96.61
 0 -1 7 2539.42 96.62
 0 1 -7 2464.53 96.58
 0 -1 7 2721.75 96.61
 0 -1 7 2564.74 96.69
 0 -1 7 2471.08 96.59
 0 1 -6 126.59 5.11
 0 1 -6 122.33 5.18
 0 1 -6 125.58 5.01
 0 -1 6 126.53 5.15
 0 1 -6 119.23 5.1
 0 -1 6 122.23 4.82
 0 -1 6 137.87 5.07
 0 -1 6 120.51 5.07
 0 -1 6 119.46 5.02
 0 1 -6 127.76 5.12
 0 1 -6 120.4 4.93
 0 -1 6 126.82 5.08
 0 1 -6 118.81 5.02
 0 -1 6 120.62 5.03
 0 -1 6 122.05 5.07
 0 -1 6 124.19 5.2
 0 -1 6 135.89 5.03
 0 -1 5 370.7 14.49
 0 1 -5 376.33 14.49
 0 1 -5 375.3 14.38
 0 -1 5 395.76 14.5
 0 1 -5 372.08 14.48
 0 1 -5 349.87 14.39
 0 -1 5 384.68 14.43
 0 1 -5 367.5 14.46
 0 -1 5 388.5 14.48
 0 1 -5 369.5 14.49
 0 1 -5 359.27 14.35
 0 1 -4 619.53 25.1
 0 -1 4 660.63 25.12
 0 1 -4 652.84 25.17
 0 -1 4 675.93 25.18
 0 1 -4 659.54 25.17
 0 -1 4 676.2 25.12
 0 1 -4 632.36 25.15
 0 -1 4 663.93 25.17
 0 -1 4 685.06 25.17
 0 1 -4 630.5 25.17
 0 1 -4 672.2 25.17
 0 1 -4 633.13 25.09
 0 -1 4 658.37 25.12
 0 -1 3 1561.62 60.25
 0 1 -3 1562.13 60.31
 0 -1 3 1582.28 60.26
 0 1 -3 1600.05 60.32
 0 -1 3 1643.02 60.29
 0 1 -3 1473.77 60.27
 0 -1 3 1619.79 60.28
 0 1 -3 1501.65 60.31
 0 -1 3 1544.29 60.32
 0 -1 3 1584.21 60.31
 0 -1 3 1649.75 60.32
 0 1 -3 1563.31 60.31
 0 1 -3 1533.24 60.27
 0 -1 3 1634.53 60.28
 0 -1 3 1610.42 60.31
 0 1 -2 283.75 11.77
 0 1 -2 311.57 11.78
 0 -1 2 308.79 11.77
 0 1 -2 304.21 11.77
 0 -1 2 293.22 11.78
 0 -1 2 314.74 11.75
 0 1 -2 311.17 11.74
 0 -1 2 298.55 11.74
 0 -1 2 309.32 11.78
 0 1 -2 304.22 11.77
 0 1 -2 310.85 11.76
 0 -1 2 310.82 11.73
 0 -1 2 301.69 11.76
 0 1 -1 1465.01 56.33
 0 1 -1 1470.89 56.32
 0 1 -1 1465.82 56.34
 0 -1 1 1479.91 56.29
 0 1 -1 1463.92 56.31
 0 -1 1 1516.11 56.34
 0 1 -1 1488.53 56.35
 0 -1 1 1433.93 56.35
 0 1 -1 1506.99 56.35
 0 -1 1 1428.35 56.34
 0 -1 1 1514 56.34
 0 1 -1 1479.07 56.34
 0 -1 1 1507.04 56.34
 0 1 -1 1386.78 56.32
 0 -1 1 1510.6 56.32
 0 -1 0 500.22 19.5
 0 -1 0 516.07 19.49
 0 1 0 543.02 19.5
 0 1 0 512.13 19.49
 0 -1 0 469.63 19.47
 0 1 0 498.85 19.47
 0 1 0 474.47 19.46
 0 -1 0 524.77 19.46
 0 1 0 501.3 19.48
 0 -1 0 515.73 19.46
 0 -1 0 535.33 19.51
 0 1 0 505.46 19.46
 0 -1 0 517.64 19.48
 0 1 0 536.91 19.47
 0 -1 0 513.29 19.47
 0 -1 0 510.26 19.46
 0 1 1 912.82 35
 0 1 1 875.82 35.02
 0 -1 -1 914.04 35.01
 0 -1 -1 909.75 35
 0 1 1 905.38 35.01
 0 1 1 925.54 35.02
 0 1 2 603.85 23.88
 0 -1 -2 626.08 23.86
 0 -1 -2 601.88 23.81
 0 1 2 625.6 23.86
 0 1 2 656.38 23.87
 0 1 2 653.88 23.9
 0 1 3 1487.21 54.66
 0 -1 -3 1312.78 54.55
 0 -1 -3 1508.82 54.65
 0 1 3 1505.76 54.65
 0 1 3 1567.45 54.62
 0 1 3 1483.37 54.68
 0 -1 -4 855.44 34.84
 0 1 4 926.01 34.96
 0 1 4 983.45 34.9
 0 1 4 896.66 35
 0 -1 -4 926.36 35
 0 -1 -4 950.54 34.96
 0 1 5 536.68 19.88
 0 1 5 562.94 19.76
 0 1 5 562.21 19.93
 0 -1 -5 436.49 19.65
 0 1 5 551.28 19.86
 0 -1 -5 548.06 19.85
 0 1 5 538.56 19.93
 0 -1 -5 513.85 19.64
 0 -1 -5 562.88 19.91
 0 1 5 557.91 19.95
 0 1 5 523.37 19.93
 0 1 5 492.95 19.89
 0 1 5 538.35 19.91
 0 1 5 534.11 19.92
 0 -1 -5 522.05 19.83
 0 1 5 617.37 19.9
 0 1 6 176.77 7.05
 0 1 6 169.71 7.04
 0 -1 -6 170.02 6.92
 0 1 6 183.21 7.16
 0 1 6 161.21 7.12
 0 1 6 164.42 7.09
 0 1 6 167.08 7.08
 0 1 6 173.95 7.1
 0 1 6 163.23 7.09
 0 1 6 182.97 6.88
 0 1 6 205.55 7.06
 0 -1 -6 178.41 7.06
 0 -1 -6 167.61 6.94
 0 1 6 179.01 7.09
 0 -1 -6 172.34 6.99
 0 -1 -6 177.51 7.05
 0 1 7 85.5 3.63
 0 -1 -7 75.78 3.26
 0 -1 -7 80.71 3.41
 0 -1 -7 81.63 3.39
 0 -1 -7 80.99 3.56
 0 1 7 81.06 3.8
 0 1 7 77.24 3.6
 0 1 7 77.92 3.77
 0 1 7 81.24 3.7
 0 1 7 77.07 3.67
 0 1 7 81.4 3.36
 0 1 7 81.95 3.71
 0 -1 -7 84.69 3.6
 0 -1 -7 85.5 3.55
 0 1 7 92.96 3.62
 0 -1 -7 83.77 3.61
 0 -1 -7 74.76 3.42
 0 1 8 87.14 3.42
 0 1 8 74.79 3.36
 0 1 8 72.61 3.08
 0 1 8 75.02 3.38
 0 1 8 76.68 3.61
 0 1 8 70.99 3.49
 0 -1 -8 72.21 3.14
 0 -1 -8 72.64 3.12
 0 -1 -8 65.82 2.91
 0 -1 -8 81.32 3.35
 0 1 8 71.63 3.6
 0 1 8 70.8 3.5
 0 1 8 76.67 3.52
 0 -1 -8 76.09 3.39
 0 -1 -8 68.57 3.14
 0 -1 -9 173.95 6.75
 0 1 9 183.04 6.92
 0 1 9 178.36 6.7
 0 1 9 158.74 6.89
 0 1 9 151.28 6.62
 0 1 9 164.37 7.05
 0 1 9 165.15 6.9
 0 1 9 177.37 7
 0 1 9 157.33 6.95
 0 -1 -9 160.25 6.69
 0 -1 -9 171.87 6.88
 0 1 9 172.6 7.11
 0 1 9 160.05 7.02
 0 -1 -9 176.04 6.9
 0 -1 -9 169.54 6.94
 0 -1 -9 167.83 6.93
 0 -1 -9 152.82 6.64
 0 -1 -10 65.81 3.1
 0 -1 -10 67.2 3.11
 0 1 10 62.76 3.32
 0 -1 -10 71.28 3.32
 0 1 10 70.78 3.58
 0 -1 -10 67.02 3.3
 0 1 10 71.9 3.73
 0 -1 -10 70.96 3.37
 0 -1 -10 69.88 3.43
 0 -1 -10 63.29 3.33
 0 1 10 65.96 3.35
 0 1 10 70.29 3.11
 0 1 10 70.05 3.36
 0 1 10 71.64 3.52
 0 1 10 64.09 3.47
 0 -1 -10 66.02 3.23
 0 -1 -11 99.03 4.83
 0 1 11 111.42 5.05
 0 1 11 110.53 5.02
 0 1 11 117.76 5.19
 0 1 11 112.3 5.12
 0 1 11 121.43 5.36
 0 -1 -11 115.34 5.09
 0 -1 -11 116.39 5.08
 0 -1 -11 117.9 5.02
 0 -1 -11 114.96 5.02
 0 -1 -11 108.96 4.94
 0 -1 -12 206.23 8.64
 0 1 12 208.29 8.76
 0 1 12 208.93 8.75
 0 1 12 204.93 8.7
 0 -1 -12 211.89 8.73
 0 1 12 211.01 8.95
 0 1 12 218.05 8.8
 0 -1 -12 216.2 8.81
 0 -1 -12 196.13 8.72
 0 -1 -12 218.01 8.8
 0 -1 -12 213.79 8.79
 0 -1 -12 217.95 8.72
 0 -1 -12 201.69 8.55
 0 1 12 196.2 8.68
 0 1 13 90.96 4.61
 0 1 13 95.73 4.58
 0 -1 -13 99.01 4.56
 0 -1 -13 103.65 4.71
 0 1 13 102.69 4.98
 0 1 13 98.08 4.71
 0 1 13 94.96 4.64
 0 1 13 94.14 4.58
 0 -1 -13 96.78 4.67
 0 -1 -13 100.44 4.67
 0 -1 -14 60.56 3.31
 0 1 14 54.86 3.23
 0 -1 -14 57.91 3.34
 0 -1 -14 59.45 3.25
 0 -1 -14 58.41 3.35
 0 1 14 58.02 3.23
 0 -1 -15 124.77 5.64
 0 -1 -15 115.3 5.51
 0 -1 -15 119.44 5.62
 0 1 15 116.47 5.56
 0 1 15 123.62 5.63
 0 1 15 119.75 5.52
 0 1 15 113.66 5.45
 0 1 15 115.65 5.58
 0 1 15 119.19 5.52
 0 1 15 102.66 5.49
 0 -1 -16 77.55 4.12
 0 1 16 76.33 4.26
 0 -1 -16 80.06 4.26
 0 -1 -16 76.61 4.11
 0 1 16 73.52 4.13
 0 1 16 75.11 4.16
 0 1 16 82.12 4.23
 0 1 16 79.17 4.21
 0 1 16 77.29 4.04
 0 1 16 75.95 4.13
 0 1 16 77.96 4.27
 0 1 16 72.79 4.08
 0 -1 -17 24.71 2.34
 0 -1 -17 20.22 2.22
 0 1 17 23.23 2.37
 0 1 17 18.18 2.2
 0 1 17 22.13 2.26
 0 1 17 18.27 2.13
 0 1 17 18.53 2.21
 0 1 17 16.9 2.24
 0 1 17 16.32 2.3
 0 -1 -17 22.62 2.16
 0 -1 -17 22.87 2.34
 0 1 17 23.64 2.2
 0 1 18 18.29 2.38
 0 1 18 19.57 2.29
 0 1 18 15.69 2.2
 0 -1 -18 20.44 2.17
 0 -1 -18 19.08 2.4
 0 1 18 16.53 2.2
 0 1 18 22.13 2.4
 0 1 18 19.29 2.25
 0 1 18 18.42 2.19
 0 -1 -18 19.18 2.33
 0 -1 -18 16.55 2.19
 0 1 19 6.39 2.04
 0 1 19 6.82 1.84
 0 1 19 7.51 1.93
 0 1 19 7.38 1.89
 0 -1 -19 9.71 2.15
 0 1 19 6.38 1.95
 0 1 19 6.09 1.82
 0 -1 -19 9.06 1.98
 0 -1 -19 7.07 1.81
 0 1 19 5.95 1.89
 0 1 20 153.45 6.82
 0 1 20 131.77 6.49
 0 1 20 140.26 6.73
 0 1 20 123.39 6.55
 0 -1 -20 154.88 6.88
 0 1 20 146.56 6.78
 0 1 20 140.49 6.82
 0 -1 -20 147.85 6.72
 0 -1 -20 143.02 6.79
 0 -1 -21 -0.25 1.82
 0 1 21 -1.34 1.82
 0 1 21 1.08 1.37
 0 1 21 -1.51 1.82
 0 -1 -21 -0.24 1.74
 0 -1 -21 -1.3 1.94
 0 1 21 1.3 1.6
 0 1 21 1.6 1.64
 0 1 21 2.15 1.69
 0 1 21 -0.65 1.75
 0 1 22 2.17 1.52
 0 1 22 0.95 1.62
 0 -1 -22 0.75 1.8
 0 -1 -22 2.69 1.72
 0 1 22 1.82 1.34
 0 1 23 1.94 1.41
 0 1 23 -1.15 1.46
 0 1 23 -0.32 1.47
 0 1 23 -1.06 1.41
 0 1 23 -0.44 1.18
 0 1 23 1.11 1.44
 0 1 24 -0.32 1.24
 0 1 24 0.84 1.02
 0 1 25 30.62 1.9
 0 1 25 23.81 1.74
 0 1 25 27.93 1.63
 0 1 25 22.4 1.68
 0 1 26 2.33 0.79
 0 -2 26 0.62 0.76
 0 -2 26 1.57 0.87
 0 -2 25 78.39 3.62
 0 -2 25 72.77 3.59
 0 -2 24 9.5 1.49
 0 -2 24 10.63 1.67
 0 -2 24 12.53 1.55
 0 -2 24 7.91 1.71
 0 -2 23 11.98 1.76
 0 -2 23 10.27 1.68
 0 -2 23 15.03 1.92
 0 -2 23 11.3 1.97
 0 2 -22 10.45 2.27
 0 -2 22 10.07 2.06
 0 -2 21 13.07 1.95
 0 -2 21 12.75 2.17
 0 -2 21 14.35 2.01
 0 -2 21 13.63 1.97
 0 2 -21 16.05 2.47
 0 2 -21 13.34 2.43
 0 2 -21 15.77 2.32
 0 -2 20 3.54 1.56
 0 2 -20 2.37 2.01
 0 -2 20 0.6 1.66
 0 -2 20 0.99 1.9
 0 -2 20 2.02 1.61
 0 2 -20 0.68 2.08
 0 2 -20 2.45 2.02
 0 -2 20 0.75 1.58
 0 2 -19 48.28 3.39
 0 -2 19 47.12 3.37
 0 2 -19 52.05 3.47
 0 2 -19 51.51 3.54
 0 -2 19 52.04 3.35
 0 -2 19 40.3 2.99
 0 2 -18 187.31 8.34
 0 2 -18 190.64 8.36
 0 2 -18 190.51 8.37
 0 2 -18 182.37 8.11
 0 -2 18 171.26 8.08
 0 -2 18 179.73 8.26
 0 -2 17 107.4 5.48
 0 2 -17 122.97 5.79
 0 2 -17 115.85 5.55
 0 -2 17 115.11 5.62
 0 2 -17 115.14 5.75
 0 2 -17 118.53 5.76
 0 -2 17 113.58 5.64
 0 -2 16 87.31 4.73
 0 2 -16 99.44 5.04
 0 2 -16 98.64 4.81
 0 -2 16 100.53 4.92
 0 2 -16 102.03 5.05
 0 2 -16 98.23 5.02
 0 -2 16 100 4.93
 0 -2 15 111.58 5.33
 0 -2 15 107.38 5.17
 0 2 -15 111.36 5.23
 0 2 -15 123.37 5.5
 0 -2 15 115.98 5.34
 0 2 -15 117.04 5.4
 0 2 -15 106.9 5.35
 0 -2 15 98.93 5.1
 0 -2 14 157.27 7.17
 0 2 -14 167.02 7.09
 0 2 -14 164.15 7.36
 0 -2 14 171.79 7.22
 0 2 -14 160.54 7.2
 0 2 -14 178.17 7.45
 0 2 -14 170 7.36
 0 -2 13 4.25 1.39
 0 -2 13 4.05 1.4
 0 -2 13 4.05 1.31
 0 -2 13 5.08 1.39
 0 2 -13 4.34 1.43
 0 2 -13 3.49 1.14
 0 2 -13 4.07 1.34
 0 2 -13 4.56 1.24
 0 2 -13 3.83 1.53
 0 2 -13 4.68 1.45
 0 2 -13 3.04 1.55
 0 2 -12 84.61 4.04
 0 -2 12 81.66 3.88
 0 -2 12 80.07 3.89
 0 -2 12 82.1 3.92
 0 -2 12 80.86 3.79
 0 2 -12 78.52 3.86
 0 2 -12 78.64 3.96
 0 2 -12 78.9 3.7
 0 -2 12 73.08 3.72
 0 2 -12 83.17 3.79
 0 2 -12 84.78 4.03
 0 2 -12 85.56 3.97
 0 -2 12 74.64 3.7
 0 2 -11 5.85 1.57
 0 2 -11 6.28 1.24
 0 -2 11 5.55 1.24
 0 2 -11 6.03 1.39
 0 -2 11 7.37 1.38
 0 -2 11 7.05 1.36
 0 -2 11 5.32 1.34
 0 -2 11 5.75 1.36
 0 -2 11 4.72 1.32
 0 -2 11 7.06 1.38
 0 2 -11 7.38 1.17
 0 2 -11 5.93 1.39
 0 2 -11 5.27 1.44
 0 -2 11 5.65 1.21
 0 -2 10 41.34 2.26
 0 2 -10 45.25 2.62
 0 2 -10 45.79 2.45
 0 -2 10 45.55 2.52
 0 2 -10 44.15 2.5
 0 -2 10 41.14 2.37
 0 2 -10 43.03 2.36
 0 -2 10 44.86 2.45
 0 -2 10 43.8 2.46
 0 -2 10 40.83 2.42
 0 -2 10 42.81 2.39
 0 -2 10 42.79 2.41
 0 2 -10 44.56 2.57
 0 2 -10 47.61 2.54
 0 -2 10 44.02 2.3
 0 2 -9 1390.69 51.52
 0 2 -9 1410.25 51.55
 0 2 -9 1221.02 51.33
 0 -2 9 1345.47 51.34
 0 2 -9 1411.86 51.53
 0 2 -9 1403.67 51.5
 0 2 -9 1297.7 51.5
 0 -2 9 1436.51 51.55
 0 -2 9 1347.61 51.43
 0 2 -9 1337.3 51.41
 0 -2 9 1337.11 51.43
 0 -2 9 1356.69 51.46
 0 -2 9 1356.48 51.49
 0 -2 9 1276.12 51.38
 0 -2 9 1337.59 51.39
 0 2 -9 1304.82 51.33
 0 -2 9 1345.67 51.4
 0 -2 9 1279.33 51.39
 0 -2 9 1315.12 51.32
 0 2 -8 768.55 29.33
 0 2 -8 784.4 29.37
 0 2 -8 705.31 29.14
 0 2 -8 784.12 29.33
 0 2 -8 800.83 29.37
 0 -2 8 816.36 29.24
 0 2 -8 698.38 29.21
 0 -2 8 819.92 29.39
 0 2 -8 736.99 29.33
 0 -2 8 771.92 29.29
 0 2 -8 757.54 29.27
 0 -2 8 749.22 29.29
 0 -2 8 754.55 29.27
 0 -2 8 738.97 29.25
 0 -2 8 764.79 29.32
 0 -2 8 740.23 29.24
 0 -2 8 773.96 29.26
 0 2 -8 736.08 29.19
 0 -2 8 765.15 29.26
 0 -2 8 746.29 29.18
 0 2 -7 124.61 5.15
 0 2 -7 125.2 5.12
 0 2 -7 114.38 4.94
 0 2 -7 128.58 5.17
 0 -2 7 137.27 5.07
 0 2 -7 117.45 5.01
 0 -2 7 131.84 5.13
 0 -2 7 111.89 4.81
 0 2 -7 115.57 5.11
 0 -2 7 130.28 5.16
 0 -2 7 134.32 5.09
 0 2 -7 118.71 5.06
 0 -2 7 119.85 5.05
 0 -2 7 124.72 5.07
 0 -2 7 122.56 5.09
 0 -2 7 114.24 5.02
 0 -2 7 118.85 5.02
 0 -2 7 124.42 5.05
 0 2 -7 119.56 4.98
 0 -2 7 123.82 5.04
 0 -2 7 119.41 4.95
 0 2 -6 657.67 26.08
 0 -2 6 760.75 26.13
 0 -2 6 712.19 26.13
 0 -2 6 709.44 26.14
 0 2 -6 639.89 26.07
 0 -2 6 723.42 26.1
 0 -2 6 660.74 26.06
 0 -2 6 656.37 26.07
 0 -2 6 630.57 26.07
 0 -2 6 663 26.09
 0 -2 6 644.88 26.04
 0 -2 6 725.95 26.16
 0 -2 6 691.16 26.05
 0 2 -6 633.37 26.02
 0 2 -6 694.75 26.14
 0 -2 6 712.84 26.04
 0 2 -6 631.15 26.02
 0 2 -5 23.15 1.46
 0 -2 5 23.28 1.39
 0 -2 5 21.99 1.4
 0 -2 5 24.23 1.39
 0 -2 5 22.74 1.34
 0 -2 5 25.62 1.46
 0 2 -5 24.01 1.41
 0 2 -5 21.92 1.59
 0 -2 5 22.47 1.41
 0 -2 5 24.86 1.37
 0 2 -5 22.2 1.56
 0 2 -5 22.97 1.5
 0 -2 5 23.56 1.24
 0 -2 5 24.12 1.43
 0 2 -5 22.81 1.5
 0 -2 5 22.98 1.46
 0 -2 5 27.09 1.52
 0 -2 5 25.33 1.62
 0 2 -5 22.92 1.42
 0 2 -5 21.18 1.43
 0 2 -5 22.9 1.28
 0 -2 5 26.51 1.45
 0 -2 4 658.16 22.9
 0 -2 4 594.06 22.87
 0 -2 4 595.38 22.9
 0 2 -4 564.12 22.88
 0 -2 4 628.29 22.87
 0 2 -4 581.68 22.78
 0 2 -4 568.23 22.86
 0 2 -4 602.86 22.91
 0 -2 4 591.98 22.78
 0 -2 4 591.47 22.84
 0 -2 4 578.06 22.88
 0 -2 4 593.3 22.88
 0 2 -4 575.46 22.86
 0 -2 4 595.73 22.79
 0 2 -4 590.06 22.9
 0 2 -4 584.86 22.89
 0 -2 4 601.86 22.86
 0 -2 3 481.68 18.29
 0 2 -3 470.32 18.34
 0 2 -3 450.83 18.3
 0 -2 3 476.93 18.35
 0 2 -3 469.71 18.33
 0 -2 3 488.93 18.32
 0 -2 3 478.61 18.27
 0 -2 3 479.11 18.31
 0 -2 3 483.27 18.33
 0 2 -3 473.4 18.32
 0 2 -3 476.63 18.33
 0 2 -3 465.4 18.27
 0 2 -3 474.04 18.22
 0 -2 2 180.32 6.79
 0 2 -2 171.01 6.82
 0 -2 2 168.37 6.76
 0 2 -2 171.93 6.85
 0 2 -2 171.99 6.78
 0 2 -2 179.23 6.82
 0 2 -2 168.87 6.85
 0 -2 2 178.05 6.83
 0 -2 2 170.28 6.87
 0 -2 2 171.81 6.83
 0 2 -2 167.13 6.85
 0 -2 2 180.79 6.84
 0 2 -2 177.73 6.86
 0 -2 2 174.34 6.71
 0 2 -2 169.39 6.75
 0 2 -1 42.86 1.88
 0 -2 1 43.88 1.83
 0 -2 1 43.32 1.86
 0 2 -1 41.92 1.97
 0 2 -1 43 1.93
 0 -2 1 41.91 1.96
 0 -2 1 44.8 1.91
 0 2 -1 42.19 1.91
 0 -2 1 41.55 1.92
 0 2 -1 43.84 2
 0 -2 1 42.41 1.99
 0 2 -1 44.26 1.88
 0 2 -1 43.78 1.92
 0 -2 1 41.54 1.75
 0 -2 1 42.15 1.97
 0 -2 1 40.8 1.98
 0 -2 0 2.84 0.83
 0 2 0 3.81 0.42
 0 -2 0 3.13 0.82
 0 -2 0 3.26 0.54
 0 2 0 3.94 0.82
 0 -2 0 3.87 0.84
 0 2 0 3.81 0.69
 0 2 0 3.56 0.56
 0 -2 0 3.11 0.91
 0 -2 0 2.99 0.64
 0 -2 0 3.74 0.49
 0 2 0 3.78 0.72
 0 2 0 2.71 0.61
 0 2 1 13.82 1
 0 2 1 18.11 1
 0 -2 -1 17.51 0.74
 0 2 1 13 0.74
 0 -2 -1 16.67 1.08
 0 -2 -1 16.51 1.04
 0 2 1 13.93 1.04
 0 2 1 17.88 1.25
 0 -2 -1 15.42 0.87
 0 2 1 15.23 0.97
 0 2 1 15.35 1
 0 -2 -1 16.3 0.77
 0 -2 -2 1.7 0.69
 0 -2 -2 1.87 0.53
 0 2 2 1.46 0.46
 0 -2 -2 2.98 2.49
 0 2 2 2.14 0.63
 0 2 2 1.87 0.94
 0 2 2 2.52 0.58
 0 2 2 1.51 0.84
 0 2 2 2.63 0.81
 0 2 3 339.81 13.25
 0 2 3 366.78 13.15
 0 2 3 358.26 13.18
 0 2 3 369.96 13.28
 0 2 4 1061.19 39.77
 0 2 4 1095.67 39.84
 0 2 4 961.4 39.82
 0 2 4 1006.88 39.79
 0 2 4 932.1 39.78
 0 2 4 1030.53 39.75
 0 2 4 1104.46 39.84
 0 2 4 1073.03 39.86
 0 -2 -4 987.98 39.83
 0 2 4 1157.56 39.84
 0 2 5 4.03 1.3
 0 2 5 4.52 1.2
 0 2 5 4.77 1.39
 0 2 5 5.27 1.28
 0 2 5 5.33 1.19
 0 -2 -5 6.34 1.09
 0 2 5 5.38 1.22
 0 2 5 5.04 1.25
 0 -2 -5 5.26 0.99
 0 2 6 691.81 27.72
 0 2 6 693.16 27.73
 0 2 6 717.75 27.76
 0 2 6 758.27 27.61
 0 2 6 695.29 27.66
 0 2 6 668.96 27.75
 0 2 6 697.66 27.74
 0 2 6 702.02 27.75
 0 -2 -6 676.08 27.68
 0 2 6 830.03 27.76
 0 2 6 768.62 27.64
 0 -2 -6 688.52 27.72
 0 -2 -6 727.54 27.65
 0 2 6 693.52 27.75
 0 2 7 446.59 18.12
 0 2 7 445.12 18.14
 0 2 7 449.26 18.16
 0 -2 -7 474.58 18.06
 0 2 7 490.42 18.02
 0 2 7 527.91 18.16
 0 2 7 454.91 18.16
 0 2 7 469.75 18.21
 0 2 7 443.35 18.16
 0 2 7 486.44 17.98
 0 2 7 478.6 18.2
 0 -2 -7 430.98 18.05
 0 2 7 428.07 18.05
 0 -2 -8 0.03 1.1
 0 2 8 0.02 1.4
 0 2 8 -0.12 1.31
 0 2 8 -0.06 1.35
 0 2 8 -0.24 1.34
 0 -2 -8 -0.44 0.88
 0 2 8 0.32 0.68
 0 2 8 0.37 1.69
 0 2 8 0.39 1.65
 0 2 8 -0.51 1.56
 0 2 8 0.47 1.52
 0 2 8 0.54 1.65
 0 2 8 0.83 1.31
 0 2 8 0.9 1.46
 0 2 8 0.85 1.31
 0 -2 -8 -0.9 0.98
 0 -2 -8 1.23 1.07
 0 -2 -8 -0.47 1.17
 0 -2 -9 343.09 13.62
 0 -2 -9 318.1 13.43
 0 2 9 336.35 13.34
 0 2 9 352.43 13.7
 0 2 9 334.1 13.68
 0 2 9 332.04 13.59
 0 2 9 332.17 13.67
 0 2 9 343.98 13.64
 0 2 9 344.91 13.61
 0 -2 -9 328.09 13.42
 0 -2 -9 349.3 13.59
 0 -2 -9 330.82 13.46
 0 2 9 328.24 13.65
 0 -2 -9 373.5 13.56
 0 -2 -9 339.95 13.59
 0 2 9 372.68 13.61
 0 2 9 357.02 13.42
 0 2 10 96.13 4.63
 0 2 10 96.52 4.43
 0 2 10 98.74 4.52
 0 2 10 97.43 4.55
 0 2 10 100.02 4.68
 0 -2 -10 97.03 4.36
 0 2 10 89.69 4.54
 0 -2 -10 96.13 4.18
 0 -2 -10 90.14 4.12
 0 -2 -10 100.3 4.38
 0 2 10 97.64 4.43
 0 2 10 102.34 4.21
 0 -2 -10 85.21 4.13
 0 -2 -10 100.55 4.44
 0 -2 -11 120.49 5.3
 0 2 11 119.95 5.37
 0 -2 -11 119.49 5.39
 0 2 11 120.68 5.58
 0 2 11 123.51 5.58
 0 2 11 118.29 5.38
 0 2 11 123.98 5.47
 0 2 11 116.11 5.43
 0 -2 -11 121.96 5.35
 0 2 11 115.64 5.51
 0 2 11 117.21 5.35
 0 -2 -12 -0.04 1.19
 0 2 12 1.19 1.43
 0 2 12 0.82 1.48
 0 2 12 1.85 1.4
 0 2 12 1.81 1.63
 0 2 12 0.31 1.66
 0 2 12 -0.39 1.94
 0 -2 -12 0.57 1.44
 0 -2 -12 0.67 1.24
 0 -2 -12 -0.05 1.21
 0 -2 -12 0.92 1.27
 0 2 12 1.44 1.73
 0 -2 -12 0.67 1.19
 0 2 13 224.42 9.62
 0 2 13 228.81 9.59
 0 2 13 232.13 9.68
 0 2 13 236.09 9.65
 0 2 13 232.16 9.78
 0 -2 -13 231.2 9.58
 0 -2 -13 222.85 9.6
 0 -2 -13 227.14 9.62
 0 -2 -13 226.11 9.52
 0 2 13 220 9.54
 0 -2 -14 2.5 1.43
 0 -2 -14 3.66 1.48
 0 -2 -14 3.05 1.64
 0 2 14 1.32 1.41
 0 2 14 1.98 2.05
 0 -2 -14 2.29 1.37
 0 -2 -14 3.21 1.47
 0 2 14 2.35 1.61
 0 2 15 145.43 6.61
 0 2 15 149.23 6.61
 0 2 15 135.66 6.5
 0 2 15 146.26 6.51
 0 2 15 141.62 6.54
 0 2 15 132.16 6.53
 0 -2 -15 148.45 6.6
 0 -2 -15 151.35 6.59
 0 2 15 138.24 6.49
 0 2 15 137.33 6.55
 0 2 16 473.87 19.28
 0 -2 -16 480.24 19.37
 0 2 16 502.34 19.44
 0 2 16 462.97 19.34
 0 2 16 476.59 19.34
 0 2 16 471.98 19.24
 0 2 16 488.37 19.31
 0 2 16 472.12 19.37
 0 -2 -16 485.96 19.36
 0 -2 -16 479.56 19.34
 0 -2 -16 479.21 19.33
 0 2 16 462.7 19.34
 0 2 16 467.2 19.28
 0 2 17 168.85 7.72
 0 -2 -17 169.94 7.75
 0 2 17 164.5 7.81
 0 -2 -17 172.51 7.79
 0 -2 -17 172.57 7.75
 0 -2 -17 171.85 7.82
 0 2 17 173.55 7.84
 0 2 17 182.13 7.9
 0 2 17 173.96 7.79
 0 2 17 167.77 7.65
 0 2 17 176.08 7.8
 0 2 17 164.38 7.83
 0 2 17 162.92 7.7
 0 2 18 57.37 3.59
 0 2 18 51.05 3.52
 0 -2 -18 61.58 3.63
 0 -2 -18 61.06 3.68
 0 2 18 59.44 3.67
 0 2 18 59.89 3.7
 0 2 18 57.46 3.65
 0 2 18 58.15 3.44
 0 -2 -18 57.93 3.61
 0 2 18 54.4 3.65
 0 -2 -18 56.07 3.5
 0 2 18 53.75 3.58
 0 2 18 50.12 3.48
 0 2 18 62.21 3.76
 0 -2 -19 6.54 1.87
 0 -2 -19 4.81 1.82
 0 2 19 5.06 1.83
 0 2 19 3.48 1.82
 0 2 19 8.2 1.79
 0 2 19 7.23 2.03
 0 2 19 7.34 1.91
 0 2 19 4.49 1.84
 0 -2 -19 6.5 1.7
 0 -2 -19 6.06 2.01
 0 -2 -20 57.54 3.49
 0 2 20 42.56 3.09
 0 2 20 47.68 3.34
 0 2 20 44.15 3.26
 0 2 20 50.16 3.36
 0 2 20 50.6 3.33
 0 2 20 42.98 3.19
 0 2 20 51.34 3.3
 0 -2 -20 54.29 3.34
 0 -2 -20 54.16 3.37
 0 2 21 65.02 4
 0 2 21 67.73 4.11
 0 2 21 67.61 3.87
 0 -2 -21 72.53 4.11
 0 -2 -21 76.65 4.04
 0 2 21 72.79 4.12
 0 2 21 80.11 4.08
 0 2 22 89.32 4.74
 0 2 22 84.61 4.76
 0 2 22 83.13 4.48
 0 -2 -22 106.74 4.93
 0 2 22 95.74 4.76
 0 2 22 95.05 4.78
 0 2 22 100.37 4.78
 0 -2 -22 109.65 4.98
 0 2 23 3.29 1.21
 0 2 23 8.69 1.49
 0 2 23 5.8 2.01
 0 2 23 5.42 1.52
 0 2 23 5.79 1.49
 0 2 24 43.22 2.48
 0 2 24 52.92 2.77
 0 2 25 1.9 1.17
 0 2 25 0.07 1.03
 0 2 25 2.9 1.03
 0 -3 26 1.73 0.85
 0 -3 25 19.1 1.54
 0 -3 25 19.41 1.62
 0 -3 24 1.48 1.34
 0 -3 24 0.61 1.22
 0 -3 24 1.67 1.47
 0 -3 24 1.85 1.17
 0 -3 23 -0.12 1.33
 0 -3 23 1.77 1.52
 0 -3 23 -0.19 1.71
 0 -3 23 -0.23 1.34
 0 3 -22 1.96 2.14
 0 -3 22 2.63 1.52
 0 -3 21 39.13 2.77
 0 -3 21 34.97 2.72
 0 -3 21 34.45 2.77
 0 3 -21 35.47 3.19
 0 -3 20 18.42 2.33
 0 -3 20 17.42 2.11
 0 3 -20 18.75 2.5
 0 -3 20 18.89 2.27
 0 -3 20 20.19 2.23
 0 3 -20 16.85 2.68
 0 3 -19 1.11 2.2
 0 3 -19 -1.29 2.27
 0 -3 19 2.05 1.82
 0 -3 19 -0.89 1.66
 0 -3 19 0.49 1.55
 0 3 -19 1.32 1.81
 0 -3 19 0.25 1.67
 0 3 -19 1.53 2.01
 0 3 -18 50.9 3.64
 0 3 -18 51.19 3.68
 0 3 -18 53.57 3.4
 0 3 -18 54.41 3.62
 0 -3 18 54.01 3.42
 0 3 -17 34.17 2.95
 0 3 -17 37.12 3.02
 0 3 -17 33.67 2.72
 0 3 -17 33.03 2.85
 0 -3 17 35.32 2.72
 0 -3 16 4.04 1.59
 0 3 -16 5.52 1.98
 0 3 -16 5.35 1.93
 0 3 -16 3.85 1.71
 0 3 -15 66.59 3.58
 0 3 -15 63.22 3.77
 0 3 -15 65.31 3.66
 0 -3 15 64.73 3.65
 0 -3 15 60.89 3.52
 0 3 -15 68.62 3.82
 0 -3 14 0.1 1.18
 0 3 -14 0.07 1.35
 0 3 -14 0.61 1.53
 0 3 -14 -0.59 1.26
 0 3 -14 1.53 1.66
 0 3 -14 0.57 1.49
 0 -3 13 10.4 1.58
 0 -3 13 12.24 1.65
 0 3 -13 11.11 1.64
 0 -3 13 9.44 1.4
 0 3 -13 9.51 1.59
 0 3 -13 10.6 1.44
 0 3 -13 10.22 1.47
 0 3 -13 10.33 1.84
 0 3 -13 13.6 1.8
 0 3 -13 10.68 1.79
 0 -3 12 162.92 7.09
 0 -3 12 169.67 7.13
 0 3 -12 160.45 7.06
 0 3 -12 176.03 7.25
 0 3 -12 173.12 7.26
 0 -3 12 154.74 6.93
 0 3 -12 170.42 7.04
 0 -3 12 154.66 7.03
 0 3 -12 162.2 7.16
 0 -3 12 173.55 7.21
 0 3 -12 162.46 6.88
 0 3 -12 169.28 7.11
 0 3 -12 174.45 7.25
 0 -3 11 669.48 26.04
 0 -3 11 680.7 26.07
 0 3 -11 701.79 26.17
 0 -3 11 627.64 25.89
 0 3 -11 671.29 25.99
 0 -3 11 614.79 25.98
 0 3 -11 668.64 26.04
 0 3 -11 642.51 25.84
 0 3 -11 635.46 26.08
 0 -3 11 726.24 26.18
 0 3 -11 691.77 26.14
 0 3 -11 707.98 26.16
 0 3 -10 0.22 1.24
 0 3 -10 0.24 1.11
 0 -3 10 1.18 1.19
 0 3 -10 0.67 1.04
 0 -3 10 2.05 1.22
 0 -3 10 0.49 1.2
 0 -3 10 0.56 1.21
 0 3 -10 -0.31 1.39
 0 3 -10 -0.33 1.07
 0 -3 10 0.26 1.27
 0 3 -10 0.48 1.21
 0 3 -10 0.09 1.49
 0 3 -10 0.04 1.57
 0 3 -10 -0.65 1.32
 0 3 -9 0.77 0.92
 0 -3 9 0.12 1.18
 0 3 -9 1.85 1.21
 0 3 -9 1.3 1.1
 0 -3 9 1.15 1.22
 0 3 -9 -0.4 1.21
 0 -3 9 -0.16 1.2
 0 -3 9 0.77 1.09
 0 3 -9 0.98 1.37
 0 3 -9 0.1 1.32
 0 -3 9 0.84 1.3
 0 3 -9 1.35 1.14
 0 -3 9 -0.07 1.08
 0 3 -9 0.68 1.5
 0 3 -9 1.45 1.46
 0 -3 8 333.35 12.43
 0 -3 8 325.06 12.38
 0 3 -8 313.45 12.22
 0 -3 8 338.87 12.47
 0 3 -8 292.06 12.39
 0 3 -8 302.86 12.33
 0 -3 8 302.85 12.37
 0 3 -8 326.08 12.46
 0 -3 8 326.4 12.26
 0 3 -8 329.14 12.46
 0 3 -8 305.35 12.36
 0 -3 8 312.27 12.35
 0 -3 8 308.55 12.37
 0 -3 8 299.71 12.33
 0 3 -8 310.29 12.37
 0 3 -8 325.75 12.47
 0 -3 8 285.32 12.12
 0 3 -7 352.17 14.17
 0 -3 7 371.42 14.21
 0 3 -7 332.87 14.16
 0 -3 7 389.89 14.22
 0 -3 7 370.03 14.27
 0 -3 7 370.6 14.21
 0 3 -7 371.61 14.25
 0 -3 7 370.78 14.09
 0 3 -7 358.92 14.23
 0 -3 7 364.77 14.16
 0 -3 7 353.07 14.16
 0 -3 7 360.08 14.16
 0 3 -7 344.53 14.17
 0 3 -7 361.47 14.24
 0 -3 7 368.09 14.09
 0 3 -7 358.56 14.14
 0 3 -7 351.15 14.03
 0 3 -7 347.53 14.19
 0 3 -6 49.99 2.52
 0 -3 6 54.85 2.57
 0 -3 6 54.31 2.67
 0 -3 6 55.95 2.55
 0 3 -6 50.93 2.54
 0 -3 6 57.57 2.55
 0 -3 6 53.15 2.4
 0 3 -6 51.46 2.66
 0 3 -6 51.62 2.64
 0 3 -6 50.01 2.52
 0 -3 6 52.17 2.48
 0 -3 6 51.94 2.47
 0 -3 6 51.29 2.52
 0 3 -6 52.33 2.62
 0 -3 6 53.95 2.31
 0 -3 6 51.48 2.5
 0 3 -6 52.86 2.6
 0 3 -6 54.72 2.35
 0 3 -6 48.89 2.44
 0 3 -5 298.84 11.9
 0 -3 5 306.89 11.87
 0 -3 5 315.63 11.9
 0 -3 5 314.85 11.9
 0 3 -5 292.58 11.93
 0 -3 5 310.11 11.9
 0 -3 5 305.71 11.95
 0 3 -5 289.8 11.83
 0 -3 5 322.58 11.93
 0 3 -5 288.08 11.89
 0 3 -5 303.08 11.94
 0 3 -5 296.05 11.93
 0 -3 5 307.33 11.82
 0 3 -5 290.28 11.9
 0 -3 4 0.54 0.82
 0 -3 4 0.91 0.87
 0 -3 4 0.46 1.06
 0 3 -4 1.08 1.05
 0 -3 4 1.33 1.04
 0 -3 4 -0.04 0.92
 0 -3 4 1.35 0.99
 0 -3 4 1.27 1.19
 0 -3 4 0.54 1.12
 0 3 -4 0.13 0.98
 0 3 -4 -0.07 1.08
 0 3 -4 1.62 1.18
 0 3 -4 0.92 1.03
 0 3 -4 0.5 0.96
 0 3 -4 0.14 1.19
 0 -3 3 214.56 8.12
 0 3 -3 201.6 8.19
 0 3 -3 197.51 8.15
 0 3 -3 200.14 8.08
 0 3 -3 204.48 8.21
 0 -3 3 209.33 8.08
 0 3 -3 197.12 8.15
 0 3 -3 198.51 8.14
 0 -3 3 208.51 8.23
 0 -3 3 204.96 8.21
 0 -3 3 205.28 8.15
 0 -3 3 211.86 8.18
 0 -3 3 217.83 8.14
 0 3 -2 1397.47 58.16
 0 3 -2 1498.38 58.12
 0 3 -2 1531.89 58.22
 0 -3 2 1499.43 58.15
 0 3 -2 1553.19 58.23
 0 -3 2 1553.63 58.16
 0 -3 2 1493.77 58.23
 0 3 -2 1520.71 58.19
 0 3 -2 1555.63 58.18
 0 3 -2 1612.78 58.19
 0 -3 2 1502.78 58.23
 0 -3 1 1990.03 76.23
 0 -3 1 1991.96 76.19
 0 3 -1 2022.84 76.27
 0 -3 1 1992.69 76.25
 0 3 -1 2051.21 76.29
 0 -3 1 1873.73 76.13
 0 -3 1 1981.89 76.24
 0 3 -1 2026.52 76.22
 0 3 -1 2070.33 76.15
 0 -3 1 2004.66 76.28
 0 3 -1 2005.29 76.19
 0 3 -1 2004.1 76.16
 0 3 -1 1976.44 76.13
 0 -3 1 1959.61 76.28
 0 -3 0 2990.1 114.39
 0 -3 0 2876.94 114.49
 0 3 0 3069.61 114.51
 0 3 0 3167.52 114.54
 0 -3 0 2950.53 114.53
 0 -3 0 2961.56 114.47
 0 3 0 3133.26 114.46
 0 -3 0 2994.09 114.53
 0 3 0 3041.01 114.44
 0 -3 -1 418.22 15.71
 0 -3 -1 412.8 15.52
 0 -3 -1 419.44 15.75
 0 -3 -1 420.36 15.66
 0 3 1 411.11 15.69
 0 3 1 383.55 15.62
 0 -3 -1 370.63 15.49
 0 3 1 437.58 15.64
 0 3 1 436.96 15.63
 0 -3 -1 440.7 15.54
 0 3 1 400.32 15.65
 0 -3 -1 425.3 15.57
 0 -3 -1 414.28 15.62
 0 -3 -1 426.66 15.61
 0 -3 -1 428.54 15.72
 0 3 1 395.28 15.61
 0 3 1 437.13 15.66
 0 3 1 392.49 15.69
 0 -3 -2 1233.34 44.49
 0 3 2 1251.22 44.51
 0 3 2 1163.12 44.51
 0 3 2 1109.89 44.49
 0 3 2 1214.4 44.54
 0 3 2 1221.69 44.53
 0 -3 -2 1141.88 44.41
 0 -3 -2 1237.45 44.43
 0 -3 -2 1225.27 44.65
 0 -3 -2 1194.31 44.52
 0 -3 -2 1213.02 44.57
 0 3 2 1203.19 44.55
 0 3 2 1199.69 44.56
 0 -3 -2 1216.6 44.58
 0 3 3 1.44 1.02
 0 3 3 1.3 1.48
 0 3 3 1.53 1.04
 0 3 3 -0.12 1.48
 0 3 3 0.12 1.09
 0 3 3 0.96 0.68
 0 -3 -3 0.65 0.67
 0 3 3 0.89 0.75
 0 3 3 1.28 0.54
 0 -3 -3 1.07 3.01
 0 3 3 -0.25 0.98
 0 -3 -3 0.89 0.84
 0 -3 -3 0.73 1.22
 0 -3 -3 1.24 0.66
 0 3 3 0.66 1.11
 0 3 3 0.15 1.25
 0 3 3 1.08 1.04
 0 3 4 1.44 1.12
 0 3 4 2.08 1.45
 0 3 4 0.83 0.8
 0 -3 -4 1.72 0.94
 0 -3 -4 2.95 1.23
 0 3 4 1.92 1.25
 0 3 4 0.64 1.08
 0 3 4 1.79 0.61
 0 -3 -4 4.64 3.07
 0 3 4 1.96 0.68
 0 3 4 1.64 1.13
 0 3 4 2.01 1.18
 0 3 4 2.1 1.16
 0 3 4 2.76 1.47
 0 3 5 1765.82 64.12
 0 3 5 1775.63 64.11
 0 3 5 1786.79 64.04
 0 3 5 1895.99 64.04
 0 3 5 1674.22 64.05
 0 3 5 1821.33 64.06
 0 3 5 1397.07 63.8
 0 3 5 1672.73 64.02
 0 3 5 1720.35 64.12
 0 3 5 1885.03 64.06
 0 3 5 2021.76 64.15
 0 3 5 1805.32 64.11
 0 -3 -5 1735.06 64.15
 0 -3 -5 1836.02 64.02
 0 3 6 16.18 1.62
 0 3 6 14.42 1.52
 0 3 6 9.1 0.61
 0 3 6 10.94 1.31
 0 3 6 11.71 1.63
 0 3 6 12.85 1.48
 0 3 6 11.61 1.46
 0 3 6 11.8 1.44
 0 -3 -6 14.14 1.09
 0 -3 -6 12.97 1.28
 0 3 6 15.1 1.63
 0 3 6 15.71 1.43
 0 3 7 120.22 5.45
 0 3 7 140.88 5.51
 0 -3 -7 114.62 5.34
 0 -3 -7 126.4 5.18
 0 3 7 130.76 5.39
 0 3 7 142.89 5.47
 0 3 7 116.79 5.5
 0 3 7 130.43 5.35
 0 3 7 121.88 5.52
 0 -3 -7 112.91 5.34
 0 3 7 120.93 5.44
 0 3 7 123.83 5.39
 0 3 7 122.45 5.52
 0 -3 -8 2.35 0.86
 0 -3 -8 2 1.06
 0 3 8 2.29 1.72
 0 3 8 2.58 1.52
 0 -3 -8 2.61 1.13
 0 -3 -8 6.57 3.09
 0 3 8 1.91 1.47
 0 3 8 2.5 1.55
 0 -3 -8 1.24 0.99
 0 3 8 3.4 1.59
 0 3 8 2.35 1.48
 0 3 8 2.58 1.72
 0 3 8 0.83 1.78
 0 3 8 2.06 1.52
 0 -3 -8 2.5 1.18
 0 -3 -8 2.33 0.91
 0 3 8 2.36 1.63
 0 -3 -9 1391.32 54.82
 0 3 9 1373.56 54.87
 0 3 9 1480.84 54.87
 0 3 9 1361.36 54.82
 0 3 9 1300.79 54.68
 0 3 9 1361.1 54.83
 0 -3 -9 1379.79 54.86
 0 -3 -9 1321.01 54.73
 0 3 9 1489.86 54.91
 0 3 9 1442.94 54.6
 0 3 9 1465.73 54.92
 0 3 9 1400.49 54.85
 0 3 9 1417.27 54.87
 0 3 9 1393.53 54.87
 0 3 9 1563.57 54.87
 0 3 9 1492.03 54.67
 0 -3 -9 1312.8 54.73
 0 -3 -9 1316.58 54.71
 0 -3 -10 2.34 1.02
 0 3 10 2.32 1.81
 0 -3 -10 2.23 1.1
 0 -3 -10 2.58 1.11
 0 3 10 2.75 1.86
 0 3 10 4.12 1.67
 0 3 10 3.16 1.72
 0 3 10 3.09 1.54
 0 3 10 4.07 1.59
 0 3 10 3 1.68
 0 -3 -10 1.78 1.22
 0 3 11 6.19 1.6
 0 -3 -11 7.44 1.39
 0 3 11 5.8 1.96
 0 3 11 9.08 1.46
 0 -3 -11 6.48 1.26
 0 -3 -11 8.66 1.45
 0 3 11 6.37 2.01
 0 3 11 11.33 1.68
 0 3 11 7.16 1.72
 0 3 11 7.62 1.76
 0 3 11 6.54 1.57
 0 3 11 6.25 1.65
 0 -3 -11 8.24 1.42
 0 3 11 6.87 1.66
 0 3 12 64.76 3.82
 0 3 12 62.83 3.57
 0 3 12 64.52 3.56
 0 3 12 74.84 3.88
 0 3 12 67.42 3.49
 0 -3 -12 66.69 3.54
 0 3 12 66.87 3.66
 0 3 12 72.75 3.73
 0 -3 -12 67.02 3.54
 0 3 12 67.66 3.76
 0 -3 -13 5.79 1.45
 0 -3 -13 7.69 1.46
 0 -3 -13 6.96 1.52
 0 -3 -13 7.89 1.52
 0 3 13 3.9 1.61
 0 3 14 25.73 2.33
 0 3 14 26.98 2.38
 0 3 14 29.52 2.33
 0 3 14 22.58 2.23
 0 3 14 25.11 2.22
 0 3 14 30.52 2.77
 0 -3 -14 28.17 2.39
 0 -3 -14 25.34 2.19
 0 -3 -14 25.72 2.22
 0 3 14 27.23 2.47
 0 3 14 22.31 2.41
 0 -3 -14 24.05 2.13
 0 3 15 533.43 21
 0 3 15 510.51 20.91
 0 3 15 513.84 20.89
 0 3 15 524.9 20.9
 0 3 15 519.18 20.92
 0 3 15 532.83 21.06
 0 -3 -15 505.97 20.84
 0 -3 -15 531.22 20.97
 0 -3 -15 524.35 20.94
 0 -3 -15 529.15 20.98
 0 -3 -15 524.79 20.97
 0 3 15 511.38 20.96
 0 3 15 500.83 20.87
 0 -3 -16 231.28 9.88
 0 3 16 228.67 9.9
 0 3 16 225.8 9.87
 0 3 16 220.27 9.82
 0 3 16 232.16 9.79
 0 3 16 224.73 9.78
 0 3 16 217.78 9.8
 0 -3 -16 226.5 9.84
 0 -3 -16 227.28 9.84
 0 -3 -16 235.79 9.87
 0 3 16 223.37 9.78
 0 3 16 213.82 9.83
 0 3 17 22.52 2.41
 0 -3 -17 21.77 2.33
 0 3 17 22.71 2.46
 0 3 17 24.37 2.51
 0 3 17 27.23 2.37
 0 3 17 22.88 2.38
 0 3 17 25.12 2.54
 0 3 17 20.14 2.31
 0 -3 -17 22.92 2.3
 0 -3 -17 23.49 2.39
 0 -3 -17 22.7 2.31
 0 3 17 18.75 2.38
 0 3 17 21.93 2.45
 0 3 18 11.77 2.12
 0 -3 -18 8.89 1.92
 0 3 18 10.75 2.12
 0 3 18 8.74 2.06
 0 3 18 9.55 1.83
 0 3 18 9.44 1.91
 0 3 18 10.96 2.22
 0 3 18 10.62 1.97
 0 -3 -18 8.3 1.82
 0 -3 -18 11.13 2.09
 0 -3 -18 10.69 1.92
 0 3 18 8.14 2.01
 0 3 18 8.88 2.12
 0 3 19 13.85 1.98
 0 3 19 12.27 1.96
 0 3 19 9.26 1.98
 0 3 19 10.19 2.02
 0 3 19 9.93 2.07
 0 3 19 11.36 2.09
 0 -3 -19 12.43 1.94
 0 -3 -19 12.39 2.15
 0 -3 -19 12.69 2.07
 0 3 19 9.21 2.09
 0 3 20 250.65 10.73
 0 3 20 240.4 10.61
 0 3 20 232.13 10.73
 0 3 20 243.2 10.83
 0 3 20 231.78 10.51
 0 -3 -20 274.63 10.94
 0 -3 -20 252.87 10.76
 0 -3 -20 261.95 10.89
 0 -3 -20 257.2 10.82
 0 3 20 255.96 10.82
 0 3 20 260.79 10.81
 0 3 20 241.21 10.7
 0 3 21 27.41 2.45
 0 -3 -21 31.86 2.59
 0 -3 -21 31.63 2.53
 0 3 22 -0.53 1.5
 0 3 22 2.35 1.46
 0 -3 -22 2.14 1.58
 0 3 22 -0.88 1.57
 0 3 22 0.32 1.3
 0 3 22 -1.2 1.15
 0 3 23 8.21 1.55
 0 3 23 7.61 1.46
 0 3 23 4.83 1.38
 0 3 23 7.45 1.37
 0 3 24 64.46 3.09
 0 3 24 54.53 2.97
 0 3 25 61.82 2.63
 0 3 25 42.51 2.6
 0 -4 25 21.68 1.66
 0 -4 25 22.09 1.67
 0 -4 24 34.66 2.47
 0 -4 24 36.43 2.38
 0 -4 24 35.81 2.29
 0 -4 23 49.63 2.9
 0 -4 23 50.42 2.86
 0 -4 23 53.2 3.07
 0 -4 23 57.99 3.22
 0 -4 22 12.84 1.72
 0 -4 22 12.14 1.85
 0 -4 22 10.98 1.6
 0 -4 22 11.46 1.68
 0 -4 21 143 6.74
 0 -4 21 138.55 6.63
 0 4 -21 150.51 6.99
 0 -4 20 0.34 1.63
 0 -4 20 2.43 1.51
 0 4 -20 4.47 1.75
 0 -4 20 2.89 1.61
 0 4 -20 2.9 2.4
 0 4 -20 1.7 2.17
 0 -4 19 -1.01 1.51
 0 4 -19 1.14 2.43
 0 -4 19 0.61 1.76
 0 -4 19 1.03 1.56
 0 4 -19 0.4 2.12
 0 4 -19 -1.63 1.84
 0 4 -18 129.75 6.21
 0 4 -18 138.92 6.4
 0 -4 18 124.23 6.14
 0 4 -18 130.89 6.56
 0 4 -18 129.55 6.21
 0 -4 18 128.48 6.18
 0 -4 18 129.3 6.28
 0 4 -17 128.79 6.2
 0 4 -17 135.35 6.43
 0 4 -17 118.41 6.03
 0 -4 17 128.21 6.02
 0 -4 17 125.76 6.12
 0 4 -16 -0.07 1.97
 0 4 -16 -0.13 1.52
 0 4 -16 -0.83 1.72
 0 -4 16 0.98 1.51
 0 4 -16 0.54 2.09
 0 4 -16 -0.31 2.19
 0 4 -15 145.64 6.88
 0 4 -15 158.26 6.81
 0 -4 15 154.73 6.75
 0 4 -15 146.23 6.71
 0 4 -15 147.9 6.63
 0 4 -15 133.87 6.76
 0 4 -14 75.76 4.08
 0 -4 14 83.18 4.15
 0 4 -14 82.75 4.33
 0 4 -14 83.41 4.38
 0 4 -14 75.15 4.12
 0 4 -13 13.27 1.81
 0 4 -13 14.82 2.07
 0 4 -13 14.2 2.01
 0 -4 13 16.18 1.67
 0 -4 13 11.58 1.66
 0 4 -13 14.86 1.72
 0 4 -13 19.63 1.79
 0 4 -12 26.32 2.09
 0 4 -12 29.01 2.4
 0 4 -12 28.59 2.43
 0 4 -12 28.11 2.33
 0 -4 12 25.65 2.02
 0 -4 12 29.85 2.08
 0 -4 12 25.3 2.05
 0 4 -12 26.11 2.11
 0 -4 12 28.63 2.13
 0 4 -12 29.03 1.96
 0 4 -12 28.58 2.08
 0 4 -11 304.16 12.82
 0 -4 11 333.73 12.88
 0 4 -11 340.53 13.01
 0 -4 11 307.45 12.76
 0 4 -11 334.43 12.99
 0 4 -11 333.05 12.99
 0 -4 11 294.67 12.81
 0 4 -11 292.24 12.66
 0 -4 11 347.02 12.96
 0 4 -11 321.18 12.81
 0 4 -11 309.37 12.88
 0 4 -11 320.59 12.81
 0 -4 10 704.91 26.35
 0 4 -10 705.97 26.44
 0 4 -10 710.4 26.45
 0 4 -10 704.42 26.44
 0 -4 10 640.68 26.27
 0 -4 10 632.09 26.32
 0 -4 10 742.66 26.45
 0 4 -10 674.76 26.3
 0 4 -10 645.53 26.35
 0 4 -10 624.52 26.19
 0 4 -10 667.56 26.31
 0 -4 9 343.63 13.16
 0 4 -9 321.76 13.14
 0 -4 9 306.51 13.14
 0 4 -9 309.83 13.08
 0 -4 9 323 13.14
 0 4 -9 343.47 13.28
 0 4 -9 348.25 13.28
 0 4 -9 323.71 13.16
 0 4 -9 333.12 13.09
 0 -4 9 365.27 13.26
 0 4 -9 314.88 13.16
 0 -4 8 39.32 2.21
 0 4 -8 41.49 2.34
 0 -4 8 37.74 2.33
 0 4 -8 38.49 2.29
 0 4 -8 42.37 2.47
 0 -4 8 43.15 2.27
 0 -4 8 39.18 2.37
 0 4 -8 39.8 2.58
 0 -4 8 43.31 2.08
 0 4 -8 40.13 2.56
 0 4 -8 35.99 2.37
 0 4 -8 36.95 2.26
 0 4 -8 37.74 2.15
 0 4 -7 215.49 9.04
 0 -4 7 223.29 8.98
 0 -4 7 209.22 8.98
 0 -4 7 217.37 8.98
 0 4 -7 218.48 9.03
 0 -4 7 246.41 9.06
 0 4 -7 237.24 9.07
 0 -4 7 230.99 9.12
 0 4 -7 222.72 8.93
 0 4 -7 206.29 8.99
 0 -4 7 220.08 9.04
 0 4 -7 223.92 9.14
 0 -4 7 231.69 8.89
 0 4 -7 221.06 9.03
 0 4 -6 264.67 11.07
 0 -4 6 276.13 11.02
 0 -4 6 274.23 11.06
 0 -4 6 284.99 11.09
 0 4 -6 277.19 10.99
 0 4 -6 267.92 11.03
 0 -4 6 272.56 11.09
 0 4 -6 262.36 11.06
 0 -4 6 287.65 11.08
 0 4 -6 291.4 11.1
 0 4 -6 273.85 11.11
 0 4 -6 290.12 11.03
 0 -4 6 294.67 11.17
 0 4 -6 277.31 11.15
 0 -4 6 282.79 10.99
 0 4 -5 597.25 23.27
 0 -4 5 625.73 23.35
 0 4 -5 592.59 23.33
 0 4 -5 598.01 23.21
 0 4 -5 640.07 23.31
 0 4 -5 606.39 23.29
 0 -4 5 585.78 23.26
 0 4 -5 616.85 23.19
 0 4 -5 569.31 23.18
 0 -4 5 607.7 23.28
 0 4 -5 575.52 23.27
 0 -4 5 609.82 23.31
 0 -4 5 596.47 23.24
 0 4 -5 588.6 23.33
 0 4 -4 302.7 12.28
 0 4 -4 316.79 12.25
 0 4 -4 315.79 12.32
 0 4 -4 308.6 12.17
 0 4 -4 282.8 12.22
 0 4 -4 305.35 12.25
 0 -4 4 321.45 12.21
 0 4 -4 315.45 12.17
 0 4 -4 306.46 12.12
 0 -4 4 336.01 12.25
 0 4 -4 291.47 12.22
 0 4 -4 321.7 12.26
 0 -4 4 317.06 12.29
 0 -4 4 312.21 12.34
 0 -4 4 311.62 12.24
 0 -4 3 2338.59 89.95
 0 4 -3 2295.36 90.04
 0 4 -3 2390.89 90.05
 0 4 -3 2387.09 89.99
 0 4 -3 2318.12 89.99
 0 -4 3 2396.81 89.96
 0 4 -3 2366.51 89.92
 0 -4 3 2328.95 90.07
 0 4 -3 2376.16 89.98
 0 4 -3 2222.31 89.96
 0 -4 3 2470.75 89.98
 0 -4 3 2319.87 90.01
 0 -4 3 2311.72 90.05
 0 -4 2 994.6 41.82
 0 -4 2 1095.72 41.93
 0 4 -2 1128.01 41.98
 0 4 -2 1121.18 41.91
 0 -4 2 1091.57 42.05
 0 4 -2 1115.55 41.98
 0 4 -2 1134.4 41.99
 0 -4 2 1114.13 41.95
 0 -4 2 1093.79 41.97
 0 4 -2 1098.66 42.02
 0 4 -2 1151.86 42.06
 0 4 -2 1048.56 41.93
 0 4 -2 1091.39 41.89
 0 -4 2 1094.65 42.04
 0 4 -2 1101.41 41.82
 0 4 -1 53.88 2.51
 0 -4 1 50.75 2.28
 0 -4 1 54.69 2.43
 0 -4 1 54.91 2.69
 0 4 -1 55.46 2.37
 0 4 -1 53.24 2.54
 0 4 -1 56.09 2.34
 0 -4 1 56.32 2.7
 0 4 -1 53.84 2.59
 0 -4 1 54.33 2.65
 0 4 -1 56.51 2.22
 0 -4 1 54.28 2.69
 0 -4 1 58.78 2.52
 0 4 -1 59.1 2.73
 0 4 -1 48.37 2.48
 0 4 -1 50.17 2.61
 0 -4 0 379.73 15.18
 0 -4 0 390.03 15.11
 0 4 0 396.59 15.09
 0 -4 0 381.5 15.21
 0 4 0 415.16 15.23
 0 -4 0 390.06 15.22
 0 4 0 411.2 15.1
 0 4 0 389.44 16.43
 0 4 0 385.05 15.15
 0 4 0 380.23 15.13
 0 4 0 360.71 15.08
 0 4 1 4174.5 149.22
 0 4 1 3871.66 149.14
 0 -4 -1 3977.24 149.23
 0 -4 -1 3999.81 149.32
 0 4 1 4026.58 149.21
 0 4 1 3937.78 149.2
 0 4 1 4200.43 149.19
 0 -4 -1 3440.28 149.01
 0 4 1 3789.93 149.16
 0 4 1 4205.72 149.18
 0 4 1 4136.09 149.19
 0 -4 -1 4003.29 149.08
 0 4 1 3808.83 149.14
 0 -4 -1 4205.29 149.14
 0 -4 -1 4061.87 149.29
 0 -4 -1 4055.74 149.17
 0 -4 -1 4047.41 149.26
 0 -4 -2 727.97 27.07
 0 4 2 726.14 27.03
 0 -4 -2 727.87 27.13
 0 -4 -2 734.63 26.99
 0 -4 -2 730.06 27.06
 0 4 2 762.18 26.99
 0 4 2 676.14 26.93
 0 4 2 698.55 27
 0 4 2 743.58 26.99
 0 4 2 676.9 26.95
 0 4 2 703.73 26.96
 0 4 2 744.61 26.99
 0 4 2 703 27.03
 0 -4 -2 725.34 26.91
 0 -4 -2 694.72 26.82
 0 4 2 711.75 26.97
 0 -4 -3 117.24 4.44
 0 -4 -3 117.23 4.25
 0 -4 -3 114.5 4.12
 0 4 3 123.49 4.41
 0 4 3 84.26 3.94
 0 4 3 97.71 4.15
 0 4 3 107.13 4.27
 0 -4 -3 116.49 4.07
 0 4 3 105.92 4.27
 0 4 3 104.51 3.92
 0 4 3 117.64 4.13
 0 4 3 104.46 4.21
 0 4 3 112.27 4.28
 0 4 3 117.84 4.25
 0 4 3 111.9 4.19
 0 4 3 113.54 4.2
 0 4 3 124.77 4.28
 0 4 3 109.71 4.4
 0 -4 -3 98.6 3.86
 0 -4 -3 118.44 4.27
 0 -4 -3 72.89 3.81
 0 -4 -3 117.07 4.01
 0 -4 -3 109.46 3.91
 0 -4 -4 317.74 11.87
 0 4 4 334.83 11.93
 0 4 4 298.81 11.85
 0 4 4 259.48 11.67
 0 -4 -4 312.84 11.86
 0 -4 -4 304.66 12.02
 0 -4 -4 309.93 11.76
 0 4 4 331.71 11.76
 0 -4 -4 314.08 11.74
 0 4 4 305.64 11.66
 0 4 4 299.12 11.91
 0 4 4 269.16 11.77
 0 4 4 336.28 11.93
 0 4 4 304.28 11.92
 0 4 4 323.28 11.91
 0 4 4 303.84 11.85
 0 4 4 286.14 11.81
 0 4 4 286 11.75
 0 4 4 305.74 11.92
 0 4 4 339.76 11.94
 0 4 4 300.9 11.83
 0 4 4 295.59 11.87
 0 -4 -4 290.64 11.59
 0 -4 -5 0.84 0.65
 0 -4 -5 1.87 0.87
 0 -4 -5 0.5 1.32
 0 4 5 1.29 1.65
 0 4 5 0.95 0.83
 0 4 5 1.41 0.86
 0 -4 -5 2.93 3.39
 0 -4 -5 1.48 0.74
 0 4 5 1.94 1.29
 0 4 5 2.99 1.33
 0 4 5 1.81 1.27
 0 4 5 1.72 1.21
 0 4 5 1.26 1.37
 0 4 5 1.74 1.5
 0 -4 -5 1.92 0.95
 0 4 5 2.07 1.23
 0 4 5 3.24 1.68
 0 -4 -6 1568.49 58.79
 0 4 6 1544.42 58.82
 0 4 6 1654.68 58.85
 0 4 6 1425.66 58.71
 0 4 6 1574.93 58.92
 0 -4 -6 1514.44 58.99
 0 -4 -6 1507.46 58.66
 0 -4 -6 1568.46 58.81
 0 4 6 1496.92 58.93
 0 4 6 1533.2 58.91
 0 4 6 1486.99 58.94
 0 4 6 1490.03 58.72
 0 4 6 1476.58 58.81
 0 4 6 1574.26 58.96
 0 4 6 1422.57 58.75
 0 4 6 1695.12 58.96
 0 4 6 1619.51 58.87
 0 4 6 1402.86 58.69
 0 4 6 1541.01 58.86
 0 -4 -7 319.62 13.04
 0 4 7 316.39 13.09
 0 4 7 351.28 13.12
 0 4 7 305.94 12.85
 0 4 7 311.38 13.1
 0 -4 -7 323.14 12.83
 0 -4 -7 313.78 12.99
 0 4 7 347.24 13.01
 0 4 7 332 12.97
 0 4 7 304.84 12.93
 0 4 7 305 13.1
 0 4 7 305.23 12.92
 0 -4 -7 331.56 12.89
 0 -4 -7 322.45 13.12
 0 4 7 361.04 13.14
 0 4 7 341.98 13.03
 0 4 8 60.51 3.28
 0 4 8 71.08 3.32
 0 4 8 57.52 2.91
 0 4 8 61.62 3.19
 0 -4 -8 60.69 3.17
 0 4 8 63.37 3.22
 0 4 8 62.63 3.03
 0 4 8 67.37 3.41
 0 4 8 66.78 3.32
 0 4 8 69.4 3.33
 0 4 8 51.5 3.32
 0 -4 -8 58.13 2.98
 0 4 8 60.23 3.29
 0 -4 -8 58.56 3.07
 0 4 8 58.48 3.17
 0 4 8 59.16 3.34
 0 4 9 278.08 11.67
 0 4 9 278.18 11.42
 0 -4 -9 299.81 11.64
 0 4 9 276.62 11.7
 0 4 9 306.19 11.55
 0 4 9 302.7 11.68
 0 -4 -9 267.37 11.58
 0 4 9 293.72 11.75
 0 4 9 298.92 11.57
 0 4 9 279.94 11.76
 0 4 9 283.39 11.72
 0 -4 -9 277.74 11.6
 0 4 9 280.88 11.52
 0 4 9 297.85 11.75
 0 4 10 11.44 1.85
 0 4 10 10.62 1.72
 0 4 10 13.49 1.78
 0 -4 -10 11.18 1.47
 0 -4 -10 12.46 1.48
 0 4 10 10.78 1.42
 0 4 10 11.67 2.04
 0 -4 -10 11.98 1.47
 0 -4 -10 11.33 1.52
 0 4 10 9.65 2
 0 4 10 9.64 2.06
 0 4 10 11.55 1.9
 0 4 10 10.87 1.88
 0 4 10 12.7 1.89
 0 4 10 13.79 1.9
 0 -4 -10 13.18 1.53
 0 4 10 13.1 1.75
 0 4 11 132.69 6.03
 0 -4 -11 128 5.83
 0 -4 -11 126.62 5.91
 0 -4 -11 118.74 5.69
 0 -4 -11 127.69 5.76
 0 4 11 135.96 5.84
 0 4 11 141.83 6.09
 0 -4 -11 128.01 5.86
 0 4 11 135.32 6.1
 0 4 11 135.23 6.03
 0 4 11 136.58 6.01
 0 4 11 128.28 5.93
 0 4 11 129.45 5.92
 0 4 11 133.17 5.73
 0 4 12 55.98 3.48
 0 -4 -12 59.76 3.36
 0 -4 -12 61.07 3.33
 0 4 12 58.8 3.38
 0 4 12 61.05 3.27
 0 4 12 59.87 3.58
 0 -4 -12 60.81 3.29
 0 4 12 58.56 3.46
 0 4 13 24.24 2.28
 0 4 13 21.85 2.26
 0 4 13 23.96 2.23
 0 4 13 25.52 2.65
 0 4 13 20.75 2.08
 0 4 13 23.79 2.54
 0 -4 -13 24.08 2.09
 0 -4 -13 22.29 2.11
 0 4 13 21.23 2.32
 0 -4 -13 23.24 2.13
 0 4 14 37.18 2.83
 0 4 14 34.6 2.81
 0 4 14 35.63 2.76
 0 4 14 36.34 2.74
 0 4 14 38.48 3.12
 0 4 14 34.12 2.6
 0 -4 -14 38.2 2.64
 0 -4 -14 39.27 2.74
 0 -4 -14 38.54 2.74
 0 4 14 41.39 2.94
 0 4 14 37.8 2.89
 0 -4 -14 36.53 2.64
 0 4 15 251.23 10.89
 0 4 15 249.1 10.84
 0 4 15 255.14 10.94
 0 4 15 250.8 10.86
 0 4 15 265.53 11.07
 0 4 15 244.08 10.78
 0 -4 -15 262.36 10.87
 0 -4 -15 255.13 10.92
 0 -4 -15 258.84 10.92
 0 -4 -15 253.58 10.91
 0 4 15 255.88 10.89
 0 4 15 251.53 10.9
 0 4 16 39.95 3.04
 0 4 16 40.79 3.09
 0 4 16 39.98 2.94
 0 4 16 45.69 3.12
 0 4 16 36.88 3.32
 0 4 16 33.47 2.76
 0 -4 -16 35.56 2.75
 0 -4 -16 39.87 2.89
 0 4 16 37.34 2.89
 0 4 16 37.16 2.97
 0 -4 -16 36.45 2.84
 0 -4 -16 41.7 2.97
 0 -4 -16 39.62 2.98
 0 4 17 241.39 10.79
 0 4 17 247.59 10.91
 0 4 17 266.21 10.96
 0 4 17 257.29 10.82
 0 4 17 242.48 10.78
 0 4 17 240.15 10.78
 0 4 17 253.3 10.92
 0 -4 -17 256.89 10.9
 0 -4 -17 250.16 10.87
 0 -4 -17 250.28 10.9
 0 -4 -17 252.16 10.9
 0 4 17 255.34 10.81
 0 4 17 247.34 10.85
 0 4 18 233.22 10.7
 0 4 18 263.19 10.89
 0 4 18 251.95 10.85
 0 4 18 252.95 10.74
 0 4 18 242.32 10.66
 0 4 18 238.22 10.79
 0 4 18 241.95 10.72
 0 -4 -18 255.33 10.83
 0 -4 -18 256.21 10.83
 0 -4 -18 251.84 10.84
 0 -4 -18 251.04 10.8
 0 4 18 249.4 10.72
 0 4 18 244.84 10.76
 0 4 19 91.36 4.81
 0 4 19 95.64 4.85
 0 4 19 93.4 4.78
 0 4 19 91.04 4.98
 0 4 19 86.17 4.84
 0 -4 -19 91.91 4.92
 0 4 19 85.5 4.87
 0 -4 -19 92.75 4.87
 0 4 19 94.92 4.96
 0 4 19 98.81 5.01
 0 4 19 95.86 4.92
 0 4 20 126.78 5.87
 0 4 20 119.67 5.98
 0 -4 -20 122.98 5.92
 0 -4 -20 122.29 5.94
 0 -4 -20 125.86 6.04
 0 4 20 113.78 5.86
 0 4 20 115.56 5.78
 0 4 20 134.4 6.06
 0 4 20 117.86 5.93
 0 -4 -21 76.92 4.07
 0 4 21 74.3 3.86
 0 4 21 64.96 3.85
 0 4 21 77.92 3.98
 0 4 21 69.99 3.94
 0 4 22 1.29 1.33
 0 4 22 1.37 1.49
 0 4 22 1.45 1.47
 0 4 22 1.63 1.25
 0 4 22 0.7 1.44
 0 4 23 4.03 1.32
 0 4 23 2.21 1.19
 0 4 23 3.74 1.32
 0 4 23 2 1.09
 0 4 23 3.55 1.34
 0 4 24 91.05 4.45
 0 4 24 124.26 4.67
 0 4 25 13.73 1.22
 0 -5 25 38.23 2.25
 0 -5 25 43.44 2.27
 0 -5 24 5.61 1.24
 0 -5 24 4.6 1.27
 0 5 -24 7.05 1.49
 0 -5 24 5.54 1.54
 0 -5 23 5.39 1.46
 0 -5 23 6.52 1.41
 0 -5 23 9.52 1.82
 0 -5 23 6.31 1.35
 0 -5 22 144.62 6.82
 0 -5 22 157.36 6.95
 0 -5 22 165.24 7.04
 0 5 -21 18.98 2.23
 0 5 -21 25.74 2.62
 0 5 -20 1.19 1.68
 0 -5 20 1.62 1.37
 0 -5 20 1.52 1.53
 0 -5 20 1.78 1.69
 0 -5 19 5.08 1.66
 0 -5 19 1.92 1.78
 0 -5 19 3.14 1.61
 0 5 -19 3.36 2.33
 0 5 -19 2 2.46
 0 5 -18 4.29 2.51
 0 -5 18 1.86 1.61
 0 5 -18 4.79 1.81
 0 -5 18 5.35 1.63
 0 5 -18 3.61 2.33
 0 5 -18 2.9 1.95
 0 5 -17 6.2 1.95
 0 5 -17 5.48 2.48
 0 -5 17 5.75 1.64
 0 5 -17 7.22 1.91
 0 -5 17 3.93 1.58
 0 5 -17 7.03 1.69
 0 5 -17 5.23 1.83
 0 5 -17 5.56 2.25
 0 5 -16 267.61 11.54
 0 5 -16 269.51 11.77
 0 -5 16 259.13 11.47
 0 5 -16 269.12 11.5
 0 5 -16 272.3 11.45
 0 -5 16 279.97 11.46
 0 5 -16 278.54 11.62
 0 5 -16 279.87 11.5
 0 5 -15 188.69 8.23
 0 5 -15 179.38 8.3
 0 5 -15 191.12 8.57
 0 -5 15 188.21 8.2
 0 -5 15 188.9 8.33
 0 5 -15 188.98 8.3
 0 5 -15 193.07 8.26
 0 5 -15 196.72 8.43
 0 5 -14 16.54 2.05
 0 5 -14 13.8 1.88
 0 -5 14 16.71 1.7
 0 -5 14 15.03 1.79
 0 5 -14 14.83 1.85
 0 5 -14 18.67 2.27
 0 5 -14 14.52 1.9
 0 5 -13 36.65 2.52
 0 5 -13 34.17 2.58
 0 5 -13 37.08 2.93
 0 -5 13 33.98 2.42
 0 5 -13 36.11 2.44
 0 -5 13 34.97 2.27
 0 -5 12 8.64 1.32
 0 -5 12 7.08 1.4
 0 5 -12 7.86 1.65
 0 5 -12 7.27 2.09
 0 -5 12 5.77 1.56
 0 5 -12 8.73 1.92
 0 -5 12 6.05 1.54
 0 5 -12 7.01 1.5
 0 5 -12 5.95 1.35
 0 5 -12 8.26 1.45
 0 5 -12 8.1 1.37
 0 -5 11 80.11 3.75
 0 -5 11 85.56 3.95
 0 5 -11 70.98 3.95
 0 5 -11 85.72 4.31
 0 -5 11 73.1 3.9
 0 5 -11 82.07 3.9
 0 5 -11 86.44 4.12
 0 -5 11 74.29 3.95
 0 5 -11 83.68 3.93
 0 5 -11 79.43 3.95
 0 5 -11 73.71 3.78
 0 -5 11 89.26 4.02
 0 5 -11 78.98 3.8
 0 5 -10 257.54 10.7
 0 -5 10 243.91 10.71
 0 5 -10 268.4 10.68
 0 5 -10 272.07 10.79
 0 -5 10 247.19 10.7
 0 -5 10 274.85 10.59
 0 -5 10 274.59 10.71
 0 5 -10 248.78 10.71
 0 5 -10 271.91 10.91
 0 5 -10 245.39 10.62
 0 5 -10 245.81 10.69
 0 5 -10 259.91 10.64
 0 -5 10 289.63 10.83
 0 5 -10 266.87 10.48
 0 5 -9 379.05 15.44
 0 -5 9 359.97 15.44
 0 5 -9 403.26 15.38
 0 5 -9 403.57 15.5
 0 -5 9 370.86 15.46
 0 -5 9 413.72 15.32
 0 -5 9 392.94 15.42
 0 5 -9 391.12 15.59
 0 5 -9 378.08 15.44
 0 5 -9 387.11 15.37
 0 5 -9 368.61 15.38
 0 5 -9 386.84 15.24
 0 5 -9 396.71 15.47
 0 5 -8 250.83 10.48
 0 -5 8 243.73 10.49
 0 5 -8 249.11 10.45
 0 5 -8 254.7 10.37
 0 -5 8 256.59 10.31
 0 5 -8 251.48 10.48
 0 5 -8 261.82 10.65
 0 -5 8 261.18 10.54
 0 5 -8 262.46 10.31
 0 -5 8 275.19 10.5
 0 5 -8 267.86 10.43
 0 5 -8 262.51 10.55
 0 -5 8 261.76 10.45
 0 5 -7 7.85 1.44
 0 5 -7 6.38 1.86
 0 5 -7 7.8 1.43
 0 -5 7 6.83 1.42
 0 5 -7 8.13 1.25
 0 5 -7 8.51 1.1
 0 -5 7 9.17 1.05
 0 5 -7 6.93 1.55
 0 5 -7 7.68 1.53
 0 5 -7 8.43 1.31
 0 -5 7 9.84 1.66
 0 -5 7 9.08 1.49
 0 5 -6 931.52 35.85
 0 -5 6 883.02 35.83
 0 5 -6 923.3 35.78
 0 5 -6 930.02 35.73
 0 5 -6 922.12 35.84
 0 5 -6 872.87 35.82
 0 -5 6 941.25 35.79
 0 -5 6 929.79 35.64
 0 -5 6 919.86 35.86
 0 5 -6 977.7 35.87
 0 5 -6 924.1 35.75
 0 5 -6 935.58 35.91
 0 5 -6 943.44 35.85
 0 5 -5 26.4 1.97
 0 -5 5 33.59 2.03
 0 -5 5 27.73 1.56
 0 5 -5 29.11 2.01
 0 -5 5 29.65 2.1
 0 5 -5 31.77 2.13
 0 5 -5 29.32 1.91
 0 -5 5 28.22 1.87
 0 5 -5 31.21 2.09
 0 5 -5 28.46 1.89
 0 5 -4 6.99 1.45
 0 -5 4 8.62 1.48
 0 -5 4 7.29 0.86
 0 5 -4 9.18 1.44
 0 5 -4 9.7 1.5
 0 -5 4 9.05 0.81
 0 -5 4 8.23 1.24
 0 5 -4 8.79 1.31
 0 -5 4 8.39 1.51
 0 -5 3 98.88 4.4
 0 5 -3 99.9 4.42
 0 -5 3 100.96 4.28
 0 -5 3 99.15 4
 0 -5 3 96.87 4.21
 0 5 -3 99.37 4.31
 0 5 -3 92.04 4.24
 0 5 -2 372.51 14.39
 0 -5 2 361.71 14.32
 0 5 -2 362.75 14.03
 0 5 -2 374.84 14.29
 0 -5 2 355.33 14.2
 0 5 -2 371.99 14.1
 0 5 -2 340.49 14.24
 0 5 -2 357.65 14.29
 0 5 -2 368.26 14.14
 0 -5 2 363.01 14.37
 0 -5 2 363.7 14.4
 0 -5 1 162.5 6.36
 0 5 -1 176.27 6.59
 0 -5 1 158.78 6.53
 0 5 -1 150.1 6.39
 0 5 -1 158.08 6.47
 0 -5 1 156.18 6.32
 0 5 -1 163.26 8.55
 0 -5 1 142.75 6.19
 0 5 -1 164.91 6.41
 0 5 -1 164.11 6.39
 0 -5 1 160.06 6.59
 0 -5 0 2614.14 100.12
 0 5 0 2575.62 99.92
 0 -5 0 2654.84 100.12
 0 -5 0 2595.31 99.97
 0 5 0 2320.13 99.87
 0 5 0 2517.58 101.15
 0 5 0 2895.22 100
 0 -5 0 2615.27 99.91
 0 5 0 2635.21 100.01
 0 5 0 2545.42 99.97
 0 5 0 2767.69 99.98
 0 5 0 2737.17 100
 0 -5 -1 143.23 5.72
 0 -5 -1 142.59 5.33
 0 5 1 125.37 7.34
 0 5 1 135.39 5.42
 0 -5 -1 122.81 5.13
 0 5 1 137.6 5.44
 0 5 1 135.32 5.54
 0 5 1 140.47 5.45
 0 -5 -1 133.55 5.27
 0 5 1 140.17 5.49
 0 5 1 137.08 5.47
 0 -5 -1 117.04 5.17
 0 5 1 150.2 5.49
 0 5 1 133.64 5.41
 0 -5 -1 138.61 5.59
 0 -5 -1 140.71 5.42
 0 -5 -1 144.12 5.64
 0 -5 -2 584.64 21.85
 0 -5 -2 611.66 21.68
 0 -5 -2 620.78 21.69
 0 5 2 511.17 21.64
 0 -5 -2 583.13 21.92
 0 5 2 613.13 21.75
 0 5 2 551.7 21.7
 0 5 2 503.79 21.64
 0 5 2 590.43 21.76
 0 -5 -2 592.21 21.65
 0 5 2 546.92 21.69
 0 5 2 610.33 21.74
 0 5 2 554.15 21.7
 0 -5 -2 581.25 21.65
 0 -5 -2 584.71 21.8
 0 -5 -2 544.36 21.53
 0 -5 -3 127.45 5.06
 0 -5 -3 131.32 4.82
 0 5 3 102.22 4.87
 0 5 3 119.57 4.99
 0 5 3 131.05 4.91
 0 5 3 105.31 4.6
 0 5 3 119.54 4.97
 0 5 3 106.2 4.86
 0 -5 -3 121.91 5.2
 0 -5 -3 115.38 4.71
 0 5 3 122.03 5.04
 0 5 3 115.85 4.87
 0 -5 -3 118.28 4.76
 0 5 3 120.96 4.95
 0 5 3 123.26 5.04
 0 5 3 113.13 4.98
 0 5 3 122.46 5.22
 0 5 3 113.92 4.96
 0 5 3 120.91 4.98
 0 -5 -3 124.16 4.77
 0 -5 -3 126.31 4.98
 0 -5 -4 296.96 11.34
 0 5 4 300.27 11.38
 0 -5 -4 292.49 11.5
 0 -5 -4 295.97 11.35
 0 5 4 308.92 11.21
 0 5 4 279.38 11.32
 0 5 4 277 10.99
 0 5 4 259.22 11.18
 0 5 4 293.33 11.32
 0 5 4 284.45 11.37
 0 5 4 275.12 11.17
 0 5 4 283.06 11.27
 0 5 4 269.23 11.23
 0 5 4 280.34 11.28
 0 5 4 287.8 11.4
 0 5 4 283.33 11.32
 0 5 4 292.36 11.31
 0 -5 -4 287.96 11.07
 0 -5 -4 287.21 11.26
 0 -5 -5 855.21 32.85
 0 5 5 878.01 32.87
 0 -5 -5 873.81 32.87
 0 -5 -5 852.63 33.04
 0 5 5 897.6 32.9
 0 5 5 827.75 32.79
 0 5 5 905.37 32.71
 0 -5 -5 854.94 32.69
 0 5 5 850.3 32.93
 0 5 5 754.78 32.72
 0 5 5 875.7 32.9
 0 -5 -5 825.09 32.7
 0 5 5 823.8 32.8
 0 5 5 795.88 32.73
 0 5 5 921.68 32.93
 0 5 5 877.81 32.9
 0 -5 -5 863.51 32.78
 0 5 5 837.47 32.71
 0 -5 -6 28.05 2.15
 0 -5 -6 26.62 1.74
 0 5 6 25.99 2.01
 0 5 6 28.45 2.25
 0 5 6 26.16 2.01
 0 -5 -6 28.26 1.51
 0 5 6 25.42 2.09
 0 5 6 29.09 2.08
 0 5 6 25.69 1.89
 0 5 6 26.66 2.23
 0 5 6 24.49 2.09
 0 5 6 24.63 2.07
 0 5 6 25.62 2.01
 0 5 6 29.18 2.46
 0 5 6 27.06 1.65
 0 -5 -6 27.82 1.74
 0 -5 -6 24.8 2.03
 0 5 7 4.57 1.83
 0 5 7 4.16 1.62
 0 -5 -7 5.86 1.08
 0 -5 -7 3.53 1.43
 0 5 7 2.63 1.03
 0 5 7 4.18 1.8
 0 5 7 1.28 1.68
 0 -5 -7 4.65 1.55
 0 -5 -7 4.1 1.07
 0 5 7 4.62 1.32
 0 5 7 5.66 2
 0 5 7 5.53 1.64
 0 5 7 4.16 1.57
 0 5 7 3.51 1.53
 0 5 8 115.64 5.12
 0 5 8 109.41 4.94
 0 -5 -8 110.76 4.93
 0 5 8 107.46 4.83
 0 5 8 110.43 5.15
 0 -5 -8 111.37 5.1
 0 5 8 110.81 5.06
 0 -5 -8 106.53 4.94
 0 5 8 119.48 5.12
 0 5 8 116.27 5.1
 0 5 8 107.61 4.81
 0 5 9 52.84 3.08
 0 5 9 49.3 2.75
 0 5 9 55.21 3.2
 0 5 9 50.62 3.19
 0 5 9 49.4 3.26
 0 5 9 56.48 3.22
 0 5 9 54.02 3.04
 0 5 9 54.22 2.95
 0 5 9 54.24 3.13
 0 5 9 59.65 3.18
 0 5 9 54.38 3.09
 0 -5 -9 52.1 2.87
 0 -5 -9 53.88 2.79
 0 -5 -9 50.95 2.97
 0 5 10 687.77 26.92
 0 5 10 759.81 27.2
 0 5 10 708.34 27.1
 0 5 10 705.87 26.9
 0 5 10 695.82 27.19
 0 5 10 662.09 27.08
 0 -5 -10 682.5 27.05
 0 5 10 681.75 27.12
 0 5 10 675.38 26.87
 0 5 10 705.38 27.15
 0 5 10 685.38 27.06
 0 -5 -10 652.55 27.04
 0 -5 -10 655.18 27.01
 0 -5 -11 52.79 3.15
 0 -5 -11 55.37 3.15
 0 5 11 59.55 3.12
 0 5 11 63.1 3.54
 0 5 11 62.32 3.5
 0 5 11 53.94 3.34
 0 5 11 58.35 3.46
 0 -5 -11 55.54 3.14
 0 5 11 57.54 3.21
 0 -5 -11 57.48 3.24
 0 5 11 58.83 3.42
 0 5 12 3.28 1.69
 0 -5 -12 2.57 1.46
 0 5 12 8.71 2.15
 0 5 12 3.7 1.69
 0 5 12 2.34 1.88
 0 -5 -12 2.5 1.41
 0 -5 -12 3.87 1.39
 0 5 12 2.46 1.38
 0 5 12 3.91 1.89
 0 5 13 23.27 2.3
 0 5 13 21.04 2.28
 0 5 13 19.34 2.56
 0 5 13 19.43 2.26
 0 5 13 21.27 2.36
 0 5 13 19.22 2.34
 0 5 13 17.56 2.45
 0 -5 -13 21.86 2.11
 0 -5 -13 17.72 2.01
 0 5 13 17.8 2.36
 0 5 13 21.34 1.97
 0 5 13 20.31 1.98
 0 5 14 115.75 5.8
 0 5 14 123.51 5.9
 0 5 14 124.17 5.9
 0 5 14 114.88 6.03
 0 5 14 109.31 5.62
 0 5 14 117.68 5.72
 0 5 14 127.02 6.04
 0 -5 -14 119.76 5.79
 0 -5 -14 124.38 5.9
 0 -5 -14 118.77 5.83
 0 5 14 123.66 5.9
 0 5 14 122.94 5.93
 0 -5 -14 119.29 5.84
 0 5 15 121.27 5.88
 0 5 15 111.43 5.9
 0 5 15 124.74 5.95
 0 5 15 108.28 5.67
 0 5 15 122.31 5.9
 0 5 15 123.98 6.11
 0 -5 -15 121.78 5.88
 0 -5 -15 124.61 5.93
 0 -5 -15 120.18 5.88
 0 -5 -15 117.44 5.87
 0 5 15 124.16 5.98
 0 5 15 130.81 6.05
 0 -5 -15 110.88 5.75
 0 5 16 2.61 1.9
 0 5 16 1.5 1.95
 0 5 16 1.14 1.81
 0 5 16 0.54 2.03
 0 5 16 0.34 2.36
 0 5 16 1.9 1.63
 0 -5 -16 2.68 1.82
 0 -5 -16 3.12 1.67
 0 -5 -16 1.06 1.67
 0 5 16 1.76 1.66
 0 5 16 2.58 1.87
 0 -5 -16 2.81 1.62
 0 -5 -16 1.85 1.7
 0 5 17 47.52 3.33
 0 5 17 49.39 3.4
 0 5 17 45.91 3.09
 0 5 17 48.72 3.35
 0 5 17 50.72 3.38
 0 -5 -17 46.27 3.21
 0 -5 -17 46.69 3.23
 0 -5 -17 46.71 3.3
 0 -5 -17 45.28 3.23
 0 5 17 48.18 3.27
 0 5 17 44.82 3.16
 0 5 17 49.91 3.4
 0 5 17 48.98 3.43
 0 5 18 66.46 3.97
 0 5 18 69.28 3.92
 0 5 18 65.34 3.67
 0 5 18 61.57 3.77
 0 5 18 60.74 3.83
 0 -5 -18 61.41 3.79
 0 -5 -18 60.79 3.76
 0 -5 -18 57.21 3.8
 0 5 18 60.11 3.76
 0 5 18 61.1 3.9
 0 5 19 150.25 7.21
 0 5 19 163.26 7.24
 0 5 19 149.73 7.22
 0 5 19 155.23 7.34
 0 -5 -19 154 7.31
 0 -5 -19 162.3 7.41
 0 5 19 160.89 7.26
 0 5 19 166.43 7.44
 0 5 19 167.54 7.4
 0 5 19 156.5 7.34
 0 5 20 0.31 1.52
 0 -5 -20 1.85 1.7
 0 -5 -20 1.75 1.62
 0 5 20 3.19 1.76
 0 5 21 -1.19 1.46
 0 5 21 0.98 1.25
 0 5 21 0.92 1.46
 0 5 21 0.26 1.51
 0 5 21 0.12 1.3
 0 5 21 -0.83 1.41
 0 -5 -21 -0.22 1.55
 0 5 21 -1.49 1.57
 0 5 22 23.66 1.77
 0 5 22 22.66 1.99
 0 5 22 22.68 2.02
 0 5 22 21.27 1.82
 0 5 22 20.07 1.91
 0 5 23 11.67 1.44
 0 5 23 10.15 1.3
 0 5 24 39.48 2.2
 0 -6 25 -0.09 0.83
 0 6 -24 1.01 1.33
 0 -6 24 0.68 1.28
 0 -6 24 0.69 1.07
 0 -6 24 1.74 1.02
 0 -6 23 17.89 1.69
 0 -6 23 17.11 1.72
 0 -6 23 21.5 2.04
 0 -6 23 19.83 1.73
 0 -6 22 0.45 1.25
 0 -6 22 0.11 1.24
 0 -6 22 0.06 1.29
 0 -6 21 1.28 1.36
 0 -6 21 -0.45 1.41
 0 -6 21 2.18 1.3
 0 -6 21 2.46 1.45
 0 -6 20 1.51 1.36
 0 -6 20 2.67 1.6
 0 -6 20 0.59 1.44
 0 6 -20 2.4 1.77
 0 -6 19 17.6 2.03
 0 -6 19 18.04 2.15
 0 -6 19 17.72 2.02
 0 6 -19 14.11 2.2
 0 6 -18 24.62 2.38
 0 6 -18 28.25 2.92
 0 6 -18 22.66 2.25
 0 -6 18 25.39 2.23
 0 6 -17 103.63 5.75
 0 6 -17 118.26 5.98
 0 6 -17 120.77 5.69
 0 6 -17 126.98 6.01
 0 -6 17 115.36 5.6
 0 6 -17 112.59 5.61
 0 6 -16 529.05 20.82
 0 6 -16 516.84 20.81
 0 -6 16 506.45 20.75
 0 6 -16 522.91 20.91
 0 6 -16 506.01 20.88
 0 6 -15 11.53 1.78
 0 6 -15 7.04 1.95
 0 -6 15 7.41 1.79
 0 -6 15 7.96 1.58
 0 6 -15 5.83 2.29
 0 6 -15 9.22 2.01
 0 6 -14 42.38 2.83
 0 6 -14 43.83 3.16
 0 -6 14 40.86 2.84
 0 6 -14 42.27 2.96
 0 -6 14 43.94 2.88
 0 -6 14 42 2.69
 0 6 -14 45.1 3.08
 0 6 -13 59.85 3.53
 0 6 -13 65.86 3.51
 0 -6 13 60.24 3.47
 0 6 -13 63.99 3.54
 0 6 -13 65.28 3.49
 0 -6 13 58.18 3.26
 0 -6 13 58.83 3.46
 0 6 -12 404.23 15.26
 0 6 -12 376.83 15.14
 0 6 -12 360.98 14.98
 0 -6 12 348.72 15.11
 0 6 -12 376.11 15.16
 0 6 -11 15.78 1.98
 0 6 -11 15.33 1.56
 0 6 -11 18.5 2.25
 0 6 -11 18.55 1.77
 0 6 -11 16.46 1.72
 0 6 -11 17.45 1.62
 0 6 -11 18.27 1.91
 0 6 -11 19.05 1.85
 0 -6 11 17.94 1.96
 0 -6 11 21 1.66
 0 6 -10 17.32 1.8
 0 -6 10 13.81 1.74
 0 6 -10 15.34 1.83
 0 6 -10 15.48 1.54
 0 6 -10 17.35 2.12
 0 -6 10 16.3 1.65
 0 6 -10 19.17 1.56
 0 6 -10 16.64 1.67
 0 6 -10 17.3 1.73
 0 6 -10 16.14 1.94
 0 6 -10 14.91 1.75
 0 6 -10 17.63 2.16
 0 -6 10 15.47 1.45
 0 -6 10 13.07 1.86
 0 6 -9 172.63 7.25
 0 -6 9 161.43 7.23
 0 6 -9 159 7.22
 0 6 -9 167.9 6.99
 0 6 -9 181.64 7.36
 0 6 -9 169.52 7.17
 0 6 -9 169.47 7.07
 0 6 -9 170.16 7.2
 0 6 -9 169.35 7.23
 0 6 -9 167.52 7.12
 0 6 -9 172.04 7.32
 0 -6 9 167.21 7.03
 0 -6 9 162.13 7.28
 0 6 -8 50.58 2.73
 0 -6 8 43.72 2.66
 0 6 -8 42.86 2.77
 0 6 -8 50.2 2.52
 0 6 -8 47.08 2.89
 0 -6 8 50.03 2.73
 0 6 -8 49.27 2.71
 0 6 -8 43.34 2.49
 0 -6 8 44.03 2.38
 0 -6 8 43.89 2.76
 0 6 -8 44.38 2.6
 0 6 -8 45.19 2.9
 0 6 -8 43.44 2.73
 0 6 -7 110.85 5.01
 0 -6 7 103.69 4.69
 0 -6 7 107.03 5.02
 0 6 -7 114.49 4.82
 0 6 -7 116.9 5.12
 0 -6 7 114.1 5.03
 0 6 -7 111.65 5
 0 6 -7 108.55 4.83
 0 -6 7 105.56 4.95
 0 6 -7 110.43 4.87
 0 6 -7 116.56 4.98
 0 -6 6 43.78 2.49
 0 6 -6 39.48 2.33
 0 6 -6 43.21 2.66
 0 -6 6 42.51 2.53
 0 6 -6 42.55 2.53
 0 6 -6 39.31 2.19
 0 -6 6 38.76 2.38
 0 6 -6 36.3 2.48
 0 -6 6 39.77 2.05
 0 -6 6 42.14 2.61
 0 6 -6 38.95 2.36
 0 6 -5 623.41 23.64
 0 -6 5 576.1 23.61
 0 6 -5 590.01 23.66
 0 6 -5 610.83 23.66
 0 6 -5 621.4 23.53
 0 6 -5 622.9 23.66
 0 -6 5 614.33 23.79
 0 -6 5 610.41 23.75
 0 -6 5 623.91 23.7
 0 -6 5 613.76 23.7
 0 -6 5 568.93 23.41
 0 6 -5 626.72 23.72
 0 6 -5 598.52 23.51
 0 6 -4 471.51 18.07
 0 -6 4 457.51 18.29
 0 6 -4 475.7 18.18
 0 6 -4 448.47 17.93
 0 -6 4 455.59 18.3
 0 6 -4 477.26 18.25
 0 6 -4 482.39 18.23
 0 -6 4 448.41 18.11
 0 6 -4 448.88 18.18
 0 6 -4 456.94 18.15
 0 -6 4 473.99 18.26
 0 6 -3 2092.34 79.05
 0 -6 3 2033.81 79.25
 0 6 -3 2026.8 78.9
 0 -6 3 2031.45 79.25
 0 6 -3 2087.78 79.15
 0 6 -3 2057.97 79.11
 0 -6 3 1998.05 79.07
 0 6 -3 2020.7 78.86
 0 6 -3 2138.18 79.18
 0 6 -3 2120.09 79.21
 0 -6 3 2100.11 78.91
 0 6 -3 2140.32 80.9
 0 -6 3 2062.02 79.22
 0 6 -2 948.71 35.92
 0 -6 2 907.98 36.11
 0 6 -2 920.7 36
 0 6 -2 926.3 35.97
 0 -6 2 905.02 35.9
 0 -6 2 928.98 36.06
 0 6 -2 977.23 37.8
 0 6 -2 978.89 36.08
 0 6 -2 968.82 36.01
 0 -6 2 946.24 36.15
 0 -6 2 928.84 36.12
 0 6 -2 901.38 35.8
 0 -6 1 20.54 2.02
 0 -6 1 22.16 1.97
 0 -6 1 20.8 1.89
 0 -6 1 23.36 1.56
 0 6 -1 21.23 1.67
 0 6 -1 18.32 1.35
 0 6 -1 21.3 1.53
 0 6 -1 21.77 1.84
 0 -6 1 19.86 1.39
 0 -6 1 20.97 1.82
 0 6 -1 19.63 1.52
 0 6 -1 17.21 4.88
 0 -6 1 19.62 1.13
 0 6 -1 24.81 1.86
 0 6 0 6.65 4.27
 0 -6 0 3.6 0.65
 0 6 0 4.24 1.38
 0 6 0 3.25 1.04
 0 -6 0 3.53 0.89
 0 6 0 2.69 1.45
 0 6 0 3.31 1.14
 0 6 0 3.77 1.35
 0 -6 0 4.28 1.53
 0 -6 0 2.99 1.66
 0 -6 0 2.98 0.68
 0 6 0 3.56 1.25
 0 -6 0 5.04 0.87
 0 6 0 3.76 1.29
 0 6 0 2.76 1.34
 0 6 0 2.61 1.07
 0 -6 0 5.43 1.44
 0 -6 0 3.96 1.32
 0 -6 0 3.72 1.58
 0 -6 -1 129.49 5.35
 0 -6 -1 122.49 5.42
 0 -6 -1 124.6 5.13
 0 -6 -1 125.97 5.41
 0 6 1 106.85 7.4
 0 6 1 134.06 5.23
 0 6 1 117.37 5.06
 0 6 1 108.6 5.06
 0 6 1 121.51 5.22
 0 -6 -1 125.74 5.09
 0 6 1 120.82 5.15
 0 6 1 127.39 5.18
 0 -6 -1 111.39 4.88
 0 6 1 116.57 5.06
 0 -6 -1 125.88 5.28
 0 6 1 124.78 5.11
 0 -6 -2 16.74 1.76
 0 -6 -2 17.65 2
 0 -6 -2 18.3 1.46
 0 6 2 14.67 1.56
 0 -6 -2 24.73 2.38
 0 6 2 17.63 1.56
 0 6 2 16.07 1.46
 0 6 2 14.68 1.53
 0 6 2 15.93 1.63
 0 -6 -2 17.41 1.36
 0 6 2 17.84 1.68
 0 6 2 18.71 1.69
 0 6 2 16.39 1.56
 0 -6 -2 19.96 1.66
 0 6 2 19.01 1.62
 0 -6 -3 647.96 24.58
 0 -6 -3 635.34 24.21
 0 6 3 703.09 24.35
 0 6 3 614.28 24.32
 0 6 3 587.27 24.22
 0 6 3 712.08 24.4
 0 6 3 619.84 24.32
 0 6 3 577.08 24.12
 0 6 3 631.04 24.39
 0 6 3 627.93 24.25
 0 -6 -3 591.93 24.16
 0 6 3 631.85 24.3
 0 6 3 661.39 24.35
 0 -6 -3 633.79 24.54
 0 -6 -3 646.6 24.45
 0 6 3 556.71 24.18
 0 6 3 705.03 24.39
 0 6 4 6.38 1.38
 0 6 4 6.86 1.5
 0 6 4 6 1.46
 0 6 4 5.3 0.91
 0 6 4 3.36 1.27
 0 6 4 4.52 1.47
 0 6 4 6.4 1.35
 0 6 4 4.99 1.47
 0 -6 -4 6.35 1.73
 0 6 4 5.86 1.49
 0 6 4 6.72 1.7
 0 6 4 6.39 1.5
 0 -6 -4 7.27 1.46
 0 -6 -4 7.3 1.73
 0 6 5 1862.15 72.16
 0 -6 -5 1865.52 72.3
 0 6 5 2056.43 72.15
 0 6 5 1825.24 72.02
 0 -6 -5 1883.27 72.1
 0 -6 -5 1841.27 72.22
 0 6 5 1824.41 71.97
 0 6 5 1779.83 71.94
 0 6 5 1917.89 72.11
 0 6 5 2013.96 72.15
 0 6 5 1845.77 72.07
 0 6 6 3.28 1.61
 0 6 6 4.42 1.4
 0 6 6 4.28 1.44
 0 6 6 4.66 1.5
 0 6 6 4.42 1.56
 0 -6 -6 4.95 1.72
 0 6 6 3.97 1.02
 0 6 6 4.22 1.57
 0 -6 -6 4.77 1.25
 0 -6 -6 5.28 1.57
 0 6 6 3.86 1.87
 0 6 7 862.79 32.94
 0 6 7 829.02 32.71
 0 6 7 911.98 32.91
 0 -6 -7 811.63 32.76
 0 6 7 872.69 32.96
 0 -6 -7 828.23 32.9
 0 6 7 812.21 32.73
 0 6 7 887.84 32.91
 0 6 7 850.7 32.9
 0 6 7 810.41 32.77
 0 -6 -8 170.03 7.29
 0 6 8 163.45 7.06
 0 6 8 161.16 6.99
 0 6 8 168.81 7.21
 0 6 8 163.78 7.25
 0 -6 -8 159.13 7.24
 0 -6 -8 165.46 7.14
 0 6 8 170.25 7.2
 0 6 8 171.6 7.26
 0 -6 -8 162.47 7.11
 0 6 8 172.64 7.24
 0 -6 -9 1.58 1.21
 0 6 9 0.38 1.58
 0 6 9 0.8 1.67
 0 6 9 0.92 1.63
 0 6 9 1.35 1.58
 0 6 9 1.22 1.19
 0 6 9 1.93 1.69
 0 6 9 1.19 1.8
 0 6 9 1.05 1.78
 0 6 9 1.66 1.77
 0 -6 -9 1.38 1.35
 0 -6 -9 -0.06 1.41
 0 -6 -9 1.73 1.52
 0 -6 -10 33.7 2.35
 0 6 10 36.22 2.62
 0 6 10 35.91 2.46
 0 -6 -10 39.15 2.57
 0 6 10 31.75 2.73
 0 -6 -10 32.57 2.51
 0 -6 -10 35.07 2.5
 0 6 10 35.64 2.37
 0 6 10 35.22 2.65
 0 6 11 199.06 8.42
 0 6 11 194.07 8.4
 0 6 11 193.61 8.52
 0 6 11 187 8.42
 0 6 11 196 8.46
 0 6 11 198.9 8.48
 0 -6 -11 187.13 8.34
 0 -6 -11 183.5 8.3
 0 6 11 190.58 8.39
 0 -6 -11 185.5 8.27
 0 6 12 467.69 19.01
 0 -6 -12 448.95 19
 0 6 12 511.48 19.11
 0 6 12 466.09 19.11
 0 6 12 482.22 19.07
 0 6 12 481.35 19.05
 0 -6 -12 442.85 18.89
 0 -6 -12 454.43 19.02
 0 -6 -12 455.99 18.92
 0 -6 -12 477.2 18.99
 0 6 12 471.99 19.09
 0 6 12 482.69 18.95
 0 6 13 1.14 2.04
 0 6 13 0.52 1.79
 0 6 13 0.84 1.85
 0 6 13 1.64 1.81
 0 6 13 1.35 2.28
 0 6 13 0.52 1.97
 0 6 13 1.16 2
 0 6 13 -0.53 2.09
 0 -6 -13 -1.04 1.55
 0 -6 -13 0.8 1.6
 0 6 13 0.14 1.42
 0 -6 -13 -1.39 1.49
 0 6 14 679.29 27.76
 0 6 14 716.47 27.86
 0 6 14 698.08 27.91
 0 6 14 701.64 27.85
 0 6 14 710.2 27.77
 0 6 14 737.81 27.91
 0 -6 -14 656.35 27.78
 0 -6 -14 678.04 27.82
 0 -6 -14 696.94 27.89
 0 6 14 704.53 27.8
 0 6 14 700.76 27.84
 0 -6 -14 690.44 27.85
 0 6 15 0.41 1.9
 0 6 15 -1.5 1.99
 0 6 15 2.59 1.95
 0 6 15 -0.48 1.58
 0 6 15 0.33 2.32
 0 -6 -15 0.34 1.68
 0 -6 -15 -0.9 1.71
 0 -6 -15 0.27 1.62
 0 6 15 2.49 2.17
 0 6 15 3.08 2.12
 0 -6 -15 0.88 1.75
 0 -6 -16 69.38 4.19
 0 6 16 70.83 4.48
 0 -6 -16 75.51 4.3
 0 -6 -16 71.32 4.25
 0 -6 -16 69.39 4.21
 0 -6 -16 74.36 4.27
 0 6 16 79.35 4.45
 0 6 16 78.57 4.42
 0 6 16 77.31 4.37
 0 6 16 78.09 4.38
 0 6 16 77.87 4.33
 0 6 16 69.59 4.26
 0 6 16 71.38 4.22
 0 6 17 0.97 1.88
 0 6 17 2.2 1.77
 0 6 17 2.32 1.48
 0 6 17 4.54 1.98
 0 6 17 3.58 2.06
 0 6 17 4.59 2.42
 0 6 17 1.92 1.79
 0 -6 -17 2.82 1.72
 0 -6 -17 0.87 1.73
 0 -6 -17 3.44 1.69
 0 6 17 2.53 1.94
 0 6 18 18.01 2.31
 0 6 18 20.17 2.02
 0 6 18 18.51 2.31
 0 6 18 18.53 2.25
 0 -6 -18 18.51 2.26
 0 6 18 22.11 2.44
 0 6 18 21.65 2.3
 0 -6 -18 20.22 2.24
 0 6 18 20.59 2.38
 0 6 18 17.23 2.36
 0 6 19 5.83 1.74
 0 -6 -19 4.41 1.64
 0 6 19 6.84 1.96
 0 -6 -19 6.68 1.74
 0 6 19 5.61 1.84
 0 6 19 4.65 1.72
 0 6 19 4.04 1.8
 0 6 20 16.67 1.9
 0 6 20 16.3 1.93
 0 6 20 17.32 1.7
 0 6 20 13.84 2.02
 0 6 20 18.05 1.98
 0 6 20 15.12 2.02
 0 6 20 14.73 1.7
 0 6 20 14.95 1.98
 0 6 21 -0.7 1.28
 0 6 21 0.19 1.12
 0 6 21 1.16 1.4
 0 6 21 0.77 1.41
 0 6 21 1.8 1.33
 0 6 21 0.8 1.03
 0 6 21 0.54 1.41
 0 6 22 1.1 1.26
 0 6 22 0.84 0.98
 0 6 22 1.77 1.24
 0 6 23 3.04 1.13
 0 6 23 1.69 1.09
 0 -7 24 4.34 0.87
 0 7 -24 5.23 1.27
 0 -7 24 3.61 1.13
 0 7 -23 30.06 2.15
 0 -7 23 26.68 2.07
 0 -7 23 21.68 1.82
 0 -7 23 24.58 1.82
 0 7 -22 7.71 1.81
 0 -7 22 5.05 1.45
 0 -7 22 5.88 1.7
 0 -7 22 5.85 1.26
 0 -7 21 -0.63 1.26
 0 -7 21 0.46 1.29
 0 -7 21 -1.92 1.43
 0 -7 20 139.2 6.4
 0 7 -19 60.02 3.54
 0 -7 19 62.21 3.55
 0 -7 19 60.99 3.59
 0 7 -18 -0.35 1.74
 0 -7 18 1.45 1.43
 0 7 -18 0.51 1.6
 0 7 -18 1.14 1.84
 0 7 -17 21.4 2.34
 0 -7 17 20.25 2.05
 0 7 -17 15.82 2.11
 0 7 -17 17.3 2.44
 0 -7 16 36.56 2.81
 0 7 -16 38.08 2.94
 0 -7 16 35.02 2.6
 0 7 -16 39.36 2.85
 0 7 -16 37.51 3.02
 0 -7 15 583.52 24.09
 0 7 -15 588.33 24.09
 0 -7 15 606.35 24.02
 0 7 -15 659.39 24.21
 0 7 -15 579.14 24.18
 0 -7 14 420.28 17.34
 0 7 -14 427.65 17.34
 0 -7 14 408.93 17.31
 0 -7 14 433.31 17.22
 0 7 -14 445.81 17.4
 0 7 -14 417.93 17.42
 0 7 -13 22.47 2.43
 0 7 -13 26.24 2.7
 0 7 -13 27.53 2.27
 0 -7 13 22.64 1.97
 0 -7 13 25.82 2.39
 0 7 -13 22.96 2.35
 0 -7 13 23.4 2.4
 0 7 -13 27.54 2.69
 0 7 -13 21.67 2.05
 0 7 -12 29.16 2.19
 0 7 -12 28.97 2.24
 0 7 -12 30.32 2.76
 0 7 -12 30.6 2.41
 0 7 -12 24.62 2.34
 0 -7 12 25.94 2.4
 0 -7 12 27.62 2.41
 0 7 -12 26.04 2.46
 0 7 -11 -0.46 1.36
 0 7 -11 -0.44 1.94
 0 -7 11 0.2 1.4
 0 -7 11 -0.7 1.59
 0 7 -11 1.15 1.65
 0 7 -11 -0.06 1.4
 0 7 -11 0.9 1.23
 0 7 -10 1.49 1.31
 0 7 -10 1.67 1.79
 0 7 -10 2.75 1.46
 0 7 -10 0.61 1.17
 0 7 -10 2.27 1.41
 0 7 -10 0.3 1.6
 0 7 -9 49.17 3.06
 0 7 -9 49.8 2.76
 0 -7 9 52.35 2.97
 0 7 -9 53.54 3.2
 0 7 -9 52.77 2.99
 0 -7 9 47.21 2.92
 0 7 -9 49.97 3.02
 0 7 -9 50.48 2.79
 0 7 -9 52.35 2.97
 0 -7 9 53.28 3.11
 0 7 -8 45.49 2.98
 0 7 -8 48.44 2.74
 0 7 -8 57.5 3.13
 0 -7 8 58.29 3.05
 0 7 -8 52.69 2.89
 0 -7 8 48.4 2.87
 0 7 -8 47.94 2.95
 0 7 -8 52.02 2.97
 0 7 -8 49.08 2.7
 0 -7 8 47.01 3
 0 7 -7 110.41 5.52
 0 7 -7 124.72 5.37
 0 7 -7 130.6 5.64
 0 -7 7 137.37 5.71
 0 7 -7 118.8 5.54
 0 -7 7 116.2 5.49
 0 -7 7 121.22 5.62
 0 7 -7 121.77 5.34
 0 7 -7 125.44 5.59
 0 7 -7 127.97 5.53
 0 7 -6 365.72 14.32
 0 -7 6 326.65 14.27
 0 7 -6 360.31 14.18
 0 7 -6 359.35 14.33
 0 -7 6 368.85 14.48
 0 7 -6 350.65 14.35
 0 -7 6 353.34 14.39
 0 7 -6 346.56 14.14
 0 7 -6 377.12 14.43
 0 -7 6 370.29 14.39
 0 7 -5 235.52 9.4
 0 7 -5 236 9.33
 0 -7 5 215.25 9.25
 0 7 -5 231.37 9.22
 0 -7 5 229.94 9.5
 0 7 -5 224.33 9.36
 0 7 -5 242.14 12.17
 0 7 -5 234.14 9.43
 0 7 -5 209.49 9.09
 0 -7 5 223.16 9.39
 0 -7 5 232.36 9.44
 0 7 -4 72.08 3.42
 0 7 -4 74.9 6.87
 0 7 -4 85.52 3.94
 0 -7 4 78.04 3.67
 0 -7 4 81.54 4
 0 -7 4 85.79 4.01
 0 -7 4 72.49 3.84
 0 7 -4 73.67 3.66
 0 7 -4 77.52 3.89
 0 7 -4 82.57 3.76
 0 -7 4 78.25 3.94
 0 7 -3 578.33 22.07
 0 7 -3 588.29 24.31
 0 7 -3 585.28 22.16
 0 -7 3 528.83 21.94
 0 7 -3 554.85 21.96
 0 -7 3 558.51 22.21
 0 -7 3 562.09 22.24
 0 -7 3 554.6 22.09
 0 7 -3 577.48 22.06
 0 7 -3 565.01 22.08
 0 -7 3 563.48 22.21
 0 7 -2 1021.88 37.23
 0 7 -2 994 37.11
 0 7 -2 980.49 39.17
 0 -7 2 883.49 36.98
 0 -7 2 975.84 37.23
 0 -7 2 918.18 37.11
 0 7 -2 940.66 37.02
 0 -7 2 950.12 37.29
 0 -7 2 928.06 37.24
 0 -7 2 966.91 37.29
 0 7 -2 990.29 37.11
 0 7 -2 996.51 37.15
 0 7 -1 384.92 14.39
 0 7 -1 343.92 16.4
 0 7 -1 385.38 14.24
 0 -7 1 335.01 14.1
 0 7 -1 363.34 14.24
 0 7 -1 377.97 14.32
 0 7 -1 344.36 14.13
 0 -7 1 352.51 14.24
 0 7 -1 359.97 14.18
 0 7 -1 350.08 14.19
 0 7 -1 361.12 14.24
 0 -7 1 359.85 14.42
 0 -7 1 354.75 14.28
 0 -7 1 364 14.5
 0 -7 1 363.03 14.44
 0 -7 1 353.21 14.14
 0 -7 0 892.42 35.19
 0 -7 0 888.78 34.93
 0 -7 0 883.23 34.97
 0 7 0 816.21 36.71
 0 7 0 867.26 34.86
 0 7 0 958.11 35.09
 0 7 0 878.01 34.85
 0 7 0 942.51 35
 0 7 0 934.06 35.03
 0 -7 0 881.55 34.94
 0 7 0 900.44 34.96
 0 7 0 974.47 35.01
 0 -7 0 847.75 34.79
 0 -7 0 886.64 35.12
 0 -7 0 904.34 35.22
 0 -7 0 897.6 35.18
 0 7 0 1000.07 34.96
 0 -7 -1 1142.72 43.73
 0 -7 -1 1131.24 43.78
 0 -7 -1 1097 43.5
 0 7 1 1223.98 43.63
 0 7 1 1116.85 43.46
 0 7 1 1067.75 43.45
 0 -7 -1 1132.85 43.78
 0 7 1 1148.31 43.54
 0 7 1 1165.68 43.58
 0 -7 -1 1083.55 43.46
 0 7 1 1133.1 43.51
 0 7 1 1200.81 43.57
 0 7 1 1052.9 43.42
 0 -7 -1 1114.89 43.66
 0 7 1 1267.38 43.54
 0 -7 -2 54.06 3.04
 0 -7 -2 57.76 3.24
 0 -7 -2 50.82 2.71
 0 -7 -2 55.06 3.19
 0 -7 -2 52.73 2.65
 0 7 2 56.08 2.87
 0 7 2 53.36 2.9
 0 7 2 51.99 2.78
 0 7 2 51.04 2.75
 0 7 2 64.22 2.9
 0 7 2 50.61 2.76
 0 7 2 56.68 2.87
 0 7 2 54.86 2.89
 0 -7 -2 50 2.93
 0 7 2 58.85 2.85
 0 -7 -3 0.78 1.4
 0 -7 -3 1.68 1.75
 0 7 3 0.82 1.37
 0 7 3 1.33 1.38
 0 -7 -3 1.79 1.29
 0 7 3 1.72 1.2
 0 7 3 1.26 1.29
 0 7 3 0.96 1.32
 0 7 3 1.2 1.45
 0 7 3 0.54 1.36
 0 7 3 -0.14 1.52
 0 7 3 1.02 1.36
 0 7 4 289.31 11.76
 0 -7 -4 288.93 11.77
 0 7 4 273.32 11.76
 0 -7 -4 285.55 12.01
 0 -7 -4 291.33 11.88
 0 7 4 294.06 11.87
 0 7 4 317.41 11.85
 0 7 4 319.89 11.73
 0 7 4 294.64 11.82
 0 7 4 286.41 11.78
 0 7 4 272.52 11.81
 0 7 5 1.81 1.4
 0 7 5 1.28 1.47
 0 7 5 2.38 1.47
 0 7 5 2 1.37
 0 -7 -5 2.47 1.63
 0 -7 -5 3.5 1.34
 0 7 5 1.68 1.45
 0 -7 -5 3.13 1.44
 0 7 5 1.34 1.65
 0 -7 -6 349.8 14.51
 0 7 6 351.81 14.52
 0 7 6 371.83 14.61
 0 7 6 363.39 14.52
 0 -7 -6 353.6 14.72
 0 7 6 349.34 14.5
 0 7 6 370.12 14.51
 0 -7 -6 363.8 14.67
 0 7 6 375.68 14.56
 0 -7 -7 75.27 3.9
 0 -7 -7 76.78 3.74
 0 7 7 70.19 3.74
 0 7 7 73.14 3.85
 0 7 7 75.78 3.97
 0 7 7 80.45 3.9
 0 7 7 67.85 3.48
 0 -7 -7 78.12 4.08
 0 7 7 76.38 3.88
 0 7 7 77.7 3.92
 0 7 7 75.19 3.85
 0 -7 -8 97.74 5.13
 0 -7 -8 109.23 5.1
 0 7 8 113.94 5.13
 0 7 8 107.09 4.81
 0 7 8 114.71 5.18
 0 -7 -8 107.69 5.22
 0 7 8 102.84 4.93
 0 7 8 108.2 5.12
 0 -7 -8 98.93 4.94
 0 7 9 21.69 1.75
 0 -7 -9 21.66 2.22
 0 -7 -9 19.33 2
 0 -7 -9 18.95 1.86
 0 7 9 20.98 2.15
 0 7 9 16.75 2.12
 0 -7 -10 40.09 2.59
 0 7 10 35.6 2.89
 0 -7 -10 34.2 2.7
 0 -7 -10 36.81 2.71
 0 7 10 34.08 2.95
 0 7 10 39.51 3.08
 0 7 10 40.33 2.9
 0 7 10 34.94 2.81
 0 7 10 39.98 2.96
 0 7 11 2.69 1.88
 0 7 11 -0.5 1.74
 0 -7 -11 3.37 1.69
 0 7 11 4.74 2.01
 0 7 11 2.34 2.12
 0 7 11 3.76 2.19
 0 7 11 1.9 1.99
 0 -7 -11 2.03 1.54
 0 7 11 3.07 1.39
 0 -7 -11 2.23 1.42
 0 7 11 4.28 1.89
 0 7 12 9.25 2.06
 0 -7 -12 8.66 1.9
 0 -7 -12 8.22 1.91
 0 7 12 8.14 2.23
 0 7 12 7.13 2.34
 0 7 12 9.31 2.48
 0 7 12 7.27 2.22
 0 7 12 8.75 2.25
 0 -7 -12 9.53 1.78
 0 7 12 9.85 1.65
 0 -7 -12 7.6 1.65
 0 7 12 8 2.15
 0 7 13 740.13 30.3
 0 7 13 812.08 30.41
 0 7 13 772.37 30.43
 0 7 13 776.19 30.44
 0 7 13 769.9 30.35
 0 7 13 740.63 30.32
 0 7 13 798.62 30.39
 0 7 13 790.75 30.44
 0 7 13 789.69 30.24
 0 -7 -13 700.84 30.21
 0 -7 -13 745.47 30.4
 0 -7 -13 733.14 30.34
 0 7 14 11.87 2.18
 0 7 14 9.94 2.27
 0 7 14 11.12 2.83
 0 7 14 14.23 2.25
 0 7 14 13.33 1.91
 0 7 14 15.98 2.53
 0 -7 -14 13.99 2.1
 0 -7 -14 14.73 2.1
 0 7 14 14.37 2.46
 0 7 14 12.73 2.4
 0 -7 -14 10.02 1.98
 0 7 15 5.29 2.03
 0 7 15 9.23 2.21
 0 7 15 6.78 2.71
 0 7 15 9.75 2.12
 0 7 15 5.61 1.7
 0 7 15 9.99 2.44
 0 -7 -15 8.3 1.92
 0 -7 -15 8.24 1.95
 0 7 15 8.47 2.25
 0 7 15 8.59 2.3
 0 -7 -15 7.37 1.91
 0 -7 -15 6.4 1.9
 0 7 16 105.53 5.33
 0 7 16 106.23 5.32
 0 7 16 102.31 5.24
 0 7 16 100.27 5.1
 0 7 16 94.88 5.33
 0 -7 -16 92.59 5.18
 0 -7 -16 97.75 5.2
 0 7 16 99.21 5.24
 0 7 16 97.82 5.27
 0 -7 -16 97.35 5.19
 0 -7 -17 173.5 8.07
 0 -7 -17 161.43 7.92
 0 7 17 180.66 8.08
 0 7 17 174.58 8
 0 7 17 180.8 7.98
 0 -7 -17 169 8.03
 0 -7 -17 158.84 7.97
 0 7 17 191.72 8.03
 0 7 17 185.61 8.11
 0 7 17 174.74 8.17
 0 7 17 178.13 7.93
 0 7 17 174.61 7.91
 0 7 18 0.76 1.76
 0 7 18 -1.19 1.64
 0 -7 -18 0.08 1.56
 0 7 18 -1.24 1.87
 0 7 18 1.79 1.74
 0 7 18 0.53 1.61
 0 7 18 0.22 1.69
 0 -7 -18 -1.18 1.57
 0 -7 -19 4.64 1.65
 0 7 19 3.92 1.71
 0 7 19 4.68 1.57
 0 7 19 4.18 1.6
 0 7 19 3.72 1.74
 0 7 19 3.81 1.64
 0 7 19 4.3 1.72
 0 7 19 1.25 1.45
 0 7 20 5.39 1.59
 0 7 20 4.03 1.45
 0 7 20 5.4 1.61
 0 7 20 4.74 1.38
 0 7 20 5.76 1.51
 0 7 20 4.67 1.63
 0 7 21 13.11 1.53
 0 7 21 12.06 1.65
 0 7 21 11.7 1.59
 0 7 21 12.23 1.44
 0 7 22 161.55 6.55
 0 7 22 156.82 6.73
 0 7 23 -0.31 0.85
 0 -8 24 21.48 1.44
 0 -8 23 65.31 3.44
 0 8 -23 79.96 3.59
 0 -8 22 94.41 4.39
 0 8 -22 103.57 4.55
 0 -8 21 7.15 1.26
 0 8 -21 8.08 1.93
 0 -8 21 7.57 1.44
 0 -8 21 7.48 1.49
 0 -8 20 6.12 1.36
 0 8 -20 6.39 1.48
 0 8 -20 6.51 2.08
 0 -8 20 7.93 1.57
 0 -8 20 6.96 1.62
 0 -8 19 -0.14 1.57
 0 -8 18 128.07 6.1
 0 8 -18 123.3 6.04
 0 8 -18 132.87 6.17
 0 -8 17 69.47 3.98
 0 8 -17 73.99 4.02
 0 -8 17 69.06 3.93
 0 8 -17 65.14 3.98
 0 8 -16 15.66 2.08
 0 8 -16 18.25 2.28
 0 -8 16 20.44 2.29
 0 8 -15 60.75 3.62
 0 -8 15 55.36 3.6
 0 8 -15 57.39 3.67
 0 8 -14 195.54 8.36
 0 8 -14 179.1 8.39
 0 -8 14 189.73 8.37
 0 8 -14 178.45 8.32
 0 8 -13 64.35 3.71
 0 -8 13 62.55 3.84
 0 8 -13 67.53 3.89
 0 8 -13 60.73 3.77
 0 -8 13 61.9 3.79
 0 8 -12 45.81 2.94
 0 8 -12 39.13 3.02
 0 -8 12 45.17 3.07
 0 -8 12 45.36 3.11
 0 8 -12 39.45 3.04
 0 8 -11 195.37 8.55
 0 -8 11 199.88 8.61
 0 8 -11 184.9 8.38
 0 8 -11 197.25 8.5
 0 -8 11 186.62 8.57
 0 8 -11 210.96 8.59
 0 8 -11 194.33 8.23
 0 8 -10 72.85 3.98
 0 -8 10 69.92 4.01
 0 8 -10 72.63 3.78
 0 8 -10 78.16 3.95
 0 -8 10 71.53 3.94
 0 -8 10 73.41 4.1
 0 8 -10 78.86 3.98
 0 8 -10 73.62 3.71
 0 -8 9 32.04 2.52
 0 8 -9 28.85 2.23
 0 8 -9 35.67 2.72
 0 -8 9 34.69 2.52
 0 8 -9 32.8 2.14
 0 8 -9 32.85 2.44
 0 -8 9 30.99 2.61
 0 -8 9 27.75 2.33
 0 -8 9 29.7 2.49
 0 -8 8 158.57 6.94
 0 8 -8 157.64 6.86
 0 8 -8 151.04 6.61
 0 8 -8 153.23 6.86
 0 8 -8 149.04 6.6
 0 8 -7 25.09 2.05
 0 -8 7 26.73 2.32
 0 -8 7 21.97 2.29
 0 8 -7 23.33 2.09
 0 8 -7 22.42 2.31
 0 -8 7 23.98 2
 0 -8 7 24.98 2.22
 0 8 -7 25.54 1.77
 0 8 -7 26.47 2.19
 0 8 -6 115.09 5.35
 0 -8 6 125.65 5.73
 0 -8 6 115.78 5.59
 0 8 -6 129.16 5.69
 0 8 -6 120.48 5.51
 0 -8 6 114.11 5.42
 0 8 -6 124.67 5.63
 0 -8 6 128.08 5.64
 0 8 -5 174.28 7.64
 0 -8 5 187.68 8.01
 0 -8 5 177.72 7.86
 0 8 -5 187.63 7.91
 0 8 -5 185.83 7.8
 0 -8 5 173.81 7.69
 0 -8 5 189.65 7.96
 0 8 -5 191.29 7.93
 0 8 -4 94.93 4.37
 0 -8 4 84.63 4.07
 0 8 -4 84.58 4.11
 0 -8 4 91.56 4.47
 0 -8 4 83.25 4.3
 0 8 -4 94.6 4.33
 0 8 -4 87.8 4.19
 0 -8 4 86.52 4.41
 0 -8 4 80.64 4.18
 0 8 -3 14.92 1.84
 0 -8 3 12.05 1.43
 0 -8 3 11.53 1.99
 0 -8 3 13.66 1.91
 0 -8 3 12.86 1.81
 0 -8 3 14.78 1.7
 0 8 -3 15.63 1.98
 0 8 -3 11.63 1.58
 0 -8 3 11.78 1.97
 0 8 -3 12.94 1.66
 0 8 -3 9.64 1.65
 0 8 -2 948.58 34.7
 0 -8 2 842.96 34.61
 0 8 -2 910.66 34.77
 0 -8 2 879.33 34.99
 0 -8 2 894.09 35.05
 0 -8 2 830.29 34.79
 0 -8 2 899.3 35.03
 0 -8 2 843.47 34.77
 0 8 -2 959.63 34.96
 0 8 -2 941.94 34.87
 0 8 -2 920.4 34.82
 0 8 -1 1133.11 43.78
 0 8 -1 1192.75 43.76
 0 8 -1 1121.54 43.71
 0 -8 1 1125.91 43.99
 0 -8 1 1117.56 43.92
 0 -8 1 1065.94 43.72
 0 8 -1 1133.62 43.72
 0 -8 1 1082.49 43.7
 0 -8 1 1130.16 44
 0 8 -1 1207.75 43.88
 0 8 0 722.76 27.52
 0 8 0 721.62 27.41
 0 8 0 686.54 27.43
 0 8 0 730.23 27.47
 0 -8 0 702.31 27.73
 0 -8 0 699.71 27.63
 0 -8 0 660.91 27.42
 0 -8 0 670.23 27.4
 0 8 0 737.28 27.57
 0 -8 0 711.2 27.75
 0 8 1 420.22 16.23
 0 8 1 403.68 16.15
 0 8 1 411.32 16.13
 0 -8 -1 378.85 16.1
 0 -8 -1 377.9 16.05
 0 8 1 408.49 16.14
 0 8 1 416.9 16.19
 0 -8 -1 406.53 16.31
 0 -8 -1 418.87 16.45
 0 8 1 439.55 16.28
 0 -8 -1 413.51 16.48
 0 8 2 36.83 2.22
 0 8 2 34.49 2.25
 0 -8 -2 33.8 2.61
 0 -8 -2 30.18 2.04
 0 8 2 31.59 2.22
 0 8 2 31.82 2.19
 0 8 2 28.22 2.17
 0 -8 -2 33.85 2.51
 0 -8 -2 34.47 2.26
 0 -8 -2 33.8 2.65
 0 8 2 32.12 2.26
 0 8 2 26.37 2.04
 0 8 3 2.14 1.3
 0 8 3 0.31 1.23
 0 8 3 0.79 1.42
 0 -8 -3 1.7 1.7
 0 8 3 1.36 1.44
 0 -8 -3 3.03 1.78
 0 8 3 0.79 1.32
 0 8 3 2.45 1.44
 0 8 3 0.22 1.49
 0 8 3 -1.15 1.72
 0 -8 -3 1.42 1.31
 0 -8 -3 2.29 1.57
 0 8 3 1.76 1.42
 0 8 4 16.64 1.95
 0 8 4 19.14 1.9
 0 8 4 18.04 1.86
 0 8 4 14.35 2.01
 0 8 4 17.23 1.9
 0 -8 -4 20.06 2.26
 0 8 4 16.48 1.82
 0 -8 -4 18.19 1.98
 0 -8 -4 18.92 1.71
 0 -8 -4 17 2.13
 0 -8 -5 21.66 2.13
 0 8 5 20.81 2.17
 0 -8 -5 20.94 2.29
 0 8 5 21.59 1.99
 0 8 5 22.22 1.98
 0 8 5 19.77 1.91
 0 8 5 22.58 2.09
 0 8 5 20.85 1.99
 0 -8 -5 20.51 2.23
 0 -8 -6 18.08 1.94
 0 8 6 17.15 2.07
 0 -8 -6 16.98 2.25
 0 8 6 17.64 1.99
 0 8 6 19.6 1.94
 0 8 6 15.65 1.94
 0 -8 -6 14.22 2.07
 0 8 6 19.04 2.06
 0 8 6 14.63 1.93
 0 8 7 177.76 7.42
 0 8 7 178.69 7.41
 0 8 7 152.63 7.24
 0 8 7 169.99 7.38
 0 -8 -7 166.8 7.5
 0 -8 -7 158 7.29
 0 -8 -7 176.15 7.66
 0 8 8 29.59 2.67
 0 8 8 28.52 2.58
 0 -8 -8 29.22 2.5
 0 -8 -8 31.05 2.51
 0 8 8 31.59 2.57
 0 8 8 31.06 2.54
 0 -8 -8 30.68 2.25
 0 -8 -9 92.82 4.81
 0 8 9 103.84 5.06
 0 8 9 99.05 5.07
 0 -8 -9 99.59 5.09
 0 8 9 97.02 5.14
 0 8 9 98.02 5.08
 0 8 9 105.86 5.23
 0 8 9 101.41 5.04
 0 -8 -10 28.83 2.64
 0 8 10 28.83 2.9
 0 8 10 28.63 2.92
 0 8 10 33.16 2.79
 0 8 10 28.23 2.81
 0 8 10 28.98 2.62
 0 -8 -10 25.25 2.28
 0 8 10 28.85 2.67
 0 -8 -11 16.17 2.03
 0 8 11 18.29 2.49
 0 8 11 18.71 2.74
 0 8 11 15.45 2.7
 0 8 11 18.46 2.53
 0 -8 -11 14.69 2.15
 0 -8 -11 17.63 2.21
 0 8 11 18.39 2.38
 0 8 11 14.97 2.24
 0 8 11 16.37 2.44
 0 8 12 64.74 4.02
 0 8 12 76.81 4.11
 0 8 12 66.38 4.34
 0 8 12 68.91 4.38
 0 8 12 62.55 4.17
 0 8 12 66.09 4.14
 0 8 12 74.48 4.21
 0 8 12 70.34 4.21
 0 -8 -12 66.79 3.96
 0 -8 -12 65.86 3.99
 0 -8 -12 63.66 4.04
 0 -8 -12 67.12 3.97
 0 8 12 70.44 3.73
 0 8 13 15.32 2.36
 0 8 13 16.7 2.87
 0 8 13 19.27 2.45
 0 8 13 15.71 2.57
 0 8 13 15.33 2.43
 0 8 13 13.86 2.5
 0 -8 -13 14.32 2.08
 0 -8 -13 12.25 2.15
 0 -8 -13 13.33 2.19
 0 -8 -13 12.93 2.11
 0 8 13 15.95 2.33
 0 8 13 15.39 1.87
 0 8 14 24.32 2.59
 0 8 14 26.1 2.61
 0 8 14 26.45 2.69
 0 8 14 28.43 3.11
 0 8 14 25.03 2.26
 0 8 14 28.66 2.92
 0 -8 -14 24.13 2.47
 0 -8 -14 21.62 2.57
 0 -8 -14 26.21 2.54
 0 8 14 29.2 2.78
 0 8 14 25.96 2.81
 0 -8 -14 26.01 2.6
 0 8 15 12.82 2.13
 0 8 15 10.13 2.63
 0 8 15 8.56 2.1
 0 8 15 9.32 1.73
 0 8 15 7.14 2.44
 0 -8 -15 10.1 2.08
 0 -8 -15 7.03 1.87
 0 8 15 7.58 2.26
 0 8 15 10.6 2.29
 0 -8 -15 8.95 2.07
 0 -8 -16 19.67 2.34
 0 8 16 20.65 2.41
 0 8 16 21.93 2.2
 0 8 16 21.92 2.45
 0 8 16 15.79 2.34
 0 8 16 21.12 2.48
 0 8 16 19.59 2.53
 0 8 16 16.25 2.58
 0 8 16 16.04 1.98
 0 -8 -16 19.31 2.3
 0 -8 -16 18.13 2.22
 0 8 16 18.99 2.3
 0 8 17 2.35 1.84
 0 8 17 1.54 1.54
 0 -8 -17 -0.08 1.69
 0 8 17 0.08 1.78
 0 -8 -17 0.34 1.62
 0 8 17 -0.47 1.82
 0 8 17 1.72 1.79
 0 8 18 105.66 5.11
 0 8 18 91.27 4.93
 0 -8 -18 94.89 5.14
 0 8 18 104.53 5.02
 0 8 18 103.39 5.13
 0 8 18 115.05 5.06
 0 8 18 105.13 5.09
 0 8 18 105.85 5.08
 0 8 19 28.45 2.31
 0 8 19 31.68 2.21
 0 8 19 30.06 2.34
 0 8 19 27.89 2.34
 0 8 19 31.93 2.31
 0 8 19 25.03 2.1
 0 8 20 3.17 1.31
 0 8 20 0.39 1.36
 0 8 20 4 1.26
 0 8 20 1.06 1.31
 0 8 21 3.27 1.07
 0 8 21 3.14 1.04
 0 8 21 3.38 1.21
 0 8 21 3.35 1.07
 0 8 21 4.3 1.19
 0 8 22 4.3 1.01
 0 -9 23 5.28 1
 0 9 -23 8.1 1.29
 0 9 -22 5.35 1.48
 0 9 -22 3.89 1.27
 0 -9 22 0.7 1.17
 0 -9 22 2.74 1.15
 0 -9 21 4.36 1.35
 0 9 -21 7.41 1.79
 0 -9 21 5.97 1.42
 0 -9 20 0.57 1.37
 0 -9 20 0.46 1.36
 0 9 -20 0.1 1.2
 0 9 -20 -1.85 1.82
 0 -9 19 21.51 2.1
 0 -9 19 20.5 2.12
 0 9 -19 21.6 2.11
 0 -9 18 92.81 4.89
 0 9 -18 100.14 4.99
 0 -9 18 91.16 4.95
 0 9 -17 103.51 5.34
 0 9 -17 97.52 5.01
 0 -9 17 91.78 4.98
 0 -9 17 99.5 5.01
 0 9 -16 17.95 2.25
 0 9 -16 24.38 2.82
 0 -9 16 17.64 2.34
 0 -9 16 17.26 2.24
 0 9 -15 103.25 5.4
 0 9 -15 96.24 5.11
 0 -9 15 96.63 5.13
 0 9 -14 136.93 6.38
 0 -9 14 125.18 6.34
 0 9 -13 30.94 2.72
 0 -9 13 31.11 2.85
 0 -9 13 28.38 2.77
 0 9 -13 32.18 2.84
 0 9 -12 98.7 5.35
 0 9 -12 99.16 5.14
 0 -9 12 102.02 5.23
 0 -9 12 97.37 5.16
 0 9 -11 46.07 2.87
 0 9 -11 50.18 3.47
 0 9 -11 48.3 3.11
 0 -9 11 40.81 3.27
 0 -9 11 46.27 3.26
 0 9 -10 1.74 1.57
 0 -9 10 2.18 1.77
 0 -9 10 1.59 1.92
 0 9 -10 2 1.68
 0 9 -10 -0.23 2.07
 0 9 -9 106.03 4.97
 0 -9 9 87.82 4.86
 0 9 -9 112.03 5.11
 0 9 -9 104.26 4.93
 0 -9 9 89.58 4.97
 0 9 -9 92.88 4.67
 0 -9 9 95.7 4.96
 0 9 -8 -0.81 1.58
 0 -9 8 1.59 1.73
 0 -9 8 0.91 1.76
 0 9 -8 0.46 1.58
 0 9 -8 0.41 1.96
 0 9 -8 0.98 1.66
 0 -9 8 1.26 1.79
 0 9 -7 106.42 5.16
 0 -9 7 106.73 5.36
 0 9 -7 120.53 5.51
 0 9 -7 117.74 5.46
 0 -9 7 105.73 5.43
 0 -9 7 119.28 5.61
 0 -9 6 117.35 5.6
 0 9 -6 120.68 5.48
 0 9 -6 105.67 5.18
 0 9 -5 145.81 6.65
 0 -9 5 157.95 6.95
 0 9 -5 151.6 6.72
 0 9 -5 157.54 6.87
 0 -9 5 147.28 6.95
 0 -9 4 10.22 1.42
 0 9 -4 13.01 1.76
 0 -9 4 14.8 2.09
 0 -9 4 11.19 1.8
 0 9 -4 13.14 1.93
 0 9 -4 12.67 1.61
 0 9 -4 12.09 1.9
 0 -9 4 9.18 1.95
 0 9 -3 179.58 7.74
 0 -9 3 168.48 7.54
 0 -9 3 190.11 8.1
 0 -9 3 188.52 8.13
 0 -9 3 167.66 7.78
 0 9 -3 191.12 7.89
 0 9 -3 190.24 7.83
 0 -9 3 175.43 7.84
 0 9 -3 196.66 7.98
 0 9 -2 11.34 1.82
 0 9 -2 11.92 1.75
 0 -9 2 10.29 2.13
 0 -9 2 13.96 2.14
 0 -9 2 10.78 1.68
 0 9 -2 14.69 1.68
 0 9 -2 13.61 1.89
 0 -9 2 10.04 1.78
 0 9 -2 11.63 1.8
 0 9 -1 325.44 12.2
 0 -9 1 274.22 11.93
 0 9 -1 292.05 11.98
 0 9 -1 291.38 11.99
 0 -9 1 294.94 12.33
 0 -9 1 291.93 12.29
 0 -9 1 287.33 12.2
 0 9 -1 295.99 12.05
 0 -9 1 276.69 11.98
 0 9 -1 309.93 11.9
 0 9 0 567.3 20.87
 0 9 0 525.82 20.65
 0 -9 0 489.77 20.62
 0 9 0 512.37 20.67
 0 9 0 537.28 20.74
 0 -9 0 526.5 21.06
 0 -9 0 520.76 20.91
 0 -9 0 517.08 21.01
 0 9 0 533.19 20.77
 0 -9 0 479.55 20.65
 0 9 0 554.39 20.64
 0 9 1 4.76 1.51
 0 9 1 2.04 1.39
 0 9 1 1.62 1.62
 0 9 1 3.3 1.56
 0 -9 -1 5.22 1.54
 0 -9 -1 1.54 1.83
 0 -9 -1 1.81 1.36
 0 -9 -1 4.42 1.97
 0 9 1 2.3 1.59
 0 9 1 2.59 1.41
 0 9 1 2.17 1.42
 0 9 2 313.11 12.1
 0 -9 -2 286.04 12.21
 0 -9 -2 287.33 12.38
 0 -9 -2 290.65 12.47
 0 9 2 316.08 12.2
 0 9 2 295.33 12.09
 0 9 2 279.37 12.05
 0 9 2 302.53 12.15
 0 9 2 296.25 12.15
 0 -9 -3 187.54 8.44
 0 9 3 195.57 8.1
 0 9 3 199.95 8.09
 0 9 3 178.32 8.11
 0 -9 -3 189.82 8.14
 0 -9 -3 185.25 8.34
 0 9 3 188.82 8.19
 0 9 3 187.48 8.1
 0 9 4 61.04 3.34
 0 9 4 56.16 3.37
 0 9 4 61.69 3.52
 0 -9 -4 66.51 3.65
 0 9 4 56.87 3.3
 0 -9 -4 64.03 3.73
 0 9 5 0.78 1.56
 0 9 5 0.46 1.78
 0 -9 -5 -0.35 1.61
 0 -9 -5 1 1.64
 0 9 6 2.66 1.64
 0 9 6 1.47 1.68
 0 -9 -6 1.86 1.62
 0 9 6 4.96 2.02
 0 -9 -6 3.76 1.87
 0 9 6 2.74 1.75
 0 9 6 2.17 1.91
 0 9 6 4.86 1.74
 0 9 7 51.57 3.27
 0 -9 -7 49.27 3.34
 0 9 7 56.26 3.38
 0 9 7 48.05 3.22
 0 -9 -7 46.03 2.96
 0 9 7 49.51 3.23
 0 9 7 49.91 3.42
 0 9 8 59.79 3.89
 0 9 8 66.07 3.8
 0 9 8 59.07 3.71
 0 -9 -8 65.07 3.92
 0 -9 -8 65.05 3.77
 0 -9 -8 60.95 3.85
 0 -9 -8 59.68 3.49
 0 9 8 65.45 3.7
 0 -9 -9 10.38 1.69
 0 9 9 13.58 2.43
 0 9 9 10.77 2.41
 0 -9 -9 8.74 2.07
 0 -9 -9 9.75 1.98
 0 -9 -9 7.9 2.06
 0 9 9 10.77 2.05
 0 9 9 8.96 2.28
 0 9 9 11.4 2.19
 0 9 10 15.87 2.69
 0 9 10 16.27 2.81
 0 9 10 15.7 2.37
 0 9 10 18.8 2.37
 0 9 10 14.94 2.62
 0 -9 -10 17.41 2.39
 0 -9 -10 19.26 2.38
 0 9 10 18.14 2.39
 0 9 10 20.15 2.57
 0 -9 -11 10.35 1.9
 0 9 11 11.13 2.36
 0 9 11 11.97 2.15
 0 9 11 11.1 2.68
 0 9 11 11.79 2.69
 0 9 11 8.45 2.08
 0 -9 -11 9.89 2.21
 0 -9 -11 9.1 2.12
 0 9 11 13.4 2.24
 0 9 11 10.87 2.43
 0 9 12 44.42 3.16
 0 9 12 42.48 3.54
 0 9 12 42.76 3.6
 0 9 12 42.98 3.14
 0 9 12 45.34 3.37
 0 9 12 39.39 3.36
 0 9 12 40.97 3.3
 0 -9 -12 39.8 3.23
 0 -9 -12 40.72 3.19
 0 -9 -12 44.55 3.21
 0 -9 -12 38.58 3.02
 0 9 12 43.9 3.23
 0 9 13 23.07 2.71
 0 9 13 24.08 3.05
 0 9 13 24.44 2.56
 0 9 13 23.54 2.76
 0 9 13 23.08 2.69
 0 9 13 21.33 2.71
 0 -9 -13 23.3 2.43
 0 -9 -13 21.06 2.44
 0 -9 -13 20.36 2.47
 0 -9 -13 22.04 2.57
 0 9 13 23.14 2.52
 0 9 14 11.74 2.59
 0 9 14 14.17 2.33
 0 9 14 12.87 2.42
 0 9 14 15.08 2.38
 0 9 14 16.33 2.53
 0 9 14 18.77 2.29
 0 -9 -14 14.9 2.26
 0 9 14 13.21 2.19
 0 -9 -14 16.21 2.27
 0 9 15 17.65 2.38
 0 9 15 14.25 2.64
 0 9 15 16.71 2.43
 0 9 15 19.59 2.45
 0 9 15 17.82 2.54
 0 -9 -15 15.36 2.18
 0 9 15 16.63 2.14
 0 9 15 18.21 2.28
 0 -9 -15 16.97 2.25
 0 9 16 86.51 4.52
 0 9 16 88.61 4.45
 0 9 17 -0.95 1.6
 0 -9 -17 2.23 1.57
 0 9 17 1.27 1.34
 0 9 17 1.12 1.6
 0 9 17 2.09 1.61
 0 9 17 0.06 1.68
 0 9 17 0.39 1.62
 0 9 18 12.54 1.83
 0 9 18 15.98 1.87
 0 9 18 15.08 1.89
 0 9 18 15.99 1.69
 0 9 18 15.82 1.87
 0 9 18 18.05 1.92
 0 9 19 17.32 1.78
 0 9 19 19.59 1.61
 0 9 19 18.47 1.85
 0 9 19 18.59 1.82
 0 9 19 16.36 1.73
 0 9 20 4.8 1.25
 0 9 20 2.36 1.01
 0 9 20 3.24 1.12
 0 9 20 2.32 1.19
 0 9 21 31.74 1.86
 0 10 -22 46.51 2.57
 0 -10 21 0.56 0.93
 0 10 -21 -0.43 1.24
 0 -10 21 2.15 1.13
 0 10 -21 0.14 1.46
 0 10 -20 126.07 5.35
 0 10 -20 127.42 5.54
 0 -10 19 7.8 1.51
 0 10 -19 8 2
 0 10 -19 4.3 1.45
 0 -10 19 7.66 1.59
 0 -10 18 61.35 3.38
 0 10 -18 67.31 3.78
 0 10 -18 56.36 3.46
 0 -10 18 55.81 3.43
 0 -10 17 41.83 2.87
 0 -10 17 46.71 3.07
 0 10 -17 45.72 3.07
 0 -10 16 112.74 5.62
 0 10 -16 125.94 5.94
 0 10 -16 115.85 5.59
 0 -10 16 115.77 5.58
 0 -10 15 20.59 2.43
 0 10 -15 19.79 2.29
 0 10 -15 27.13 2.87
 0 -10 15 20.11 2.32
 0 -10 14 68.98 4.12
 0 10 -14 79.29 4.45
 0 10 -14 72.55 4.09
 0 10 -14 62.32 3.8
 0 -10 14 63.17 3.9
 0 -10 13 68.39 4.24
 0 -10 13 71.05 4.01
 0 10 -13 62.46 3.91
 0 10 -13 83.59 4.54
 0 10 -13 76.67 4.23
 0 -10 12 5.6 2.05
 0 -10 12 6.22 2.17
 0 10 -12 7.04 1.88
 0 -10 12 5.88 1.79
 0 10 -12 8.61 2.01
 0 10 -12 4.16 2.37
 0 -10 11 48.47 3.4
 0 -10 11 45.33 3.4
 0 10 -11 47.93 3.25
 0 10 -11 49.05 3.61
 0 -10 10 17.71 2.39
 0 -10 10 17.33 2.52
 0 -10 10 24.79 2.2
 0 10 -10 19.78 2.41
 0 10 -10 21.57 2.65
 0 10 -10 18.03 2.29
 0 10 -9 3.94 2.17
 0 10 -9 3.01 1.78
 0 -10 9 0.96 1.98
 0 -10 9 3.09 1.94
 0 10 -9 0.82 1.82
 0 -10 9 4.39 1.6
 0 -10 9 4.38 2.19
 0 -10 8 4.54 1.9
 0 10 -8 2.19 2.01
 0 10 -8 5.82 1.72
 0 -10 8 6.36 2.07
 0 -10 8 6.66 2
 0 10 -8 5.8 1.89
 0 -10 8 3.9 1.53
 0 -10 8 3.43 2.2
 0 -10 7 19.95 2.33
 0 10 -7 24.13 2.33
 0 -10 7 21.36 2.01
 0 10 -7 19.9 2.22
 0 10 -7 21.89 2.46
 0 -10 7 24.24 2.57
 0 -10 7 22.92 2.51
 0 -10 6 41.8 3.05
 0 -10 6 42.49 3.02
 0 10 -6 46.7 2.99
 0 -10 6 40.73 2.69
 0 10 -6 45.2 3.13
 0 10 -6 47.84 3.04
 0 -10 6 49.68 3.34
 0 10 -6 46.26 3.11
 0 -10 5 23.4 2.42
 0 -10 5 24.73 2.37
 0 -10 5 24.95 1.97
 0 10 -5 26.04 2.37
 0 10 -5 26.6 2.42
 0 10 -5 23.5 2.27
 0 10 -5 25.96 2.45
 0 -10 5 26.86 2.61
 0 -10 4 31.76 2.84
 0 -10 4 28.02 2.54
 0 -10 4 29.65 2.5
 0 10 -4 32.67 2.42
 0 10 -4 34.13 2.68
 0 10 -4 31.3 2.54
 0 10 -4 34.55 2.63
 0 10 -4 37.55 2.73
 0 -10 3 -0.38 1.76
 0 10 -3 -0.92 1.65
 0 -10 3 1.18 1.51
 0 -10 3 1.33 1.97
 0 10 -3 0.21 1.58
 0 10 -3 -0.23 1.67
 0 -10 2 32.6 2.8
 0 10 -2 33.37 2.54
 0 -10 2 28.83 2.4
 0 10 -2 25.91 2.4
 0 10 -1 61.88 3.46
 0 10 -1 51.47 3.3
 0 -10 1 56.88 3.7
 0 10 0 103.96 4.85
 0 10 0 90.23 4.74
 0 -10 0 94.2 5.09
 0 10 1 111.97 5.53
 0 10 1 124.64 5.6
 0 10 1 114.62 5.38
 0 -10 -1 120.08 5.86
 0 10 2 629.28 24.97
 0 10 2 618.37 25.02
 0 10 2 644.7 24.9
 0 -10 -2 626.12 25.29
 0 -10 -3 6.26 1.96
 0 -10 -3 9.4 2.23
 0 10 3 8.85 1.73
 0 -10 -3 9.47 2.07
 0 10 3 7.58 1.9
 0 10 3 8.44 2.11
 0 10 3 8.71 1.75
 0 10 3 10.12 1.8
 0 10 4 407.06 15.98
 0 10 4 398.66 15.89
 0 10 4 388.4 15.96
 0 10 4 373.38 15.83
 0 -10 -4 391.51 16.22
 0 -10 -4 392.58 16.24
 0 -10 -4 388.84 16.16
 0 -10 -5 11.11 2.16
 0 -10 -5 9.26 2.22
 0 10 5 8.27 1.9
 0 -10 -5 9.98 2
 0 10 5 9.3 2.14
 0 10 5 7.05 1.78
 0 10 5 8.55 2.02
 0 10 6 333.29 13.95
 0 -10 -6 324.08 13.88
 0 10 6 336.28 13.86
 0 -10 -6 332.59 14.07
 0 -10 -6 330.33 14.02
 0 10 6 327.51 13.75
 0 10 6 341.92 13.8
 0 10 7 35.42 2.9
 0 10 7 34.79 3.18
 0 -10 -7 41.09 3.16
 0 -10 -7 40.74 3.17
 0 -10 -7 34.48 3.01
 0 -10 -7 34.02 2.58
 0 10 8 2.74 2.27
 0 -10 -8 4.36 2.05
 0 -10 -8 5.27 2.04
 0 -10 -8 3.25 2.08
 0 10 8 4.63 1.99
 0 10 9 202.31 9.01
 0 10 9 204.68 9.31
 0 10 9 207.37 9.16
 0 10 9 202.08 9.31
 0 -10 -9 199.06 9.33
 0 -10 -9 207.05 9.37
 0 10 9 215.83 9.2
 0 10 10 33.55 2.74
 0 10 10 31.57 3.29
 0 10 10 35.3 3.25
 0 10 10 28.81 2.95
 0 10 10 30.37 2.75
 0 10 10 31.89 3
 0 10 10 33.45 3.15
 0 -10 -10 32.36 2.96
 0 -10 -10 33.83 3.02
 0 -10 -10 31.05 2.68
 0 10 10 33.89 2.87
 0 10 11 38.54 2.82
 0 10 11 31.95 3.39
 0 10 11 38.58 3.28
 0 10 11 36.8 2.88
 0 10 11 29.26 3.05
 0 -10 -11 28.84 2.67
 0 10 11 35.32 2.95
 0 -10 -11 34.99 3.01
 0 -10 -11 35 2.97
 0 -10 -11 34.97 3.05
 0 10 11 35.65 3.23
 0 -10 -12 4.53 1.99
 0 -10 -12 4.4 2.02
 0 -10 -12 3.64 2
 0 10 12 3.3 2.44
 0 10 12 6.45 2.08
 0 10 12 4.08 1.76
 0 10 12 5.13 2.17
 0 10 12 2.74 2.07
 0 10 13 5.54 2.12
 0 10 13 7.26 2.24
 0 -10 -13 6.82 2.14
 0 -10 -13 4.91 1.92
 0 -10 -13 5.53 1.94
 0 -10 -13 8.82 2.07
 0 10 13 5.16 2.05
 0 10 13 8.43 2.53
 0 10 13 11.04 2
 0 10 13 6.17 1.9
 0 10 14 21.79 2.53
 0 10 14 24.27 2.61
 0 -10 -14 23.69 2.49
 0 -10 -14 22.01 2.5
 0 10 14 21.5 2.85
 0 10 14 23.3 2.55
 0 10 14 20.97 2.31
 0 10 14 21.19 2.31
 0 10 15 6.35 1.48
 0 10 15 9.38 2.03
 0 10 15 8.64 1.86
 0 -10 -15 8.87 1.97
 0 10 16 151.98 6.75
 0 -10 -16 134.64 6.83
 0 10 16 149.77 6.52
 0 10 16 157.68 6.76
 0 10 16 153.12 6.67
 0 10 16 136.28 6.66
 0 10 16 147.64 6.65
 0 10 16 148.26 6.66
 0 10 17 2.71 1.49
 0 10 17 1.59 1.43
 0 10 17 1.73 1.19
 0 10 17 3.37 1.47
 0 10 17 1.33 1.47
 0 10 17 3.94 1.48
 0 10 18 1.76 1.3
 0 10 18 3.46 1.05
 0 10 18 3.47 1.33
 0 10 18 2.19 1.3
 0 10 18 4.23 1.39
 0 10 18 4.57 1.31
 0 10 19 7.9 1.23
 0 10 19 7.9 1.28
 0 10 19 8.81 1.34
 0 10 20 -0.19 0.85
 0 11 -21 17.49 1.47
 0 11 -21 20.43 1.62
 0 11 -20 19.5 1.6
 0 11 -20 20.96 1.9
 0 -11 20 16.31 1.57
 0 11 -20 18.82 1.73
 0 11 -19 3.09 1.71
 0 11 -19 4.33 1.59
 0 -11 19 4.17 1.29
 0 -11 18 20.19 1.96
 0 11 -18 26.06 2.34
 0 11 -18 23.65 2.25
 0 -11 17 199.29 8.95
 0 -11 17 196.88 9.04
 0 11 -17 212.66 9.11
 0 -11 17 206.3 9.06
 0 -11 16 10.77 1.7
 0 -11 16 11.27 1.84
 0 -11 15 69.58 3.92
 0 -11 15 61.74 3.7
 0 11 -15 70.79 4.03
 0 11 -15 77.31 4.32
 0 -11 15 68.26 4.05
 0 -11 14 4.44 1.96
 0 -11 14 6.63 2.14
 0 -11 14 5.97 1.81
 0 11 -14 5.97 1.85
 0 11 -14 5.86 1.89
 0 11 -14 7.68 2.25
 0 -11 14 6.17 1.62
 0 -11 13 48.85 3.25
 0 11 -13 45.32 3.17
 0 -11 13 50.77 3.48
 0 11 -13 51.43 3.37
 0 11 -13 55.78 3.64
 0 -11 13 45.15 2.98
 0 11 -12 0.08 1.82
 0 11 -12 1.73 2.23
 0 11 -12 0.96 1.85
 0 -11 12 -0.67 1.65
 0 -11 12 2.41 2.08
 0 11 -11 14.15 2.45
 0 11 -11 16.71 2.26
 0 -11 11 14.78 2.34
 0 11 -11 11.48 2.08
 0 -11 11 8.62 1.84
 0 11 -10 16.05 2.51
 0 11 -10 14.59 2.22
 0 -11 10 14.34 2.49
 0 -11 10 16.19 2.39
 0 -11 10 17.08 1.98
 0 11 -10 16.3 2.2
 0 11 -9 106.36 5.6
 0 -11 9 99.55 5.48
 0 -11 9 108.72 5.76
 0 -11 9 128 5.99
 0 -11 9 119.24 5.93
 0 11 -9 127.43 5.86
 0 11 -9 132.4 6.01
 0 -11 8 82.58 4.79
 0 11 -8 96.47 4.91
 0 11 -8 85.94 4.75
 0 -11 8 82.93 4.81
 0 -11 8 88.71 4.8
 0 -11 7 61.79 3.6
 0 -11 7 60.52 4.09
 0 11 -7 75.26 4.17
 0 11 -7 66.21 3.86
 0 -11 7 68.13 3.99
 0 -11 7 66.65 4.03
 0 -11 6 10.06 2.1
 0 11 -6 13.47 2.26
 0 -11 6 12.14 2.55
 0 11 -6 11.96 2.19
 0 -11 6 13.78 2.22
 0 11 -6 16.07 2.39
 0 11 -6 11.63 1.99
 0 11 -5 48.75 3.16
 0 11 -5 55.57 3.4
 0 11 -5 54.24 3.36
 0 11 -5 42.54 3.24
 0 -11 5 45.24 3.33
 0 -11 5 50.73 3.31
 0 -11 4 54.32 3.42
 0 -11 4 49.01 3.44
 0 11 -4 55.59 3.49
 0 11 -4 59.68 3.5
 0 11 -4 53 3.42
 0 -11 4 55.92 3.79
 0 -11 3 1.52 1.76
 0 -11 3 3.64 1.88
 0 -11 3 1.03 2.1
 0 -11 3 -0.79 2.27
 0 11 -3 4.25 1.83
 0 11 -3 4.33 1.96
 0 11 -3 4.15 1.93
 0 -11 2 364.14 15.45
 0 -11 2 372.66 15.53
 0 -11 2 379.63 15.92
 0 -11 2 384.51 15.63
 0 -11 2 387.61 15.89
 0 11 -2 382.14 15.49
 0 11 -2 391.5 15.58
 0 11 -2 376.61 15.53
 0 11 -1 65.75 3.68
 0 11 -1 64.09 3.77
 0 -11 1 60.57 3.75
 0 -11 1 64.33 4.04
 0 -11 1 68.16 4.1
 0 11 -1 64.83 3.69
 0 -11 1 59.43 3.62
 0 -11 0 1.23 1.71
 0 -11 0 3.17 2.24
 0 11 0 -1.67 1.96
 0 11 0 -0.76 1.84
 0 -11 0 -0.09 1.98
 0 -11 -1 171.83 7.9
 0 11 1 162.64 7.62
 0 11 1 165.81 7.55
 0 -11 -1 170.99 7.76
 0 -11 -1 167.55 7.91
 0 -11 -2 7.43 2.26
 0 -11 -2 5.54 2.38
 0 -11 -2 7.05 2.05
 0 11 2 5.74 2.17
 0 11 2 8.14 2.03
 0 -11 -3 335.65 14.17
 0 -11 -3 327.82 14.22
 0 11 3 338.79 13.93
 0 11 4 60.04 3.65
 0 -11 -4 64.44 4.07
 0 -11 -4 67.11 4.17
 0 11 4 62.16 3.67
 0 11 4 62.23 3.9
 0 -11 -5 4.48 2.32
 0 11 5 5.3 1.9
 0 11 5 5.43 2.36
 0 -11 -5 0.47 2.22
 0 -11 -5 3.21 2.14
 0 -11 -5 3.18 2.1
 0 -11 -6 -0.5 2.12
 0 -11 -6 0.09 2.08
 0 -11 -6 1.38 2.08
 0 -11 -6 0.91 1.81
 0 -11 -6 -0.14 2.16
 0 11 6 0.22 1.9
 0 11 6 0.89 2.23
 0 11 7 84.29 4.76
 0 11 7 91.06 5.01
 0 -11 -7 87.82 5.08
 0 -11 -7 92.89 5.11
 0 11 8 4.68 2.06
 0 -11 -8 7.29 2.22
 0 -11 -8 7.53 2.21
 0 11 8 4.47 2.35
 0 11 9 88.55 5.01
 0 -11 -9 108.11 5.51
 0 -11 -9 101.56 5.44
 0 11 9 99.4 4.95
 0 11 9 92.87 5.19
 0 11 9 100.37 5.42
 0 11 9 97.84 5.37
 0 -11 -10 0.1 2.01
 0 -11 -10 1.7 2
 0 11 10 0.62 2.35
 0 11 10 0.94 2.33
 0 11 10 -0.78 1.65
 0 11 10 0.09 2.22
 0 11 11 55.28 4.06
 0 11 11 70.75 4.21
 0 -11 -11 69.81 4.22
 0 -11 -11 71.77 4.25
 0 -11 -11 63.11 4.09
 0 11 11 64.17 4.3
 0 11 11 66.77 4.31
 0 11 11 73.75 3.87
 0 11 11 63.52 3.8
 0 11 12 3.54 2.07
 0 11 12 1.1 2.03
 0 -11 -12 -2.7 1.96
 0 -11 -12 -0.19 1.82
 0 -11 -12 -1.12 1.92
 0 11 12 -0.51 2.38
 0 11 12 1 1.83
 0 11 12 -1.73 1.8
 0 11 12 0.63 1.63
 0 -11 -13 16.07 2.23
 0 11 13 14.86 2
 0 -11 -13 17.64 2.37
 0 11 14 108.5 5.53
 0 11 14 112.2 5.4
 0 -11 -14 118.71 5.64
 0 11 14 114.8 5.24
 0 11 14 115.03 5.41
 0 11 14 95.27 5.3
 0 11 14 104.91 5.21
 0 11 15 3.83 1.5
 0 11 15 5.99 1.6
 0 11 15 6.51 1.53
 0 11 15 4.22 1.62
 0 11 15 5.66 1.72
 0 11 15 5.03 1.69
 0 11 16 41.82 2.64
 0 11 16 45.4 2.72
 0 11 16 46.38 2.7
 0 11 16 45.34 2.79
 0 11 16 45.67 2.71
 0 11 17 0.63 1.17
 0 11 17 0.49 1.19
 0 11 17 0.91 1.2
 0 11 17 -0.18 1.26
 0 11 17 1.45 1.19
 0 11 18 4.68 1.12
 0 11 18 4.57 1.13
 0 11 19 40.55 2.07
 0 12 -20 1.95 1.02
 0 12 -20 0.84 1.05
 0 12 -19 0.91 1.25
 0 12 -19 -0.03 1.22
 0 12 -19 0.57 1.31
 0 12 -18 33.71 2.38
 0 12 -18 32.85 2.25
 0 -12 18 25.27 1.96
 0 12 -18 31.48 2.26
 0 12 -17 16.74 2.02
 0 12 -17 17.09 2.03
 0 12 -16 3 1.79
 0 12 -16 3.61 1.85
 0 -12 16 2.19 1.46
 0 -12 16 3.68 1.61
 0 -12 16 2.4 1.3
 0 -12 15 69.96 3.95
 0 12 -15 87.14 4.37
 0 12 -15 93.73 4.48
 0 -12 15 72.48 4.12
 0 -12 15 77.09 4.24
 0 -12 15 83.71 4.3
 0 -12 14 55.34 3.31
 0 12 -14 65.42 3.68
 0 -12 14 60.16 3.48
 0 12 -14 60.64 3.5
 0 -12 13 25.48 2.69
 0 12 -13 25.36 2.66
 0 12 -13 22.89 2.34
 0 12 -13 27.81 2.69
 0 -12 13 18.17 2.18
 0 12 -13 23.48 2.31
 0 -12 13 22.87 2.48
 0 -12 12 2.27 2.13
 0 12 -12 0.15 2.12
 0 12 -12 0.65 2.12
 0 12 -12 -0.08 1.77
 0 -12 12 3.72 1.62
 0 12 -12 7.52 1.87
 0 -12 12 2.59 1.92
 0 12 -11 -1.85 2.13
 0 12 -11 0.57 1.74
 0 12 -11 2.57 2.13
 0 12 -11 0.84 1.8
 0 -12 11 2.04 1.54
 0 -12 11 0.94 1.95
 0 12 -10 75.19 4.19
 0 12 -10 74.68 4.24
 0 12 -10 70.27 4.13
 0 -12 10 61.57 3.73
 0 12 -10 65.34 3.9
 0 -12 10 60.5 4.08
 0 12 -9 297.49 11.76
 0 -12 9 268.87 11.76
 0 12 -9 294.63 11.83
 0 12 -9 285.9 11.79
 0 12 -9 274.47 11.53
 0 -12 8 157.99 7.91
 0 12 -8 167.7 7.74
 0 12 -8 182.41 7.95
 0 -12 8 173.23 8.03
 0 12 -8 186.17 8.06
 0 -12 8 168.93 7.98
 0 -12 7 56.21 4.02
 0 12 -7 60.52 3.8
 0 12 -7 66.56 3.93
 0 -12 7 66.62 4.01
 0 12 -7 68.01 4.01
 0 -12 7 58.22 3.89
 0 -12 6 164.83 8.16
 0 12 -6 179.78 8.01
 0 12 -6 188.09 8.11
 0 -12 6 169.38 8.16
 0 12 -6 184.13 8.11
 0 -12 6 179.15 8.14
 0 -12 5 0.71 1.86
 0 12 -5 2.95 1.94
 0 12 -5 1.01 2
 0 -12 5 0.68 2.2
 0 -12 5 -1.06 1.94
 0 12 -5 -0.38 1.99
 0 -12 5 2.39 2.48
 0 -12 4 111.16 5.54
 0 12 -4 104.76 5.53
 0 -12 4 107.14 5.59
 0 -12 4 121.46 5.97
 0 -12 4 107.3 5.84
 0 12 -4 114.6 5.58
 0 12 -4 111.05 5.51
 0 12 -3 91.06 4.72
 0 -12 3 87.95 4.71
 0 12 -3 86.17 4.71
 0 -12 3 84.3 5.03
 0 -12 3 79.35 4.98
 0 -12 3 90.71 4.68
 0 12 -3 91.98 4.74
 0 12 -2 447.66 17.38
 0 -12 2 430.41 17.59
 0 -12 2 421.77 17.36
 0 -12 2 386.37 17.51
 0 12 -2 427.28 17.36
 0 -12 2 446.04 17.85
 0 -12 1 54.49 4.11
 0 -12 1 60.18 3.83
 0 -12 1 67 3.95
 0 12 -1 63.92 3.72
 0 -12 1 63.7 4.12
 0 -12 0 202.25 9.82
 0 -12 0 223.85 9.89
 0 -12 0 226.93 9.94
 0 -12 0 224.54 10.06
 0 -12 0 233.74 9.88
 0 -12 -1 0.96 2.19
 0 -12 -1 0.09 1.91
 0 -12 -1 1.39 2.35
 0 -12 -1 1.23 2.08
 0 -12 -1 1.9 2.56
 0 12 1 -0.35 2.03
 0 -12 -1 1.97 2.07
 0 -12 -2 1136.53 48.74
 0 -12 -2 1277.44 49.16
 0 -12 -2 1305.28 49.13
 0 -12 -2 1290.58 49.07
 0 12 2 1254.7 48.72
 0 -12 -2 1256.15 49.05
 0 -12 -3 70.45 4.71
 0 -12 -3 90.17 4.82
 0 -12 -3 73.94 4.69
 0 12 3 85.04 4.55
 0 -12 -3 87.33 4.81
 0 -12 -4 176.74 8.33
 0 -12 -4 190.53 8.5
 0 -12 -4 191.06 8.48
 0 -12 -4 161.59 8.15
 0 12 4 171.4 8.09
 0 12 4 192.8 8.36
 0 -12 -5 118.81 5.93
 0 -12 -5 131.01 6.25
 0 -12 -5 121.48 6.11
 0 -12 -5 103.46 5.84
 0 12 5 110.08 5.76
 0 12 5 118.74 5.97
 0 -12 -6 32.57 3.07
 0 12 6 37.87 3.25
 0 -12 -6 33.61 2.88
 0 -12 -6 40.19 3.28
 0 -12 -6 37.02 3.21
 0 12 7 21.48 2.83
 0 -12 -7 16.95 2.64
 0 -12 -7 24.4 2.79
 0 -12 -8 2.64 2.06
 0 -12 -8 1.71 2.09
 0 12 8 5.93 2.37
 0 12 8 1.79 1.7
 0 12 8 1.12 2.25
 0 -12 -9 72.75 4.23
 0 -12 -9 67.08 4.17
 0 12 9 65.86 4.29
 0 12 9 69.44 4.19
 0 12 9 57.01 3.65
 0 12 9 61.1 4.11
 0 -12 -10 2.82 1.81
 0 -12 -10 1.35 1.99
 0 -12 -10 4.07 2.06
 0 12 10 3.13 2.25
 0 12 10 1 2.31
 0 12 10 2.45 1.62
 0 12 10 0.32 2.14
 0 12 11 75.08 4.03
 0 -12 -11 77.23 4.42
 0 12 12 11.92 2.07
 0 12 12 11.88 2.03
 0 12 12 11.21 2
 0 12 12 11.97 2.39
 0 -12 -12 11.89 2.06
 0 12 12 10.55 1.65
 0 12 12 8.71 1.71
 0 12 13 7.15 1.77
 0 12 13 10.57 1.92
 0 -12 -13 11.14 1.98
 0 12 13 7.42 1.52
 0 12 13 9.07 2.17
 0 12 13 10.56 1.88
 0 12 13 10.83 1.68
 0 12 14 1.56 1.34
 0 12 14 1.33 1.33
 0 12 14 2.91 1.29
 0 12 14 2.54 1.53
 0 12 14 2.18 1.88
 0 12 14 1.69 1.51
 0 12 14 2.49 1.6
 0 12 15 0.19 1.17
 0 12 15 3.09 1.24
 0 12 15 0.05 1.36
 0 12 15 1.93 1.4
 0 12 15 -1.07 1.41
 0 12 15 0.51 1.13
 0 12 16 17.89 1.54
 0 12 16 21.28 1.64
 0 12 16 20.42 1.69
 0 12 17 42.14 2.24
 0 12 17 45.01 2.32
 0 13 -19 7.63 1.03
 0 13 -18 100.65 4.43
 0 13 -18 96.69 4.37
 0 13 -18 99.72 4.45
 0 13 -17 15.27 1.69
 0 13 -17 12.49 1.69
 0 13 -17 15.02 1.71
 0 13 -16 2.73 1.52
 0 13 -16 3.56 1.64
 0 13 -16 0.99 1.52
 0 -13 15 2.88 1.59
 0 13 -15 5.2 1.74
 0 13 -15 4.02 1.75
 0 -13 14 24.35 2.13
 0 13 -14 30.44 2.51
 0 -13 14 29.14 2.49
 0 13 -14 27.54 2.44
 0 -13 13 42.21 2.93
 0 13 -13 38.37 2.77
 0 -13 13 35.4 2.63
 0 -13 13 37.36 2.78
 0 13 -13 42.86 2.96
 0 13 -13 45.08 2.99
 0 -13 13 46.03 3.08
 0 -13 12 35.13 2.85
 0 13 -12 38.99 2.8
 0 -13 12 36.61 2.57
 0 13 -11 23.38 2.32
 0 -13 11 15.06 1.95
 0 13 -11 18.96 2.41
 0 -13 11 23.31 2.73
 0 -13 11 21.51 2.39
 0 -13 10 5.18 1.99
 0 13 -10 -0.14 1.96
 0 -13 10 2.13 2.17
 0 13 -10 -0.3 1.98
 0 13 -10 4.58 1.9
 0 13 -9 29.76 2.71
 0 13 -9 26.63 2.61
 0 13 -9 31.26 2.8
 0 -13 9 23.31 2.7
 0 -13 9 25.9 2.64
 0 -13 9 30.12 3.02
 0 -13 8 14.51 2.51
 0 13 -8 14.78 2.3
 0 -13 8 15.08 2.6
 0 13 -8 13.45 2.42
 0 -13 8 15.85 2.3
 0 13 -8 16.96 2.28
 0 13 -7 41.09 3.04
 0 13 -7 45.44 3.19
 0 13 -7 44.22 3.22
 0 -13 7 38.81 3.1
 0 13 -6 63.29 4.05
 0 13 -6 75.8 4.25
 0 13 -6 79.03 4.22
 0 -13 6 68.85 4.13
 0 -13 5 0.94 1.79
 0 13 -5 1.99 2.09
 0 13 -5 1.72 1.91
 0 13 -5 0.5 1.93
 0 13 -5 2.82 1.98
 0 -13 5 -1.58 2.29
 0 13 -4 -0.29 1.94
 0 13 -4 0.7 2.01
 0 -13 4 1.61 1.77
 0 13 -4 2.85 1.94
 0 -13 4 2.02 2.26
 0 13 -3 8.66 2.14
 0 -13 3 12.45 2.47
 0 13 -3 11.38 2.18
 0 -13 3 10.84 2.01
 0 13 -3 9.49 2.2
 0 13 -2 102.31 5.43
 0 13 -2 99.62 5.31
 0 -13 2 108.05 5.72
 0 -13 2 104.39 5.43
 0 -13 2 91.92 5.58
 0 13 -2 107.39 5.25
 0 -13 1 46.9 3.62
 0 -13 1 46.93 3.31
 0 -13 1 37.59 3.6
 0 -13 1 47 3.45
 0 13 -1 43.17 3.35
 0 13 -1 44.65 3.2
 0 -13 0 6.07 2.13
 0 -13 0 6.75 2.11
 0 -13 0 7.67 2.35
 0 13 0 6.99 2.32
 0 -13 0 3.82 2.1
 0 13 1 154.83 7.41
 0 -13 -1 160.5 7.7
 0 -13 -1 166.38 7.67
 0 -13 -1 157.91 7.57
 0 13 2 39.45 3.24
 0 -13 -2 43.63 3.38
 0 -13 -2 40.01 3.25
 0 -13 -2 44.62 3.36
 0 -13 -3 5.18 2.13
 0 -13 -3 4.67 2.06
 0 -13 -3 4.67 2.09
 0 13 3 5.35 2.12
 0 13 3 6.22 2.26
 0 -13 -4 -0.59 1.97
 0 -13 -4 1.1 2.06
 0 -13 -4 0.22 2.28
 0 13 4 -1 2.16
 0 13 4 -0.79 2.16
 0 -13 -5 -0.2 2.09
 0 -13 -5 0.2 2
 0 13 5 2.77 2.15
 0 -13 -5 0.7 2.21
 0 -13 -6 1.58 2
 0 -13 -6 -0.99 2.19
 0 -13 -6 2.42 2.1
 0 13 6 2.68 2.19
 0 13 7 5.09 2.24
 0 13 7 2.13 2.17
 0 -13 -7 -0.29 1.96
 0 -13 -7 3.8 2.01
 0 13 8 4 2.12
 0 13 8 1.7 2.29
 0 13 8 4.28 2.17
 0 13 8 -0.06 1.51
 0 -13 -8 3.11 2.09
 0 13 9 24.27 2.16
 0 -13 -9 31.15 2.79
 0 -13 -10 78.97 4.28
 0 13 10 77.2 4.03
 0 13 10 76.92 4.23
 0 13 10 65.87 4
 0 13 10 64.21 3.95
 0 13 10 70.65 3.74
 0 13 11 11.04 1.87
 0 13 11 15.45 2.29
 0 13 11 13.1 1.64
 0 13 11 11.32 1.96
 0 13 11 10.48 1.91
 0 13 12 2.1 1.9
 0 13 12 2.68 1.53
 0 13 12 2.43 1.28
 0 13 12 1.78 1.27
 0 13 12 -0.75 1.54
 0 13 12 5.13 1.63
 0 13 13 82.14 3.92
 0 13 13 79.73 4.07
 0 13 13 85.58 3.81
 0 13 13 76.71 3.71
 0 13 13 78.39 3.87
 0 13 14 64.37 2.95
 0 13 14 63.66 3.11
 0 13 14 57.51 2.96
 0 13 15 1.16 1.05
 0 13 15 1.75 0.92
 0 13 16 7.33 0.96
 0 14 -17 3.24 1.08
 0 14 -17 1.68 1.06
 0 14 -16 -0.86 1.29
 0 14 -16 0.55 1.28
 0 14 -16 1.17 1.18
 0 -14 15 1.87 1.31
 0 14 -15 -0.75 1.48
 0 14 -15 1.18 1.4
 0 14 -15 0.72 1.29
 0 -14 14 163.6 7.1
 0 14 -14 154.99 7.02
 0 14 -14 165.14 7.05
 0 14 -14 167.31 7.07
 0 -14 13 15.85 1.86
 0 -14 13 18.37 2.11
 0 14 -13 16.48 1.93
 0 14 -13 17.32 2.02
 0 14 -13 17.65 2.11
 0 14 -12 11.59 1.92
 0 -14 12 8.41 1.87
 0 14 -12 9.34 1.81
 0 14 -12 6.79 1.84
 0 14 -12 10.64 2.01
 0 -14 12 8.82 1.96
 0 14 -11 43.43 2.81
 0 -14 11 34.48 2.78
 0 14 -11 30.07 2.66
 0 14 -11 37.83 2.76
 0 14 -11 43.36 2.9
 0 -14 11 44.61 3.08
 0 14 -10 1.32 1.74
 0 -14 10 1.06 2.02
 0 14 -10 4.38 1.82
 0 -14 10 2.49 1.97
 0 14 -10 2.45 1.74
 0 14 -10 3.13 1.98
 0 14 -9 0.63 1.84
 0 -14 9 2.62 1.97
 0 14 -9 0.63 1.77
 0 14 -9 3.89 1.77
 0 -14 8 110.78 5.55
 0 14 -8 113.38 5.51
 0 -14 7 19.32 2.68
 0 -14 7 17.2 2.58
 0 14 -7 20.64 2.34
 0 14 -6 35.04 2.95
 0 -14 6 40.6 3.3
 0 14 -6 39.38 2.95
 0 14 -6 43.25 3.08
 0 -14 6 36.6 3.2
 0 14 -5 -0.72 1.99
 0 14 -5 1.03 1.85
 0 14 -5 2.06 1.84
 0 -14 5 2.19 2.2
 0 -14 5 2.51 2.35
 0 14 -4 5.49 2.06
 0 -14 4 2.26 2.36
 0 -14 4 6.01 2.35
 0 14 -4 8.34 2.29
 0 14 -4 3.56 1.94
 0 -14 3 0.38 2.4
 0 -14 3 1.37 2.18
 0 14 -3 -0.5 2.12
 0 14 -3 -1.34 1.91
 0 -14 2 140.53 6.21
 0 14 -2 122.06 5.95
 0 14 -1 2.99 2.13
 0 -14 1 0.08 2.41
 0 -14 1 2.99 2.11
 0 -14 1 3.98 1.86
 0 -14 0 33.65 3.27
 0 14 0 37.3 3.06
 0 -14 0 40.18 3.05
 0 -14 -1 1.04 2.31
 0 14 1 1.46 2.05
 0 14 1 2.37 2.05
 0 -14 -1 -0.87 1.91
 0 -14 -1 0.45 1.89
 0 14 2 84.28 4.63
 0 -14 -2 72.3 4.67
 0 -14 -2 82.68 4.59
 0 14 2 85.07 4.69
 0 14 3 32.07 2.73
 0 14 3 26.52 2.75
 0 -14 -3 28.69 2.81
 0 -14 -3 27.04 2.92
 0 -14 -4 8.75 2.15
 0 -14 -4 10.77 2.37
 0 -14 -5 51.43 3.45
 0 -14 -5 41.81 3.25
 0 14 6 61.79 3.66
 0 -14 -6 55.03 3.49
 0 14 7 335.58 13.15
 0 14 7 325.65 13.22
 0 14 8 90.94 4.61
 0 14 8 99.22 4.78
 0 14 8 98.98 4.88
 0 14 9 2.15 1.61
 0 14 9 -1.42 1.69
 0 14 9 1.4 1.92
 0 14 9 0.46 1.44
 0 14 10 49.47 2.68
 0 14 10 58.09 3.24
 0 14 10 54.25 2.96
 0 14 10 48.11 2.98
 0 14 11 2.02 1.66
 0 14 11 1.65 1.3
 0 14 11 -0.09 1.39
 0 14 11 0.61 1.39
 0 14 12 12.68 1.75
 0 14 12 11.37 1.45
 0 14 12 11.21 1.45
 0 14 12 12.49 1.49
 0 14 13 33.2 1.93
 0 14 13 28.1 1.92
 0 14 14 5.94 0.96
 0 15 -15 5.64 1.12
 0 15 -15 8.04 1.21
 0 15 -14 2.44 1.22
 0 15 -14 1.54 1.11
 0 -15 14 2.29 1.16
 0 15 -13 3.38 1.39
 0 15 -13 1.93 1.27
 0 -15 13 2.49 1.4
 0 -15 12 19.01 1.84
 0 15 -12 22.47 1.96
 0 15 -12 18.67 1.84
 0 -15 12 22.17 2.07
 0 -15 11 3.35 1.66
 0 15 -11 5.01 1.66
 0 15 -11 5.23 1.53
 0 -15 11 3.69 1.7
 0 -15 10 15.58 2.05
 0 -15 10 16.73 2.15
 0 15 -10 20.57 2.03
 0 15 -9 7.44 1.77
 0 15 -9 5.97 1.86
 0 -15 9 6.01 1.96
 0 -15 9 6.51 1.83
 0 -15 9 8.13 1.99
 0 15 -9 7.03 1.77
 0 15 -9 6.03 1.71
 0 15 -8 16.55 2.17
 0 15 -8 23.37 2.34
 0 -15 8 21.89 2.38
 0 -15 8 21.6 2.31
 0 -15 8 28.81 2.55
 0 15 -8 25.51 2.24
 0 15 -8 22.17 2.14
 0 15 -7 22.25 2.36
 0 15 -7 16.54 2.18
 0 -15 7 20.44 2.45
 0 -15 7 21.89 2.41
 0 -15 7 19.75 2.36
 0 15 -7 20.83 2.16
 0 15 -7 18.34 2.07
 0 -15 6 23.75 2.59
 0 -15 6 25.24 2.63
 0 -15 6 26.08 2.57
 0 15 -6 28.18 2.37
 0 15 -6 26.35 2.54
 0 -15 5 16.54 2.54
 0 -15 5 18.34 2.51
 0 -15 5 19.7 2.42
 0 15 -5 23.69 2.21
 0 15 -5 22.57 2.4
 0 -15 4 209.9 9.67
 0 -15 4 217.63 9.7
 0 15 -4 220.41 9.63
 0 -15 3 6.13 2.2
 0 -15 3 3.96 1.97
 0 -15 3 0.8 2.31
 0 15 -3 7.04 1.97
 0 -15 2 4.23 2.08
 0 -15 2 3.63 1.88
 0 -15 2 1.48 2.24
 0 15 -2 1.57 1.93
 0 -15 1 32.22 2.87
 0 -15 1 38.72 2.81
 0 -15 1 32.09 3.01
 0 15 -1 38.14 2.83
 0 -15 0 73.59 4.02
 0 -15 0 67.13 4.15
 0 15 0 70.44 3.85
 0 15 0 70.85 4
 0 -15 -1 15.1 2.2
 0 -15 -1 12.85 2.41
 0 15 1 16.1 2.11
 0 15 1 14.72 2.11
 0 -15 -2 5.04 2.15
 0 -15 -2 3.6 1.84
 0 15 2 4.57 1.85
 0 -15 -3 13.19 2.3
 0 15 3 12.22 2
 0 -15 -4 14.14 2.21
 0 15 4 20.34 2.19
 0 -15 -5 33.72 2.49
 0 15 5 29.24 2.46
 0 15 6 1.78 1.33
 0 15 6 2.65 1.89
 0 15 6 3.37 1.71
 0 15 6 1.23 1.69
 0 15 7 9.98 1.51
 0 15 7 9.84 2
 0 15 7 8.84 1.8
 0 15 8 0.04 1.25
 0 15 8 0.59 1.65
 0 15 8 0.81 1.36
 0 15 8 1.69 1.47
 0 15 9 31.69 1.99
 0 15 9 33.99 2.29
 0 15 9 23.52 1.96
 0 15 9 27.3 2.05
 0 15 10 0.8 1.04
 0 15 10 -2.03 1.4
 0 15 10 -0.23 1.07
 0 15 10 0.16 1.13
 0 15 11 58.34 2.66
 0 15 11 61.23 2.53
 0 16 -12 1.13 1.04
 0 -16 12 3.1 1.12
 0 16 -11 61.16 2.88
 0 -16 11 66.3 3.08
 0 -16 10 13.95 1.64
 0 16 -10 13.43 1.55
 0 16 -10 14.41 1.32
 0 -16 10 15.43 1.76
 0 16 -9 22.45 1.84
 0 -16 9 20.31 2
 0 -16 9 25.4 2.1
 0 16 -8 146.8 6.34
 0 -16 8 138.2 6.5
 0 16 -7 23.34 1.96
 0 -16 7 23.33 2.16
 0 -16 7 30.38 2.28
 0 -16 7 24.75 2.27
 0 16 -6 9.57 1.55
 0 -16 6 12.36 1.85
 0 -16 6 9.11 1.91
 0 -16 6 9 1.88
 0 -16 5 11.86 1.84
 0 -16 5 8.67 1.96
 0 -16 5 9.78 1.94
 0 -16 4 3.06 1.63
 0 -16 4 1.14 1.91
 0 -16 4 -0.31 1.94
 0 -16 3 99.05 4.57
 0 -16 3 86.26 4.55
 0 -16 3 87.9 4.6
 0 -16 2 94.06 4.33
 0 -16 2 85.18 4.39
 0 -16 2 81.28 4.44
 0 -16 1 1.97 1.73
 0 -16 1 2.86 1.89
 0 -16 0 13.24 1.91
 0 -16 0 14.38 2.11
 0 -16 -1 35.06 2.62
 0 -16 -1 35.12 2.39
 0 16 1 32.11 2.29
 0 16 2 19.72 1.84
 0 -16 -2 18.62 2.16
 0 16 3 63.23 3.08
 0 -16 -3 62.02 3.24
 0 16 4 2.7 1.52
 0 16 4 3.71 1.42
 0 16 4 5.08 1.69
 0 16 5 1.43 1.38
 0 -16 -5 1.46 1.07
 0 16 5 1.39 1.01
 0 16 5 1.45 1.55
 0 16 6 14.97 1.71
 0 16 6 13.43 1.29
 0 16 6 9.87 1.45
 0 16 6 9.43 1.5
 0 16 7 14.47 1.51
 0 16 7 11.46 1.43
 0 16 8 1.73 1.18
 0 16 8 0.5 0.98
 0 16 8 0.77 0.94
 0 16 9 -0.2 0.95
 0 -17 8 8.63 1.18
 0 -17 8 6.23 1.18
 0 -17 7 5.76 1.21
 0 -17 7 4.41 1.29
 0 -17 6 132.82 5.48
 0 -17 6 120.77 5.47
 0 -17 5 28.83 1.91
 0 -17 5 27.56 2.03
 0 -17 4 35.82 2.13
 0 -17 4 35.67 2.28
 0 -17 3 2.45 1.4
 0 -17 2 0.93 1.36
 0 -17 1 60.41 3
 0 17 0 38.25 2.81
 0 -17 0 74.08 2.86
 0 17 1 6.74 1.39
 0 17 2 69.21 4.01
 0 17 2 124.4 4.3
 0 17 3 1.57 1.07
 0 17 3 6.4 1.22
 0 17 4 14.71 1.4
 -1 17 6 2.43 1
 -1 17 6 2.79 1.1
 -1 17 5 5.14 1.15
 -1 17 5 7.21 1.28
 -1 17 4 9.64 1.37
 1 -17 -4 12.6 1.41
 -1 17 3 11.46 1.53
 1 -17 -3 14.58 1.58
 -1 17 2 54.02 2.91
 1 -17 -1 115.72 4.98
 1 -17 -1 109.43 5.13
 1 -17 0 8.53 1.57
 1 -17 0 7.47 1.73
 1 -17 1 3.92 1.54
 1 -17 1 2.46 1.68
 1 -17 2 108.48 4.86
 1 -17 2 100.73 4.9
 1 -17 3 0.9 1.64
 1 -17 3 -1.48 1.73
 1 -17 4 33.94 2.51
 1 -17 4 37.39 2.54
 1 -17 5 -0.29 1.64
 1 -17 5 1.19 1.43
 1 -17 6 1.44 1.52
 1 -17 6 1.52 1.4
 -1 17 -7 -0.03 1.15
 1 -17 7 0.71 1.39
 1 -17 7 -0.54 1.38
 -1 17 -8 60.85 3.06
 1 -17 8 62.32 3.21
 -1 17 -9 12.69 1.32
 1 -17 9 16.28 1.53
 1 -17 9 14.03 1.47
 1 -17 10 -1.05 1.02
 -1 16 10 6.65 1.08
 -1 16 10 8.79 1.21
 -1 16 9 0.48 1.09
 -1 16 9 1.98 0.98
 -1 16 9 1.08 1.22
 -1 16 8 24.37 1.86
 -1 16 8 24.81 2.02
 -1 16 8 34.46 1.94
 -1 16 8 35 2.16
 -1 16 7 1.64 1.25
 -1 16 7 1.24 1.33
 -1 16 7 2.95 1.19
 -1 16 7 2.91 1.52
 -1 16 6 58.09 3.5
 1 -16 -6 71.61 3.57
 -1 16 5 77.32 3.73
 1 -16 -5 69.32 3.55
 1 -16 -4 69.85 3.38
 -1 16 4 47.43 3.22
 1 -16 -3 15.17 2.12
 1 -16 -2 0.43 1.95
 1 -16 -2 3.5 1.67
 1 -16 -1 7.49 2.08
 1 -16 -1 9.07 1.89
 1 -16 0 6.69 2.15
 1 -16 0 7.44 1.96
 -1 16 0 9.52 1.97
 -1 16 -1 6.64 1.95
 1 -16 1 6.58 1.98
 1 -16 1 5.09 2.12
 1 -16 1 6.93 1.76
 -1 16 -2 85.95 4.42
 1 -16 2 89.2 4.47
 1 -16 2 74.82 4.45
 1 -16 2 87.87 4.43
 -1 16 -3 34.63 2.67
 1 -16 3 26.54 2.67
 1 -16 3 37.28 2.72
 1 -16 3 26.55 2.72
 1 -16 4 36.26 2.99
 1 -16 4 37.17 2.93
 -1 16 -4 40.84 2.64
 -1 16 -4 44.88 2.91
 1 -16 4 45.62 3.01
 1 -16 5 67.48 4.01
 1 -16 5 67.89 4.02
 -1 16 -5 78.98 3.81
 -1 16 -5 75.27 4.01
 1 -16 5 79.55 4.11
 1 -16 6 19.22 2.36
 1 -16 6 25.41 2.44
 -1 16 -6 26.79 2.2
 -1 16 -6 21.55 2.26
 1 -16 6 24.68 2.38
 -1 16 -7 0.09 1.63
 1 -16 7 2.19 1.75
 1 -16 7 0.39 1.8
 1 -16 7 2.82 1.89
 -1 16 -8 7.29 1.68
 1 -16 8 3.9 1.82
 1 -16 8 4.43 1.77
 -1 16 -9 1.95 1.52
 1 -16 9 -0.87 1.72
 1 -16 9 -1.97 1.65
 -1 16 -10 32.17 2.24
 1 -16 10 29.69 2.26
 1 -16 10 30.04 2.37
 -1 16 -11 61.91 3.13
 1 -16 11 55.24 3.08
 1 -16 11 65.92 3.29
 1 -16 12 0.31 1.23
 -1 16 -12 -0.77 1.28
 1 -16 13 1.89 1.03
 -1 16 -13 3 1.14
 -1 15 13 1.11 0.78
 -1 15 12 11.35 1.37
 -1 15 12 19.03 1.43
 -1 15 11 2.63 1.08
 -1 15 11 3.97 1.27
 -1 15 11 1.24 1.14
 -1 15 11 1.29 1.4
 -1 15 10 26.88 2.19
 -1 15 10 29.11 2.04
 -1 15 10 35.75 2.39
 -1 15 10 34.19 2.18
 -1 15 9 4.26 1.55
 -1 15 9 6.62 1.53
 -1 15 9 2.82 1.15
 -1 15 9 3.47 1.43
 -1 15 9 5.66 1.74
 -1 15 8 88.21 4.25
 -1 15 8 73.21 3.99
 -1 15 7 38.83 2.81
 1 -15 -7 36.97 2.66
 -1 15 6 -0.81 1.7
 -1 15 6 0.57 1.98
 -1 15 6 2.21 1.75
 1 -15 -5 47.95 3.1
 -1 15 5 44.59 3.01
 1 -15 -4 2.17 2.02
 -1 15 4 2.67 1.79
 1 -15 -3 29.33 2.63
 1 -15 -3 23.15 2.69
 1 -15 -2 84.43 4.58
 -1 15 2 88.95 4.71
 1 -15 -2 94.83 4.81
 1 -15 -2 84.9 4.77
 1 -15 -1 65.26 4.17
 -1 15 1 72.16 4.11
 1 -15 -1 71.37 4.1
 1 -15 0 268.79 11.33
 -1 15 0 284.12 11.31
 1 -15 0 268.27 11.25
 1 -15 1 2.22 2.31
 -1 15 -1 4.74 2.15
 1 -15 2 32.07 3.09
 -1 15 -2 34.55 2.94
 1 -15 3 41.92 3.41
 -1 15 -3 45.76 3.31
 1 -15 4 23.65 2.75
 -1 15 -4 22.61 2.61
 1 -15 5 5.26 2.31
 -1 15 -5 7.45 2.2
 1 -15 6 3.41 2.14
 -1 15 -6 -1.51 2.05
 -1 15 -6 1.86 1.89
 -1 15 -6 -0.18 1.78
 1 -15 7 55.41 3.51
 1 -15 7 45.98 3.31
 1 -15 7 46.44 3.36
 -1 15 -7 49.44 3.36
 -1 15 -7 56.92 3.31
 -1 15 -7 45.87 3.15
 1 -15 8 23.33 2.53
 1 -15 8 16.25 2.34
 1 -15 8 18.98 2.45
 -1 15 -8 16.94 2.36
 -1 15 -8 23.75 2.35
 -1 15 -8 21.78 2.26
 1 -15 9 37.68 2.83
 1 -15 9 30.1 2.53
 1 -15 9 31.89 2.71
 -1 15 -9 31.28 2.62
 -1 15 -9 29.26 2.66
 -1 15 -9 33.03 2.55
 -1 15 -10 20.73 2.28
 -1 15 -10 23.38 2.24
 -1 15 -10 22.55 2.3
 1 -15 10 22.02 2.36
 1 -15 10 17.57 2.25
 -1 15 -11 15.03 1.97
 -1 15 -11 19.37 2.09
 1 -15 11 14.37 2.05
 1 -15 11 14.95 2.04
 -1 15 -12 7.02 1.72
 -1 15 -12 10.21 1.79
 1 -15 12 9.05 1.81
 1 -15 12 5.91 1.66
 -1 15 -13 101.47 4.69
 -1 15 -13 95.56 4.68
 1 -15 13 105.42 4.75
 -1 15 -14 11.81 1.58
 -1 15 -14 12.42 1.54
 1 -15 14 8.26 1.47
 -1 15 -15 8.43 1.38
 -1 15 -15 7.29 1.28
 -1 15 -16 11.67 1.14
 -1 14 15 12.72 1.11
 -1 14 14 8.89 1.22
 -1 14 14 6.45 1.24
 -1 14 14 8.57 1.11
 -1 14 13 115.03 4.8
 -1 14 13 110.47 4.67
 -1 14 12 14.58 1.89
 -1 14 12 12.14 1.64
 -1 14 12 11.62 1.43
 -1 14 12 9.63 1.49
 -1 14 12 8.82 1.65
 -1 14 11 5.09 1.61
 -1 14 11 9.9 1.96
 -1 14 11 8.12 1.43
 -1 14 11 8.54 1.75
 -1 14 11 8.04 1.62
 -1 14 10 1.34 1.5
 -1 14 10 1.46 1.85
 -1 14 10 -0.1 1.31
 -1 14 10 -2 1.71
 -1 14 10 3.21 1.62
 -1 14 9 -0.77 1.7
 -1 14 9 0.53 1.98
 -1 14 9 -1.49 1.47
 1 -14 -9 -0.16 1.62
 -1 14 8 45.68 2.99
 1 -14 -8 56.87 3.44
 1 -14 -8 57.71 3.56
 -1 14 8 53.55 3.48
 -1 14 8 54.95 3.35
 1 -14 -7 136.51 6.22
 1 -14 -7 133.07 6.07
 1 -14 -6 23.56 2.56
 1 -14 -6 28.27 2.76
 1 -14 -5 43.83 3.26
 1 -14 -5 39.89 3.15
 1 -14 -5 32.75 3.02
 -1 14 5 37.73 3.05
 1 -14 -4 180.08 8.23
 1 -14 -4 189.24 8.31
 -1 14 4 181.97 7.99
 1 -14 -3 10.92 2.34
 -1 14 3 12.12 2.42
 1 -14 -3 13.2 2.24
 1 -14 -3 16.22 2.42
 -1 14 3 14.82 2.33
 1 -14 -3 12.38 2.54
 1 -14 -2 65.06 4.05
 -1 14 2 72.77 4.15
 1 -14 -2 61.62 4.1
 1 -14 -2 70.61 4.13
 -1 14 2 67.84 3.99
 1 -14 -2 59.77 4.13
 -1 14 1 6.37 2.31
 1 -14 -1 1.46 2.45
 1 -14 -1 4.34 2.27
 1 -14 -1 8.12 2.05
 1 -14 -1 4.88 1.96
 -1 14 0 0.9 2.25
 1 -14 0 -2.49 2.41
 1 -14 0 0.91 2.05
 1 -14 0 -0.09 1.84
 1 -14 0 -0.46 2.28
 -1 14 -1 26.85 2.7
 1 -14 1 25.69 3
 1 -14 1 25.26 2.59
 1 -14 1 31.26 2.9
 -1 14 -1 28.87 2.93
 1 -14 2 130.14 6.19
 -1 14 -2 124.68 5.85
 -1 14 -2 121.27 6.07
 -1 14 -3 35.67 2.86
 1 -14 3 23.99 3.07
 1 -14 3 32.88 3.06
 -1 14 -3 33.54 2.84
 -1 14 -3 32.29 2.75
 -1 14 -3 28.86 3
 -1 14 -4 18.49 2.43
 1 -14 4 20.49 2.81
 1 -14 4 23.45 2.73
 -1 14 -4 24.29 2.57
 -1 14 -4 18.22 2.38
 -1 14 -4 18.15 2.66
 1 -14 5 4.12 2.49
 1 -14 5 7.95 2.38
 -1 14 -5 11.75 2.2
 -1 14 -5 8.83 2.21
 -1 14 -5 8.86 2.1
 1 -14 6 1.19 2.27
 -1 14 -6 1.86 1.91
 -1 14 -6 0.22 1.98
 1 -14 6 4.11 2.24
 -1 14 -6 0.07 2.08
 1 -14 7 11.08 2.49
 -1 14 -7 13.54 2.17
 -1 14 -7 14.6 2.29
 1 -14 7 12.3 2.52
 -1 14 -7 12.78 2.29
 -1 14 -7 14.69 2.39
 -1 14 -8 57.08 3.64
 1 -14 8 50.39 3.67
 1 -14 8 53.38 3.79
 -1 14 -8 51.66 3.53
 -1 14 -8 63.55 3.72
 -1 14 -8 61.36 3.79
 1 -14 8 61.64 3.95
 1 -14 9 2.95 2.12
 -1 14 -9 3.28 1.85
 -1 14 -9 3.13 2.15
 1 -14 9 4.92 2.25
 -1 14 -10 25 2.41
 1 -14 11 152.11 6.64
 1 -14 11 132.64 6.34
 -1 14 -11 150.73 6.5
 -1 14 -11 126.51 6.21
 1 -14 11 115.71 6.12
 -1 14 -11 142.73 6.4
 -1 14 -11 152.42 6.47
 1 -14 12 62.39 3.77
 1 -14 12 58.97 3.53
 -1 14 -12 69.41 3.73
 1 -14 12 57.41 3.38
 -1 14 -12 57.18 3.45
 -1 14 -12 67.08 3.71
 -1 14 -12 67.81 3.69
 1 -14 13 0.19 1.61
 1 -14 13 0.68 1.69
 -1 14 -13 0.38 1.82
 -1 14 -13 0.67 1.76
 -1 14 -13 2.97 1.76
 1 -14 14 9.9 1.78
 -1 14 -14 11.82 1.9
 -1 14 -14 9.42 1.85
 -1 14 -14 12.83 1.89
 1 -14 15 5.23 1.41
 -1 14 -15 3.42 1.6
 -1 14 -15 4.14 1.62
 -1 14 -15 6.9 1.63
 -1 14 -16 37.68 2.27
 -1 14 -16 33.44 2.27
 -1 14 -16 37.13 2.25
 -1 14 -17 101.48 4.12
 -1 14 -17 98.67 4.18
 -1 14 -17 95.63 4.18
 -1 13 16 72.46 3.32
 -1 13 16 70.55 3.33
 -1 13 15 7.29 1.33
 -1 13 15 7.5 1.28
 -1 13 15 5.91 1.4
 -1 13 15 7.68 1.25
 -1 13 15 7.87 1.14
 -1 13 14 4.1 1.43
 -1 13 14 6.5 1.34
 -1 13 14 5.24 1.53
 -1 13 14 5.3 1.35
 -1 13 14 5.02 1.21
 -1 13 13 0.35 1.19
 -1 13 13 1.64 1.42
 -1 13 13 1.79 1.61
 -1 13 13 1.79 1.3
 -1 13 13 -0.4 1.82
 -1 13 13 0.34 1.47
 -1 13 12 90.13 4.08
 -1 13 12 78.83 4.2
 -1 13 12 73.95 4.31
 -1 13 12 78.15 4.16
 -1 13 12 90.11 4.38
 -1 13 12 88.91 4.5
 -1 13 11 3.99 1.93
 -1 13 11 4.62 1.8
 -1 13 11 4.3 2.13
 -1 13 11 5.83 1.81
 1 -13 -11 3.41 1.78
 -1 13 11 6.19 1.64
 1 -13 -10 32.48 2.8
 1 -13 -10 33.28 2.84
 -1 13 10 25.49 2.34
 -1 13 9 8.73 2.17
 -1 13 9 5.87 2.39
 -1 13 9 7.7 2.22
 1 -13 -9 10.01 2.12
 1 -13 -9 10.1 2.1
 -1 13 9 7.68 1.83
 1 -13 -8 0.49 1.9
 1 -13 -8 -1.17 2.07
 1 -13 -8 -0.37 1.68
 -1 13 8 -0.31 2.05
 -1 13 8 0.33 2.29
 -1 13 8 -0.84 2.11
 -1 13 8 -0.07 1.62
 -1 13 7 43.88 3.45
 1 -13 -7 44.59 3.29
 1 -13 -7 51.4 3.6
 1 -13 -7 44.13 3.46
 -1 13 6 56.97 3.81
 1 -13 -6 62.37 4.02
 1 -13 -6 64.61 3.98
 1 -13 -5 3.61 2.01
 1 -13 -5 3.65 2.11
 -1 13 5 5.53 2.21
 -1 13 4 36.7 3.15
 -1 13 4 33.88 3.13
 1 -13 -4 39.16 3.18
 1 -13 -4 43.03 3.34
 1 -13 -3 1.86 2.17
 -1 13 3 -0.38 2.18
 1 -13 -3 -0.39 1.95
 1 -13 -3 1.59 2.09
 -1 13 3 0.97 2.12
 1 -13 -3 -1.33 2.34
 -1 13 2 67.78 4.07
 1 -13 -2 59.75 4.02
 1 -13 -2 62.91 4.01
 -1 13 2 63.91 3.96
 1 -13 -2 59.4 4.13
 1 -13 -1 557.56 22.5
 1 -13 -1 553.16 22.42
 -1 13 1 566.77 22.26
 1 -13 -1 493.21 22.23
 1 -13 -1 589.01 22.39
 1 -13 0 21.19 2.56
 1 -13 0 20.8 2.52
 -1 13 0 27.79 2.85
 -1 13 0 24.43 2.6
 1 -13 0 19.61 3.02
 1 -13 0 26.98 2.78
 1 -13 1 328.79 13.48
 1 -13 1 334.16 13.54
 -1 13 -1 327.21 13.23
 1 -13 1 286.25 13.38
 -1 13 -1 296.42 13.2
 -1 13 -1 325.42 13.38
 -1 13 -2 47.73 3.4
 -1 13 -2 51.59 3.65
 1 -13 2 45.44 3.81
 1 -13 2 53.62 3.72
 -1 13 -2 55.71 3.49
 -1 13 -2 48.22 3.45
 -1 13 -3 56.16 3.64
 1 -13 3 48.74 3.92
 -1 13 -3 56.17 3.71
 -1 13 -3 58.73 3.75
 1 -13 3 65.49 4.04
 -1 13 -4 41.46 3.16
 1 -13 4 36.52 3.43
 -1 13 -4 39.22 3.04
 1 -13 4 37.95 3.03
 -1 13 -4 43.86 3.24
 1 -13 4 42.71 3.49
 -1 13 -5 2.85 2.13
 -1 13 -5 5.5 2.03
 1 -13 5 3.65 1.91
 -1 13 -5 5.64 2.24
 -1 13 -5 7.18 2.23
 1 -13 5 4.88 2.34
 1 -13 5 4.73 2.5
 -1 13 -6 16.28 2.52
 1 -13 6 19.19 2.82
 1 -13 6 19.72 2.44
 1 -13 6 16.25 2.78
 -1 13 -6 18.83 2.57
 -1 13 -6 18.68 2.67
 -1 13 -6 14.99 2.34
 1 -13 7 66.16 4.07
 -1 13 -7 73.64 4.26
 -1 13 -7 67.3 4.08
 1 -13 7 71.26 4.45
 -1 13 -7 60.57 3.93
 1 -13 8 93.73 5.2
 -1 13 -8 87.31 4.99
 -1 13 -8 103.23 5.33
 -1 13 -8 104.86 5.24
 1 -13 8 107.23 5.51
 1 -13 9 92.1 5.02
 1 -13 9 79.51 4.84
 1 -13 9 106.82 5.35
 -1 13 -9 90.75 4.8
 1 -13 9 78.58 4.6
 -1 13 -9 102.48 5.15
 -1 13 -9 109.63 5.09
 1 -13 10 64.67 4.04
 1 -13 10 55.61 3.79
 1 -13 10 58.52 3.77
 -1 13 -10 62.93 3.86
 -1 13 -10 64.61 3.82
 -1 13 -10 52.04 3.53
 1 -13 10 52.37 3.36
 1 -13 11 15.94 2.02
 -1 13 -11 17.17 2.24
 1 -13 11 16.93 2.52
 1 -13 11 15.68 2.32
 1 -13 11 21.36 2.65
 -1 13 -11 16.54 2.47
 -1 13 -11 18.48 2.55
 -1 13 -12 68.24 3.85
 -1 13 -12 58.68 3.53
 1 -13 12 58.62 3.58
 1 -13 13 1.46 1.94
 1 -13 13 1.18 1.52
 -1 13 -14 13.89 2.14
 1 -13 14 8.68 1.69
 1 -13 14 13.08 2.07
 -1 13 -14 12.06 2.11
 -1 13 -14 8.2 1.99
 1 -13 15 54.75 3.3
 1 -13 15 60.99 3.39
 1 -13 15 51.73 3.07
 -1 13 -15 60.83 3.46
 -1 13 -15 62.23 3.46
 -1 13 -15 64.61 3.58
 1 -13 16 -1.01 1.16
 -1 13 -16 -0.1 1.58
 -1 13 -16 1.47 1.63
 -1 13 -16 2.62 1.7
 -1 13 -17 38.92 2.53
 -1 13 -17 41.07 2.56
 -1 13 -17 41.7 2.62
 -1 13 -18 6.87 1.39
 -1 13 -18 6.15 1.32
 -1 13 -18 5.45 1.47
 -1 13 -19 14.45 1.34
 -1 13 -19 11.73 1.3
 -1 12 18 25.63 1.61
 -1 12 18 27.77 1.66
 -1 12 17 0.92 1
 -1 12 17 -0.04 1.08
 -1 12 17 -0.19 1.09
 -1 12 16 22.23 1.84
 -1 12 16 23.68 1.83
 -1 12 16 24.08 1.9
 -1 12 16 21.84 1.88
 -1 12 15 4.89 1.51
 -1 12 15 2.07 1.62
 -1 12 15 4.6 1.48
 -1 12 15 5.59 1.49
 -1 12 15 5.81 1.16
 -1 12 15 4.6 1.41
 -1 12 14 33.35 2.75
 -1 12 14 42.34 2.6
 -1 12 14 38.14 2.64
 -1 12 14 39.28 2.73
 -1 12 14 43.43 3.04
 -1 12 13 28.85 2.75
 -1 12 13 23.53 2.43
 -1 12 13 24.75 2.54
 -1 12 13 27.87 2.4
 1 -12 -13 31.56 2.67
 -1 12 13 27.78 2.34
 -1 12 13 30.39 2.27
 1 -12 -12 96.94 5.12
 -1 12 12 91.21 4.78
 -1 12 11 -0.25 2.27
 1 -12 -11 1.97 1.81
 1 -12 -11 1.77 1.92
 -1 12 11 1.19 1.99
 -1 12 11 -0.08 2.08
 1 -12 -11 0.29 1.89
 -1 12 11 1.85 1.65
 -1 12 11 2.11 1.59
 -1 12 10 12.05 2.03
 1 -12 -10 15.73 2.39
 1 -12 -10 12.66 2.37
 1 -12 -10 11.93 2.16
 -1 12 10 17.17 2.02
 -1 12 10 14.99 2.52
 -1 12 10 15.74 2.62
 -1 12 10 13.56 2.42
 1 -12 -9 25.09 2.75
 1 -12 -9 20.99 2.48
 1 -12 -9 22.31 2.69
 -1 12 9 22.1 2.21
 -1 12 9 19.34 2.72
 -1 12 9 25.31 2.95
 -1 12 9 19.06 2.66
 1 -12 -8 95.3 5.38
 1 -12 -8 95.87 5.35
 -1 12 8 97.95 5.26
 1 -12 -7 1.94 2.2
 1 -12 -7 -0.71 2.13
 -1 12 7 1.36 2.22
 -1 12 6 258.75 11.04
 1 -12 -6 275.21 11.37
 1 -12 -6 272.42 11.34
 1 -12 -5 10.81 2.47
 1 -12 -5 10.32 2.43
 1 -12 -5 12.59 2.41
 -1 12 5 11.05 2.37
 -1 12 5 11.1 2.37
 1 -12 -4 1.16 2.03
 1 -12 -4 -1.08 2.08
 1 -12 -4 3.12 2.38
 -1 12 4 2.02 2.13
 1 -12 -3 47.9 3.55
 1 -12 -3 51.95 3.52
 -1 12 3 46.72 3.43
 1 -12 -3 51.08 3.51
 1 -12 -3 41.67 3.54
 1 -12 -2 7.88 2.12
 1 -12 -2 7.33 2.49
 1 -12 -2 8.04 2.2
 1 -12 -2 6.25 2.04
 1 -12 -2 9.12 2.18
 1 -12 -1 14.66 2.33
 1 -12 -1 18.01 2.47
 1 -12 -1 17.34 2.42
 1 -12 -1 18.81 2.78
 -1 12 1 18.75 2.33
 -1 12 0 1168.29 45.63
 1 -12 0 1190.49 45.88
 1 -12 0 1166.47 45.91
 1 -12 0 1246.1 45.9
 1 -12 0 1049.22 45.69
 -1 12 0 1197.19 45.6
 -1 12 -1 350.61 14.13
 1 -12 1 350.23 14.32
 1 -12 1 326.44 14.19
 1 -12 1 361.01 14.36
 1 -12 1 304.16 14.19
 -1 12 -1 347.37 14.08
 1 -12 2 0.63 2.47
 1 -12 2 0.78 1.64
 -1 12 -2 0.41 2.01
 1 -12 2 1.24 1.79
 1 -12 2 0.68 2.17
 -1 12 -2 -0.35 1.98
 -1 12 -3 -0.08 1.97
 1 -12 3 0.44 1.76
 -1 12 -3 0.76 2.08
 -1 12 -3 1.36 1.93
 1 -12 3 2.18 2.13
 1 -12 3 2.67 2.51
 1 -12 4 20.48 2.96
 1 -12 4 23.48 2.41
 -1 12 -4 25.53 2.6
 -1 12 -4 22.79 2.72
 -1 12 -5 3.52 2.11
 -1 12 -5 2.89 2.1
 1 -12 5 3.08 1.9
 1 -12 5 5.32 2.52
 -1 12 -6 4.49 2.19
 1 -12 6 2.8 2.44
 -1 12 -6 4.73 2.25
 1 -12 6 3.9 1.97
 -1 12 -7 167.87 7.61
 1 -12 7 151.37 7.43
 1 -12 7 162.48 7.81
 -1 12 -7 179.08 7.82
 1 -12 7 167.71 7.8
 1 -12 8 8.48 1.72
 -1 12 -8 9.64 2.09
 -1 12 -8 10.69 2.46
 1 -12 8 11.01 2.47
 -1 12 -8 13.57 2.33
 1 -12 8 13.26 2.28
 -1 12 -9 269.44 10.82
 -1 12 -9 239.7 10.52
 1 -12 9 221.29 10.48
 -1 12 -9 279.92 11.01
 1 -12 9 224.51 10.63
 1 -12 9 264.84 11.05
 1 -12 9 254.79 10.84
 -1 12 -10 3.4 1.91
 1 -12 10 1.1 1.64
 1 -12 10 -0.61 1.96
 -1 12 -10 2.6 2.18
 -1 12 -10 1.97 2.22
 1 -12 10 -0.19 2.33
 1 -12 11 35.63 3.2
 1 -12 11 29.32 2.91
 -1 12 -11 30.12 2.72
 1 -12 11 29.48 2.53
 -1 12 -11 39.29 3.15
 -1 12 -11 35.05 3.09
 1 -12 12 9.65 2.31
 -1 12 -12 13.31 2.5
 1 -12 12 10.39 2.18
 1 -12 12 11.71 2.34
 -1 12 -12 11.89 2.38
 -1 12 -12 12 2.09
 1 -12 12 9.68 1.94
 1 -12 13 4.9 1.6
 -1 12 -13 4.79 2.26
 1 -12 13 5.13 1.97
 -1 12 -13 6.81 2.15
 1 -12 13 4.92 2.11
 1 -12 13 7.85 1.84
 1 -12 14 9.13 1.69
 -1 12 -14 11.4 2.33
 1 -12 14 10.81 2.09
 -1 12 -14 13.14 2.28
 1 -12 14 6.98 1.78
 1 -12 15 9.68 1.98
 1 -12 15 10.45 1.81
 1 -12 15 9.41 1.69
 1 -12 16 21 2.06
 -1 12 -16 26.82 2.58
 -1 12 -16 28.01 2.41
 1 -12 16 23.81 2.21
 1 -12 17 1.14 1.33
 -1 12 -17 1.16 1.82
 -1 12 -17 3.21 1.73
 -1 12 -17 1.28 1.71
 1 -12 17 4.06 1.42
 -1 12 -18 48.63 2.77
 -1 12 -18 52.06 2.86
 -1 12 -18 51.15 3.01
 -1 12 -19 22.83 1.82
 -1 12 -19 29.09 2.17
 -1 12 -19 27.07 1.96
 -1 12 -20 0.98 1.23
 -1 12 -20 0.2 1.05
 -1 11 19 36 2.05
 -1 11 19 42.81 2.2
 -1 11 18 26.88 1.87
 -1 11 18 25.98 1.92
 -1 11 18 26.07 1.71
 -1 11 18 27.57 1.91
 -1 11 18 27.34 1.92
 -1 11 17 20.73 1.86
 -1 11 17 18.61 1.65
 -1 11 17 21.58 1.9
 -1 11 17 21.76 1.9
 -1 11 17 20.57 1.85
 -1 11 16 3.46 1.46
 -1 11 16 1.96 1.5
 -1 11 16 2.83 1.26
 -1 11 16 2.51 1.49
 -1 11 16 2.77 1.47
 -1 11 16 3.7 1.68
 -1 11 15 59.71 3.2
 -1 11 15 55.33 3.23
 -1 11 15 51.97 3.3
 -1 11 15 57.07 3.21
 1 -11 -15 54.36 3.38
 -1 11 14 12.49 1.97
 1 -11 -14 13.05 2.22
 -1 11 13 2.79 1.74
 -1 11 13 2.47 1.92
 -1 11 13 -0.57 2.22
 1 -11 -13 -0.47 1.76
 -1 11 13 0.36 1.9
 -1 11 13 4.4 2.1
 -1 11 13 -0.8 1.68
 1 -11 -13 0.86 1.81
 -1 11 12 58.78 3.59
 -1 11 12 52.78 3.9
 1 -11 -12 55.04 3.8
 -1 11 12 51.03 3.75
 -1 11 12 59.14 3.72
 -1 11 12 59.45 3.59
 1 -11 -12 61.06 3.94
 1 -11 -12 56.33 3.77
 -1 11 11 19.41 2.19
 1 -11 -11 12.19 2.28
 1 -11 -11 13.89 2.33
 1 -11 -11 15.07 2.42
 -1 11 11 13.88 2.73
 -1 11 11 15.44 2.45
 -1 11 10 5.06 2.22
 1 -11 -10 7.4 2.2
 1 -11 -10 7.76 2.18
 1 -11 -10 6.21 2.04
 -1 11 10 8.71 2.42
 -1 11 10 8.96 2.5
 1 -11 -10 3.05 1.64
 -1 11 9 18.63 2.6
 -1 11 9 13.79 2.55
 1 -11 -9 12.76 2.4
 1 -11 -9 16.72 2.49
 1 -11 -9 13.46 1.96
 -1 11 8 76.14 4.55
 1 -11 -8 80.23 4.69
 1 -11 -8 79.31 4.66
 -1 11 7 5.04 2.21
 1 -11 -7 3.6 2.07
 1 -11 -7 2.34 2.05
 -1 11 6 147.72 7.22
 -1 11 6 162.26 7.39
 1 -11 -6 142.44 7.2
 -1 11 6 165.61 7.41
 1 -11 -6 170.38 7.69
 1 -11 -6 172.02 7.66
 -1 11 5 127.94 5.95
 1 -11 -5 115.2 5.86
 1 -11 -5 104.06 5.73
 -1 11 5 123.16 5.9
 1 -11 -5 120.22 6.06
 1 -11 -5 119.46 6.08
 -1 11 4 8.8 2.24
 1 -11 -4 11.28 2.13
 1 -11 -4 8.04 2.37
 -1 11 4 7.13 2.13
 1 -11 -4 8.3 2.17
 1 -11 -4 12.67 2.17
 1 -11 -3 110.1 5.59
 -1 11 3 111.47 5.46
 1 -11 -3 93.07 5.39
 1 -11 -3 107.77 5.54
 1 -11 -3 115.76 5.64
 1 -11 -2 80.81 4.44
 -1 11 2 81.35 4.18
 -1 11 2 77.49 4.38
 1 -11 -2 82.27 4.31
 1 -11 -2 67.33 4.39
 1 -11 -2 78.91 4.47
 -1 11 1 1.77 2.12
 -1 11 1 -0.32 1.87
 1 -11 -1 4.63 1.84
 1 -11 -1 2.01 1.82
 -1 11 1 2.63 1.8
 -1 11 1 2.56 1.85
 1 -11 -1 3.48 2.26
 1 -11 -1 0.88 2.01
 1 -11 0 37.82 3.24
 -1 11 0 39.95 2.9
 -1 11 0 36.83 2.95
 1 -11 0 43.79 3
 -1 11 0 45.54 2.94
 1 -11 0 45.47 3.08
 1 -11 0 39.46 3.34
 -1 11 0 40.48 2.97
 -1 11 -1 1.87 1.92
 1 -11 1 1.56 1.57
 -1 11 -1 1.4 1.8
 1 -11 1 2.39 1.63
 -1 11 -1 2.43 1.96
 1 -11 1 -0.27 2.08
 -1 11 -1 -0.06 1.83
 1 -11 1 -0.91 2.31
 -1 11 -1 1.95 1.69
 1 -11 2 368.78 16.11
 -1 11 -2 403.86 16.18
 -1 11 -2 393.93 16.18
 -1 11 -2 402 16.18
 1 -11 2 413.05 16.4
 1 -11 2 409.45 16.58
 1 -11 2 353.11 16.23
 -1 11 -2 418.03 16.32
 -1 11 -2 425.5 16.36
 -1 11 -3 237.95 10.12
 -1 11 -3 235.82 10.08
 1 -11 3 222.28 10.08
 1 -11 3 248.23 10.49
 1 -11 3 224.81 10.06
 1 -11 3 215.9 10.19
 -1 11 -3 250.45 10.24
 -1 11 -3 261.93 10.31
 -1 11 -4 23.8 2.53
 1 -11 4 27.17 3.01
 1 -11 4 29.35 2.62
 1 -11 4 29.21 2.86
 -1 11 -4 30.81 2.7
 1 -11 4 29.89 2.56
 -1 11 -4 31.62 2.76
 -1 11 -5 42.59 3.23
 1 -11 5 41.78 3.09
 1 -11 5 39.8 2.64
 -1 11 -5 41.12 3.02
 1 -11 5 34.94 3.25
 1 -11 5 40.94 2.94
 -1 11 -5 47.95 3.17
 -1 11 -6 79.24 4.19
 -1 11 -6 64.78 3.9
 1 -11 6 61.53 3.93
 1 -11 6 59.31 4.05
 1 -11 6 65.93 3.91
 -1 11 -6 63.51 3.91
 1 -11 6 66.92 3.61
 -1 11 -6 70.94 3.87
 1 -11 7 31.29 3.04
 1 -11 7 33.64 2.79
 1 -11 7 29.77 2.42
 -1 11 -7 29.06 2.65
 -1 11 -7 36.08 2.94
 -1 11 -7 27.93 2.65
 -1 11 -7 34.31 2.92
 1 -11 8 1.83 1.59
 -1 11 -8 -0.07 1.93
 1 -11 8 0.41 1.9
 1 -11 8 0.99 2.25
 -1 11 -8 0.23 1.74
 -1 11 -8 -1.07 2.15
 1 -11 9 10.34 2.19
 -1 11 -9 7.24 2.39
 -1 11 -9 8.54 1.97
 1 -11 9 7.95 2.39
 -1 11 -10 81.57 4.39
 -1 11 -10 72.29 4.07
 1 -11 10 64.73 3.7
 1 -11 10 71.69 4.2
 -1 11 -10 58.46 3.76
 1 -11 10 62.67 3.77
 -1 11 -11 55.04 3.61
 1 -11 11 50.65 3.21
 1 -11 11 54.24 3.65
 -1 11 -11 54.18 3.4
 1 -11 11 45.74 3.25
 1 -11 12 0.77 1.69
 -1 11 -12 -0.24 1.89
 -1 11 -12 2.74 2.27
 -1 11 -12 2.06 1.81
 1 -11 12 -1.78 1.58
 1 -11 12 2.3 2.22
 1 -11 12 2.25 2.01
 1 -11 13 8.46 1.91
 -1 11 -13 11.04 2.55
 -1 11 -13 10.46 2.05
 1 -11 13 10.54 2.28
 1 -11 13 6.65 2.13
 1 -11 14 221.01 9.86
 1 -11 14 204.95 9.57
 -1 11 -14 217.4 9.79
 -1 11 -14 249.43 10.1
 1 -11 14 245.11 9.97
 1 -11 14 213.44 9.73
 1 -11 15 59.18 3.67
 1 -11 15 66.33 3.94
 1 -11 15 64.87 3.82
 -1 11 -15 65.46 3.88
 -1 11 -15 74.44 4.29
 1 -11 16 21.47 2.2
 1 -11 16 26.61 2.42
 -1 11 -16 25.88 2.4
 1 -11 17 14.01 1.87
 1 -11 17 15.16 1.97
 -1 11 -17 17.2 2.37
 -1 11 -17 19.73 2.21
 1 -11 18 -1.33 1.45
 -1 11 -18 -0.49 1.63
 -1 11 -18 0.26 1.88
 1 -11 18 0.23 1.39
 1 -11 18 0.68 1.18
 -1 11 -19 0.47 1.46
 -1 11 -19 -0.28 1.49
 1 -11 19 -0.25 1.26
 1 -11 19 1.26 1.09
 -1 11 -19 1.79 1.7
 1 -11 20 79.96 4.08
 1 -11 20 78.91 3.88
 -1 11 -21 2.74 1.01
 -1 11 -21 1.67 1.26
 -1 10 20 6.43 1.18
 -1 10 20 6.28 0.99
 -1 10 20 5.65 0.99
 -1 10 19 42.17 2.47
 -1 10 19 36.82 2.41
 -1 10 19 42.13 2.33
 -1 10 19 44.95 2.51
 -1 10 19 39.71 2.36
 -1 10 18 3.65 1.46
 -1 10 18 2.92 1.42
 -1 10 18 2.6 1.47
 -1 10 18 2.27 1.19
 -1 10 18 2.87 1.4
 -1 10 17 0.06 1.56
 -1 10 17 0.06 1.52
 -1 10 17 0.51 1.28
 -1 10 17 -0.26 1.52
 -1 10 17 0.6 1.52
 -1 10 16 36.65 2.78
 1 -10 -16 39 2.92
 -1 10 16 38.13 2.76
 -1 10 15 41.96 3.11
 -1 10 15 42.91 3.29
 -1 10 15 37.57 2.98
 -1 10 15 39.61 2.93
 1 -10 -15 39.24 3.09
 -1 10 15 38.02 2.87
 1 -10 -14 15.41 2.34
 -1 10 14 13.66 2.17
 1 -10 -14 16.04 2.12
 -1 10 14 18.35 2.3
 1 -10 -14 13.02 2.27
 -1 10 14 18.04 2.66
 -1 10 14 14.07 2.29
 -1 10 14 15.78 2.27
 -1 10 14 14.93 2.38
 -1 10 13 20.58 2.76
 -1 10 13 24.72 2.62
 -1 10 13 25.93 2.62
 -1 10 13 26.51 2.94
 -1 10 13 27.81 2.58
 1 -10 -13 24.24 2.51
 1 -10 -13 21.93 2.64
 1 -10 -13 22.39 2.63
 -1 10 12 106.86 5.69
 1 -10 -12 100.93 5.36
 -1 10 12 108.74 5.51
 -1 10 12 103.05 5.61
 1 -10 -12 106.85 5.59
 1 -10 -12 111.37 5.62
 1 -10 -12 104.53 5.52
 1 -10 -12 102.09 5.61
 -1 10 12 103.42 5.47
 -1 10 11 -0.41 1.83
 -1 10 11 2.91 2.37
 -1 10 11 1.4 2.44
 1 -10 -11 0.94 1.56
 1 -10 -11 -1.15 2.05
 1 -10 -11 2.62 1.93
 1 -10 -11 0.77 1.85
 -1 10 11 2.88 2.13
 -1 10 10 99.1 5.27
 -1 10 10 103.52 5.43
 1 -10 -10 92.11 4.94
 1 -10 -10 95.56 5.24
 1 -10 -10 95.84 5.26
 1 -10 -10 97.3 5.21
 -1 10 10 97.24 5.22
 -1 10 9 0.36 1.92
 1 -10 -9 2.53 1.5
 1 -10 -9 1.39 2.03
 1 -10 -9 1.6 1.93
 -1 10 9 1.26 2.15
 -1 10 9 2.7 2.1
 -1 10 8 2.99 2.06
 1 -10 -8 3.11 1.98
 1 -10 -8 0.45 1.93
 1 -10 -8 1.04 1.3
 -1 10 8 2.05 1.86
 -1 10 8 0.45 2.17
 -1 10 7 149.21 6.85
 1 -10 -7 160.21 7.18
 1 -10 -7 149.71 7.14
 -1 10 7 156.93 6.86
 1 -10 -7 138.23 6.72
 1 -10 -7 137.81 6.64
 -1 10 7 162.17 7.03
 1 -10 -6 254.76 10.84
 -1 10 6 271.23 10.88
 1 -10 -6 262.6 11.05
 1 -10 -6 229.58 10.63
 -1 10 6 267.55 10.71
 1 -10 -6 228.86 10.55
 -1 10 6 280.62 10.93
 -1 10 5 1.75 1.59
 -1 10 5 -1.18 1.99
 -1 10 5 -0.85 1.88
 1 -10 -5 1.31 1.97
 1 -10 -5 -0.67 1.67
 1 -10 -5 -1.12 1.93
 1 -10 -5 0.67 1.82
 1 -10 -4 13.06 2.29
 1 -10 -4 15.89 2.06
 -1 10 4 12.95 2.23
 1 -10 -4 15.38 2.13
 1 -10 -4 12.16 2.18
 1 -10 -3 58.42 3.81
 1 -10 -3 70.01 4.02
 1 -10 -3 68.04 3.88
 1 -10 -3 66.6 3.85
 -1 10 3 69.14 3.87
 1 -10 -2 76.02 4.12
 1 -10 -2 69.4 4.08
 -1 10 2 73.72 4
 -1 10 2 67.11 3.83
 1 -10 -1 246.72 10.74
 -1 10 1 240.54 10.41
 -1 10 1 260.31 10.47
 1 -10 0 13.45 2.31
 -1 10 0 15.66 1.84
 1 -10 0 14.46 2.21
 -1 10 0 13.14 1.89
 1 -10 0 14.04 1.7
 -1 10 -1 13.11 1.81
 -1 10 -1 11.01 1.86
 1 -10 1 10.68 2.14
 1 -10 1 12.64 2.27
 1 -10 1 14.26 1.88
 1 -10 1 15.81 1.95
 -1 10 -1 11.33 1.87
 -1 10 -2 163.59 6.86
 -1 10 -2 148.94 6.71
 1 -10 2 141.94 6.99
 1 -10 2 148.12 6.78
 1 -10 2 150.09 6.84
 -1 10 -3 78.9 4.04
 1 -10 3 79.62 3.96
 1 -10 3 66.01 3.58
 -1 10 -3 71.62 3.88
 1 -10 3 77.35 4.26
 -1 10 -4 20.8 2.19
 -1 10 -4 22.77 2.29
 1 -10 4 18.54 2.52
 1 -10 4 20.62 2.19
 1 -10 4 19.42 2.44
 1 -10 4 20.99 1.84
 -1 10 -4 20.97 2.13
 -1 10 -4 24.46 2.3
 1 -10 4 19.03 2.09
 1 -10 5 4.87 1.7
 -1 10 -5 7.39 1.93
 -1 10 -5 5.38 1.84
 1 -10 5 6.39 2.22
 1 -10 5 6.24 1.82
 1 -10 5 4.57 1.96
 -1 10 -5 5.21 1.7
 1 -10 5 4.18 1.39
 -1 10 -5 5.41 1.97
 -1 10 -6 4.64 1.84
 1 -10 6 2.68 2.17
 1 -10 6 2.59 1.86
 -1 10 -6 2.93 1.7
 1 -10 6 3.15 1.42
 1 -10 6 4.54 1.74
 -1 10 -6 3.73 1.56
 -1 10 -6 4.42 1.99
 -1 10 -7 76.01 3.95
 1 -10 7 67.28 3.96
 1 -10 7 63 3.45
 1 -10 7 60.79 3.95
 1 -10 7 69.31 3.7
 -1 10 -7 65.77 3.72
 1 -10 7 68.19 3.92
 -1 10 -7 72.72 4.11
 -1 10 -7 72.16 3.88
 1 -10 8 107.11 5.55
 1 -10 8 104.55 5.16
 1 -10 8 105.93 5.49
 -1 10 -8 115.18 5.34
 1 -10 8 116.07 5.37
 1 -10 8 104.87 5.5
 -1 10 -8 121.98 5.71
 -1 10 -8 117.15 5.44
 1 -10 9 38.99 3.06
 1 -10 9 37.74 3.05
 1 -10 9 40.8 2.63
 -1 10 -9 35.72 2.9
 -1 10 -9 42.72 3.25
 1 -10 9 38.9 2.74
 -1 10 -9 38.53 2.85
 1 -10 9 35.51 2.97
 -1 10 -10 302.16 12.56
 -1 10 -10 318.8 12.71
 -1 10 -10 296.71 12.3
 1 -10 10 287.12 12.41
 1 -10 10 281.82 12.53
 -1 10 -11 13.74 2.49
 -1 10 -11 10.18 2.02
 1 -10 11 12.02 2.27
 1 -10 12 0.07 1.48
 1 -10 12 2.94 1.66
 -1 10 -12 0.32 1.78
 -1 10 -12 0.35 2.2
 1 -10 12 0.59 1.87
 1 -10 13 92.35 5.04
 1 -10 13 108.18 5.43
 1 -10 13 93.46 5.13
 -1 10 -13 112.83 5.65
 -1 10 -13 105.09 5.3
 1 -10 13 106.99 5.4
 1 -10 14 28.81 2.47
 1 -10 14 30.84 2.81
 1 -10 14 28.58 2.65
 1 -10 14 27.43 2.73
 -1 10 -14 34.39 3.22
 -1 10 -14 33.73 2.73
 1 -10 15 9.88 1.98
 1 -10 15 8.67 2.07
 1 -10 15 13.69 1.96
 -1 10 -15 12.92 2.58
 -1 10 -15 13.04 2.02
 1 -10 16 1.29 1.72
 1 -10 16 0.46 1.76
 1 -10 16 3.44 1.63
 -1 10 -16 4.82 2.37
 -1 10 -16 2.42 1.62
 1 -10 17 9.91 1.88
 1 -10 17 9.7 1.86
 -1 10 -17 11.12 1.82
 -1 10 -17 13.35 2.43
 1 -10 18 -0.13 1.57
 1 -10 18 0.13 1.48
 -1 10 -18 3.27 2.07
 1 -10 19 16.41 1.86
 -1 10 -19 17.33 2.26
 -1 10 -19 16.34 2.02
 1 -10 19 14.89 1.87
 -1 10 -20 11.72 1.97
 -1 10 -20 7.9 1.65
 1 -10 20 8.5 1.48
 1 -10 20 11.67 1.59
 -1 10 -21 20.71 1.91
 -1 10 -21 18.32 1.62
 1 -10 21 16.23 1.64
 1 -10 21 16.05 1.58
 1 -10 22 -0.03 0.88
 -1 10 -22 -0.45 1.27
 -1 9 21 15.47 1.43
 -1 9 21 14.74 1.3
 -1 9 20 61.35 3.14
 -1 9 20 55.1 3.05
 -1 9 20 55.62 2.92
 -1 9 20 60.94 3.12
 -1 9 20 60.44 3.04
 -1 9 19 7.01 1.57
 -1 9 19 6.35 1.42
 -1 9 19 6.21 1.64
 -1 9 19 8.66 1.56
 -1 9 19 4.7 1.27
 -1 9 19 4.99 1.43
 -1 9 18 1.78 1.39
 -1 9 18 1.6 1.59
 -1 9 18 0.06 1.64
 -1 9 18 1.63 1.26
 -1 9 18 2.11 1.48
 -1 9 18 1.84 1.6
 -1 9 17 52.78 3.15
 1 -9 -17 48.27 3.22
 1 -9 -16 87.72 5.04
 -1 9 16 96.18 5.05
 -1 9 16 95.42 4.82
 1 -9 -16 96.37 5.13
 -1 9 16 94.17 5.13
 -1 9 16 99.37 5
 -1 9 16 109.88 5.18
 1 -9 -15 103.97 5.72
 -1 9 15 119.73 5.84
 -1 9 15 124.83 5.76
 1 -9 -15 110.26 5.73
 -1 9 15 113.14 5.61
 -1 9 15 114.86 5.71
 -1 9 15 115.15 5.95
 1 -9 -15 98.08 5.57
 -1 9 14 56.71 3.69
 -1 9 14 59.5 3.88
 -1 9 14 60.51 3.76
 1 -9 -14 62.31 3.81
 -1 9 14 56.55 4.04
 -1 9 14 56.41 3.77
 1 -9 -14 55.1 3.66
 1 -9 -14 57.46 3.79
 -1 9 13 145.45 6.93
 1 -9 -13 144.33 6.86
 1 -9 -13 125.74 6.61
 1 -9 -13 140.52 6.69
 1 -9 -13 139.25 6.8
 -1 9 13 141.07 6.68
 -1 9 13 137.85 6.83
 -1 9 13 142.51 6.79
 -1 9 12 176.88 8.09
 -1 9 12 178.08 8.22
 -1 9 12 188.03 8.11
 -1 9 12 184.07 8.31
 1 -9 -12 171.03 8.18
 1 -9 -12 179.45 8.13
 1 -9 -12 167.3 8.1
 1 -9 -12 167.6 8
 -1 9 11 2 2
 1 -9 -11 1.15 1.53
 -1 9 11 1.52 2.26
 -1 9 11 1.93 2.34
 1 -9 -11 2.15 1.89
 1 -9 -11 1.83 1.82
 1 -9 -11 0.81 1.64
 1 -9 -10 0.51 1.32
 -1 9 10 0.45 1.94
 1 -9 -10 2.33 1.49
 -1 9 10 1.19 1.83
 -1 9 10 2.26 2.31
 -1 9 10 0.69 2.15
 1 -9 -10 0.17 1.73
 1 -9 -10 -1.05 1.82
 -1 9 9 6.39 2.19
 -1 9 9 3.89 1.9
 1 -9 -9 3.05 1.9
 1 -9 -9 3.09 1.9
 -1 9 9 4 1.95
 -1 9 9 4.59 1.81
 1 -9 -9 4.28 1.36
 -1 9 8 82.55 4.35
 -1 9 8 87.9 4.52
 1 -9 -8 87.4 4.57
 -1 9 8 84.44 4.35
 1 -9 -8 72.06 4.04
 -1 9 7 8.94 1.83
 -1 9 7 6.65 1.95
 -1 9 7 10.92 2.12
 -1 9 7 8.66 2.1
 1 -9 -7 7.48 1.82
 1 -9 -7 8.3 1.38
 1 -9 -7 9.78 1.96
 1 -9 -7 9.04 2.07
 1 -9 -6 7.57 1.9
 -1 9 6 6.88 2.02
 -1 9 6 7.03 1.73
 1 -9 -6 7.21 1.67
 1 -9 -6 7.34 1.29
 1 -9 -6 9.88 2.02
 1 -9 -6 7.33 1.85
 1 -9 -6 8.1 1.88
 1 -9 -5 -0.32 1.54
 1 -9 -5 2.57 1.77
 1 -9 -5 1.22 1.74
 -1 9 5 -0.34 1.87
 1 -9 -5 3.57 1.88
 -1 9 5 0.5 1.51
 1 -9 -4 278.48 11.85
 -1 9 4 282.54 11.65
 -1 9 4 275.07 11.46
 -1 9 4 290.08 11.63
 -1 9 4 287.44 11.49
 1 -9 -4 273.05 11.72
 1 -9 -3 356.87 14.95
 1 -9 -3 357.42 15.18
 1 -9 -3 359.78 15.22
 -1 9 3 373.98 15.03
 -1 9 3 368.32 14.93
 1 -9 -3 355.39 15.11
 -1 9 3 399.98 14.86
 -1 9 3 368.1 14.85
 -1 9 3 384.74 14.85
 -1 9 3 367.64 14.94
 -1 9 2 0.47 1.4
 1 -9 -2 -0.52 1.7
 -1 9 2 2.13 1.54
 1 -9 -2 0.63 1.51
 -1 9 2 -0.29 1.62
 -1 9 2 -0.88 1.57
 1 -9 -2 -0.4 1.6
 1 -9 -2 1.03 1.8
 -1 9 2 -0.19 1.32
 -1 9 1 224.87 9.22
 1 -9 -1 208.07 9.12
 -1 9 1 226.15 9.28
 1 -9 -1 223.73 9.53
 1 -9 -1 198.57 9.12
 -1 9 1 228.6 9.27
 -1 9 1 228.64 9.24
 -1 9 1 241.94 9.32
 1 -9 -1 223.9 9.47
 1 -9 -1 226.19 9.59
 -1 9 0 4.1 1.77
 -1 9 0 5.07 1.61
 1 -9 0 4.28 1.39
 1 -9 0 6.85 1.87
 1 -9 0 5.04 1.46
 -1 9 0 5 1.61
 -1 9 0 7.31 1.66
 1 -9 0 5.68 1.61
 1 -9 0 4.25 1.9
 -1 9 0 7 1.56
 1 -9 1 160.33 7.23
 1 -9 1 160.32 7.54
 1 -9 1 154.02 7.23
 -1 9 -1 181.45 7.47
 -1 9 -1 168.07 7.27
 -1 9 -1 170.88 7.31
 1 -9 1 180.78 7.65
 1 -9 1 168.56 7.4
 -1 9 -1 189.73 7.45
 1 -9 2 74.3 4.01
 1 -9 2 79.32 4.35
 1 -9 2 75.59 4.04
 -1 9 -2 93.32 4.28
 1 -9 2 79.01 3.79
 -1 9 -2 83.56 4.04
 -1 9 -2 83.3 4.11
 1 -9 2 83.61 4.09
 1 -9 2 86 4.38
 -1 9 -2 86.94 4.18
 1 -9 3 111.41 5.59
 1 -9 3 130.21 5.95
 1 -9 3 115.73 5.64
 -1 9 -3 123.83 5.64
 -1 9 -3 133.47 5.79
 -1 9 -3 127.89 5.58
 1 -9 3 122.34 5.45
 -1 9 -3 123.42 5.68
 -1 9 -3 136.9 5.8
 1 -9 3 122.87 5.62
 1 -9 3 128.73 5.91
 1 -9 4 4.09 1.39
 1 -9 4 2.98 1.86
 -1 9 -4 2.36 1.63
 1 -9 4 4.74 1.23
 -1 9 -4 5.92 1.58
 1 -9 4 3.83 1.62
 -1 9 -4 5.03 1.84
 -1 9 -4 4.02 1.54
 1 -9 4 4.32 1.59
 1 -9 5 121.02 5.84
 1 -9 5 131.05 6.08
 -1 9 -5 144.28 6.01
 1 -9 5 123.01 5.92
 1 -9 5 128.06 5.69
 -1 9 -5 134.14 5.74
 1 -9 5 117.21 5.84
 1 -9 5 117.02 5.51
 -1 9 -5 140.07 5.86
 -1 9 -5 133.15 5.95
 -1 9 -6 76.48 3.8
 1 -9 6 56.83 3.73
 1 -9 6 72.19 3.91
 1 -9 6 62.43 3.46
 -1 9 -6 69.76 3.57
 -1 9 -6 71.05 3.66
 1 -9 7 41.94 3.05
 1 -9 7 43.91 2.75
 -1 9 -7 50.5 2.87
 -1 9 -7 40.99 2.54
 -1 9 -7 54.95 3.05
 -1 9 -8 2.39 1.7
 -1 9 -8 1.34 1.13
 1 -9 8 1.35 1.96
 1 -9 8 1.54 1.46
 -1 9 -8 1.01 1.56
 1 -9 8 1.14 1.63
 -1 9 -8 0.41 1.89
 1 -9 8 2.38 1.74
 -1 9 -9 49.01 3.1
 -1 9 -9 40.77 2.72
 1 -9 9 45.78 3.12
 1 -9 9 47.35 3.21
 -1 9 -9 46.36 2.92
 -1 9 -9 51.03 3.31
 -1 9 -9 53.53 3.09
 1 -9 9 47 3.15
 -1 9 -10 -0.22 2.13
 1 -9 10 1.34 1.82
 -1 9 -10 2.34 1.26
 -1 9 -10 -1.15 1.6
 -1 9 -10 -0.14 1.59
 -1 9 -10 -1.06 2.05
 1 -9 10 -0.95 1.71
 -1 9 -11 49.58 3.43
 -1 9 -11 43.52 3.14
 -1 9 -11 55.37 3.57
 1 -9 11 44.85 3.25
 -1 9 -12 238.28 9.87
 -1 9 -12 221.79 9.6
 1 -9 12 213.9 9.55
 1 -9 12 213.55 9.67
 -1 9 -13 24.13 2.92
 -1 9 -13 27.01 2.47
 -1 9 -13 25.48 2.88
 1 -9 13 25.14 2.55
 -1 9 -14 27.62 2.46
 -1 9 -14 29.77 3
 1 -9 14 25.22 2.62
 1 -9 14 23.22 2.41
 -1 9 -15 282.87 11.37
 -1 9 -15 270.95 11.07
 1 -9 15 233.93 10.93
 1 -9 15 246.27 11.02
 1 -9 16 198.77 8.97
 -1 9 -16 219.13 9.31
 -1 9 -16 199.04 8.97
 1 -9 16 198.03 8.97
 1 -9 17 42.71 3.08
 -1 9 -17 45.44 3.11
 1 -9 17 44.34 3.15
 1 -9 18 0.99 1.58
 -1 9 -18 0.61 1.44
 -1 9 -18 1.72 2.09
 1 -9 18 0.36 1.57
 1 -9 19 30.73 2.49
 1 -9 19 32.5 2.52
 -1 9 -19 35.14 2.92
 1 -9 20 21.21 2.02
 1 -9 20 22.2 1.98
 -1 9 -20 22.23 2.4
 1 -9 20 20.63 2.11
 1 -9 21 97.5 4.43
 -1 9 -21 107.19 4.7
 1 -9 21 93.19 4.47
 -1 9 -21 95.91 4.36
 -1 9 -22 4.48 1.5
 1 -9 22 4.58 1.25
 1 -9 22 2.35 1.2
 1 -9 23 35.96 2.14
 -1 9 -23 43.31 2.28
 -1 8 22 9.89 1.14
 -1 8 22 5.05 1.07
 -1 8 21 49.31 2.6
 -1 8 21 45.57 2.6
 -1 8 21 47.78 2.59
 -1 8 20 18.39 1.74
 -1 8 20 16.57 1.74
 -1 8 20 23.71 1.92
 -1 8 20 21.71 1.97
 -1 8 20 20.42 1.97
 -1 8 20 20.77 1.6
 -1 8 20 18.94 1.91
 -1 8 19 1.21 1.46
 -1 8 19 3.03 1.17
 -1 8 19 0.71 1.3
 -1 8 19 2.6 1.58
 -1 8 19 -0.45 1.45
 -1 8 19 0.13 1.61
 -1 8 19 -0.49 1.58
 1 -8 -18 2.28 1.61
 1 -8 -18 0.54 1.6
 1 -8 -18 1.07 1.56
 -1 8 18 0.28 1.62
 -1 8 18 2.04 1.24
 1 -8 -17 78.79 4.45
 -1 8 17 90.21 4.58
 -1 8 17 78.54 4.36
 -1 8 17 77.08 4.49
 -1 8 17 87.4 4.53
 -1 8 17 81.09 4.29
 1 -8 -17 76.22 4.41
 1 -8 -17 76.22 4.46
 -1 8 17 77.27 4.34
 -1 8 16 122.93 6.13
 -1 8 16 130.51 6.24
 -1 8 16 125.67 6.04
 1 -8 -16 122.74 6.18
 -1 8 16 136.19 6.31
 1 -8 -16 125.24 6.28
 -1 8 16 127.16 6.3
 1 -8 -16 124.1 6.27
 -1 8 15 21.79 2.46
 -1 8 15 18.39 2.8
 -1 8 15 15.64 2.33
 -1 8 15 18.64 2.13
 1 -8 -15 17.79 2.23
 1 -8 -15 19.13 2.34
 -1 8 15 19.11 2.48
 1 -8 -15 18.07 2.41
 1 -8 -15 18.51 2.33
 -1 8 15 21.02 2.65
 -1 8 15 18.14 2.32
 -1 8 14 11.47 2.22
 -1 8 14 14.47 1.91
 1 -8 -14 15.42 2.26
 1 -8 -14 15.55 2.23
 -1 8 14 17.05 2.7
 -1 8 14 16.39 2.35
 -1 8 14 14.16 2.47
 -1 8 14 15.48 2.38
 1 -8 -14 16.2 2.2
 1 -8 -14 14.42 2.09
 -1 8 13 0.57 1.88
 -1 8 13 2.01 1.43
 1 -8 -13 2.66 1.89
 1 -8 -13 3.02 1.83
 1 -8 -13 1.45 1.65
 1 -8 -13 1.36 1.63
 -1 8 13 -0.42 2.36
 -1 8 13 2.12 2.17
 -1 8 13 2.47 1.97
 -1 8 12 183.26 8.18
 -1 8 12 173.52 8.12
 -1 8 12 185.15 8.02
 -1 8 12 173.25 7.76
 -1 8 12 181.67 8.05
 1 -8 -12 172.46 8.03
 1 -8 -12 170.77 7.95
 1 -8 -12 170.47 7.97
 1 -8 -12 172.56 7.92
 -1 8 11 18.5 2.61
 -1 8 11 17.15 2.57
 -1 8 11 20.31 2.39
 -1 8 11 19.2 1.8
 1 -8 -11 17.61 2.2
 1 -8 -11 14.58 2.16
 -1 8 11 15.46 2.27
 1 -8 -11 17.33 2
 1 -8 -11 16.6 1.85
 -1 8 11 17.53 2.25
 -1 8 10 88.93 4.48
 1 -8 -10 85.48 4.6
 -1 8 10 87.03 4.76
 -1 8 10 86.38 4.65
 -1 8 10 87.89 4.63
 1 -8 -10 84.01 4.4
 -1 8 10 95.54 4.66
 1 -8 -10 81.58 4.3
 1 -8 -9 14.92 2.06
 1 -8 -9 15.31 2.06
 -1 8 9 14.98 2.23
 -1 8 9 15.44 2.13
 -1 8 9 13.02 2.03
 1 -8 -9 14.84 1.64
 1 -8 -8 146.08 7.05
 1 -8 -8 154.18 6.94
 -1 8 8 152.97 6.87
 -1 8 8 165.81 6.93
 1 -8 -8 148.3 6.74
 -1 8 8 162.16 6.94
 1 -8 -7 435.58 17.68
 1 -8 -7 424.7 17.76
 1 -8 -7 438.72 17.52
 -1 8 7 450.55 17.61
 -1 8 7 430.46 17.55
 -1 8 7 492.28 17.61
 1 -8 -7 419.78 17.38
 1 -8 -7 405.51 17.45
 -1 8 7 457.88 17.59
 -1 8 6 2.33 1.8
 -1 8 6 -0.05 1.71
 1 -8 -6 2.35 1.63
 1 -8 -6 0.32 1.33
 -1 8 6 1.51 1.42
 1 -8 -6 0.98 1.65
 1 -8 -6 1.21 1.64
 -1 8 6 3.49 1.5
 -1 8 5 1.59 1.36
 1 -8 -5 0.45 1.56
 1 -8 -5 1.51 1.68
 -1 8 5 -0.04 1.31
 -1 8 5 1.96 1.57
 1 -8 -5 -0.27 1.44
 -1 8 5 0.87 1.37
 -1 8 5 -0.24 1.74
 -1 8 4 99.62 4.64
 -1 8 4 112.68 4.68
 -1 8 4 101.52 4.67
 -1 8 4 110.46 4.89
 -1 8 4 94.61 4.68
 -1 8 4 105.32 4.79
 1 -8 -4 100.99 4.67
 1 -8 -4 102.42 4.97
 1 -8 -4 99.06 4.95
 1 -8 -4 96.41 4.83
 -1 8 3 46.5 2.37
 -1 8 3 43.53 2.52
 -1 8 3 42.64 2.37
 -1 8 3 37.76 2.45
 1 -8 -3 37.32 2.5
 -1 8 3 40.88 2.68
 -1 8 3 38.99 2.52
 1 -8 -3 38.66 2.66
 1 -8 -3 39.51 2.81
 -1 8 3 36.36 2.41
 1 -8 -3 39.24 2.68
 -1 8 3 38.36 2.47
 -1 8 2 665.3 24.18
 -1 8 2 448.14 25.48
 -1 8 2 611.18 24.12
 1 -8 -2 551.3 23.99
 -1 8 2 684.62 24.1
 1 -8 -2 608.71 24.34
 -1 8 2 634.31 24.14
 -1 8 2 623.16 24.12
 -1 8 2 622.41 24.16
 -1 8 2 633.18 24.15
 1 -8 -2 566.76 24.01
 -1 8 2 586.04 24.07
 -1 8 2 695.86 24.09
 1 -8 -2 610.31 24.35
 1 -8 -2 613.14 24.41
 -1 8 1 320.45 11.79
 -1 8 1 245.41 13.56
 -1 8 1 321.07 11.61
 -1 8 1 280.14 11.7
 1 -8 -1 283.04 11.92
 -1 8 1 287.74 11.64
 -1 8 1 315.36 11.85
 -1 8 1 284.08 11.7
 1 -8 -1 268.12 11.59
 -1 8 1 285.53 11.71
 -1 8 1 300.37 11.72
 1 -8 -1 265.34 11.6
 -1 8 1 263.89 11.62
 -1 8 1 309.83 11.59
 1 -8 -1 290.38 11.99
 1 -8 -1 291.41 11.88
 -1 8 0 0.58 1.44
 -1 8 0 -0.17 4.42
 -1 8 0 0.15 1.12
 -1 8 0 2.83 1.67
 -1 8 0 0.83 1.61
 1 -8 0 1.72 1.3
 -1 8 0 4.31 1.58
 1 -8 0 1.49 1.68
 1 -8 0 0.4 1.89
 1 -8 0 0.75 1.46
 1 -8 0 1.65 0.97
 -1 8 0 1.24 1.41
 1 -8 0 1.05 1.37
 -1 8 0 1.45 1.15
 1 -8 1 544.93 22.78
 -1 8 -1 596.19 22.84
 1 -8 1 586.04 23.06
 -1 8 -1 588.62 25.09
 -1 8 -1 629.67 22.95
 -1 8 -1 561.33 22.77
 1 -8 1 589.81 23.07
 1 -8 1 587.16 22.93
 1 -8 1 561.9 22.66
 -1 8 -1 611.9 22.81
 -1 8 -1 600.97 22.92
 1 -8 1 556.29 22.8
 -1 8 -2 2.72 1.57
 1 -8 2 1.07 1.65
 -1 8 -2 3.62 1.1
 -1 8 -2 1.25 4.74
 -1 8 -2 3.17 1.51
 1 -8 2 2.28 1.73
 1 -8 2 2.79 1.33
 1 -8 2 1.88 1.07
 -1 8 -2 1.63 1.42
 1 -8 2 0.39 1.43
 -1 8 -2 2.54 1.28
 -1 8 -2 2.82 1.63
 1 -8 2 0.98 1.36
 1 -8 3 11.74 1.67
 1 -8 3 11.73 1.94
 -1 8 -3 13.44 5.18
 -1 8 -3 15.3 1.67
 1 -8 3 13.39 1.41
 1 -8 3 12.92 1.26
 -1 8 -3 16 1.89
 -1 8 -3 16.69 1.61
 1 -8 3 13.19 1.83
 1 -8 3 16.43 2.03
 1 -8 3 14.29 1.58
 1 -8 4 21.72 2.13
 1 -8 4 24.8 1.83
 -1 8 -4 24.96 1.99
 1 -8 4 26.18 1.82
 -1 8 -4 28 2.22
 -1 8 -4 25.44 1.97
 1 -8 4 22.18 2.05
 1 -8 4 25.22 2.28
 1 -8 5 439.62 17.19
 -1 8 -5 445.8 16.9
 -1 8 -5 435.49 17.07
 -1 8 -5 438.32 17.01
 1 -8 5 389.75 16.96
 1 -8 5 406.88 17.01
 1 -8 6 41.49 2.78
 1 -8 6 39.81 2.73
 -1 8 -6 47.99 2.85
 -1 8 -6 44.65 2.62
 1 -8 6 33.72 2.72
 1 -8 6 36.98 2.63
 -1 8 -7 67.23 3.59
 1 -8 7 59.24 3.45
 1 -8 7 59 3.44
 -1 8 -7 60.65 3.31
 -1 8 -7 62.74 3.54
 1 -8 7 58.66 3.39
 -1 8 -7 60.06 3.07
 -1 8 -8 1.07 1.36
 1 -8 8 2.64 1.81
 -1 8 -8 0.94 1.15
 -1 8 -8 2.6 1.48
 -1 8 -8 0.66 1.96
 1 -8 9 2.94 1.8
 -1 8 -9 4.61 1.23
 -1 8 -9 3.49 1.58
 -1 8 -9 1.35 2.06
 1 -8 10 125.49 6.16
 -1 8 -10 146.1 6.39
 1 -8 10 130.19 6.14
 -1 8 -10 139.15 6.13
 -1 8 -10 124.99 5.94
 -1 8 -11 255.82 10.27
 1 -8 11 237.35 10.31
 -1 8 -11 262.64 10.5
 -1 8 -11 228.05 10.15
 1 -8 11 240.68 10.3
 -1 8 -11 234.9 10.16
 -1 8 -11 234.46 10.2
 -1 8 -12 28.6 2.41
 1 -8 12 25.28 2.12
 -1 8 -12 33.92 2.97
 1 -8 12 27.25 2.51
 -1 8 -12 24.92 2.35
 -1 8 -12 28.73 2.36
 -1 8 -12 32.41 2.32
 -1 8 -13 11.34 1.8
 1 -8 13 10.34 1.61
 1 -8 13 10.79 1.98
 -1 8 -13 6.02 1.83
 1 -8 14 27.77 2.3
 1 -8 14 25.28 2.55
 -1 8 -14 25.26 2.42
 -1 8 -14 28.07 2.44
 -1 8 -14 29.41 3.08
 1 -8 15 70.18 3.86
 1 -8 15 70.61 4.04
 -1 8 -15 60.94 3.86
 1 -8 15 67.73 3.94
 -1 8 -15 78.97 4.07
 -1 8 -15 71.62 4.41
 1 -8 16 20.06 2.12
 1 -8 16 13.93 2.18
 1 -8 16 16.39 2.2
 -1 8 -16 18.38 2.83
 -1 8 -16 20 2.19
 1 -8 17 4.27 1.76
 1 -8 17 2.86 1.57
 -1 8 -17 4.93 2.45
 -1 8 -17 5.4 1.69
 1 -8 18 214.33 9.66
 1 -8 18 203.55 9.64
 1 -8 18 214.76 9.61
 -1 8 -18 250.82 10
 -1 8 -18 252.88 10.07
 -1 8 -18 215.85 9.62
 1 -8 19 37.96 2.81
 -1 8 -19 43.49 3.17
 1 -8 19 36.54 2.74
 1 -8 20 56.74 3.28
 1 -8 20 55.98 3.34
 1 -8 20 57.38 3.44
 1 -8 21 14.32 1.74
 1 -8 21 15.6 1.96
 1 -8 21 10.49 1.6
 1 -8 21 14.26 1.64
 1 -8 22 5.33 1.38
 -1 8 -22 7.43 1.72
 1 -8 22 6.64 1.54
 1 -8 22 6.47 1.28
 1 -8 23 22.69 1.62
 1 -8 23 24.59 1.85
 1 -8 24 12.99 1.23
 -1 7 23 0.03 0.95
 -1 7 22 99.18 4.36
 -1 7 22 95.1 4.52
 -1 7 22 93.48 4.47
 -1 7 21 18.84 1.9
 -1 7 21 22.42 1.95
 -1 7 21 21.58 1.69
 -1 7 21 26.47 1.99
 -1 7 21 25.19 2.04
 -1 7 21 21.63 1.69
 -1 7 21 21.18 1.9
 -1 7 20 8.35 1.69
 -1 7 20 6.45 1.52
 -1 7 20 7.47 1.4
 -1 7 20 12.55 1.72
 -1 7 20 9.49 1.74
 -1 7 20 6.01 1.49
 -1 7 20 8.76 1.75
 1 -7 -19 296.85 12.62
 -1 7 19 312.62 12.41
 -1 7 19 299.6 12.46
 -1 7 19 284.99 12.34
 1 -7 -18 1.99 1.66
 -1 7 18 1.59 1.43
 -1 7 18 1.24 1.83
 -1 7 18 3.4 1.73
 -1 7 18 0.95 1.75
 -1 7 18 4.17 1.61
 -1 7 18 3.57 1.94
 -1 7 18 3.89 1.86
 1 -7 -18 3.26 1.68
 1 -7 -18 1.37 1.6
 -1 7 17 15.09 2.27
 -1 7 17 13.5 2.25
 -1 7 17 15.68 2.2
 -1 7 17 15.29 2.05
 1 -7 -17 12.35 2.1
 1 -7 -17 12.66 1.98
 -1 7 17 15.33 2.21
 1 -7 -17 13.52 2.12
 -1 7 16 34.49 2.95
 -1 7 16 43.19 3.12
 -1 7 16 38.34 2.97
 -1 7 16 34.26 2.75
 -1 7 16 36.51 3.1
 1 -7 -16 35.86 2.93
 1 -7 -16 35.61 2.95
 1 -7 -16 36.05 2.85
 1 -7 -16 35.83 2.85
 1 -7 -16 35.98 2.85
 -1 7 16 42.23 3.25
 1 -7 -16 37.66 2.92
 1 -7 -15 25.62 2.56
 -1 7 15 25.09 2.64
 -1 7 15 28.15 2.71
 -1 7 15 26.94 2.65
 -1 7 15 27.96 2.87
 -1 7 15 28.51 2.65
 -1 7 15 30.36 2.78
 1 -7 -15 18.89 2.29
 1 -7 -15 26.43 2.48
 1 -7 -15 24.21 2.49
 1 -7 -15 25.11 2.53
 -1 7 15 29.21 2.44
 1 -7 -14 242.98 10.88
 -1 7 14 243.55 10.82
 -1 7 14 269.93 10.8
 -1 7 14 233.99 10.83
 -1 7 14 259.91 10.82
 -1 7 14 258.3 10.87
 -1 7 14 253.5 10.99
 -1 7 14 254.13 10.74
 1 -7 -14 248.65 10.87
 1 -7 -14 234.46 10.76
 1 -7 -14 248.76 10.92
 -1 7 13 50.6 3.43
 -1 7 13 51.61 3.77
 1 -7 -13 53.07 3.46
 -1 7 13 57.55 3.56
 -1 7 13 53.64 3.65
 -1 7 13 57.51 3.48
 1 -7 -13 53.21 3.33
 -1 7 13 51.87 3.18
 1 -7 -12 9.65 1.69
 -1 7 12 8.54 2.03
 1 -7 -12 6.11 1.53
 -1 7 12 8.14 1.97
 -1 7 12 6.76 2.22
 -1 7 12 4.31 2.09
 -1 7 12 6.31 1.98
 -1 7 12 7.02 2
 1 -7 -12 7.05 1.79
 1 -7 -12 7.9 1.82
 -1 7 12 8.06 1.59
 -1 7 11 35.06 2.68
 1 -7 -11 32.85 2.49
 -1 7 11 39.83 2.83
 -1 7 11 35.97 2.8
 1 -7 -11 35.2 2.43
 -1 7 11 38.49 2.79
 1 -7 -11 34.95 2.61
 1 -7 -11 32.74 2.6
 1 -7 -11 32.43 2.58
 -1 7 11 34.81 2.99
 -1 7 11 33.27 2.82
 -1 7 10 44.49 3.18
 -1 7 10 48.25 3.11
 1 -7 -10 43.1 2.81
 -1 7 10 44.42 2.98
 1 -7 -10 44.77 2.94
 1 -7 -10 48.24 2.75
 -1 7 10 47.92 3.01
 1 -7 -9 37.16 2.44
 -1 7 9 39 2.71
 -1 7 9 45.88 2.76
 1 -7 -9 36.77 2.73
 1 -7 -9 39.81 2.73
 1 -7 -9 38.58 2.54
 -1 7 9 40.83 2.82
 -1 7 9 45.73 2.84
 -1 7 9 40.73 2.79
 -1 7 8 428.71 17.49
 -1 7 8 476.2 17.57
 1 -7 -8 423.57 17.68
 1 -7 -8 430.57 17.69
 1 -7 -8 418.73 17.51
 -1 7 8 485.27 17.6
 -1 7 8 432.28 17.59
 1 -7 -8 412.02 17.43
 -1 7 8 444.85 17.57
 -1 7 7 29.57 2.18
 1 -7 -7 23.78 1.79
 -1 7 7 29.36 2.13
 -1 7 7 24.86 2.23
 1 -7 -7 23 2.14
 1 -7 -7 23.65 2.19
 1 -7 -7 23.25 2.09
 1 -7 -7 24.81 1.86
 -1 7 7 25.93 2.34
 -1 7 7 24.59 2.31
 -1 7 6 124.91 5.47
 -1 7 6 122.43 5.38
 1 -7 -6 119.49 5.64
 1 -7 -6 120.68 5.58
 1 -7 -6 119.85 5.41
 -1 7 6 124.79 5.57
 -1 7 6 122.28 5.54
 -1 7 6 127.95 5.57
 -1 7 6 121.93 5.56
 -1 7 5 90.9 4.27
 -1 7 5 91.45 4.17
 -1 7 5 93.04 4.16
 -1 7 5 98.8 4.21
 1 -7 -5 89.56 4.4
 1 -7 -5 95.74 4.43
 1 -7 -5 82.79 4.04
 -1 7 5 87.61 4.11
 -1 7 5 91.19 4.33
 -1 7 5 90.33 4.27
 1 -7 -5 85.19 4.2
 -1 7 5 85.92 4.14
 -1 7 4 979.39 37.61
 -1 7 4 1096.61 37.57
 -1 7 4 903.86 37.48
 -1 7 4 912.42 37.47
 -1 7 4 1112.82 37.56
 1 -7 -4 923.75 37.72
 1 -7 -4 951.94 37.73
 1 -7 -4 905.34 37.48
 -1 7 4 951.98 37.46
 -1 7 4 993.43 37.6
 -1 7 4 944.47 37.54
 1 -7 -4 923.05 37.63
 -1 7 4 932.76 37.49
 -1 7 4 1045.67 37.46
 1 -7 -3 317.62 13.08
 -1 7 3 308.72 12.92
 1 -7 -3 328.61 13.19
 -1 7 3 313.36 12.86
 -1 7 3 352.15 12.92
 -1 7 3 311.67 12.92
 -1 7 3 358.28 12.94
 -1 7 3 327.32 12.99
 1 -7 -3 311.02 12.95
 -1 7 3 327.77 12.97
 -1 7 3 370.34 12.95
 -1 7 3 298.62 12.91
 -1 7 3 322.72 12.91
 -1 7 3 321.99 13.04
 -1 7 3 333.75 12.98
 1 -7 -2 18.69 2.15
 -1 7 2 20.28 1.95
 -1 7 2 20.92 1.68
 -1 7 2 11.36 4.33
 -1 7 2 20 1.87
 -1 7 2 21.24 1.63
 1 -7 -2 18.41 1.53
 1 -7 -2 19.01 1.6
 -1 7 2 18.85 1.73
 -1 7 2 18.83 1.87
 -1 7 2 19.16 1.86
 -1 7 2 23.01 1.65
 -1 7 2 17.89 1.72
 1 -7 -2 21.86 1.98
 -1 7 2 21.81 1.81
 1 -7 -1 87.06 4.18
 -1 7 1 80.5 3.88
 -1 7 1 81.47 6.36
 -1 7 1 88.15 3.87
 -1 7 1 85.59 3.7
 1 -7 -1 80.02 3.75
 -1 7 1 80.86 3.77
 -1 7 1 83.06 4
 1 -7 -1 80.16 3.71
 -1 7 1 81.08 3.88
 -1 7 1 93.21 3.71
 -1 7 1 75.53 3.69
 1 -7 -1 75.86 3.58
 -1 7 1 82.07 3.84
 1 -7 -1 84.09 4.05
 -1 7 0 90.92 3.79
 -1 7 0 76.61 6.68
 -1 7 0 84.57 4.08
 -1 7 0 98.93 4.03
 -1 7 0 87.12 4.05
 1 -7 0 85.69 4.24
 1 -7 0 77.64 3.96
 -1 7 0 89.82 4.17
 -1 7 0 78.07 3.84
 1 -7 0 80.03 3.91
 1 -7 0 93.25 4.37
 -1 7 0 96.21 3.84
 -1 7 -1 13.42 4.89
 -1 7 -1 16.58 1.39
 -1 7 -1 17.59 1.68
 -1 7 -1 16.87 1.84
 1 -7 1 17.2 1.95
 1 -7 1 15.49 1.69
 1 -7 1 15.61 1.63
 1 -7 1 15.56 1.99
 -1 7 -1 17.64 1.42
 -1 7 -1 16.64 1.52
 -1 7 -1 17.47 1.92
 1 -7 1 15.92 1.23
 -1 7 -1 18.98 1.4
 -1 7 -2 462.11 17.9
 -1 7 -2 455.68 17.96
 1 -7 2 450.06 17.77
 -1 7 -2 493.57 17.87
 1 -7 2 444.44 18.06
 1 -7 2 442.33 17.9
 1 -7 2 436.96 17.87
 1 -7 2 446.74 18.05
 -1 7 -2 461.12 17.83
 1 -7 2 416.79 17.68
 -1 7 -2 487.06 17.7
 1 -7 3 846.36 33.74
 1 -7 3 874.12 33.94
 1 -7 3 820.52 33.79
 1 -7 3 827.15 33.78
 1 -7 3 857.75 33.96
 1 -7 3 883.77 33.7
 -1 7 -3 929.88 33.75
 1 -7 3 907.29 33.66
 -1 7 -3 864.29 33.85
 -1 7 -3 874.24 33.79
 1 -7 4 289.88 11.48
 -1 7 -4 282.77 11.39
 1 -7 4 299.39 11.76
 -1 7 -4 294.91 11.46
 1 -7 4 288.57 11.77
 1 -7 4 273.76 11.62
 1 -7 4 267.78 11.59
 -1 7 -4 284.65 11.47
 -1 7 -4 294.47 11.61
 -1 7 -4 292.53 11.71
 1 -7 4 292.75 11.38
 1 -7 5 2.29 1.08
 -1 7 -5 2.94 1.92
 1 -7 5 3.3 1.61
 -1 7 -5 2.96 1.4
 1 -7 5 0.91 1.57
 1 -7 5 1.99 0.96
 -1 7 -5 2.91 1.12
 -1 7 -5 2.28 1.43
 -1 7 -5 2.16 1.64
 1 -7 5 2.51 1.47
 1 -7 6 327.41 13.05
 -1 7 -6 333.75 13.06
 -1 7 -6 320.67 12.73
 1 -7 6 327.1 12.74
 1 -7 6 304.05 12.95
 -1 7 -6 328.35 12.74
 -1 7 -6 325.55 12.93
 1 -7 6 311.34 12.93
 -1 7 -6 300.32 12.88
 1 -7 7 13.84 1.29
 1 -7 7 12.82 1.79
 -1 7 -7 10.27 1.46
 -1 7 -7 15.12 2.17
 -1 7 -7 10.89 1.58
 1 -7 7 10.66 1.73
 -1 7 -7 12.18 1.67
 -1 7 -8 40.08 2.56
 1 -7 8 40.79 2.64
 -1 7 -8 44.67 3
 -1 7 -8 43 2.42
 1 -7 8 44.06 2.34
 1 -7 8 39.81 2.67
 -1 7 -8 40.22 2.34
 -1 7 -8 42.6 2.56
 -1 7 -8 35.75 2.64
 1 -7 9 100.83 4.77
 -1 7 -9 99.41 4.67
 -1 7 -9 108.16 5.01
 -1 7 -9 96.48 4.57
 1 -7 9 99.35 4.52
 1 -7 9 100.67 4.82
 -1 7 -9 92.24 4.42
 -1 7 -9 90.79 4.73
 -1 7 -9 105.25 4.77
 -1 7 -9 105.24 4.72
 1 -7 10 2.17 1.57
 -1 7 -10 2.25 1.46
 -1 7 -10 1.02 1.57
 -1 7 -10 0.12 2.03
 1 -7 10 0.34 1.12
 1 -7 10 0.41 1.63
 -1 7 -10 3.58 2
 -1 7 -10 2.12 1.47
 -1 7 -10 2.71 1.24
 -1 7 -11 118.82 5.65
 -1 7 -11 108.97 5.39
 -1 7 -11 115.82 5.31
 -1 7 -11 108.56 5.27
 -1 7 -11 117.68 5.38
 -1 7 -12 394.07 16.52
 1 -7 12 399.6 16.62
 -1 7 -12 387.63 16.63
 -1 7 -12 424.59 16.63
 -1 7 -12 431.15 16.77
 -1 7 -12 458 16.92
 1 -7 12 413.41 16.52
 -1 7 -12 399.67 16.53
 -1 7 -12 398.42 16.61
 -1 7 -13 3.52 1.66
 1 -7 13 2.57 1.67
 -1 7 -13 3.71 1.76
 -1 7 -13 3.52 2.28
 -1 7 -13 2.91 1.87
 1 -7 13 3.33 1.33
 -1 7 -13 4.24 2.29
 -1 7 -13 2.24 1.44
 -1 7 -13 3.97 1.51
 -1 7 -13 1.95 1.41
 -1 7 -14 251.62 11.24
 -1 7 -14 281.08 11.25
 1 -7 14 259.73 11.13
 -1 7 -14 253.52 11.1
 1 -7 14 258.76 11.19
 -1 7 -14 277.43 11.28
 -1 7 -14 276.47 11.45
 -1 7 -15 131.91 6.3
 -1 7 -15 125.83 6.08
 -1 7 -15 139.12 6.39
 -1 7 -15 125.54 5.93
 1 -7 15 118.94 5.86
 1 -7 15 118.69 5.89
 -1 7 -15 118.13 6.03
 1 -7 16 142.37 6.77
 -1 7 -16 153.3 7.21
 1 -7 16 136.41 6.76
 -1 7 -16 155.06 7.18
 -1 7 -16 157.78 6.81
 -1 7 -16 136.87 6.9
 -1 7 -17 62.61 4.11
 1 -7 17 54.35 3.47
 -1 7 -17 58.1 4.1
 -1 7 -17 58.77 3.52
 1 -7 17 57.52 3.45
 -1 7 -18 18.48 2.72
 -1 7 -18 19.69 2.79
 1 -7 18 17.44 2.07
 1 -7 18 15.42 2.08
 1 -7 19 30.76 2.51
 1 -7 19 25.44 2.42
 1 -7 19 33.45 2.56
 1 -7 20 -1.02 1.55
 -1 7 -20 2.33 2.14
 1 -7 20 0.13 1.41
 1 -7 21 58.75 3.31
 1 -7 21 66.39 3.6
 -1 7 -21 69.47 3.67
 1 -7 21 58.64 3.4
 1 -7 22 59.89 3.27
 1 -7 22 49.28 3.03
 -1 7 -22 59.94 3.27
 1 -7 22 52.69 3.04
 1 -7 22 51.13 2.96
 1 -7 23 28.01 2.14
 1 -7 23 22.9 1.89
 1 -7 23 28.1 1.95
 1 -7 23 28.55 2.07
 1 -7 24 42.65 2.37
 1 -7 24 44.29 2.49
 -1 6 24 15.83 1.33
 -1 6 23 28.6 1.68
 -1 6 23 27.13 1.86
 -1 6 23 25.29 1.67
 -1 6 23 22 1.81
 -1 6 22 45.72 2.84
 -1 6 22 55.1 2.79
 -1 6 22 53.2 2.91
 -1 6 22 50.07 2.73
 -1 6 22 46.8 2.77
 -1 6 21 80.37 4.17
 -1 6 21 79.25 4.23
 -1 6 21 90.58 4.16
 -1 6 21 78.58 4.2
 -1 6 21 85.22 4.26
 -1 6 21 87.51 4.29
 1 -6 -20 17.06 2.04
 1 -6 -20 15.81 2.02
 -1 6 20 13.09 2
 -1 6 20 14.36 1.76
 -1 6 19 19.14 2.04
 -1 6 19 17.94 2.21
 -1 6 19 18.05 2.13
 1 -6 -19 19.65 2.23
 1 -6 -19 20.97 2.26
 -1 6 19 21.2 2.3
 -1 6 19 21.38 2.27
 -1 6 19 17.29 2.29
 -1 6 18 84.28 4.54
 -1 6 18 86.48 4.59
 -1 6 18 84.83 4.37
 -1 6 18 82.96 4.41
 -1 6 18 73.81 4.41
 1 -6 -18 81.92 4.54
 1 -6 -18 80.84 4.47
 -1 6 18 76.68 4.39
 1 -6 -18 80.98 4.48
 -1 6 18 78.04 4.49
 -1 6 17 7.15 2.15
 -1 6 17 7.19 1.94
 -1 6 17 7.46 1.87
 1 -6 -17 7.04 1.84
 1 -6 -17 7.38 1.87
 1 -6 -17 8.47 1.9
 -1 6 17 6.8 2.02
 -1 6 17 8.11 2.11
 1 -6 -17 9.47 1.92
 1 -6 -16 43.07 3.23
 1 -6 -16 42.97 3.23
 1 -6 -16 53.38 3.3
 1 -6 -16 49.67 3.31
 1 -6 -16 42.7 3.18
 -1 6 16 52.78 3.48
 -1 6 16 48.96 3.31
 -1 6 16 50.2 3.36
 -1 6 16 48.48 3.35
 -1 6 16 48.67 3.55
 1 -6 -16 46.58 3.26
 1 -6 -15 755.15 30.54
 -1 6 15 809.48 30.52
 1 -6 -15 769.56 30.46
 1 -6 -15 759.37 30.55
 1 -6 -15 733.84 30.5
 -1 6 15 800.28 30.59
 -1 6 15 757.96 30.48
 -1 6 15 779.56 30.5
 1 -6 -15 745.01 30.5
 -1 6 15 775.26 30.56
 -1 6 15 772.95 30.36
 -1 6 15 749.14 30.46
 -1 6 14 13.21 2.58
 -1 6 14 16.2 2.18
 -1 6 14 16.69 2.21
 -1 6 14 12.51 2.4
 -1 6 14 17.09 2.43
 -1 6 14 10.9 1.95
 1 -6 -14 16.75 2.15
 -1 6 14 16.4 2.27
 1 -6 -14 14.58 2.09
 1 -6 -14 14.58 2.02
 -1 6 13 61.85 3.84
 -1 6 13 60.4 3.62
 -1 6 13 57.84 3.69
 -1 6 13 62.72 3.59
 -1 6 13 61.69 3.7
 1 -6 -13 63.07 3.64
 1 -6 -13 61.93 3.59
 1 -6 -13 56.52 3.48
 1 -6 -13 58.53 3.6
 -1 6 13 56.42 3.62
 -1 6 12 17.16 2.31
 1 -6 -12 17.62 1.9
 -1 6 12 15.87 2.15
 1 -6 -12 16.25 2.01
 1 -6 -12 15.24 1.86
 -1 6 12 17.54 2.42
 -1 6 11 24.62 2.29
 -1 6 11 22.76 2.31
 1 -6 -11 17.87 1.9
 -1 6 11 22.51 2.17
 1 -6 -11 19.13 1.96
 -1 6 11 20.92 2.18
 1 -6 -11 19.38 1.84
 1 -6 -10 76.38 3.87
 -1 6 10 83.47 3.98
 1 -6 -10 71.85 3.93
 1 -6 -10 73.61 3.91
 -1 6 10 72 4.15
 -1 6 10 71.15 4
 -1 6 10 87.2 4.05
 -1 6 10 78.08 4.04
 1 -6 -10 73.22 3.76
 -1 6 10 76.92 3.98
 -1 6 9 94.93 4.5
 -1 6 9 97.54 4.63
 -1 6 9 92.23 4.7
 1 -6 -9 91.38 4.34
 1 -6 -9 92.23 4.54
 1 -6 -9 84.22 4.49
 -1 6 9 97.14 4.55
 -1 6 9 104.57 4.58
 -1 6 9 93.46 4.6
 1 -6 -9 92.14 4.35
 -1 6 9 91.98 4.56
 -1 6 8 2.8 1.71
 -1 6 8 -0.1 1.64
 -1 6 8 1.89 1.69
 -1 6 8 1.67 1.6
 -1 6 8 1.83 1.48
 -1 6 8 1.78 1.49
 1 -6 -8 1.46 1.33
 1 -6 -8 0.26 1.47
 1 -6 -8 0.22 1.43
 1 -6 -8 0.7 1.05
 1 -6 -7 109.31 4.77
 -1 6 7 101.93 4.89
 1 -6 -7 110.28 5.03
 1 -6 -7 103.08 4.98
 1 -6 -7 105.52 4.88
 1 -6 -7 103.02 4.7
 -1 6 7 115.43 4.71
 -1 6 7 104.91 4.98
 -1 6 7 107.59 4.96
 1 -6 -7 112.68 4.73
 -1 6 7 108.79 4.99
 -1 6 6 75.01 3.43
 1 -6 -6 65.05 3.24
 1 -6 -6 67.52 3.44
 1 -6 -6 67.06 3.49
 -1 6 6 65.37 3.49
 -1 6 6 66.84 3.47
 -1 6 6 70.85 3.37
 1 -6 -6 63.33 3.17
 -1 6 6 63.54 3.28
 -1 6 6 70.65 3.49
 -1 6 6 68.02 3.48
 -1 6 5 31.72 1.96
 1 -6 -5 28.26 1.89
 -1 6 5 24.42 1.89
 -1 6 5 25.91 2.04
 -1 6 5 25.66 1.9
 -1 6 5 22.69 1.98
 1 -6 -5 26.46 1.77
 -1 6 5 26.58 2.17
 -1 6 5 23.2 1.59
 1 -6 -5 26.77 2.13
 1 -6 -5 28.05 2.11
 -1 6 5 26.52 2.11
 -1 6 5 28 1.9
 1 -6 -4 8.82 1.74
 -1 6 4 7.08 1.65
 1 -6 -4 6.82 1.46
 1 -6 -4 8.24 1.15
 1 -6 -4 7.57 1.81
 -1 6 4 7.44 0.89
 -1 6 4 8.6 1.09
 -1 6 4 5.96 1.32
 -1 6 4 8.15 1.52
 -1 6 4 6.05 1.56
 -1 6 4 8.03 1.39
 -1 6 4 7.02 1.48
 -1 6 4 6.21 1.18
 1 -6 -4 6.83 1.32
 -1 6 4 8.66 1.15
 -1 6 4 8.28 1.69
 -1 6 4 8.03 1.6
 -1 6 4 8.54 1.39
 1 -6 -3 315.45 12.8
 1 -6 -3 311.01 12.94
 1 -6 -3 322.79 13.03
 -1 6 3 323.56 12.86
 1 -6 -3 335.32 13.09
 -1 6 3 304.78 12.76
 -1 6 3 322.8 12.86
 -1 6 3 359.5 12.83
 -1 6 3 318.9 12.88
 1 -6 -3 317.15 12.83
 -1 6 3 317.57 12.85
 -1 6 3 366.52 12.82
 -1 6 3 343.27 12.93
 -1 6 3 339.99 12.87
 -1 6 3 313.03 12.81
 -1 6 3 310.75 12.84
 1 -6 -2 9.77 1.77
 -1 6 2 9.41 1.63
 1 -6 -2 9 1.18
 1 -6 -2 9.84 0.94
 -1 6 2 6.87 3.88
 -1 6 2 9.46 1.24
 -1 6 2 7.88 1.54
 -1 6 2 9.02 1.4
 -1 6 2 7.88 1.63
 -1 6 2 10.6 1.52
 1 -6 -2 9.53 1.15
 -1 6 2 8.48 1.52
 -1 6 2 10.65 1.26
 -1 6 2 8.77 1.39
 -1 6 2 8.67 1.49
 1 -6 -2 8.28 1.51
 1 -6 -1 9.75 1.76
 1 -6 -1 9.74 1.28
 -1 6 1 9.37 1.64
 -1 6 1 8.42 1.41
 -1 6 1 8.04 4.08
 -1 6 1 8.83 1.18
 -1 6 1 7.9 1.28
 -1 6 1 9.91 1.56
 1 -6 -1 9.22 1.23
 -1 6 1 9.37 1.46
 -1 6 1 7.45 1.2
 1 -6 -1 7.96 0.86
 -1 6 1 6.2 1.26
 -1 6 1 10.36 1.42
 1 -6 -1 6.44 0.98
 1 -6 -1 9.17 1.56
 1 -6 0 216.21 8.85
 1 -6 0 221.73 8.64
 -1 6 0 196.93 10.72
 -1 6 0 228.1 8.54
 -1 6 0 212.75 8.68
 -1 6 0 213.1 8.63
 -1 6 0 209.2 8.55
 -1 6 0 223.63 8.76
 -1 6 0 231.42 8.81
 1 -6 0 220.72 8.74
 1 -6 0 218.95 8.62
 -1 6 0 227.16 8.69
 -1 6 0 233.77 8.52
 1 -6 0 194.02 8.43
 -1 6 0 186.45 8.47
 1 -6 0 211.15 8.82
 -1 6 0 226.02 8.65
 1 -6 0 209.6 8.53
 1 -6 1 252.82 10.51
 -1 6 -1 280.59 10.59
 1 -6 1 277.64 10.66
 -1 6 -1 283.84 10.5
 1 -6 1 253.34 10.47
 1 -6 1 270.35 10.56
 1 -6 1 271.86 10.67
 1 -6 1 269.54 10.83
 -1 6 -1 248.69 10.37
 1 -6 1 272.07 10.82
 -1 6 -1 278.85 10.61
 1 -6 1 277.76 10.68
 -1 6 -1 287.34 10.81
 -1 6 -1 276.5 10.73
 -1 6 -1 262.4 10.63
 -1 6 -1 256.92 10.49
 -1 6 -2 2411.58 91.94
 -1 6 -2 2446.21 92
 1 -6 2 2452.74 91.97
 1 -6 2 2382.52 92.07
 -1 6 -2 2489.39 91.88
 1 -6 2 2362.63 92.07
 -1 6 -2 2302.04 91.68
 1 -6 2 2429.56 91.93
 -1 6 -2 2456.73 92.07
 1 -6 2 2399.72 91.95
 1 -6 3 1037.49 40.85
 1 -6 3 1045.85 40.78
 -1 6 -3 1029.18 40.72
 1 -6 3 1053.72 40.94
 1 -6 3 1064.56 40.87
 1 -6 3 1093.8 40.74
 -1 6 -3 1086.33 40.93
 1 -6 3 1033.16 40.96
 -1 6 -3 1068.03 40.9
 -1 6 -3 1058.9 40.84
 -1 6 -3 1070.7 40.98
 -1 6 -4 104.65 4.59
 -1 6 -4 99.39 4.72
 1 -6 4 97.79 4.52
 1 -6 4 106.03 4.64
 1 -6 4 106.87 4.43
 1 -6 4 103.46 4.66
 1 -6 4 99.72 4.39
 -1 6 -4 108.47 4.48
 -1 6 -4 105.3 4.82
 1 -6 4 105.16 4.77
 1 -6 4 108.64 4.38
 -1 6 -4 100.85 4.19
 -1 6 -4 108.34 4.47
 -1 6 -5 232.97 9.57
 1 -6 5 221.21 9.54
 -1 6 -5 251.76 9.77
 1 -6 5 243.32 9.72
 -1 6 -5 228.76 9.56
 1 -6 5 230.45 9.61
 -1 6 -5 232.21 9.27
 1 -6 5 238.42 9.36
 1 -6 5 235.04 9.45
 1 -6 5 235.24 9.65
 -1 6 -5 243.91 9.45
 -1 6 -5 244.98 9.48
 -1 6 -6 128.56 5.51
 1 -6 6 125.08 5.4
 1 -6 6 114.43 5.31
 -1 6 -6 119.26 5.27
 -1 6 -6 117.45 5.33
 1 -6 6 123.57 5.38
 1 -6 6 118.42 5.11
 1 -6 6 122.36 5.33
 -1 6 -6 124.07 5.32
 1 -6 6 114.16 5.23
 -1 6 -6 119.82 5.28
 -1 6 -6 122.84 5.12
 -1 6 -7 142.04 6.1
 1 -6 7 131.65 6.07
 1 -6 7 148.96 5.92
 -1 6 -7 150.85 6.16
 -1 6 -7 144.24 6.32
 -1 6 -7 144.09 5.91
 -1 6 -7 154.95 6.36
 1 -6 7 136.8 6.14
 -1 6 -7 140.27 6.08
 1 -6 7 133.91 5.94
 1 -6 7 140.95 6.16
 1 -6 7 135.31 6.07
 1 -6 8 68.58 3.13
 1 -6 8 62.32 3.38
 -1 6 -8 59.25 3.28
 -1 6 -8 67.48 3.7
 -1 6 -8 68.28 3.4
 -1 6 -8 66.52 3.09
 -1 6 -8 71.74 3.69
 1 -6 8 59.3 3.31
 1 -6 8 67.08 3.45
 1 -6 8 65.65 3.16
 -1 6 -8 62.39 3.3
 1 -6 9 60.5 2.78
 -1 6 -9 51.41 2.91
 1 -6 9 49.32 2.97
 -1 6 -9 47.22 2.91
 -1 6 -9 53.24 3.27
 -1 6 -9 56.23 3.03
 -1 6 -9 52.05 2.87
 -1 6 -9 52.86 2.65
 1 -6 9 49.18 2.72
 1 -6 9 52.52 3.04
 1 -6 9 57.51 2.82
 -1 6 -9 47.94 2.8
 1 -6 10 252.46 9.82
 -1 6 -10 224.01 9.9
 -1 6 -10 258.35 10.13
 -1 6 -10 249.23 9.96
 1 -6 10 225.06 9.78
 1 -6 10 233.19 9.96
 -1 6 -10 225.25 9.84
 1 -6 10 227.79 9.92
 -1 6 -10 243.24 9.9
 -1 6 -10 243.68 10.13
 1 -6 10 263.41 9.92
 -1 6 -10 229.34 9.89
 1 -6 11 12.19 1.41
 -1 6 -11 10.21 1.71
 -1 6 -11 10.32 2.12
 1 -6 11 10.35 1.79
 1 -6 11 10.16 1.42
 -1 6 -11 11.24 1.59
 -1 6 -11 11.27 2.19
 -1 6 -11 10.08 1.65
 1 -6 11 10.4 1.67
 -1 6 -11 11.94 1.51
 -1 6 -11 7.92 1.45
 1 -6 12 10.17 1.47
 -1 6 -12 8.67 1.75
 -1 6 -12 8.43 1.73
 -1 6 -12 9.25 1.65
 -1 6 -12 11.89 1.64
 -1 6 -12 8.51 2.22
 -1 6 -12 10.3 1.53
 -1 6 -12 9.44 1.58
 -1 6 -13 2.81 2.08
 -1 6 -13 2.99 1.63
 1 -6 13 1.02 1.22
 -1 6 -13 2.83 2.19
 -1 6 -13 1.57 1.59
 -1 6 -13 2.71 1.52
 -1 6 -14 3.22 1.69
 1 -6 14 4.35 1.49
 1 -6 14 5.58 1.63
 -1 6 -14 6.52 1.67
 1 -6 14 4.12 1.43
 -1 6 -14 4.07 1.49
 -1 6 -14 0.43 2.19
 -1 6 -14 3.63 1.81
 -1 6 -15 14.6 2.12
 -1 6 -15 10.48 2.53
 1 -6 15 11.58 1.84
 -1 6 -15 10.59 2.01
 -1 6 -15 10.96 2.52
 1 -6 15 10.79 1.75
 -1 6 -15 13.1 1.83
 -1 6 -16 71.22 4.26
 -1 6 -16 64.78 3.83
 1 -6 16 64.08 3.73
 1 -6 16 61.67 3.61
 -1 6 -16 57.5 3.73
 -1 6 -16 67.89 4.34
 1 -6 16 61.7 3.61
 -1 6 -16 63.91 3.61
 -1 6 -17 -0.23 1.81
 -1 6 -17 1.33 1.96
 -1 6 -17 1.58 2.4
 1 -6 17 3.66 1.61
 1 -6 17 2.9 1.6
 1 -6 17 0.87 1.58
 1 -6 17 2.63 1.54
 -1 6 -18 18.64 2.75
 -1 6 -18 13.32 2.63
 -1 6 -18 11.51 2.25
 1 -6 18 13.17 2.03
 1 -6 18 12.96 1.96
 1 -6 18 12.73 1.87
 1 -6 18 15.01 1.93
 -1 6 -19 4.17 2.5
 1 -6 19 3.12 1.58
 1 -6 19 4.45 1.67
 1 -6 19 4.54 1.71
 -1 6 -19 7.17 2.6
 1 -6 20 42.68 2.86
 1 -6 20 41.67 2.8
 -1 6 -20 45.71 3.35
 1 -6 20 34.09 2.61
 1 -6 20 36.42 2.67
 1 -6 21 125.49 5.94
 1 -6 21 145.64 6.23
 -1 6 -21 152.72 6.35
 1 -6 21 108.9 5.83
 1 -6 21 117.59 5.92
 1 -6 22 3.04 1.38
 -1 6 -22 7.01 1.81
 1 -6 22 5.31 1.86
 1 -6 22 4.14 1.43
 1 -6 22 3.85 1.38
 1 -6 23 27.82 2.2
 1 -6 23 20.61 1.83
 -1 6 -23 27.95 2.08
 1 -6 23 24.47 1.98
 1 -6 23 22.73 1.92
 -1 6 -24 14.24 1.43
 1 -6 24 11.32 1.38
 1 -6 24 11.37 1.43
 1 -6 24 13.05 1.58
 1 -6 25 1.18 0.87
 -1 5 24 24.27 1.54
 -1 5 24 21.22 1.53
 -1 5 23 3.63 1.15
 -1 5 23 1.83 1.26
 -1 5 23 3.91 1.18
 -1 5 23 3.8 1.33
 -1 5 22 170.76 7.2
 -1 5 22 169.99 7.13
 -1 5 22 150.8 7.14
 -1 5 22 171.24 7.11
 -1 5 22 151.23 6.99
 -1 5 21 9.12 1.59
 -1 5 21 6.77 1.65
 -1 5 21 8.37 1.67
 -1 5 21 7.52 1.67
 -1 5 21 6.3 1.71
 -1 5 21 7.73 1.73
 1 -5 -21 8.01 1.71
 -1 5 20 34.75 2.7
 1 -5 -20 30.13 2.58
 -1 5 20 30.08 2.6
 -1 5 20 37.09 2.77
 -1 5 20 33.36 2.57
 1 -5 -20 35.85 2.72
 1 -5 -20 37.92 2.76
 -1 5 19 76.37 4.11
 1 -5 -19 77.07 4.16
 -1 5 19 65.56 3.94
 -1 5 19 73.83 4.16
 1 -5 -19 78.51 4.24
 -1 5 19 69.76 4.18
 -1 5 19 68.24 4.04
 -1 5 19 74.84 4.23
 -1 5 19 74.91 4.18
 -1 5 18 97.54 5.26
 -1 5 18 101.5 5.12
 -1 5 18 101.03 5.25
 -1 5 18 98.12 5.09
 1 -5 -18 104.89 5.34
 1 -5 -18 101 5.27
 1 -5 -18 99.36 5.27
 -1 5 18 104.1 5.31
 -1 5 18 112.23 5.42
 -1 5 17 4.96 1.97
 -1 5 17 4.39 1.99
 -1 5 17 7.57 1.88
 -1 5 17 6.31 1.8
 -1 5 17 5.7 1.7
 -1 5 17 4.06 1.92
 1 -5 -17 5.32 1.78
 1 -5 -17 5.47 1.83
 1 -5 -17 4.76 1.83
 1 -5 -17 7.02 1.84
 1 -5 -16 96.62 5.05
 -1 5 16 101.44 5.18
 -1 5 16 100.11 5.05
 -1 5 16 104.7 5.31
 -1 5 16 101.64 5.01
 -1 5 16 88.01 4.84
 -1 5 16 100.85 5.12
 1 -5 -16 93.42 5.04
 1 -5 -16 98.15 5.11
 -1 5 16 97.95 5.13
 1 -5 -16 98.39 5.05
 1 -5 -16 105.9 5.16
 -1 5 15 32.7 2.76
 -1 5 15 31.85 2.58
 -1 5 15 31.94 2.92
 -1 5 15 32.61 2.68
 -1 5 15 29.52 2.39
 -1 5 15 38.76 3.02
 -1 5 15 29.46 2.62
 1 -5 -15 29.15 2.52
 -1 5 15 28.94 2.53
 1 -5 -15 30.11 2.58
 1 -5 -15 34.83 2.64
 1 -5 -15 28.95 2.57
 1 -5 -15 34.06 2.61
 -1 5 14 279.13 11.77
 1 -5 -14 245.58 11.59
 -1 5 14 286.37 11.86
 -1 5 14 296.4 11.72
 -1 5 14 270.49 11.58
 -1 5 14 298.5 11.86
 -1 5 14 279.69 11.75
 1 -5 -14 284.41 11.81
 1 -5 -14 280.47 11.83
 1 -5 -14 283.63 11.83
 1 -5 -14 273.95 11.79
 -1 5 13 379.91 15.65
 -1 5 13 379.21 15.69
 -1 5 13 410.51 15.7
 -1 5 13 382.84 15.65
 -1 5 13 388.28 15.72
 1 -5 -13 377.02 15.65
 1 -5 -13 380.7 15.71
 1 -5 -13 375.56 15.63
 1 -5 -13 369.97 15.64
 1 -5 -12 20.03 1.95
 -1 5 12 20.95 1.84
 -1 5 12 18.56 2.13
 1 -5 -12 20.99 1.91
 1 -5 -12 18.83 1.83
 1 -5 -12 18.72 2.01
 -1 5 12 18.97 2.08
 -1 5 11 94.84 4.54
 -1 5 11 88.73 4.68
 -1 5 11 96.73 4.59
 -1 5 11 102.26 4.67
 -1 5 11 92.62 4.37
 -1 5 11 95.71 4.78
 1 -5 -11 96.85 4.55
 -1 5 11 92.61 4.66
 1 -5 -11 93.18 4.46
 1 -5 -11 89.98 4.5
 1 -5 -11 97.49 4.62
 1 -5 -11 90.11 4.45
 -1 5 10 312.47 12.62
 -1 5 10 323.25 12.77
 -1 5 10 305.99 12.77
 -1 5 10 332.75 12.72
 -1 5 10 310.85 12.52
 -1 5 10 352.93 12.75
 1 -5 -10 299.86 12.64
 1 -5 -10 297.68 12.59
 -1 5 10 302.9 12.74
 1 -5 -10 306.86 12.74
 1 -5 -10 295.65 12.62
 1 -5 -10 300 12.66
 -1 5 9 34.96 2.44
 -1 5 9 35.78 2.53
 -1 5 9 33.41 2.59
 -1 5 9 36.32 2.43
 -1 5 9 34.21 2.04
 -1 5 9 35.01 2.46
 1 -5 -9 29.38 2.08
 -1 5 9 32.29 2.39
 1 -5 -9 32.04 2.28
 1 -5 -9 35.6 2.31
 1 -5 -9 37.52 2.2
 -1 5 9 37.65 2.39
 -1 5 8 60.32 3.17
 -1 5 8 59.29 3.19
 1 -5 -8 53.6 2.97
 1 -5 -8 53.64 2.96
 1 -5 -8 51.32 2.78
 -1 5 8 53.42 3.04
 -1 5 8 58.52 2.62
 1 -5 -8 51.43 2.78
 -1 5 8 51.28 2.68
 -1 5 8 62.43 3.1
 -1 5 8 54.49 3.09
 -1 5 8 53.98 3.08
 -1 5 7 127.89 5.42
 1 -5 -7 131.6 5.56
 -1 5 7 137.93 5.41
 -1 5 7 128.42 5.71
 -1 5 7 148.69 5.74
 1 -5 -7 135.13 5.46
 1 -5 -7 128.69 5.45
 -1 5 7 122.57 5.48
 -1 5 7 115.92 5.38
 -1 5 7 143.18 5.81
 -1 5 7 136.36 5.74
 -1 5 7 145.1 5.82
 1 -5 -7 126.43 5.72
 1 -5 -7 125.46 5.59
 1 -5 -7 128.79 5.74
 1 -5 -6 1338.09 51.46
 -1 5 6 1243.39 51.15
 -1 5 6 1534.12 51.39
 -1 5 6 1383.06 51.19
 -1 5 6 1333.82 51.37
 1 -5 -6 1267.68 51.29
 -1 5 6 1217.81 51.26
 -1 5 6 1303.26 51.39
 1 -5 -6 1274.84 51.24
 -1 5 6 1384.82 51.25
 -1 5 6 1466.44 51.41
 -1 5 6 1255.84 51.18
 -1 5 6 1382 51.36
 -1 5 6 1501.06 51.45
 1 -5 -6 1315.42 51.44
 1 -5 -6 1307.36 51.35
 1 -5 -5 -0.36 1.16
 1 -5 -5 -0.1 1.39
 1 -5 -5 0.55 1.33
 -1 5 5 -0.03 0.7
 1 -5 -5 0.31 1.55
 -1 5 5 0.29 1.39
 -1 5 5 0.77 0.78
 -1 5 5 0.76 0.75
 -1 5 5 0.03 1.29
 -1 5 5 1.81 1.47
 -1 5 5 0.16 1.35
 1 -5 -5 0.04 1.06
 -1 5 5 1.16 1
 -1 5 5 -0.15 1.51
 -1 5 5 1.23 0.91
 -1 5 5 -0.41 1.01
 -1 5 5 0.79 1.27
 -1 5 5 0.72 1.45
 -1 5 5 -0.46 1.35
 1 -5 -4 57.97 2.47
 1 -5 -4 53.31 2.68
 1 -5 -4 48.26 2.17
 1 -5 -4 56.1 2.9
 1 -5 -4 56.64 2.53
 -1 5 4 47.56 2.73
 -1 5 4 62.95 2.67
 1 -5 -4 57.5 2.84
 -1 5 4 61.23 2.44
 -1 5 4 55.3 2.41
 -1 5 4 49.82 2.61
 -1 5 4 52.1 2.74
 -1 5 4 59.76 2.68
 -1 5 4 52.75 2.73
 1 -5 -4 56.45 2.57
 -1 5 4 52.58 2.47
 -1 5 4 43.85 2.41
 -1 5 4 55.37 2.52
 -1 5 4 57.8 2.8
 -1 5 4 56.84 2.68
 -1 5 4 48.79 2.35
 -1 5 4 55.79 2.59
 1 -5 -3 66.31 3.26
 -1 5 3 70.75 3.03
 -1 5 3 60.61 3.17
 1 -5 -3 69.59 3.33
 1 -5 -3 74.93 2.92
 -1 5 3 64.35 2.98
 -1 5 3 64.8 3.13
 -1 5 3 73.22 3.03
 -1 5 3 65 3.13
 1 -5 -3 64.53 3.03
 -1 5 3 67.11 3.13
 -1 5 3 59.99 2.78
 -1 5 3 62.5 3.09
 -1 5 3 67.6 3.06
 1 -5 -3 66.29 3.13
 1 -5 -3 66.9 2.95
 1 -5 -2 8.7 1.59
 1 -5 -2 6.78 1.04
 -1 5 2 7.12 1.53
 -1 5 2 7.99 1.23
 1 -5 -2 7.32 1.57
 1 -5 -2 8.43 1.2
 -1 5 2 3.53 3.56
 -1 5 2 8.87 1.1
 -1 5 2 6.41 1.39
 -1 5 2 6.38 1.22
 -1 5 2 7.77 1.4
 1 -5 -2 8.33 1.05
 -1 5 2 6.49 1.33
 -1 5 2 7.96 1.33
 -1 5 2 8.1 1.1
 -1 5 2 7.09 1.28
 -1 5 2 7.24 1.25
 1 -5 -2 7.57 1.13
 1 -5 -1 1524.36 60.15
 1 -5 -1 1661.8 60.02
 -1 5 1 1547.32 60.04
 -1 5 1 1654.84 60.13
 1 -5 -1 1614.34 60.04
 -1 5 1 1564.92 60.05
 -1 5 1 1656.46 59.93
 1 -5 -1 1605.59 59.9
 -1 5 1 1634.95 61.17
 -1 5 1 1644.55 59.96
 -1 5 1 1503.36 60.08
 -1 5 1 1469.47 59.99
 1 -5 -1 1645.92 60.01
 -1 5 1 1465.86 60.03
 -1 5 1 1621.88 59.95
 1 -5 -1 1430.72 59.88
 -1 5 1 1400.04 59.96
 -1 5 1 1612.79 60.03
 1 -5 -1 1597.5 59.96
 1 -5 -1 1529.64 60.07
 -1 5 0 19.8 1.23
 1 -5 0 17.61 1.65
 -1 5 0 18.44 1.43
 -1 5 0 19.17 1.6
 1 -5 0 19.64 1.46
 1 -5 0 19.58 1.39
 -1 5 0 16.9 1.57
 1 -5 0 16.46 1.11
 -1 5 0 18.05 1.23
 -1 5 0 16.9 1.44
 1 -5 0 18.25 1.21
 -1 5 0 17.18 1.35
 -1 5 0 18.35 1.61
 -1 5 0 16.5 1.29
 1 -5 0 18.9 1.8
 -1 5 0 17.63 0.88
 -1 5 0 18 0.88
 -1 5 0 18.96 1.16
 -1 5 0 16.62 0.98
 1 -5 0 17.36 1.52
 1 -5 1 62.8 3.08
 1 -5 1 66.02 2.89
 -1 5 -1 62.77 2.82
 -1 5 -1 56.16 2.97
 -1 5 -1 55.55 2.82
 1 -5 1 59.68 2.69
 1 -5 1 62.63 2.85
 1 -5 1 61.21 2.92
 -1 5 -1 65.05 2.99
 -1 5 -1 58.9 2.89
 -1 5 -1 60.03 2.56
 1 -5 1 60.14 2.76
 -1 5 -1 63.39 2.83
 1 -5 2 1693.4 66.21
 -1 5 -2 1768.43 66.07
 1 -5 2 1855.88 66.17
 1 -5 2 1820.05 66.15
 -1 5 -2 1790.92 66.1
 -1 5 -2 1740.33 66.06
 1 -5 2 1581.82 66.04
 -1 5 -2 1749.19 66.24
 1 -5 2 1726.21 66.12
 -1 5 -2 1696.3 66.2
 -1 5 -2 1655.09 66.15
 -1 5 -2 1644.17 66.12
 1 -5 3 90.77 3.92
 -1 5 -3 82.98 3.88
 -1 5 -3 81.31 3.84
 1 -5 3 88.44 3.84
 -1 5 -3 85.17 3.6
 1 -5 3 82.61 3.73
 1 -5 3 96.02 3.78
 -1 5 -3 93.88 3.83
 1 -5 3 90.25 3.74
 1 -5 3 90.49 3.95
 1 -5 3 90.42 3.79
 1 -5 3 89.9 4.03
 -1 5 -3 89.04 4.05
 -1 5 -3 91.97 3.81
 -1 5 -4 260.63 10.42
 1 -5 4 254.6 10.4
 1 -5 4 271.71 10.3
 1 -5 4 266.21 10.28
 1 -5 4 239.65 10.28
 1 -5 4 279.3 10.49
 -1 5 -4 244.95 10.39
 1 -5 4 271.06 10.46
 -1 5 -4 253.94 10.43
 -1 5 -4 272.42 10.32
 -1 5 -4 267.1 10.53
 -1 5 -4 262.13 10.44
 -1 5 -5 22.45 1.82
 -1 5 -5 21.73 2.11
 1 -5 5 25.41 1.78
 1 -5 5 20.4 1.4
 1 -5 5 22.69 1.79
 -1 5 -5 21.79 1.61
 1 -5 5 19.68 1.6
 1 -5 5 19.81 1.38
 -1 5 -5 21.49 1.68
 1 -5 5 22.78 1.74
 -1 5 -5 18.24 1.71
 -1 5 -5 23.1 1.55
 -1 5 -5 21.59 2.03
 1 -5 5 22.15 1.34
 1 -5 6 1.7 1.2
 1 -5 6 0.72 1.57
 -1 5 -6 1.88 1.21
 1 -5 6 0.52 0.94
 -1 5 -6 2.56 1.31
 1 -5 6 1.3 1.32
 -1 5 -6 2.46 1.33
 -1 5 -6 1.65 1.1
 1 -5 6 1.03 0.98
 1 -5 6 1.49 1.47
 1 -5 6 1.83 0.71
 1 -5 6 1.93 0.94
 1 -5 6 2.04 1.36
 -1 5 -6 1.59 1.79
 1 -5 6 0.98 0.9
 -1 5 -6 1.7 1.4
 -1 5 -7 36.95 2.22
 1 -5 7 36.05 2.27
 1 -5 7 36.82 2.35
 1 -5 7 40.62 2.1
 -1 5 -7 38.74 2.29
 1 -5 7 36.89 2.35
 -1 5 -7 37.99 2.33
 -1 5 -7 38.59 2.68
 1 -5 7 39.63 2.41
 1 -5 7 37.2 2.11
 1 -5 7 43.29 2.06
 -1 5 -7 40.18 2.65
 -1 5 -7 37.49 2.33
 -1 5 -7 33.86 2.11
 -1 5 -8 663.61 25.61
 1 -5 8 597.13 25.61
 1 -5 8 677.48 25.55
 1 -5 8 630.84 25.61
 -1 5 -8 648.61 25.57
 -1 5 -8 626.14 25.6
 -1 5 -8 678.1 25.75
 1 -5 8 652.29 25.64
 1 -5 8 596.3 25.53
 1 -5 8 603.36 25.44
 1 -5 8 748.12 25.65
 -1 5 -8 670.71 25.6
 1 -5 8 702.08 25.54
 -1 5 -8 693.26 25.65
 -1 5 -8 698.93 25.72
 -1 5 -9 343.48 13.14
 -1 5 -9 343.65 13.05
 1 -5 9 297.96 12.92
 1 -5 9 317.34 13.02
 -1 5 -9 326.83 13.16
 1 -5 9 339.7 12.95
 -1 5 -9 296.26 12.97
 1 -5 9 346.74 13.01
 -1 5 -9 322.73 12.97
 -1 5 -9 326.15 12.99
 1 -5 9 312.14 12.99
 -1 5 -9 321.21 12.96
 -1 5 -10 261.77 10.63
 -1 5 -10 266.73 10.65
 1 -5 10 280.56 10.67
 -1 5 -10 247.25 10.65
 1 -5 10 272.27 10.71
 -1 5 -10 243.46 10.61
 -1 5 -10 269.29 10.84
 1 -5 10 246.83 10.63
 1 -5 10 245.59 10.57
 1 -5 10 267.06 10.59
 -1 5 -10 273.1 10.7
 -1 5 -10 270.41 10.78
 1 -5 10 249.6 10.62
 -1 5 -10 259.91 10.6
 -1 5 -11 15.74 1.63
 -1 5 -11 13.41 1.58
 -1 5 -11 16.65 1.67
 1 -5 11 14.79 1.54
 1 -5 11 15.61 1.65
 -1 5 -11 14.32 1.73
 -1 5 -11 15.21 2.24
 1 -5 11 12.81 1.72
 1 -5 11 13.39 1.54
 1 -5 11 16.95 1.57
 -1 5 -11 16.83 2.09
 -1 5 -11 14.17 1.7
 1 -5 11 14.07 1.73
 -1 5 -12 45.04 2.58
 1 -5 12 52.91 2.69
 -1 5 -12 41.5 2.62
 -1 5 -12 40.05 2.69
 1 -5 12 42.87 2.71
 -1 5 -12 42.73 2.73
 -1 5 -12 42.72 3.02
 1 -5 12 39.98 2.59
 -1 5 -12 43.08 2.66
 1 -5 12 42.79 2.64
 1 -5 12 46.17 2.64
 -1 5 -12 42.82 2.74
 -1 5 -12 48.24 3.01
 -1 5 -13 3.85 1.58
 -1 5 -13 4.95 1.55
 -1 5 -13 3.71 2.01
 -1 5 -13 2.66 1.42
 1 -5 13 3.54 1.38
 -1 5 -13 3.36 1.5
 -1 5 -13 2.85 1.37
 1 -5 14 12.35 1.83
 -1 5 -14 12.25 1.89
 1 -5 14 9.87 1.64
 -1 5 -14 14.13 1.92
 -1 5 -14 14.91 2.16
 1 -5 14 14.78 1.72
 -1 5 -14 11.92 1.77
 1 -5 15 -1.04 1.42
 -1 5 -15 -0.53 1.64
 1 -5 15 0.61 1.42
 -1 5 -15 -0.7 2.19
 -1 5 -15 -0.73 2.1
 -1 5 -15 0.56 1.72
 1 -5 16 43.06 2.96
 -1 5 -16 42.43 3.08
 1 -5 16 45.21 2.93
 -1 5 -16 49.79 3.61
 -1 5 -16 47.54 3.17
 -1 5 -16 50.65 3.52
 1 -5 17 233.07 10.27
 1 -5 17 234.13 10.22
 -1 5 -17 205.76 10.11
 1 -5 17 241.29 10.22
 -1 5 -17 245.07 10.54
 -1 5 -17 250.02 10.31
 -1 5 -17 253.76 10.45
 1 -5 18 37.36 2.97
 1 -5 18 40.06 2.85
 1 -5 18 35.03 2.7
 1 -5 18 40.17 2.87
 -1 5 -18 43.37 3.57
 -1 5 -18 45.29 3.1
 -1 5 -18 43.89 3.46
 1 -5 19 34.03 2.71
 1 -5 19 36.02 2.74
 1 -5 19 29.84 2.47
 -1 5 -19 36.57 3.26
 -1 5 -19 38.56 3.01
 1 -5 19 36.89 2.76
 -1 5 -19 36.55 3.43
 1 -5 20 11.89 1.85
 1 -5 20 12.1 1.99
 -1 5 -20 13.65 2.57
 1 -5 20 9.85 1.83
 1 -5 20 9.52 1.78
 -1 5 -20 12.27 2.68
 -1 5 -21 2.52 2.32
 1 -5 21 6.68 1.57
 1 -5 22 20.15 1.96
 1 -5 22 30.13 2.54
 1 -5 22 26.76 2.23
 1 -5 22 22.61 2.12
 1 -5 22 24.17 2.07
 1 -5 23 0.68 1.15
 -1 5 -23 1.27 1.5
 1 -5 23 -0.16 1.33
 1 -5 23 -1.1 1.31
 1 -5 23 0.58 1.57
 1 -5 24 36.63 2.41
 1 -5 24 44.64 2.61
 1 -5 24 40.25 2.44
 1 -5 24 44.09 2.52
 1 -5 25 7.22 1.07
 1 -5 25 9.26 1.17
 -1 4 25 82.41 3.64
 -1 4 24 25.96 1.88
 -1 4 24 24.65 1.82
 -1 4 24 27.64 1.79
 -1 4 23 0.55 1.32
 -1 4 23 1.25 1.21
 -1 4 23 0.29 1.22
 -1 4 23 1.43 1.23
 -1 4 23 -0.05 1.33
 -1 4 22 -0.52 1.45
 1 -4 -22 1.68 1.51
 -1 4 22 0.19 1.03
 -1 4 22 1 1.34
 -1 4 22 1.77 1.45
 -1 4 22 -1.1 1.45
 1 -4 -21 9.37 1.85
 1 -4 -21 11.19 1.82
 -1 4 21 5.83 1.71
 -1 4 21 6.2 1.64
 -1 4 21 6.88 1.34
 -1 4 21 6.26 1.65
 -1 4 20 24.91 2.35
 -1 4 20 21.72 2.4
 -1 4 20 18.87 2.19
 -1 4 20 19.66 2.27
 -1 4 20 21.23 2.33
 1 -4 -20 24.12 2.42
 1 -4 -20 25.83 2.45
 1 -4 -20 23.73 2.31
 1 -4 -20 22.84 2.43
 -1 4 20 25.21 2.3
 -1 4 20 22.55 2.35
 -1 4 19 68.72 3.75
 1 -4 -19 64.48 3.8
 -1 4 19 62.4 3.73
 -1 4 19 60.93 3.8
 1 -4 -19 62.67 3.73
 -1 4 19 54.48 3.6
 -1 4 19 60.35 3.74
 -1 4 19 57.47 3.75
 -1 4 18 9.05 2.05
 1 -4 -18 8.48 1.95
 -1 4 18 6.44 2.01
 1 -4 -18 8.04 1.89
 1 -4 -18 7.57 1.78
 -1 4 18 11.21 1.95
 1 -4 -18 5.62 1.84
 -1 4 18 10.19 2.1
 -1 4 18 9.86 2.14
 -1 4 18 5.42 1.93
 -1 4 17 160.35 7.3
 -1 4 17 160.07 7.27
 -1 4 17 150.47 7.05
 -1 4 17 150.32 7.27
 -1 4 17 147.34 7.08
 1 -4 -17 160.82 7.28
 1 -4 -17 164.62 7.21
 1 -4 -17 154.27 7.21
 1 -4 -17 154.81 7.26
 -1 4 17 150.6 7.17
 1 -4 -16 450.4 18.16
 -1 4 16 440.96 18.11
 -1 4 16 458.09 18.13
 -1 4 16 439.05 17.98
 -1 4 16 460.11 17.97
 -1 4 16 435.58 17.99
 -1 4 16 434.76 18.12
 -1 4 16 427.25 18
 1 -4 -16 440.09 18.14
 1 -4 -16 443.62 18.03
 1 -4 -16 440.08 18.11
 -1 4 15 16.76 2.21
 -1 4 15 16.42 2.05
 -1 4 15 18.48 2.44
 -1 4 15 19.76 2.2
 -1 4 15 19.56 2.56
 -1 4 15 21.81 2.07
 1 -4 -15 18.43 2
 -1 4 15 18.95 2.19
 1 -4 -15 19.92 2.12
 1 -4 -15 20.18 2.09
 1 -4 -15 19.11 2.07
 1 -4 -15 21.72 2.13
 1 -4 -15 17.54 2.09
 1 -4 -15 20.01 2.15
 1 -4 -14 18.72 2.08
 1 -4 -14 16.98 1.97
 1 -4 -14 17.4 1.94
 -1 4 14 15.85 1.82
 -1 4 14 16.65 2.39
 -1 4 14 15.5 2.24
 -1 4 14 17.07 2.09
 -1 4 14 19.08 2.16
 1 -4 -14 15.43 1.94
 1 -4 -14 14.21 1.83
 1 -4 -14 18.33 1.94
 -1 4 14 17.86 1.99
 -1 4 13 291.46 12.18
 -1 4 13 293.9 12.03
 -1 4 13 294.02 12.22
 1 -4 -13 293.84 12.15
 -1 4 13 293.68 12.1
 1 -4 -13 283 12.09
 1 -4 -13 292.44 12.13
 -1 4 12 1.63 1.52
 -1 4 12 0.36 1.88
 -1 4 12 0.06 1.51
 -1 4 12 0.66 1.73
 -1 4 12 1.08 1.57
 -1 4 12 1.68 1.75
 1 -4 -12 1.14 1.35
 1 -4 -12 0.31 1.39
 1 -4 -12 0.83 1.34
 -1 4 11 63.85 3.63
 1 -4 -11 64.67 3.44
 1 -4 -11 59.59 3.24
 1 -4 -11 59.41 3.3
 -1 4 11 75.47 3.66
 -1 4 11 61.21 3.57
 1 -4 -11 61.9 3.34
 -1 4 11 69.62 3.64
 -1 4 11 70.56 3.47
 -1 4 11 66.16 3.49
 -1 4 10 1041.06 40.04
 -1 4 10 1051.38 39.91
 -1 4 10 1016.53 40.05
 1 -4 -10 995.75 39.93
 -1 4 10 1114 40.03
 -1 4 10 992.72 40.03
 -1 4 10 1092.04 39.98
 1 -4 -10 992.71 39.93
 1 -4 -10 1030.08 40.04
 1 -4 -10 979.56 39.89
 1 -4 -9 118.46 5.04
 -1 4 9 110.63 5.22
 1 -4 -9 117.66 5.09
 1 -4 -9 117.5 5.17
 -1 4 9 135.08 5.31
 -1 4 9 121.35 5.3
 -1 4 9 109.64 5.29
 -1 4 9 108.46 5.15
 1 -4 -9 111.79 5.1
 1 -4 -9 109.4 5.11
 1 -4 -9 117.42 5.2
 -1 4 9 116.12 5.2
 1 -4 -8 1.17 1.08
 1 -4 -8 4.43 1.34
 1 -4 -8 3.52 1.3
 -1 4 8 3.54 1.62
 1 -4 -8 4.21 1.26
 -1 4 8 3.14 1.58
 1 -4 -8 3.33 1.14
 -1 4 8 3.82 1
 -1 4 8 4.81 1.59
 1 -4 -8 4.38 1.24
 1 -4 -8 4.1 1.21
 -1 4 8 3.71 1.21
 -1 4 8 2.51 1.69
 -1 4 8 5.23 1.84
 -1 4 8 3.28 1.54
 -1 4 8 5.73 1.55
 -1 4 8 3.04 1.63
 -1 4 7 40.99 2.44
 -1 4 7 43.09 2.07
 -1 4 7 37.35 2.4
 1 -4 -7 37.93 2.14
 1 -4 -7 37.02 1.94
 -1 4 7 42.14 2.18
 -1 4 7 35.48 2.08
 -1 4 7 42.61 2.56
 1 -4 -7 39.29 2.32
 1 -4 -7 39.08 2.15
 1 -4 -7 38.42 2.28
 -1 4 7 36.71 2.47
 -1 4 7 45.46 2.56
 -1 4 7 44.2 2.46
 1 -4 -7 40.08 2.06
 1 -4 -6 31.25 1.42
 -1 4 6 29.85 2.08
 -1 4 6 34.56 1.74
 -1 4 6 32.38 2.11
 1 -4 -6 31.35 1.73
 -1 4 6 33.87 1.91
 -1 4 6 34.26 2.16
 -1 4 6 29.38 1.8
 1 -4 -6 30.92 1.93
 1 -4 -6 30.96 1.51
 1 -4 -6 30.53 2.02
 -1 4 6 35.17 2.09
 1 -4 -6 32.1 1.86
 1 -4 -6 33.12 2.1
 -1 4 6 40.8 2.23
 -1 4 5 54.23 2.73
 -1 4 5 51.86 2.68
 -1 4 5 51.17 2.75
 1 -4 -5 53.3 2.73
 -1 4 5 60.85 2.67
 1 -4 -5 51.04 2.45
 -1 4 5 54.66 2.7
 -1 4 5 47.62 2.4
 -1 4 5 47.72 2.43
 1 -4 -5 50.09 2.59
 1 -4 -5 51.11 2.14
 1 -4 -5 55.35 2.38
 1 -4 -5 55.14 2.71
 -1 4 5 54.07 2.19
 1 -4 -5 55.55 2.5
 -1 4 5 56.1 2.4
 -1 4 5 57.39 2.68
 1 -4 -5 46.74 2.11
 -1 4 5 61.35 2.78
 1 -4 -4 633.9 21.77
 1 -4 -4 632.35 21.83
 1 -4 -4 644.93 21.58
 -1 4 4 510.01 21.44
 -1 4 4 587.4 21.72
 -1 4 4 698.04 21.73
 -1 4 4 668.35 21.78
 -1 4 4 388.51 21.39
 1 -4 -4 632.39 21.84
 -1 4 4 693.18 21.76
 -1 4 4 675.22 21.55
 -1 4 4 612.9 21.73
 -1 4 4 700.56 21.72
 -1 4 4 661.06 21.79
 1 -4 -4 646.55 21.64
 -1 4 4 633.17 21.67
 -1 4 4 547.41 21.62
 -1 4 4 720.42 21.81
 1 -4 -4 629.17 21.7
 1 -4 -4 633.31 21.56
 -1 4 4 547.18 21.56
 1 -4 -3 621.1 22.89
 1 -4 -3 614.02 23.06
 -1 4 3 591.81 22.94
 -1 4 3 558.55 22.78
 -1 4 3 693.29 22.92
 1 -4 -3 600.52 22.84
 1 -4 -3 598.51 22.95
 -1 4 3 624.03 22.97
 -1 4 3 556.58 22.91
 -1 4 3 687.18 22.92
 1 -4 -3 608.68 22.89
 -1 4 3 634.49 22.97
 -1 4 3 640.79 22.93
 -1 4 3 563.12 22.8
 1 -4 -3 602.7 23
 -1 4 3 596.06 22.88
 -1 4 3 570.45 22.93
 1 -4 -2 601.82 21.85
 1 -4 -2 565.79 21.88
 -1 4 2 559.82 21.82
 -1 4 2 515 21.79
 -1 4 2 565.89 21.8
 -1 4 2 555.73 21.77
 -1 4 2 529.65 21.79
 -1 4 2 602.86 21.75
 -1 4 2 521.7 21.77
 -1 4 2 574.45 21.78
 1 -4 -2 559.62 21.85
 1 -4 -2 561.64 21.77
 -1 4 2 580.35 21.75
 1 -4 -2 598.52 21.74
 -1 4 2 615.72 21.84
 1 -4 -2 566.92 21.93
 1 -4 -1 4474.71 164.34
 -1 4 1 4474.04 164.43
 -1 4 1 4472.14 164.37
 -1 4 1 4408.87 164.33
 1 -4 -1 4451.24 164.25
 -1 4 1 4060.24 164.34
 -1 4 1 4170.25 164.32
 -1 4 1 4365.69 164.21
 -1 4 1 3879.89 164.29
 1 -4 -1 4135.83 164.22
 -1 4 1 4415.46 164.24
 -1 4 1 4535.41 164.31
 1 -4 -1 4492.54 164.27
 1 -4 -1 4709.25 164.3
 -1 4 1 4258.02 164.19
 -1 4 1 4334.23 164.24
 1 -4 -1 4218.15 164.38
 1 -4 -1 4203.8 164.33
 -1 4 1 4023.67 164.16
 -1 4 1 4477.56 164.4
 1 -4 -1 4209.02 164.4
 -1 4 0 13.98 1.42
 -1 4 0 13.67 1.21
 -1 4 0 13.31 0.96
 -1 4 0 13.22 1.46
 1 -4 0 13.52 1.22
 -1 4 0 12.24 1.36
 1 -4 0 12.9 0.93
 -1 4 0 13.93 1
 -1 4 0 13.22 1.21
 1 -4 0 13.94 1.03
 -1 4 0 15.31 1.36
 1 -4 0 12.48 1.28
 1 -4 0 12.19 1.44
 1 -4 0 15.99 1.2
 1 -4 0 13.29 1.55
 -1 4 0 13.61 1.42
 -1 4 0 13.03 1.46
 -1 4 0 12.6 1.19
 1 -4 1 308.4 12.32
 -1 4 -1 307.78 12.31
 1 -4 1 342.33 12.25
 1 -4 1 342.17 12.23
 -1 4 -1 322.75 12.23
 1 -4 1 303.91 12.31
 -1 4 -1 285.16 12.18
 -1 4 -1 288.07 12.26
 -1 4 -1 297.77 12.26
 -1 4 -1 311.05 12.28
 1 -4 1 303.72 12.25
 1 -4 1 308.92 12.31
 -1 4 -1 322.98 12.11
 -1 4 -1 308.03 12.18
 1 -4 1 322.95 12.18
 1 -4 2 156.87 6.12
 -1 4 -2 147.9 6.13
 1 -4 2 151.83 6.14
 1 -4 2 153.2 6.08
 1 -4 2 151.45 6.04
 -1 4 -2 149.97 6.18
 1 -4 2 151.64 6.14
 -1 4 -2 147.78 5.97
 -1 4 -2 148.21 5.87
 1 -4 2 140.02 5.95
 1 -4 2 155.37 6
 -1 4 -2 137.23 5.99
 -1 4 -2 137.95 6.09
 1 -4 2 149.13 6.05
 -1 4 -2 152.36 6.06
 -1 4 -2 151.25 6
 1 -4 2 155.49 6.13
 -1 4 -3 75.4 3.46
 1 -4 3 84.6 3.48
 1 -4 3 83.4 3.4
 1 -4 3 77.69 3.38
 -1 4 -3 80.57 3.61
 1 -4 3 81.2 3.54
 1 -4 3 72.01 3.37
 1 -4 3 90.82 3.59
 1 -4 3 81.49 3.53
 -1 4 -3 75.05 3.46
 -1 4 -3 79.41 3.53
 -1 4 -3 83.44 3.4
 -1 4 -3 79.85 3.68
 1 -4 3 81.8 3.63
 -1 4 -3 78.55 3.55
 -1 4 -3 78.82 3.69
 -1 4 -3 82.39 3.47
 1 -4 4 84.59 3.55
 -1 4 -4 80.38 3.39
 -1 4 -4 78.22 3.54
 -1 4 -4 78.56 3.68
 1 -4 4 88.3 3.6
 1 -4 4 71.24 3.38
 1 -4 4 81.27 3.37
 1 -4 4 80.68 3.49
 -1 4 -4 76.4 3.46
 1 -4 4 77.72 3.37
 -1 4 -4 74.49 3.47
 -1 4 -4 75.23 3.51
 -1 4 -4 81.37 3.39
 1 -4 4 79.66 3.61
 1 -4 4 82.32 3.33
 -1 4 -4 75.98 3.62
 1 -4 4 83.54 3.29
 1 -4 5 648.92 23.38
 -1 4 -5 598.41 23.18
 -1 4 -5 628.49 23.35
 -1 4 -5 627.1 23.38
 1 -4 5 650.98 23.27
 1 -4 5 664.5 23.25
 1 -4 5 597.77 23.27
 1 -4 5 641.42 23.37
 1 -4 5 621.42 23.29
 -1 4 -5 607.09 23.3
 1 -4 5 615 23.34
 -1 4 -5 585.17 23.3
 1 -4 5 599.66 23.25
 -1 4 -5 577.32 23.28
 -1 4 -5 616.59 23.33
 -1 4 -5 629.79 23.2
 1 -4 5 519.09 23.04
 1 -4 5 622.2 23.37
 1 -4 5 624.72 23.12
 -1 4 -5 604.84 23.39
 1 -4 6 385.03 14.89
 1 -4 6 407.85 15.03
 -1 4 -6 399.44 15.03
 -1 4 -6 373.3 14.73
 -1 4 -6 395.14 14.99
 1 -4 6 408.67 14.88
 1 -4 6 385.5 14.98
 1 -4 6 372.93 14.88
 -1 4 -6 375.41 14.94
 1 -4 6 377.24 14.98
 -1 4 -6 367.11 14.93
 1 -4 6 384.8 14.9
 1 -4 6 391.09 14.98
 -1 4 -6 375.62 14.95
 -1 4 -6 390 14.8
 -1 4 -6 396.96 15.05
 1 -4 6 379.54 14.72
 1 -4 6 339 14.81
 -1 4 -6 368.97 14.92
 -1 4 -7 133.42 5.61
 -1 4 -7 129.8 5.58
 1 -4 7 128.72 5.5
 1 -4 7 117.87 5.36
 1 -4 7 139.02 5.58
 -1 4 -7 130.08 5.57
 1 -4 7 138.78 5.38
 1 -4 7 140.62 5.41
 -1 4 -7 128.95 5.44
 1 -4 7 137.14 5.44
 1 -4 7 121.2 5.47
 -1 4 -7 120.95 5.42
 1 -4 7 128.74 5.4
 1 -4 7 133.23 5.47
 -1 4 -7 128.51 5.47
 -1 4 -7 132.83 5.26
 1 -4 7 121.75 5.32
 1 -4 7 127.65 5.47
 1 -4 7 123.39 5.24
 1 -4 8 71.68 3.51
 1 -4 8 70.09 3.33
 -1 4 -8 75.07 3.46
 1 -4 8 79.06 3.46
 1 -4 8 69.95 3.48
 -1 4 -8 69.12 3.4
 -1 4 -8 77.27 3.22
 1 -4 8 78.61 3.51
 -1 4 -8 72.87 3.48
 1 -4 8 74.95 3.25
 -1 4 -8 76.21 3.57
 -1 4 -8 81.26 3.7
 -1 4 -8 74.89 3.66
 1 -4 8 68.39 3.32
 1 -4 8 74.51 3.5
 1 -4 9 220.35 9.23
 1 -4 9 233.58 9.38
 1 -4 9 233.26 9.45
 -1 4 -9 224 9.37
 1 -4 9 226.33 9.21
 1 -4 9 256.34 9.43
 -1 4 -9 234.18 9.4
 -1 4 -9 212.68 9.39
 -1 4 -9 234.12 9.45
 -1 4 -9 222.88 9.36
 1 -4 9 228.13 9.38
 -1 4 -9 245.21 9.55
 -1 4 -9 240.48 9.55
 1 -4 10 284.9 11.34
 -1 4 -10 293.85 11.42
 -1 4 -10 296.46 11.42
 1 -4 10 262.47 11.08
 1 -4 10 304.15 11.32
 -1 4 -10 287.85 11.31
 -1 4 -10 259.24 11.29
 -1 4 -10 272.51 11.13
 -1 4 -10 291.62 11.35
 -1 4 -10 276.65 11.21
 1 -4 10 267.92 11.21
 1 -4 10 265.09 11.21
 1 -4 11 336.12 13.41
 -1 4 -11 319.74 13.3
 1 -4 11 303.34 13.15
 -1 4 -11 331.46 13.29
 -1 4 -11 354.98 13.45
 1 -4 11 325.46 13.27
 -1 4 -11 343.55 13.49
 -1 4 -11 353.73 13.52
 -1 4 -11 337.73 13.39
 -1 4 -11 330.58 13.2
 -1 4 -11 311.24 13.38
 1 -4 11 352.8 13.41
 -1 4 -12 3.94 1.42
 -1 4 -12 4.99 1.64
 -1 4 -12 5.66 1.87
 -1 4 -12 4.97 1.28
 -1 4 -12 4.84 1.6
 1 -4 12 6.35 1.36
 1 -4 12 4.25 1.37
 -1 4 -12 4.51 1.38
 -1 4 -12 5.31 1.21
 -1 4 -12 4.29 1.22
 -1 4 -13 -0.57 1.36
 -1 4 -13 3.45 1.65
 -1 4 -13 1.04 1.4
 -1 4 -13 0.15 1.19
 -1 4 -13 1.09 1.75
 -1 4 -14 16.59 1.86
 -1 4 -14 15.55 2.16
 -1 4 -14 18.9 2.2
 1 -4 14 14.72 1.85
 1 -4 14 14.89 1.82
 -1 4 -14 16.3 1.85
 -1 4 -14 15.61 2.04
 1 -4 15 5.42 1.54
 1 -4 15 5.32 1.49
 -1 4 -15 3.37 1.64
 -1 4 -15 5.1 2.03
 -1 4 -15 4.36 1.85
 1 -4 15 3.62 1.53
 -1 4 -15 3.08 1.64
 1 -4 16 0.93 1.63
 1 -4 16 0.66 1.47
 -1 4 -16 0.39 2.1
 -1 4 -16 -1.03 2.04
 -1 4 -16 -0.08 1.93
 -1 4 -16 0.91 1.59
 1 -4 16 0.52 1.57
 1 -4 17 -0.25 1.63
 -1 4 -17 3.29 2.1
 1 -4 17 4.92 1.73
 1 -4 17 0.93 1.52
 -1 4 -17 -1.5 2.24
 -1 4 -17 -2.72 2.21
 -1 4 -17 1.17 1.74
 1 -4 17 -0.39 1.58
 -1 4 -18 83.26 4.7
 1 -4 18 73.4 4.17
 1 -4 18 75.01 4.35
 -1 4 -18 81.06 4.56
 -1 4 -18 77.23 4.33
 1 -4 18 73.26 4.22
 -1 4 -19 1.4 2.39
 1 -4 19 1.83 1.72
 1 -4 19 0.65 1.67
 1 -4 19 0.65 1.65
 -1 4 -19 3.22 2.28
 -1 4 -19 -0.17 1.84
 -1 4 -20 164.6 7.14
 -1 4 -20 160.28 7.26
 1 -4 20 144.21 6.92
 1 -4 20 144.59 6.88
 1 -4 20 154.82 6.89
 1 -4 21 11.77 2
 1 -4 21 10.87 1.82
 -1 4 -21 12.33 2.55
 1 -4 21 11.78 2.29
 1 -4 21 9.46 1.62
 1 -4 22 21.66 2.05
 1 -4 22 21.85 2.08
 1 -4 22 23.92 2.2
 1 -4 22 20.27 2.4
 1 -4 22 21.09 1.94
 1 -4 23 1.48 1.27
 1 -4 23 -1.57 1.38
 1 -4 23 -0.18 1.43
 1 -4 23 2.06 1.71
 1 -4 24 8.69 1.4
 1 -4 24 11.36 1.65
 1 -4 24 8.05 1.41
 1 -4 24 9.94 1.55
 1 -4 25 0.96 1.04
 1 -4 25 1.34 1.41
 1 -4 25 1.45 1.01
 -1 3 25 33.44 1.91
 -1 3 25 27.96 1.81
 -1 3 24 68.91 3.2
 -1 3 24 64.83 3.2
 -1 3 24 57.06 2.92
 -1 3 24 55.99 3.18
 -1 3 23 56.39 3
 -1 3 23 55.22 2.99
 -1 3 23 44.47 2.7
 -1 3 23 46.2 2.97
 1 -3 -22 4.46 1.73
 -1 3 22 4.59 1.47
 -1 3 22 6.22 1.69
 -1 3 22 3.2 1.47
 -1 3 22 6.55 1.34
 -1 3 22 5.3 1.64
 -1 3 21 71.23 4.09
 1 -3 -21 76.53 4.09
 1 -3 -21 72.85 4.1
 -1 3 21 76.25 4.08
 -1 3 21 79.46 4.16
 -1 3 21 63.44 3.79
 -1 3 20 -0.38 1.73
 -1 3 20 0.84 1.72
 -1 3 20 3.39 1.7
 -1 3 20 -0.08 1.75
 1 -3 -20 1.52 1.7
 1 -3 -20 0.43 1.69
 -1 3 20 0.08 1.63
 1 -3 -20 0.25 1.79
 1 -3 -20 2.51 1.59
 -1 3 20 1 1.55
 -1 3 20 0.72 1.69
 -1 3 19 134.36 6.09
 1 -3 -19 123.54 6
 -1 3 19 109.97 5.91
 1 -3 -19 119.09 6.03
 1 -3 -19 122.95 6.04
 -1 3 19 118.09 6.05
 -1 3 19 128.55 6.1
 -1 3 19 125.18 5.97
 -1 3 19 119.43 5.91
 -1 3 18 78.96 4.4
 -1 3 18 83.25 4.51
 -1 3 18 76.38 4.38
 1 -3 -18 89.15 4.45
 -1 3 18 77.04 4.39
 -1 3 18 78.08 4.47
 1 -3 -18 80.24 4.42
 1 -3 -18 80.55 4.48
 -1 3 18 80.12 4.36
 -1 3 18 77.8 4.36
 -1 3 17 1.44 1.85
 1 -3 -17 1.75 1.73
 1 -3 -17 1.33 1.6
 -1 3 17 2.39 1.68
 -1 3 17 -1.42 1.7
 -1 3 17 2.56 1.73
 -1 3 17 -0.32 1.68
 -1 3 17 1 1.72
 1 -3 -17 -0.08 1.63
 1 -3 -17 2.52 1.64
 1 -3 -16 221.74 9.71
 -1 3 16 216.75 9.63
 -1 3 16 220.81 9.52
 -1 3 16 219.96 9.59
 -1 3 16 219.55 9.67
 1 -3 -16 225.58 9.63
 1 -3 -16 218.22 9.65
 1 -3 -16 220.9 9.7
 -1 3 16 234.99 9.71
 -1 3 16 225.16 9.55
 1 -3 -15 488.61 19.7
 -1 3 15 476.68 19.59
 -1 3 15 497.86 19.6
 -1 3 15 480.11 19.64
 -1 3 15 492.73 19.72
 1 -3 -15 499.35 19.7
 1 -3 -15 485.28 19.75
 1 -3 -15 493.24 19.78
 1 -3 -14 97.94 4.74
 -1 3 14 97.45 4.89
 1 -3 -14 92.65 4.68
 1 -3 -14 96.64 4.76
 1 -3 -14 97.22 4.76
 -1 3 14 101.27 4.98
 -1 3 14 90.53 4.71
 1 -3 -14 96.47 4.61
 -1 3 13 15.25 1.8
 -1 3 13 14.3 1.74
 -1 3 13 12.74 1.86
 -1 3 13 14.7 2.2
 1 -3 -13 15.26 1.76
 1 -3 -13 14.61 1.79
 1 -3 -13 15.12 1.72
 1 -3 -13 11.96 1.63
 1 -3 -13 14.55 1.79
 1 -3 -13 11.87 1.67
 -1 3 12 18.42 1.84
 -1 3 12 22.28 2
 -1 3 12 20.79 2.22
 -1 3 12 20.86 2.2
 1 -3 -12 17.37 1.74
 -1 3 12 19.62 1.96
 1 -3 -12 20.03 1.92
 1 -3 -12 18.92 1.86
 1 -3 -12 18.93 1.83
 -1 3 11 7.07 1.9
 -1 3 11 5.77 1.48
 -1 3 11 3.32 1.58
 -1 3 11 6.89 1.71
 -1 3 11 4.9 1.82
 -1 3 11 5.25 1.49
 1 -3 -11 5 1.37
 1 -3 -11 5.87 1.37
 1 -3 -11 5.62 1.41
 1 -3 -11 4.09 1.19
 -1 3 10 18.76 2.08
 1 -3 -10 18.77 1.71
 -1 3 10 18.91 2.07
 -1 3 10 16.71 1.32
 -1 3 10 17.37 2.14
 -1 3 10 17.33 1.84
 -1 3 10 18.45 2.01
 1 -3 -10 21.08 1.61
 1 -3 -10 18.83 1.66
 1 -3 -10 19.01 1.73
 1 -3 -10 19.22 1.72
 1 -3 -9 42.11 2.4
 -1 3 9 41.65 2.75
 1 -3 -9 45.05 2.41
 1 -3 -9 41.87 2.51
 1 -3 -9 43.76 2.42
 -1 3 9 45.15 2.75
 1 -3 -9 45.05 2.35
 -1 3 9 46.26 2.7
 -1 3 9 40.2 2.78
 -1 3 9 45.13 2.6
 -1 3 9 44.45 2.76
 1 -3 -9 47.38 2.35
 -1 3 9 45.36 2.47
 1 -3 -9 42.34 2.46
 -1 3 8 223.92 8.99
 1 -3 -8 211.7 9.04
 -1 3 8 199.77 9.17
 1 -3 -8 208.92 9.04
 1 -3 -8 217.43 9.12
 1 -3 -8 208.93 9.01
 -1 3 8 239.88 9.17
 1 -3 -8 222.08 8.96
 1 -3 -8 225.61 9
 -1 3 8 190.02 8.81
 -1 3 8 218.12 9.09
 -1 3 8 219.17 9.16
 -1 3 8 213.89 9.16
 -1 3 8 229.98 9.1
 -1 3 8 258.62 9.22
 -1 3 8 231.73 8.96
 1 -3 -8 220.14 9.1
 -1 3 7 30.03 2.21
 -1 3 7 32.26 1.83
 -1 3 7 36.23 2.15
 1 -3 -7 31.29 1.67
 1 -3 -7 33.24 1.96
 1 -3 -7 32.31 2
 -1 3 7 33.61 2.23
 1 -3 -7 31.91 1.9
 1 -3 -7 33.34 1.93
 -1 3 7 30.54 1.88
 -1 3 7 34.66 2.27
 -1 3 7 29.72 2.29
 -1 3 7 30.05 1.88
 -1 3 7 32.18 2.08
 1 -3 -7 31.01 1.95
 -1 3 7 37.65 2.22
 -1 3 7 33.3 2.06
 1 -3 -6 541.83 22.37
 -1 3 6 578.67 22.34
 -1 3 6 595.04 22.48
 -1 3 6 593.54 22.4
 1 -3 -6 548.71 22.39
 1 -3 -6 568.25 22.42
 -1 3 6 616.18 22.43
 -1 3 6 537.97 22.3
 -1 3 6 606.11 22.45
 -1 3 6 522.03 22.31
 -1 3 6 703.17 22.52
 -1 3 6 621.88 22.32
 1 -3 -6 575.02 22.2
 -1 3 6 632.73 22.45
 1 -3 -6 533.1 22.2
 1 -3 -5 357.45 13.37
 -1 3 5 398.23 13.36
 1 -3 -5 367.09 13.18
 -1 3 5 344.99 13.24
 -1 3 5 392.92 13.42
 1 -3 -5 333.01 13.27
 1 -3 -5 343.9 13.14
 1 -3 -5 356.28 13.36
 1 -3 -5 370.73 13.38
 -1 3 5 315.76 13.29
 -1 3 5 385.4 13.37
 -1 3 5 300.84 13.01
 -1 3 5 347.72 13.25
 -1 3 5 315.62 13.23
 -1 3 5 302.11 13.21
 -1 3 5 353.31 13.36
 -1 3 5 433.33 13.44
 -1 3 5 354.43 13.23
 1 -3 -5 342.05 13.18
 1 -3 -4 650.4 25.93
 -1 3 4 620.07 25.95
 -1 3 4 769.46 26.05
 1 -3 -4 682.07 25.88
 -1 3 4 774.72 25.99
 -1 3 4 636.58 25.98
 1 -3 -4 674.4 25.91
 -1 3 4 664.08 25.99
 -1 3 4 703.35 25.99
 -1 3 4 615.28 25.88
 1 -3 -4 662.69 26.03
 1 -3 -4 691.68 26.03
 1 -3 -4 644.26 25.8
 1 -3 -4 686 25.91
 -1 3 4 721.32 26.01
 -1 3 3 281.89 10.17
 1 -3 -3 291.09 10.12
 -1 3 3 245.09 10.05
 -1 3 3 239.81 10.14
 -1 3 3 312.64 10.12
 -1 3 3 293.81 10.19
 1 -3 -3 282.09 10.23
 1 -3 -3 266.6 10.03
 1 -3 -3 278.97 10.24
 -1 3 3 262.3 10.14
 1 -3 -2 85.32 3.58
 -1 3 2 89.47 3.52
 1 -3 -2 77.2 3.33
 -1 3 2 88.77 3.44
 1 -3 -2 81.49 3.53
 -1 3 2 85.8 3.71
 -1 3 2 82.27 3.67
 -1 3 2 79.44 3.41
 -1 3 2 91.02 3.49
 -1 3 2 87.06 3.64
 -1 3 2 89.7 3.56
 1 -3 -2 90.76 3.65
 -1 3 2 92.34 3.56
 1 -3 -1 99.21 4.1
 -1 3 1 105.08 4.11
 1 -3 -1 100.11 4.15
 -1 3 1 109.25 4.35
 -1 3 1 105.74 4.25
 1 -3 -1 115.12 4.15
 -1 3 1 108.64 4.21
 -1 3 1 96.6 4.3
 -1 3 1 97.87 4.12
 -1 3 1 99.94 4.07
 1 -3 -1 101.45 4.26
 1 -3 -1 100.97 4.26
 1 -3 -1 103.26 4.28
 -1 3 1 101.91 4.08
 -1 3 1 104.91 4.26
 -1 3 0 1274.91 49.6
 -1 3 0 1262.59 49.53
 1 -3 0 1350.53 49.53
 1 -3 0 1285.77 49.57
 -1 3 0 1285.27 49.62
 -1 3 0 1328.14 49.51
 1 -3 0 1307.37 49.5
 -1 3 0 1282.66 49.46
 1 -3 0 1272.8 49.5
 -1 3 0 1312.93 49.59
 1 -3 0 1250.5 49.6
 1 -3 1 5632.15 217.77
 -1 3 -1 5744.52 217.79
 1 -3 1 5671.74 217.79
 1 -3 1 6083.08 217.73
 -1 3 -1 5575.9 217.71
 -1 3 -1 5724.34 217.69
 -1 3 -1 5562.8 217.8
 -1 3 -1 5777.74 217.81
 1 -3 1 5535.17 217.78
 1 -3 1 5654.03 217.81
 -1 3 -1 5669.7 217.8
 -1 3 -2 752.48 29.51
 -1 3 -2 761.7 29.48
 -1 3 -2 742.46 29.53
 -1 3 -2 751.79 29.42
 1 -3 2 775.44 29.55
 -1 3 -2 752.86 29.55
 1 -3 2 743.59 29.46
 1 -3 2 781.07 29.47
 -1 3 -2 749.03 29.51
 1 -3 2 801.87 29.51
 1 -3 2 789.76 29.44
 1 -3 2 790.26 29.46
 -1 3 -2 766.83 29.54
 1 -3 3 1848.73 70.72
 -1 3 -3 1738.69 70.73
 1 -3 3 1763.24 70.74
 1 -3 3 1916.02 70.74
 1 -3 3 1939.77 70.76
 -1 3 -3 1784.57 70.75
 -1 3 -3 1805.78 70.8
 -1 3 -3 1770.28 70.78
 1 -3 3 1880.34 70.67
 1 -3 3 1924.33 70.79
 1 -3 3 1874.52 70.65
 1 -3 3 2034.69 70.79
 1 -3 3 1913.66 70.76
 -1 3 -3 1806.23 70.67
 -1 3 -3 1753.33 70.74
 1 -3 3 1855.26 70.8
 1 -3 3 1880.7 70.7
 -1 3 -3 1822.55 70.72
 -1 3 -3 1800.52 70.78
 -1 3 -3 1798.8 70.76
 1 -3 3 1898.74 70.76
 -1 3 -4 115.4 4.86
 -1 3 -4 119.14 4.96
 1 -3 4 114.97 4.79
 1 -3 4 117.06 4.93
 1 -3 4 115.64 4.9
 1 -3 4 123.66 4.79
 -1 3 -4 119.54 4.98
 1 -3 4 125.17 4.94
 -1 3 -4 119.02 4.93
 -1 3 -4 119.62 4.8
 1 -3 4 130.18 4.79
 -1 3 -4 112.72 4.85
 1 -3 4 121.93 4.92
 -1 3 -4 114.28 4.86
 1 -3 4 116.82 4.82
 1 -3 4 120.1 4.91
 1 -3 4 115.03 4.8
 1 -3 4 118.81 4.69
 1 -3 4 128.54 4.93
 -1 3 -4 115.6 4.76
 -1 3 -4 117.78 4.89
 -1 3 -5 124.78 5.28
 1 -3 5 132.94 5.26
 -1 3 -5 129.05 5.26
 1 -3 5 126.25 5.31
 1 -3 5 126.69 5.28
 -1 3 -5 119.71 5.26
 -1 3 -5 128.56 5.16
 1 -3 5 130.19 5.33
 -1 3 -5 135.46 5.32
 -1 3 -5 123.88 5.33
 1 -3 5 130.04 5.23
 -1 3 -5 127.36 5.37
 -1 3 -5 123.24 5.22
 1 -3 5 129.17 5.07
 -1 3 -5 126.34 5.36
 1 -3 5 137.66 5.36
 1 -3 5 136.25 5.24
 1 -3 5 137.51 5.22
 -1 3 -5 128.29 5.15
 1 -3 5 137.29 5.38
 -1 3 -5 124.31 5.3
 -1 3 -6 402.42 16.57
 -1 3 -6 439.19 16.63
 -1 3 -6 432.89 16.63
 1 -3 6 451.32 16.59
 1 -3 6 395.35 16.45
 1 -3 6 455.08 16.52
 -1 3 -6 422.52 16.37
 -1 3 -6 423.8 16.58
 -1 3 -6 436.58 16.53
 1 -3 6 457.02 16.57
 1 -3 6 448.14 16.6
 -1 3 -6 402.1 16.53
 1 -3 6 390.46 16.48
 1 -3 6 426.88 16.59
 1 -3 6 410.48 16.58
 -1 3 -6 408.34 16.54
 -1 3 -6 437.13 16.4
 1 -3 6 429.37 16.47
 -1 3 -7 109.58 4.07
 -1 3 -7 106.39 4.34
 -1 3 -7 103.2 4.41
 -1 3 -7 107.63 4.43
 1 -3 7 101.9 4.32
 1 -3 7 91.44 4.13
 -1 3 -7 87.81 3.95
 1 -3 7 109.21 4.31
 -1 3 -7 104.85 4.25
 -1 3 -7 100.56 4.3
 1 -3 7 101.07 4.32
 -1 3 -7 100.33 4.27
 1 -3 7 97.42 4.33
 1 -3 7 104.25 4.35
 1 -3 7 98.62 4.35
 -1 3 -7 92.76 4.27
 1 -3 7 104.14 4.19
 1 -3 7 105.13 4.3
 1 -3 7 97.9 4.21
 -1 3 -8 108.54 4.29
 -1 3 -8 109.97 4.61
 1 -3 8 118.75 4.59
 -1 3 -8 104.44 4.58
 1 -3 8 95.13 4.53
 -1 3 -8 99.59 4.48
 1 -3 8 99.56 4.43
 1 -3 8 106.49 4.61
 1 -3 8 103.39 4.57
 1 -3 8 103.82 4.59
 -1 3 -8 107.92 4.67
 -1 3 -8 109.31 4.68
 1 -3 8 100.71 4.53
 -1 3 -8 102.85 4.54
 1 -3 8 105.76 4.52
 -1 3 -9 193.05 7.78
 -1 3 -9 185.29 7.6
 -1 3 -9 192.87 7.72
 -1 3 -9 192.15 7.64
 1 -3 9 190.96 7.72
 1 -3 9 186.32 7.72
 1 -3 9 182.55 7.67
 -1 3 -9 183.26 7.63
 1 -3 9 181.96 7.61
 1 -3 9 179.66 7.56
 1 -3 9 196.73 7.7
 -1 3 -9 176.47 7.69
 -1 3 -9 183.08 7.69
 1 -3 9 184.08 7.59
 -1 3 -10 0.09 1.49
 1 -3 10 -0.33 1.31
 1 -3 10 -0.46 1.29
 1 -3 10 0.49 1.32
 1 -3 10 -0.13 1.04
 -1 3 -10 0.33 1.2
 -1 3 -10 1.29 1.09
 -1 3 -10 0.21 1.18
 1 -3 10 0.61 1.13
 -1 3 -10 -0.42 1.31
 -1 3 -10 1.23 1.2
 -1 3 -10 -0.03 1.12
 -1 3 -10 0.77 1.23
 1 -3 10 0.82 1.19
 1 -3 11 106.76 4.93
 1 -3 11 113.18 4.94
 1 -3 11 110.39 4.9
 1 -3 11 103.61 4.77
 -1 3 -11 101.19 4.91
 -1 3 -11 107.39 4.92
 -1 3 -11 111.6 4.77
 -1 3 -11 117.03 4.99
 -1 3 -11 103.48 4.74
 -1 3 -11 112.3 5.02
 1 -3 11 107.67 4.73
 1 -3 12 43.26 2.61
 1 -3 12 44.55 2.61
 1 -3 12 38.21 2.52
 1 -3 12 41.05 2.38
 -1 3 -12 39.08 2.51
 -1 3 -12 40.22 2.36
 -1 3 -12 40.88 2.48
 -1 3 -12 43.6 2.61
 -1 3 -12 41.3 2.37
 -1 3 -12 42.9 2.69
 -1 3 -12 45.25 2.72
 -1 3 -12 40.34 2.46
 1 -3 13 100.93 4.77
 1 -3 13 94.11 4.64
 -1 3 -13 112.31 4.94
 -1 3 -13 108.37 4.99
 -1 3 -13 105.18 4.94
 1 -3 13 100.82 4.84
 -1 3 -13 97.42 4.62
 -1 3 -13 98.86 4.84
 -1 3 -13 101.69 4.69
 1 -3 14 1.44 1.52
 1 -3 14 0.83 1.2
 -1 3 -14 0.66 1.51
 -1 3 -14 0.13 1.69
 -1 3 -14 1.28 1.7
 1 -3 14 0.65 1.38
 -1 3 -14 0.37 1.39
 -1 3 -14 -0.2 1.38
 -1 3 -14 0.83 1.25
 1 -3 15 84.91 4.39
 -1 3 -15 97.2 4.7
 -1 3 -15 87.82 4.37
 -1 3 -15 90.6 4.64
 -1 3 -15 94.69 4.7
 1 -3 15 89.42 4.62
 -1 3 -15 91.43 4.44
 1 -3 16 161.12 7.19
 -1 3 -16 157.22 6.97
 1 -3 16 141.48 6.93
 -1 3 -16 158.57 7.23
 -1 3 -16 171.3 7.33
 -1 3 -17 7.82 1.98
 1 -3 17 9.07 1.91
 1 -3 17 7.51 1.92
 1 -3 17 9.18 1.82
 1 -3 17 10.84 1.9
 1 -3 17 7.77 1.62
 -1 3 -17 9.34 2.13
 -1 3 -17 7.29 2.21
 -1 3 -18 156.03 7.05
 1 -3 18 137.89 6.99
 1 -3 18 136.83 6.84
 1 -3 18 154.58 6.98
 -1 3 -18 157.84 7.21
 -1 3 -18 153.09 7.12
 1 -3 18 148.28 7.05
 -1 3 -19 51.13 3.54
 1 -3 19 45.41 3.16
 1 -3 19 47.98 3.39
 1 -3 19 49.63 3.3
 -1 3 -19 45.45 3.56
 -1 3 -19 53.07 3.59
 1 -3 19 48.01 3.32
 1 -3 20 1.66 1.64
 1 -3 20 5.65 1.66
 1 -3 20 1.76 1.82
 -1 3 -20 2.77 2.18
 1 -3 20 3.23 1.45
 -1 3 -20 2.85 2.3
 1 -3 21 1.01 1.63
 1 -3 21 0.46 1.58
 -1 3 -21 1.73 2.29
 1 -3 21 1.58 1.62
 1 -3 21 3.75 2.09
 1 -3 22 42.32 2.9
 -1 3 -22 41.61 3.23
 1 -3 22 40.15 2.77
 1 -3 22 39.75 3.03
 1 -3 23 17.57 1.98
 1 -3 23 15.31 1.82
 1 -3 23 17.82 2.14
 1 -3 23 14.89 1.77
 1 -3 24 102.86 4.64
 1 -3 24 104.12 4.75
 1 -3 24 102.51 4.83
 1 -3 24 101.32 4.83
 1 -3 24 97.36 4.71
 1 -3 25 13.78 1.42
 1 -3 25 9.5 1.13
 1 -3 25 10.7 1.3
 -1 2 26 14.39 1.16
 -1 2 25 43.85 2.36
 -1 2 25 52.54 2.59
 -1 2 24 0.5 1.18
 -1 2 24 1.19 1.25
 -1 2 24 0.09 0.98
 -1 2 24 2.03 1.2
 -1 2 23 0.12 1.36
 -1 2 23 -1.05 1.41
 -1 2 23 -0.86 1.38
 -1 2 23 0.47 1.15
 -1 2 23 1.82 1.43
 1 -2 -22 23.1 2.25
 -1 2 22 19.7 1.93
 -1 2 22 24.38 2.22
 -1 2 22 23.48 2.2
 -1 2 22 18.49 2.16
 1 -2 -22 24.01 2.3
 -1 2 21 9.65 1.82
 -1 2 21 13.03 1.89
 1 -2 -21 11.59 2.07
 -1 2 21 9.32 1.92
 -1 2 21 11.85 1.89
 -1 2 21 13.95 2.03
 1 -2 -21 14.71 2.12
 -1 2 20 40.13 2.92
 -1 2 20 43.52 3.19
 1 -2 -20 51 3.31
 1 -2 -20 46.82 3.22
 -1 2 20 43.26 3.21
 -1 2 20 49.2 3.21
 1 -2 -20 45.87 3.23
 -1 2 20 51.19 3.27
 -1 2 20 43.77 3.04
 -1 2 19 77.87 4.39
 -1 2 19 76.73 4.25
 -1 2 19 83.42 4.43
 -1 2 19 73.12 4.17
 -1 2 19 73.03 4.3
 1 -2 -19 78.4 4.36
 1 -2 -19 80.62 4.44
 -1 2 19 72.6 4.31
 1 -2 -19 84.24 4.46
 1 -2 -19 81.79 4.34
 -1 2 19 73.64 4.2
 -1 2 18 15.34 2.18
 -1 2 18 15.07 2.06
 -1 2 18 15.48 2.08
 1 -2 -18 13.05 2.08
 -1 2 18 16.47 2.14
 1 -2 -18 16.82 2.07
 1 -2 -18 17.5 2.17
 1 -2 -18 14.48 2.15
 -1 2 18 15.84 2.12
 -1 2 18 15.13 2.15
 -1 2 18 16.55 2.11
 1 -2 -17 0.83 1.67
 -1 2 17 0.41 1.54
 1 -2 -17 -1.65 1.7
 -1 2 17 1.43 1.68
 -1 2 17 -0.81 1.63
 -1 2 17 1.27 1.68
 1 -2 -17 1.8 1.58
 -1 2 17 0.14 1.66
 -1 2 16 6.31 1.75
 -1 2 16 4.77 1.83
 -1 2 16 4.2 1.63
 1 -2 -16 3.95 1.75
 1 -2 -16 4.72 1.63
 -1 2 16 6.01 1.71
 1 -2 -16 4.24 1.53
 1 -2 -16 4.58 1.65
 -1 2 15 2.45 1.52
 -1 2 15 0.83 1.55
 -1 2 15 2.14 1.65
 -1 2 15 1.65 1.59
 1 -2 -15 2.8 1.63
 1 -2 -15 3.94 1.51
 1 -2 -14 50.39 3.13
 1 -2 -14 51.72 3.15
 -1 2 14 56.44 3.09
 1 -2 -14 56.77 3.28
 1 -2 -14 56.25 3.13
 -1 2 14 57.81 3.22
 1 -2 -14 52.21 3.19
 1 -2 -14 58.7 3.09
 -1 2 14 55.31 3.16
 1 -2 -13 103.87 4.92
 -1 2 13 104.29 4.85
 -1 2 13 116.39 4.98
 1 -2 -13 108.32 4.93
 1 -2 -13 104.2 4.96
 1 -2 -13 110.03 5.03
 1 -2 -13 99.34 4.8
 -1 2 13 99.82 4.88
 1 -2 -12 105.35 5.01
 1 -2 -12 109.23 5.09
 1 -2 -12 108.42 5.06
 -1 2 12 123.21 5.32
 -1 2 12 104.22 4.94
 -1 2 12 105.84 5.13
 -1 2 12 121.2 5.07
 1 -2 -12 111.09 5.03
 1 -2 -12 112.56 5.07
 1 -2 -12 111.48 5.1
 1 -2 -12 113.27 4.92
 1 -2 -12 105.05 4.92
 -1 2 12 104.33 4.98
 1 -2 -11 2.02 1.3
 -1 2 11 1.78 1.81
 -1 2 11 1.73 0.9
 -1 2 11 2.62 1.35
 -1 2 11 1.27 1.66
 -1 2 11 0.91 1.47
 1 -2 -11 1.44 1.24
 1 -2 -11 2.64 1.31
 1 -2 -11 2.66 1.31
 1 -2 -11 2.68 1.17
 1 -2 -10 122.7 5.39
 -1 2 10 133.25 5.54
 -1 2 10 118.63 5.13
 -1 2 10 129.89 5.58
 -1 2 10 121.69 5.31
 -1 2 10 126.2 5.5
 -1 2 10 125.84 5.36
 -1 2 10 112.25 5.03
 1 -2 -10 121.45 5.14
 1 -2 -10 124.47 5.37
 1 -2 -10 125.3 5.4
 1 -2 -10 119.93 5.38
 -1 2 10 122.52 5.35
 1 -2 -9 453.43 17.24
 -1 2 9 497.2 17.31
 1 -2 -9 423.07 17.05
 1 -2 -9 439.95 17.2
 1 -2 -9 436.5 17.03
 -1 2 9 411.78 16.95
 -1 2 9 422.43 17.03
 -1 2 9 437.17 17.25
 1 -2 -9 443 17.22
 1 -2 -9 439.24 17.22
 -1 2 9 438.26 17.14
 -1 2 9 432.35 17.22
 -1 2 9 436.06 17.16
 1 -2 -8 205.37 8.45
 -1 2 8 235.69 8.55
 1 -2 -8 210.6 8.3
 1 -2 -8 210.86 8.44
 -1 2 8 198.99 8.21
 1 -2 -8 210.05 8.31
 1 -2 -8 207.23 8.1
 -1 2 8 218.15 8.53
 -1 2 8 211.38 8.4
 -1 2 8 226.74 8.54
 -1 2 8 182.15 8.12
 -1 2 8 209.16 8.52
 -1 2 8 213.22 8.37
 -1 2 8 211.65 8.21
 1 -2 -8 217.86 8.48
 1 -2 -8 200.15 8.31
 1 -2 -8 204.69 8.34
 1 -2 -7 249.54 9.76
 1 -2 -7 242.8 9.65
 1 -2 -7 230.15 9.58
 1 -2 -7 244.83 9.77
 -1 2 7 263.56 9.57
 -1 2 7 229.93 9.83
 -1 2 7 253.81 9.93
 1 -2 -7 247.93 9.88
 -1 2 7 255.03 9.9
 -1 2 7 254.38 9.81
 1 -2 -7 239 9.84
 -1 2 7 265.16 9.95
 -1 2 7 247.32 9.82
 -1 2 7 236.82 9.89
 1 -2 -7 237.74 9.8
 1 -2 -7 252.49 9.9
 1 -2 -6 3.72 1.11
 -1 2 6 3.17 1.39
 1 -2 -6 4.21 1.02
 1 -2 -6 9.94 1.85
 -1 2 6 3.8 0.97
 1 -2 -6 4.98 0.7
 1 -2 -6 3.96 0.59
 -1 2 6 3.49 1.38
 1 -2 -6 3.57 1.08
 1 -2 -6 3.52 1.06
 -1 2 6 5.2 1.35
 -1 2 6 3.64 1.51
 -1 2 6 2.46 1.44
 -1 2 6 4.2 1.09
 1 -2 -6 4.48 1.11
 1 -2 -6 3.4 1.15
 -1 2 6 4.26 0.59
 -1 2 6 1.88 1.42
 -1 2 6 4.34 1.26
 -1 2 5 1406.68 49.98
 1 -2 -5 1246.99 49.89
 -1 2 5 1221.86 49.87
 -1 2 5 1242.22 49.73
 -1 2 5 1398 49.92
 1 -2 -5 1296.29 49.91
 1 -2 -5 1290.05 49.91
 -1 2 5 1274.17 49.9
 1 -2 -5 1240.4 49.74
 1 -2 -5 1243.97 49.88
 1 -2 -5 1244.89 49.91
 -1 2 5 1124.69 49.84
 -1 2 5 1346.98 49.93
 -1 2 5 1282.5 49.93
 -1 2 5 1253.45 49.86
 -1 2 5 1538.11 49.98
 -1 2 5 1334.47 49.88
 1 -2 -5 1225.23 49.75
 1 -2 -4 52.81 2.44
 -1 2 4 54.77 2.66
 -1 2 4 56.05 2.57
 1 -2 -4 57.91 2.58
 1 -2 -4 56.18 2.58
 1 -2 -4 57.86 2.47
 1 -2 -4 50.56 2.36
 -1 2 4 50.75 2.62
 -1 2 4 64.21 2.65
 1 -2 -4 56.75 2.41
 -1 2 4 60.66 2.63
 -1 2 4 50.43 2.51
 1 -2 -3 2.49 0.75
 -1 2 3 1.88 1.01
 -1 2 3 1.05 0.98
 -1 2 3 1.51 0.35
 -1 2 3 2.29 1.07
 1 -2 -3 1.77 0.72
 -1 2 3 2.77 1.2
 -1 2 3 1.13 1.23
 1 -2 -3 1.85 0.95
 1 -2 -3 1.1 0.6
 1 -2 -3 2.29 1.01
 1 -2 -3 1.69 0.93
 1 -2 -3 1.28 0.81
 -1 2 3 1.45 0.64
 -1 2 2 2513.59 87.16
 1 -2 -2 2279.03 87.14
 -1 2 2 2102.53 87.19
 -1 2 2 2279.7 87.18
 1 -2 -2 2229.49 87.14
 -1 2 2 2245.37 87.21
 1 -2 -2 2597.3 87.19
 -1 2 2 2041.38 87.1
 -1 2 2 2170.45 87.13
 -1 2 2 2274.31 87.19
 1 -2 -2 2249.37 87.15
 1 -2 -2 2472.46 87.24
 1 -2 -2 2529.35 87.21
 -1 2 1 35.66 1.49
 -1 2 1 29.97 1.72
 1 -2 -1 34.44 1.69
 -1 2 1 37.14 1.61
 -1 2 1 34.44 1.72
 1 -2 -1 31.91 1.41
 1 -2 -1 33.64 1.59
 -1 2 1 29.85 1.51
 -1 2 1 34 1.56
 1 -2 -1 34.14 1.62
 1 -2 -1 34.86 1.71
 -1 2 1 33.25 1.66
 1 -2 -1 34.7 1.67
 1 -2 -1 32.55 1.67
 -1 2 1 35.11 1.51
 1 -2 -1 33.95 1.69
 -1 2 0 388.16 15.41
 1 -2 0 397.37 15.42
 -1 2 0 382.12 15.43
 1 -2 0 396.59 15.41
 1 -2 0 427.05 15.37
 -1 2 0 388.09 15.38
 -1 2 0 401.54 15.38
 1 -2 0 394.2 15.42
 1 -2 0 397.34 15.38
 -1 2 0 407.68 15.36
 1 -2 0 440.17 15.38
 1 -2 0 380.78 15.42
 -1 2 0 397.55 15.43
 1 -2 0 369.88 15.44
 -1 2 0 377.55 15.44
 1 -2 0 412.6 15.41
 1 -2 1 961.8 34.67
 1 -2 1 981.56 34.65
 -1 2 -1 886.61 34.61
 -1 2 -1 853.18 34.69
 1 -2 1 884.48 34.68
 -1 2 -1 847.03 34.68
 1 -2 1 887.97 34.68
 -1 2 -1 877.84 34.7
 1 -2 1 916.62 34.67
 1 -2 1 921.98 34.66
 1 -2 1 927.42 34.65
 -1 2 -1 882.14 34.69
 1 -2 2 4364.9 162.91
 -1 2 -2 4343.26 162.91
 -1 2 -2 4172.66 162.91
 -1 2 -2 4377.92 162.89
 -1 2 -2 4210.56 162.91
 1 -2 2 4171.96 162.81
 1 -2 2 4325.11 162.89
 1 -2 2 4157.44 162.9
 -1 2 -2 4124.27 162.91
 -1 2 -2 4110.25 162.83
 1 -2 2 4298.42 162.84
 1 -2 2 4322.92 162.87
 1 -2 2 4347.21 162.86
 1 -2 2 4491.15 162.89
 -1 2 -3 1119.46 43.95
 -1 2 -3 1163.38 43.98
 1 -2 3 1115.61 43.9
 -1 2 -3 1114.13 43.94
 1 -2 3 1182.76 43.9
 1 -2 3 1177.32 43.89
 1 -2 3 1179.67 43.97
 -1 2 -3 1137.8 43.95
 -1 2 -3 1118.81 43.86
 1 -2 3 1146.99 43.92
 -1 2 -3 1175.79 43.94
 -1 2 -4 57.68 2.44
 -1 2 -4 54.85 2.55
 1 -2 4 59.57 2.59
 -1 2 -4 57.05 2.56
 1 -2 4 59.28 2.44
 -1 2 -4 51.17 2.49
 -1 2 -4 55.74 2.48
 -1 2 -4 57.87 2.32
 1 -2 4 53.69 2.49
 1 -2 4 54.86 2.52
 1 -2 4 53.48 2.48
 1 -2 4 55.8 2.56
 1 -2 4 54 2.7
 -1 2 -4 51.39 2.46
 1 -2 4 57.22 2.57
 -1 2 -4 54.44 2.46
 -1 2 -4 57.83 2.41
 -1 2 -5 597.74 21.93
 -1 2 -5 585.18 21.88
 -1 2 -5 594.19 21.95
 -1 2 -5 557.12 21.82
 -1 2 -5 590.09 21.87
 1 -2 5 566.53 21.89
 -1 2 -5 555.07 21.75
 -1 2 -5 592.34 21.95
 -1 2 -5 559.34 21.92
 -1 2 -5 580.46 21.9
 1 -2 5 617.2 21.92
 1 -2 5 578.11 21.92
 1 -2 5 502.42 21.79
 1 -2 5 566.53 21.94
 1 -2 5 561.53 21.93
 1 -2 5 556.13 21.94
 -1 2 -5 535.21 21.87
 1 -2 5 582.16 21.93
 1 -2 5 555.35 21.99
 1 -2 5 585.77 21.88
 1 -2 6 1.36 1.12
 -1 2 -6 -1.59 1.03
 -1 2 -6 0.24 0.74
 -1 2 -6 0.65 1.14
 1 -2 6 0.25 1.02
 -1 2 -6 -0.09 1.18
 -1 2 -6 -1.25 0.97
 1 -2 6 0.7 0.9
 -1 2 -6 0.02 0.91
 -1 2 -6 0.62 1.02
 1 -2 6 0.22 0.91
 1 -2 6 0.71 1.05
 1 -2 6 0.64 1.09
 1 -2 6 0.94 0.91
 1 -2 6 1.87 1.14
 1 -2 6 0.1 1.47
 1 -2 6 -0.11 0.88
 1 -2 6 0.62 0.96
 1 -2 6 0.07 0.98
 -1 2 -7 504.22 20.53
 1 -2 7 521.6 20.59
 -1 2 -7 553.19 20.66
 1 -2 7 528.22 20.52
 1 -2 7 570.97 20.63
 -1 2 -7 526 20.62
 -1 2 -7 540.6 20.57
 -1 2 -7 533.95 20.58
 -1 2 -7 504.35 20.51
 1 -2 7 528.6 20.56
 1 -2 7 532.87 20.62
 1 -2 7 526.87 20.62
 1 -2 7 533.43 20.63
 1 -2 7 521.81 20.61
 -1 2 -7 551.27 20.66
 -1 2 -7 553.63 20.56
 -1 2 -7 505.5 20.37
 1 -2 7 530.6 20.69
 1 -2 7 535.51 20.56
 1 -2 7 543.84 20.52
 1 -2 8 416.53 16.15
 -1 2 -8 401.67 16.09
 -1 2 -8 396.63 15.94
 -1 2 -8 416.99 16.18
 -1 2 -8 404.69 16.19
 -1 2 -8 431.6 16.2
 -1 2 -8 433.19 16.15
 -1 2 -8 408.76 16.06
 1 -2 8 412.18 16.12
 1 -2 8 358.12 15.95
 1 -2 8 416.88 16.19
 1 -2 8 413.11 16.18
 1 -2 8 422.24 16.2
 1 -2 8 421.07 16.18
 -1 2 -8 430.9 16.23
 -1 2 -8 440.46 16.24
 -1 2 -8 432.73 16.12
 1 -2 8 411.07 16.26
 1 -2 8 429.92 16.05
 1 -2 8 402.74 16.1
 1 -2 9 55.81 2.85
 -1 2 -9 53.12 2.49
 -1 2 -9 53.65 2.75
 -1 2 -9 54.17 2.73
 -1 2 -9 56.58 2.79
 -1 2 -9 54.88 2.85
 -1 2 -9 59.63 2.8
 -1 2 -9 59.35 2.89
 -1 2 -9 54.65 2.64
 1 -2 9 51.34 2.61
 1 -2 9 55.16 2.77
 1 -2 9 54.2 2.88
 1 -2 9 56.81 2.87
 1 -2 9 57.9 2.87
 1 -2 9 57.85 2.9
 -1 2 -9 59.5 2.98
 -1 2 -9 51.77 2.58
 -1 2 -9 62.19 2.99
 -1 2 -9 58.7 2.76
 1 -2 9 57.53 3.15
 1 -2 9 55.65 2.64
 1 -2 9 56.67 2.79
 -1 2 -10 382.06 15.6
 1 -2 10 388.24 15.67
 -1 2 -10 395.98 15.63
 -1 2 -10 386.04 15.73
 -1 2 -10 408.9 15.73
 -1 2 -10 411.17 15.7
 -1 2 -10 417.8 15.77
 -1 2 -10 386.11 15.55
 1 -2 10 382.08 15.64
 1 -2 10 391.21 15.72
 1 -2 10 392.26 15.73
 1 -2 10 397.59 15.74
 1 -2 10 393.43 15.69
 -1 2 -10 416.26 15.79
 -1 2 -10 418.66 15.79
 -1 2 -10 408.94 15.67
 1 -2 10 402.06 15.83
 1 -2 10 381.09 15.49
 1 -2 10 389.94 15.63
 -1 2 -11 120.32 5.33
 -1 2 -11 122.89 5.33
 -1 2 -11 121.08 5.44
 -1 2 -11 114.48 5.44
 -1 2 -11 125.54 5.4
 -1 2 -11 130.52 5.49
 -1 2 -11 123.31 5.24
 1 -2 11 125.79 5.48
 1 -2 11 125.57 5.47
 1 -2 11 122.43 5.44
 1 -2 11 119.63 5.42
 1 -2 11 121.9 5.62
 1 -2 11 115.72 5.36
 -1 2 -11 127.57 5.38
 -1 2 -11 135.03 5.56
 1 -2 11 119.13 5.35
 -1 2 -12 385.44 15.41
 1 -2 12 394.87 15.4
 1 -2 12 384.27 15.41
 1 -2 12 383.74 15.4
 1 -2 12 370.52 15.31
 1 -2 12 356.32 15.28
 -1 2 -12 386.16 15.39
 -1 2 -12 379.61 15.26
 -1 2 -12 380.48 15.42
 -1 2 -12 398.82 15.33
 -1 2 -12 415.4 15.5
 -1 2 -12 398.34 15.37
 -1 2 -12 402.24 15.44
 1 -2 12 374.91 15.31
 1 -2 12 353.34 15.22
 1 -2 13 1192.13 45.7
 1 -2 13 1184.59 45.7
 1 -2 13 1150.55 45.59
 1 -2 13 1130.15 45.58
 -1 2 -13 1159.76 45.7
 -1 2 -13 1189.77 45.56
 -1 2 -13 1166.66 45.7
 -1 2 -13 1273.89 45.8
 -1 2 -13 1244.79 45.74
 -1 2 -13 1229.63 45.66
 -1 2 -13 1146.39 45.5
 1 -2 13 1135.53 45.57
 1 -2 13 1122.82 45.51
 -1 2 -14 3.95 1.33
 -1 2 -14 2.83 1.45
 -1 2 -14 5.43 1.39
 -1 2 -14 3.19 1.49
 -1 2 -14 5.74 1.44
 1 -2 14 3.24 1.55
 1 -2 14 4.85 1.58
 1 -2 15 9.47 1.75
 1 -2 15 9.26 1.74
 1 -2 15 9.83 1.61
 -1 2 -15 13.48 1.79
 -1 2 -15 11.69 1.87
 -1 2 -15 9.26 1.92
 1 -2 15 9.53 1.79
 -1 2 -15 9.11 1.71
 -1 2 -15 13.1 1.66
 1 -2 15 11.36 1.86
 -1 2 -15 13.44 1.66
 1 -2 16 14.67 1.93
 1 -2 16 16.61 1.94
 -1 2 -16 18.75 2.26
 1 -2 16 14.91 1.93
 -1 2 -16 14.96 1.76
 1 -2 16 16.08 2.02
 1 -2 16 18 2.1
 1 -2 17 30.59 2.54
 -1 2 -17 29.59 2.61
 1 -2 17 26.79 2.55
 1 -2 17 25.99 2.56
 -1 2 -17 34.15 2.82
 -1 2 -17 30 2.74
 1 -2 17 27.85 2.41
 1 -2 18 -0.51 1.82
 -1 2 -18 -1 1.88
 1 -2 18 2.07 1.64
 1 -2 18 1.6 1.82
 1 -2 18 1.52 1.74
 -1 2 -18 2.03 1.94
 -1 2 -18 1.19 2.05
 1 -2 18 0.69 1.61
 1 -2 19 20.47 2.33
 -1 2 -19 19.94 2.38
 1 -2 19 19.95 2.47
 1 -2 19 17.62 2.18
 1 -2 19 17.41 2.24
 -1 2 -19 19.07 2.47
 -1 2 -19 22.35 2.66
 1 -2 19 19.64 2.19
 1 -2 20 3.34 1.84
 -1 2 -20 4.39 1.96
 1 -2 20 3.34 1.55
 -1 2 -20 4.33 2.08
 -1 2 -20 7.02 2.23
 1 -2 20 6.05 1.93
 1 -2 20 8.79 2.09
 1 -2 20 5.59 1.71
 1 -2 21 0.36 1.52
 -1 2 -21 4.35 2.1
 -1 2 -21 0.65 1.99
 1 -2 21 0.6 1.84
 1 -2 21 2.07 1.57
 -1 2 -21 1.22 2.07
 1 -2 21 0.7 2.04
 1 -2 21 4.64 1.82
 -1 2 -22 74.36 4.13
 1 -2 22 62.55 3.89
 1 -2 23 76.15 4
 1 -2 23 72.69 4.02
 1 -2 23 72.97 3.86
 1 -2 23 77.42 3.94
 1 -2 24 2.78 1.32
 1 -2 24 1.33 1.21
 1 -2 24 2.15 1.08
 1 -2 24 -0.15 1.77
 1 -2 24 3.34 1.48
 1 -2 24 2.35 1.33
 1 -2 25 8.87 1.32
 1 -2 25 9.29 1.23
 1 -2 26 27.93 1.72
 -1 1 26 5.6 0.92
 -1 1 25 71.15 3.59
 -1 1 25 88.14 3.8
 -1 1 24 10.69 1.51
 -1 1 24 5.5 1.43
 -1 1 24 5.96 1.31
 -1 1 24 6.86 1.49
 -1 1 24 8.13 1.32
 -1 1 23 1.09 1.35
 -1 1 23 0.46 1.48
 -1 1 23 0.06 1.38
 -1 1 23 0.92 1.51
 -1 1 23 -1.49 1.3
 -1 1 23 0.79 1.35
 1 -1 -22 129.32 5.87
 1 -1 -22 128.74 5.88
 -1 1 21 4.77 1.82
 -1 1 21 4.22 1.66
 -1 1 21 1.63 1.83
 1 -1 -21 4.53 1.84
 1 -1 -21 6.28 1.92
 -1 1 21 5.44 1.77
 -1 1 21 4.88 1.75
 1 -1 -21 5.51 1.91
 -1 1 20 9.26 1.92
 1 -1 -20 12.55 2.13
 -1 1 20 10.46 1.96
 -1 1 20 11.54 2.02
 -1 1 20 12.33 2.02
 1 -1 -20 10.22 2.09
 -1 1 19 56.66 3.47
 1 -1 -19 63.41 3.5
 -1 1 19 49.74 3.56
 1 -1 -19 61.3 3.73
 -1 1 19 51.48 3.67
 -1 1 19 57.32 3.48
 -1 1 19 58.69 3.64
 -1 1 19 57.08 3.59
 1 -1 -19 58.91 3.66
 1 -1 -19 57.56 3.62
 -1 1 18 0.5 1.64
 -1 1 18 1.97 1.74
 -1 1 18 0.74 1.59
 -1 1 18 1.91 1.66
 1 -1 -18 1.09 1.66
 1 -1 -18 0.43 1.75
 -1 1 18 1.61 1.71
 1 -1 -18 2.32 1.89
 -1 1 17 10.36 1.9
 1 -1 -17 12.19 2.01
 1 -1 -17 12.9 1.86
 1 -1 -17 10.47 1.88
 1 -1 -17 11.1 1.9
 -1 1 17 11.32 1.87
 -1 1 17 9.09 1.89
 -1 1 17 9.19 1.79
 -1 1 17 9.89 1.8
 -1 1 17 9.71 1.95
 -1 1 16 283.43 11.82
 -1 1 16 286.43 11.91
 -1 1 16 284.7 11.75
 1 -1 -16 277.86 11.84
 -1 1 16 276.58 11.73
 1 -1 -16 287.32 11.92
 1 -1 -15 59.51 3.48
 -1 1 15 66.53 3.47
 1 -1 -15 64.13 3.6
 -1 1 15 60.55 3.45
 -1 1 15 62.23 3.53
 -1 1 14 6.96 1.53
 1 -1 -14 4.66 1.38
 -1 1 14 7.06 1.52
 -1 1 14 5.33 1.66
 1 -1 -14 5.63 1.53
 1 -1 -14 4.54 1.58
 1 -1 -14 4.45 1.45
 -1 1 14 6.3 1.52
 1 -1 -14 5.99 1.49
 -1 1 13 6.59 1.5
 1 -1 -13 7.09 1.48
 -1 1 13 6.04 1.37
 -1 1 13 7.57 1.68
 1 -1 -13 7.84 1.31
 1 -1 -13 7.88 1.55
 1 -1 -13 6.49 1.35
 -1 1 13 7.83 1.52
 1 -1 -13 7.75 1.53
 -1 1 13 7.85 1.52
 1 -1 -13 7.58 1.4
 1 -1 -12 25.3 1.9
 -1 1 12 22.44 1.77
 -1 1 12 21.04 1.96
 1 -1 -12 22.53 1.91
 1 -1 -12 21.93 1.8
 1 -1 -12 23.07 1.68
 1 -1 -12 20.72 1.67
 -1 1 12 20.43 1.52
 1 -1 -12 22.15 1.92
 -1 1 12 21.25 1.85
 1 -1 -12 21.28 1.79
 1 -1 -11 120.73 5.28
 1 -1 -11 122.14 5.12
 1 -1 -11 121.97 5.21
 -1 1 11 113.8 5.01
 -1 1 11 113.98 5.1
 -1 1 11 116.04 5.17
 1 -1 -11 118.05 5.15
 1 -1 -11 114.97 5.28
 1 -1 -11 118.31 5.25
 -1 1 11 117.28 5.21
 1 -1 -10 1376.19 52.03
 1 -1 -10 1342.14 51.96
 1 -1 -10 1362.57 52.02
 -1 1 10 1481.16 52.07
 1 -1 -10 1377.92 52
 1 -1 -10 1360.85 52.02
 1 -1 -10 1401.69 52.01
 -1 1 10 1343.66 51.73
 1 -1 -10 1360.8 51.89
 -1 1 10 1283 51.78
 1 -1 -10 1338.88 51.78
 -1 1 10 1298 51.82
 -1 1 10 1305.45 51.86
 -1 1 10 1311.15 51.97
 -1 1 10 1350.76 51.9
 -1 1 10 1363.59 51.74
 -1 1 10 1372.07 51.91
 1 -1 -10 1291.16 51.88
 1 -1 -10 1360.08 51.96
 1 -1 -9 70.17 3.44
 1 -1 -9 72.65 3.45
 1 -1 -9 73.42 3.43
 -1 1 9 73.22 3.66
 1 -1 -9 72.96 3.44
 1 -1 -9 77.63 3.43
 -1 1 9 75.58 3.12
 1 -1 -9 70.36 3.3
 1 -1 -9 72.39 3.21
 -1 1 9 68.55 3.17
 -1 1 9 67.55 3.21
 -1 1 9 69.23 3.29
 -1 1 9 74.87 3.57
 -1 1 9 68.76 3.41
 -1 1 9 72.12 3.1
 -1 1 9 71.19 3.35
 1 -1 -9 68.74 3.38
 1 -1 -8 152.94 6.38
 1 -1 -8 154.85 6.41
 1 -1 -8 151.62 6.37
 1 -1 -8 152.2 6.41
 -1 1 8 157.25 6.51
 -1 1 8 168.38 6.18
 1 -1 -8 155.66 6.39
 -1 1 8 142.06 6.2
 1 -1 -8 149.37 6.24
 -1 1 8 141.85 6.23
 -1 1 8 146.26 6.28
 1 -1 -8 156.91 6.35
 -1 1 8 149.7 6.31
 1 -1 -8 150.17 6.38
 -1 1 8 159.34 6.13
 1 -1 -8 157.03 6.06
 -1 1 8 151.89 6.45
 -1 1 8 153.26 6.16
 -1 1 8 162.79 6.37
 1 -1 -7 182.2 6.95
 -1 1 7 188.96 6.99
 -1 1 7 180.52 7.24
 -1 1 7 176.29 7.17
 -1 1 7 158.6 7.04
 1 -1 -7 164.83 7.08
 -1 1 7 195.46 7.13
 -1 1 7 168.6 7.26
 1 -1 -7 178.68 7.23
 1 -1 -7 177.12 7.23
 -1 1 7 192.25 7.32
 1 -1 -7 179.18 7.23
 -1 1 7 180.3 7.17
 -1 1 7 166.68 7
 -1 1 7 169.11 7.23
 1 -1 -6 1.19 0.93
 -1 1 6 0.16 1.04
 -1 1 6 0.87 0.95
 -1 1 6 0.41 0.7
 -1 1 6 1.43 1.36
 1 -1 -6 0.65 0.86
 -1 1 6 0.68 0.77
 1 -1 -6 0.23 0.96
 1 -1 -6 0.38 0.8
 1 -1 -6 0.25 1.14
 -1 1 6 0.24 1.42
 1 -1 -6 -0.05 1.02
 -1 1 6 0.13 1.49
 1 -1 -6 0.48 1.03
 1 -1 -6 0.09 1.05
 -1 1 6 -0.26 1.16
 -1 1 6 0.47 1.28
 1 -1 -6 0.66 1.11
 1 -1 -6 0.39 0.92
 1 -1 -5 921.24 35.26
 1 -1 -5 876.45 35.15
 1 -1 -5 889.22 35.18
 1 -1 -5 933.98 35.26
 1 -1 -5 854.7 35.11
 -1 1 5 963.86 35.12
 -1 1 5 1014.07 35.25
 -1 1 5 940.78 35.25
 -1 1 5 940.39 35.22
 1 -1 -5 895.81 35.25
 1 -1 -5 920.31 35.25
 -1 1 5 885.7 35.23
 -1 1 5 943.72 35.26
 -1 1 5 904.62 35.22
 1 -1 -5 902.49 35.23
 1 -1 -4 1592.24 62.92
 -1 1 4 1681.86 62.91
 1 -1 -4 1554.46 62.87
 1 -1 -4 1625.42 62.93
 1 -1 -4 1529.79 62.82
 -1 1 4 1569.75 62.89
 1 -1 -4 1562.6 62.9
 -1 1 4 1863.85 62.87
 -1 1 4 1688.01 62.89
 -1 1 4 1755.63 62.91
 -1 1 4 1662.53 62.81
 1 -1 -3 1268.17 52.13
 -1 1 3 1571.02 52.11
 -1 1 3 1482.04 52.19
 -1 1 3 1441.6 52.18
 1 -1 -3 1343.28 52.16
 1 -1 -3 1394.52 52.2
 -1 1 3 1271.3 52.07
 -1 1 3 1455.21 52.07
 -1 1 3 1266.81 52.15
 -1 1 3 1213.68 52.03
 -1 1 3 1613.37 52.16
 1 -1 -3 1286.22 52.16
 -1 1 3 1426.87 52.16
 -1 1 3 1383.14 52.15
 1 -1 -2 49.84 2.05
 -1 1 2 48.91 2.05
 1 -1 -2 52.23 2.15
 1 -1 -2 55.16 2.13
 -1 1 2 54.31 2.12
 -1 1 2 44.96 2.01
 1 -1 -2 45.04 2.04
 1 -1 -2 46.01 1.99
 -1 1 2 54.15 2.12
 1 -1 -2 51.87 2.1
 -1 1 2 50.05 2.13
 -1 1 2 45.82 2.16
 -1 1 2 45.97 2
 1 -1 -2 43.96 1.9
 1 -1 -1 3517.44 143.73
 1 -1 -1 3744.25 143.72
 1 -1 -1 3545.52 143.76
 -1 1 1 3887.26 143.73
 -1 1 1 3632.96 143.78
 -1 1 1 3680.43 143.76
 1 -1 -1 3458.94 143.76
 1 -1 -1 3942.74 143.77
 1 -1 -1 4060.07 143.76
 -1 1 1 3824.58 143.76
 -1 1 1 4022.28 143.79
 -1 1 1 3826.87 143.79
 -1 1 1 3495.36 143.74
 -1 1 1 4078.69 143.74
 -1 1 1 3999.23 143.76
 1 -1 -1 3603.35 143.72
 -1 1 1 3789.55 143.71
 -1 1 0 203.99 8.26
 1 -1 0 210.87 8.26
 1 -1 0 259.16 8.27
 1 -1 0 206.84 8.22
 -1 1 0 230.36 8.22
 1 -1 0 247.68 8.26
 1 -1 0 202.72 8.24
 -1 1 0 200.62 8.26
 1 -1 0 199.36 8.26
 -1 1 0 214.16 8.24
 1 -1 0 200.59 8.22
 -1 1 0 208.33 8.22
 1 -1 0 209.09 8.26
 1 -1 0 234.46 8.23
 -1 1 0 207.52 8.27
 1 -1 0 194.54 8.26
 1 -1 0 199.66 8.25
 1 -1 1 3020.82 113.81
 1 -1 1 2981.63 113.81
 -1 1 -1 2918.09 113.74
 -1 1 -1 2998.64 113.81
 1 -1 1 3088.33 113.79
 -1 1 -1 2958.95 113.75
 -1 1 -1 3027.92 113.74
 -1 1 -1 3023.87 113.78
 -1 1 -1 3057.59 113.77
 1 -1 1 3472.52 113.8
 -1 1 -1 2690.86 113.74
 -1 1 -1 3006.17 113.81
 -1 1 -2 19.34 1.02
 -1 1 -2 17.65 0.88
 -1 1 -2 20.52 0.95
 1 -1 2 19.59 1.11
 -1 1 -2 18.42 0.86
 1 -1 2 14.8 0.98
 1 -1 2 21.67 0.83
 -1 1 -2 19.15 0.94
 -1 1 -2 18.35 1.07
 1 -1 2 20.87 1.01
 -1 1 -2 21.15 1.02
 -1 1 -3 242.72 8.83
 -1 1 -3 240.6 8.83
 -1 1 -3 243.07 8.88
 -1 1 -3 250.66 8.86
 -1 1 -3 231.8 8.72
 1 -1 3 197.06 8.84
 -1 1 -3 221.23 8.81
 1 -1 3 241.28 8.91
 -1 1 -3 211.79 8.73
 -1 1 -4 114.53 4.45
 -1 1 -4 117.92 4.54
 -1 1 -4 119.51 4.63
 -1 1 -4 100.47 4.42
 1 -1 4 109.44 4.61
 -1 1 -4 117.79 4.57
 -1 1 -4 117 4.37
 -1 1 -5 652.12 23.41
 -1 1 -5 642.97 23.4
 -1 1 -5 646.26 23.46
 1 -1 5 566.82 23.48
 1 -1 5 638.62 23.43
 1 -1 5 592.69 23.44
 1 -1 5 593.53 23.43
 1 -1 5 588 23.42
 1 -1 5 598.21 23.44
 1 -1 5 617.8 23.43
 -1 1 -5 544.34 23.27
 1 -1 5 611.48 23.48
 -1 1 -5 637.9 23.32
 -1 1 -5 641.05 23.42
 1 -1 5 591.42 23.41
 1 -1 6 1176.08 47.88
 1 -1 6 1285.47 48
 1 -1 6 1238.35 47.95
 1 -1 6 1236.67 47.92
 1 -1 6 1239.44 47.93
 1 -1 6 1261.86 47.92
 1 -1 6 1249 47.92
 -1 1 -6 1317.38 47.89
 -1 1 -6 1306.6 47.89
 -1 1 -6 1312.23 47.94
 -1 1 -6 1161.42 47.74
 1 -1 6 1251.6 47.9
 1 -1 6 1285.09 47.89
 -1 1 -7 67.86 2.76
 1 -1 7 68.86 3.03
 -1 1 -7 63.31 2.61
 -1 1 -7 54.31 2.54
 -1 1 -7 71.18 2.95
 -1 1 -7 73.21 2.82
 1 -1 7 65.43 3.33
 -1 1 -7 73.68 2.97
 -1 1 -7 74.25 2.97
 -1 1 -7 71.79 3.11
 1 -1 7 65.09 3.05
 -1 1 -7 71.36 2.76
 1 -1 7 67.21 2.78
 1 -1 7 67.67 3.04
 1 -1 7 68.54 3.04
 1 -1 7 68.65 2.99
 1 -1 7 69.71 3.06
 1 -1 7 70.86 3.24
 1 -1 7 67.63 2.86
 1 -1 7 66.98 3.01
 1 -1 8 162.66 6.66
 -1 1 -8 149.11 6.42
 -1 1 -8 167.93 6.63
 -1 1 -8 168.34 6.51
 1 -1 8 156.92 6.87
 -1 1 -8 164.05 6.46
 -1 1 -8 171.75 6.67
 -1 1 -8 174.99 6.75
 -1 1 -8 170.81 6.65
 -1 1 -8 157.86 6.66
 1 -1 8 163.59 6.73
 -1 1 -8 164.16 6.49
 1 -1 8 161.36 6.4
 1 -1 8 159.63 6.69
 1 -1 8 160.65 6.7
 1 -1 8 157.62 6.67
 1 -1 8 163.89 6.69
 1 -1 8 159.13 6.8
 1 -1 8 147.1 6.51
 1 -1 8 161.89 6.63
 1 -1 9 83.71 3.86
 -1 1 -9 79.1 3.55
 -1 1 -9 86.07 3.79
 -1 1 -9 86.36 3.65
 1 -1 9 80.09 4.19
 -1 1 -9 84.8 3.58
 -1 1 -9 86.17 3.81
 -1 1 -9 88.67 3.82
 -1 1 -9 86.12 3.79
 -1 1 -9 86.29 3.94
 -1 1 -9 85.27 3.85
 1 -1 9 84.45 3.96
 -1 1 -9 83.97 3.62
 1 -1 9 87 3.5
 1 -1 9 84.85 3.9
 1 -1 9 83.43 3.88
 1 -1 9 83.38 3.83
 1 -1 9 82.32 3.87
 1 -1 9 82.75 4.06
 1 -1 9 76.69 3.7
 1 -1 9 79.48 3.82
 1 -1 9 83.77 3.83
 1 -1 10 1525.46 60.79
 -1 1 -10 1678.48 60.84
 -1 1 -10 1685.68 60.86
 -1 1 -10 1647.48 60.9
 1 -1 10 1521.98 60.94
 -1 1 -10 1670.38 60.83
 1 -1 10 1555.2 60.86
 -1 1 -10 1613.96 60.86
 -1 1 -10 1669.19 60.85
 -1 1 -10 1570.9 60.64
 1 -1 10 1583.98 60.86
 1 -1 10 1590.76 60.85
 1 -1 10 1592.08 60.86
 1 -1 10 1578.09 60.83
 1 -1 10 1599.44 60.9
 1 -1 10 1414.37 60.64
 1 -1 10 1512.03 60.8
 1 -1 10 1528.89 60.77
 -1 1 -11 912.17 34.33
 -1 1 -11 938.89 34.29
 1 -1 11 866.5 34.43
 -1 1 -11 930.59 34.31
 1 -1 11 895.68 34.32
 1 -1 11 878.38 34.32
 1 -1 11 881.76 34.32
 1 -1 11 889.95 34.28
 1 -1 11 897.86 34.36
 -1 1 -11 940.67 34.29
 1 -1 11 784.65 34.07
 1 -1 11 831.88 34.25
 1 -1 11 867.74 34.23
 1 -1 12 47.23 2.75
 -1 1 -12 50.71 2.72
 1 -1 12 46.1 2.79
 1 -1 12 49.33 2.81
 1 -1 12 49.59 2.76
 1 -1 12 45.25 2.75
 1 -1 12 47.78 3.04
 -1 1 -12 48.47 2.81
 -1 1 -12 48.06 2.67
 -1 1 -12 50.54 2.76
 -1 1 -12 45.81 2.65
 1 -1 12 42.33 2.7
 1 -1 12 45.05 2.68
 -1 1 -13 6.4 1.28
 1 -1 13 3.71 1.47
 -1 1 -13 6.17 1.38
 1 -1 13 4.5 1.48
 1 -1 13 3.16 1.52
 1 -1 13 5.19 1.37
 1 -1 13 5.62 1.56
 -1 1 -13 5.8 1.4
 -1 1 -13 5.93 1.36
 -1 1 -13 5.72 1.31
 -1 1 -13 6.47 1.62
 1 -1 13 5.09 1.45
 1 -1 13 4.64 1.38
 1 -1 13 4.32 1.89
 -1 1 -14 72.18 3.94
 1 -1 14 69.98 3.79
 -1 1 -14 74.29 3.86
 -1 1 -14 73.99 3.75
 -1 1 -14 77.53 3.78
 -1 1 -14 74.37 3.9
 -1 1 -14 76.16 3.86
 1 -1 14 71.71 3.79
 -1 1 -15 187.02 8.24
 -1 1 -15 185.66 8.2
 -1 1 -15 195.1 8.09
 1 -1 15 192.91 8.28
 -1 1 -15 199.96 8.29
 -1 1 -15 196.56 8.19
 1 -1 15 190.6 8.21
 1 -1 15 181.8 8.15
 1 -1 15 180.53 8.15
 1 -1 15 180.12 8.06
 1 -1 15 173.2 8.05
 -1 1 -15 195.44 8.26
 -1 1 -15 191.52 8.11
 1 -1 15 169.62 8.08
 1 -1 15 177.95 8.02
 1 -1 16 110.99 5.32
 1 -1 16 104.96 5.17
 -1 1 -16 113.46 5.22
 -1 1 -16 117.03 5.47
 1 -1 16 107.54 5.25
 1 -1 16 100.6 5.2
 1 -1 16 108.72 5.43
 1 -1 16 96.97 5.27
 1 -1 17 30.02 2.59
 1 -1 17 27.53 2.37
 1 -1 17 27.17 2.44
 1 -1 17 28.96 2.67
 1 -1 17 23.76 2.44
 -1 1 -17 26.02 2.6
 1 -1 17 29.98 2.63
 -1 1 -17 26.07 2.36
 -1 1 -17 27.97 2.48
 -1 1 -18 42.38 3.06
 1 -1 18 39.85 3.17
 1 -1 18 38.57 2.83
 1 -1 18 42.96 3.05
 1 -1 18 37.61 3
 -1 1 -18 44.27 3.24
 1 -1 18 40.18 2.88
 -1 1 -19 8.67 2
 1 -1 19 5.11 1.89
 1 -1 19 5.74 1.95
 1 -1 19 8.89 1.84
 1 -1 19 7.44 1.95
 -1 1 -19 9.87 2.21
 -1 1 -19 9.7 2.12
 1 -1 19 3.68 1.8
 -1 1 -20 0.99 1.79
 1 -1 20 0.51 1.68
 1 -1 20 0.81 1.85
 1 -1 20 -0.08 1.47
 1 -1 20 -0.78 1.77
 -1 1 -20 1.28 1.87
 -1 1 -20 -0.6 2
 1 -1 20 0.8 1.97
 1 -1 20 2.17 1.65
 -1 1 -21 19.43 2.19
 1 -1 21 13.89 2.04
 1 -1 21 15.81 2.26
 1 -1 21 12.58 1.92
 1 -1 21 14.19 2.12
 -1 1 -21 17.89 2.34
 -1 1 -21 16.45 2.36
 1 -1 21 14.68 2.28
 1 -1 21 18.49 2.1
 1 -1 22 14.35 2.16
 -1 1 -22 16.01 2.35
 1 -1 23 0.35 1.3
 1 -1 23 0.94 1.54
 1 -1 23 1.79 1.72
 1 -1 23 0.44 1.42
 1 -1 23 0.27 1.97
 1 -1 24 28.16 2.01
 1 -1 24 26.21 2.14
 1 -1 24 25.37 1.92
 1 -1 24 30.9 2.11
 1 -1 24 29.18 2.13
 1 -1 25 2.65 1
 1 -1 25 6.1 1.17
 1 -1 25 3.56 0.96
 1 -1 25 3.52 1.09
 1 -1 26 0.55 0.94
 -1 0 26 10.04 1.02
 -1 0 26 10.12 1.06
 -1 0 26 8.09 1.01
 -1 0 25 2.79 1.14
 -1 0 25 3.28 1.28
 -1 0 25 2.07 1.06
 -1 0 24 6.89 1.56
 -1 0 24 7.55 1.35
 -1 0 24 9.96 1.52
 -1 0 24 5.43 1.42
 -1 0 24 5.85 1.34
 -1 0 23 1.1 1.43
 -1 0 23 0.48 1.27
 -1 0 23 -2.85 1.53
 -1 0 23 0.85 1.38
 -1 0 23 -0.47 1.32
 -1 0 23 0.52 1.61
 -1 0 22 1.85 1.77
 1 0 -22 4.13 1.88
 1 0 -22 1.18 1.86
 -1 0 21 43.92 3.01
 -1 0 21 47.76 3.12
 1 0 -21 49.14 3.27
 -1 0 21 39.32 3.15
 1 0 -21 44.08 3.18
 1 0 -21 46.51 3.24
 -1 0 21 44.6 3.05
 -1 0 20 150.8 7.46
 -1 0 20 171.59 7.67
 1 0 -20 165.67 7.68
 -1 0 20 169.66 7.59
 1 0 -20 167.12 7.63
 1 0 -20 169.77 7.63
 -1 0 20 158.35 7.66
 -1 0 19 51.7 3.36
 1 0 -19 49.14 3.22
 1 0 -19 49.96 3.47
 -1 0 19 45.49 3.22
 1 0 -19 53.18 3.44
 -1 0 19 50.44 3.33
 -1 0 18 359.37 14.57
 1 0 -18 348.59 14.4
 1 0 -18 338.78 14.52
 1 0 -18 360.82 14.62
 -1 0 18 322.55 14.41
 1 0 -18 355.75 14.54
 -1 0 18 353.9 14.51
 -1 0 17 0.08 1.63
 -1 0 17 2.5 1.63
 1 0 -17 0.16 1.69
 1 0 -17 -0.48 1.63
 -1 0 17 -0.15 1.53
 -1 0 17 0.47 1.53
 -1 0 17 0.61 1.59
 1 0 -17 0.39 1.79
 -1 0 16 25.96 2.18
 -1 0 16 24.29 2.12
 -1 0 16 26.25 2.28
 1 0 -16 25 2.37
 -1 0 16 23.71 2.24
 1 0 -16 25.5 2.25
 1 0 -16 23.17 2.31
 1 0 -15 4.68 1.62
 1 0 -15 4.72 1.68
 -1 0 15 3.84 1.53
 1 0 -15 5.87 1.67
 -1 0 15 4.94 1.52
 1 0 -14 131.62 5.71
 -1 0 14 124.58 5.71
 1 0 -14 131.65 5.98
 1 0 -14 133.78 5.99
 1 0 -14 130.19 5.94
 -1 0 14 125.76 5.78
 1 0 -14 126.92 5.88
 1 0 -14 133.88 5.72
 -1 0 14 122.94 5.7
 1 0 -13 30.75 2.01
 1 0 -13 28.93 2.2
 1 0 -13 27.52 2.13
 -1 0 13 26.06 2.02
 -1 0 13 28.54 1.83
 -1 0 13 26.76 2.01
 1 0 -13 28.02 2.02
 -1 0 13 29.54 2.27
 1 0 -13 28.44 2.21
 -1 0 13 28.61 2.02
 1 0 -12 316.14 12.51
 1 0 -12 315.86 12.49
 1 0 -12 312.79 12.49
 1 0 -12 324.02 12.51
 1 0 -12 306.69 12.29
 1 0 -12 312.93 12.33
 -1 0 12 303.18 12.34
 -1 0 12 296.98 12.24
 -1 0 12 300.23 12.24
 1 0 -12 305.39 12.31
 -1 0 12 332.49 12.41
 -1 0 12 280.14 12.14
 -1 0 12 299.37 12.28
 1 0 -11 235.15 9.39
 -1 0 11 221.2 9.1
 1 0 -11 226.75 9.33
 1 0 -11 223.95 9.36
 1 0 -11 232.03 9.4
 1 0 -11 235.16 9.24
 1 0 -11 224.88 9.19
 -1 0 11 220.31 9.22
 -1 0 11 217.83 9.16
 -1 0 11 224.44 9.16
 1 0 -11 233.32 9.39
 -1 0 11 241.22 9.32
 -1 0 11 215.71 9.08
 -1 0 11 219.12 9.19
 1 0 -11 236.3 9.25
 1 0 -10 700.47 27.54
 1 0 -10 703.5 27.52
 -1 0 10 734.73 27.46
 1 0 -10 708.14 27.65
 1 0 -10 703.68 27.61
 1 0 -10 703.57 27.66
 -1 0 10 693.89 27.5
 1 0 -10 719.72 27.55
 -1 0 10 681.54 27.49
 -1 0 10 691.4 27.46
 1 0 -10 711.17 27.66
 -1 0 10 716.72 27.69
 1 0 -10 718.01 27.66
 -1 0 10 698.78 27.43
 -1 0 10 755.68 27.6
 1 0 -9 9.37 1.34
 1 0 -9 7.16 1.27
 1 0 -9 6.8 1.39
 1 0 -9 8.13 0.75
 1 0 -9 9.61 1.45
 -1 0 9 7.36 1.38
 -1 0 9 8.17 1.06
 1 0 -9 7.97 1.35
 1 0 -9 7.1 1.45
 1 0 -9 6.67 1.22
 1 0 -9 7.08 1.13
 -1 0 9 9.21 1.12
 -1 0 9 8.71 1.14
 -1 0 9 8.36 1.22
 -1 0 9 9.1 1.05
 -1 0 9 8.5 1.52
 -1 0 9 9.4 1.04
 -1 0 9 9.32 1.29
 1 0 -8 0.73 1.16
 1 0 -8 0.79 1.2
 -1 0 8 0.84 1.15
 1 0 -8 1.09 1.13
 1 0 -8 0.72 0.64
 -1 0 8 2.66 0.89
 1 0 -8 -0.03 1.15
 1 0 -8 1.2 0.52
 1 0 -8 0.77 1.24
 1 0 -8 1.15 1.07
 -1 0 8 0.93 0.9
 1 0 -8 1.44 0.98
 -1 0 8 1.18 0.93
 -1 0 8 1.31 1.02
 -1 0 8 1.12 0.86
 1 0 -8 1.46 1.06
 -1 0 8 -0.17 1.31
 -1 0 8 0.41 0.83
 -1 0 8 0.9 1.05
 1 0 -7 3648.25 137.64
 1 0 -7 3630.32 137.64
 1 0 -7 3712.78 137.6
 -1 0 7 3767.94 137.66
 1 0 -7 3421.8 137.38
 -1 0 7 4024.7 137.54
 1 0 -7 3491.9 137.56
 1 0 -7 3653.31 137.4
 -1 0 7 3787.33 137.49
 1 0 -7 3489.84 137.51
 -1 0 7 3453.94 137.53
 -1 0 7 3438.26 137.54
 -1 0 7 3482.94 137.48
 1 0 -7 3633.51 137.63
 1 0 -7 3533.28 137.58
 1 0 -7 3378.15 137.33
 1 0 -7 3758.31 137.58
 -1 0 7 3682.97 137.52
 -1 0 7 3905.63 137.57
 -1 0 7 3797.26 137.51
 1 0 -6 1151.19 45.84
 -1 0 6 1233.44 46.07
 -1 0 6 1243.32 46.04
 1 0 -6 1206.6 46.04
 1 0 -6 1200.18 46.05
 -1 0 6 1207.94 45.93
 -1 0 6 1248.39 45.94
 1 0 -6 1201.93 45.87
 1 0 -6 1136.85 45.95
 -1 0 6 1144.17 45.97
 -1 0 6 1126.44 45.98
 -1 0 6 1214.36 46.07
 1 0 -6 1157.54 45.8
 1 0 -6 1176.04 46.01
 1 0 -6 1200.99 46.05
 -1 0 6 1296.37 45.99
 -1 0 6 1228.32 45.95
 -1 0 6 1315.87 46.07
 -1 0 6 1255.04 45.95
 1 0 -6 1261.84 46.02
 1 0 -6 1140.31 45.99
 1 0 -6 1160.04 46.05
 1 0 -6 1210.5 46.03
 1 0 -5 640.7 26.59
 1 0 -5 704.53 26.62
 -1 0 5 722.57 26.55
 1 0 -5 672.43 26.43
 1 0 -5 653.33 26.59
 1 0 -5 658.09 26.63
 -1 0 5 683.19 26.65
 -1 0 5 753.79 26.46
 1 0 -5 668.88 26.63
 -1 0 5 686.32 26.54
 -1 0 5 700.29 26.64
 -1 0 5 692.6 26.53
 -1 0 5 718.89 26.63
 -1 0 5 659.89 26.58
 -1 0 5 717.47 26.55
 1 0 -5 673.13 26.49
 -1 0 5 696.99 26.64
 1 0 -5 721.16 26.64
 -1 0 5 734.75 26.64
 1 0 -5 654.11 26.47
 1 0 -5 683.31 26.62
 -1 0 5 673.09 26.47
 1 0 -5 733.41 26.62
 1 0 -4 8646.46 343.73
 1 0 -4 9345.83 343.72
 -1 0 4 9165.36 343.64
 1 0 -4 8585.64 343.74
 1 0 -4 9788.75 343.75
 1 0 -4 9083.17 343.72
 -1 0 4 8623.87 343.74
 1 0 -4 8463.4 343.73
 1 0 -4 8357.05 343.69
 -1 0 4 9708.35 343.65
 1 0 -4 8241.79 343.63
 1 0 -4 9999 343.77
 1 0 -4 8680.13 343.64
 -1 0 4 9304.94 343.68
 -1 0 4 9467.28 343.72
 -1 0 4 8936.18 343.75
 -1 0 4 9349.83 343.6
 -1 0 4 8739.18 343.68
 -1 0 4 8684.16 343.67
 -1 0 3 221.75 7.78
 1 0 -3 229.42 7.8
 1 0 -3 180.04 7.77
 -1 0 3 190.69 7.79
 -1 0 3 223.94 7.8
 1 0 -3 194.79 7.76
 -1 0 3 184.4 7.77
 -1 0 3 210.79 7.7
 -1 0 3 177.69 7.76
 1 0 -3 172.16 7.72
 1 0 -3 172.99 7.76
 -1 0 3 212.39 7.7
 1 0 -3 189.32 7.69
 -1 0 3 221.18 7.81
 1 0 -3 231.08 7.81
 1 0 -3 183.13 7.71
 -1 0 3 202.79 7.73
 -1 0 3 210.18 7.78
 1 0 -3 215.96 7.82
 1 0 -3 180.99 7.77
 -1 0 3 185.69 7.78
 -1 0 2 1483.54 51.44
 1 0 -2 1210.01 51.41
 -1 0 2 1222.52 51.42
 -1 0 2 1535.17 51.44
 1 0 -2 1344.16 51.41
 -1 0 2 1401.55 51.39
 1 0 -2 1329.01 51.38
 1 0 -2 1284.26 51.41
 -1 0 2 1197.28 51.41
 -1 0 2 1168.37 51.37
 1 0 -2 1433.9 51.45
 -1 0 2 1209.02 51.41
 -1 0 2 1430.1 51.45
 1 0 -2 1470.38 51.45
 1 0 -2 1200.12 51.41
 -1 0 2 1405.23 51.42
 1 0 -1 16.23 0.85
 1 0 -1 15.85 0.82
 -1 0 1 15.18 0.87
 -1 0 1 13.89 0.82
 1 0 -1 15.65 0.85
 1 0 -1 14.87 0.86
 1 0 -1 14.33 0.87
 -1 0 1 15.06 0.85
 1 0 -1 16.12 0.78
 -1 0 1 17.44 0.77
 -1 0 1 14.52 0.89
 -1 0 1 17.89 0.81
 1 0 -1 15.32 0.83
 1 0 -1 15.95 0.7
 -1 0 1 15.3 0.88
 -1 0 1 17.52 0.81
 -1 0 1 14.28 0.86
 1 0 -1 14.47 0.85
 1 0 0 4326.48 159.83
 1 0 0 4255.4 159.82
 1 0 0 4208.55 159.8
 -1 0 0 4212.33 159.82
 -1 0 0 4571.71 159.8
 -1 0 0 4649.24 159.79
 1 0 0 4585.96 159.8
 -1 0 0 4449.94 159.8
 1 0 1 508.28 18.11
 1 0 1 432.82 18.08
 1 0 1 467.83 18.08
 1 0 1 476 18.08
 -1 0 -1 517.09 18.08
 -1 0 -1 447.46 18.06
 1 0 2 510.58 16.64
 1 0 2 504.65 16.67
 1 0 2 493.77 16.69
 1 0 2 523.96 16.62
 -1 0 -2 536.27 16.68
 1 0 3 760.62 26.39
 1 0 3 807.27 26.42
 1 0 4 275.01 10.99
 1 0 4 279.7 10.93
 1 0 4 272 10.85
 1 0 4 259.84 10.91
 1 0 4 295.7 10.93
 -1 0 -4 302.04 10.93
 1 0 4 279.55 10.95
 -1 0 -5 4275.44 158.33
 1 0 5 4355.6 158.34
 1 0 5 4142.56 158.35
 1 0 5 4116.26 158.34
 1 0 5 4116.41 158.37
 1 0 5 3916.36 158.3
 1 0 5 3913.8 158.3
 1 0 5 4067.44 158.22
 1 0 5 3964.23 158.36
 1 0 5 4177.79 158.33
 1 0 5 4511.24 158.28
 1 0 6 37.68 2.1
 -1 0 -6 41.49 1.98
 -1 0 -6 42.12 1.98
 1 0 6 37.97 2.17
 1 0 6 41.85 1.94
 1 0 6 35.03 2.39
 1 0 6 40.94 2.12
 1 0 6 35.84 2.27
 1 0 6 40.64 2.15
 1 0 6 34.06 2.14
 1 0 6 40.77 2.31
 1 0 6 37.41 2
 1 0 6 41.11 2.13
 1 0 6 43.61 2.01
 -1 0 -7 46.18 2.19
 1 0 7 41.2 2.35
 1 0 7 45.14 2.05
 1 0 7 38.91 2.39
 1 0 7 44.41 2.17
 1 0 7 43.03 2.17
 1 0 7 42.18 2.59
 1 0 7 42.37 2.29
 1 0 7 45.06 2.33
 1 0 7 40.29 2.48
 1 0 7 45.84 2.31
 -1 0 -7 37.79 1.98
 -1 0 -7 46.05 2.17
 1 0 7 41.72 2.47
 1 0 7 41.96 2.37
 -1 0 -8 756.89 27.97
 1 0 8 685.91 28.05
 1 0 8 743.96 27.87
 1 0 8 711.01 27.99
 -1 0 -8 754.73 27.95
 1 0 8 691.02 27.86
 1 0 8 719.4 27.98
 1 0 8 724.06 27.96
 1 0 8 707.35 27.96
 1 0 8 698.1 27.94
 -1 0 -8 670.02 27.77
 -1 0 -8 758.25 27.88
 1 0 8 701.46 27.95
 1 0 8 735.07 28.04
 1 0 8 753.13 27.74
 -1 0 -9 729.8 26.58
 1 0 9 628.95 26.57
 1 0 9 654.51 26.45
 1 0 9 692.01 26.29
 1 0 9 675.37 26.6
 1 0 9 675.27 26.55
 1 0 9 676.96 26.59
 -1 0 -9 614.33 26.34
 1 0 9 689.06 26.56
 1 0 9 669.43 26.68
 -1 0 -9 732.27 26.64
 -1 0 -9 736.2 26.6
 -1 0 -9 716.9 26.58
 1 0 9 686.64 26.64
 -1 0 -9 719.39 26.49
 1 0 10 447.42 18.14
 1 0 10 449.77 18.26
 1 0 10 453.82 18.29
 1 0 10 467.54 18.31
 1 0 10 449.83 18.25
 1 0 10 456.89 18.27
 1 0 10 450.99 18.24
 1 0 10 451.63 18.41
 -1 0 -10 486.21 18.29
 -1 0 -10 487.28 18.34
 -1 0 -10 488.22 18.29
 -1 0 -10 478.99 18.17
 1 0 10 428.15 18.29
 -1 0 -10 478.13 18.26
 1 0 10 470.02 18.36
 1 0 11 88.61 4.15
 1 0 11 83.02 4.14
 1 0 11 86.22 4.14
 1 0 11 84.93 4.14
 1 0 11 85.07 4.28
 1 0 11 85.24 4.44
 -1 0 -11 92.63 4.13
 -1 0 -11 90 4.1
 -1 0 -11 92.85 4.08
 -1 0 -11 91.8 3.97
 1 0 11 84.98 4.22
 -1 0 -11 86.41 4.07
 1 0 11 79.54 4.1
 1 0 11 83.12 4
 -1 0 -12 2.78 1.3
 -1 0 -12 3.92 1.24
 1 0 12 4.36 2.05
 -1 0 -12 3.24 1.52
 -1 0 -12 2.04 1.23
 1 0 12 2.21 1.39
 1 0 12 1.08 1.34
 1 0 12 2.93 1.47
 1 0 12 3.78 1.36
 1 0 12 2.68 1.29
 1 0 12 4.8 1.54
 1 0 12 3.81 1.46
 1 0 12 3.32 1.83
 1 0 12 4.5 1.49
 1 0 13 296.57 12.76
 -1 0 -13 315.67 12.81
 -1 0 -13 323.24 12.82
 1 0 13 297.6 13.01
 -1 0 -13 322.23 12.88
 -1 0 -13 329.55 12.84
 -1 0 -13 332.09 12.87
 1 0 13 318.41 12.89
 1 0 13 315.54 12.87
 1 0 13 308.51 12.82
 1 0 13 311.65 12.82
 1 0 13 291.26 12.8
 1 0 13 321.61 12.94
 1 0 13 307.58 12.78
 -1 0 -14 6.68 1.53
 -1 0 -14 6.89 1.44
 1 0 14 9.36 1.75
 -1 0 -14 6.17 1.74
 1 0 14 8.49 1.73
 -1 0 -14 9.06 1.53
 1 0 14 7.98 1.67
 1 0 15 26.84 2.34
 -1 0 -15 26.89 2.24
 1 0 15 26.08 2.48
 -1 0 -15 31.56 2.49
 -1 0 -15 26.89 2.16
 -1 0 -15 24.88 2.24
 1 0 15 26.82 2.37
 1 0 15 30.03 2.38
 1 0 15 29 2.3
 1 0 15 28.63 2.35
 1 0 15 29.48 2.64
 1 0 15 27.73 2.39
 1 0 15 28.63 2.33
 -1 0 -16 142.47 6.34
 -1 0 -16 137.18 6.29
 1 0 16 131.46 6.47
 -1 0 -16 138.41 6.44
 1 0 16 130.19 6.33
 1 0 16 140.63 6.46
 1 0 16 143.76 6.47
 1 0 16 140 6.42
 1 0 16 136.03 6.33
 1 0 16 123.49 6.27
 1 0 16 138.87 6.52
 1 0 16 133.4 6.32
 -1 0 -17 24.7 2.2
 -1 0 -17 23.4 2.32
 1 0 17 21.27 2.39
 1 0 17 19.8 2.32
 1 0 17 21.56 2.32
 1 0 17 23.73 2.32
 1 0 17 21.96 2.38
 1 0 17 18.5 2.37
 -1 0 -17 22.63 2.48
 1 0 17 21.05 2.27
 -1 0 -17 25.88 2.52
 1 0 17 19.1 2.25
 1 0 18 65.46 3.91
 1 0 18 62.16 3.81
 1 0 18 61.53 3.66
 1 0 18 56.01 3.66
 -1 0 -18 64.24 3.81
 -1 0 -18 65.42 3.71
 1 0 18 61.89 3.87
 1 0 18 57.39 3.75
 -1 0 -18 67.82 3.96
 1 0 19 9.63 2.02
 1 0 19 10.03 2.03
 1 0 19 8.85 1.94
 1 0 19 6.09 1.8
 1 0 19 9.95 2.02
 1 0 19 8.67 1.96
 1 0 19 9.11 2.2
 -1 0 -19 8.51 1.78
 -1 0 -19 9.05 1.97
 1 0 19 8.98 1.84
 1 0 19 8 2.08
 -1 0 -19 8.19 2.07
 -1 0 -20 -0.77 1.98
 -1 0 -20 0.86 1.83
 1 0 20 2.7 1.95
 1 0 20 -0.08 1.69
 1 0 20 -0.68 1.62
 -1 0 -20 -1.43 1.81
 1 0 20 1.65 1.76
 1 0 20 0.61 1.5
 1 0 20 -0.9 1.73
 -1 0 -21 52.1 3.35
 -1 0 -21 49.98 3.38
 1 0 21 43.89 3.16
 1 0 21 43.89 3.18
 1 0 21 44.59 3.11
 1 0 21 49.33 3.2
 -1 0 -21 51.45 3.22
 1 0 21 48.41 3.24
 1 0 21 42.37 2.93
 1 0 22 1.36 1.52
 1 0 22 0.13 1.66
 -1 0 -22 0.6 1.86
 1 0 22 0.28 1.47
 -1 0 -22 2.6 1.69
 1 0 22 2.19 1.77
 1 0 22 -0.57 1.36
 1 0 23 0.54 1.21
 1 0 23 0.13 1.44
 1 0 23 2.56 1.52
 1 0 24 52.38 2.77
 1 0 24 46.87 2.72
 1 0 24 47.18 2.66
 1 0 24 43.08 2.7
 1 0 24 53.36 2.85
 1 0 25 0.98 1.08
 1 0 25 0.18 0.78
 1 0 25 -0.13 0.93
 1 0 25 0.74 1.21
 1 0 25 0.97 0.97
 -1 -1 26 7.2 0.98
 -1 -1 26 8.89 0.95
 -1 -1 26 8.36 1.05
 -1 -1 25 72.2 3.41
 -1 -1 25 65.35 3.37
 -1 -1 25 71.13 3.51
 -1 -1 24 70.77 3.48
 -1 -1 24 65 3.48
 -1 -1 24 61.65 3.39
 -1 -1 24 65.41 3.56
 -1 -1 23 58.67 3.44
 -1 -1 23 50.81 3.22
 -1 -1 23 62.15 3.33
 -1 -1 23 63.07 3.37
 -1 -1 23 59.69 3.46
 -1 -1 23 55.42 3.14
 -1 -1 22 0.63 1.38
 1 1 -22 -0.15 1.9
 -1 -1 21 12.89 1.83
 1 1 -21 10.49 2.18
 -1 -1 21 9.5 1.85
 -1 -1 21 11.58 2.08
 1 1 -21 12.56 1.91
 1 1 -21 11.01 2.2
 1 1 -21 11.85 2.19
 1 1 -20 13.91 2.33
 -1 -1 20 15.78 2.25
 -1 -1 20 12.65 2.02
 -1 -1 20 14.18 1.96
 1 1 -20 15.5 2.33
 1 1 -20 11.45 2.25
 -1 -1 19 11.95 1.9
 1 1 -19 12.22 2.23
 1 1 -19 12.18 2.1
 1 1 -19 12.26 2.03
 -1 -1 19 10.47 1.92
 1 1 -19 9.92 2.18
 -1 -1 19 11.52 2.01
 -1 -1 18 0.53 1.57
 1 1 -18 1.29 1.89
 1 1 -18 -0.73 1.94
 1 1 -18 1.7 1.76
 -1 -1 18 1.16 1.6
 1 1 -18 -0.26 1.89
 -1 -1 18 1.54 1.67
 -1 -1 17 17.88 2.05
 1 1 -17 21.72 2.38
 1 1 -17 20.87 2.41
 1 1 -17 20.97 2.27
 -1 -1 17 24.43 2.29
 -1 -1 17 22.63 2.26
 1 1 -16 131.5 6.1
 1 1 -16 127.79 6.18
 1 1 -16 127.41 5.99
 -1 -1 16 132.23 6.1
 -1 -1 16 124.93 6
 -1 -1 15 188.76 8.26
 1 1 -15 195.3 8.37
 1 1 -15 189.14 8.37
 1 1 -15 194.56 8.31
 -1 -1 15 178.3 8.17
 1 1 -15 197.44 8.12
 -1 -1 15 184.66 8.04
 -1 -1 14 2.64 1.12
 1 1 -14 2.29 1.24
 -1 -1 14 2.16 1.33
 1 1 -14 1.37 1.52
 1 1 -14 1.67 1.53
 1 1 -14 2.3 1.38
 -1 -1 14 2.93 1.31
 -1 -1 14 2.37 1.38
 1 1 -14 3.02 1.33
 -1 -1 13 18.37 1.76
 -1 -1 13 20.67 1.74
 -1 -1 13 16.12 1.51
 1 1 -13 18.17 1.66
 -1 -1 13 17.99 1.68
 -1 -1 13 16.02 1.52
 1 1 -13 18.69 1.82
 1 1 -13 19.68 2.01
 1 1 -13 20.02 1.9
 -1 -1 13 16.6 1.57
 1 1 -13 20.41 1.92
 1 1 -13 20.3 1.92
 1 1 -13 20.62 1.74
 1 1 -12 43.31 2.5
 -1 -1 12 38.63 2.32
 -1 -1 12 45.82 2.66
 1 1 -12 43.24 2.65
 -1 -1 12 43.26 2.47
 -1 -1 12 40.78 2.48
 -1 -1 12 43.1 2.4
 1 1 -12 42.58 2.42
 -1 -1 12 37.86 2.32
 1 1 -12 43.58 2.66
 1 1 -12 43.5 2.61
 1 1 -12 45.17 2.68
 1 1 -12 45.97 2.69
 -1 -1 12 46.61 2.39
 1 1 -11 63.71 3.32
 1 1 -11 66.37 3.32
 -1 -1 11 65.85 3.3
 1 1 -11 65.31 3.31
 -1 -1 11 58.1 3.02
 1 1 -11 61.36 3.24
 1 1 -11 66.87 3.15
 -1 -1 11 61.18 3.08
 -1 -1 11 61.34 3.14
 -1 -1 11 62.39 3.06
 -1 -1 11 62.62 2.99
 1 1 -11 60.44 3.09
 -1 -1 11 65.33 3.09
 -1 -1 11 60.01 3
 -1 -1 11 64.14 3.02
 1 1 -10 717.1 27.75
 1 1 -10 717.77 27.8
 1 1 -10 735.53 27.81
 -1 -1 10 743.81 27.83
 1 1 -10 706.16 27.78
 -1 -1 10 707.98 27.62
 1 1 -10 722.09 27.79
 1 1 -10 710.23 27.68
 -1 -1 10 688.41 27.61
 -1 -1 10 692.49 27.64
 -1 -1 10 703.52 27.55
 -1 -1 10 701.7 27.59
 1 1 -10 749.51 27.67
 -1 -1 10 702.88 27.6
 -1 -1 10 702.82 27.56
 -1 -1 9 399.79 15.25
 1 1 -9 354.86 14.9
 1 1 -9 381.4 15.21
 -1 -1 9 399.66 15.1
 1 1 -9 389.56 15.2
 1 1 -9 389.1 15.22
 1 1 -9 390.02 15.14
 -1 -1 9 374.98 15.06
 -1 -1 9 383.14 15.11
 -1 -1 9 384.9 15.01
 -1 -1 9 388.25 15.06
 1 1 -9 400.09 15.25
 1 1 -9 392.44 15.23
 -1 -1 9 382.64 15.04
 1 1 -8 217.9 8.76
 1 1 -8 221.71 8.75
 1 1 -8 218.1 8.73
 1 1 -8 193.79 8.46
 -1 -1 8 225.16 8.77
 -1 -1 8 241.92 8.66
 1 1 -8 200.77 8.43
 -1 -1 8 221 8.76
 1 1 -8 216.82 8.72
 1 1 -8 221.43 8.75
 1 1 -8 211.37 8.67
 1 1 -8 212.86 8.65
 -1 -1 8 206.22 8.62
 -1 -1 8 211.96 8.58
 -1 -1 8 216.13 8.64
 -1 -1 8 214.62 8.53
 -1 -1 8 216.59 8.59
 -1 -1 8 226.1 8.57
 1 1 -8 216.37 8.64
 -1 -1 8 228.48 8.61
 -1 -1 7 215.79 8.45
 -1 -1 7 217.79 8.22
 -1 -1 7 215.33 8.25
 1 1 -7 209.24 8.48
 1 1 -7 203.57 8.4
 1 1 -7 211.93 8.43
 -1 -1 7 236.99 8.42
 -1 -1 7 203.33 8.32
 -1 -1 7 199.85 8.39
 -1 -1 7 206.07 8.4
 -1 -1 7 229.18 8.38
 -1 -1 7 219.56 8.37
 1 1 -7 215.29 8.47
 -1 -1 7 225.9 8.53
 1 1 -7 186.53 8.23
 -1 -1 7 220.58 8.52
 1 1 -7 190.22 8.26
 1 1 -7 216.48 8.5
 -1 -1 7 199.42 8.12
 1 1 -7 221.82 8.51
 -1 -1 7 219.27 8.32
 1 1 -7 221.68 8.42
 -1 -1 6 75.84 3.25
 -1 -1 6 71.9 3.05
 1 1 -6 68.92 3.25
 -1 -1 6 74.99 3.03
 -1 -1 6 76.09 3.19
 -1 -1 6 74.37 3.21
 -1 -1 6 78.27 3.16
 -1 -1 6 76.45 3.18
 -1 -1 6 75.75 3.29
 1 1 -6 66.24 3.04
 -1 -1 6 74.41 3.29
 1 1 -6 67.02 3.19
 1 1 -6 66.41 3.07
 1 1 -6 70.85 3.24
 1 1 -6 70.03 3.28
 -1 -1 6 71.57 3.12
 1 1 -6 76.85 3.25
 -1 -1 6 77.81 3.11
 -1 -1 5 132.36 5.44
 -1 -1 5 135.98 5.59
 1 1 -5 136.03 5.55
 1 1 -5 135.22 5.59
 -1 -1 5 143.92 5.56
 -1 -1 5 136.05 5.53
 -1 -1 5 146.25 5.51
 1 1 -5 137.47 5.6
 -1 -1 5 135.03 5.5
 1 1 -5 132.43 5.54
 -1 -1 5 138.9 5.53
 1 1 -5 130.87 5.47
 1 1 -5 143.53 5.59
 -1 -1 5 136.47 5.6
 -1 -1 5 133.41 5.58
 -1 -1 5 137.56 5.62
 1 1 -5 129.82 5.44
 -1 -1 5 145.53 5.43
 1 1 -5 135.29 5.55
 1 1 -4 953.61 37.74
 -1 -1 4 920.5 37.77
 -1 -1 4 973.4 37.83
 -1 -1 4 952.68 37.79
 1 1 -4 960.98 37.82
 -1 -1 4 981.1 37.84
 1 1 -4 968.19 37.82
 1 1 -4 1018.79 37.8
 -1 -1 4 1056.09 37.69
 1 1 -4 942.6 37.73
 -1 -1 4 1046.08 37.79
 1 1 -4 1101.6 37.84
 1 1 -4 978.64 37.77
 -1 -1 4 973.19 37.83
 -1 -1 4 940.64 37.74
 1 1 -3 12.75 0.77
 1 1 -3 12.19 1.12
 -1 -1 3 10.44 1.01
 -1 -1 3 11.93 1.08
 -1 -1 3 11.67 1.15
 -1 -1 3 10.67 1.02
 -1 -1 3 11.15 1.13
 1 1 -3 11.07 1.1
 1 1 -3 11.96 1.1
 1 1 -3 12.82 1.06
 -1 -1 3 12.46 0.71
 1 1 -3 10.5 1.07
 -1 -1 3 14.85 1.03
 1 1 -3 12.07 1
 1 1 -3 10.89 1.03
 -1 -1 3 13.6 0.97
 -1 -1 3 11.12 1
 -1 -1 3 12.4 1
 -1 -1 3 11.17 1.05
 1 1 -2 5.19 0.67
 1 1 -2 4.39 0.79
 -1 -1 2 6.91 0.72
 1 1 -2 5.34 0.84
 1 1 -2 5.35 0.77
 -1 -1 2 4.96 0.81
 -1 -1 2 6.25 0.78
 -1 -1 2 5.85 0.9
 -1 -1 2 5.21 0.91
 -1 -1 2 5.9 0.8
 1 1 -2 5.41 0.81
 1 1 -2 4.55 0.89
 -1 -1 2 5.02 0.79
 1 1 -2 4.55 0.84
 1 1 -2 5.03 0.68
 -1 -1 2 6.25 0.86
 1 1 -2 2.05 2.32
 1 1 -2 5.15 0.83
 -1 -1 2 4.99 0.67
 -1 -1 2 4.89 0.82
 1 1 -1 1205.16 45.11
 1 1 -1 1195.73 45.07
 -1 -1 1 1160.73 45.14
 -1 -1 1 1194.86 45.12
 1 1 -1 1256.4 45.15
 -1 -1 1 1164.08 45.17
 1 1 -1 1193.79 45.12
 1 1 -1 1183.24 45.17
 -1 -1 1 1134.09 45.17
 -1 -1 1 1154.84 45.18
 -1 -1 1 1131.6 45.11
 1 1 -1 1234.98 45.18
 1 1 -1 1196.44 45.12
 1 1 -1 1214.64 45.16
 1 1 -1 1196.5 45.14
 -1 -1 1 1015.81 45.11
 1 1 -1 1193.01 45.07
 1 1 -1 1253.92 45.13
 1 1 0 33.08 1.89
 1 1 0 38.34 1.53
 -1 -1 0 35.16 1.65
 1 1 0 38.25 1.67
 -1 -1 0 35.45 1.52
 -1 -1 0 35.24 1.65
 -1 -1 0 34.45 1.57
 1 1 0 34.42 1.61
 1 1 0 34.77 1.64
 1 1 1 1218.73 44.8
 -1 -1 -1 1195.56 44.86
 1 1 1 1123.34 44.87
 1 1 1 1197.86 44.84
 1 1 1 1095.07 44.84
 -1 -1 -2 195.44 6.96
 1 1 2 176.85 6.98
 1 1 2 179.22 6.88
 1 1 2 194.37 6.88
 1 1 2 184.96 6.97
 1 1 2 187.54 6.98
 -1 -1 -3 3871.89 130.28
 1 1 3 3814.67 130.31
 1 1 3 3532.13 130.28
 1 1 3 3245.6 130.16
 1 1 3 3304.01 130.22
 1 1 3 3318.58 130.21
 1 1 3 3257.08 130.2
 1 1 3 3731.83 130.33
 1 1 3 3505.26 130.31
 1 1 4 1183.56 48.23
 1 1 4 1190.27 48.16
 1 1 4 1255.21 48.36
 1 1 4 1227.95 48.34
 1 1 4 1273.18 48.34
 1 1 4 1251.4 48.39
 1 1 4 1312.9 48.29
 1 1 4 1416.46 48.33
 1 1 4 1400.97 48.36
 -1 -1 -4 1278.82 48.26
 1 1 4 1254.19 48.33
 1 1 4 1334.62 48.36
 1 1 5 527.17 20.46
 1 1 5 546.25 20.46
 1 1 5 490.28 20.46
 1 1 5 511.19 20.49
 1 1 5 483.75 20.44
 1 1 5 529.08 20.52
 1 1 5 544.65 20.37
 1 1 5 519.4 20.45
 -1 -1 -5 533.01 20.37
 1 1 5 522.45 20.48
 1 1 5 521.83 20.46
 1 1 5 596.83 20.45
 1 1 6 3482.14 117.74
 1 1 6 2935.83 117.76
 1 1 6 3062.72 117.78
 1 1 6 2952.05 117.73
 1 1 6 3104.92 117.76
 1 1 6 2994.17 117.71
 1 1 6 3157.47 117.63
 1 1 6 3097.45 117.75
 1 1 6 2992.95 117.8
 -1 -1 -6 3066.28 117.76
 -1 -1 -6 3156.54 117.69
 1 1 6 2877.85 117.73
 1 1 6 3042.43 117.79
 1 1 7 788.45 28.01
 1 1 7 692.7 28.06
 1 1 7 696.83 28.02
 1 1 7 728.24 28.06
 1 1 7 738.67 28.03
 1 1 7 707.74 27.98
 1 1 7 750.4 27.87
 1 1 7 687.86 28.02
 1 1 7 723.1 28.11
 1 1 7 692.26 28.05
 -1 -1 -7 740.16 27.96
 1 1 7 713.55 28.02
 1 1 7 720.27 28.09
 -1 -1 -8 204.6 8.45
 1 1 8 201.78 8.52
 -1 -1 -8 211.9 8.14
 1 1 8 211.45 8.27
 1 1 8 207.68 8.52
 1 1 8 202.38 8.63
 1 1 8 222.01 8.31
 1 1 8 210.47 8.5
 1 1 8 205.76 8.51
 1 1 8 204.88 8.58
 1 1 8 185.94 8.5
 1 1 8 204.17 8.5
 1 1 8 205.07 8.58
 1 1 8 203.43 8.42
 1 1 8 206.47 8.48
 1 1 8 223.11 8.45
 1 1 9 100.54 4.68
 -1 -1 -9 103.57 4.53
 -1 -1 -9 103.57 4.6
 1 1 9 98.28 4.71
 1 1 9 104.55 4.38
 1 1 9 101.81 4.58
 1 1 9 102.44 4.59
 1 1 9 105.52 4.68
 1 1 9 102.89 4.82
 1 1 9 105.98 4.7
 1 1 9 104.58 4.67
 1 1 9 110.98 4.45
 1 1 9 98.17 4.87
 -1 -1 -9 106.34 4.62
 1 1 9 101.42 4.7
 1 1 9 107.88 4.81
 1 1 10 20.85 1.53
 -1 -1 -10 20.31 1.55
 -1 -1 -10 21.17 1.75
 1 1 10 22.62 2.32
 1 1 10 25.71 1.95
 1 1 10 22.81 1.95
 1 1 10 22.77 2.2
 1 1 10 22.64 2.06
 -1 -1 -10 25.7 1.69
 1 1 10 25.74 2.11
 -1 -1 -10 23.62 1.73
 -1 -1 -10 24.18 1.8
 1 1 10 22.07 1.83
 1 1 10 21.24 1.85
 -1 -1 -11 0.85 1.14
 1 1 11 0.87 1.39
 1 1 11 -0.39 1.34
 1 1 11 -0.5 1.56
 1 1 11 1.86 1.46
 1 1 11 0.69 1.4
 1 1 11 -0.05 1.41
 1 1 11 1.12 1.42
 1 1 11 1.42 1.37
 1 1 11 1.91 1.93
 -1 -1 -11 -0.43 1.23
 1 1 11 -0.94 1.76
 1 1 11 0.09 1.54
 -1 -1 -11 0.12 1.06
 1 1 12 105.84 5.14
 1 1 12 104.68 5.03
 1 1 12 115.66 5.21
 1 1 12 103.63 5.21
 -1 -1 -12 118.91 5.05
 -1 -1 -12 113.24 5.01
 1 1 12 114.75 5.17
 1 1 12 112.99 5.43
 1 1 12 105.47 5.09
 -1 -1 -12 109.16 5.07
 -1 -1 -12 117.76 5.21
 -1 -1 -12 114.61 5.13
 1 1 12 111.28 5.13
 1 1 12 115.01 5.28
 1 1 12 108.35 5.14
 1 1 13 327.48 14.32
 1 1 13 357.69 14.49
 1 1 13 361.03 14.48
 1 1 13 352.45 14.49
 1 1 13 339.58 14.53
 -1 -1 -13 391.38 14.48
 -1 -1 -13 362.24 14.49
 -1 -1 -13 361.33 14.54
 -1 -1 -13 372.07 14.52
 1 1 13 353.86 14.54
 1 1 13 346.61 14.45
 1 1 14 201.05 8.61
 1 1 14 203.47 8.62
 1 1 14 194.99 8.54
 1 1 14 194.43 8.53
 1 1 14 192.95 8.63
 1 1 14 192.22 8.6
 1 1 14 195.51 8.79
 -1 -1 -14 203.54 8.64
 -1 -1 -14 187.45 8.47
 -1 -1 -14 193.77 8.54
 -1 -1 -14 205.66 8.57
 -1 -1 -14 210.94 8.52
 1 1 14 198.54 8.59
 1 1 15 79.43 4.12
 -1 -1 -15 79.5 4.12
 1 1 15 76.07 4.14
 1 1 15 78.26 4.16
 1 1 15 77.34 4.07
 1 1 15 75.55 4.09
 1 1 15 74.1 4.22
 1 1 15 70.63 4.45
 1 1 15 79.19 4.14
 -1 -1 -15 75.97 4.14
 -1 -1 -15 75.96 4
 1 1 15 69.71 4.08
 1 1 15 74.58 4.07
 1 1 16 253.32 11.25
 -1 -1 -16 269.72 11.27
 1 1 16 269.74 11.4
 -1 -1 -16 268.75 11.38
 -1 -1 -16 270.75 11.28
 -1 -1 -16 265.24 11.3
 1 1 16 267.51 11.39
 1 1 16 278.37 11.4
 1 1 16 272.26 11.34
 1 1 16 273.76 11.3
 1 1 16 273.83 11.43
 1 1 16 250.86 11.32
 1 1 16 250.88 11.25
 1 1 17 151.33 6.93
 1 1 17 147.18 6.99
 -1 -1 -17 154.8 6.88
 1 1 17 143.56 7.03
 -1 -1 -17 152.46 7.04
 -1 -1 -17 153.14 6.96
 1 1 17 147.87 6.99
 1 1 17 153.02 7.05
 1 1 17 152.48 6.95
 1 1 17 146.87 6.87
 1 1 17 152.36 7.1
 1 1 17 138.3 6.99
 1 1 17 142.05 6.92
 -1 -1 -18 25.62 2.38
 -1 -1 -18 25.9 2.48
 -1 -1 -18 23.12 2.25
 -1 -1 -18 28.72 2.71
 1 1 18 23.34 2.48
 -1 -1 -18 28.17 2.63
 1 1 18 27.63 2.66
 1 1 18 28.47 2.62
 1 1 18 24.08 2.41
 1 1 18 26.02 2.46
 1 1 18 23.95 2.53
 1 1 18 19.49 2.55
 1 1 18 22.04 2.49
 1 1 18 26.46 2.56
 1 1 19 71.83 3.93
 1 1 19 61.52 3.75
 1 1 19 62.72 3.91
 1 1 19 62.59 3.89
 1 1 19 60.4 3.66
 1 1 19 66.11 3.97
 -1 -1 -19 64.87 3.82
 -1 -1 -19 63.14 3.87
 -1 -1 -19 72.52 4.12
 1 1 20 6.27 1.76
 1 1 20 3.76 1.82
 1 1 20 6.11 1.88
 1 1 20 7.31 1.64
 1 1 20 6.81 1.98
 1 1 20 7.11 2.02
 1 1 20 7.78 1.86
 1 1 20 7.67 1.97
 -1 -1 -20 7.36 2.01
 -1 -1 -20 6.74 1.72
 -1 -1 -20 7.67 1.85
 -1 -1 -21 6.62 1.76
 -1 -1 -21 10.36 2.11
 1 1 21 7.19 1.96
 1 1 21 6.21 1.91
 1 1 21 7.48 1.83
 1 1 21 7.73 1.91
 1 1 21 7.6 1.79
 1 1 22 253.26 11.12
 1 1 22 247.49 10.93
 1 1 22 238.55 10.94
 1 1 22 281.03 11.21
 1 1 22 284.59 11.16
 -1 -1 -22 291.83 11.24
 1 1 23 21.86 1.93
 1 1 23 21.99 1.89
 1 1 23 18.23 1.72
 1 1 23 19.04 1.95
 1 1 24 10.49 1.19
 1 1 24 13.57 1.93
 1 1 24 9.05 1.32
 1 1 24 10.52 1.49
 1 1 24 9.87 1.49
 1 1 25 54.64 3.07
 1 1 25 65.13 3.19
 -1 -2 26 6.63 0.94
 -1 -2 26 7.07 1.03
 -1 -2 25 29.59 2
 -1 -2 25 30.3 1.91
 -1 -2 25 32.65 2.12
 -1 -2 24 30.24 2.29
 -1 -2 24 31.46 2.13
 -1 -2 24 32 2.34
 -1 -2 24 29.33 2.11
 -1 -2 23 1.69 1.45
 -1 -2 23 1.16 1.35
 -1 -2 23 0.24 1.33
 1 2 -22 0.55 1.56
 1 2 -22 -0.52 2.08
 1 2 -21 218.61 9.39
 -1 -2 21 218.2 9.57
 -1 -2 21 203.5 9.38
 1 2 -21 219.47 9.55
 -1 -2 21 221.55 9.43
 -1 -2 21 225.7 9.49
 1 2 -21 202.6 9.27
 -1 -2 20 95.61 5.06
 1 2 -20 100.31 5.27
 1 2 -20 101.41 5.28
 1 2 -19 138.92 6.59
 1 2 -19 137.38 6.59
 1 2 -19 141.13 6.47
 1 2 -19 130.34 6.63
 -1 -2 19 129.78 6.48
 -1 -2 18 54.18 3.31
 -1 -2 18 49.37 3.33
 1 2 -18 54.45 3.56
 1 2 -18 55.13 3.54
 1 2 -18 52.16 3.56
 -1 -2 18 49.49 3.17
 1 2 -18 53.9 3.39
 -1 -2 17 1.36 1.59
 -1 -2 17 3.29 1.46
 -1 -2 17 4.76 1.63
 1 2 -17 3.63 1.89
 1 2 -17 4.58 1.97
 1 2 -17 2.38 1.74
 1 2 -17 2.71 1.95
 1 2 -16 338.32 13.54
 -1 -2 16 302.74 13.29
 1 2 -16 334.17 13.33
 -1 -2 16 332.42 13.42
 1 2 -16 327.11 13.43
 -1 -2 16 313.62 13.45
 -1 -2 15 76.86 3.96
 1 2 -15 81.78 4.18
 1 2 -15 73.77 4.06
 1 2 -15 72.84 4.01
 -1 -2 15 67.7 3.82
 1 2 -15 73.54 3.91
 1 2 -15 75.85 4.02
 1 2 -14 27.02 2.25
 -1 -2 14 25.06 2
 1 2 -14 27.33 2.11
 -1 -2 14 27.94 2.13
 1 2 -14 26.81 2.22
 1 2 -14 29.86 2.39
 1 2 -13 20.08 1.91
 -1 -2 13 14.86 1.64
 -1 -2 13 19.91 1.64
 -1 -2 13 18.49 1.72
 1 2 -13 20 2
 1 2 -13 17.45 1.93
 1 2 -13 18.44 1.77
 -1 -2 13 19.63 1.73
 1 2 -13 19.03 1.68
 1 2 -13 15.66 1.83
 -1 -2 13 16.99 1.57
 -1 -2 12 77.91 3.75
 1 2 -12 68.14 3.64
 -1 -2 12 65.95 3.48
 -1 -2 12 75.15 3.57
 -1 -2 12 73.17 3.58
 -1 -2 12 72.38 3.49
 1 2 -12 73.84 3.74
 1 2 -12 72.84 3.74
 1 2 -12 80.24 3.73
 1 2 -12 74.6 3.59
 1 2 -12 70 3.46
 -1 -2 12 70.05 3.43
 -1 -2 12 64.3 3.4
 1 2 -11 167.04 7.19
 -1 -2 11 183.42 7.29
 -1 -2 11 158.65 7.05
 -1 -2 11 168.43 7
 -1 -2 11 166.95 7.07
 -1 -2 11 170.29 7.13
 -1 -2 11 166.43 7.07
 1 2 -11 177.03 7.26
 1 2 -11 177.43 7.28
 -1 -2 11 164.99 6.95
 1 2 -11 171.05 7.11
 -1 -2 11 153.28 6.99
 -1 -2 11 172.62 6.99
 1 2 -11 162.42 7.04
 1 2 -11 178.93 7.23
 1 2 -10 28.83 1.96
 -1 -2 10 25.57 1.83
 1 2 -10 28.75 2.14
 1 2 -10 30.2 2.09
 -1 -2 10 29.72 1.8
 -1 -2 10 25.57 1.8
 -1 -2 10 27.05 1.82
 1 2 -10 24.57 1.95
 -1 -2 10 26.59 2.03
 1 2 -10 28.07 2.03
 -1 -2 10 26.46 1.81
 1 2 -10 28.39 1.86
 -1 -2 10 25.74 1.79
 1 2 -9 300.62 11.65
 1 2 -9 301.92 11.7
 1 2 -9 299.78 11.71
 -1 -2 9 308.94 11.72
 1 2 -9 283.95 11.64
 -1 -2 9 298.85 11.6
 1 2 -9 264.23 11.38
 1 2 -9 292.14 11.59
 -1 -2 9 287.82 11.47
 -1 -2 9 293.53 11.54
 -1 -2 9 290.97 11.58
 -1 -2 9 286.16 11.41
 -1 -2 9 272.61 11.49
 -1 -2 9 297.35 11.55
 -1 -2 9 298.95 11.47
 -1 -2 8 190.32 7.35
 1 2 -8 175.21 7.27
 -1 -2 8 191.09 7.25
 -1 -2 8 184.92 7.33
 1 2 -8 171.49 7.07
 -1 -2 8 171.11 6.95
 1 2 -8 182.17 7.33
 1 2 -8 178.35 7.32
 1 2 -8 176.09 7.25
 -1 -2 8 171.84 7.15
 -1 -2 8 173.81 7.1
 -1 -2 8 168.68 7.2
 -1 -2 8 171.41 7.05
 1 2 -8 181.09 7.29
 -1 -2 8 176.05 6.93
 -1 -2 8 172.53 6.9
 -1 -2 8 185.34 7.1
 -1 -2 8 179.16 7.18
 1 2 -7 1363.73 54.04
 -1 -2 7 1520.58 54.24
 -1 -2 7 1403.18 54.18
 -1 -2 7 1374.59 53.95
 1 2 -7 1413.62 54.16
 1 2 -7 1395.51 54.16
 -1 -2 7 1569.63 54.18
 1 2 -7 1280.67 54.04
 1 2 -7 1405.45 54.18
 -1 -2 7 1372.53 54.06
 -1 -2 7 1409.31 54.15
 -1 -2 7 1486.14 54.14
 -1 -2 7 1423.32 54.11
 -1 -2 7 1378.95 53.93
 -1 -2 7 1394.94 54.11
 1 2 -7 1431.38 54.21
 -1 -2 7 1398.18 53.98
 -1 -2 7 1475.61 54.02
 1 2 -7 1431.65 54.12
 -1 -2 6 516.07 19.79
 1 2 -6 489.72 19.65
 -1 -2 6 500.77 19.75
 -1 -2 6 522.7 19.79
 -1 -2 6 498.51 19.53
 -1 -2 6 514.19 19.74
 1 2 -6 503.86 19.73
 1 2 -6 497.92 19.72
 1 2 -6 492.24 19.73
 -1 -2 6 556.29 19.76
 -1 -2 6 486.34 19.63
 -1 -2 6 523.71 19.74
 -1 -2 6 540.87 19.72
 -1 -2 6 523.82 19.71
 1 2 -6 467.41 19.65
 -1 -2 6 496.95 19.71
 -1 -2 6 518.4 19.59
 1 2 -6 521.56 19.71
 -1 -2 5 3336.26 126.57
 -1 -2 5 3295.62 126.54
 1 2 -5 3235.97 126.48
 -1 -2 5 3367.37 126.53
 -1 -2 5 3464.07 126.55
 -1 -2 5 3524.39 126.52
 -1 -2 5 3500.86 126.52
 1 2 -5 3156.15 126.49
 1 2 -5 3241.61 126.53
 1 2 -5 3240.84 126.34
 1 2 -5 3263.43 126.52
 -1 -2 5 3241.12 126.49
 1 2 -5 3234.95 126.53
 -1 -2 5 3280.16 126.53
 1 2 -5 3385.91 126.51
 1 2 -4 2461.75 95.01
 -1 -2 4 2395.12 95.04
 -1 -2 4 2491.12 95.03
 -1 -2 4 2626.08 95.04
 -1 -2 4 2739.44 95.06
 -1 -2 4 2618.01 95.01
 -1 -2 4 2692.22 95.02
 1 2 -4 2550.71 95.01
 1 2 -4 2388.49 95.01
 1 2 -4 2390.24 94.83
 -1 -2 4 2403.99 95.01
 1 2 -4 2528.6 95.08
 1 2 -4 2430.89 95
 1 2 -4 2477.56 95.01
 1 2 -4 2425.46 95.02
 -1 -2 4 2428.95 95.04
 -1 -2 4 2452.84 95.09
 1 2 -4 2515.31 95.02
 1 2 -3 906.62 36.58
 1 2 -3 778.59 37.16
 1 2 -3 962.16 36.55
 -1 -2 3 1027.62 36.59
 -1 -2 3 1061.68 36.6
 -1 -2 3 976.14 36.56
 -1 -2 3 911.79 36.64
 -1 -2 3 936.21 36.63
 -1 -2 3 913.77 36.6
 1 2 -3 937.51 36.49
 -1 -2 3 909.26 36.59
 -1 -2 3 947.97 36.56
 1 2 -3 991.13 36.62
 -1 -2 3 927.07 36.59
 1 2 -3 919.51 36.56
 1 2 -3 946.34 36.56
 -1 -2 3 1014.54 36.58
 -1 -2 2 19.56 1.27
 -1 -2 2 18.49 1.38
 -1 -2 2 19.68 1.43
 1 2 -2 19.51 1.18
 -1 -2 2 17.06 1.41
 -1 -2 2 19.4 1.36
 1 2 -2 17.45 1.25
 -1 -2 2 22.18 1.29
 1 2 -2 21.51 1.19
 -1 -2 2 22.52 1.31
 1 2 -2 18.72 1.09
 1 2 -2 19.4 1.36
 1 2 -2 18.58 1.38
 1 2 -2 21.86 1.29
 1 2 -2 21.13 1.29
 -1 -2 1 277.36 10.7
 -1 -2 1 282.45 10.78
 -1 -2 1 269.64 10.65
 1 2 -1 297.49 10.71
 -1 -2 1 273.48 10.58
 -1 -2 1 271.76 10.77
 -1 -2 1 287.13 10.8
 -1 -2 1 259.41 10.72
 1 2 -1 295.68 10.66
 1 2 -1 275.82 10.77
 1 2 -1 291.48 10.78
 1 2 -1 261.9 10.63
 1 2 -1 286.66 10.71
 1 2 -1 278.65 10.7
 -1 -2 0 2274.49 88.95
 1 2 0 2429.16 89.09
 -1 -2 0 2195.64 88.94
 -1 -2 0 2378.98 89.08
 -1 -2 0 2306.42 88.97
 -1 -2 0 2535.86 89.04
 -1 -2 0 2266.06 89
 1 2 0 2374.09 89.03
 -1 -2 0 2305.99 89.01
 -1 -2 0 2322.35 88.93
 1 2 1 574.64 21.39
 -1 -2 -1 572.82 21.39
 1 2 1 558.36 21.42
 1 2 1 542.21 21.37
 1 2 1 484.33 21.34
 1 2 1 560.02 21.33
 1 2 2 14.55 1.68
 1 2 2 12.35 1.17
 1 2 2 14.14 1.36
 1 2 2 13.54 1.02
 1 2 2 16.18 1.04
 1 2 2 15.13 1.11
 1 2 2 12.59 1.23
 1 2 3 1412.3 49.55
 -1 -2 -3 1231.33 49.36
 -1 -2 -3 1332.16 49.47
 1 2 3 1235.32 49.55
 1 2 3 1284.98 49.51
 1 2 3 1333.24 49.56
 1 2 3 1362.39 49.54
 1 2 3 1256.31 49.51
 1 2 3 1426.19 49.52
 1 2 3 1283.6 49.43
 1 2 3 1249.2 49.44
 1 2 3 1336.36 49.5
 1 2 3 1222.25 49.47
 1 2 4 1801.68 69.78
 1 2 4 1758.5 69.79
 1 2 4 1872.4 69.84
 1 2 4 1958.41 69.85
 1 2 4 1868.06 69.87
 1 2 4 1944.98 69.85
 1 2 4 2037.62 69.91
 1 2 4 1481.77 69.66
 1 2 4 1870.55 69.91
 1 2 4 1873.88 69.85
 1 2 4 1884.64 69.92
 -1 -2 -4 1981.59 69.8
 -1 -2 -4 1927.7 69.75
 1 2 4 2019.9 69.9
 1 2 4 2139.48 69.91
 1 2 4 2065.49 69.92
 1 2 5 135.03 5.16
 -1 -2 -5 101.64 4.9
 1 2 5 143.59 5.36
 1 2 5 142.98 5.25
 1 2 5 143.83 5.23
 1 2 5 148.77 5.25
 1 2 5 123.26 5.27
 1 2 5 138.88 5.25
 1 2 5 153.73 5.31
 1 2 5 117.33 4.95
 -1 -2 -5 141.57 5.08
 1 2 5 135.49 5.36
 -1 -2 -5 148.13 5.09
 1 2 5 128.51 5.28
 1 2 5 151.18 5.3
 1 2 5 165.71 5.33
 1 2 5 133.33 5.12
 1 2 6 405.4 13.19
 1 2 6 396.08 13.05
 1 2 6 403.37 13.07
 1 2 6 389.18 13.14
 1 2 6 376.23 13.15
 1 2 6 395.79 13.18
 1 2 6 343.32 12.93
 1 2 6 438.59 13.18
 1 2 6 377.27 13.02
 1 2 6 371.52 13.16
 1 2 6 372.87 13.18
 1 2 6 385.44 13.19
 1 2 6 362.32 12.98
 -1 -2 -6 393.85 12.9
 1 2 6 381.42 13.2
 -1 -2 -6 372.73 12.97
 1 2 6 383.7 13.26
 -1 -2 -7 1671.91 62.94
 -1 -2 -7 1822.18 62.66
 -1 -2 -7 1730.86 62.8
 1 2 7 1890.42 62.99
 1 2 7 1792.92 62.81
 1 2 7 1568.22 62.69
 1 2 7 1995.48 62.97
 1 2 7 1725.05 62.77
 1 2 7 1712.58 62.94
 1 2 7 1792.63 63.01
 1 2 7 1739.36 62.96
 1 2 7 1338.23 62.55
 1 2 7 1827.72 62.96
 1 2 7 1884.91 62.82
 1 2 7 1697.44 62.93
 1 2 7 1787.66 63.03
 1 2 8 64.25 3.23
 1 2 8 66.68 3.06
 1 2 8 65.02 3.33
 1 2 8 61.08 3.32
 -1 -2 -8 65.24 3.14
 1 2 8 68.29 3.19
 1 2 8 72.93 3.19
 1 2 8 63.85 3.5
 1 2 8 65.6 2.97
 1 2 8 63.24 3.46
 1 2 8 56.03 3.36
 1 2 8 65.88 3.31
 1 2 8 70.11 3.47
 1 2 8 65.3 3.31
 1 2 8 65.98 3.24
 1 2 8 61.57 2.83
 1 2 8 74.52 3.22
 -1 -2 -9 35.52 2.16
 -1 -2 -9 38.18 2.04
 1 2 9 35.3 2.32
 1 2 9 39.18 2.47
 1 2 9 33.66 2.06
 1 2 9 37.07 2.37
 1 2 9 35.8 2.26
 1 2 9 37.17 2.3
 1 2 9 35.75 2.64
 1 2 9 34.94 2.19
 1 2 9 37.63 2.25
 1 2 9 37.7 2.4
 1 2 9 33.99 2.52
 1 2 9 38.97 2.39
 1 2 9 36.5 2.58
 1 2 9 36.33 2.3
 1 2 9 33.77 2.27
 1 2 9 34.31 2.37
 1 2 9 36.83 2.55
 -1 -2 -9 34.27 2.13
 -1 -2 -10 400.04 16.7
 1 2 10 438.04 17.06
 1 2 10 414.57 16.91
 1 2 10 440.95 16.64
 1 2 10 438 16.94
 1 2 10 427.25 16.99
 1 2 10 425.32 16.96
 1 2 10 423.94 16.91
 1 2 10 441.85 17.01
 1 2 10 407.51 16.84
 1 2 10 445.27 16.74
 1 2 10 434.91 16.86
 1 2 10 409.56 16.91
 -1 -2 -10 431.32 16.92
 1 2 10 407.85 16.94
 -1 -2 -10 444.34 16.78
 -1 -2 -10 439.55 16.95
 -1 -2 -10 390.94 16.74
 1 2 11 514.93 20.73
 -1 -2 -11 550.51 20.54
 -1 -2 -11 527.67 20.67
 1 2 11 521.69 20.68
 1 2 11 517.52 20.68
 1 2 11 531.17 20.76
 1 2 11 496.48 20.64
 1 2 11 529.87 20.74
 -1 -2 -11 524.41 20.61
 1 2 11 539.11 20.45
 1 2 11 493.57 20.57
 1 2 11 519.34 20.67
 1 2 11 491.73 20.61
 1 2 11 540.81 20.69
 1 2 11 516.92 20.8
 1 2 12 32.25 2.49
 -1 -2 -12 34.49 2.21
 1 2 12 30.86 2.29
 1 2 12 33.6 2.78
 1 2 12 33.75 2.46
 1 2 12 33.23 2.66
 1 2 12 32.89 2.45
 -1 -2 -12 32.59 2.24
 -1 -2 -12 37.17 2.37
 1 2 12 31.98 2.42
 1 2 12 32.27 2.37
 1 2 12 31.04 2.37
 1 2 12 32.52 2.42
 -1 -2 -13 -1.51 1.64
 -1 -2 -13 -1 1.33
 -1 -2 -13 0.51 1.21
 1 2 13 0.06 1.59
 1 2 13 1.08 1.74
 1 2 14 0.14 1.56
 1 2 14 1.14 1.65
 1 2 14 0.14 1.53
 1 2 14 1.78 2.2
 -1 -2 -14 0.97 1.41
 -1 -2 -14 -0.76 1.73
 -1 -2 -14 1.28 1.4
 1 2 14 2 1.54
 1 2 14 -0.77 1.61
 1 2 14 1.25 1.39
 1 2 14 1 1.63
 1 2 14 1.49 1.62
 1 2 14 -0.14 1.93
 1 2 14 0.26 1.73
 1 2 15 727.15 28.78
 1 2 15 703.15 28.61
 -1 -2 -15 731.61 28.71
 1 2 15 720.61 28.76
 1 2 15 714.05 28.87
 -1 -2 -15 749.42 28.79
 -1 -2 -15 722.42 28.72
 -1 -2 -15 725.1 28.75
 1 2 15 727.54 28.78
 1 2 15 754.98 28.8
 1 2 15 725.05 28.68
 1 2 15 713.67 28.69
 1 2 15 716.58 28.68
 1 2 15 733.9 28.76
 1 2 15 703.6 28.68
 1 2 16 620.11 25.88
 -1 -2 -16 658.72 25.97
 1 2 16 618.25 25.82
 -1 -2 -16 658.25 25.94
 1 2 16 649.88 26.13
 1 2 16 639.69 26
 -1 -2 -16 671.27 26.02
 -1 -2 -16 673.36 25.97
 1 2 16 649.47 26
 1 2 16 661.89 26.02
 1 2 16 675.6 25.98
 1 2 16 637.53 25.91
 1 2 16 658.45 25.98
 1 2 16 651.98 25.99
 1 2 16 626.95 25.9
 1 2 17 6.51 1.97
 -1 -2 -17 3.78 1.66
 1 2 17 1.18 1.93
 -1 -2 -17 2 1.58
 1 2 17 3.17 1.94
 -1 -2 -17 2.68 1.93
 -1 -2 -17 4.74 1.61
 1 2 17 3.31 1.94
 1 2 17 2.55 1.89
 1 2 17 4.83 1.68
 1 2 17 3.04 1.82
 1 2 17 2.16 2.26
 1 2 17 4.03 1.84
 1 2 17 3.31 1.94
 1 2 18 13.78 2.18
 -1 -2 -18 11.19 1.93
 1 2 18 15.32 2.23
 1 2 18 12.3 2.14
 1 2 18 15.58 2.28
 1 2 18 11.9 1.99
 1 2 18 13.39 2.12
 1 2 18 12.07 2.35
 1 2 18 10.38 2.15
 1 2 18 10.15 2.08
 1 2 18 11.07 1.76
 -1 -2 -18 12.16 1.87
 -1 -2 -18 13.7 2.23
 1 2 18 13.72 2.2
 1 2 19 15.93 2.28
 1 2 19 14.81 2.27
 1 2 19 14.07 2.03
 1 2 19 15.65 2.14
 1 2 19 15.11 2.18
 1 2 19 11.74 1.78
 1 2 19 14.24 2.15
 -1 -2 -19 14.13 2.28
 -1 -2 -19 15.49 2.09
 -1 -2 -19 15.76 2.11
 1 2 19 12.89 2.13
 1 2 20 13.17 2.03
 1 2 20 11.84 2.08
 1 2 20 12.22 1.89
 1 2 20 12.43 1.92
 1 2 20 9.08 1.98
 1 2 20 9.16 1.89
 1 2 20 9.34 2.06
 1 2 20 9.73 1.67
 1 2 20 7.89 1.95
 -1 -2 -20 9.42 2.1
 -1 -2 -20 9.32 1.78
 -1 -2 -20 12.57 2.01
 -1 -2 -21 2.72 1.66
 1 2 22 17.99 1.71
 1 2 22 22.27 2.58
 1 2 22 18.22 2.1
 1 2 22 20.87 2.03
 1 2 22 18.79 1.95
 1 2 22 18.48 1.84
 1 2 22 19.17 1.89
 1 2 23 8.39 1.35
 1 2 23 11.41 2.08
 1 2 23 10.83 1.59
 1 2 23 7.83 1.49
 1 2 23 9.6 1.23
 1 2 24 3.1 1.34
 1 2 24 2.86 1.26
 1 2 24 2.06 1.17
 1 2 25 47.88 2.3
 1 2 25 39.31 2.32
 -1 -3 26 3.94 0.9
 -1 -3 26 3.45 0.82
 -1 -3 25 98.13 4.58
 -1 -3 25 108.09 4.7
 -1 -3 24 38.02 2.37
 -1 -3 24 44.91 2.65
 -1 -3 24 41.92 2.5
 -1 -3 24 43.63 2.74
 1 3 -23 25.01 2.08
 -1 -3 23 20.62 1.82
 -1 -3 23 24.6 2.19
 -1 -3 23 26.29 2.07
 -1 -3 23 25.22 2
 -1 -3 22 144.9 6.56
 1 3 -22 138.39 6.56
 1 3 -22 153.32 6.88
 1 3 -21 4.73 2.24
 -1 -3 21 3.55 1.67
 -1 -3 21 6.55 1.66
 -1 -3 21 5.6 1.65
 -1 -3 21 1.34 1.77
 1 3 -21 6.13 1.82
 1 3 -21 4.06 1.83
 -1 -3 20 -1.22 1.76
 -1 -3 20 0.92 1.54
 1 3 -20 -0.29 1.82
 1 3 -20 0.16 2.21
 1 3 -19 89.66 5.04
 1 3 -19 85.29 4.71
 1 3 -19 89.35 4.77
 -1 -3 19 94.18 4.8
 1 3 -18 427.29 17.25
 1 3 -18 413.19 17.22
 1 3 -18 408.15 17.07
 1 3 -18 419.86 17.07
 -1 -3 18 418.82 17.16
 1 3 -17 85.24 4.52
 1 3 -17 98.41 5
 1 3 -17 92.87 4.91
 1 3 -17 88.75 4.73
 -1 -3 17 87.94 4.66
 1 3 -16 53.22 3.16
 -1 -3 16 54.62 3.22
 1 3 -16 54.47 3.46
 1 3 -16 51.85 3.46
 1 3 -16 49.05 3.25
 -1 -3 15 431.01 16.92
 1 3 -15 442.05 17.19
 1 3 -15 416.01 17.06
 -1 -3 15 373.71 16.79
 -1 -3 15 429.6 17
 1 3 -15 414.19 16.96
 1 3 -15 439.01 17.08
 1 3 -14 13.55 1.86
 1 3 -14 11.31 1.7
 1 3 -14 13.86 2.07
 1 3 -14 12.41 1.74
 1 3 -14 12.16 2.01
 -1 -3 13 269.68 10.84
 -1 -3 13 263.7 10.89
 1 3 -13 279.77 11.09
 1 3 -13 254.87 10.88
 1 3 -13 268.72 10.88
 -1 -3 13 244.72 10.82
 1 3 -13 259.28 10.88
 1 3 -13 251.22 10.96
 1 3 -13 277.59 11.02
 1 3 -13 267.76 10.99
 1 3 -12 583.23 23.18
 -1 -3 12 559.41 23.07
 -1 -3 12 596.34 23.05
 -1 -3 12 612.76 23.13
 -1 -3 12 516.33 22.98
 1 3 -12 578.27 23.11
 1 3 -12 622.99 23.29
 1 3 -12 604.84 23.13
 -1 -3 12 560.85 22.95
 1 3 -12 617.77 23.22
 1 3 -12 634.86 23.22
 1 3 -11 58.5 3.22
 -1 -3 11 70.2 3.35
 -1 -3 11 58.23 3.17
 -1 -3 11 60.37 3.08
 -1 -3 11 65.55 3.18
 -1 -3 11 55.42 3.09
 1 3 -11 60.67 3.21
 -1 -3 11 60.12 3.14
 1 3 -11 66.21 3.37
 1 3 -11 65.92 3.39
 1 3 -11 65.84 3.44
 1 3 -11 60.38 3.16
 -1 -3 10 239.28 9.64
 -1 -3 10 239.83 9.69
 -1 -3 10 238.17 9.72
 -1 -3 10 224.78 9.66
 -1 -3 10 264.13 9.9
 1 3 -10 220.23 9.55
 1 3 -10 232.74 9.77
 -1 -3 10 227.1 9.71
 1 3 -10 247.26 9.89
 1 3 -10 239.11 9.75
 1 3 -10 247.02 9.83
 1 3 -10 256.63 9.84
 1 3 -9 396.35 15.42
 -1 -3 9 385.38 15.4
 1 3 -9 377.66 15.25
 1 3 -9 396.44 15.53
 -1 -3 9 394.47 15.31
 -1 -3 9 398.28 15.37
 -1 -3 9 379.73 15.4
 -1 -3 9 378.56 15.36
 1 3 -9 366.61 15.27
 1 3 -9 381.37 15.12
 1 3 -9 389.63 15.44
 1 3 -9 397.67 15.43
 1 3 -9 415.4 15.47
 1 3 -9 410.15 15.48
 1 3 -8 223.68 9.08
 1 3 -8 217.56 9.28
 1 3 -8 231.02 9.4
 -1 -3 8 237.75 9.4
 1 3 -8 229.69 9.28
 -1 -3 8 242.23 9.46
 1 3 -8 236.16 9.48
 -1 -3 8 233.71 9.21
 1 3 -8 228.05 9.39
 -1 -3 8 233.23 9.26
 -1 -3 8 228.02 9.38
 -1 -3 8 233.38 9.31
 -1 -3 8 233.42 9.35
 -1 -3 8 223.47 9.32
 1 3 -8 243.17 9.42
 1 3 -8 244.74 9.44
 1 3 -8 236.62 9.44
 1 3 -7 452.73 18.09
 -1 -3 7 468.26 18.1
 -1 -3 7 500.6 18.18
 1 3 -7 459.87 18.03
 -1 -3 7 482.51 18.15
 -1 -3 7 459 17.98
 -1 -3 7 458.73 17.96
 -1 -3 7 458.23 18.09
 -1 -3 7 473.26 18.02
 -1 -3 7 475.68 18.07
 1 3 -7 448.6 17.81
 1 3 -7 452.99 18.09
 1 3 -7 429.69 18.03
 1 3 -7 472.46 18.11
 -1 -3 7 459.03 17.87
 1 3 -7 472.1 18.12
 1 3 -7 469.63 18.09
 1 3 -6 336.6 13.11
 -1 -3 6 324.47 13.09
 -1 -3 6 329.04 13
 -1 -3 6 343.13 13.08
 -1 -3 6 322.47 13.13
 1 3 -6 331.17 13.1
 -1 -3 6 348.43 13.12
 1 3 -6 319.29 13.09
 1 3 -6 327.89 13.07
 -1 -3 6 334.75 13.14
 1 3 -6 335.93 13.01
 1 3 -5 29.03 1.79
 -1 -3 5 32.93 1.82
 1 3 -5 26.96 1.66
 1 3 -5 30.66 1.85
 -1 -3 5 28.28 1.71
 -1 -3 5 30.82 1.56
 -1 -3 5 28.48 1.71
 -1 -3 5 29.25 1.75
 -1 -3 5 28.94 1.87
 1 3 -5 29.06 1.93
 -1 -3 5 32.05 1.91
 -1 -3 5 31.58 1.89
 -1 -3 5 30.64 1.48
 1 3 -5 28.45 1.74
 1 3 -5 31.43 1.82
 1 3 -4 879.65 35.24
 -1 -3 4 936.48 35.27
 1 3 -4 916.18 35.24
 -1 -3 4 933.99 35.27
 -1 -3 4 958.34 35.24
 -1 -3 4 955.06 35.24
 1 3 -4 901.03 35.1
 -1 -3 4 898.22 35.3
 1 3 -4 929.08 35.28
 -1 -3 4 931.69 35.26
 -1 -3 4 916.67 35.29
 -1 -3 4 903.38 35.32
 1 3 -4 867.87 35.26
 1 3 -4 895.73 35.2
 1 3 -3 221.68 8.71
 1 3 -3 222.91 8.95
 1 3 -3 219.12 8.92
 1 3 -3 200.08 10.15
 1 3 -3 217.41 8.79
 -1 -3 3 227.06 8.89
 1 3 -3 235.55 8.91
 -1 -3 3 221.54 8.96
 1 3 -3 220.9 8.92
 -1 -3 3 230.82 8.88
 1 3 -3 217.3 8.84
 -1 -3 3 237.4 8.86
 -1 -3 3 240.37 8.87
 -1 -3 3 215.89 8.96
 1 3 -3 211.39 8.85
 1 3 -3 223.46 8.8
 -1 -3 3 221.13 8.97
 1 3 -3 232.94 8.9
 1 3 -2 29.26 1.58
 1 3 -2 29.83 1.43
 -1 -3 2 28.86 1.81
 1 3 -2 28.06 1.72
 1 3 -2 27.33 1.81
 -1 -3 2 27.09 1.5
 -1 -3 2 28.46 1.55
 1 3 -2 24.91 1.33
 -1 -3 2 29.11 1.78
 -1 -3 2 26.22 1.72
 1 3 -2 27.78 1.25
 -1 -3 2 29.14 1.84
 1 3 -2 29.42 1.5
 1 3 -2 29.78 1.71
 1 3 -2 29.37 1.72
 1 3 -2 28.78 1.39
 1 3 -2 29.28 1.67
 1 3 -1 49.13 2.4
 1 3 -1 46.19 2.05
 1 3 -1 54.85 2.4
 1 3 -1 55.39 2.17
 -1 -3 1 46.91 2.4
 -1 -3 1 51.3 2.5
 -1 -3 1 47.61 2.08
 -1 -3 1 48.97 2.29
 1 3 -1 51.3 2.49
 1 3 -1 49.96 2.4
 1 3 -1 50.13 2.48
 -1 -3 1 47.04 2.21
 1 3 -1 47.94 2.51
 -1 -3 1 48.35 2.35
 -1 -3 1 50.53 2.42
 1 3 -1 50.97 2.32
 1 3 0 121.06 4.88
 -1 -3 0 123.91 4.75
 1 3 0 117.64 4.93
 -1 -3 0 116.09 4.89
 -1 -3 0 120.97 4.96
 1 3 0 114.89 5.03
 1 3 0 114.52 4.93
 -1 -3 0 113.89 4.78
 -1 -3 0 123.38 4.84
 -1 -3 0 117.83 4.86
 1 3 0 123.22 4.88
 1 3 0 124.2 4.82
 -1 -3 0 123.27 4.73
 1 3 0 108.22 4.92
 -1 -3 -1 376.86 15.13
 1 3 1 426.4 15.22
 1 3 1 390.83 15.3
 -1 -3 -1 393.88 15.07
 -1 -3 -1 422.48 15.18
 -1 -3 -1 420.71 15.16
 -1 -3 -1 432.38 15.36
 1 3 1 383.17 15.31
 1 3 1 412.99 15.34
 1 3 1 415.78 15.29
 1 3 1 384.93 15.29
 1 3 1 374.56 15.28
 1 3 1 322.47 15.07
 1 3 1 415.16 15.28
 1 3 1 436.49 15.31
 -1 -3 -1 417.64 15.28
 -1 -3 -2 17.95 1.17
 1 3 2 19.07 1.3
 1 3 2 13.42 1.38
 1 3 2 15.81 1.81
 1 3 2 16.41 1.68
 1 3 2 17.1 1.66
 -1 -3 -2 14.65 0.89
 1 3 2 16.86 1.25
 1 3 2 18.56 1.26
 1 3 2 15.56 1.71
 1 3 2 17.07 1.7
 1 3 2 14.95 1.53
 1 3 2 13.8 1.23
 1 3 2 16.51 1.88
 -1 -3 -3 7.2 3.17
 -1 -3 -3 4.26 0.89
 1 3 3 3.92 1.14
 1 3 3 3.65 1.44
 1 3 3 3.41 1.33
 1 3 3 3.16 1.19
 1 3 3 2.88 1.67
 1 3 3 4.53 1.53
 1 3 3 3.5 1.03
 -1 -3 -3 3 0.46
 1 3 3 4.68 1.35
 1 3 3 3.41 0.99
 1 3 3 1.31 1.68
 1 3 3 2.97 1.55
 1 3 3 3.09 1.04
 1 3 3 0.94 1.5
 1 3 3 2.89 0.79
 1 3 4 1897 65.76
 1 3 4 2092.05 65.94
 1 3 4 1894.44 65.93
 1 3 4 1965.12 65.92
 1 3 4 1971.01 65.87
 1 3 4 2039.26 65.92
 1 3 4 1904.73 65.84
 1 3 4 2053.1 65.87
 1 3 4 1821.02 65.79
 1 3 4 1811.6 65.76
 1 3 4 2024.11 65.86
 1 3 4 1740.89 65.77
 1 3 4 2183.43 65.92
 1 3 4 1957.72 65.86
 1 3 4 1970.05 65.88
 1 3 4 1828.4 65.8
 1 3 4 2054.52 65.87
 1 3 5 533.86 22.29
 1 3 5 551.33 22.15
 1 3 5 569.4 22.34
 1 3 5 569.48 22.18
 1 3 5 561.84 22.21
 1 3 5 582.9 22.26
 1 3 5 571.93 22.31
 1 3 5 543.45 22.29
 1 3 5 541.03 22.25
 1 3 5 596.82 22.27
 1 3 5 522.74 22.18
 1 3 5 597.04 22.25
 1 3 5 593.35 22.29
 1 3 5 587.61 22.28
 1 3 5 547.67 22.24
 1 3 5 654.24 22.34
 1 3 6 277.36 11.59
 1 3 6 267.84 11.57
 1 3 6 275.8 11.39
 1 3 6 297.88 11.64
 1 3 6 285.89 11.44
 1 3 6 288.79 11.51
 1 3 6 287.66 11.59
 1 3 6 271.69 11.62
 1 3 6 279.41 11.57
 1 3 6 294.84 11.54
 1 3 6 306.03 11.55
 1 3 6 289.21 11.49
 1 3 6 301.74 11.52
 1 3 6 270.15 11.57
 1 3 6 282.84 11.56
 1 3 6 324.74 11.63
 1 3 6 304.41 11.58
 1 3 7 10.79 1.41
 1 3 7 11.77 1.55
 1 3 7 11.46 1.43
 1 3 7 9.98 1.53
 1 3 7 10.18 1.44
 1 3 7 10.7 1.54
 1 3 7 12.36 1.31
 1 3 7 13.09 1.8
 1 3 7 10.75 1.64
 1 3 7 11.08 1.53
 1 3 7 6.94 1.77
 1 3 7 13.38 1.9
 1 3 7 9.29 1.58
 1 3 7 8.33 1.52
 1 3 7 9.81 1.53
 1 3 7 8.29 1.33
 1 3 7 11.86 1.84
 1 3 8 39.6 2.3
 1 3 8 42.02 2.5
 1 3 8 42.15 2.44
 1 3 8 40.07 2.53
 1 3 8 39.74 2.3
 -1 -3 -8 38.73 2.29
 1 3 8 38.93 2.71
 1 3 8 39.57 2.62
 1 3 8 37.38 2.41
 1 3 8 37.82 2.4
 1 3 8 39.79 2.27
 1 3 8 40.77 2.31
 1 3 8 37.37 2.46
 1 3 8 35.23 2.43
 -1 -3 -8 35.88 2.26
 1 3 8 37.59 2.67
 -1 -3 -9 1041.68 42.73
 1 3 9 1123.68 42.78
 1 3 9 1134.16 42.65
 1 3 9 1121.34 42.75
 1 3 9 1107.45 42.81
 1 3 9 1083.38 42.84
 -1 -3 -9 1088.57 42.78
 1 3 9 1077.44 42.82
 1 3 9 1107.87 42.67
 1 3 9 1119.14 42.88
 1 3 9 1109.66 42.77
 1 3 9 1130.9 42.58
 1 3 9 1074.74 42.76
 1 3 9 1112.26 42.8
 1 3 9 1113.34 42.86
 -1 -3 -10 18.34 1.69
 1 3 10 16.57 1.82
 1 3 10 17.42 1.96
 1 3 10 18.48 1.73
 1 3 10 16.53 1.85
 1 3 10 16.41 1.97
 1 3 10 16.46 1.69
 1 3 10 19.14 1.89
 1 3 10 16.43 2.23
 1 3 10 15.93 1.87
 1 3 10 18.24 1.93
 1 3 10 17.54 2.13
 1 3 10 18.03 2.23
 1 3 10 16.04 1.81
 1 3 10 14.97 1.91
 1 3 10 17.16 2.11
 1 3 10 19.45 1.98
 -1 -3 -10 16.25 1.63
 1 3 11 171.76 7.61
 -1 -3 -11 177.37 7.49
 1 3 11 169.76 7.54
 1 3 11 172.89 7.37
 1 3 11 167.21 7.44
 1 3 11 175.26 7.34
 1 3 11 174.91 7.53
 1 3 11 173.43 7.5
 -1 -3 -11 164.41 7.3
 1 3 11 182.05 7.72
 1 3 11 181.59 7.48
 1 3 11 180.39 7.58
 1 3 11 174 7.57
 1 3 11 171.52 7.64
 1 3 11 173.51 7.52
 1 3 11 181 7.65
 -1 -3 -11 172.93 7.48
 1 3 11 170.74 7.49
 -1 -3 -12 1.16 1.3
 -1 -3 -12 0.24 1.27
 1 3 12 1.16 1.72
 1 3 12 0.16 1.56
 1 3 12 1.04 1.71
 1 3 12 1.04 1.53
 1 3 12 -0.3 1.49
 1 3 12 1.37 1.85
 1 3 12 1.58 1.61
 1 3 12 0.59 1.38
 -1 -3 -12 1.04 1.29
 -1 -3 -13 28.24 2.2
 -1 -3 -13 26.72 2.17
 1 3 13 23.12 2.68
 1 3 13 25.34 2.28
 1 3 13 25.08 2.29
 1 3 13 27.52 2.55
 1 3 13 24.22 2.17
 1 3 13 23.19 2.17
 1 3 13 24.66 2.31
 1 3 13 26.59 2.33
 1 3 14 138.63 6.55
 1 3 14 132.46 6.24
 1 3 14 135.96 6.34
 1 3 14 144.04 6.69
 -1 -3 -14 146.58 6.5
 -1 -3 -14 133.76 6.34
 -1 -3 -14 141.93 6.4
 1 3 14 140.1 6.46
 1 3 14 135.9 6.4
 1 3 14 137.81 6.44
 1 3 14 135.73 6.39
 1 3 14 141.33 6.51
 1 3 14 133.19 6.37
 1 3 14 128.36 6.31
 1 3 14 140.69 6.44
 1 3 15 115.13 5.79
 1 3 15 118.55 5.66
 -1 -3 -15 122.54 5.76
 1 3 15 119.49 6.1
 1 3 15 115.91 5.74
 -1 -3 -15 126.32 5.9
 -1 -3 -15 124.31 5.82
 -1 -3 -15 115.7 5.74
 1 3 15 117.59 5.77
 1 3 15 113.04 5.85
 1 3 15 121.18 5.69
 1 3 15 120.4 5.83
 1 3 15 110.44 5.73
 1 3 15 118.45 5.92
 1 3 15 125.12 5.85
 1 3 16 571.33 22.87
 1 3 16 562.25 22.89
 1 3 16 527.55 22.6
 1 3 16 573.63 22.91
 1 3 16 581.4 22.9
 1 3 16 591.17 22.8
 1 3 16 565.22 22.82
 1 3 16 552.66 22.78
 1 3 16 565.43 23
 1 3 16 568.35 22.86
 -1 -3 -16 576.69 22.86
 -1 -3 -16 587.09 22.92
 -1 -3 -16 570.91 22.85
 -1 -3 -16 562.2 22.87
 1 3 16 558.68 22.84
 1 3 17 64.24 3.97
 1 3 17 69.41 4.09
 1 3 17 71.89 4.05
 1 3 17 70.37 3.89
 1 3 17 65.9 3.97
 1 3 17 64.71 4
 1 3 17 65.09 3.99
 -1 -3 -17 63.38 4
 -1 -3 -17 65.83 3.86
 -1 -3 -17 61.55 3.8
 -1 -3 -17 67.7 3.93
 1 3 17 66.9 4.12
 1 3 17 64.24 4.01
 1 3 18 175.53 8.24
 1 3 18 188.13 8.36
 1 3 18 188.27 8.38
 1 3 18 184.55 8.18
 1 3 18 186.43 8.25
 1 3 18 173.26 8.28
 1 3 18 168.18 8.25
 -1 -3 -18 194.41 8.37
 -1 -3 -18 174.67 8.18
 -1 -3 -18 181.49 8.22
 -1 -3 -18 189.17 8.32
 1 3 18 175.26 8.29
 1 3 18 184.35 8.26
 1 3 19 144.22 7.26
 1 3 19 164.01 7.35
 1 3 19 164.44 7.39
 1 3 19 152.87 7.49
 1 3 19 147.19 7.43
 -1 -3 -19 159.37 7.33
 1 3 19 167.64 7.53
 1 3 19 165.15 7.49
 1 3 19 176.73 7.53
 -1 -3 -19 171.1 7.46
 1 3 19 155.73 7.46
 1 3 19 153.76 7.38
 1 3 20 2.53 1.48
 1 3 20 4.16 1.71
 1 3 20 4.65 1.87
 1 3 20 2.67 1.79
 1 3 20 3.05 1.59
 1 3 20 5.05 1.76
 -1 -3 -20 5.77 1.93
 -1 -3 -20 3.68 1.64
 -1 -3 -20 4.37 1.78
 1 3 20 2.01 1.8
 1 3 21 91.26 4.76
 1 3 21 88.68 4.6
 -1 -3 -21 101.58 4.9
 1 3 21 97.9 4.95
 1 3 21 98.94 4.72
 1 3 21 97.18 4.81
 1 3 22 1 2.01
 1 3 22 2.24 1.49
 1 3 22 0.06 1.19
 1 3 22 0.77 1.28
 1 3 23 18.57 1.83
 1 3 23 18.12 1.74
 1 3 23 18.76 1.74
 1 3 24 3.32 1.01
 1 3 24 1.95 1.19
 1 3 24 1.01 1.07
 1 3 24 2.39 1.15
 1 3 25 18.2 1.34
 -1 -4 25 21.44 1.64
 -1 -4 25 24.43 1.74
 -1 -4 24 137.13 5.93
 -1 -4 24 135.91 6.01
 -1 -4 24 127.32 5.84
 -1 -4 23 2.29 1.23
 1 4 -23 5.28 1.44
 -1 -4 23 2.83 1.35
 -1 -4 23 5 1.49
 1 4 -22 27.42 2.41
 -1 -4 22 29.78 2.25
 -1 -4 22 31.36 2.46
 1 4 -21 185.81 8.52
 -1 -4 21 197.92 8.57
 -1 -4 21 200.11 8.73
 1 4 -20 5.15 1.86
 -1 -4 20 7.12 1.7
 1 4 -20 5.31 1.89
 1 4 -20 4.43 2.33
 -1 -4 19 3.35 1.68
 -1 -4 19 4.39 1.54
 -1 -4 19 4.38 1.61
 1 4 -19 4.13 2.44
 1 4 -19 4.56 1.93
 1 4 -18 22.37 2.46
 -1 -4 18 21.58 2.21
 1 4 -18 19.63 2.8
 1 4 -18 20.37 2.14
 -1 -4 18 19.06 2.02
 1 4 -17 130.41 6.54
 1 4 -17 138.98 6.45
 -1 -4 17 145.14 6.56
 1 4 -17 143.34 6.83
 1 4 -16 195.2 8.49
 1 4 -16 187.03 8.24
 1 4 -16 184.12 8.24
 -1 -4 16 186.19 8.28
 1 4 -16 184.37 8.33
 -1 -4 15 424.95 16.73
 -1 -4 15 374.06 16.59
 1 4 -15 415.56 16.67
 1 4 -15 427.07 16.65
 1 4 -15 412.87 16.72
 -1 -4 14 410.22 16.2
 1 4 -14 394.19 16.28
 -1 -4 14 361.76 16.14
 1 4 -14 409.89 16.26
 1 4 -14 432.32 16.44
 -1 -4 13 10.91 1.49
 1 4 -13 10.61 1.62
 1 4 -13 9.45 2.04
 1 4 -13 9.32 1.54
 1 4 -13 8.13 1.72
 1 4 -13 8.26 1.69
 -1 -4 12 28.75 2.02
 1 4 -12 27.12 2.07
 -1 -4 12 24.05 2.06
 1 4 -12 29.96 2.47
 -1 -4 12 24.81 2.06
 1 4 -12 28.86 1.93
 1 4 -12 26.91 2.12
 1 4 -12 25.05 2.14
 1 4 -12 28.29 2.16
 1 4 -11 27.42 2.18
 -1 -4 11 30.11 2.02
 -1 -4 11 26.93 2.04
 -1 -4 11 31.41 2.22
 1 4 -11 29.91 1.95
 1 4 -11 28.46 2.1
 1 4 -11 32.05 1.96
 -1 -4 11 25.48 2.09
 1 4 -11 32.7 2.48
 -1 -4 11 28.66 2.15
 1 4 -11 30.06 2.18
 1 4 -11 31.95 2.2
 -1 -4 10 281.98 10.85
 -1 -4 10 239.79 10.81
 1 4 -10 267.26 10.9
 -1 -4 10 258.14 10.88
 1 4 -10 250.71 10.74
 -1 -4 10 299.35 11.07
 1 4 -10 270.3 10.77
 1 4 -10 262.14 10.89
 1 4 -10 280.9 11.02
 1 4 -10 255.26 10.88
 1 4 -10 282.43 10.84
 -1 -4 9 166.12 7.29
 1 4 -9 174.87 7.38
 -1 -4 9 170.43 7.37
 1 4 -9 170.6 7.34
 1 4 -9 183.11 7.22
 1 4 -9 167.83 7.25
 1 4 -9 179.56 7.5
 1 4 -9 188.34 7.32
 1 4 -9 166.33 7.23
 -1 -4 9 182 7.27
 -1 -4 8 31.26 1.9
 -1 -4 8 32.35 2.07
 1 4 -8 36.11 2.14
 -1 -4 8 31.96 2.12
 1 4 -8 32.86 2.04
 1 4 -8 31.96 1.85
 1 4 -8 33.37 2.08
 1 4 -8 33.57 2.49
 1 4 -8 36.12 2.25
 1 4 -8 33.35 2.05
 1 4 -8 36.5 2.24
 1 4 -7 115.4 5.14
 -1 -4 7 117.31 5.15
 1 4 -7 119.81 5.08
 1 4 -7 117.63 4.92
 1 4 -7 114.68 5.11
 1 4 -7 117.76 5.16
 -1 -4 7 124.45 4.99
 -1 -4 7 109.5 5.06
 -1 -4 7 115.8 5.05
 -1 -4 7 120.98 4.95
 1 4 -7 119.31 5.26
 -1 -4 7 118.94 5.2
 1 4 -7 116.09 5.09
 1 4 -7 122.47 5.09
 1 4 -7 119.05 4.93
 1 4 -6 363.06 14.54
 -1 -4 6 369.01 14.55
 1 4 -6 367.04 14.37
 1 4 -6 361.22 14.55
 1 4 -6 370.23 14.5
 1 4 -6 365.42 14.55
 -1 -4 6 379.19 14.42
 -1 -4 6 363.22 14.51
 -1 -4 6 357.55 14.48
 -1 -4 6 370.16 14.46
 -1 -4 6 356.98 14.61
 1 4 -6 364.66 14.37
 1 4 -6 376.44 14.57
 1 4 -6 371.79 14.47
 -1 -4 6 389.1 14.63
 1 4 -5 9.41 1.5
 1 4 -5 12.97 1.48
 -1 -4 5 14.69 1.29
 1 4 -5 14.12 1.45
 -1 -4 5 13.01 1.54
 1 4 -5 13.35 0.99
 1 4 -5 13.46 1.49
 -1 -4 5 14.44 1.38
 -1 -4 5 12.49 1.16
 1 4 -5 13.04 1.18
 1 4 -5 13.59 1.45
 1 4 -5 13.54 1.48
 1 4 -5 13.72 1.34
 -1 -4 4 46.14 2.25
 -1 -4 4 45.4 2.5
 1 4 -4 44.37 2.36
 -1 -4 4 42.21 2.34
 1 4 -4 44.33 2.19
 1 4 -4 45.18 4.95
 1 4 -4 46.9 2.47
 1 4 -4 45.36 2.46
 1 4 -4 46.65 2.47
 1 4 -4 45.54 2.39
 -1 -4 4 48.29 2.29
 -1 -4 4 47.82 2.31
 1 4 -4 47.85 2.34
 1 4 -4 48.23 2.43
 -1 -4 3 647.19 25.19
 1 4 -3 624.32 24.84
 1 4 -3 688.42 25.02
 -1 -4 3 655.68 25.08
 -1 -4 3 666.07 25.22
 1 4 -3 648.97 24.98
 1 4 -3 671.42 25.18
 1 4 -3 623.57 24.97
 1 4 -3 635.64 26.44
 -1 -4 3 646.86 25.08
 1 4 -3 620.6 25.07
 1 4 -3 654.16 25.13
 1 4 -3 639.89 25.06
 -1 -4 3 648.9 25.05
 -1 -4 3 680.95 25.06
 -1 -4 3 639.52 25.18
 1 4 -3 653.48 25.01
 1 4 -3 672.09 25.11
 1 4 -2 2778.99 113.1
 1 4 -2 3173.35 113.33
 1 4 -2 2531.42 114.16
 -1 -4 2 2997.27 113.23
 -1 -4 2 2941.64 113.16
 -1 -4 2 2943.21 113.35
 -1 -4 2 2964.48 113.34
 1 4 -2 3149.52 113.16
 1 4 -2 2881.11 113.19
 1 4 -2 2805.08 113.21
 1 4 -2 2947.83 113.27
 1 4 -2 2893.24 113.23
 -1 -4 2 3051.47 113.21
 -1 -4 2 2983.88 113.2
 1 4 -2 3036.72 113.22
 -1 -4 2 3011.84 113.37
 1 4 -2 2997.29 113.1
 1 4 -2 2951.34 113.25
 -1 -4 1 12.24 1.51
 -1 -4 1 13.04 1.38
 -1 -4 1 12.78 1.36
 -1 -4 1 11.8 0.94
 1 4 -1 12.32 1.7
 1 4 -1 11.45 0.77
 1 4 -1 7.35 3.96
 1 4 -1 10.42 1.25
 -1 -4 1 11.66 1.06
 1 4 -1 12.22 1.3
 1 4 -1 12.41 1.15
 1 4 -1 11.57 1.4
 1 4 -1 11.56 1.63
 -1 -4 1 13.62 1.04
 -1 -4 1 11.8 1.07
 1 4 -1 12.56 1.36
 1 4 -1 12.19 1.75
 -1 -4 1 13.14 1.51
 -1 -4 0 1235.93 45.8
 -1 -4 0 1248.72 45.83
 1 4 0 1153.47 45.7
 1 4 0 1197.53 45.66
 1 4 0 1261.5 45.68
 -1 -4 0 1133.37 45.62
 -1 -4 0 1273.58 45.78
 1 4 0 1210.18 45.75
 -1 -4 0 1165.85 45.61
 1 4 0 1180.91 45.72
 1 4 0 1142.09 45.54
 -1 -4 0 1235.58 45.62
 1 4 0 1292.55 45.69
 1 4 1 25.77 1.54
 1 4 1 33.77 2.35
 1 4 1 32.92 2.16
 -1 -4 -1 32.55 1.48
 -1 -4 -1 36.68 1.75
 1 4 1 31.36 2.23
 1 4 1 33.19 2.21
 -1 -4 -1 34.21 1.92
 -1 -4 -1 35.86 2.05
 1 4 1 33.89 1.88
 -1 -4 -1 31.58 1.8
 -1 -4 -1 31.35 1.56
 1 4 1 34.54 1.84
 -1 -4 -1 33.66 1.55
 -1 -4 -2 100.65 4.02
 -1 -4 -2 103.23 4.03
 -1 -4 -2 103.51 4.27
 -1 -4 -2 104.91 4.38
 1 4 2 98.18 4.17
 1 4 2 94.99 4.43
 -1 -4 -2 106.26 4.21
 1 4 2 107.97 4.27
 1 4 2 104 4.32
 1 4 2 103.93 4.42
 1 4 2 97.77 4.46
 1 4 2 107.05 4.51
 1 4 2 98.38 4.41
 1 4 2 97.88 4.42
 1 4 2 97.08 4.06
 1 4 2 99.23 4.24
 -1 -4 -2 108.21 4.15
 1 4 2 106.88 4.21
 -1 -4 -2 89.06 3.9
 -1 -4 -2 96.79 3.98
 1 4 2 103.7 4.23
 1 4 3 1.55 1.03
 1 4 3 -0.29 1.16
 -1 -4 -3 -0.2 3.25
 -1 -4 -3 0.68 0.93
 -1 -4 -3 0.23 1.16
 -1 -4 -3 -0.21 0.93
 1 4 3 0.32 1.79
 1 4 3 -0.68 1.17
 1 4 3 -0.07 1.59
 1 4 3 0.72 1.2
 1 4 3 1.24 1.73
 1 4 3 0.24 1.06
 1 4 3 1.07 1.68
 1 4 3 0.57 1.09
 1 4 3 0.19 1.68
 1 4 3 0.35 1.62
 1 4 3 0.11 0.78
 -1 -4 -4 1.34 3.26
 -1 -4 -4 -0.14 0.91
 1 4 4 1.44 1.31
 -1 -4 -4 0.42 0.86
 -1 -4 -4 -0.77 1.05
 1 4 4 0.13 0.99
 1 4 4 -0.2 1.87
 1 4 4 0.73 1.45
 1 4 4 -0.04 1.29
 1 4 4 0.18 1.19
 1 4 4 0.87 1.39
 1 4 4 0.23 1.56
 1 4 4 1.01 1.27
 1 4 4 -0.46 1.81
 1 4 4 1.07 1.33
 1 4 4 1.11 1.73
 1 4 4 0.73 1.24
 1 4 4 0.35 0.84
 1 4 4 2.84 1.76
 1 4 4 0.21 1.58
 1 4 5 122.82 5.58
 -1 -4 -5 145.45 5.42
 -1 -4 -5 132.12 5.34
 -1 -4 -5 144.77 5.51
 1 4 5 126.04 5.65
 1 4 5 110.77 5.31
 1 4 5 129.05 5.59
 1 4 5 115.77 5.43
 1 4 5 130.84 5.55
 1 4 5 130.9 5.57
 1 4 5 137.72 5.58
 1 4 5 121.98 5.6
 1 4 5 122.89 5.39
 1 4 5 120.09 5.49
 1 4 5 131.09 5.63
 1 4 5 141.66 5.57
 1 4 5 133.73 5.63
 1 4 6 489.3 19.31
 1 4 6 474.45 19.27
 -1 -4 -6 509.31 19.1
 -1 -4 -6 529.74 19.26
 1 4 6 481.8 19.26
 1 4 6 435.79 19.08
 1 4 6 480.13 19.27
 1 4 6 471.98 19.12
 1 4 6 498.84 19.18
 1 4 6 500.91 19.22
 1 4 6 491.11 19.27
 1 4 6 485.39 19.32
 1 4 6 493.79 19.22
 1 4 6 454.88 19.14
 1 4 6 484.22 19.25
 1 4 6 540.02 19.32
 1 4 6 482.79 19.19
 1 4 6 473.97 19.2
 1 4 6 497.37 19.23
 1 4 7 495.14 19.51
 1 4 7 523.41 19.52
 1 4 7 486.01 19.43
 1 4 7 480.14 19.51
 1 4 7 478.39 19.39
 1 4 7 500.55 19.43
 1 4 7 510.1 19.44
 1 4 7 536.53 19.51
 1 4 7 476.26 19.38
 1 4 7 465.72 19.3
 1 4 7 516.1 19.51
 1 4 7 454.83 19.28
 1 4 7 510.46 19.4
 -1 -4 -7 539.38 19.43
 -1 -4 -7 492.19 19.56
 1 4 8 10.73 1.44
 1 4 8 13.55 1.97
 1 4 8 14.36 1.73
 1 4 8 12.91 1.99
 1 4 8 10.91 1.72
 1 4 8 12.56 1.45
 1 4 8 12.11 1.68
 1 4 8 11.25 1.96
 1 4 8 11 1.75
 1 4 8 11.52 1.75
 1 4 8 12.58 1.45
 1 4 8 11.32 2.07
 1 4 8 13.08 1.97
 -1 -4 -8 10.7 1.49
 -1 -4 -8 12.88 1.62
 -1 -4 -8 11.61 1.33
 1 4 9 416.73 17.22
 1 4 9 446.19 17.26
 1 4 9 417.11 17.02
 -1 -4 -9 422.14 17.23
 1 4 9 424.69 17.28
 1 4 9 442.05 17.36
 1 4 9 437.38 17.35
 1 4 9 408.57 17.08
 1 4 9 423.97 17.1
 1 4 9 433.54 17.2
 1 4 9 440.55 17.17
 1 4 9 410.44 17.18
 1 4 9 431.54 17.05
 1 4 9 437.96 17.35
 -1 -4 -9 413.58 17.21
 1 4 9 423.7 17.28
 1 4 9 415.6 17.2
 1 4 10 89.02 4.37
 -1 -4 -10 95.46 4.35
 1 4 10 84.46 4.44
 1 4 10 90.21 4.31
 1 4 10 96.01 4.33
 1 4 10 84.93 4.37
 1 4 10 89.01 4.31
 1 4 10 90.27 4.26
 1 4 10 92.89 4.63
 1 4 10 96.12 4.62
 1 4 10 93.94 4.47
 1 4 10 86.22 4.5
 1 4 10 86.65 4.36
 1 4 10 83.16 4.39
 1 4 10 85.74 4.38
 1 4 10 88.86 4.44
 1 4 10 92.57 4.57
 1 4 11 39.34 2.67
 -1 -4 -11 34.15 2.38
 -1 -4 -11 34.33 2.32
 1 4 11 32.92 2.76
 1 4 11 40.94 2.73
 1 4 11 37.96 2.93
 1 4 11 37.17 2.68
 1 4 11 40.16 2.88
 1 4 11 38.72 2.76
 1 4 11 36.04 2.57
 1 4 11 38.65 2.9
 1 4 11 33.07 2.63
 1 4 11 42.25 2.66
 1 4 11 39.38 2.5
 1 4 11 38.91 2.52
 1 4 11 38.01 2.77
 1 4 11 41.55 2.73
 -1 -4 -11 42.33 2.53
 -1 -4 -12 1.4 1.38
 1 4 12 0.39 1.64
 1 4 12 1.82 2.02
 1 4 12 1.5 1.59
 1 4 12 1.98 1.85
 1 4 12 -0.3 1.72
 -1 -4 -12 1.06 1.37
 1 4 13 1.67 1.91
 1 4 13 0.42 1.41
 1 4 13 2.83 1.78
 -1 -4 -13 2.71 1.53
 1 4 13 0.13 1.48
 1 4 13 0.67 2.16
 1 4 13 2.31 1.74
 1 4 13 0.21 1.71
 1 4 13 2.27 2.11
 1 4 13 0.2 1.69
 -1 -4 -13 1.02 1.39
 -1 -4 -13 1.52 1.43
 1 4 13 1.08 2
 1 4 13 -0.07 1.86
 1 4 14 -1.23 1.98
 1 4 14 0.87 1.76
 1 4 14 -0.38 1.85
 1 4 14 -0.08 1.76
 1 4 14 1.73 1.91
 1 4 14 0.46 2.02
 1 4 14 1.77 2.28
 1 4 14 0.07 1.52
 1 4 14 1.74 1.69
 1 4 14 2.11 1.94
 -1 -4 -14 0.32 1.5
 -1 -4 -14 0.24 1.5
 1 4 14 0.65 1.72
 -1 -4 -14 1.1 1.45
 -1 -4 -15 12.17 1.91
 1 4 15 12.25 2.03
 1 4 15 14.16 2.7
 -1 -4 -15 12.05 1.93
 -1 -4 -15 13.44 2.17
 -1 -4 -15 12.82 1.99
 1 4 15 13.99 2.1
 1 4 15 12.36 2
 1 4 15 14.8 2.29
 1 4 15 14.86 1.81
 1 4 15 15.13 2.18
 1 4 15 15.27 2.25
 1 4 15 15.85 2.42
 1 4 15 13.21 2.25
 -1 -4 -16 11.49 1.94
 1 4 16 8.3 2.58
 1 4 16 8.32 1.95
 -1 -4 -16 10.29 1.95
 -1 -4 -16 10.08 2.18
 -1 -4 -16 12.64 2
 1 4 16 7.74 2
 1 4 16 10.79 2.07
 1 4 16 10.13 2.2
 1 4 16 8.53 1.67
 1 4 16 8.4 2.07
 1 4 16 10.23 2.13
 1 4 16 6.71 2.39
 1 4 16 8.28 2.11
 -1 -4 -17 14.79 2
 1 4 17 16.33 2.88
 1 4 17 13.39 2.08
 1 4 17 15.06 2.3
 1 4 17 13.31 2.14
 1 4 17 17.43 1.98
 1 4 17 16.36 2.35
 1 4 17 14.24 2.53
 -1 -4 -17 12.28 2.09
 -1 -4 -17 14.44 2.27
 -1 -4 -17 13.45 2.07
 1 4 17 12.57 2.09
 1 4 17 16.29 2.34
 1 4 17 15.06 2.39
 -1 -4 -18 12.74 1.97
 -1 -4 -18 13.03 2.09
 1 4 18 13.07 2.24
 1 4 18 13.69 2.12
 1 4 18 13.94 1.85
 1 4 18 12.47 2.19
 1 4 18 11.27 2.36
 -1 -4 -18 12.32 1.97
 1 4 18 13.71 2.08
 1 4 18 13.17 2.31
 1 4 19 162.34 7.46
 1 4 19 172.37 7.53
 1 4 19 171.14 7.6
 1 4 19 161.64 7.59
 1 4 19 169.07 7.43
 1 4 19 158.06 7.48
 1 4 19 157.37 7.59
 -1 -4 -19 159.19 7.48
 -1 -4 -19 170.83 7.59
 1 4 19 166.9 7.58
 1 4 19 158.71 7.47
 1 4 19 159.16 7.56
 -1 -4 -20 100.68 5.08
 -1 -4 -20 104.44 5.16
 1 4 20 100.16 5.05
 1 4 20 96.49 5.12
 1 4 21 59.43 3.39
 1 4 21 61.48 3.6
 1 4 21 52.74 3.42
 1 4 21 66.76 3.39
 1 4 21 63.75 3.48
 1 4 21 65.54 3.6
 -1 -4 -21 69.1 3.68
 1 4 21 63.54 3.53
 1 4 22 20.08 1.77
 1 4 22 19.88 1.87
 1 4 22 17.63 1.69
 1 4 22 19.87 1.92
 1 4 23 0.92 0.98
 1 4 23 1.79 1.24
 1 4 23 1.47 1.22
 1 4 23 0.23 1.29
 1 4 24 0.33 0.91
 1 4 24 0.33 1.03
 -1 -5 25 23.1 1.6
 -1 -5 25 26.99 1.69
 -1 -5 24 8.09 1.61
 -1 -5 24 8.37 1.25
 -1 -5 24 11.41 1.36
 -1 -5 23 9.05 1.52
 -1 -5 23 7.98 1.39
 -1 -5 23 7.37 1.41
 -1 -5 22 34.41 2.49
 -1 -5 22 31.59 2.29
 1 5 -22 30.76 2.48
 1 5 -21 14.56 1.87
 1 5 -21 13.33 2.01
 -1 -5 21 12.02 1.71
 1 5 -20 38.04 2.97
 -1 -5 20 40.08 2.86
 1 5 -20 45.89 3.03
 1 5 -19 1.12 1.79
 1 5 -19 1.35 1.49
 -1 -5 19 -0.15 1.37
 1 5 -18 3.66 1.93
 1 5 -18 2.86 1.95
 1 5 -18 1.56 1.58
 -1 -5 18 2.03 1.55
 1 5 -17 69.1 4.31
 1 5 -17 73.72 4.09
 1 5 -17 68.18 3.92
 1 5 -17 63.81 4.03
 -1 -5 16 334.11 13.54
 1 5 -16 330.48 13.73
 1 5 -16 328.33 13.59
 1 5 -16 319.44 13.49
 1 5 -16 311.97 13.56
 -1 -5 15 75.05 4.15
 -1 -5 15 85.66 4.21
 -1 -5 15 73.73 4.2
 1 5 -15 78.67 4.24
 1 5 -15 85.03 4.42
 1 5 -15 83.75 4.61
 1 5 -14 8.25 1.7
 -1 -5 14 10.82 1.77
 1 5 -14 12.36 1.71
 -1 -5 14 10.21 1.57
 1 5 -14 11.65 1.99
 1 5 -13 2 1.33
 -1 -5 13 0.78 1.41
 1 5 -13 0.55 2.13
 1 5 -13 1.53 1.64
 1 5 -12 21.96 2.11
 -1 -5 12 22.92 1.86
 1 5 -12 20.67 1.77
 1 5 -12 18.66 1.89
 1 5 -12 20.9 1.74
 1 5 -12 22.17 2.18
 -1 -5 12 18.77 2.01
 1 5 -12 23.26 1.8
 1 5 -12 26.35 2.44
 1 5 -12 21.28 2.04
 -1 -5 11 65.28 3.29
 1 5 -11 67.4 3.46
 -1 -5 11 60.96 3.44
 1 5 -11 73.24 3.53
 -1 -5 11 62.79 3.46
 1 5 -11 63.83 3.76
 1 5 -11 59.29 3.44
 1 5 -11 68.67 3.44
 1 5 -11 60.59 3.29
 1 5 -11 65.57 3.23
 -1 -5 10 1.65 1.07
 -1 -5 10 1.36 1.27
 1 5 -10 2.76 1.92
 1 5 -10 1.95 1.63
 1 5 -10 0.04 1.26
 1 5 -10 0.93 0.95
 1 5 -10 1.63 1.22
 -1 -5 10 2.38 1.36
 1 5 -10 2.51 1.41
 1 5 -10 1.5 1.49
 -1 -5 9 27.62 1.8
 -1 -5 9 26.15 1.93
 -1 -5 9 24.66 1.88
 1 5 -9 26.97 1.8
 1 5 -9 27.07 2.18
 1 5 -9 26.55 1.71
 1 5 -9 28.91 1.94
 1 5 -9 27.07 1.99
 -1 -5 9 25.74 2.02
 1 5 -9 27.84 2.02
 1 5 -9 26.23 2.07
 -1 -5 8 50.12 2.85
 -1 -5 8 57.54 2.92
 1 5 -8 56.73 3.02
 1 5 -8 59.2 3.08
 1 5 -8 55.81 2.73
 1 5 -8 55.6 2.86
 1 5 -8 54.15 2.94
 1 5 -8 56.14 2.67
 -1 -5 8 54.11 2.97
 1 5 -8 54.85 2.99
 1 5 -8 54.63 3.06
 -1 -5 7 1.59 1.23
 -1 -5 7 1.09 1.13
 -1 -5 7 1.55 1.34
 -1 -5 7 0.83 1.44
 1 5 -7 1.36 1.53
 1 5 -7 -0.28 1.58
 1 5 -7 2.68 1.16
 -1 -5 7 1.15 1.27
 1 5 -7 1.16 1.52
 1 5 -7 2.04 1.41
 1 5 -7 2.68 1.14
 1 5 -7 0.89 0.79
 1 5 -7 1.95 1.35
 1 5 -6 1306.26 50.46
 -1 -5 6 1266.04 50.45
 1 5 -6 1278.75 50.24
 1 5 -6 1354.35 50.39
 1 5 -6 1084.69 51.78
 1 5 -6 1349.12 50.58
 1 5 -6 1333.2 50.49
 1 5 -6 1405.8 50.51
 1 5 -6 1322.21 50.47
 -1 -5 6 1258.61 50.41
 -1 -5 6 1251.86 50.37
 -1 -5 6 1348.35 50.6
 -1 -5 6 1337.08 50.43
 1 5 -5 0.69 1.26
 -1 -5 5 0.07 1.19
 1 5 -5 -2.67 4.47
 1 5 -5 -0.12 1.34
 1 5 -5 0.36 1.4
 1 5 -5 -0.34 1.46
 1 5 -5 0.07 1.39
 -1 -5 5 -0.22 1.11
 1 5 -5 1.19 1.31
 -1 -5 5 0.47 1.12
 -1 -5 5 0.15 1.08
 -1 -5 5 0.54 1.5
 -1 -5 5 -0.52 1.48
 1 5 -4 6.34 1.27
 -1 -5 4 4.44 1.2
 1 5 -4 7.07 1.46
 1 5 -4 5.94 0.95
 1 5 -4 6.46 1.35
 1 5 -4 4.76 4.36
 1 5 -4 6.18 1.5
 1 5 -4 6.33 1.43
 -1 -5 4 4.87 1.11
 1 5 -4 5.68 1.36
 -1 -5 4 7.54 1.16
 1 5 -4 7.35 1.05
 -1 -5 4 6 1.26
 -1 -5 4 5.56 1.52
 -1 -5 4 4.47 1.51
 1 5 -4 5.09 0.93
 1 5 -3 1263.44 49.39
 -1 -5 3 1248.66 49.37
 1 5 -3 1221.78 49.24
 1 5 -3 1319.7 49.49
 1 5 -3 1229.09 50.9
 1 5 -3 1349.36 49.5
 1 5 -3 1325.9 49.46
 1 5 -3 1244.2 49.41
 -1 -5 3 1275.51 49.52
 -1 -5 3 1272.19 49.55
 -1 -5 3 1265.9 49.35
 -1 -5 3 1288.37 49.55
 1 5 -3 1271.07 49.21
 -1 -5 3 1303.38 49.42
 1 5 -3 1353.3 49.27
 1 5 -3 1298.05 49.35
 -1 -5 2 178.2 7.14
 -1 -5 2 176.48 7.36
 -1 -5 2 180.24 7.31
 1 5 -2 179.36 7.24
 1 5 -2 169.73 7.19
 -1 -5 2 176.51 7.17
 1 5 -2 165.26 9.2
 1 5 -2 185.57 7.34
 1 5 -2 195.34 7.32
 1 5 -2 167.58 6.98
 1 5 -2 174.52 7.3
 1 5 -2 176.56 7.3
 -1 -5 2 174.73 7.14
 -1 -5 2 175.6 7.12
 -1 -5 2 178.56 7.4
 -1 -5 2 178.19 7.32
 -1 -5 2 186.38 7.44
 1 5 -1 282.49 12.1
 1 5 -1 279.01 14.18
 1 5 -1 353.83 12.47
 1 5 -1 339.37 12.5
 -1 -5 1 302.4 12.29
 1 5 -1 326.18 12.38
 1 5 -1 315.17 12.35
 -1 -5 1 314.92 12.46
 1 5 -1 321.32 12.46
 -1 -5 1 311.12 12.28
 -1 -5 1 333.34 12.59
 1 5 -1 308.26 12.41
 -1 -5 1 311.09 12.35
 -1 -5 1 315.96 12.51
 -1 -5 1 321.05 12.2
 -1 -5 1 324.71 12.51
 -1 -5 1 324.37 12.28
 1 5 0 688.13 23.79
 -1 -5 0 598.04 23.55
 1 5 0 545.92 23.45
 1 5 0 628.5 23.62
 1 5 0 641.52 23.64
 -1 -5 0 655.76 23.86
 1 5 0 597.76 23.68
 1 5 0 635.65 23.74
 -1 -5 0 622.52 23.53
 1 5 0 590.58 23.7
 1 5 0 587.43 23.57
 -1 -5 0 644.16 23.83
 -1 -5 0 635.3 23.78
 -1 -5 0 617.98 23.54
 -1 -5 0 644.59 23.85
 -1 -5 0 623.98 23.65
 1 5 1 81.63 3.22
 1 5 1 78.49 3.31
 1 5 1 79.14 3.41
 1 5 1 81.9 3.58
 1 5 1 75.18 3.27
 -1 -5 -1 86.79 3.62
 1 5 1 78.73 3.63
 1 5 1 72.34 3.26
 1 5 1 75.7 3.67
 -1 -5 -1 78.06 3.54
 -1 -5 -1 76.77 3.43
 1 5 1 64 3.05
 1 5 1 83.93 3.45
 -1 -5 -1 64.83 2.87
 -1 -5 -1 75.2 3.09
 1 5 2 24.98 2.12
 1 5 2 23.64 1.59
 -1 -5 -2 23.81 1.33
 -1 -5 -2 26.29 1.92
 1 5 2 20.28 1.59
 1 5 2 24.36 2.23
 1 5 2 24.05 2.27
 1 5 2 21.37 1.27
 1 5 2 23.28 1.66
 -1 -5 -2 25.38 1.75
 -1 -5 -2 27.2 1.91
 1 5 2 24.57 1.79
 1 5 2 25.77 1.76
 1 5 2 25.58 2.38
 1 5 2 22.49 1.78
 -1 -5 -3 68.97 2.92
 -1 -5 -3 73.22 3.28
 -1 -5 -3 73.74 3.43
 1 5 3 69.7 3.61
 1 5 3 64.2 3.14
 1 5 3 73.71 3.36
 1 5 3 68.15 3.12
 1 5 3 72.42 3.53
 1 5 3 69.2 3.65
 1 5 3 65.77 3.6
 1 5 3 71.57 3.3
 1 5 3 67.21 3.62
 1 5 3 64.25 3.02
 -1 -5 -3 73.46 3.18
 1 5 3 72.62 3.4
 -1 -5 -3 71.46 3.05
 -1 -5 -3 76.71 3.47
 1 5 4 1635.62 61.77
 -1 -5 -4 1653.71 61.66
 1 5 4 1566.32 61.75
 1 5 4 1624.3 61.71
 1 5 4 1593.98 61.72
 1 5 4 1568.91 61.58
 1 5 4 1630.61 61.75
 1 5 4 1657.47 61.74
 1 5 4 1662.11 61.75
 -1 -5 -4 1708.22 61.81
 1 5 4 1558.73 61.69
 1 5 4 1493.74 61.57
 1 5 4 1518.82 61.64
 1 5 4 1614.4 61.7
 -1 -5 -4 1610.28 61.67
 -1 -5 -4 1673.49 61.8
 -1 -5 -4 1628.09 61.91
 -1 -5 -5 132.47 5.18
 1 5 5 125.21 5.4
 1 5 5 120.02 5.35
 1 5 5 98.92 5.03
 1 5 5 127.68 5.49
 1 5 5 127.37 5.42
 1 5 5 122.79 5.14
 1 5 5 125.37 5.34
 1 5 5 120.06 5.32
 1 5 5 123.92 5.52
 1 5 5 122.79 5.37
 1 5 5 123.81 5.35
 -1 -5 -5 127.74 5.16
 -1 -5 -5 129.85 5.34
 -1 -5 -5 128.93 5.54
 1 5 5 112.56 5.14
 1 5 5 122.33 5.47
 1 5 5 121.83 5.42
 -1 -5 -5 132.02 5.35
 -1 -5 -6 840.1 30.67
 1 5 6 784.01 30.83
 1 5 6 822.46 30.85
 1 5 6 766.79 30.74
 1 5 6 790.51 30.84
 1 5 6 763.88 30.67
 1 5 6 776.87 30.76
 -1 -5 -6 784.18 30.61
 -1 -5 -6 830.21 30.79
 -1 -5 -6 800.69 30.97
 1 5 6 764.03 30.72
 1 5 6 725.48 30.66
 1 5 6 758.66 30.75
 1 5 6 739.7 30.6
 1 5 6 800.67 30.79
 1 5 6 766.39 30.67
 -1 -5 -6 829.4 30.78
 -1 -5 -7 9.9 1.25
 -1 -5 -7 11.75 1.74
 1 5 7 10.03 2.01
 1 5 7 8.71 2.13
 1 5 7 9.19 1.73
 1 5 7 9.74 1.73
 -1 -5 -7 10.59 1.28
 1 5 7 10.64 1.97
 1 5 7 9.46 2.07
 1 5 7 7.7 1.61
 1 5 7 8.85 1.32
 1 5 7 8.42 2.08
 1 5 7 6.36 1.63
 1 5 7 8.75 1.64
 1 5 8 149.57 6.75
 1 5 8 157.9 6.73
 1 5 8 155.87 6.92
 1 5 8 145.59 6.72
 1 5 8 163.88 7.01
 1 5 8 156.85 6.86
 1 5 8 150.78 6.79
 1 5 8 151.09 6.83
 1 5 8 151.61 6.79
 1 5 8 150.14 6.64
 1 5 8 151.32 6.77
 -1 -5 -9 1.6 1.29
 1 5 9 4.43 2.06
 1 5 9 2.06 1.87
 1 5 9 2.05 1.23
 1 5 9 1.7 1.9
 1 5 9 0.82 1.51
 1 5 9 2.02 1.5
 1 5 9 3.08 1.97
 1 5 9 2.85 1.84
 1 5 9 2.78 1.92
 1 5 9 3.36 1.85
 -1 -5 -9 3.81 1.39
 1 5 9 4.15 1.65
 1 5 9 2.36 1.5
 1 5 9 1.47 1.49
 1 5 9 1.98 1.64
 1 5 10 4.13 1.84
 1 5 10 0.63 2.01
 1 5 10 -0.13 1.9
 1 5 10 2.08 1.25
 -1 -5 -10 0.72 1.41
 -1 -5 -10 -0.36 1.3
 1 5 10 0.71 1.69
 1 5 10 0.23 1.53
 1 5 10 1.66 1.88
 1 5 10 2.05 2.16
 1 5 10 0.63 1.52
 1 5 11 4.19 1.82
 -1 -5 -11 3.4 1.45
 1 5 11 3.09 1.64
 1 5 11 2.6 2.01
 1 5 11 5.17 1.77
 1 5 11 3.13 2.05
 1 5 11 3.57 1.66
 1 5 11 5.43 1.96
 1 5 11 5.71 2.22
 1 5 11 2.65 1.74
 1 5 11 4.85 1.45
 -1 -5 -11 3.7 1.43
 -1 -5 -11 3.32 1.44
 -1 -5 -12 424.47 16.77
 1 5 12 412.47 16.83
 1 5 12 397.22 16.68
 1 5 12 396.85 16.49
 1 5 12 426.8 16.68
 1 5 12 401.52 16.63
 1 5 12 429.23 16.9
 1 5 12 429.44 16.8
 1 5 12 414.28 16.8
 1 5 12 406.24 16.83
 1 5 12 383.51 16.72
 1 5 12 404.35 16.69
 1 5 12 406.15 16.62
 1 5 12 398.56 16.76
 1 5 12 410.81 16.73
 1 5 12 433.61 16.86
 -1 -5 -12 416.93 16.78
 1 5 13 744.8 29.87
 -1 -5 -13 747.93 29.82
 1 5 13 747.42 29.77
 1 5 13 769.67 29.76
 -1 -5 -13 754.8 29.85
 1 5 13 771.16 29.92
 1 5 13 768.3 29.82
 1 5 13 763.23 29.86
 1 5 13 784.93 29.93
 1 5 13 743.84 29.75
 -1 -5 -13 715.4 29.76
 1 5 13 753.66 29.85
 1 5 13 742.47 29.75
 1 5 13 725.8 29.62
 1 5 14 -0.78 2.1
 1 5 14 -0.31 1.55
 1 5 14 1.27 1.97
 1 5 14 1.91 2.37
 1 5 14 1.14 1.9
 1 5 14 -0.38 1.79
 1 5 14 0.25 2.32
 -1 -5 -14 0.84 1.61
 -1 -5 -14 0.97 1.61
 1 5 14 2.34 2.21
 1 5 14 -0.3 1.93
 1 5 14 0.58 2.5
 1 5 15 91.34 4.87
 1 5 15 90.63 5.01
 -1 -5 -15 85.5 4.75
 1 5 15 91.8 4.81
 1 5 15 94.1 4.97
 1 5 15 96.63 4.65
 1 5 15 94.07 4.99
 1 5 15 90.33 4.87
 -1 -5 -15 88.34 4.84
 -1 -5 -15 85.5 4.84
 1 5 15 93.62 5.22
 1 5 15 93.2 5.08
 1 5 15 86.88 4.81
 1 5 15 94.08 4.93
 1 5 16 4.07 1.88
 1 5 16 3.95 2.57
 1 5 16 3.12 2
 1 5 16 2.76 1.68
 1 5 16 4.96 1.49
 1 5 16 2.83 1.97
 1 5 16 4.36 1.99
 1 5 16 2.89 2.54
 -1 -5 -16 4.75 1.84
 -1 -5 -16 6.73 2
 -1 -5 -16 5.71 1.89
 1 5 16 3.1 2.31
 1 5 16 3.14 2.01
 1 5 17 79.2 4.28
 1 5 17 77.66 4.44
 1 5 17 68.95 3.96
 1 5 17 75.96 4.32
 1 5 17 74.92 4.45
 1 5 17 73.49 4.68
 -1 -5 -17 69 4.18
 1 5 17 71.84 4.26
 -1 -5 -17 77.18 4.25
 1 5 17 78.25 4.36
 1 5 18 58.93 3.64
 1 5 18 60.22 3.78
 1 5 18 61.29 3.67
 1 5 18 59.62 3.49
 1 5 18 61.06 3.42
 1 5 18 58.92 3.68
 1 5 18 62.35 3.81
 -1 -5 -18 53.17 3.54
 -1 -5 -18 51.79 3.49
 1 5 18 54.26 3.71
 -1 -5 -18 60.69 3.68
 1 5 18 57.25 3.62
 1 5 19 2.56 1.86
 1 5 19 1.73 1.81
 1 5 19 0.72 1.65
 1 5 19 2.87 1.82
 1 5 19 4.28 1.68
 -1 -5 -19 2.92 1.54
 -1 -5 -19 1.38 1.61
 1 5 19 4.13 1.83
 1 5 20 132.1 5.92
 1 5 20 124.23 5.75
 1 5 20 133.06 6.01
 1 5 20 126.66 5.69
 1 5 20 119.08 5.81
 1 5 20 122.3 5.93
 1 5 20 124.18 5.9
 1 5 20 115.58 5.72
 -1 -5 -20 132.9 6.06
 1 5 20 125.54 5.88
 1 5 21 3.7 1.43
 1 5 21 3.96 1.46
 1 5 21 5.77 1.28
 1 5 21 3.68 1.58
 1 5 21 2.2 1.47
 1 5 21 2.61 1.12
 1 5 22 1.74 1.02
 1 5 22 -0.04 1.14
 1 5 22 1.6 1.32
 1 5 23 5.46 1.3
 1 5 23 7.51 1.27
 1 5 24 26.81 1.65
 -1 -6 25 -0.33 0.8
 -1 -6 24 23.95 1.68
 -1 -6 24 24.68 1.65
 -1 -6 23 16.78 1.57
 -1 -6 23 15.21 1.49
 -1 -6 23 12.25 1.56
 -1 -6 22 26.31 2.05
 -1 -6 22 29.06 2.16
 -1 -6 22 29.07 2.16
 1 6 -21 31.32 2.4
 1 6 -21 27.06 2.51
 -1 -6 21 28.5 2.28
 -1 -6 21 36.23 2.35
 -1 -6 21 33.09 2.37
 1 6 -20 67.43 4
 1 6 -20 71 3.84
 1 6 -19 57.69 3.68
 1 6 -19 59.55 3.58
 1 6 -19 59.51 3.64
 -1 -6 19 56.92 3.39
 1 6 -18 32.64 2.62
 -1 -6 18 31.48 2.47
 1 6 -18 33.66 2.81
 1 6 -17 11.45 2.24
 1 6 -17 10.85 1.98
 -1 -6 17 14.06 1.8
 1 6 -17 12.33 2.2
 1 6 -16 221.13 9.89
 1 6 -16 237.34 9.86
 -1 -6 16 227.01 9.68
 1 6 -16 229.2 9.87
 -1 -6 16 213.7 9.68
 1 6 -15 62.04 3.97
 1 6 -15 72.73 3.95
 -1 -6 15 66.69 3.7
 1 6 -15 72 4.07
 -1 -6 15 68.81 3.89
 -1 -6 14 176.21 7.94
 1 6 -14 180.49 7.91
 1 6 -14 176.47 7.97
 -1 -6 14 173.24 7.81
 1 6 -14 176.48 7.93
 1 6 -13 493.95 19.65
 -1 -6 13 467.59 19.64
 1 6 -13 501.71 19.65
 1 6 -13 473.48 19.66
 1 6 -13 520.22 19.72
 -1 -6 13 472.28 19.58
 1 6 -12 38.95 2.58
 1 6 -12 36.28 2.48
 1 6 -12 37.94 2.76
 1 6 -12 38.86 2.42
 -1 -6 12 37.98 2.65
 1 6 -12 39.97 2.84
 1 6 -11 6.15 1.72
 1 6 -11 6.13 1.49
 1 6 -11 6.32 1.43
 1 6 -11 5.95 1.46
 -1 -6 10 247.92 10.5
 1 6 -10 243.7 10.45
 1 6 -10 245.4 10.37
 1 6 -10 251.92 10.38
 -1 -6 10 244 10.46
 1 6 -10 261.19 10.52
 1 6 -10 251.78 10.24
 1 6 -10 262.17 10.48
 1 6 -9 195.34 8.02
 -1 -6 9 177.97 7.98
 1 6 -9 184.68 7.79
 1 6 -9 192.38 7.98
 1 6 -9 192.83 7.91
 1 6 -9 183.43 8.02
 -1 -6 9 196.4 7.97
 1 6 -9 176.42 7.98
 1 6 -8 30.03 2.09
 -1 -6 8 27.91 2.1
 1 6 -8 29.56 2.01
 1 6 -8 29.71 1.94
 1 6 -8 29.03 2.15
 1 6 -8 26.91 2.23
 1 6 -8 29.29 2.19
 -1 -6 8 28.97 2.16
 1 6 -8 24.11 2.18
 1 6 -7 68.2 3.4
 -1 -6 7 59.44 3.32
 1 6 -7 61.72 3.41
 1 6 -7 67.08 3.49
 -1 -6 7 60.7 3.24
 1 6 -7 64.93 3.27
 -1 -6 7 66.13 3.45
 1 6 -7 71.95 3.37
 -1 -6 7 70.74 3.61
 -1 -6 7 69.6 3.35
 1 6 -7 65.99 3.42
 1 6 -7 67.83 3.19
 1 6 -7 58.4 6.19
 1 6 -6 670.88 26.52
 1 6 -6 680.95 26.37
 -1 -6 6 696.33 26.67
 -1 -6 6 631.19 26.4
 1 6 -6 707.75 26.56
 1 6 -6 693.61 26.36
 1 6 -6 577 28.22
 -1 -6 6 655.7 26.46
 1 6 -6 696.38 26.51
 -1 -6 6 693.25 26.5
 1 6 -6 682.49 26.38
 1 6 -5 881.75 35.73
 -1 -6 5 937.21 35.9
 -1 -6 5 872.32 35.65
 1 6 -5 924.95 35.71
 -1 -6 5 922.63 35.7
 -1 -6 5 950.68 35.89
 -1 -6 5 951.58 35.79
 1 6 -5 894.11 35.55
 1 6 -5 953.38 35.81
 1 6 -5 952.68 37.75
 -1 -6 5 929.82 35.63
 1 6 -5 931.87 35.63
 -1 -6 4 243.22 9.58
 -1 -6 4 242.71 9.8
 -1 -6 4 239.63 9.72
 1 6 -4 230.32 9.51
 -1 -6 4 244.03 9.81
 1 6 -4 227.27 9.65
 -1 -6 4 222.65 9.54
 1 6 -4 237 9.58
 1 6 -4 241.34 9.7
 1 6 -4 222.89 11.93
 -1 -6 3 1246.16 47.11
 -1 -6 3 1254.84 47.26
 1 6 -3 1212.97 46.99
 -1 -6 3 1220.2 47.24
 1 6 -3 1217.72 47.11
 -1 -6 3 1193.45 47
 1 6 -3 1257.89 47.06
 1 6 -3 1241.65 47.05
 1 6 -3 1113.34 46.82
 1 6 -3 1331.96 47.19
 1 6 -3 1289.33 47.18
 1 6 -3 1192.54 48.86
 1 6 -2 2.12 1.37
 -1 -6 2 2.24 1.55
 -1 -6 2 2.51 1.68
 -1 -6 2 2.73 1.47
 -1 -6 2 0.79 1.05
 1 6 -2 1.61 1.11
 1 6 -2 2.38 1.46
 1 6 -2 -0.6 4.82
 1 6 -2 1.27 1.45
 1 6 -2 2.2 1.23
 1 6 -1 22.86 5.04
 1 6 -1 29.96 2.01
 -1 -6 1 22.86 1.6
 1 6 -1 29.11 1.91
 1 6 -1 21.84 1.58
 -1 -6 1 25.52 2.14
 -1 -6 1 25.97 2.05
 1 6 -1 23.96 1.93
 1 6 -1 24.93 1.74
 -1 -6 1 25.79 2.1
 -1 -6 1 24.93 1.93
 1 6 0 555.14 20.17
 -1 -6 0 479.48 19.87
 -1 -6 0 512.43 20.15
 -1 -6 0 525.35 20.24
 1 6 0 523.24 20
 1 6 0 473.94 19.89
 1 6 0 538.12 19.99
 1 6 0 519.82 20
 -1 -6 0 535.63 20.26
 -1 -6 0 510.65 20.07
 -1 -6 0 510.69 20.2
 1 6 1 1290.07 44.28
 -1 -6 -1 1153.48 44.32
 1 6 1 1095.04 44.14
 1 6 1 1211.64 44.19
 1 6 1 1111.52 44.04
 1 6 1 1147.84 44.11
 1 6 1 1160.58 44.09
 1 6 1 1067.09 44.04
 1 6 1 1175.19 44.07
 1 6 1 1110.38 44.07
 -1 -6 -1 1130.03 44.14
 -1 -6 -1 1130.91 44.23
 -1 -6 -1 1164.13 44.35
 -1 -6 -2 16.03 1.81
 1 6 2 13.62 2.25
 1 6 2 15.84 1.62
 1 6 2 16.64 1.59
 1 6 2 14.78 1.7
 1 6 2 14.59 1.47
 1 6 2 14.79 1.65
 1 6 2 15.76 2.52
 1 6 2 13.22 1.52
 -1 -6 -2 17.36 1.45
 -1 -6 -2 16.02 1.58
 -1 -6 -2 15.01 1.88
 -1 -6 -2 14.84 1.92
 1 6 3 14.8 1.64
 1 6 3 13.23 1.7
 1 6 3 12.85 1.58
 1 6 3 13.04 2.4
 -1 -6 -3 14.54 1.79
 1 6 3 13.36 2.27
 1 6 3 16.01 1.65
 1 6 3 16.2 1.53
 -1 -6 -3 13.69 1.88
 -1 -6 -3 14.36 1.81
 -1 -6 -3 15.46 1.53
 1 6 3 13.78 1.73
 1 6 4 17.18 1.82
 1 6 4 19.53 1.79
 1 6 4 19.21 2.35
 1 6 4 19.47 1.93
 -1 -6 -4 19.52 1.85
 1 6 4 18.94 2.33
 -1 -6 -4 19.23 2.09
 -1 -6 -4 18.65 1.55
 -1 -6 -4 17.74 1.84
 1 6 4 18.79 1.77
 1 6 4 19.19 1.85
 1 6 4 19.53 2.49
 1 6 4 15.27 1.26
 1 6 4 18.37 1.78
 1 6 5 51.65 2.85
 1 6 5 51.45 2.93
 1 6 5 51.04 2.92
 1 6 5 51.3 2.81
 1 6 5 50.37 2.84
 1 6 5 55.04 2.92
 -1 -6 -5 55.72 2.86
 1 6 5 50.82 3.13
 1 6 5 51.24 3.08
 1 6 5 52.57 3.16
 -1 -6 -5 50.93 2.61
 -1 -6 -5 51.46 2.85
 1 6 5 44.87 2.82
 1 6 5 50.52 3.27
 1 6 5 46.97 2.48
 1 6 6 373.54 14.28
 1 6 6 367.63 14.25
 1 6 6 346.24 14.16
 1 6 6 341.98 14.18
 1 6 6 332.92 14.04
 1 6 6 362.47 14.16
 -1 -6 -6 365.05 14.19
 1 6 6 346.59 14.14
 1 6 6 344.15 14.08
 1 6 6 336.82 14.17
 1 6 6 350.86 13.99
 1 6 6 352.5 14.17
 -1 -6 -6 371.64 14.17
 1 6 7 36.59 2.53
 1 6 7 34.6 2.54
 1 6 7 41.42 2.56
 -1 -6 -7 39.26 2.28
 1 6 7 33.95 2.72
 1 6 7 36.59 2.46
 1 6 7 32.39 2.66
 1 6 7 36.47 2.63
 -1 -6 -7 36.58 2.3
 -1 -6 -7 35.82 2.64
 1 6 7 34.72 2.47
 1 6 7 32.43 2.78
 1 6 7 34.73 2.15
 1 6 8 15.88 2.09
 1 6 8 20.51 2.41
 1 6 8 17.7 2.39
 1 6 8 17.13 1.61
 1 6 8 15.78 1.97
 1 6 8 20.27 1.95
 1 6 8 15.44 2.2
 -1 -6 -8 18.96 1.97
 1 6 8 20.07 2.28
 -1 -6 -8 21.18 2.09
 1 6 8 17.27 2.04
 1 6 8 15.79 1.92
 -1 -6 -9 14.78 1.95
 -1 -6 -9 14.3 1.75
 1 6 9 16.15 2.1
 1 6 9 12.68 1.55
 -1 -6 -9 15.07 1.82
 1 6 9 14.92 2.39
 1 6 9 13.54 1.96
 1 6 9 13.45 1.89
 -1 -6 -10 5.18 1.49
 1 6 10 4.25 2.24
 1 6 10 3.3 1.77
 1 6 10 5.16 1.78
 1 6 10 4.18 1.7
 1 6 10 3.67 1.88
 1 6 10 4.35 1.7
 1 6 10 4.54 2.04
 1 6 10 7.05 2.19
 1 6 10 5.54 2.1
 1 6 10 5.84 2.07
 -1 -6 -10 5.11 1.69
 -1 -6 -11 0.44 1.4
 1 6 11 -0.55 2.33
 1 6 11 0.68 1.93
 1 6 11 3.02 2.21
 1 6 11 0.44 1.39
 1 6 11 1.72 1.92
 1 6 11 1.87 1.85
 1 6 11 1.21 1.96
 1 6 11 0.75 1.7
 1 6 11 -0.97 1.72
 1 6 11 2.44 2.25
 1 6 11 -0.97 2.17
 1 6 11 0.9 1.75
 -1 -6 -11 0.63 1.54
 1 6 11 -1.34 2.17
 1 6 11 1.05 1.98
 1 6 11 1.68 1.86
 -1 -6 -11 0.15 1.62
 1 6 12 191.24 8.75
 1 6 12 198.69 8.65
 1 6 12 194.06 8.65
 1 6 12 204.56 8.74
 1 6 12 200.19 8.89
 1 6 12 194.7 8.79
 1 6 12 200.06 8.78
 1 6 12 200.59 8.86
 1 6 12 186.02 8.67
 1 6 12 205.11 8.91
 -1 -6 -12 192.18 8.66
 1 6 12 200.36 8.91
 -1 -6 -12 199.72 8.73
 -1 -6 -12 189.7 8.63
 -1 -6 -12 182.14 8.56
 1 6 12 201.77 8.6
 1 6 12 203.02 8.78
 1 6 13 73.67 4.26
 1 6 13 79.64 4.35
 1 6 13 77.92 4.61
 1 6 13 84.03 4.47
 1 6 13 73.48 4.37
 1 6 13 80.5 4.56
 1 6 13 77.49 4.58
 1 6 13 76.37 4.49
 -1 -6 -13 70.31 4.22
 -1 -6 -13 72.59 4.23
 1 6 13 76.22 4.09
 1 6 13 75.23 4.45
 1 6 14 228.45 10.28
 1 6 14 247.52 10.41
 1 6 14 240.16 10.45
 1 6 14 245.28 10.6
 1 6 14 253.03 10.54
 1 6 14 235.7 10.34
 1 6 14 244.1 10.56
 1 6 14 238.01 10.53
 1 6 14 240.51 10.26
 -1 -6 -14 217.38 10.3
 -1 -6 -14 226.42 10.35
 -1 -6 -15 29.42 2.62
 -1 -6 -15 25.75 2.63
 1 6 15 29.29 3.16
 1 6 15 29.51 2.81
 1 6 15 29.78 2.58
 1 6 15 31.49 2.83
 1 6 15 30.31 2.83
 1 6 15 30.31 2.58
 -1 -6 -15 26.17 2.63
 -1 -6 -15 26.65 2.59
 1 6 15 31.08 3.06
 1 6 15 27.4 2.76
 1 6 15 28.4 2.68
 1 6 16 -0.08 1.86
 1 6 16 -0.78 1.97
 1 6 16 3.29 2.24
 1 6 16 0.45 2.39
 -1 -6 -16 1.05 1.66
 1 6 16 4.3 1.81
 -1 -6 -16 1.19 1.72
 1 6 16 0.65 1.66
 1 6 16 1.34 1.93
 1 6 17 14.16 2
 1 6 17 13.84 2.22
 1 6 17 13.37 2.22
 1 6 17 11.14 2.21
 1 6 17 9.95 2.33
 1 6 17 10.55 2.64
 -1 -6 -17 12.1 2
 1 6 17 10.05 1.94
 -1 -6 -17 10.75 2.05
 1 6 17 10.09 2.09
 -1 -6 -18 32.27 2.79
 1 6 18 35.31 2.92
 1 6 18 37.6 3.04
 -1 -6 -18 36.12 2.79
 1 6 18 40.39 2.81
 1 6 18 42.93 2.99
 1 6 18 36.97 2.82
 1 6 18 34.21 2.9
 1 6 18 39.38 2.87
 1 6 19 15.83 1.99
 -1 -6 -19 11.64 1.93
 1 6 19 11.97 1.93
 1 6 19 17 2.18
 1 6 19 15.71 1.91
 1 6 20 1.98 1.5
 1 6 20 0.95 1.54
 1 6 20 1.54 1.72
 1 6 20 1.19 1.38
 1 6 20 0.13 1.54
 1 6 21 6.1 1.38
 1 6 21 5.93 1.39
 1 6 21 6.42 1.51
 1 6 22 14.95 1.61
 1 6 22 18.08 1.43
 1 6 23 0.5 0.94
 1 6 23 0.45 0.88
 1 7 -24 9.85 1.33
 -1 -7 23 1.57 1.12
 1 7 -23 1.34 1.53
 -1 -7 23 1.53 1.36
 -1 -7 22 48.38 2.83
 -1 -7 22 43.83 2.64
 1 7 -21 -0.31 1.36
 1 7 -21 -0.05 1.28
 -1 -7 21 0.15 1.12
 -1 -7 21 1.08 1.33
 1 7 -20 19.74 2.04
 -1 -7 20 17.39 1.97
 -1 -7 20 14.06 1.72
 1 7 -19 2.95 1.78
 1 7 -19 2.29 1.8
 1 7 -19 -1.69 1.64
 1 7 -18 14.92 2.18
 1 7 -18 11.22 2.15
 1 7 -18 10.55 1.9
 1 7 -17 72.94 4.2
 -1 -7 17 67.59 4.02
 1 7 -17 76.33 4.14
 -1 -7 16 23.25 2.47
 1 7 -16 27.99 2.64
 1 7 -16 27.93 2.48
 1 7 -16 22.05 2.65
 1 7 -15 4.84 2.04
 -1 -7 15 8.4 1.94
 -1 -7 15 5.57 1.95
 1 7 -15 8.19 1.86
 1 7 -15 6.01 2.12
 1 7 -14 56.04 3.46
 1 7 -14 54.49 3.54
 -1 -7 14 58.08 3.52
 -1 -7 14 51.82 3.41
 -1 -7 14 54.35 3.47
 1 7 -14 47.05 3.51
 1 7 -13 386.59 15.16
 -1 -7 13 356.65 15.1
 1 7 -13 371.16 15.16
 -1 -7 13 358.61 15.14
 1 7 -13 361.26 15.19
 1 7 -12 433.5 17.73
 1 7 -12 474.58 18.13
 -1 -7 12 442.9 18.08
 -1 -7 12 441.89 18.08
 1 7 -12 444.86 18.08
 1 7 -12 444.02 17.97
 1 7 -12 449.79 18
 1 7 -12 439.8 18.1
 1 7 -11 524.76 20.8
 1 7 -11 553.82 21.13
 -1 -7 11 511.63 21.09
 1 7 -11 504.39 21.09
 1 7 -11 534.31 21.03
 1 7 -11 539.54 21.02
 1 7 -11 538.08 21.12
 -1 -7 11 503.02 21.06
 1 7 -10 205.7 8.62
 1 7 -10 208.95 8.53
 -1 -7 10 194.41 8.63
 1 7 -10 190.83 8.67
 1 7 -10 199.46 8.4
 1 7 -9 1.18 1.39
 -1 -7 9 1.17 1.54
 1 7 -9 2.09 1.16
 1 7 -9 2.29 1.49
 1 7 -9 0.58 1.38
 1 7 -9 0.12 1.61
 1 7 -8 77.8 4.26
 1 7 -8 87.96 4.08
 -1 -7 8 88.31 4.32
 -1 -7 8 89.16 4.41
 -1 -7 8 82.13 4.22
 1 7 -8 91.65 4.22
 1 7 -8 87.23 4.26
 1 7 -8 85.87 4.01
 1 7 -8 79.43 4.25
 1 7 -7 126.19 6.03
 1 7 -7 133.62 5.86
 -1 -7 7 139.11 6.02
 1 7 -7 145.1 6.1
 1 7 -7 129.43 5.76
 -1 -7 7 127.87 5.95
 1 7 -7 130.1 6.03
 -1 -7 7 139.59 6.15
 -1 -7 7 138.78 6.25
 1 7 -7 142.32 6.01
 -1 -7 6 2.96 1.67
 -1 -7 6 2.57 1.61
 -1 -7 6 3.63 1.58
 1 7 -6 3.56 1.5
 -1 -7 6 1.57 1.31
 1 7 -6 2.22 1.44
 1 7 -6 2.63 1.53
 1 7 -6 2.87 1.23
 -1 -7 5 92.96 4.6
 1 7 -5 92.78 4.28
 -1 -7 5 91.42 4.47
 1 7 -5 94.89 4.49
 -1 -7 5 90.14 4.27
 1 7 -5 96.31 4.31
 1 7 -5 88.96 4.43
 1 7 -4 168.46 7.37
 -1 -7 4 182 7.49
 -1 -7 4 185.02 7.73
 1 7 -4 175.17 7.51
 1 7 -4 176.78 7.41
 -1 -7 4 164.75 7.37
 1 7 -4 182.9 7.6
 -1 -7 4 179.72 7.64
 -1 -7 4 182.77 7.7
 1 7 -3 238.74 9.88
 -1 -7 3 242.29 10.03
 -1 -7 3 245.57 10.19
 1 7 -3 249.05 9.99
 1 7 -3 252.02 9.95
 -1 -7 3 223.78 9.82
 1 7 -3 267.13 10.13
 -1 -7 3 246.33 10.2
 -1 -7 3 245.64 10.17
 1 7 -2 284.56 11.9
 -1 -7 2 300.69 12.11
 -1 -7 2 303.93 12.21
 1 7 -2 302.25 11.98
 1 7 -2 307.25 11.94
 -1 -7 2 279.83 11.84
 1 7 -2 316.75 12.14
 -1 -7 2 303.99 12.23
 1 7 -1 255.4 10.46
 -1 -7 1 266.9 10.73
 -1 -7 1 265.32 10.74
 1 7 -1 268.53 10.47
 1 7 -1 262.13 10.5
 -1 -7 1 242.35 10.34
 1 7 -1 278.63 10.68
 -1 -7 1 267.73 10.79
 -1 -7 0 176.99 7.68
 -1 -7 0 173.31 7.61
 1 7 0 181.09 7.43
 1 7 0 180.63 7.41
 -1 -7 0 181.37 7.69
 1 7 0 189.55 7.58
 1 7 0 175.21 7.36
 1 7 0 177.97 7.35
 1 7 0 176.95 7.4
 1 7 0 168.91 7.26
 1 7 1 173.19 7.22
 1 7 1 183.88 7.34
 1 7 1 173.05 7.28
 -1 -7 -1 176.12 7.5
 -1 -7 -1 175.33 7.29
 -1 -7 -1 179.57 7.56
 1 7 1 190.89 7.46
 1 7 1 177.38 7.33
 1 7 1 153.1 7.16
 1 7 2 11.41 1.55
 -1 -7 -2 14.43 1.85
 1 7 2 16.02 1.73
 1 7 2 17.8 1.62
 1 7 2 16.37 1.69
 -1 -7 -2 17.43 1.81
 1 7 3 7.9 1.54
 -1 -7 -3 10.08 1.72
 1 7 3 7.95 1.65
 1 7 3 8.42 1.47
 1 7 3 8.12 1.65
 -1 -7 -3 8.73 1.52
 1 7 3 10.49 1.47
 1 7 3 7.55 1.45
 1 7 4 75.76 3.56
 1 7 4 64.97 3.52
 1 7 4 66.98 3.5
 1 7 4 70.68 3.59
 1 7 4 69.32 3.48
 1 7 4 64.55 3.47
 1 7 4 64.17 3.43
 -1 -7 -4 71.24 3.49
 1 7 4 69.89 3.56
 -1 -7 -4 62.81 3.73
 -1 -7 -4 69.45 3.59
 1 7 5 387.46 15.45
 1 7 5 399.32 15.52
 -1 -7 -5 389.79 15.38
 1 7 5 361.78 15.31
 1 7 5 379.61 15.32
 1 7 5 369.16 15.37
 1 7 5 384.76 15.46
 -1 -7 -5 396.32 15.5
 1 7 5 394.6 15.44
 -1 -7 -5 376.6 15.64
 1 7 5 393.47 15.44
 1 7 6 1.76 1.56
 1 7 6 0.64 1.61
 -1 -7 -6 0.74 1.35
 -1 -7 -6 0.06 1.65
 1 7 6 0.84 1.52
 1 7 6 0.23 1.53
 -1 -7 -6 1.55 1.73
 1 7 6 1.64 1.6
 1 7 6 2.47 1.55
 1 7 7 141.02 6.54
 -1 -7 -7 149.31 6.79
 -1 -7 -7 148.5 6.7
 1 7 7 147.65 6.48
 1 7 8 77.64 4.43
 -1 -7 -8 93.04 4.41
 1 7 8 85.28 4.39
 1 7 8 78.54 4.3
 -1 -7 -8 77.38 4.37
 -1 -7 -9 1.48 1.32
 1 7 9 0.79 1.68
 1 7 9 0.07 1.79
 1 7 9 0.67 1.82
 1 7 9 1.94 1.66
 1 7 9 1.97 1.59
 1 7 9 -0.28 2.06
 -1 -7 -9 -0.4 1.65
 1 7 9 1.03 1.95
 -1 -7 -9 1.24 1.77
 1 7 10 657.73 24.77
 -1 -7 -10 577.21 24.59
 1 7 10 608.01 24.64
 1 7 10 584.66 24.39
 1 7 10 621.07 24.62
 1 7 10 613.84 24.6
 1 7 10 662.65 24.66
 1 7 10 614.27 24.75
 1 7 10 601.81 24.68
 -1 -7 -10 599.6 24.68
 1 7 10 642.89 24.78
 1 7 10 638.81 24.72
 1 7 10 622.02 24.79
 -1 -7 -10 616.58 24.76
 -1 -7 -11 3.28 1.53
 1 7 11 -0.06 1.36
 1 7 11 -1.28 2.12
 1 7 11 -0.57 1.95
 1 7 11 2.73 1.74
 1 7 11 1.73 2.24
 1 7 11 -0.49 2.27
 1 7 11 0.89 1.98
 -1 -7 -11 2.57 1.76
 1 7 11 -2.08 2.31
 1 7 11 1.87 2.2
 1 7 11 3.19 2.06
 1 7 11 -0.23 2
 1 7 11 3.35 1.82
 -1 -7 -11 2.96 1.89
 1 7 12 61.31 3.98
 1 7 12 63.04 4.03
 -1 -7 -12 57.74 3.66
 -1 -7 -12 59.68 3.75
 1 7 12 72.48 4.24
 1 7 12 69.76 3.89
 1 7 12 63.13 3.95
 1 7 12 60.12 4.19
 1 7 12 61.33 4.08
 1 7 12 60.75 3.96
 1 7 12 65.26 4.13
 1 7 12 68.15 3.84
 -1 -7 -12 58.34 3.75
 1 7 12 64.82 4
 1 7 12 61.45 3.57
 1 7 13 0.09 2.11
 1 7 13 0.72 1.85
 1 7 13 1.22 1.95
 1 7 13 1.39 2.02
 1 7 13 0.18 2.41
 1 7 13 1.29 2.27
 1 7 13 0.81 2.08
 1 7 13 0.69 2.33
 -1 -7 -13 0.08 1.68
 -1 -7 -13 -0.54 1.67
 -1 -7 -13 0.18 1.69
 1 7 13 -1.33 1.56
 1 7 14 122.58 6.03
 1 7 14 129.41 6.15
 1 7 14 129.89 6.41
 1 7 14 117.71 6.16
 1 7 14 112.33 6.04
 1 7 14 130.01 6.32
 1 7 14 123.1 6.35
 1 7 14 133.2 6.34
 -1 -7 -14 115.58 6.08
 -1 -7 -14 116.33 6.12
 1 7 14 125.45 5.98
 1 7 15 68.5 4.03
 1 7 15 68.33 3.81
 1 7 15 71.83 4.06
 1 7 15 68.54 4.1
 1 7 15 61.81 3.8
 1 7 15 70.54 4.41
 -1 -7 -15 58.34 3.91
 -1 -7 -15 64.76 4
 1 7 15 67.93 4.22
 1 7 15 59.81 3.94
 -1 -7 -15 62.84 3.97
 -1 -7 -16 2 1.75
 1 7 16 3.47 1.58
 1 7 16 3.56 1.89
 1 7 16 6.09 2.09
 1 7 16 2.74 2.01
 1 7 16 2.9 2.23
 1 7 16 3.29 2.41
 -1 -7 -16 1.87 1.73
 -1 -7 -16 1.84 1.72
 1 7 16 4.98 1.67
 1 7 16 1.69 1.82
 1 7 17 71.71 4.06
 1 7 17 66.49 4.03
 -1 -7 -17 59.73 3.88
 1 7 17 61.62 3.77
 1 7 17 64.96 3.87
 1 7 17 64.87 4.21
 1 7 17 78.41 3.91
 1 7 17 68.51 4.02
 1 7 17 73.26 4.14
 -1 -7 -18 0.79 1.55
 1 7 18 0.2 1.45
 1 7 18 0.4 1.9
 1 7 18 2.45 1.7
 1 7 18 0.27 1.42
 1 7 19 69 3.79
 1 7 19 69.95 3.86
 1 7 19 74.68 3.72
 1 7 19 73.79 3.87
 1 7 19 67.2 3.8
 1 7 19 69.9 3.84
 1 7 20 13.89 1.7
 1 7 20 9.49 1.62
 1 7 20 12.79 1.54
 1 7 20 14.18 1.74
 1 7 20 15.34 1.71
 1 7 20 10.66 1.77
 1 7 21 13.69 1.43
 1 7 21 13.87 1.53
 1 7 21 10.78 1.41
 1 7 21 12.1 1.56
 1 7 22 -0.14 0.95
 1 7 22 2.34 1.04
 1 8 -23 40.52 2.47
 1 8 -23 41 2.19
 1 8 -22 3.07 1.04
 -1 -8 22 1.96 1.2
 1 8 -21 36.85 2.39
 -1 -8 21 39.99 2.51
 -1 -8 21 34.75 2.45
 1 8 -20 18.38 2.3
 1 8 -20 17.99 1.86
 -1 -8 20 17.36 1.89
 1 8 -19 159.52 7.51
 -1 -8 19 180.76 7.62
 1 8 -18 1.47 1.65
 1 8 -18 2.65 1.86
 1 8 -17 3.11 1.74
 1 8 -17 3.58 1.89
 -1 -8 17 0.6 1.75
 1 8 -16 37.14 2.88
 1 8 -16 33.91 2.89
 -1 -8 16 35.37 2.89
 1 8 -15 166.51 7.95
 -1 -8 15 172.19 7.95
 1 8 -15 183.01 7.99
 -1 -8 15 178.01 7.95
 1 8 -15 166.95 8.03
 -1 -8 14 156.9 7.17
 1 8 -14 151.98 7.18
 1 8 -14 158.25 7.12
 1 8 -14 146.74 7.21
 -1 -8 14 146.24 7.11
 -1 -8 13 22.51 2.49
 1 8 -13 21.66 2.36
 -1 -8 13 19.78 2.4
 1 8 -13 17.47 2.39
 -1 -8 13 24.79 2.41
 1 8 -13 20.71 2.52
 1 8 -12 780.37 31.52
 -1 -8 12 813.92 31.9
 1 8 -12 858.83 31.9
 -1 -8 12 833.59 31.92
 1 8 -12 788.25 31.85
 -1 -8 12 794.18 31.87
 1 8 -12 781.2 31.87
 1 8 -11 31.49 2.45
 1 8 -11 38.71 2.77
 -1 -8 11 34.17 2.86
 1 8 -11 35.46 2.85
 -1 -8 11 35.65 2.7
 1 8 -11 34.77 2.88
 1 8 -10 9.84 2.03
 -1 -8 10 11.65 2.13
 1 8 -10 14.8 1.91
 -1 -8 10 9.66 1.77
 1 8 -10 11.35 1.92
 1 8 -10 11.41 1.79
 1 8 -9 45.11 2.82
 -1 -8 9 48.31 3.06
 -1 -8 9 45.89 3.14
 1 8 -9 47.03 2.99
 -1 -8 9 43.71 2.89
 1 8 -9 47.04 2.93
 1 8 -9 43.66 3.02
 -1 -8 8 49.43 3.22
 -1 -8 8 54.57 3.2
 1 8 -8 46.49 2.93
 1 8 -8 46.3 3.07
 1 8 -8 52.68 3.14
 1 8 -7 78.07 3.99
 1 8 -7 82.98 4.08
 -1 -8 7 80.88 4.28
 1 8 -7 84.68 4.22
 -1 -8 7 77.83 4.13
 1 8 -6 63.51 3.51
 1 8 -6 70.2 3.7
 1 8 -6 67.21 3.5
 -1 -8 6 63.02 3.49
 -1 -8 6 69.19 3.82
 -1 -8 6 67.35 3.85
 1 8 -6 73.63 3.76
 -1 -8 6 70.32 3.76
 1 8 -5 10.66 1.78
 1 8 -5 9.44 1.85
 1 8 -5 10.83 1.56
 -1 -8 5 10.54 1.48
 -1 -8 5 11.64 2
 -1 -8 5 12.64 1.97
 1 8 -5 10.93 1.87
 -1 -8 5 11 1.91
 1 8 -4 88.86 4.5
 1 8 -4 101.7 4.52
 1 8 -4 98.96 4.61
 -1 -8 4 85.97 4.37
 -1 -8 4 96.34 4.81
 -1 -8 4 96.3 4.83
 1 8 -4 102.74 4.73
 -1 -8 4 97.75 4.79
 1 8 -3 0.77 1.56
 1 8 -3 2.18 1.31
 1 8 -3 -0.33 1.55
 -1 -8 3 1.51 1.13
 -1 -8 3 2.15 1.73
 1 8 -3 0.59 1.55
 -1 -8 3 1.14 1.74
 1 8 -2 151.98 6.91
 1 8 -2 162.62 6.97
 -1 -8 2 161.6 7.3
 -1 -8 2 157.42 7.25
 -1 -8 2 170.64 7.27
 -1 -8 2 151.58 6.8
 1 8 -2 179.07 7.21
 1 8 -2 163.98 6.98
 1 8 -2 173.59 6.99
 1 8 -1 111.62 5.21
 1 8 -1 117.98 5.21
 1 8 -1 110.45 5.22
 1 8 -1 111.32 5.23
 -1 -8 1 118.9 5.5
 1 8 -1 119.34 5.19
 1 8 -1 114.48 5.22
 -1 -8 1 112.13 5.45
 -1 -8 1 122.28 5.61
 -1 -8 1 117.03 5.54
 1 8 -1 129.03 5.48
 1 8 0 18.99 1.96
 -1 -8 0 15.44 2.02
 -1 -8 0 15.68 1.77
 -1 -8 0 15.15 1.62
 1 8 0 16.29 1.71
 1 8 0 15.09 1.85
 -1 -8 0 18 2.09
 -1 -8 0 15.2 2.13
 -1 -8 0 16.84 1.98
 1 8 0 17.67 1.58
 1 8 0 15.36 1.74
 1 8 1 12.46 1.69
 -1 -8 -1 15.68 1.87
 1 8 1 14.33 1.77
 -1 -8 -1 12.44 2.14
 -1 -8 -1 15.72 1.97
 -1 -8 -1 14.63 1.66
 -1 -8 -1 12.94 1.96
 1 8 1 14.16 1.74
 1 8 1 10.14 1.52
 1 8 2 287.87 11.61
 -1 -8 -2 281.58 11.93
 -1 -8 -2 285.91 11.83
 -1 -8 -2 285.08 11.74
 1 8 2 279.31 11.57
 -1 -8 -2 289.15 11.9
 1 8 2 301.55 11.67
 1 8 2 302.26 11.68
 1 8 2 280.83 11.58
 1 8 2 318.09 11.72
 1 8 3 251.41 9.78
 1 8 3 238 9.77
 1 8 3 241.59 9.82
 1 8 3 232.37 9.77
 1 8 3 253.02 9.89
 1 8 3 222.31 9.7
 1 8 3 220.49 9.73
 1 8 3 212.74 9.63
 -1 -8 -3 235.88 9.86
 1 8 3 238.5 9.83
 -1 -8 -3 236.55 10.06
 -1 -8 -3 244.17 9.98
 -1 -8 -3 236.38 10.1
 1 8 4 2.28 1.48
 1 8 4 1.37 1.63
 -1 -8 -4 3.65 1.45
 1 8 4 1.53 1.54
 1 8 4 1.99 1.56
 1 8 4 2.98 1.65
 1 8 4 1.96 1.6
 1 8 4 3.35 1.61
 -1 -8 -4 2.15 1.76
 -1 -8 -4 2.46 1.52
 1 8 4 1.24 1.44
 -1 -8 -4 3.25 1.85
 1 8 5 0.84 1.62
 -1 -8 -5 1.1 1.78
 -1 -8 -5 1.13 1.49
 1 8 5 1.92 1.69
 1 8 5 0.97 1.51
 1 8 5 3.24 1.66
 -1 -8 -5 1.36 1.91
 1 8 6 57.91 3.41
 -1 -8 -6 54.83 3.52
 1 8 6 60.77 3.35
 1 8 6 53.21 3.24
 -1 -8 -6 56.43 3.59
 1 8 6 53.65 3.32
 -1 -8 -7 611.18 24.18
 1 8 7 611.18 24.26
 -1 -8 -7 615.14 24.43
 1 8 7 569.55 24.07
 1 8 7 600.52 24.13
 1 8 7 620.15 24.25
 1 8 7 631.23 24.2
 1 8 8 123.67 6.13
 1 8 8 135.24 6.13
 1 8 8 129.4 6.43
 1 8 8 122.96 6.17
 1 8 8 138.94 6.38
 1 8 8 134.7 6.29
 1 8 8 141.09 6.28
 -1 -8 -8 139.33 6.52
 -1 -8 -9 85.63 4.8
 1 8 9 107.08 5.04
 1 8 9 95.91 5
 1 8 9 96.84 5.01
 1 8 9 102.28 5.11
 1 8 9 94.73 4.9
 1 8 9 97.89 4.86
 1 8 9 97.27 5.17
 -1 -8 -9 92.69 5.03
 -1 -8 -9 91.72 4.89
 1 8 9 93.48 5.18
 -1 -8 -9 94.57 5.15
 1 8 10 68.88 4.06
 1 8 10 67.82 4.08
 1 8 10 73.22 4.18
 -1 -8 -10 58.72 3.95
 1 8 10 76.41 4.35
 1 8 10 64.93 3.85
 1 8 10 64.26 4.3
 1 8 10 67.34 4.26
 1 8 10 66.73 4.25
 1 8 10 63.4 3.87
 -1 -8 -10 68.64 4.15
 1 8 10 70.5 4.09
 1 8 11 16.09 2.47
 -1 -8 -11 10.42 2.08
 -1 -8 -11 13.28 2.19
 1 8 11 10.95 2.05
 1 8 11 13.93 2.63
 1 8 11 12.41 2.29
 1 8 11 12.26 2.69
 1 8 11 11.24 2.3
 1 8 11 14.21 2.58
 1 8 11 11.88 2.13
 1 8 11 12.14 2.41
 1 8 11 14.28 2.61
 1 8 11 10.29 2.38
 1 8 12 22.98 2.74
 1 8 12 26.22 2.55
 1 8 12 23.29 2.52
 1 8 12 28.13 3.15
 1 8 12 23.23 3.01
 1 8 12 26.74 2.82
 -1 -8 -12 19.52 2.34
 1 8 12 28.13 2.94
 -1 -8 -12 21.67 2.45
 -1 -8 -12 23.54 2.44
 1 8 12 22.44 2.64
 1 8 12 22.49 2.87
 1 8 12 24.98 2.82
 1 8 13 213.3 9.1
 1 8 13 199.27 9.24
 1 8 13 206.57 9.19
 -1 -8 -13 189.33 9.08
 1 8 13 201.42 9.25
 1 8 13 206.06 9.27
 -1 -8 -13 196.73 9.18
 -1 -8 -13 188.48 9.04
 1 8 13 195.23 9.02
 1 8 13 210.01 9.26
 1 8 13 218.86 9.07
 1 8 14 29.98 2.45
 1 8 14 31.64 2.77
 1 8 14 28.44 2.82
 1 8 14 29.21 3.15
 1 8 14 29.97 2.96
 1 8 14 28.25 2.74
 1 8 14 27.17 2.99
 1 8 14 34.57 3.21
 -1 -8 -14 21.17 2.53
 1 8 14 25.48 2.29
 -1 -8 -15 60.78 4.01
 1 8 15 76.19 3.85
 1 8 15 70.54 4.06
 1 8 15 71.7 4.02
 1 8 15 71.21 4.14
 1 8 15 69.97 4.21
 1 8 15 63.41 3.96
 1 8 15 69.81 4.36
 -1 -8 -15 68.36 4.11
 -1 -8 -15 60.51 4
 1 8 15 64.84 3.9
 1 8 15 62.21 3.73
 1 8 16 64.37 3.71
 1 8 16 58.78 3.82
 -1 -8 -16 53.07 3.62
 1 8 16 64.89 3.73
 1 8 16 57.8 3.99
 1 8 16 63.09 3.79
 1 8 16 53.78 3.51
 1 8 17 5.47 1.49
 1 8 17 5.27 1.8
 1 8 17 5.91 2.24
 1 8 17 3.84 1.94
 1 8 18 11.33 1.79
 1 8 18 14.54 1.91
 1 8 18 11.01 1.6
 1 8 18 11.72 1.81
 1 8 18 12.24 1.58
 1 8 18 9.63 1.83
 1 8 18 13.98 1.99
 1 8 19 17.96 1.89
 1 8 19 15.79 1.72
 1 8 19 24.17 1.77
 1 8 19 23.62 2.03
 1 8 19 22.22 1.98
 1 8 19 22.73 2.03
 1 8 20 7.09 1.25
 1 8 20 10.3 1.41
 1 8 20 9.9 1.45
 1 8 20 9.05 1.41
 1 8 21 35.75 1.99
 1 8 21 36.66 2.13
 1 9 -23 2.57 1.03
 1 9 -22 32.3 2.05
 1 9 -22 34.27 2.23
 -1 -9 21 86.78 4.32
 1 9 -21 86.32 4.26
 -1 -9 20 20.98 1.86
 -1 -9 20 19.53 1.84
 1 9 -20 16.42 1.8
 1 9 -20 22.83 2.27
 -1 -9 19 2.11 1.49
 1 9 -19 2.09 1.44
 1 9 -19 2.33 1.94
 -1 -9 18 0.06 1.58
 -1 -9 18 1.02 1.47
 -1 -9 17 205.23 9.36
 -1 -9 17 200.3 9.34
 1 9 -17 235.13 9.7
 1 9 -17 225.31 9.46
 -1 -9 16 6.85 1.93
 1 9 -16 1.72 2.25
 1 9 -16 3.32 1.78
 1 9 -15 82.82 4.6
 1 9 -15 77.62 4.28
 1 9 -14 159.6 7.06
 -1 -9 14 142 7.03
 -1 -9 14 159.21 7.13
 1 9 -14 134.96 6.99
 1 9 -13 1.7 1.78
 -1 -9 13 2.41 2.01
 -1 -9 13 1.67 1.9
 1 9 -13 1.68 2.01
 1 9 -12 3.41 2.31
 1 9 -12 0.4 1.82
 -1 -9 12 0.66 1.9
 1 9 -12 -0.24 1.94
 -1 -9 12 0.91 2.04
 -1 -9 11 54.36 3.51
 -1 -9 11 50.96 3.68
 1 9 -11 66.05 3.86
 1 9 -11 60.45 3.61
 -1 -9 11 60.36 3.72
 1 9 -11 55.82 3.36
 -1 -9 10 2.47 1.62
 -1 -9 10 3.08 2.02
 1 9 -10 4.21 2.06
 1 9 -10 2.75 1.73
 -1 -9 10 2.73 1.92
 1 9 -10 0.92 1.73
 1 9 -9 22.65 2.25
 -1 -9 9 24.94 2.46
 -1 -9 9 24.39 2.27
 1 9 -9 25.2 2.61
 1 9 -9 27.04 2.4
 -1 -9 9 26.9 2.54
 -1 -9 9 24.18 2.59
 -1 -9 8 139.6 6.38
 1 9 -8 143.61 6.32
 -1 -9 8 128.97 6.08
 1 9 -8 145.76 6.34
 1 9 -8 133.48 6.14
 -1 -9 8 116.22 6.23
 1 9 -8 119.1 5.95
 -1 -9 7 25.55 2.48
 1 9 -7 25.22 2.38
 -1 -9 7 18.51 1.97
 1 9 -7 23.51 2.18
 1 9 -7 24.37 2.33
 -1 -9 7 18.09 2.27
 1 9 -7 21.56 2.14
 1 9 -6 49.24 3
 1 9 -6 50.58 3.19
 -1 -9 6 53.45 3.35
 -1 -9 6 44.77 2.88
 -1 -9 6 46.25 3.16
 -1 -9 6 52.16 3.29
 1 9 -5 44.05 2.95
 -1 -9 5 50.99 3.29
 -1 -9 5 52.86 3.4
 1 9 -5 53.97 3.21
 -1 -9 5 44.52 3.13
 -1 -9 5 50.67 3.26
 -1 -9 4 263.95 11.27
 -1 -9 4 271.19 11.32
 1 9 -4 289.98 11.25
 -1 -9 4 240.29 10.82
 1 9 -4 267.95 11
 1 9 -4 254.94 10.9
 1 9 -4 262.22 10.94
 -1 -9 4 280.25 11.29
 -1 -9 3 72.92 4.02
 -1 -9 3 67.11 3.88
 1 9 -3 63.55 3.47
 1 9 -3 69.85 3.64
 1 9 -3 74.36 3.81
 1 9 -3 60.14 3.45
 -1 -9 3 72.55 3.97
 1 9 -3 62.03 3.55
 1 9 -3 57.79 3.5
 -1 -9 2 311.84 13.87
 1 9 -2 343.85 13.86
 1 9 -2 330.71 13.87
 -1 -9 2 346.77 14.29
 -1 -9 2 347.02 14.21
 1 9 -2 341.08 13.88
 1 9 -2 389.17 14.22
 -1 -9 2 354.36 14.28
 1 9 -2 337.97 13.86
 -1 -9 1 132.44 6.2
 -1 -9 1 125.75 5.98
 1 9 -1 135.67 5.9
 -1 -9 1 138.36 6.38
 -1 -9 1 141.44 6.27
 -1 -9 1 126.13 6.3
 -1 -9 1 121.39 5.89
 1 9 -1 135.27 5.95
 1 9 -1 127.73 5.96
 1 9 -1 146.51 6.22
 -1 -9 0 3.06 1.81
 -1 -9 0 3.1 1.73
 -1 -9 0 3.42 2.07
 -1 -9 0 4.66 1.52
 1 9 0 4.59 1.59
 1 9 0 1.89 1.65
 1 9 0 4.73 1.61
 -1 -9 0 3.15 1.82
 1 9 1 18.18 1.91
 -1 -9 -1 16.24 2.24
 -1 -9 -1 17.8 2.4
 -1 -9 -1 17.91 2.27
 -1 -9 -1 15.52 1.94
 1 9 1 17.85 1.94
 1 9 1 12.85 1.8
 1 9 1 12.83 1.95
 -1 -9 -2 22.26 2.5
 -1 -9 -2 22.1 2.17
 -1 -9 -2 22.77 2.45
 1 9 2 22.51 2.18
 1 9 2 21.35 2.06
 1 9 2 23.41 2.15
 1 9 3 214.11 9.08
 -1 -9 -3 220.09 9.45
 1 9 3 205.88 9.06
 1 9 3 211.92 9.05
 -1 -9 -3 217.6 9.18
 -1 -9 -3 209.81 9.35
 1 9 4 309.35 13.05
 1 9 4 313.2 13.08
 -1 -9 -4 324.69 13.4
 -1 -9 -4 313.34 13.45
 1 9 4 326.09 13.15
 1 9 4 328.14 13.22
 1 9 4 319.72 13.15
 1 9 5 26.46 2.42
 -1 -9 -5 28.07 2.66
 1 9 5 26.36 2.41
 1 9 5 26.43 2.45
 -1 -9 -5 30.48 2.8
 1 9 5 22.57 2.27
 1 9 5 23.05 2.36
 -1 -9 -5 24.95 2.46
 -1 -9 -6 386.97 15.44
 1 9 6 380.28 15.3
 -1 -9 -6 371.81 15.51
 1 9 6 378.54 15.31
 1 9 6 383.67 15.39
 -1 -9 -6 395.41 15.67
 1 9 6 363.54 15.31
 1 9 6 337 15.17
 1 9 7 4.54 1.85
 1 9 7 3.68 1.97
 1 9 7 3 1.98
 1 9 7 3.68 1.55
 1 9 7 6.7 2.27
 1 9 7 3.88 1.9
 -1 -9 -7 3.46 1.72
 -1 -9 -7 2.74 1.91
 -1 -9 -7 4.42 2.13
 1 9 8 68.53 3.93
 1 9 8 67.23 3.81
 1 9 8 70.25 4.31
 -1 -9 -8 69.98 4.22
 -1 -9 -8 66.66 4.12
 1 9 8 68.33 4.03
 1 9 8 74.84 4.25
 1 9 8 70.5 4.13
 1 9 8 72.72 4.03
 -1 -9 -8 70.24 4.35
 1 9 9 211.8 9.21
 1 9 9 204.13 9.23
 1 9 9 201.47 9.05
 1 9 9 212 9.36
 1 9 9 203.14 9.39
 1 9 9 206.45 9
 1 9 9 218.18 9.29
 1 9 9 200.32 9.13
 -1 -9 -9 203.96 9.35
 -1 -9 -9 202.81 9.16
 1 9 10 12.22 2.45
 1 9 10 14.32 2.18
 1 9 10 16.65 2.12
 1 9 10 13.29 2.72
 1 9 10 15.53 2.85
 1 9 10 19.3 2.76
 1 9 10 16.23 2.55
 -1 -9 -10 15.83 2.39
 -1 -9 -10 15.36 2.36
 1 9 10 18.43 2.72
 1 9 10 14.94 2.37
 1 9 11 49.51 3.66
 1 9 11 52 3.81
 1 9 11 53.54 3.33
 1 9 11 51.08 3.65
 1 9 11 50.78 3.81
 1 9 11 49.76 3.86
 1 9 11 48.88 3.37
 -1 -9 -11 52.53 3.62
 -1 -9 -11 48.83 3.53
 1 9 11 56.54 3.68
 1 9 11 54.22 3.82
 1 9 11 44.31 3.53
 1 9 12 4.02 1.9
 1 9 12 -1.44 2.55
 1 9 12 0.53 1.97
 1 9 12 3.45 2.45
 1 9 12 -1.1 1.89
 1 9 12 3.11 2.33
 -1 -9 -12 0.47 1.72
 -1 -9 -12 3.01 1.94
 -1 -9 -12 2.18 1.92
 1 9 12 2.4 2.14
 1 9 12 1.87 2.28
 1 9 12 1.16 2.06
 1 9 13 0.35 1.98
 1 9 13 -0.35 2.4
 1 9 13 1.79 1.72
 -1 -9 -13 -0.26 1.85
 -1 -9 -13 -0.48 1.77
 -1 -9 -13 1 1.85
 1 9 13 -2.58 2.26
 1 9 13 2.63 2.3
 1 9 13 1.39 1.73
 1 9 13 0.96 2.03
 1 9 13 -0.26 2.22
 1 9 14 0.82 1.77
 1 9 14 1.71 2.31
 1 9 14 2.46 1.92
 1 9 14 3.49 2.23
 1 9 14 1.38 2
 -1 -9 -14 2.64 1.81
 -1 -9 -14 3.94 1.85
 -1 -9 -14 0.56 1.83
 1 9 14 2.39 1.71
 1 9 14 1.48 2.25
 1 9 14 3.49 1.81
 1 9 15 104.57 5.32
 1 9 15 114.7 5.58
 1 9 15 114.29 5.5
 -1 -9 -15 96.43 5.51
 1 9 15 118.41 5.5
 1 9 16 55.21 3.28
 1 9 16 52.83 3.34
 1 9 16 52.71 3.46
 -1 -9 -16 47.4 3.31
 1 9 16 60.21 3.34
 1 9 16 52.3 3.32
 1 9 16 46.99 3.12
 1 9 17 37.38 2.63
 1 9 17 39.86 2.68
 1 9 17 36.8 2.39
 1 9 17 44.39 2.72
 1 9 17 38.86 2.72
 1 9 17 42.25 2.8
 1 9 18 8.23 1.52
 1 9 18 10.53 1.64
 1 9 18 9.83 1.7
 1 9 18 9.11 1.56
 1 9 19 4.78 1.27
 1 9 19 8.45 1.4
 1 9 19 5.58 1.32
 1 9 19 5.46 1.28
 1 9 20 1.15 0.97
 1 9 20 1.95 1.04
 1 10 -22 27.98 1.83
 1 10 -21 15.03 1.53
 1 10 -21 17.88 1.69
 -1 -10 20 7.17 1.35
 1 10 -20 10.62 1.77
 1 10 -20 9.64 1.42
 -1 -10 19 3.45 1.35
 1 10 -19 1.41 1.8
 1 10 -19 2.21 1.36
 -1 -10 19 3.44 1.37
 -1 -10 18 316.04 13.77
 -1 -10 18 316.48 13.7
 -1 -10 18 331.79 13.74
 1 10 -18 334.05 13.82
 -1 -10 17 29.94 2.34
 -1 -10 17 32.55 2.53
 -1 -10 17 30.13 2.52
 1 10 -16 -0.68 1.67
 1 10 -16 0.8 2.03
 1 10 -16 -0.16 1.7
 -1 -10 16 0.56 1.67
 -1 -10 16 1.36 1.79
 1 10 -15 -0.71 1.83
 1 10 -15 1.67 2.09
 -1 -10 15 0.48 1.86
 -1 -10 15 0.29 1.59
 1 10 -15 -1.23 1.88
 1 10 -14 3.89 1.87
 1 10 -14 2.73 2.27
 -1 -10 14 5.56 2.03
 -1 -10 14 1.26 1.96
 1 10 -14 3.78 1.82
 -1 -10 13 5.73 2.09
 -1 -10 13 4.78 2.11
 1 10 -13 8.21 2.38
 1 10 -13 7.38 1.96
 -1 -10 12 508.69 21.4
 -1 -10 12 504.95 21.4
 1 10 -12 552.99 21.5
 1 10 -12 543.4 21.43
 -1 -10 11 203.83 9.1
 -1 -10 11 190.18 9.04
 1 10 -11 197.58 8.99
 1 10 -11 214.74 9.11
 -1 -10 10 47.78 3.48
 -1 -10 10 48.3 3.58
 1 10 -10 55.21 3.62
 1 10 -10 52.33 3.43
 1 10 -9 165.64 7.1
 1 10 -9 151.87 7.03
 -1 -10 9 147.15 7.11
 -1 -10 9 139.3 6.93
 -1 -10 9 145.72 7.04
 1 10 -8 2.31 1.75
 1 10 -8 4.77 2.05
 -1 -10 8 5.92 1.98
 1 10 -8 4.63 1.8
 -1 -10 8 2.82 2.03
 -1 -10 7 31.16 2.74
 -1 -10 7 27.31 2.6
 1 10 -7 30.5 2.69
 1 10 -7 29.99 2.44
 1 10 -7 26.41 2.49
 1 10 -7 25.16 2.53
 -1 -10 7 24.91 2.65
 -1 -10 6 84.25 4.51
 1 10 -6 70.51 4.12
 -1 -10 6 73.68 4.2
 1 10 -6 78.57 4.13
 1 10 -6 78.5 4.19
 -1 -10 6 72.65 4.25
 -1 -10 6 72.29 4.26
 -1 -10 5 264.62 11.18
 1 10 -5 246.75 10.75
 -1 -10 5 249.34 10.84
 1 10 -5 264.97 10.84
 1 10 -5 266.37 10.83
 -1 -10 5 236.22 10.85
 -1 -10 5 260.48 11.04
 -1 -10 4 291.21 11.93
 1 10 -4 262.42 11.55
 -1 -10 4 288.67 12.03
 -1 -10 4 267.26 11.62
 1 10 -4 292.9 11.64
 -1 -10 4 263.35 11.67
 1 10 -4 281.6 11.56
 1 10 -3 113.02 5.4
 1 10 -3 103.44 5.06
 -1 -10 3 105.01 5.45
 1 10 -3 100.36 5.15
 -1 -10 3 119.34 5.66
 -1 -10 3 110.35 5.5
 -1 -10 3 101.15 5.12
 1 10 -3 104.3 5.08
 1 10 -3 107.01 5.02
 -1 -10 3 97.63 5.15
 1 10 -2 661.41 23.57
 -1 -10 2 576.93 23.54
 1 10 -2 576.78 23.23
 -1 -10 2 598.93 23.56
 -1 -10 2 593.55 23.64
 1 10 -2 568.6 23.12
 1 10 -2 600.78 23.15
 -1 -10 2 559.24 23.19
 -1 -10 2 547.16 23.22
 -1 -10 1 174.04 8.05
 1 10 -1 172.81 7.71
 -1 -10 1 158.57 7.59
 -1 -10 1 173.52 8.09
 -1 -10 1 175.87 7.94
 1 10 -1 174.16 7.59
 1 10 -1 193.95 7.93
 1 10 0 -0.87 1.67
 1 10 0 0.98 1.79
 -1 -10 0 2.49 2.12
 -1 -10 0 1.23 2
 -1 -10 0 -0.64 1.75
 1 10 0 0.52 1.62
 1 10 0 1.25 1.55
 1 10 1 18.1 2.07
 -1 -10 -1 18.25 2.56
 1 10 1 13.77 2.17
 1 10 1 15.05 1.99
 -1 -10 -1 15.88 2.42
 -1 -10 -1 18.05 2.15
 1 10 1 18.4 2.1
 1 10 2 263.28 10.94
 1 10 2 263.17 10.89
 1 10 2 254.85 10.88
 1 10 2 249.36 10.85
 1 10 2 241.27 10.88
 1 10 2 256.28 10.9
 -1 -10 -2 274.45 11.1
 -1 -10 -2 261.42 11.25
 -1 -10 -2 267.82 11.32
 1 10 3 1.77 1.73
 1 10 3 1.45 1.8
 1 10 3 -0.5 1.94
 1 10 3 1.98 2.01
 1 10 3 2 1.8
 -1 -10 -3 0.36 2.11
 -1 -10 -3 1.26 1.59
 -1 -10 -3 1.49 1.85
 1 10 4 1009.02 39.66
 1 10 4 971.06 39.6
 -1 -10 -4 1019.62 39.97
 -1 -10 -4 1018.11 40.02
 1 10 4 1022.56 39.69
 1 10 4 1046.27 39.76
 1 10 5 16.41 2.21
 -1 -10 -5 16.45 2.53
 1 10 5 13.95 2.27
 -1 -10 -5 21.81 2.47
 1 10 5 14.62 2.26
 1 10 6 9.5 2.46
 1 10 6 5.6 2.08
 1 10 6 7.54 2.01
 -1 -10 -6 7.02 2.26
 -1 -10 -6 10.88 2.24
 1 10 6 4.43 1.98
 1 10 6 7.22 2.08
 1 10 7 0.95 1.93
 1 10 7 1.86 2.04
 1 10 7 -0.42 1.64
 1 10 7 -0.17 2.34
 1 10 7 2.71 2.04
 -1 -10 -7 0.78 1.98
 -1 -10 -7 0.82 2.12
 -1 -10 -8 24.46 2.78
 -1 -10 -8 26.98 2.79
 1 10 8 22.98 2.96
 1 10 8 25.98 3
 1 10 8 19.6 2.66
 1 10 8 26.9 2.41
 1 10 8 23.17 2.62
 1 10 8 25.62 2.55
 1 10 8 25.73 2.81
 -1 -10 -9 1.84 2.03
 -1 -10 -9 0.3 2.01
 -1 -10 -9 -1.7 2.1
 1 10 9 1.37 1.61
 1 10 9 -1.48 2.48
 1 10 9 3.32 2.14
 1 10 9 -0.66 1.76
 1 10 9 -0.17 2.37
 1 10 9 2.29 1.95
 1 10 9 -0.18 2.35
 -1 -10 -10 168.46 7.87
 -1 -10 -10 162.8 7.84
 1 10 10 156.33 7.7
 1 10 10 166.35 7.44
 1 10 10 168.63 7.89
 1 10 10 161.85 7.85
 1 10 10 160.09 7.49
 1 10 10 171.93 7.71
 1 10 10 171.17 7.86
 1 10 10 160.07 7.86
 1 10 11 5.69 2.46
 1 10 11 4.1 1.96
 1 10 11 3.93 2.45
 1 10 11 3.52 2.33
 1 10 11 2.62 2.04
 1 10 11 3.55 2.35
 -1 -10 -11 2.05 2
 -1 -10 -11 6.65 2.1
 1 10 11 8.36 2.14
 1 10 11 4.73 1.77
 1 10 12 36.56 3.32
 1 10 12 36.52 2.98
 1 10 12 34.79 2.71
 1 10 12 31.59 3.15
 1 10 12 32.19 2.95
 1 10 12 35.97 3.22
 1 10 12 39.9 3.09
 -1 -10 -12 30.66 2.91
 -1 -10 -12 37.03 3.02
 -1 -10 -12 39.8 3.08
 1 10 12 34.54 2.69
 1 10 13 59.21 3.49
 1 10 13 57.92 3.7
 1 10 13 59.8 3.84
 1 10 13 58.01 3.54
 1 10 13 66.35 3.96
 1 10 13 62.57 3.77
 1 10 13 62.16 4.03
 -1 -10 -13 55.41 3.76
 -1 -10 -13 52.21 3.66
 1 10 14 53.16 3.5
 -1 -10 -14 52.03 3.46
 1 10 14 49.57 3.21
 1 10 15 9.26 1.66
 1 10 15 4.21 1.88
 1 10 15 5.54 1.73
 -1 -10 -15 5.19 1.71
 1 10 15 5.09 1.61
 1 10 15 8.33 2.05
 1 10 15 5.38 1.64
 1 10 15 8.34 1.82
 1 10 16 7.16 1.68
 1 10 16 3.12 1.71
 1 10 16 5.77 1.5
 1 10 16 8.35 1.58
 1 10 16 5.02 1.84
 1 10 16 5.4 1.5
 1 10 17 1.09 1.26
 1 10 17 -1.18 1.36
 1 10 17 1.09 1.24
 1 10 17 0.36 1.44
 1 10 18 3.29 1.18
 1 10 18 3.92 1.17
 1 10 18 5.64 1.3
 1 10 18 3.76 1.27
 1 10 19 1.12 0.9
 1 10 19 -0.03 0.94
 1 11 -21 6.85 1.09
 1 11 -21 7.29 1.07
 1 11 -20 89.04 4.24
 1 11 -20 98.81 4.38
 1 11 -20 103.55 4.45
 1 11 -19 178.84 7.08
 1 11 -19 173.94 7.01
 -1 -11 18 -1.11 1.24
 1 11 -18 0.88 1.65
 1 11 -18 1.45 1.3
 1 11 -17 24.08 2.31
 1 11 -17 16.27 1.97
 -1 -11 17 19.77 1.79
 -1 -11 17 18.46 1.99
 -1 -11 17 18.96 1.95
 1 11 -16 102.29 4.71
 -1 -11 16 85.85 4.52
 -1 -11 16 95.57 4.52
 -1 -11 16 81.88 4.41
 -1 -11 16 76.63 4.21
 -1 -11 15 0.4 1.51
 1 11 -15 1.26 1.76
 1 11 -15 0.37 1.69
 -1 -11 15 2.44 1.34
 -1 -11 14 125.59 5.91
 1 11 -14 119.99 5.83
 1 11 -14 127.46 6.1
 -1 -11 14 126.07 6.11
 -1 -11 14 113.32 5.7
 1 11 -13 84.71 4.76
 -1 -11 13 83.59 4.73
 -1 -11 13 100.31 5.09
 1 11 -13 103.79 5.05
 1 11 -13 104.66 5.21
 -1 -11 12 45.8 3.32
 -1 -11 12 36.68 2.77
 1 11 -12 36.16 2.99
 -1 -11 12 41.25 3.19
 1 11 -12 38.2 3.06
 1 11 -12 49.24 3.33
 -1 -11 11 5.21 2.2
 1 11 -11 7.88 2.03
 -1 -11 11 8.31 1.7
 -1 -11 11 8.19 2.15
 1 11 -11 8.15 2.04
 1 11 -11 7.86 2.27
 -1 -11 10 66.06 4.11
 -1 -11 10 63.7 3.64
 1 11 -10 60.96 3.77
 -1 -11 10 64.06 4.01
 1 11 -10 70.85 4.09
 1 11 -10 63.03 3.9
 -1 -11 9 31.3 2.96
 1 11 -9 26 2.6
 -1 -11 9 24.85 2.28
 -1 -11 9 27.06 2.88
 -1 -11 9 32.16 2.86
 1 11 -9 31.49 2.82
 1 11 -9 27.72 2.63
 -1 -11 8 234.16 10.74
 -1 -11 8 242.37 10.86
 -1 -11 8 242.28 10.82
 -1 -11 8 261.92 11
 1 11 -8 232.06 10.59
 1 11 -8 265.36 10.81
 1 11 -8 270.66 10.83
 -1 -11 7 -1.33 2.01
 -1 -11 7 0.16 1.91
 -1 -11 7 1.86 1.99
 1 11 -7 0.84 1.67
 1 11 -7 3.44 2.05
 1 11 -7 -1.89 1.92
 -1 -11 6 133.98 6.57
 1 11 -6 128.77 6.25
 -1 -11 6 126.89 6.31
 1 11 -6 136.04 6.29
 1 11 -6 139.36 6.29
 -1 -11 6 122.26 6.36
 -1 -11 5 13.44 2.23
 1 11 -5 14.4 2.12
 -1 -11 5 15.4 2.16
 -1 -11 5 16.63 2.45
 1 11 -5 12.38 2
 1 11 -4 8.76 2.08
 -1 -11 4 7.89 2.08
 -1 -11 4 9.26 1.97
 -1 -11 4 10.87 2.41
 -1 -11 3 0.46 2.2
 1 11 -3 2.02 1.82
 -1 -11 3 2.19 1.75
 -1 -11 3 4.73 1.92
 1 11 -3 3.38 1.99
 -1 -11 2 11.51 2.05
 -1 -11 2 11.43 1.91
 -1 -11 2 12.34 2.43
 1 11 -2 11.16 2.29
 1 11 -1 57.98 3.63
 -1 -11 1 53.9 3.41
 -1 -11 1 57.14 3.97
 1 11 0 0.28 2.04
 1 11 0 1.52 1.74
 -1 -11 0 0.57 2.28
 1 11 0 3.05 1.69
 1 11 1 219.31 9.72
 1 11 1 231.51 9.86
 -1 -11 -1 227.29 10.23
 1 11 1 237.88 9.86
 1 11 1 217.02 9.7
 1 11 2 231.47 10.04
 -1 -11 -2 253.17 10.58
 1 11 2 223.93 10
 -1 -11 -3 82.08 4.62
 -1 -11 -3 74.17 4.38
 1 11 3 69.16 4.07
 1 11 3 68.43 4.1
 1 11 3 78.12 4.15
 -1 -11 -3 73.02 4.44
 -1 -11 -4 1.57 2.38
 -1 -11 -4 3.23 2.03
 1 11 4 1.72 1.84
 1 11 4 2.9 1.87
 1 11 4 3.33 1.92
 -1 -11 -4 2.36 1.97
 1 11 5 9.8 2.57
 1 11 5 5.89 2.05
 -1 -11 -5 9.3 2.27
 -1 -11 -5 10.23 2.43
 1 11 5 6.48 2.09
 -1 -11 -5 9.33 2.14
 1 11 5 6.7 2.14
 1 11 6 2.48 2.04
 -1 -11 -6 4.59 2.24
 -1 -11 -6 2.8 2.21
 -1 -11 -6 4.06 2.1
 1 11 6 5.14 2.05
 -1 -11 -6 2.76 1.92
 1 11 6 1.78 2.39
 1 11 7 29.92 3.16
 -1 -11 -7 34.48 3.14
 -1 -11 -7 33.38 3.09
 -1 -11 -7 36.44 3.14
 1 11 7 28.41 2.89
 1 11 8 4.34 2.35
 1 11 8 1.13 2.42
 -1 -11 -8 0.46 2.04
 -1 -11 -8 0.1 2.11
 -1 -11 -8 -0.91 2.12
 1 11 9 33.43 2.65
 1 11 9 33.13 3.24
 1 11 9 36.96 3.23
 1 11 9 31.54 2.95
 1 11 9 37.73 3.36
 1 11 9 33.84 3.34
 -1 -11 -9 34.03 3.13
 -1 -11 -9 35.73 3.11
 1 11 10 0.86 1.56
 1 11 10 3.78 2.01
 1 11 10 1.19 2.19
 1 11 10 2.22 2.02
 1 11 10 1.12 2.26
 1 11 10 3.42 2.48
 1 11 10 1.76 1.89
 1 11 10 -0.09 2.4
 -1 -11 -10 2.36 2.01
 -1 -11 -10 1.06 2.04
 1 11 11 4.85 1.65
 1 11 11 0.33 2.13
 1 11 11 2.2 1.95
 1 11 11 1.37 2.22
 -1 -11 -11 5.31 2
 -1 -11 -11 1.89 1.77
 -1 -11 -11 3.3 2.01
 1 11 11 5.43 2.39
 1 11 11 4.55 2.27
 1 11 11 1.71 1.83
 1 11 12 5.18 1.62
 1 11 12 8.17 1.62
 -1 -11 -12 3.66 1.88
 1 11 13 15.41 1.84
 1 11 13 12.27 1.95
 1 11 13 18.37 2.29
 -1 -11 -13 19.96 2.28
 1 11 13 16.51 1.9
 1 11 13 16.13 2.29
 1 11 13 17.19 1.88
 1 11 13 18.12 2.44
 1 11 13 14.25 2.05
 1 11 14 24.15 2.45
 1 11 14 19.07 2.06
 1 11 14 18.98 2.21
 1 11 14 16.54 2.01
 1 11 14 20.91 1.89
 1 11 14 23.85 2
 1 11 14 20.68 2.25
 1 11 14 21.24 1.93
 1 11 15 77.88 3.64
 1 11 15 71.74 3.72
 1 11 15 68.64 3.53
 1 11 16 52.86 2.82
 1 11 16 57.86 2.95
 1 11 16 49.45 2.91
 1 11 16 50.73 2.77
 1 11 17 3.13 1.16
 1 11 17 2.74 1.15
 1 11 17 0.83 1.01
 1 11 17 3.15 1.05
 1 11 18 38.94 2.05
 1 12 -19 57.3 2.82
 1 12 -19 50.18 2.71
 1 12 -19 54.56 2.76
 1 12 -18 21.11 1.84
 1 12 -18 20.06 1.84
 1 12 -17 4.23 1.58
 1 12 -17 2.15 1.54
 -1 -12 17 2.77 1.03
 -1 -12 16 88.51 4.53
 -1 -12 16 87.3 4.56
 1 12 -16 98.91 4.64
 1 12 -16 101.05 4.66
 1 12 -15 100.29 4.96
 -1 -12 15 96.35 4.93
 -1 -12 15 115.77 5.2
 -1 -12 15 97.75 5.1
 1 12 -15 96.69 5.06
 1 12 -15 119.41 5.23
 1 12 -15 113.5 5.17
 1 12 -14 3.48 1.91
 -1 -12 14 4.3 1.81
 -1 -12 14 2.49 1.47
 1 12 -14 2.95 1.73
 1 12 -14 1.07 1.89
 -1 -12 14 5.97 1.93
 1 12 -13 96.42 4.88
 1 12 -13 90.65 4.73
 -1 -12 13 94.13 4.65
 1 12 -12 25.62 2.43
 -1 -12 12 27.79 2.58
 -1 -12 12 19.85 2.11
 1 12 -12 20.14 2.4
 1 12 -12 23.22 2.56
 1 12 -11 15.23 2.3
 1 12 -11 11.79 2.05
 -1 -12 11 16.01 2.3
 -1 -12 11 11.99 1.79
 1 12 -11 12.33 2.14
 1 12 -11 15.25 2.32
 1 12 -10 64.7 3.85
 1 12 -10 63.27 3.77
 1 12 -10 67.2 3.88
 -1 -12 10 65.18 3.92
 -1 -12 10 59.66 3.95
 1 12 -10 51.09 3.61
 -1 -12 9 0.5 1.91
 1 12 -9 2.13 1.98
 -1 -12 9 0.56 2.22
 1 12 -9 -1.43 1.75
 1 12 -9 0.53 1.91
 -1 -12 9 0.34 2.03
 1 12 -9 1.86 1.9
 1 12 -8 108.92 5.35
 1 12 -8 107.17 5.37
 1 12 -8 107.15 5.36
 -1 -12 8 105.62 5.42
 1 12 -8 96.71 5.27
 -1 -12 8 104.14 5.51
 1 12 -7 0.21 1.94
 -1 -12 7 0.08 2.09
 -1 -12 7 1.72 2.04
 -1 -12 7 1.97 1.83
 1 12 -7 -0.21 1.88
 1 12 -6 6.81 2.02
 -1 -12 6 6.6 2.49
 1 12 -6 4.67 1.95
 -1 -12 6 6.59 2.2
 -1 -12 6 4.1 1.88
 -1 -12 6 6.04 2.19
 -1 -12 5 2.47 2.2
 1 12 -5 1.93 1.85
 1 12 -5 2.65 1.96
 -1 -12 5 3.34 1.98
 -1 -12 5 1.09 1.82
 -1 -12 4 65.07 4.03
 -1 -12 4 52.42 3.62
 1 12 -4 58.26 3.57
 1 12 -4 51.86 3.62
 -1 -12 4 61.53 3.65
 -1 -12 3 19.49 2.68
 -1 -12 3 16.56 2.34
 1 12 -3 20.64 2.49
 -1 -12 3 22.78 2.74
 1 12 -3 20.64 2.41
 -1 -12 3 19.66 2.24
 1 12 -2 122.97 6.08
 -1 -12 2 130.21 6.5
 -1 -12 2 130.96 6.51
 -1 -12 2 123.48 6.07
 -1 -12 1 112.44 5.89
 -1 -12 1 115.62 5.65
 -1 -12 1 107.83 5.82
 1 12 -1 101.53 5.45
 -1 -12 0 15.58 2.71
 -1 -12 0 17.53 2.34
 -1 -12 0 18.48 2.66
 1 12 0 15.97 2.33
 1 12 0 14.77 2.35
 1 12 0 14.3 2.41
 -1 -12 -1 59.52 3.81
 -1 -12 -1 57.72 4.04
 1 12 1 52.29 3.58
 1 12 1 53.7 3.59
 -1 -12 -1 58.39 3.99
 -1 -12 -2 208.24 9.17
 -1 -12 -2 208.55 9.29
 -1 -12 -2 200.67 9.15
 1 12 2 184.45 8.72
 1 12 3 12.84 2
 1 12 3 7.79 2.17
 -1 -12 -3 12.05 2.58
 -1 -12 -3 9.33 2.21
 -1 -12 -3 11.73 2.35
 1 12 4 11.3 2.62
 -1 -12 -4 13.58 2.49
 -1 -12 -4 13.56 2.56
 -1 -12 -4 13.39 2.36
 -1 -12 -4 14.12 2.35
 1 12 5 1.26 2.3
 -1 -12 -5 -0.36 1.99
 -1 -12 -5 0.69 2.31
 -1 -12 -5 0.3 2.04
 -1 -12 -5 3.9 2.22
 -1 -12 -6 13.14 2.49
 -1 -12 -6 10.29 2.43
 -1 -12 -6 10.99 2.36
 1 12 6 7.76 2.1
 -1 -12 -6 10.47 2.31
 -1 -12 -6 12.97 2.23
 1 12 6 12.76 2.56
 1 12 7 22.11 2.54
 1 12 7 24.75 2.92
 1 12 7 21.64 2.85
 -1 -12 -7 26.37 2.81
 -1 -12 -7 25.46 2.81
 1 12 8 22.71 2.58
 -1 -12 -8 26.86 2.82
 -1 -12 -8 29.35 2.86
 1 12 8 26.96 2.99
 1 12 8 28.61 3.05
 1 12 8 27.17 2.88
 1 12 9 32.25 2.66
 1 12 9 27.85 2.95
 1 12 9 28.08 2.6
 1 12 9 27.59 2.92
 -1 -12 -9 30.21 2.87
 1 12 9 22.83 2.81
 -1 -12 -10 0.36 1.94
 1 12 10 0.28 1.41
 1 12 11 144.56 6.33
 1 12 11 135.28 6.24
 1 12 11 148.84 6.53
 1 12 11 148.55 6.65
 1 12 11 126.02 6.34
 1 12 11 143.3 6.63
 1 12 12 60.2 3.13
 1 12 12 54.79 3.06
 1 12 12 58.7 3.57
 1 12 12 57.98 3.32
 1 12 12 49.07 3.2
 1 12 12 58.35 3.48
 1 12 13 3.11 1.25
 1 12 13 1.05 1.25
 1 12 13 2.41 1.51
 1 12 13 0.52 1.87
 1 12 13 2.14 1.65
 1 12 13 1.94 1.42
 1 12 14 8.04 1.26
 1 12 14 7.67 1.25
 1 12 14 8.88 1.48
 1 12 14 6.53 1.35
 1 12 14 6.06 1.59
 1 12 15 23.64 1.8
 1 12 15 20.83 1.83
 1 12 15 24.76 1.63
 1 12 16 4.87 1.06
 1 12 16 4.4 0.85
 1 12 16 2.61 1.03
 1 13 -18 -0.87 1.06
 1 13 -18 0.44 1.04
 1 13 -17 26.36 1.92
 1 13 -17 22.78 1.77
 1 13 -17 25.8 1.84
 -1 -13 16 4.15 1.33
 1 13 -16 5.4 1.56
 1 13 -16 4.57 1.47
 1 13 -16 4.43 1.43
 1 13 -15 4.9 1.63
 1 13 -15 5.85 1.55
 -1 -13 15 7.11 1.59
 1 13 -14 39.58 2.75
 -1 -13 14 48.8 2.97
 1 13 -14 45.51 2.86
 -1 -13 14 43.18 2.84
 -1 -13 13 88.18 4.48
 1 13 -13 88.57 4.36
 1 13 -13 92.74 4.4
 1 13 -13 96.47 4.45
 -1 -13 13 96.72 4.63
 -1 -13 13 81.01 4.29
 -1 -13 12 1.42 1.63
 1 13 -12 2.18 1.68
 1 13 -12 1.61 1.72
 -1 -13 12 0.87 2.02
 1 13 -12 -0.71 1.75
 1 13 -11 10.03 1.92
 1 13 -11 9.07 1.94
 1 13 -11 7.15 1.97
 1 13 -10 -0.19 1.84
 -1 -13 9 116.69 5.64
 -1 -13 9 106.52 5.5
 1 13 -9 101.71 5.45
 1 13 -9 120.99 5.52
 -1 -13 8 2.97 1.83
 -1 -13 8 3.29 2.25
 1 13 -8 4.93 1.95
 1 13 -8 2.71 1.95
 -1 -13 7 4.04 1.88
 -1 -13 7 0.79 2.23
 1 13 -7 1.94 1.85
 1 13 -7 1.48 1.84
 -1 -13 6 5.21 1.86
 -1 -13 6 4.03 2.42
 1 13 -6 2.04 1.9
 1 13 -6 2.27 1.88
 -1 -13 5 91.36 5.39
 1 13 -5 93.94 5.19
 1 13 -5 110.84 5.25
 -1 -13 5 104.55 5.26
 -1 -13 5 113.61 5.63
 -1 -13 4 2.88 2.45
 1 13 -4 -0.07 1.92
 -1 -13 4 -0.22 1.73
 1 13 -4 2.96 1.96
 -1 -13 4 0.1 2.15
 -1 -13 3 15.29 2.79
 -1 -13 3 13.71 2.59
 1 13 -3 17.83 2.33
 -1 -13 2 261.16 12.75
 -1 -13 2 328.65 13.22
 -1 -13 2 340.7 13.03
 -1 -13 2 304.65 12.89
 1 13 -2 295.88 12.71
 1 13 -2 295.51 12.69
 -1 -13 1 49.18 3.89
 -1 -13 1 63.39 4.06
 -1 -13 1 60.39 3.74
 -1 -13 1 60.05 3.78
 1 13 -1 53.61 3.63
 1 13 -1 51.95 3.56
 -1 -13 0 12.41 2.45
 1 13 0 10.04 2.21
 1 13 0 11.27 2.22
 -1 -13 0 9.76 2.1
 -1 -13 0 10.41 2.17
 -1 -13 0 7.48 2.54
 -1 -13 -1 6.02 2.36
 1 13 1 4.94 2.08
 -1 -13 -1 8.61 2.09
 -1 -13 -1 4.66 2.03
 -1 -13 -1 6.15 2.48
 -1 -13 -2 4.28 2.2
 1 13 2 1.28 1.96
 -1 -13 -2 1.66 2.3
 -1 -13 -2 6.22 2
 -1 -13 -2 5.22 2.18
 -1 -13 -3 111.1 5.55
 -1 -13 -3 91.65 5.38
 1 13 3 108.98 5.55
 -1 -13 -3 107.29 5.62
 -1 -13 -3 101.6 5.52
 -1 -13 -4 0.88 1.94
 -1 -13 -4 0.7 2.25
 1 13 4 3.48 2.29
 -1 -13 -4 0.86 1.94
 -1 -13 -4 4.29 2.09
 -1 -13 -5 0.67 1.86
 1 13 5 -1.57 2.27
 -1 -13 -5 -2.01 2.02
 -1 -13 -5 2.22 1.99
 -1 -13 -5 1.26 2.17
 1 13 6 0.93 2.2
 -1 -13 -6 1.14 1.95
 1 13 6 1.63 2.14
 -1 -13 -6 -1.47 2.03
 -1 -13 -7 180.57 7.44
 1 13 7 133.22 6.87
 1 13 8 24.66 2.67
 -1 -13 -8 28.75 2.7
 1 13 8 32.33 2.78
 1 13 8 25.59 2.73
 1 13 8 27.4 2.38
 1 13 9 16.15 2.08
 1 13 9 18.41 2.32
 1 13 9 20.02 2.11
 1 13 9 23.73 2.47
 1 13 9 21.25 2.48
 1 13 10 -0.75 1.52
 1 13 10 3.16 1.77
 1 13 10 2.47 1.92
 1 13 10 1.1 1.52
 1 13 11 5.09 1.44
 1 13 11 4.88 1.69
 1 13 11 4.19 1.84
 1 13 11 3.43 1.42
 1 13 12 3.2 1.32
 1 13 12 6.11 1.59
 1 13 12 5.67 1.75
 1 13 12 6.96 1.43
 1 13 13 83.38 4.09
 1 13 13 91.72 4.1
 1 13 14 0.91 1.04
 1 13 14 2.96 1.05
 1 13 15 0.87 0.79
 1 14 -16 25.62 1.69
 1 14 -16 22.02 1.63
 1 14 -15 2.47 1.25
 -1 -14 15 1.53 1.2
 1 14 -15 3.79 1.35
 1 14 -14 84.96 4.15
 1 14 -14 92.86 4.25
 -1 -14 14 91.26 4.29
 1 14 -13 2.73 1.42
 1 14 -13 3.4 1.58
 -1 -14 13 3.72 1.6
 -1 -14 13 -0.75 1.45
 1 14 -12 0.46 1.53
 -1 -14 12 2.06 1.72
 1 14 -12 2 1.65
 -1 -14 12 0.68 1.64
 1 14 -11 103.28 4.76
 -1 -14 11 92.59 4.8
 -1 -14 11 116.16 5.13
 1 14 -11 86.08 4.74
 -1 -14 11 94.59 4.83
 1 14 -11 110.33 4.88
 -1 -14 10 1.59 1.84
 1 14 -10 3.89 1.62
 1 14 -10 -0.32 1.78
 -1 -14 10 -0.06 1.62
 1 14 -10 3.51 1.71
 1 14 -9 16.16 2.23
 1 14 -9 23.56 2.17
 -1 -14 9 18.46 2.12
 1 14 -9 22.58 2.24
 -1 -14 9 18.12 2.27
 -1 -14 9 22.55 2.52
 -1 -14 8 1.01 2
 1 14 -8 7.84 1.89
 -1 -14 8 4.69 1.69
 1 14 -8 3.18 1.76
 1 14 -8 3.6 1.68
 -1 -14 8 1.58 1.96
 -1 -14 7 2.49 2.11
 -1 -14 7 -0.39 1.58
 1 14 -7 -1.8 1.74
 1 14 -7 1.31 1.79
 1 14 -7 0.22 1.62
 -1 -14 6 4.28 1.6
 1 14 -6 2.35 1.78
 -1 -14 6 1.27 2.2
 1 14 -6 -2.49 1.92
 -1 -14 5 20.49 2.75
 1 14 -5 23.2 2.42
 1 14 -5 25.22 2.56
 -1 -14 4 80.68 4.61
 1 14 -4 78.83 4.43
 1 14 -4 83.71 4.48
 -1 -14 3 10.32 2.47
 1 14 -3 8.25 2.06
 1 14 -3 12.02 2.2
 -1 -14 2 1.96 2.34
 1 14 -2 2.08 1.93
 1 14 -1 39.45 2.89
 -1 -14 1 33.77 3.18
 -1 -14 1 33.96 2.86
 1 14 0 57.21 3.62
 -1 -14 0 61.02 3.93
 -1 -14 0 62.83 3.78
 1 14 1 3.89 1.96
 -1 -14 -1 6.08 2.43
 -1 -14 -1 9.29 2.04
 -1 -14 -2 85.73 4.88
 -1 -14 -2 96.6 4.98
 1 14 3 34.77 2.85
 -1 -14 -3 30.71 2.92
 -1 -14 -3 33.84 2.83
 1 14 4 2.11 2
 -1 -14 -4 6.07 1.95
 -1 -14 -4 3.59 2.07
 1 14 5 14.06 1.85
 1 14 5 18.74 2.4
 -1 -14 -5 19.98 2.32
 1 14 5 16.63 2.34
 1 14 6 11.35 2.14
 1 14 6 12.12 2.31
 1 14 6 14.34 1.75
 1 14 6 15.44 2.18
 1 14 7 42 3.03
 1 14 7 43.59 3.14
 1 14 7 41.97 2.72
 1 14 8 1.91 1.73
 1 14 8 -0.05 1.45
 1 14 8 -1.1 1.83
 1 14 8 2.55 1.82
 1 14 8 2.13 1.36
 1 14 9 89.72 4.47
 1 14 9 103.33 4.37
 1 14 9 103.77 4.6
 1 14 10 1.78 1.2
 1 14 10 -0.27 1.5
 1 14 10 -0.14 1.56
 1 14 10 0.08 1.16
 1 14 11 -0.37 1.25
 1 14 11 0.39 1.04
 1 14 11 1.34 1.39
 1 14 12 0.44 1.07
 1 14 12 0.86 0.94
 1 15 -14 8.52 1.12
 -1 -15 13 26.58 1.8
 1 15 -13 22.72 1.69
 -1 -15 12 31.42 2.14
 1 15 -12 31.27 2.03
 -1 -15 12 28.69 1.96
 1 15 -12 25.68 1.86
 -1 -15 11 107.09 4.74
 1 15 -11 107.37 4.55
 -1 -15 11 92.43 4.53
 1 15 -11 93.69 4.41
 -1 -15 10 40.49 2.61
 1 15 -10 38.29 2.36
 -1 -15 10 35.35 2.44
 -1 -15 9 26.44 2.39
 -1 -15 9 25.07 2.16
 1 15 -9 29.89 2.18
 -1 -15 9 33.72 2.48
 -1 -15 8 3.81 1.84
 -1 -15 8 2.81 1.75
 1 15 -8 2.75 1.55
 -1 -15 8 2.82 1.71
 -1 -15 7 75.73 3.9
 1 15 -7 65.53 3.7
 -1 -15 7 68.49 3.71
 1 15 -7 73.52 3.58
 1 15 -7 67.81 3.51
 -1 -15 6 2.59 1.79
 1 15 -6 4.35 1.74
 -1 -15 6 2.02 1.91
 1 15 -6 2.22 1.56
 1 15 -6 0.58 1.49
 1 15 -5 8.55 1.96
 -1 -15 5 16.22 2.08
 1 15 -5 13.04 1.72
 -1 -15 5 10.39 2.2
 -1 -15 4 13.55 2.04
 -1 -15 4 11.8 2.23
 1 15 -4 12.33 1.96
 -1 -15 3 2.13 1.72
 -1 -15 3 -0.97 2.06
 1 15 -3 1.51 1.73
 -1 -15 2 24.88 2.24
 1 15 -2 21.01 2.22
 1 15 -2 22.01 2.21
 -1 -15 2 22.23 2.56
 1 15 -1 1.09 1.69
 -1 -15 1 0.56 1.8
 1 15 -1 -1.82 1.78
 -1 -15 1 0.67 2.12
 -1 -15 0 16.87 2.14
 1 15 0 17.43 2.07
 -1 -15 0 16.34 2.4
 -1 -15 -1 -1.3 1.69
 -1 -15 -1 0.06 1.95
 1 15 1 2.31 1.73
 -1 -15 -2 9.39 2.05
 1 15 2 12.25 1.91
 -1 -15 -3 2.21 1.8
 1 15 3 0.47 1.75
 1 15 3 4.8 1.74
 -1 -15 -4 2.81 1.73
 1 15 4 -0.06 1.68
 1 15 4 -0.61 1.67
 -1 -15 -5 8.63 1.74
 1 15 5 9.37 1.8
 1 15 5 7.57 1.85
 1 15 5 10.28 1.77
 1 15 6 2.59 1.28
 1 15 6 -0.19 1.53
 1 15 6 2.25 1.07
 1 15 6 -0.32 1.64
 1 15 6 2.43 1.64
 1 15 7 29.9 2.24
 1 15 7 37 1.96
 1 15 7 33.79 2.34
 1 15 8 32.55 2.15
 1 15 8 32.76 1.86
 1 15 9 0.19 1.13
 1 15 9 1.46 0.83
 1 15 9 0.81 1.23
 1 15 10 6.84 1.17
 -1 -16 11 -1.1 0.99
 -1 -16 10 2.85 1.15
 -1 -16 10 4.28 1.21
 -1 -16 9 20.81 1.79
 -1 -16 9 23.64 1.84
 -1 -16 8 84.7 4.21
 -1 -16 8 98.34 4.31
 -1 -16 7 31.21 2.2
 -1 -16 7 29.81 2.18
 -1 -16 6 2.34 1.56
 -1 -16 6 4.97 1.46
 -1 -16 5 34.48 2.38
 -1 -16 5 32.48 2.24
 -1 -16 4 101.14 5.07
 -1 -16 4 109.27 5.11
 -1 -16 3 3.19 1.7
 -1 -16 3 2.38 1.62
 -1 -16 3 1.08 1.28
 -1 -16 2 -0.04 1.56
 1 16 -2 2.33 1.33
 -1 -16 2 -0.41 1.73
 -1 -16 1 18.05 1.88
 1 16 -1 18.76 1.71
 -1 -16 1 17.55 2.03
 -1 -16 0 4.44 1.43
 -1 -16 0 4.7 1.75
 1 16 0 5.23 1.45
 -1 -16 -1 46.33 2.49
 -1 -16 -1 48.25 2.77
 1 16 1 45.92 2.58
 1 16 2 23.94 1.86
 1 16 2 17.99 1.91
 1 16 3 1.16 1.23
 1 16 3 -0.2 1.45
 1 16 3 0.24 1.39
 1 16 4 11.52 1.54
 1 16 4 12.18 1.4
 1 16 4 8.75 1.45
 1 16 5 54.33 2.63
 1 16 5 38.85 2.48
 1 16 6 6.12 1.19
 1 16 6 2.79 1.07
 1 17 -3 0.47 0.92
 1 17 -2 14.55 1.38
 1 17 -1 2.44 1.02
 1 17 0 2.21 0.99
 2 -18 -2 6.49 1.08
 2 -18 -1 -1.39 1.01
 2 -18 0 0.04 0.98
 2 -18 1 1.03 1.05
 2 -18 1 -1.03 1.09
 2 -18 2 2.52 1.18
 2 -18 3 19.27 1.63
 2 -18 4 -0.5 1.22
 2 -18 5 18.84 1.59
 2 -18 6 13.21 1.37
 -2 17 8 2.7 0.84
 -2 17 8 2.19 0.96
 -2 17 7 0.17 0.9
 -2 17 7 -0.05 1.05
 -2 17 7 -0.92 1.03
 2 -17 -6 32.34 2.14
 -2 17 6 45.74 2.3
 -2 17 6 45.6 2.23
 -2 17 6 30.21 2.26
 2 -17 -5 2.13 1.15
 -2 17 5 0.42 1.3
 -2 17 5 3.37 1.1
 2 -17 -4 33.73 2.09
 -2 17 4 31.05 2.04
 2 -17 -3 6.67 1.49
 -2 17 3 6.88 1.54
 -2 17 3 2.49 1.32
 2 -17 -2 2.54 1.36
 2 -17 -1 13.18 1.72
 2 -17 0 52.36 3.04
 2 -17 1 -0.6 1.66
 2 -17 2 44.47 2.86
 2 -17 3 1.68 1.79
 2 -17 4 23.68 2.09
 2 -17 4 17.73 2.13
 -2 17 -4 22.97 1.86
 2 -17 5 118.84 5.29
 2 -17 5 106.51 5.2
 -2 17 -5 112.02 5.01
 2 -17 6 3.16 1.63
 2 -17 6 3.86 1.7
 -2 17 -6 3.36 1.43
 2 -17 7 3.85 1.55
 2 -17 7 5.31 1.65
 -2 17 -7 6.32 1.44
 2 -17 8 51.46 2.87
 2 -17 8 45.57 2.79
 -2 17 -8 50.93 2.71
 2 -17 9 27.94 2.03
 -2 17 -9 25.66 1.88
 2 -17 9 24.88 1.94
 -2 17 -10 10.65 1.38
 2 -17 10 10.54 1.35
 -2 17 -11 29.77 1.84
 -2 16 11 25.6 1.83
 -2 16 11 37.97 1.86
 -2 16 10 32.06 1.94
 -2 16 10 32.43 1.87
 -2 16 9 1.36 1.27
 -2 16 9 -1.46 1.34
 -2 16 9 0.86 1.09
 2 -16 -8 6.93 1.28
 -2 16 8 9.86 1.58
 -2 16 8 10.68 1.67
 2 -16 -7 48.26 2.77
 -2 16 7 36.69 2.56
 2 -16 -6 0.82 1.42
 -2 16 6 2.45 1.44
 -2 16 6 2.94 1.66
 2 -16 -5 32.11 2.45
 -2 16 5 35.73 2.51
 2 -16 -4 26.21 2.37
 2 -16 -3 58.5 3.53
 -2 16 2 10.96 1.9
 2 -16 -2 11.55 2.24
 2 -16 -2 12.38 2
 -2 16 1 -1.53 2
 -2 16 1 0.47 1.74
 2 -16 -1 2.55 1.86
 2 -16 -1 1.76 2.07
 -2 16 0 35.16 2.78
 2 -16 0 32.71 2.56
 2 -16 0 31.77 2.7
 2 -16 0 29.49 2.86
 -2 16 -1 13.6 2.18
 2 -16 1 15.09 2.15
 2 -16 1 13.11 2.25
 2 -16 1 15.24 2.4
 2 -16 2 105.36 5.25
 2 -16 2 106.36 5.28
 -2 16 -2 107.97 5.25
 2 -16 2 92.84 5.23
 -2 16 -2 108.63 4.99
 2 -16 3 3.33 2.1
 2 -16 3 3.24 1.99
 -2 16 -3 3.89 2
 2 -16 3 1.38 2.16
 -2 16 -3 5.38 1.81
 2 -16 4 44.72 3.22
 2 -16 4 47.36 3.2
 -2 16 -4 44.19 3.13
 2 -16 4 44.69 3.22
 -2 16 -4 45.64 3
 2 -16 5 4.62 2.1
 2 -16 5 6.02 2.04
 -2 16 -5 7.57 1.99
 2 -16 5 7.44 2.12
 -2 16 -5 7.61 1.88
 2 -16 6 97.79 5.42
 2 -16 6 127.83 5.63
 -2 16 -6 116.49 5.43
 2 -16 6 104.38 5.37
 -2 16 -6 116.89 5.32
 2 -16 7 3.55 1.97
 -2 16 -7 0.16 1.75
 2 -16 7 0.66 1.89
 -2 16 -7 2.74 1.79
 2 -16 8 86.99 4.42
 -2 16 -8 84.91 4.2
 2 -16 8 74.57 4.22
 2 -16 9 2.79 1.76
 -2 16 -9 5.46 1.67
 2 -16 9 2.29 1.76
 2 -16 10 12.9 1.9
 -2 16 -10 8.94 1.76
 2 -16 10 8.03 1.78
 2 -16 11 20.24 1.92
 -2 16 -11 17 1.89
 2 -16 11 14.74 1.73
 2 -16 12 3.34 1.37
 -2 16 -12 2.58 1.43
 -2 16 -13 6.27 1.34
 -2 16 -14 53.75 2.64
 -2 15 13 4.28 1.15
 -2 15 13 6.99 0.98
 -2 15 13 5.48 1.07
 -2 15 12 6.29 1.38
 -2 15 12 8.6 1.32
 -2 15 11 0.45 1.39
 -2 15 11 1.34 1.07
 -2 15 11 0.59 1.28
 -2 15 11 1.4 1.43
 -2 15 10 7.1 1.71
 -2 15 10 9.3 1.39
 -2 15 10 8.17 1.58
 -2 15 10 10.58 1.75
 -2 15 9 15.44 2.08
 -2 15 9 18.06 1.73
 2 -15 -8 38.1 2.7
 -2 15 8 35.64 2.63
 -2 15 8 42.36 2.61
 2 -15 -7 2.24 1.62
 -2 15 7 1.33 1.4
 -2 15 7 5 1.92
 -2 15 7 1.32 1.65
 2 -15 -6 4.23 1.93
 -2 15 6 0.72 1.7
 -2 15 5 106.84 5.51
 2 -15 -5 133.73 5.8
 -2 15 4 0.46 1.88
 2 -15 -4 3.18 2.11
 -2 15 3 12.77 2.28
 2 -15 -3 19.53 2.56
 -2 15 2 40.36 3.1
 2 -15 -2 30.09 3.06
 -2 15 1 26.19 2.79
 2 -15 -1 27.64 2.91
 2 -15 -1 24.84 2.77
 -2 15 0 12.12 2.47
 2 -15 0 9.68 2.53
 2 -15 0 16.04 2.49
 -2 15 -1 77.74 4.39
 2 -15 1 63.33 4.33
 2 -15 1 81.06 4.41
 2 -15 1 68.61 4.31
 2 -15 2 20.71 2.75
 2 -15 2 17.89 2.78
 -2 15 -2 22.94 2.73
 2 -15 2 18.19 2.6
 -2 15 -2 20.41 2.48
 2 -15 3 16.7 2.64
 2 -15 3 13.21 2.63
 -2 15 -3 14.47 2.53
 2 -15 3 19.16 2.59
 -2 15 -3 19.35 2.39
 2 -15 4 138.33 6.9
 2 -15 4 131.29 6.82
 -2 15 -4 141.87 6.82
 2 -15 4 158.39 7.08
 -2 15 -4 150.73 6.77
 -2 15 -5 17.12 2.45
 2 -15 5 14.65 2.62
 2 -15 5 14.39 2.66
 2 -15 5 17.73 2.6
 -2 15 -6 -1.02 2.01
 2 -15 6 -0.07 2.19
 -2 15 -7 64.1 3.81
 2 -15 7 59.15 3.78
 2 -15 8 5.84 2.16
 2 -15 8 7.35 2.12
 2 -15 8 3.53 2.18
 -2 15 -8 3.73 1.97
 -2 15 -8 6.71 2.06
 -2 15 -8 4.98 1.93
 2 -15 9 105.36 5.09
 2 -15 9 93.29 4.88
 -2 15 -9 95.64 4.85
 -2 15 -9 97.34 4.87
 -2 15 -9 105.28 4.91
 2 -15 10 11.97 2.11
 2 -15 10 8.53 2.01
 -2 15 -10 14.25 2.06
 -2 15 -10 10.02 1.77
 -2 15 -10 11.01 2.07
 -2 15 -10 6.97 1.94
 2 -15 11 9.37 1.94
 2 -15 11 8.03 1.88
 -2 15 -11 7.69 1.83
 -2 15 -11 7.58 1.96
 -2 15 -11 4.9 1.68
 -2 15 -11 7.01 1.87
 2 -15 12 32 2.36
 -2 15 -12 30.8 2.48
 -2 15 -12 37.12 2.51
 2 -15 12 35.03 2.5
 -2 15 -13 1.4 1.4
 -2 15 -13 2.96 1.57
 -2 15 -13 4.45 1.61
 2 -15 13 3.39 1.55
 -2 15 -14 46.43 2.63
 -2 15 -14 49.54 2.63
 2 -15 14 41.88 2.49
 -2 15 -15 13.89 1.45
 -2 15 -15 16.39 1.63
 -2 15 -15 18.18 1.64
 -2 15 -16 0.37 1.03
 -2 14 15 7.86 1.12
 -2 14 15 8.85 1.1
 -2 14 14 15.41 1.48
 -2 14 14 11.77 1.53
 -2 14 14 12.87 1.4
 -2 14 13 14.95 1.68
 -2 14 13 13.93 1.54
 -2 14 13 13.5 1.76
 -2 14 12 11 1.34
 -2 14 12 6.4 1.77
 -2 14 12 7.93 1.5
 -2 14 12 9.17 1.64
 -2 14 12 12.69 1.88
 -2 14 11 11.82 2
 -2 14 11 14.47 1.75
 -2 14 11 12.74 2.08
 -2 14 10 33.65 2.71
 2 -14 -10 33.84 2.61
 -2 14 10 25.11 2.56
 -2 14 10 27.56 2.34
 2 -14 -9 4.3 1.78
 -2 14 9 6.65 1.72
 -2 14 9 7.41 2.09
 2 -14 -8 8.27 1.95
 -2 14 8 6.04 1.87
 2 -14 -7 27.57 2.58
 2 -14 -7 30.91 2.86
 2 -14 -6 83.31 4.5
 -2 14 6 72.75 4.26
 2 -14 -6 72.96 4.31
 -2 14 5 136.92 6.88
 2 -14 -5 156.42 7.13
 2 -14 -5 148.53 7.03
 2 -14 -5 144.19 6.99
 -2 14 4 165.35 8.05
 -2 14 4 202.05 8.35
 2 -14 -4 164.61 8.14
 2 -14 -4 181.29 8.2
 2 -14 -4 197.1 8.53
 -2 14 3 74.79 4.37
 2 -14 -3 67.61 4.21
 2 -14 -3 64.55 4.32
 -2 14 2 218.51 8.95
 2 -14 -2 216.23 9.07
 2 -14 -2 169.75 8.75
 2 -14 -2 183.42 8.74
 -2 14 1 93.02 5.03
 2 -14 -1 93.66 5.01
 -2 14 1 86.71 4.7
 2 -14 -1 82.81 4.93
 2 -14 -1 91.41 4.95
 -2 14 0 84 4.97
 2 -14 0 90.74 4.96
 2 -14 0 96.63 5.06
 2 -14 0 84.36 4.97
 -2 14 0 93.57 4.79
 2 -14 1 4.17 2.28
 -2 14 -1 3.01 2.42
 2 -14 1 4.99 2.41
 -2 14 -1 4.53 2.09
 2 -14 2 18.38 2.64
 -2 14 -2 20.07 2.59
 2 -14 2 16.78 2.76
 -2 14 -2 16.86 2.7
 -2 14 -3 48.09 3.64
 2 -14 3 44.83 3.72
[truncated: 1,359,845 more chars]
